# Supplementary material for: Divergent single cell transcriptome and epigenome alterations in ALS and FTD patients with C9orf72 mutation
Source: Nat Commun. 2023 Sep 15;14:5714. doi: 10.1038/s41467-023-41033-y (PMC10504300; doi:10.1038/s41467-023-41033-y)
Supplement: Supplementary file 4 — Supplementary Dataset 1 [file 41467_2023_41033_MOESM4_ESM.xlsx]

## Sheet: demographics
Donor ID	Genotype	Diagnosis	Age of death	Age at onset	Sex	Race	Disease Duration (Y)	PMI (h)	Mayo patient	family history	motor impairments	parkinsonism	psychiatric symptoms	apathy	disinhibition	personality changes	memory impairment	language impairment	dementia	Used in snRNA-seq	Used in snATAC-seq	Used in FANS bulk RNA-Seq	Used in Western Blot	Used in H3K27ac ChIP-seq
A1	C9ORF72+	c9ALS	72.45	70	M	Caucasian	2.45	22	1	0	1	0	0	0	0	0	0	0	0	YES	YES	YES	YES	NO
A2	C9ORF72+	c9ALS	66.33	64.7721	F	Caucasian	1.55793	16	1	1	1	0	0	0	0	0	0	0	0	YES	YES	YES	YES	YES
A3	C9ORF72+	c9ALS	71.82	68.7091	F	Caucasian	3.1109	48	1	1	1	0	1	0	0	0	0	0	0	YES	YES	YES	YES	NO
A4	C9ORF72+	c9ALS	58.87	56.2984	F	Caucasian	2.57157	16	1	0	1	0	0	0	0	0	1	0	0	YES	YES	YES	YES	YES
A5	C9ORF72+	c9ALS	63	61.5715	M	Caucasian	1.42847	30	1	1	1	0	0	0	0	1	1	0	1	YES	YES	YES	YES	NO
A6	C9ORF72+	c9ALS	61.42	57.7495	M	Caucasian	3.67051	NA	1	1	1	0	0	0	0	0	0	0	0	YES	YES	YES	YES	NO
A7	C9ORF72+	c9ALS	62.2	60.57	F	Caucasian	1.63	18	1	1	1	0	0	0	1	1	0	0	0	NO	NO	NO	YES	YES
A8	C9ORF72+	c9ALS	58.7	56.5695	M	Caucasian	2.13053	15	1	1	1	0	0	0	0	0	0	0	0	NO	NO	NO	YES	YES
A9	C9ORF72+	c9ALS	63.01	61.3881	M	Caucasian	1.62191	16	1	1	1	0	0	0	0	0	1	1	1	NO	NO	NO	YES	YES
A10	C9ORF72+	c9ALS	67.95	62.2478	M	Caucasian	5.70222	7	1	1	1	0	0	0	0	0	0	0	0	NO	NO	NO	YES	YES
F1	C9ORF72+	FTD (C9ORF72)	56.22	44	F	Caucasian	12.22	16	1	1	0	0	0	1	1	0	1	0	1	YES	YES†*	YES	NO	NO
F2	C9ORF72+	FTD (C9ORF72)	72.55	66.3395	F	Caucasian	6.21046	NA	1	0	1	0	0	0	0	0	1	1	1	YES*	YES†*	YES	NO	NO
F3	C9ORF72+	FTD (C9ORF72)	63.6	55	M	Caucasian	8.6	NA	1	1	0	0	0	1	0	0	1	0	1	YES	YES	YES	NO	NO
F4	C9ORF72+	FTD (C9ORF72)	66	55	M	Caucasian	11	24	0	0	0	0	0	1	1	1	1	1	1	YES	YES	YES	NO	NO
F5	C9ORF72+	FTD (C9ORF72)	71.4	65	M	Caucasian	6.4	5	0	1	0	0	0	0	0	0	1	1	1	YES	YES†*	YES	NO	NO
F6	C9ORF72+	FTD (C9ORF72)	74.4328	70.9128	F	Caucasian	3.52	3	0	1	0	1	1	0	1	0	1	1	1	NO	NO	YES	NO	NO
F7	C9ORF72+	FTD (C9ORF72)	70.84	66	M	Caucasian	4.84	NA	0	0	1	0	1	1	0	1	1	1	1	NO	NO	YES	NO	NO
C1	n/a	Control	67	n/a	F	Caucasian	n/a	NA	0	NA	NA	NA	NA	NA	NA	NA	NA	NA	NA	YES	YES	YES	YES	NO
C2	n/a	Control	64	n/a	M	Caucasian	n/a	NA	0	0	0	1	0	0	0	0	0	0	0	YES	YES	YES	YES	NO
C3	n/a	Control (old CVA)	70	n/a	M	Caucasian	n/a	NA	1	0	0	0	1	0	0	0	0	0	0	YES	YES	YES	YES	NO
C4	n/a	Control	56	n/a	M	Caucasian	n/a	NA	1	0	0	0	1	0	0	0	0	0	0	YES	YES	YES	YES	NO
C5	n/a	Control	72.72	n/a	F	Caucasian	n/a	NA	1	0	0	0	0	0	0	0	0	0	0	YES	YES	YES	YES	NO
C6	n/a	Control	56	n/a	F	Caucasian	n/a	NA	1	0	0	0	1	1	0	0	0	0	0	YES	YES*	YES	YES	NO
C7	n/a	Control	58.64	n/a	F	Caucasian	n/a	NA	1	0	0	0	0	0	0	0	0	0	0	NO	NO	NO	NO	YES
C8	n/a	Control	61.19	n/a	F	Caucasian	n/a	NA	1	0	0	0	0	0	0	0	0	0	0	NO	NO	NO	NO	YES
C9	n/a	Control	92.15	n/a	F	Caucasian	n/a	5	1	0	1	1	0	0	0	0	0	0	0	NO	NO	NO	NO	YES
C10	n/a	Control	94	n/a	F	Caucasian	n/a	NA	1	1	1	0	1	0	0	0	0	0	0	NO	NO	NO	NO	YES
C11	n/a	Control	94.7	n/a	F	Caucasian	n/a	NA	0	0	0	0	0	0	0	0	0	0	0	NO	NO	NO	NO	YES
C12	n/a	Control	67.23	n/a	M	Caucasian	n/a	20	0	1	1	0	1	0	0	0	1	0	0	NO	NO	NO	NO	YES
C13	n/a	Control	80.08	n/a	M	Caucasian	n/a	NA	0	1	0	0	0	0	0	0	0	0	0	NO	NO	NO	NO	YES
C14	n/a	Control	84.29	n/a	M	Caucasian	n/a	5.5	0	NA	1	0	0	0	0	0	0	0	0	NO	NO	NO	NO	YES
C15	n/a	Control	85.16	n/a	M	Caucasian	n/a	14	0	0	0	0	0	0	0	0	1	0	0	NO	NO	NO	NO	YES
														based on charts review
0=no																				†, failed QC in motor cortex
1=yes																				*, failed QC in frontal cortex
NA= not available
n/a=not aplicable

## Sheet: cell proportion from FANS
Donor ID	Diagnosis	brain region	% neuron (NeuN+ SOX10- )	% oligo (NeuN-SOX10+)	% other glia (NeuN-SOX10-)
A1	C9-ALS	motor cortex	19	62	11.5
A2	C9-ALS	motor cortex	41	54	1.8
A3	C9-ALS	motor cortex	21	66	7.5
A4	C9-ALS	motor cortex	28.5	31.5	13
A5	C9-ALS	motor cortex	22	41.5	5.5
A6	C9-ALS	motor cortex	33	54	6
F1	C9-FTD	motor cortex	27	38	19.5
F2	C9-FTD	motor cortex	25	38	19
F3	C9-FTD	motor cortex	40	38	12
F4	C9-FTD	motor cortex	47	35	12
F5	C9-FTD	motor cortex	24	57	11
F6	C9-FTD	motor cortex	33	60	4
F7	C9-FTD	motor cortex	17	73	8
C1	Control	motor cortex	24	43	4.5
C2	Control	motor cortex	28	58	7
C3	Control	motor cortex	38	42	11
C4	Control	motor cortex	24	66	6.5
C5	Control	motor cortex	27	55	10
C6	Control	motor cortex	40	45	3.5
A1	C9-ALS	frontal cortex	20	72	5
A2	C9-ALS	frontal cortex	29	63	6
A3	C9-ALS	frontal cortex	26	62	8
A4	C9-ALS	frontal cortex	35	40	11
A5	C9-ALS	frontal cortex	29	55	8.5
A6	C9-ALS	frontal cortex	30	58	6.5
F1	C9-FTD	frontal cortex	17	59	19
F2	C9-FTD	frontal cortex	22	36	24
F3	C9-FTD	frontal cortex	28	38	14
F4	C9-FTD	frontal cortex	21	61	6
F5	C9-FTD	frontal cortex	30	52	10
F6	C9-FTD	frontal cortex	46	40	9.5
F7	C9-FTD	frontal cortex	32	58	6.5
C1	Control	frontal cortex	51	26	18
C2	Control	frontal cortex	39	46	11.5
C3	Control	frontal cortex	35	45	12
C4	Control	frontal cortex	31	60	6
C5	Control	frontal cortex	5	84	3
C6	Control	frontal cortex	44	44.5	5.5
