# Supplementary material for: Divergent single cell transcriptome and epigenome alterations in ALS and FTD patients with C9orf72 mutation
Source: Nat Commun. 2023 Sep 15;14:5714. doi: 10.1038/s41467-023-41033-y (PMC10504300; doi:10.1038/s41467-023-41033-y)
Supplement: Supplementary file 5 — Supplementary Dataset 2 [file 41467_2023_41033_MOESM5_ESM.xlsx]

## Sheet: snRNA-seq metadata
sample	cell_barcode	brain_region	diagnosis	donor_id	sex	age	sequencing_batch	num_UMI_raw	num_genes_raw	num_UMI_SCtransformed	num_genes_SCtransformed	percent_mitochondrial_reads	doublet_scores	seurat_clusters	annotation_cell_class	annotation_major_cell_type	annotation_cell_subtype
snRNA_C9ALS_A4_MotorCortex	CCATAAGCAACCTAAC-1	motor cortex	C9-ALS	A4	F	58	batch_1	58474	8637	8547	3300	0.795225	0.0547764	18	Exc_neuron	Exc_deep	Exc_L6b_TLE4_KCNK2
snRNA_C9ALS_A4_MotorCortex	GCTTTCGGTCTCCTGT-1	motor cortex	C9-ALS	A4	F	58	batch_1	57769	8145	8650	3095	0.053662	0.0790541	24	Exc_neuron	Exc_deep	Exc_L5-6_IT_THEMIS_SMYD1
snRNA_C9ALS_A4_MotorCortex	CCTGCATTCCTTACCG-1	motor cortex	C9-ALS	A4	F	58	batch_1	57670	8142	8609	3168	0.747356	0.0757129	24	Exc_neuron	Exc_deep	Exc_L5-6_IT_THEMIS_SMYD1
snRNA_C9ALS_A4_MotorCortex	AACACACCACCAGACC-1	motor cortex	C9-ALS	A4	F	58	batch_1	53728	7884	8564	3000	0.40947	0.0351057	10	Exc_neuron	Exc_intermediate	Exc_L3_IT_RORB_OTOGL
snRNA_C9ALS_A4_MotorCortex	ATTCTTGGTTACCTGA-1	motor cortex	C9-ALS	A4	F	58	batch_1	53447	8138	8439	3195	0.581885	0.0757129	17	Exc_neuron	Exc_deep	Exc_L6_IT_THEMIS_LINC00299
snRNA_C9ALS_A4_MotorCortex	GACCCAGCAATACGAA-1	motor cortex	C9-ALS	A4	F	58	batch_1	52922	9029	8344	3712	0.736934	0.15363	15	Non_neuron	Astro	Astro_CD44
snRNA_C9ALS_A4_MotorCortex	TCCACGTCATTGACAC-1	motor cortex	C9-ALS	A4	F	58	batch_1	52031	7872	8579	3037	0.20949	0.0641288	28	Exc_neuron	Exc_deep	Exc_L5_ET_FEZF2_ADRA1A
snRNA_C9ALS_A4_MotorCortex	CAGCACGTCATCACAG-1	motor cortex	C9-ALS	A4	F	58	batch_1	51636	8047	8378	3239	0.579053	0.0790541	17	Exc_neuron	Exc_deep	Exc_L6_IT_THEMIS_LINC00299
snRNA_C9ALS_A4_MotorCortex	ACTGATGCAAACCATC-1	motor cortex	C9-ALS	A4	F	58	batch_1	50352	7828	8597	3336	0.748729	0.0547764	18	Exc_neuron	Exc_deep	Exc_L6_CT_TLE4_SEMA5A
snRNA_C9ALS_A4_MotorCortex	TCAAGTGCATGACTCA-1	motor cortex	C9-ALS	A4	F	58	batch_1	49923	8434	8563	3450	0.320494	0.104391	7	Non_neuron	OPC	OPC
snRNA_C9ALS_A4_MotorCortex	CCTCTAGTCGAATGCT-1	motor cortex	C9-ALS	A4	F	58	batch_1	49713	7928	8480	3353	0.295697	0.0757129	17	Exc_neuron	Exc_deep	Exc_L6_IT_THEMIS_LINC00299
snRNA_C9ALS_A4_MotorCortex	AGACTCACACATGAAA-1	motor cortex	C9-ALS	A4	F	58	batch_1	49025	7917	8528	3404	0.27537	0.0904354	24	Exc_neuron	Exc_deep	Exc_L5-6_IT_THEMIS_SMYD1
snRNA_C9ALS_A4_MotorCortex	GGAGGTAGTCTCTCCA-1	motor cortex	C9-ALS	A4	F	58	batch_1	47131	7944	8523	3371	0.0594089	0.0470673	18	Exc_neuron	Exc_deep	Exc_L6_CT_TLE4_SEMA5A
snRNA_C9ALS_A4_MotorCortex	GCTTTCGTCGCACTCT-1	motor cortex	C9-ALS	A4	F	58	batch_1	45989	7593	8494	3214	0.700167	0.0641288	18	Exc_neuron	Exc_deep	Exc_L6b_TLE4_KCNK2
snRNA_C9ALS_A4_MotorCortex	CAACGATGTGGTCCGT-1	motor cortex	C9-ALS	A4	F	58	batch_1	39774	7342	8358	3297	0.0402273	0.0641288	18	Exc_neuron	Exc_deep	Exc_L6b_TLE4_MDFIC
snRNA_C9ALS_A4_MotorCortex	CCAATTTAGCACTCTA-1	motor cortex	C9-ALS	A4	F	58	batch_1	37782	7622	8310	3643	0.479064	0.0470673	10	Exc_neuron	Exc_deep	Exc_L5_IT_RORB_NPFFR2
snRNA_C9ALS_A4_MotorCortex	TACCTCGTCTTACTGT-1	motor cortex	C9-ALS	A4	F	58	batch_1	37004	6651	8355	3308	0.21349	0.0547764	5	Non_neuron	Oligo	Oligo_ENPP6
snRNA_C9ALS_A4_MotorCortex	TTGAACGCAGCTACTA-1	motor cortex	C9-ALS	A4	F	58	batch_1	36152	6567	8181	2982	0.459172	0.0507448	6	Exc_neuron	Exc_upper	Exc_L2_IT_CUX2_SV2C
snRNA_C9ALS_A4_MotorCortex	ATTCGTTTCGCCAGAC-1	motor cortex	C9-ALS	A4	F	58	batch_1	35748	6857	8181	3158	0.0279736	0.0790541	24	Exc_neuron	Exc_deep	Exc_L5-6_IT_THEMIS_SMYD1
snRNA_C9ALS_A4_MotorCortex	ACTTAGGAGCGCCTAC-1	motor cortex	C9-ALS	A4	F	58	batch_1	34144	6939	8049	3117	0.301664	0.104391	28	Exc_neuron	Exc_deep	Exc_L5_ET_FEZF2_ADRA1A
snRNA_C9ALS_A4_MotorCortex	CACTTCGAGCAGCCCT-1	motor cortex	C9-ALS	A4	F	58	batch_1	33781	6741	8165	3254	0.793345	0.0488648	16	Inh_neuron	Inh_other_CGE	Inh_ADARB2_LINC01470
snRNA_C9ALS_A4_MotorCortex	ACGGGTCCATTGCTGA-1	motor cortex	C9-ALS	A4	F	58	batch_1	32510	6410	8139	2970	0.338357	0.0641288	18	Exc_neuron	Exc_deep	Exc_L6b_TLE4_KCNK2
snRNA_C9ALS_A4_MotorCortex	GATGAGGAGGGAGATA-1	motor cortex	C9-ALS	A4	F	58	batch_1	31368	6997	8013	3455	0.950013	0.0790541	18	Exc_neuron	Exc_deep	Exc_L6b_TLE4_KCNK2
snRNA_C9ALS_A4_MotorCortex	TTCGATTTCCCGAGGT-1	motor cortex	C9-ALS	A4	F	58	batch_1	31043	6311	7983	2920	0.763457	0.0421196	18	Exc_neuron	Exc_deep	Exc_L6_CT_TLE4_SEMA5A
snRNA_C9ALS_A4_MotorCortex	TCATGGACAAGTAGTA-1	motor cortex	C9-ALS	A4	F	58	batch_1	30414	6869	7906	3356	0.868021	0.0826072	17	Exc_neuron	Exc_deep	Exc_L6_IT_THEMIS_LINC00299
snRNA_C9ALS_A4_MotorCortex	AGCTTCCTCTTGCGCT-1	motor cortex	C9-ALS	A4	F	58	batch_1	29478	6417	7876	3088	0.441007	0.0994012	7	Non_neuron	OPC	OPC
snRNA_C9ALS_A4_MotorCortex	AGTTCCCAGTTACGTC-1	motor cortex	C9-ALS	A4	F	58	batch_1	29519	6792	7938	3501	0.945154	0.066787	18	Exc_neuron	Exc_deep	Exc_L6_CT_TLE4_SEMA5A
snRNA_C9ALS_A4_MotorCortex	CTTTCAACACGACGAA-1	motor cortex	C9-ALS	A4	F	58	batch_1	29352	6102	8066	3207	0.31003	0.0262547	5	Non_neuron	Oligo	Oligo_ENPP6
snRNA_C9ALS_A4_MotorCortex	TTAATCCTCAAATAGG-1	motor cortex	C9-ALS	A4	F	58	batch_1	28951	5523	8046	2796	0.0379952	0.0202053	7	Non_neuron	OPC	OPC
snRNA_C9ALS_A4_MotorCortex	CCGAACGGTACCGGCT-1	motor cortex	C9-ALS	A4	F	58	batch_1	28409	6599	7823	3343	0.418881	0.0527132	10	Exc_neuron	Exc_deep	Exc_L5_IT_RORB_NPFFR2
snRNA_C9ALS_A4_MotorCortex	TAACCAGGTGTCTTAG-1	motor cortex	C9-ALS	A4	F	58	batch_1	27888	6308	7845	3225	0.103987	0.0790541	24	Exc_neuron	Exc_deep	Exc_L5-6_IT_THEMIS_SMYD1
snRNA_C9ALS_A4_MotorCortex	CCTTGTGTCCACCTGT-1	motor cortex	C9-ALS	A4	F	58	batch_1	27413	5815	7981	3213	0.222522	0.0470673	5	Non_neuron	Oligo	Oligo_ENPP6
snRNA_C9ALS_A4_MotorCortex	GCCCAGATCACACCGG-1	motor cortex	C9-ALS	A4	F	58	batch_1	27422	5953	7846	2922	0.820509	0.0453472	18	Exc_neuron	Exc_deep	Exc_L6_CT_TLE4_SEMA5A
snRNA_C9ALS_A4_MotorCortex	CAATGACTCCACCCTA-1	motor cortex	C9-ALS	A4	F	58	batch_1	27181	5893	7879	3086	0.11405	0.14454	7	Non_neuron	OPC	OPC
snRNA_C9ALS_A4_MotorCortex	GACTATGCATACAGGG-1	motor cortex	C9-ALS	A4	F	58	batch_1	26881	6053	7781	3005	0.632417	0.0616087	17	Exc_neuron	Exc_deep	Exc_L6_IT_THEMIS_LINC00299
snRNA_C9ALS_A4_MotorCortex	ACATTTCCAGTCACGC-1	motor cortex	C9-ALS	A4	F	58	batch_1	26550	5570	7924	2875	0.888889	0.0338573	14	Inh_neuron	Inh_PVALB	Inh_PVALB_CUX2
snRNA_C9ALS_A4_MotorCortex	TTCCTCTAGTGCCCGT-1	motor cortex	C9-ALS	A4	F	58	batch_1	26248	5974	7912	3232	0.377172	0.0351057	5	Non_neuron	Oligo	Oligo_ENPP6
snRNA_C9ALS_A4_MotorCortex	AACACACTCATGCATG-1	motor cortex	C9-ALS	A4	F	58	batch_1	26222	6059	7848	3153	0.274579	0.0326539	21	Inh_neuron	Inh_LAMP5	Inh_LAMP5_CHST9
snRNA_C9ALS_A4_MotorCortex	GAGAGGTGTAGCGCCT-1	motor cortex	C9-ALS	A4	F	58	batch_1	26111	5969	7867	3107	0.497874	0.0453472	18	Exc_neuron	Exc_deep	Exc_L6_CT_TLE4_SEMA5A
snRNA_C9ALS_A4_MotorCortex	AGGGTGAGTTCAACGT-1	motor cortex	C9-ALS	A4	F	58	batch_1	26070	6366	7771	3282	0.172612	0.0641288	10	Exc_neuron	Exc_intermediate	Exc_L3-5_IT_RORB_RPRM
snRNA_C9ALS_A4_MotorCortex	AGGGCCTGTCAACATC-1	motor cortex	C9-ALS	A4	F	58	batch_1	25781	6277	7768	3304	0.636127	0.14454	7	Non_neuron	OPC	OPC
snRNA_C9ALS_A4_MotorCortex	CATGCAACAGTTCCAA-1	motor cortex	C9-ALS	A4	F	58	batch_1	25781	5870	7799	2981	0.259881	0.0391475	18	Exc_neuron	Exc_deep	Exc_L6_CT_TLE4_SEMA5A
snRNA_C9ALS_A4_MotorCortex	TCGGGACCATCAGTCA-1	motor cortex	C9-ALS	A4	F	58	batch_1	25293	6137	7685	3224	0.510023	0.0863931	17	Exc_neuron	Exc_deep	Exc_L6_IT_THEMIS_LINC00299
snRNA_C9ALS_A4_MotorCortex	AATTTCCTCTGCGATA-1	motor cortex	C9-ALS	A4	F	58	batch_1	25092	6171	7813	3188	0.801052	0.0235014	2	Non_neuron	Astro	Astro_HPSE2
snRNA_C9ALS_A4_MotorCortex	CTACCCACACAAGTTC-1	motor cortex	C9-ALS	A4	F	58	batch_1	25061	5925	7849	3156	0.231435	0.0527132	15	Non_neuron	Astro	Astro_CD44
snRNA_C9ALS_A4_MotorCortex	GATTCTTAGTTGCGCC-1	motor cortex	C9-ALS	A4	F	58	batch_1	24988	5556	7680	2707	0.400192	0.0863931	28	Exc_neuron	Exc_deep	Exc_L5_ET_FEZF2_ADRA1A
snRNA_C9ALS_A4_MotorCortex	GGAATGGCACCGTGGT-1	motor cortex	C9-ALS	A4	F	58	batch_1	24911	6147	7668	3219	0.148529	0.0790541	17	Exc_neuron	Exc_deep	Exc_L6_IT_THEMIS_LINC00299
snRNA_C9ALS_A4_MotorCortex	CTCCTCCCACCCTCTA-1	motor cortex	C9-ALS	A4	F	58	batch_1	24818	5168	7881	2707	0.0201467	0.0243902	21	Inh_neuron	Inh_LAMP5	Inh_LAMP5_CHST9
snRNA_C9ALS_A4_MotorCortex	ATTTACCAGTCCCAGC-1	motor cortex	C9-ALS	A4	F	58	batch_1	24727	5702	7806	3114	0.841186	0.0421196	14	Inh_neuron	Inh_PVALB	Inh_PVALB_MYBPC1
snRNA_C9ALS_A4_MotorCortex	ACTGTCCAGACCGCCT-1	motor cortex	C9-ALS	A4	F	58	batch_1	24317	5756	7626	2968	0.908829	0.0826072	17	Exc_neuron	Exc_deep	Exc_L6_IT_THEMIS_LINC00299
snRNA_C9ALS_A4_MotorCortex	GTTCGCTAGGCCACTC-1	motor cortex	C9-ALS	A4	F	58	batch_1	23523	5668	7728	3222	0.535646	0.0453472	4	Non_neuron	Oligo	Oligo_ENPP6
snRNA_C9ALS_A4_MotorCortex	TATCCTACAATCGCCG-1	motor cortex	C9-ALS	A4	F	58	batch_1	23280	5437	7740	3013	0.0300687	0.0351057	21	Inh_neuron	Inh_LAMP5	Inh_LAMP5_CPLX3_Rosehip
snRNA_C9ALS_A4_MotorCortex	ATTACTCTCTGACAGT-1	motor cortex	C9-ALS	A4	F	58	batch_1	22685	5617	7566	3149	0.176328	0.0641288	5	Non_neuron	Oligo	Oligo_ENPP6
snRNA_C9ALS_A4_MotorCortex	AGACAGGCAAATACAG-1	motor cortex	C9-ALS	A4	F	58	batch_1	22088	5384	7595	2956	0.393879	0.0172727	7	Non_neuron	OPC	OPC
snRNA_C9ALS_A4_MotorCortex	GAGTGAGTCCACAAGT-1	motor cortex	C9-ALS	A4	F	58	batch_1	22055	6069	7405	3185	0.3854	0.059216	16	Inh_neuron	Inh_other_CGE	Inh_ADARB2_SCML4
snRNA_C9ALS_A4_MotorCortex	TACACCCTCCACAAGT-1	motor cortex	C9-ALS	A4	F	58	batch_1	21913	5565	7458	3001	0.0136905	0.15363	7	Non_neuron	OPC	OPC
snRNA_C9ALS_A4_MotorCortex	ACTATTCGTTTGGGAG-1	motor cortex	C9-ALS	A4	F	58	batch_1	21905	5741	7391	3008	0.96325	0.0994012	18	Exc_neuron	Exc_deep	Exc_L6_CT_TLE4_SEMA5A
snRNA_C9ALS_A4_MotorCortex	TTTCACATCCGTCAAA-1	motor cortex	C9-ALS	A4	F	58	batch_1	21877	6274	7490	3457	0.827353	0.0947612	15	Non_neuron	Astro	Astro_CD44
snRNA_C9ALS_A4_MotorCortex	TCATTGTAGTCGAAAT-1	motor cortex	C9-ALS	A4	F	58	batch_1	21876	5728	7403	3019	0.731395	0.0757129	17	Exc_neuron	Exc_deep	Exc_L6_IT_THEMIS_CFLAR
snRNA_C9ALS_A4_MotorCortex	CCCTGATGTCGATTCA-1	motor cortex	C9-ALS	A4	F	58	batch_1	21868	5613	7463	2968	0.0823121	0.0338573	10	Exc_neuron	Exc_deep	Exc_L5_IT_RORB_NPFFR2
snRNA_C9ALS_A4_MotorCortex	TGAATCGAGTTTCTTC-1	motor cortex	C9-ALS	A4	F	58	batch_1	21685	5318	7482	2916	0.534932	0.15363	7	Non_neuron	OPC	OPC
snRNA_C9ALS_A4_MotorCortex	GAGACTTTCTTACCGC-1	motor cortex	C9-ALS	A4	F	58	batch_1	21695	4465	7727	2518	0	0.0202053	7	Non_neuron	OPC	OPC
snRNA_C9ALS_A4_MotorCortex	TCTTCCTGTCGCATGC-1	motor cortex	C9-ALS	A4	F	58	batch_1	21591	5268	7559	3060	0.273262	0.0547764	5	Non_neuron	Oligo	Oligo_ENPP6
snRNA_C9ALS_A4_MotorCortex	TTCTCTCAGTTACGGG-1	motor cortex	C9-ALS	A4	F	58	batch_1	21493	5549	7445	3123	0.632764	0.0391475	4	Non_neuron	Oligo	Oligo_OPALIN
snRNA_C9ALS_A4_MotorCortex	ATCAGGTTCATCACAG-1	motor cortex	C9-ALS	A4	F	58	batch_1	21496	5217	7501	2736	0.660588	0.0282444	10	Exc_neuron	Exc_intermediate	Exc_L3_IT_RORB_OTOGL
snRNA_C9ALS_A4_MotorCortex	AAGCATCTCATCACCC-1	motor cortex	C9-ALS	A4	F	58	batch_1	21161	5789	7378	3218	0.155947	0.121906	13	Non_neuron	Astro	Astro_CD44
snRNA_C9ALS_A4_MotorCortex	GTCATGATCTGTTCAT-1	motor cortex	C9-ALS	A4	F	58	batch_1	21035	5787	7343	3103	0.998336	0.0253076	6	Exc_neuron	Exc_upper	Exc_L2_IT_CUX2_LRRC2
snRNA_C9ALS_A4_MotorCortex	TCGCTCACATCGTTCC-1	motor cortex	C9-ALS	A4	F	58	batch_1	20949	5025	7531	2697	0.0525085	0.0179751	7	Non_neuron	OPC	OPC
snRNA_C9ALS_A4_MotorCortex	CTAACTTCACCCTAAA-1	motor cortex	C9-ALS	A4	F	58	batch_1	20793	5076	7554	2786	0.153898	0.0253076	14	Inh_neuron	Inh_PVALB	Inh_PVALB_PIEZO2
snRNA_C9ALS_A4_MotorCortex	TTCTCTCGTCATAACC-1	motor cortex	C9-ALS	A4	F	58	batch_1	20583	4323	7708	2499	0.0145751	0.0194405	7	Non_neuron	OPC	OPC
snRNA_C9ALS_A4_MotorCortex	CTTCTCTTCAGGTGTT-1	motor cortex	C9-ALS	A4	F	58	batch_1	20476	4895	7557	2683	0.0927916	0.0282444	14	Inh_neuron	Inh_PVALB	Inh_PVALB_CUX2
snRNA_C9ALS_A4_MotorCortex	CGGAACCTCTATGCCC-1	motor cortex	C9-ALS	A4	F	58	batch_1	20372	6121	7452	3521	0.255252	0.174922	15	Non_neuron	Astro	Astro_CD44
snRNA_C9ALS_A4_MotorCortex	CGCGTGAGTGTTGCCG-1	motor cortex	C9-ALS	A4	F	58	batch_1	20141	5840	7443	3343	0.913559	0.0863931	18	Exc_neuron	Exc_deep	Exc_L6_CT_TLE4_SEMA5A
snRNA_C9ALS_A4_MotorCortex	TTCTAGTCACGGCTAC-1	motor cortex	C9-ALS	A4	F	58	batch_1	19779	5036	7481	2776	0.960615	0.0202053	10	Exc_neuron	Exc_intermediate	Exc_L2-3_IT_RORB_PRSS12
snRNA_C9ALS_A4_MotorCortex	CTCCAACTCAGGCGAA-1	motor cortex	C9-ALS	A4	F	58	batch_1	19269	5227	7501	3066	0.461882	0.0202053	6	Exc_neuron	Exc_upper	Exc_L2_IT_CUX2_LRRC2
snRNA_C9ALS_A4_MotorCortex	CCACTTGAGCTGTACT-1	motor cortex	C9-ALS	A4	F	58	batch_1	19276	5139	7591	3101	0.648475	0.0253076	10	Exc_neuron	Exc_intermediate	Exc_L3_IT_RORB_OTOGL
snRNA_C9ALS_A4_MotorCortex	GGTAGAGAGGTACCTT-1	motor cortex	C9-ALS	A4	F	58	batch_1	18778	6040	7644	3843	0.585792	0.136294	15	Non_neuron	Astro	Astro_CD44
snRNA_C9ALS_A4_MotorCortex	CCTCACATCTGTCCGT-1	motor cortex	C9-ALS	A4	F	58	batch_1	18627	4317	7805	2784	0.00536855	0.0172727	7	Non_neuron	OPC	OPC
snRNA_C9ALS_A4_MotorCortex	CTGCAGGCAAACTAAG-1	motor cortex	C9-ALS	A4	F	58	batch_1	18605	5296	7678	3509	0.510615	0.0616087	4	Non_neuron	Oligo	Oligo_ENPP6
snRNA_C9ALS_A4_MotorCortex	TTGATGGCACGAGGTA-1	motor cortex	C9-ALS	A4	F	58	batch_1	18410	5304	7830	3491	0.190114	0.0470673	15	Non_neuron	Astro	Astro_CD44
snRNA_C9ALS_A4_MotorCortex	TAGGTTGTCCATGCAA-1	motor cortex	C9-ALS	A4	F	58	batch_1	18428	5201	7645	3255	0.255047	0.0757129	24	Exc_neuron	Exc_deep	Exc_L5-6_IT_THEMIS_SMYD1
snRNA_C9ALS_A4_MotorCortex	TACCTCGCAACCTAAC-1	motor cortex	C9-ALS	A4	F	58	batch_1	18246	4751	7678	3174	0.109613	0.0292903	5	Non_neuron	Oligo	Oligo_ENPP6
snRNA_C9ALS_A4_MotorCortex	CCCTGATCAATTCACG-1	motor cortex	C9-ALS	A4	F	58	batch_1	18198	5366	7649	3521	0.582482	0.0527132	4	Non_neuron	Oligo	Oligo_OPALIN
snRNA_C9ALS_A4_MotorCortex	TCTGCCACATTGTAGC-1	motor cortex	C9-ALS	A4	F	58	batch_1	18136	5035	7666	3238	0.380459	0.0377479	16	Inh_neuron	Inh_VIP	Inh_VIP_ABI3BP
snRNA_C9ALS_A4_MotorCortex	GGCGTCACATAATCGC-1	motor cortex	C9-ALS	A4	F	58	batch_1	17975	5244	7760	3496	0.795549	0.0391475	16	Inh_neuron	Inh_other_CGE	Inh_ADARB2_PAX6
snRNA_C9ALS_A4_MotorCortex	CCACCATTCTTAAGGC-1	motor cortex	C9-ALS	A4	F	58	batch_1	17857	4971	7610	3212	0.117601	0.059216	10	Exc_neuron	Exc_intermediate	Exc_L3-5_IT_RORB_RPRM
snRNA_C9ALS_A4_MotorCortex	CTGCTCACATGAAAGT-1	motor cortex	C9-ALS	A4	F	58	batch_1	17676	5303	7725	3565	0.944784	0.163701	19	Non_neuron	OPC	OPC
snRNA_C9ALS_A4_MotorCortex	GGGAGTAAGCGCCGTT-1	motor cortex	C9-ALS	A4	F	58	batch_1	17661	5752	7682	3874	0.74741	0.0695948	10	Exc_neuron	Exc_deep	Exc_L5_IT_RORB_NPFFR2
snRNA_C9ALS_A4_MotorCortex	TCCTCTTGTACATTGC-1	motor cortex	C9-ALS	A4	F	58	batch_1	17534	5122	7795	3461	0.131174	0.0377479	15	Non_neuron	Astro	Astro_CD44
snRNA_C9ALS_A4_MotorCortex	TTGGGTACACAGTCCG-1	motor cortex	C9-ALS	A4	F	58	batch_1	17249	5428	7700	3714	0.110151	0.121906	7	Non_neuron	OPC	OPC
snRNA_C9ALS_A4_MotorCortex	ATGCCTCAGGAACGAA-1	motor cortex	C9-ALS	A4	F	58	batch_1	17163	4819	7553	3156	0.66422	0.0406035	26	Inh_neuron	Inh_PVALB	Inh_PVALB_CUX2
snRNA_C9ALS_A4_MotorCortex	TTGTGGAGTCGTTATG-1	motor cortex	C9-ALS	A4	F	58	batch_1	17103	5351	7597	3630	0.321581	0.0725652	10	Exc_neuron	Exc_intermediate	Exc_L3-5_IT_RORB_ADAMTSL1
snRNA_C9ALS_A4_MotorCortex	GCTCAAATCCCGTTCA-1	motor cortex	C9-ALS	A4	F	58	batch_1	16866	4967	7463	3317	0.711491	0.0209927	6	Exc_neuron	Exc_upper	Exc_L2_IT_CUX2_PDGFD
snRNA_C9ALS_A4_MotorCortex	TTGGTTTCATACACCA-1	motor cortex	C9-ALS	A4	F	58	batch_1	16507	4614	7648	3238	0.0787545	0.0616087	7	Non_neuron	OPC	OPC
snRNA_C9ALS_A4_MotorCortex	ATTGTTCGTATACGGG-1	motor cortex	C9-ALS	A4	F	58	batch_1	16386	4120	7634	2820	0.0305139	0.0172727	7	Non_neuron	OPC	OPC
snRNA_C9ALS_A4_MotorCortex	GGGTCTGAGGGAGGGT-1	motor cortex	C9-ALS	A4	F	58	batch_1	16300	5258	7622	3708	0.153374	0.14454	15	Non_neuron	OPC	OPC
snRNA_C9ALS_A4_MotorCortex	GTAACACGTGGTCTGC-1	motor cortex	C9-ALS	A4	F	58	batch_1	16232	4787	7535	3302	0.492854	0.0226396	6	Exc_neuron	Exc_upper	Exc_L2_IT_CUX2_CCBE1
snRNA_C9ALS_A4_MotorCortex	TAACACGCAGCCCACA-1	motor cortex	C9-ALS	A4	F	58	batch_1	16089	4378	7606	3076	0.118093	0.031493	7	Non_neuron	OPC	OPC
snRNA_C9ALS_A4_MotorCortex	ATCACTTAGCGAGTAC-1	motor cortex	C9-ALS	A4	F	58	batch_1	16061	5309	7517	3733	0.877903	0.174922	7	Non_neuron	OPC	OPC
snRNA_C9ALS_A4_MotorCortex	TGCCGAGAGCATCAAA-1	motor cortex	C9-ALS	A4	F	58	batch_1	16014	5166	7526	3644	0.843012	0.0616087	6	Exc_neuron	Exc_upper	Exc_L2_IT_CUX2_PDGFD
snRNA_C9ALS_A4_MotorCortex	CATCCACTCGACATTG-1	motor cortex	C9-ALS	A4	F	58	batch_1	15880	4140	7567	2899	0.201511	0.0243902	7	Non_neuron	OPC	OPC
snRNA_C9ALS_A4_MotorCortex	AGACAGGCAGCCTTCT-1	motor cortex	C9-ALS	A4	F	58	batch_1	15813	4302	7543	3004	0.208689	0.0209927	7	Non_neuron	OPC	OPC
snRNA_C9ALS_A4_MotorCortex	CCAATTTTCGGATTAC-1	motor cortex	C9-ALS	A4	F	58	batch_1	15730	4703	7587	3457	0.216147	0.0338573	5	Non_neuron	Oligo	Oligo_ENPP6
snRNA_C9ALS_A4_MotorCortex	GTAACCATCACATACG-1	motor cortex	C9-ALS	A4	F	58	batch_1	15712	4836	7727	3520	0.14002	0.0391475	15	Non_neuron	Astro	Astro_CD44
snRNA_C9ALS_A4_MotorCortex	CCTGTTGGTCACAGAG-1	motor cortex	C9-ALS	A4	F	58	batch_1	15743	4836	7587	3469	0.215969	0.0695948	10	Exc_neuron	Exc_intermediate	Exc_L3_IT_RORB_OTOGL
snRNA_C9ALS_A4_MotorCortex	ATTCACTTCCGCACTT-1	motor cortex	C9-ALS	A4	F	58	batch_1	15651	4282	7569	3025	0.281132	0.0326539	7	Non_neuron	OPC	OPC
snRNA_C9ALS_A4_MotorCortex	TCTATACTCTGTGCAA-1	motor cortex	C9-ALS	A4	F	58	batch_1	15597	4689	7609	3487	0.653972	0.0364017	4	Non_neuron	Oligo	Oligo_ENPP6
snRNA_C9ALS_A4_MotorCortex	ACTTCGCTCAACTACG-1	motor cortex	C9-ALS	A4	F	58	batch_1	15539	5213	7599	3861	0.296029	0.136294	11	Non_neuron	Astro	Astro_CD44
snRNA_C9ALS_A4_MotorCortex	CCGTAGGGTAGGAAAG-1	motor cortex	C9-ALS	A4	F	58	batch_1	15463	5832	7734	4384	0.232814	0.14454	15	Non_neuron	Astro	Astro_CD44
snRNA_C9ALS_A4_MotorCortex	AGTAGCTCACGTGTGC-1	motor cortex	C9-ALS	A4	F	58	batch_1	15379	4720	7606	3538	0.0910332	0.0507448	5	Non_neuron	Oligo	Oligo_ENPP6
snRNA_C9ALS_A4_MotorCortex	AGACAGGTCCATAAGC-1	motor cortex	C9-ALS	A4	F	58	batch_1	15299	5190	7791	3928	0.320282	0.059216	15	Non_neuron	Astro	Astro_CD44
snRNA_C9ALS_A4_MotorCortex	GTGATGTAGGGTCACA-1	motor cortex	C9-ALS	A4	F	58	batch_1	15291	4646	7511	3248	0.909031	0.0826072	17	Exc_neuron	Exc_deep	Exc_L6_IT_THEMIS_LINC00299
snRNA_C9ALS_A4_MotorCortex	TCAATCTAGTATTGCC-1	motor cortex	C9-ALS	A4	F	58	batch_1	15131	4550	7613	3416	0.561761	0.0436994	4	Non_neuron	Oligo	Oligo_OPALIN
snRNA_C9ALS_A4_MotorCortex	GTCAAACCAAGTGGGT-1	motor cortex	C9-ALS	A4	F	58	batch_1	15071	4276	7611	3074	0.418021	0.0282444	21	Inh_neuron	Inh_LAMP5	Inh_LAMP5_CHST9
snRNA_C9ALS_A4_MotorCortex	GCCATTCTCGCCACTT-1	motor cortex	C9-ALS	A4	F	58	batch_1	15022	4333	7488	3088	0.55918	0.0209927	6	Exc_neuron	Exc_upper	Exc_L2_IT_CUX2_PDGFD
snRNA_C9ALS_A4_MotorCortex	ATACCGAGTGCAATAA-1	motor cortex	C9-ALS	A4	F	58	batch_1	14937	4544	7631	3324	0.856932	0.0272331	10	Exc_neuron	Exc_intermediate	Exc_L3_IT_RORB_OTOGL
snRNA_C9ALS_A4_MotorCortex	CCCTCAACATCGTCCT-1	motor cortex	C9-ALS	A4	F	58	batch_1	14894	4912	7996	3900	0.765409	0.0507448	19	Non_neuron	Endo	Endo
snRNA_C9ALS_A4_MotorCortex	ACTATCTAGCTCGACC-1	motor cortex	C9-ALS	A4	F	58	batch_1	14799	4975	7702	3751	0.452733	0.0790541	15	Non_neuron	Astro	Astro_CD44
snRNA_C9ALS_A4_MotorCortex	GCAGGCTCAGCTGGTC-1	motor cortex	C9-ALS	A4	F	58	batch_1	14593	4420	7714	3415	0.555061	0.0186974	1	Non_neuron	Oligo	Oligo_OPALIN
snRNA_C9ALS_A4_MotorCortex	CATCGTCTCAAAGACA-1	motor cortex	C9-ALS	A4	F	58	batch_1	14362	4535	7808	3645	0.278513	0.0282444	13	Non_neuron	Oligo	Oligo_OPALIN
snRNA_C9ALS_A4_MotorCortex	CTCAGTCAGGTGCCAA-1	motor cortex	C9-ALS	A4	F	58	batch_1	14305	4652	7733	3647	0.0559245	0.0391475	7	Non_neuron	OPC	OPC
snRNA_C9ALS_A4_MotorCortex	TCACGCTCAATACCCA-1	motor cortex	C9-ALS	A4	F	58	batch_1	14285	4084	7684	3138	0.182009	0.0253076	7	Non_neuron	OPC	OPC
snRNA_C9ALS_A4_MotorCortex	CATGCGGGTTGTGTTG-1	motor cortex	C9-ALS	A4	F	58	batch_1	14222	4497	7836	3574	0.119533	0.0391475	15	Non_neuron	Astro	Astro_CD44
snRNA_C9ALS_A4_MotorCortex	CTTCCTTGTATGTGTC-1	motor cortex	C9-ALS	A4	F	58	batch_1	14018	4518	7696	3579	0.59923	0.1875	7	Non_neuron	OPC	OPC
snRNA_C9ALS_A4_MotorCortex	TTGCATTAGACTTGTC-1	motor cortex	C9-ALS	A4	F	58	batch_1	13903	4246	7734	3441	0.244552	0.0391475	5	Non_neuron	Oligo	Oligo_ENPP6
snRNA_C9ALS_A4_MotorCortex	GTATTGGTCCCAACTC-1	motor cortex	C9-ALS	A4	F	58	batch_1	13874	4607	7882	3790	0.367594	0.0406035	15	Non_neuron	Astro	Astro_CD44
snRNA_C9ALS_A4_MotorCortex	AGGAGGTTCACATACG-1	motor cortex	C9-ALS	A4	F	58	batch_1	13902	4315	7711	3383	0.820026	0.0547764	6	Exc_neuron	Exc_upper	Exc_L2_IT_CUX2_CCBE1
snRNA_C9ALS_A4_MotorCortex	TCGGGCAGTGGTATGG-1	motor cortex	C9-ALS	A4	F	58	batch_1	13811	4466	7694	3563	0.35479	0.14454	7	Non_neuron	OPC	OPC
snRNA_C9ALS_A4_MotorCortex	TTGACCCGTGCATGTT-1	motor cortex	C9-ALS	A4	F	58	batch_1	13794	3784	7707	3023	0.0144991	0.0194405	7	Non_neuron	OPC	OPC
snRNA_C9ALS_A4_MotorCortex	TTGTTGTGTTATCCAG-1	motor cortex	C9-ALS	A4	F	58	batch_1	13771	4501	7765	3696	0.275942	0.0488648	5	Non_neuron	Oligo	Oligo_ENPP6
snRNA_C9ALS_A4_MotorCortex	ACTATCTAGGTGCGAT-1	motor cortex	C9-ALS	A4	F	58	batch_1	13675	4352	7747	3609	0.30713	0.0507448	5	Non_neuron	Oligo	Oligo_ENPP6
snRNA_C9ALS_A4_MotorCortex	TAACCAGTCTACACAG-1	motor cortex	C9-ALS	A4	F	58	batch_1	13604	3789	7715	3066	0.0367539	0.0172727	7	Non_neuron	OPC	OPC
snRNA_C9ALS_A4_MotorCortex	TCAATCTGTCGAATGG-1	motor cortex	C9-ALS	A4	F	58	batch_1	13522	4949	7844	4170	0.325396	0.136294	15	Non_neuron	Astro	Astro_CD44
snRNA_C9ALS_A4_MotorCortex	TACCGGGAGCTAAATG-1	motor cortex	C9-ALS	A4	F	58	batch_1	13476	4354	7797	3684	0.24488	0.0377479	5	Non_neuron	Oligo	Oligo_ENPP6
snRNA_C9ALS_A4_MotorCortex	GAAGGACGTCACAGTT-1	motor cortex	C9-ALS	A4	F	58	batch_1	13472	4577	7774	3767	0.586401	0.0790541	17	Exc_neuron	Exc_deep	Exc_L6_IT_THEMIS_LINC00299
snRNA_C9ALS_A4_MotorCortex	CAACAACAGTAACCGG-1	motor cortex	C9-ALS	A4	F	58	batch_1	13368	3998	7742	3296	0.0448833	0.0186974	7	Non_neuron	OPC	OPC
snRNA_C9ALS_A4_MotorCortex	ACTGATGTCAAGCTGT-1	motor cortex	C9-ALS	A4	F	58	batch_1	13166	3970	7740	3353	0.220264	0.0326539	7	Non_neuron	OPC	OPC
snRNA_C9ALS_A4_MotorCortex	CATGCCTTCACCCTGT-1	motor cortex	C9-ALS	A4	F	58	batch_1	13084	4401	7889	3838	0.351574	0.0326539	11	Non_neuron	Micro	Micro
snRNA_C9ALS_A4_MotorCortex	GAGACCCCAATCGTCA-1	motor cortex	C9-ALS	A4	F	58	batch_1	13112	4404	7807	3776	0.915192	0.0218038	6	Exc_neuron	Exc_upper	Exc_L2_IT_CUX2_CCBE1
snRNA_C9ALS_A4_MotorCortex	CCTCTAGGTCTCCCTA-1	motor cortex	C9-ALS	A4	F	58	batch_1	13034	4187	7827	3687	0.421973	0.0470673	1	Non_neuron	Oligo	Oligo_OPALIN
snRNA_C9ALS_A4_MotorCortex	TTACTGTTCAGATGCT-1	motor cortex	C9-ALS	A4	F	58	batch_1	12989	3656	7750	3111	0.0230965	0.0351057	7	Non_neuron	OPC	OPC
snRNA_C9ALS_A4_MotorCortex	CTCGAGGAGCCATGCC-1	motor cortex	C9-ALS	A4	F	58	batch_1	12912	4249	7866	3707	0.0232342	0.0226396	7	Non_neuron	OPC	OPC
snRNA_C9ALS_A4_MotorCortex	CGCCATTAGTCACTCA-1	motor cortex	C9-ALS	A4	F	58	batch_1	12886	3748	7806	3239	0.0310414	0.0282444	7	Non_neuron	OPC	OPC
snRNA_C9ALS_A4_MotorCortex	AGAACCTCACCGCTGA-1	motor cortex	C9-ALS	A4	F	58	batch_1	12876	3833	7782	3432	0.217459	0.0421196	13	Non_neuron	Oligo	Oligo_OPALIN
snRNA_C9ALS_A4_MotorCortex	CATTTCAAGTCTCCTC-1	motor cortex	C9-ALS	A4	F	58	batch_1	12832	4310	7917	3842	0.374065	0.0641288	19	Non_neuron	Endo	Endo
snRNA_C9ALS_A4_MotorCortex	TTACTGTTCACTGGTA-1	motor cortex	C9-ALS	A4	F	58	batch_1	12731	3931	7768	3503	0.267065	0.0282444	13	Non_neuron	Oligo	Oligo_OPALIN
snRNA_C9ALS_A4_MotorCortex	CATGCCTAGTACTCGT-1	motor cortex	C9-ALS	A4	F	58	batch_1	12684	4283	7829	3799	0.701671	0.0790541	6	Exc_neuron	Exc_upper	Exc_L2_IT_CUX2_CCBE1
snRNA_C9ALS_A4_MotorCortex	GACTGATGTATAGGGC-1	motor cortex	C9-ALS	A4	F	58	batch_1	12644	3645	7731	3205	0	0.0194405	7	Non_neuron	OPC	OPC
snRNA_C9ALS_A4_MotorCortex	ACACCAATCAGGCGAA-1	motor cortex	C9-ALS	A4	F	58	batch_1	12631	3931	7903	3620	0.0158341	0.031493	11	Non_neuron	Micro	Micro
snRNA_C9ALS_A4_MotorCortex	TGCTGAAAGACTCGAG-1	motor cortex	C9-ALS	A4	F	58	batch_1	12648	4590	7894	4127	0.917141	0.0364017	10	Exc_neuron	Exc_intermediate	Exc_L3_IT_RORB_OTOGL
snRNA_C9ALS_A4_MotorCortex	TTCTTCCGTCATCGGC-1	motor cortex	C9-ALS	A4	F	58	batch_1	12610	4323	7885	3896	0.0634417	0.0391475	15	Non_neuron	Astro	Astro_CD44
snRNA_C9ALS_A4_MotorCortex	GACTCAATCTCGCCTA-1	motor cortex	C9-ALS	A4	F	58	batch_1	12509	3679	7761	3247	0.0799424	0.0194405	7	Non_neuron	OPC	OPC
snRNA_C9ALS_A4_MotorCortex	CTCATTACAAGTGCAG-1	motor cortex	C9-ALS	A4	F	58	batch_1	12456	4198	7793	3862	0.192678	0.0421196	13	Non_neuron	Oligo	Oligo_OPALIN
snRNA_C9ALS_A4_MotorCortex	CACCAAACAGCGCTTG-1	motor cortex	C9-ALS	A4	F	58	batch_1	12415	4204	7908	3861	0.0402739	0.0351057	15	Non_neuron	Astro	Astro_CD44
snRNA_C9ALS_A4_MotorCortex	GTGCACGAGCACCGTC-1	motor cortex	C9-ALS	A4	F	58	batch_1	12370	4022	7780	3742	0.371867	0.0436994	13	Non_neuron	Oligo	Oligo_OPALIN
snRNA_C9ALS_A4_MotorCortex	GGGCTACGTTCAAAGA-1	motor cortex	C9-ALS	A4	F	58	batch_1	12398	3998	7801	3629	0.233909	0.0253076	7	Non_neuron	OPC	OPC
snRNA_C9ALS_A4_MotorCortex	CCCTCTCAGCCTCCAG-1	motor cortex	C9-ALS	A4	F	58	batch_1	12402	3818	7819	3479	0.0886954	0.0282444	7	Non_neuron	OPC	OPC
snRNA_C9ALS_A4_MotorCortex	TGTGATGGTACGGTTT-1	motor cortex	C9-ALS	A4	F	58	batch_1	12389	4050	7773	3664	0.169505	0.115591	7	Non_neuron	OPC	OPC
snRNA_C9ALS_A4_MotorCortex	GAGTTACCAAATGAGT-1	motor cortex	C9-ALS	A4	F	58	batch_1	12207	4220	7835	3955	0.720898	0.0172727	4	Non_neuron	Oligo	Oligo_OPALIN
snRNA_C9ALS_A4_MotorCortex	GATCACAGTCGTACAT-1	motor cortex	C9-ALS	A4	F	58	batch_1	12239	3506	7713	3205	0.0081706	0.0209927	7	Non_neuron	OPC	OPC
snRNA_C9ALS_A4_MotorCortex	AGTACCAGTAGATCGG-1	motor cortex	C9-ALS	A4	F	58	batch_1	12137	4576	7882	4284	0.214221	0.0725652	16	Inh_neuron	Inh_VIP	Inh_VIP_ABI3BP
snRNA_C9ALS_A4_MotorCortex	GGTTGTATCTCCTGAC-1	motor cortex	C9-ALS	A4	F	58	batch_1	12047	3717	7771	3470	0.091309	0.0303725	7	Non_neuron	OPC	OPC
snRNA_C9ALS_A4_MotorCortex	GGGACAAAGATAGTCA-1	motor cortex	C9-ALS	A4	F	58	batch_1	11993	4500	7869	4256	0.725423	0.14454	11	Non_neuron	Micro	Micro
snRNA_C9ALS_A4_MotorCortex	TACCGGGTCATCGCTC-1	motor cortex	C9-ALS	A4	F	58	batch_1	11980	3465	7726	3200	0.0166945	0.0179751	7	Non_neuron	OPC	OPC
snRNA_C9ALS_A4_MotorCortex	ATCGGATTCACACGAT-1	motor cortex	C9-ALS	A4	F	58	batch_1	11987	4011	7838	3767	0.250271	0.031493	7	Non_neuron	OPC	OPC
snRNA_C9ALS_A4_MotorCortex	GAAGAATTCAAGCCCG-1	motor cortex	C9-ALS	A4	F	58	batch_1	11904	4063	7927	3891	0.386425	0.0272331	11	Non_neuron	Micro	Micro
snRNA_C9ALS_A4_MotorCortex	TTCCTAACAATCTGCA-1	motor cortex	C9-ALS	A4	F	58	batch_1	11856	4024	7808	3817	0.953104	0.0235014	4	Non_neuron	Oligo	Oligo_OPALIN
snRNA_C9ALS_A4_MotorCortex	TGTACAGTCGTCGCTT-1	motor cortex	C9-ALS	A4	F	58	batch_1	11668	4286	7844	4109	0.179979	0.0616087	15	Non_neuron	Astro	Astro_CD44
snRNA_C9ALS_A4_MotorCortex	CGGAACCGTCATCGGC-1	motor cortex	C9-ALS	A4	F	58	batch_1	11669	4156	7816	3973	0.677007	0.031493	6	Exc_neuron	Exc_upper	Exc_L2_IT_CUX2_LRRC2
snRNA_C9ALS_A4_MotorCortex	CTCATTAGTATCGCAT-1	motor cortex	C9-ALS	A4	F	58	batch_1	11571	3860	7760	3730	0.682741	0.0152772	4	Non_neuron	Oligo	Oligo_OPALIN
snRNA_C9ALS_A4_MotorCortex	AAGCGTTCACCTAAAC-1	motor cortex	C9-ALS	A4	F	58	batch_1	11630	4625	7871	4466	0.326741	0.174922	15	Non_neuron	Astro	Astro_CD44
snRNA_C9ALS_A4_MotorCortex	CATCCACTCTCATTAC-1	motor cortex	C9-ALS	A4	F	58	batch_1	11503	3981	7809	3826	0.147788	0.0391475	15	Non_neuron	Astro	Astro_CD44
snRNA_C9ALS_A4_MotorCortex	ACAGAAACAGTCTACA-1	motor cortex	C9-ALS	A4	F	58	batch_1	11470	4157	7786	4050	0.156931	0.0904354	5	Non_neuron	Oligo	Oligo_ENPP6
snRNA_C9ALS_A4_MotorCortex	ACACGCGTCACTGAAC-1	motor cortex	C9-ALS	A4	F	58	batch_1	11475	4212	7855	4056	0.0348584	0.059216	15	Non_neuron	Astro	Astro_CD44
snRNA_C9ALS_A4_MotorCortex	TTAGTCTCATGTGACT-1	motor cortex	C9-ALS	A4	F	58	batch_1	11395	3571	7745	3449	0.447565	0.0165894	7	Non_neuron	OPC	OPC
snRNA_C9ALS_A4_MotorCortex	TCAGTTTTCCGGTAAT-1	motor cortex	C9-ALS	A4	F	58	batch_1	11369	3751	7689	3659	0.93236	0.0226396	4	Non_neuron	Oligo	Oligo_ENPP6
snRNA_C9ALS_A4_MotorCortex	TAGCACAAGCCTCAAT-1	motor cortex	C9-ALS	A4	F	58	batch_1	11381	3963	7735	3856	0.254811	0.0421196	5	Non_neuron	Oligo	Oligo_ENPP6
snRNA_C9ALS_A4_MotorCortex	CTCCACATCCCGTTCA-1	motor cortex	C9-ALS	A4	F	58	batch_1	11380	3746	7668	3659	0.843585	0.0436994	4	Non_neuron	Oligo	Oligo_OPALIN
snRNA_C9ALS_A4_MotorCortex	TATCCTATCTCAACGA-1	motor cortex	C9-ALS	A4	F	58	batch_1	11292	3753	7778	3663	0.0797024	0.0569414	19	Non_neuron	Endo	Endo
snRNA_C9ALS_A4_MotorCortex	ACTGATGCACTTGAAC-1	motor cortex	C9-ALS	A4	F	58	batch_1	11266	3781	7814	3676	0.772235	0.0488648	19	Non_neuron	Endo	Endo
snRNA_C9ALS_A4_MotorCortex	ACTGTCCAGGATTTAG-1	motor cortex	C9-ALS	A4	F	58	batch_1	11250	4040	7709	3919	0.124444	0.0436994	15	Non_neuron	Astro	Astro_CD44
snRNA_C9ALS_A4_MotorCortex	GAAGGGTAGGTATTGA-1	motor cortex	C9-ALS	A4	F	58	batch_1	11158	3775	7668	3714	0.923104	0.0253076	4	Non_neuron	Oligo	Oligo_ENPP6
snRNA_C9ALS_A4_MotorCortex	TATTGCTCAGAGACTG-1	motor cortex	C9-ALS	A4	F	58	batch_1	11208	4331	7785	4220	0.044611	0.0947612	15	Non_neuron	Astro	Astro_CD44
snRNA_C9ALS_A4_MotorCortex	ATACTTCTCTAACGCA-1	motor cortex	C9-ALS	A4	F	58	batch_1	11171	3786	7734	3712	0.143228	0.031493	11	Non_neuron	Micro	Micro
snRNA_C9ALS_A4_MotorCortex	TTGCGTCAGGTATTGA-1	motor cortex	C9-ALS	A4	F	58	batch_1	11203	3688	7672	3588	0.0535571	0.031493	7	Non_neuron	OPC	OPC
snRNA_C9ALS_A4_MotorCortex	CCTGTTGCAGCGATTT-1	motor cortex	C9-ALS	A4	F	58	batch_1	11153	3835	7714	3728	0.672465	0.0488648	14	Inh_neuron	Inh_PVALB	Inh_PVALB_MYBPC1
snRNA_C9ALS_A4_MotorCortex	TGCTTGCTCCAGTACA-1	motor cortex	C9-ALS	A4	F	58	batch_1	11122	3452	7638	3370	0.0989031	0.0209927	7	Non_neuron	OPC	OPC
snRNA_C9ALS_A4_MotorCortex	CTGTGGGAGTCTCGTA-1	motor cortex	C9-ALS	A4	F	58	batch_1	11141	4268	7775	4170	0.565479	0.0488648	10	Exc_neuron	Exc_intermediate	Exc_L3_IT_RORB_OTOGL
snRNA_C9ALS_A4_MotorCortex	CGCAGGTGTTTCCCAC-1	motor cortex	C9-ALS	A4	F	58	batch_1	10995	4184	7754	4130	0.800364	0.0303725	11	Non_neuron	Micro	Micro
snRNA_C9ALS_A4_MotorCortex	AGGTTGTAGACTTCCA-1	motor cortex	C9-ALS	A4	F	58	batch_1	11045	3749	7689	3656	0.0905387	0.0272331	7	Non_neuron	OPC	OPC
snRNA_C9ALS_A4_MotorCortex	TTGAACGCATTGAAAG-1	motor cortex	C9-ALS	A4	F	58	batch_1	11024	3915	7744	3837	0.526125	0.0569414	6	Exc_neuron	Exc_upper	Exc_L2_IT_CUX2_SV2C
snRNA_C9ALS_A4_MotorCortex	GGGTTTATCTTTCTAG-1	motor cortex	C9-ALS	A4	F	58	batch_1	10955	3824	7683	3779	0.200822	0.0272331	11	Non_neuron	Micro	Micro
snRNA_C9ALS_A4_MotorCortex	TTACGTTAGGGCAGTT-1	motor cortex	C9-ALS	A4	F	58	batch_1	10915	4029	7661	3971	0.659643	0.0209927	4	Non_neuron	Oligo	Oligo_OPALIN
snRNA_C9ALS_A4_MotorCortex	TCACACCAGCTGACCC-1	motor cortex	C9-ALS	A4	F	58	batch_1	10901	3631	7582	3592	0.137602	0.0272331	13	Non_neuron	Oligo	Oligo_OPALIN
snRNA_C9ALS_A4_MotorCortex	TTGATGGCACTACCCT-1	motor cortex	C9-ALS	A4	F	58	batch_1	10909	3686	7661	3617	0.504171	0.0235014	7	Non_neuron	OPC	OPC
snRNA_C9ALS_A4_MotorCortex	AAGACTCTCTGTTGGA-1	motor cortex	C9-ALS	A4	F	58	batch_1	10787	3870	7636	3816	0.6582	0.0209927	6	Exc_neuron	Exc_upper	Exc_L2_IT_CUX2_CCBE1
snRNA_C9ALS_A4_MotorCortex	AGAACAACAATAGTGA-1	motor cortex	C9-ALS	A4	F	58	batch_1	10729	3816	7614	3766	0.288937	0.0547764	11	Non_neuron	Micro	Micro
snRNA_C9ALS_A4_MotorCortex	TATTCCATCAGTGTTG-1	motor cortex	C9-ALS	A4	F	58	batch_1	10713	4115	7635	4067	0.961449	0.059216	15	Non_neuron	Astro	Astro_CD44
snRNA_C9ALS_A4_MotorCortex	TCTGCCAAGAGTCTGG-1	motor cortex	C9-ALS	A4	F	58	batch_1	10703	3473	7589	3442	0.214893	0.0172727	7	Non_neuron	OPC	OPC
snRNA_C9ALS_A4_MotorCortex	GCATCTCGTTCAAGGG-1	motor cortex	C9-ALS	A4	F	58	batch_1	10674	3927	7621	3911	0.833802	0.0436994	4	Non_neuron	Oligo	Oligo_OPALIN
snRNA_C9ALS_A4_MotorCortex	TGTAACGCAGTGGTGA-1	motor cortex	C9-ALS	A4	F	58	batch_1	10681	3484	7601	3454	0.0842618	0.0186974	7	Non_neuron	OPC	OPC
snRNA_C9ALS_A4_MotorCortex	ACACTGATCCCTATTA-1	motor cortex	C9-ALS	A4	F	58	batch_1	10658	3773	7574	3750	0.497279	0.0364017	1	Non_neuron	Oligo	Oligo_OPALIN
snRNA_C9ALS_A4_MotorCortex	CCGTAGGTCGGCTGAC-1	motor cortex	C9-ALS	A4	F	58	batch_1	10640	3923	7620	3901	0.855263	0.163701	7	Non_neuron	OPC	OPC
snRNA_C9ALS_A4_MotorCortex	GGGATCCGTGATACCT-1	motor cortex	C9-ALS	A4	F	58	batch_1	10597	3630	7536	3618	0.971973	0.0194405	4	Non_neuron	Oligo	Oligo_OPALIN
snRNA_C9ALS_A4_MotorCortex	TGTTCATAGGAACTCG-1	motor cortex	C9-ALS	A4	F	58	batch_1	10574	3870	7581	3867	0.1324	0.0292903	13	Non_neuron	Oligo	Oligo_OPALIN
snRNA_C9ALS_A4_MotorCortex	TTTCACATCGTCTCAC-1	motor cortex	C9-ALS	A4	F	58	batch_1	10614	3546	7509	3534	0.414547	0.0790541	5	Non_neuron	Oligo	Oligo_ENPP6
snRNA_C9ALS_A4_MotorCortex	CATCGTCTCTGTAACG-1	motor cortex	C9-ALS	A4	F	58	batch_1	10611	3694	7628	3682	0.461785	0.031493	19	Non_neuron	Endo	Endo
snRNA_C9ALS_A4_MotorCortex	GATAGCTCAGCTGAGA-1	motor cortex	C9-ALS	A4	F	58	batch_1	10535	3954	7650	3951	0.825819	0.0351057	11	Non_neuron	Micro	Micro
snRNA_C9ALS_A4_MotorCortex	CAACCAAGTTACACAC-1	motor cortex	C9-ALS	A4	F	58	batch_1	10544	3492	7536	3491	0.483687	0.0226396	1	Non_neuron	Oligo	Oligo_OPALIN
snRNA_C9ALS_A4_MotorCortex	GCATCTCGTCATCGCG-1	motor cortex	C9-ALS	A4	F	58	batch_1	10584	3240	7570	3229	0.0377929	0.0282444	7	Non_neuron	OPC	OPC
snRNA_C9ALS_A4_MotorCortex	AGGGCTCCACCAAATC-1	motor cortex	C9-ALS	A4	F	58	batch_1	10523	3253	7581	3252	0.237575	0.0186974	7	Non_neuron	OPC	OPC
snRNA_C9ALS_A4_MotorCortex	CGGAGAACAGAGAATT-1	motor cortex	C9-ALS	A4	F	58	batch_1	10502	4029	7550	4029	0.409446	0.0641288	5	Non_neuron	Oligo	Oligo_ENPP6
snRNA_C9ALS_A4_MotorCortex	GAAGAATCACATGACT-1	motor cortex	C9-ALS	A4	F	58	batch_1	10502	3260	7574	3260	0.028566	0.0186974	7	Non_neuron	OPC	OPC
snRNA_C9ALS_A4_MotorCortex	TTCCTTCTCGGTCTAA-1	motor cortex	C9-ALS	A4	F	58	batch_1	10510	3725	7531	3725	0.323501	0.0488648	13	Non_neuron	Oligo	Oligo_OPALIN
snRNA_C9ALS_A4_MotorCortex	GGAGCAATCCAGCAAT-1	motor cortex	C9-ALS	A4	F	58	batch_1	10500	3363	7599	3362	0.0190476	0.0186974	7	Non_neuron	OPC	OPC
snRNA_C9ALS_A4_MotorCortex	CGGCAGTTCCGTATGA-1	motor cortex	C9-ALS	A4	F	58	batch_1	10403	4003	7593	4002	0.980486	0.0421196	19	Non_neuron	Oligo	Oligo_OPALIN
snRNA_C9ALS_A4_MotorCortex	CCTCAACCAGCTACAT-1	motor cortex	C9-ALS	A4	F	58	batch_1	10341	3360	7473	3360	0.551204	0.0179751	1	Non_neuron	Oligo	Oligo_OPALIN
snRNA_C9ALS_A4_MotorCortex	CTGCCTAAGTTATGGA-1	motor cortex	C9-ALS	A4	F	58	batch_1	10332	3884	7595	3884	0.338753	0.0507448	7	Non_neuron	OPC	OPC
snRNA_C9ALS_A4_MotorCortex	CTCCAACCAGGTCAGA-1	motor cortex	C9-ALS	A4	F	58	batch_1	10356	3453	7497	3453	0.0772499	0.0488648	7	Non_neuron	OPC	OPC
snRNA_C9ALS_A4_MotorCortex	GTAACCAGTGTCTCCT-1	motor cortex	C9-ALS	A4	F	58	batch_1	10334	3265	7485	3265	0.0580608	0.0272331	7	Non_neuron	OPC	OPC
snRNA_C9ALS_A4_MotorCortex	TAACACGCAGAACTTC-1	motor cortex	C9-ALS	A4	F	58	batch_1	10302	3693	7483	3693	0.650359	0.0641288	4	Non_neuron	Oligo	Oligo_OPALIN
snRNA_C9ALS_A4_MotorCortex	TGGTGATGTACTGTTG-1	motor cortex	C9-ALS	A4	F	58	batch_1	10284	3789	7501	3788	0.194477	0.0436994	13	Non_neuron	Oligo	Oligo_OPALIN
snRNA_C9ALS_A4_MotorCortex	AGAACCTCAGCCTTCT-1	motor cortex	C9-ALS	A4	F	58	batch_1	10257	3676	7491	3676	0.575217	0.0507448	4	Non_neuron	Oligo	Oligo_OPALIN
snRNA_C9ALS_A4_MotorCortex	CTACTATCAATCTCTT-1	motor cortex	C9-ALS	A4	F	58	batch_1	10260	3471	7458	3469	0.331384	0.0421196	13	Non_neuron	Oligo	Oligo_OPALIN
snRNA_C9ALS_A4_MotorCortex	GAGGGTAAGAACTTCC-1	motor cortex	C9-ALS	A4	F	58	batch_1	10233	3703	7464	3703	0.674289	0.0507448	4	Non_neuron	Oligo	Oligo_ENPP6
snRNA_C9ALS_A4_MotorCortex	ACGGTCGGTGCCGTAC-1	motor cortex	C9-ALS	A4	F	58	batch_1	10287	3477	7598	3476	0.048605	0.0725652	19	Non_neuron	Endo	Endo
snRNA_C9ALS_A4_MotorCortex	TTCAATCAGACATAGT-1	motor cortex	C9-ALS	A4	F	58	batch_1	10171	3355	7478	3355	0.0393275	0.0202053	7	Non_neuron	OPC	OPC
snRNA_C9ALS_A4_MotorCortex	GGCGTCAGTAACACGG-1	motor cortex	C9-ALS	A4	F	58	batch_1	10181	3856	7566	3855	0.825066	0.0338573	16	Inh_neuron	Inh_LAMP5	Inh_LAMP5_NDNF
snRNA_C9ALS_A4_MotorCortex	CCTCCTCAGCTGCCAC-1	motor cortex	C9-ALS	A4	F	58	batch_1	10170	3616	7516	3616	0.806293	0.0282444	10	Exc_neuron	Exc_intermediate	Exc_L3-5_IT_RORB_GABRG1
snRNA_C9ALS_A4_MotorCortex	GTGGGAAGTGGTCAAG-1	motor cortex	C9-ALS	A4	F	58	batch_1	10112	3960	7485	3960	0.39557	0.0470673	13	Non_neuron	Oligo	Oligo_OPALIN
snRNA_C9ALS_A4_MotorCortex	GCCAGCATCGTGCATA-1	motor cortex	C9-ALS	A4	F	58	batch_1	10145	3504	7500	3504	0.0887137	0.0338573	7	Non_neuron	OPC	OPC
snRNA_C9ALS_A4_MotorCortex	ACAAAGACAGACCTAT-1	motor cortex	C9-ALS	A4	F	58	batch_1	10046	3512	7392	3512	0.18913	0.0282444	13	Non_neuron	Oligo	Oligo_OPALIN
snRNA_C9ALS_A4_MotorCortex	AGACCATTCGATGGAG-1	motor cortex	C9-ALS	A4	F	58	batch_1	10061	3415	7446	3415	0.0894543	0.0194405	7	Non_neuron	OPC	OPC
snRNA_C9ALS_A4_MotorCortex	AGATCCATCTCGACCT-1	motor cortex	C9-ALS	A4	F	58	batch_1	10035	3320	7425	3320	0.159442	0.0209927	13	Non_neuron	Oligo	Oligo_OPALIN
snRNA_C9ALS_A4_MotorCortex	ACTGCAACAATCTCGA-1	motor cortex	C9-ALS	A4	F	58	batch_1	9992	3844	7560	3844	0.310248	0.0351057	11	Non_neuron	Micro	Micro
snRNA_C9ALS_A4_MotorCortex	CTCTCAGCACTTTATC-1	motor cortex	C9-ALS	A4	F	58	batch_1	10023	3388	7513	3388	0.329243	0.0391475	19	Non_neuron	Endo	Endo
snRNA_C9ALS_A4_MotorCortex	TCCGGGAAGTCAGCGA-1	motor cortex	C9-ALS	A4	F	58	batch_1	9971	3841	7552	3841	0.992879	0.0253076	2	Non_neuron	Astro	Astro_HPSE2
snRNA_C9ALS_A4_MotorCortex	GCAGCTGGTTGCATAC-1	motor cortex	C9-ALS	A4	F	58	batch_1	9959	3790	7415	3790	0.471935	0.0695948	13	Non_neuron	Oligo	Oligo_OPALIN
snRNA_C9ALS_A4_MotorCortex	AAAGAACTCAAAGCCT-1	motor cortex	C9-ALS	A4	F	58	batch_1	9927	3342	7414	3342	0.120882	0.0243902	7	Non_neuron	OPC	OPC
snRNA_C9ALS_A4_MotorCortex	CCACCATAGGCTAAAT-1	motor cortex	C9-ALS	A4	F	58	batch_1	9836	3389	7477	3389	0.711671	0.0351057	19	Non_neuron	Endo	Endo
snRNA_C9ALS_A4_MotorCortex	ATACTTCCAGAGGTAC-1	motor cortex	C9-ALS	A4	F	58	batch_1	9833	3528	7463	3528	0.386454	0.0436994	6	Exc_neuron	Exc_upper	Exc_L2_IT_CUX2_SV2C
snRNA_C9ALS_A4_MotorCortex	CTCACTGCAAGCGAGT-1	motor cortex	C9-ALS	A4	F	58	batch_1	9779	3758	7413	3758	0.265876	0.0235014	13	Non_neuron	Oligo	Oligo_OPALIN
snRNA_C9ALS_A4_MotorCortex	TGGGAAGTCCAAACCA-1	motor cortex	C9-ALS	A4	F	58	batch_1	9774	3725	7409	3725	0.143237	0.0209927	13	Non_neuron	Oligo	Oligo_ENPP6
snRNA_C9ALS_A4_MotorCortex	CTCATTATCCTCGCAT-1	motor cortex	C9-ALS	A4	F	58	batch_1	9699	3134	7310	3134	0.206207	0.0152772	13	Non_neuron	Oligo	Oligo_OPALIN
snRNA_C9ALS_A4_MotorCortex	AGCCAATTCCATGCAA-1	motor cortex	C9-ALS	A4	F	58	batch_1	9702	3408	7336	3408	0.103072	0.0406035	13	Non_neuron	Oligo	Oligo_OPALIN
snRNA_C9ALS_A4_MotorCortex	CATGGTAAGCTACAAA-1	motor cortex	C9-ALS	A4	F	58	batch_1	9711	3394	7393	3394	0.247142	0.0391475	7	Non_neuron	OPC	OPC
snRNA_C9ALS_A4_MotorCortex	CCTCAACTCGAGTCTA-1	motor cortex	C9-ALS	A4	F	58	batch_1	9690	3613	7348	3613	0.216718	0.0527132	8	Non_neuron	Micro	Micro
snRNA_C9ALS_A4_MotorCortex	CGAAGGAAGCATTGAA-1	motor cortex	C9-ALS	A4	F	58	batch_1	9684	3731	7508	3731	0.970673	0.0194405	2	Non_neuron	Astro	Astro_HPSE2
snRNA_C9ALS_A4_MotorCortex	TTCTAGTTCCAAATGC-1	motor cortex	C9-ALS	A4	F	58	batch_1	9681	3416	7424	3414	0.42351	0.0391475	11	Non_neuron	Micro	Micro
snRNA_C9ALS_A4_MotorCortex	GCTACCTCACCCTAGG-1	motor cortex	C9-ALS	A4	F	58	batch_1	9659	3231	7287	3231	0.113883	0.0326539	13	Non_neuron	Oligo	Oligo_OPALIN
snRNA_C9ALS_A4_MotorCortex	GCAGTTACATGCCGAC-1	motor cortex	C9-ALS	A4	F	58	batch_1	9582	3572	7480	3572	0.688791	0.0194405	2	Non_neuron	Astro	Astro_HPSE2
snRNA_C9ALS_A4_MotorCortex	GTTTGGACAGGACATG-1	motor cortex	C9-ALS	A4	F	58	batch_1	9594	3291	7362	3291	0.0833854	0.0172727	7	Non_neuron	OPC	OPC
snRNA_C9ALS_A4_MotorCortex	TACAGGTTCCTAGCTC-1	motor cortex	C9-ALS	A4	F	58	batch_1	9553	3242	7315	3242	0.471056	0.0179751	1	Non_neuron	Oligo	Oligo_OPALIN
snRNA_C9ALS_A4_MotorCortex	GTCTGTCCAGTTGTTG-1	motor cortex	C9-ALS	A4	F	58	batch_1	9582	3474	7447	3473	0.0834899	0.0253076	11	Non_neuron	Micro	Micro
snRNA_C9ALS_A4_MotorCortex	TATGTTCCACGCTGTG-1	motor cortex	C9-ALS	A4	F	58	batch_1	9550	3162	7331	3162	0.125654	0.0172727	7	Non_neuron	OPC	OPC
snRNA_C9ALS_A4_MotorCortex	TTCTTGAAGGTTCTAC-1	motor cortex	C9-ALS	A4	F	58	batch_1	9514	3080	7285	3080	0.0525541	0.0186974	7	Non_neuron	OPC	OPC
snRNA_C9ALS_A4_MotorCortex	TTCTAGTGTACCATAC-1	motor cortex	C9-ALS	A4	F	58	batch_1	9509	3329	7338	3329	0.0841308	0.0292903	7	Non_neuron	OPC	OPC
snRNA_C9ALS_A4_MotorCortex	GGTGGCTGTCCGCAGT-1	motor cortex	C9-ALS	A4	F	58	batch_1	9482	3517	7318	3517	0.558954	0.0994012	3	Non_neuron	Oligo	Oligo_OPALIN
snRNA_C9ALS_A4_MotorCortex	TCCAGAATCTCCGAAA-1	motor cortex	C9-ALS	A4	F	58	batch_1	9379	3295	7293	3295	0.191918	0.0292903	13	Non_neuron	Oligo	Oligo_OPALIN
snRNA_C9ALS_A4_MotorCortex	CAGTTCCGTCATTCCC-1	motor cortex	C9-ALS	A4	F	58	batch_1	9342	3146	7280	3146	0.535217	0.0326539	1	Non_neuron	Oligo	Oligo_OPALIN
snRNA_C9ALS_A4_MotorCortex	TCGCTTGCAGACCCGT-1	motor cortex	C9-ALS	A4	F	58	batch_1	9354	3270	7305	3270	0.0106906	0.0253076	7	Non_neuron	OPC	OPC
snRNA_C9ALS_A4_MotorCortex	ATCGATGCACACCTAA-1	motor cortex	C9-ALS	A4	F	58	batch_1	9351	3343	7351	3343	0.117634	0.0243902	7	Non_neuron	OPC	OPC
snRNA_C9ALS_A4_MotorCortex	CGGGACTGTGCATACT-1	motor cortex	C9-ALS	A4	F	58	batch_1	9316	3156	7294	3156	0.0107342	0.031493	7	Non_neuron	OPC	OPC
snRNA_C9ALS_A4_MotorCortex	ACGGTCGAGTCACTAC-1	motor cortex	C9-ALS	A4	F	58	batch_1	9274	3561	7300	3561	0.064697	0.0351057	13	Non_neuron	Oligo	Oligo_OPALIN
snRNA_C9ALS_A4_MotorCortex	TCTTCCTTCCATTTAC-1	motor cortex	C9-ALS	A4	F	58	batch_1	9279	3523	7427	3521	0.129324	0.0326539	11	Non_neuron	Micro	Micro
snRNA_C9ALS_A4_MotorCortex	ACAGGGAGTAGTCACT-1	motor cortex	C9-ALS	A4	F	58	batch_1	9194	3403	7349	3403	0.141397	0.0218038	7	Non_neuron	OPC	OPC
snRNA_C9ALS_A4_MotorCortex	ACACCAATCGTCTCAC-1	motor cortex	C9-ALS	A4	F	58	batch_1	9205	3441	7318	3441	0.412819	0.0527132	3	Non_neuron	Oligo	Oligo_OPALIN
snRNA_C9ALS_A4_MotorCortex	ATGACCAAGCGAATGC-1	motor cortex	C9-ALS	A4	F	58	batch_1	9181	3666	7501	3665	0.511927	0.031493	11	Non_neuron	Micro	Micro
snRNA_C9ALS_A4_MotorCortex	CGCCATTTCTTCGACC-1	motor cortex	C9-ALS	A4	F	58	batch_1	9203	2955	7235	2955	0.195588	0.0470673	13	Non_neuron	Oligo	Oligo_OPALIN
snRNA_C9ALS_A4_MotorCortex	GAGGGATGTCACTCGG-1	motor cortex	C9-ALS	A4	F	58	batch_1	9200	3330	7335	3330	0.0434783	0.0272331	7	Non_neuron	OPC	OPC
snRNA_C9ALS_A4_MotorCortex	CATCCGTCAAGTCCAT-1	motor cortex	C9-ALS	A4	F	58	batch_1	9137	3525	7436	3525	0.142279	0.0453472	11	Non_neuron	Micro	Micro
snRNA_C9ALS_A4_MotorCortex	ACCACAAAGTGCAACG-1	motor cortex	C9-ALS	A4	F	58	batch_1	9070	3471	7345	3471	0.45204	0.0863931	12	Non_neuron	Oligo	Oligo_OPALIN
snRNA_C9ALS_A4_MotorCortex	AAAGTGAAGCACTCCG-1	motor cortex	C9-ALS	A4	F	58	batch_1	9081	3556	7383	3556	0.154168	0.0202053	13	Non_neuron	Oligo	Oligo_OPALIN
snRNA_C9ALS_A4_MotorCortex	ATCTCTAGTTCTCTCG-1	motor cortex	C9-ALS	A4	F	58	batch_1	9085	3202	7319	3202	0.550358	0.0262547	4	Non_neuron	Oligo	Oligo_OPALIN
snRNA_C9ALS_A4_MotorCortex	CTCACTGGTTAGGCTT-1	motor cortex	C9-ALS	A4	F	58	batch_1	9031	3273	7300	3273	0.199313	0.0507448	13	Non_neuron	Oligo	Oligo_OPALIN
snRNA_C9ALS_A4_MotorCortex	TCAATTCCACTTCATT-1	motor cortex	C9-ALS	A4	F	58	batch_1	9018	3457	7413	3457	0.388113	0.031493	1	Non_neuron	Oligo	Oligo_OPALIN
snRNA_C9ALS_A4_MotorCortex	GGAGGATTCGCTTACC-1	motor cortex	C9-ALS	A4	F	58	batch_1	9028	3582	7468	3582	0.487373	0.0507448	19	Non_neuron	Endo	Endo
snRNA_C9ALS_A4_MotorCortex	CTGTGGGCAATGACCT-1	motor cortex	C9-ALS	A4	F	58	batch_1	8923	3392	7384	3392	0.93018	0.0338573	4	Non_neuron	Oligo	Oligo_OPALIN
snRNA_C9ALS_A4_MotorCortex	ACAGCCGTCCGTAGGC-1	motor cortex	C9-ALS	A4	F	58	batch_1	8899	3410	7363	3410	0.112372	0.0421196	13	Non_neuron	Oligo	Oligo_OPALIN
snRNA_C9ALS_A4_MotorCortex	ACGTCCTAGATCCGAG-1	motor cortex	C9-ALS	A4	F	58	batch_1	8908	3436	7342	3436	0.101033	0.0292903	5	Non_neuron	Oligo	Oligo_ENPP6
snRNA_C9ALS_A4_MotorCortex	TCGACGGTCCTAACAG-1	motor cortex	C9-ALS	A4	F	58	batch_1	8888	2997	7308	2997	0.112511	0.0194405	7	Non_neuron	OPC	OPC
snRNA_C9ALS_A4_MotorCortex	ACTCCCATCATTTCGT-1	motor cortex	C9-ALS	A4	F	58	batch_1	8896	3310	7310	3310	0.292266	0.0421196	13	Non_neuron	Oligo	Oligo_OPALIN
snRNA_C9ALS_A4_MotorCortex	CCACCATTCTTGCGCT-1	motor cortex	C9-ALS	A4	F	58	batch_1	8927	3354	7396	3354	0.448079	0.0218038	10	Exc_neuron	Exc_intermediate	Exc_L3_IT_RORB_OTOGL
snRNA_C9ALS_A4_MotorCortex	GGCTTTCGTAGAAACT-1	motor cortex	C9-ALS	A4	F	58	batch_1	8876	3067	7340	3067	0.180261	0.0179751	7	Non_neuron	OPC	OPC
snRNA_C9ALS_A4_MotorCortex	GATTGGTGTCCACATA-1	motor cortex	C9-ALS	A4	F	58	batch_1	8900	3171	7325	3171	0.179775	0.0253076	7	Non_neuron	OPC	OPC
snRNA_C9ALS_A4_MotorCortex	CCCAACTCAAAGACGC-1	motor cortex	C9-ALS	A4	F	58	batch_1	8896	2998	7309	2998	0.056205	0.0179751	7	Non_neuron	OPC	OPC
snRNA_C9ALS_A4_MotorCortex	AGGGCCTTCCAGTACA-1	motor cortex	C9-ALS	A4	F	58	batch_1	8850	3467	7377	3467	0.621469	0.0488648	4	Non_neuron	Oligo	Oligo_OPALIN
snRNA_C9ALS_A4_MotorCortex	TGGGCGTAGCATTTCG-1	motor cortex	C9-ALS	A4	F	58	batch_1	8880	3433	7398	3433	0.495495	0.0253076	10	Exc_neuron	Exc_intermediate	Exc_L3-5_IT_RORB_GRIN3A
snRNA_C9ALS_A4_MotorCortex	CAGGCCAGTCGTACAT-1	motor cortex	C9-ALS	A4	F	58	batch_1	8841	3306	7330	3306	0.395883	0.0377479	3	Non_neuron	Oligo	Oligo_OPALIN
snRNA_C9ALS_A4_MotorCortex	GTAACCACAACTCGTA-1	motor cortex	C9-ALS	A4	F	58	batch_1	8821	3481	7395	3481	0.317424	0.066787	19	Non_neuron	Endo	Endo
snRNA_C9ALS_A4_MotorCortex	TGACTCCCAGGTCCGT-1	motor cortex	C9-ALS	A4	F	58	batch_1	8776	3284	7331	3284	0.421604	0.0292903	13	Non_neuron	Oligo	Oligo_OPALIN
snRNA_C9ALS_A4_MotorCortex	TTGATGGTCAAAGGTA-1	motor cortex	C9-ALS	A4	F	58	batch_1	8777	3263	7351	3263	0.444343	0.031493	21	Inh_neuron	Inh_LAMP5	Inh_LAMP5_CPLX3_Rosehip
snRNA_C9ALS_A4_MotorCortex	GGACGTCTCCTCTCGA-1	motor cortex	C9-ALS	A4	F	58	batch_1	8710	3418	7396	3418	0.149254	0.0326539	11	Non_neuron	Micro	Micro
snRNA_C9ALS_A4_MotorCortex	TTCAGGAGTTATCTTC-1	motor cortex	C9-ALS	A4	F	58	batch_1	8710	3319	7380	3319	0.172216	0.0243902	7	Non_neuron	OPC	OPC
snRNA_C9ALS_A4_MotorCortex	CTCTCAGTCATTGCTT-1	motor cortex	C9-ALS	A4	F	58	batch_1	8672	3212	7301	3212	0.864852	0.0218038	4	Non_neuron	Oligo	Oligo_OPALIN
snRNA_C9ALS_A4_MotorCortex	TGAGACTCACCAGGTC-1	motor cortex	C9-ALS	A4	F	58	batch_1	8653	3410	7384	3410	0.670288	0.0292903	11	Non_neuron	Micro	Micro
snRNA_C9ALS_A4_MotorCortex	GCCATGGTCCTCATAT-1	motor cortex	C9-ALS	A4	F	58	batch_1	8584	3228	7359	3228	0.570829	0.0326539	19	Non_neuron	Endo	Endo
snRNA_C9ALS_A4_MotorCortex	CAGATACTCGTCTAAG-1	motor cortex	C9-ALS	A4	F	58	batch_1	8612	3355	7314	3355	0.0696702	0.0351057	13	Non_neuron	Oligo	Oligo_ENPP6
snRNA_C9ALS_A4_MotorCortex	TTGTGGACATTGTCGA-1	motor cortex	C9-ALS	A4	F	58	batch_1	8597	2934	7282	2934	0.11632	0.0179751	7	Non_neuron	OPC	OPC
snRNA_C9ALS_A4_MotorCortex	GATTCTTGTGGCTGAA-1	motor cortex	C9-ALS	A4	F	58	batch_1	8548	3283	7308	3283	0.573234	0.0226396	4	Non_neuron	Oligo	Oligo_OPALIN
snRNA_C9ALS_A4_MotorCortex	GTGCACGTCATGCCCT-1	motor cortex	C9-ALS	A4	F	58	batch_1	8540	3261	7287	3261	0.925059	0.0507448	4	Non_neuron	Oligo	Oligo_OPALIN
snRNA_C9ALS_A4_MotorCortex	TTCTTGAGTAAGCAAT-1	motor cortex	C9-ALS	A4	F	58	batch_1	8544	3161	7266	3161	0.210674	0.0488648	13	Non_neuron	Oligo	Oligo_OPALIN
snRNA_C9ALS_A4_MotorCortex	TTTGACTTCCCGAGAC-1	motor cortex	C9-ALS	A4	F	58	batch_1	8567	3291	7344	3291	0.712035	0.0488648	10	Exc_neuron	Exc_deep	Exc_L5_IT_RORB_NPFFR2
snRNA_C9ALS_A4_MotorCortex	GAGTGTTTCGGCTGGT-1	motor cortex	C9-ALS	A4	F	58	batch_1	8530	3337	7337	3337	0.222743	0.0725652	7	Non_neuron	OPC	OPC
snRNA_C9ALS_A4_MotorCortex	CGTGTCTTCAGATTGC-1	motor cortex	C9-ALS	A4	F	58	batch_1	8518	3090	7299	3090	0.0586992	0.0262547	7	Non_neuron	OPC	OPC
snRNA_C9ALS_A4_MotorCortex	CTCCAACCACCTCTAC-1	motor cortex	C9-ALS	A4	F	58	batch_1	8465	2928	7224	2928	0.1772	0.0253076	13	Non_neuron	Oligo	Oligo_OPALIN
snRNA_C9ALS_A4_MotorCortex	TAGGGTTCACTCATAG-1	motor cortex	C9-ALS	A4	F	58	batch_1	8474	3346	7312	3346	0.719849	0.0391475	4	Non_neuron	Oligo	Oligo_OPALIN
snRNA_C9ALS_A4_MotorCortex	TAAGCCAAGATTGACA-1	motor cortex	C9-ALS	A4	F	58	batch_1	8511	3198	7317	3198	0.834215	0.0262547	14	Inh_neuron	Inh_PVALB	Inh_PVALB_CUX2
snRNA_C9ALS_A4_MotorCortex	GCTACAAAGATGTAGT-1	motor cortex	C9-ALS	A4	F	58	batch_1	8409	3527	7323	3527	0.654061	0.0351057	4	Non_neuron	Oligo	Oligo_ENPP6
snRNA_C9ALS_A4_MotorCortex	ATACCTTTCACAGAGG-1	motor cortex	C9-ALS	A4	F	58	batch_1	8467	3634	7402	3634	0.933034	0.0826072	19	Non_neuron	Endo	Endo
snRNA_C9ALS_A4_MotorCortex	CCTTCAGAGCCAAGGT-1	motor cortex	C9-ALS	A4	F	58	batch_1	8435	3141	7290	3141	0.17783	0.0243902	7	Non_neuron	OPC	OPC
snRNA_C9ALS_A4_MotorCortex	CGGACACTCAAGCCCG-1	motor cortex	C9-ALS	A4	F	58	batch_1	8411	3266	7314	3266	0.59446	0.0303725	19	Non_neuron	Endo	Endo
snRNA_C9ALS_A4_MotorCortex	CTTTCAACAGCCATTA-1	motor cortex	C9-ALS	A4	F	58	batch_1	8391	3114	7269	3114	0.119175	0.0326539	7	Non_neuron	OPC	OPC
snRNA_C9ALS_A4_MotorCortex	ACATGCAAGAACGTGC-1	motor cortex	C9-ALS	A4	F	58	batch_1	8386	3064	7235	3064	0.0357739	0.031493	7	Non_neuron	OPC	OPC
snRNA_C9ALS_A4_MotorCortex	AACGAAATCACCTACC-1	motor cortex	C9-ALS	A4	F	58	batch_1	8344	3111	7170	3111	0.395494	0.0421196	13	Non_neuron	Oligo	Oligo_OPALIN
snRNA_C9ALS_A4_MotorCortex	CTACCTGGTGTGTTTG-1	motor cortex	C9-ALS	A4	F	58	batch_1	8343	3693	7349	3693	0.994846	0.0994012	19	Non_neuron	Endo	Endo
snRNA_C9ALS_A4_MotorCortex	CTTCCGAAGCCTGGAA-1	motor cortex	C9-ALS	A4	F	58	batch_1	8379	3042	7253	3042	0.226757	0.0235014	14	Inh_neuron	Inh_PVALB	Inh_PVALB_CUX2
snRNA_C9ALS_A4_MotorCortex	CAGCAATTCCAGCCTT-1	motor cortex	C9-ALS	A4	F	58	batch_1	8343	3290	7219	3290	0.167805	0.0790541	13	Non_neuron	Oligo	Oligo_OPALIN
snRNA_C9ALS_A4_MotorCortex	TTAGTCTTCTACGGGC-1	motor cortex	C9-ALS	A4	F	58	batch_1	8329	3124	7224	3124	0.216112	0.0140326	5	Non_neuron	Oligo	Oligo_ENPP6
snRNA_C9ALS_A4_MotorCortex	TCGTAGAGTTTACTGG-1	motor cortex	C9-ALS	A4	F	58	batch_1	8345	3398	7304	3398	0.0599161	0.0569414	15	Non_neuron	Astro	Astro_CD44
snRNA_C9ALS_A4_MotorCortex	CTTCAATGTAGGCTCC-1	motor cortex	C9-ALS	A4	F	58	batch_1	8303	3048	7208	3048	0.216789	0.0326539	19	Non_neuron	Endo	Endo
snRNA_C9ALS_A4_MotorCortex	ACTGTGAAGAAGGATG-1	motor cortex	C9-ALS	A4	F	58	batch_1	8296	3335	7242	3335	0.385728	0.059216	7	Non_neuron	OPC	OPC
snRNA_C9ALS_A4_MotorCortex	AGGTCTAAGAGTAACT-1	motor cortex	C9-ALS	A4	F	58	batch_1	8236	3326	7222	3326	0.898494	0.0453472	4	Non_neuron	Oligo	Oligo_OPALIN
snRNA_C9ALS_A4_MotorCortex	TTCTAACTCTCCCTAG-1	motor cortex	C9-ALS	A4	F	58	batch_1	8203	3170	7189	3170	0.792393	0.0243902	4	Non_neuron	Oligo	Oligo_OPALIN
snRNA_C9ALS_A4_MotorCortex	CTCTGGTTCTCTGACC-1	motor cortex	C9-ALS	A4	F	58	batch_1	8192	3269	7201	3269	0.195312	0.0421196	13	Non_neuron	Oligo	Oligo_OPALIN
snRNA_C9ALS_A4_MotorCortex	TGCCGAGCACCTGAAT-1	motor cortex	C9-ALS	A4	F	58	batch_1	8181	3076	7153	3076	0.403374	0.0406035	3	Non_neuron	Oligo	Oligo_OPALIN
snRNA_C9ALS_A4_MotorCortex	CTAGGTATCAGTCCGG-1	motor cortex	C9-ALS	A4	F	58	batch_1	8146	3256	7196	3256	0.184139	0.0226396	13	Non_neuron	Oligo	Oligo_OPALIN
snRNA_C9ALS_A4_MotorCortex	GAGCTGCTCATCGCAA-1	motor cortex	C9-ALS	A4	F	58	batch_1	8156	3180	7186	3180	0.245218	0.0421196	13	Non_neuron	Oligo	Oligo_OPALIN
snRNA_C9ALS_A4_MotorCortex	AATTTCCAGAAGTCTA-1	motor cortex	C9-ALS	A4	F	58	batch_1	8144	3530	7288	3529	0.712181	0.031493	11	Non_neuron	Micro	Micro
snRNA_C9ALS_A4_MotorCortex	TCAGTGACAATGCTCA-1	motor cortex	C9-ALS	A4	F	58	batch_1	8133	3156	7166	3156	0.467232	0.0406035	13	Non_neuron	Oligo	Oligo_OPALIN
snRNA_C9ALS_A4_MotorCortex	TTGATGGGTGTATTCG-1	motor cortex	C9-ALS	A4	F	58	batch_1	8130	3328	7212	3328	0.369004	0.0303725	7	Non_neuron	OPC	OPC
snRNA_C9ALS_A4_MotorCortex	AGCCACGGTCCACAGC-1	motor cortex	C9-ALS	A4	F	58	batch_1	8146	3074	7216	3074	0.196415	0.0507448	19	Non_neuron	Endo	Endo
snRNA_C9ALS_A4_MotorCortex	TAATCTCCAGACACAG-1	motor cortex	C9-ALS	A4	F	58	batch_1	8116	2976	7143	2976	0.073928	0.0243902	13	Non_neuron	Oligo	Oligo_OPALIN
snRNA_C9ALS_A4_MotorCortex	GACCCAGTCGCTATTT-1	motor cortex	C9-ALS	A4	F	58	batch_1	8124	2903	7168	2903	0.0738552	0.0218038	7	Non_neuron	OPC	OPC
snRNA_C9ALS_A4_MotorCortex	TCACTCGCAAGGGTCA-1	motor cortex	C9-ALS	A4	F	58	batch_1	8095	3234	7233	3234	0.345893	0.0235014	11	Non_neuron	Micro	Micro
snRNA_C9ALS_A4_MotorCortex	GTGAGGATCTTACGTT-1	motor cortex	C9-ALS	A4	F	58	batch_1	8079	3406	7212	3406	0.185667	0.059216	5	Non_neuron	Oligo	Oligo_ENPP6
snRNA_C9ALS_A4_MotorCortex	AACCAACAGCGTCTCG-1	motor cortex	C9-ALS	A4	F	58	batch_1	8079	3092	7130	3092	0.0247555	0.0262547	13	Non_neuron	Oligo	Oligo_ENPP6
snRNA_C9ALS_A4_MotorCortex	ACACCAATCCTTATGT-1	motor cortex	C9-ALS	A4	F	58	batch_1	8033	2811	7100	2811	0.0373459	0.0303725	13	Non_neuron	Oligo	Oligo_OPALIN
snRNA_C9ALS_A4_MotorCortex	CAGCCAGTCTGGGCCA-1	motor cortex	C9-ALS	A4	F	58	batch_1	8019	2988	7168	2988	0.548697	0.031493	21	Inh_neuron	Inh_LAMP5	Inh_LAMP5_CPLX3_Rosehip
snRNA_C9ALS_A4_MotorCortex	TGAATCGAGGACTTCT-1	motor cortex	C9-ALS	A4	F	58	batch_1	7972	3206	7231	3206	0.338685	0.0253076	11	Non_neuron	Micro	Micro
snRNA_C9ALS_A4_MotorCortex	GTCACTCAGCCTCTCT-1	motor cortex	C9-ALS	A4	F	58	batch_1	7956	3049	7133	3049	0.28909	0.0351057	13	Non_neuron	Oligo	Oligo_OPALIN
snRNA_C9ALS_A4_MotorCortex	AACACACTCCAGCCTT-1	motor cortex	C9-ALS	A4	F	58	batch_1	7945	2958	7103	2958	0.730019	0.0282444	4	Non_neuron	Oligo	Oligo_OPALIN
snRNA_C9ALS_A4_MotorCortex	TATACCTGTGCTAGCC-1	motor cortex	C9-ALS	A4	F	58	batch_1	7936	3065	7121	3065	0.667843	0.0282444	4	Non_neuron	Oligo	Oligo_OPALIN
snRNA_C9ALS_A4_MotorCortex	AAGCATCAGACTCGAG-1	motor cortex	C9-ALS	A4	F	58	batch_1	7946	2943	7139	2943	0.0377548	0.0179751	7	Non_neuron	OPC	OPC
snRNA_C9ALS_A4_MotorCortex	TAATCTCCACGAGAAC-1	motor cortex	C9-ALS	A4	F	58	batch_1	7891	2957	7107	2957	0.126727	0.0351057	13	Non_neuron	Oligo	Oligo_OPALIN
snRNA_C9ALS_A4_MotorCortex	TAAGCACCAACAGATA-1	motor cortex	C9-ALS	A4	F	58	batch_1	7923	3621	7254	3621	0.441752	0.12878	15	Non_neuron	Astro	Astro_CD44
snRNA_C9ALS_A4_MotorCortex	GACAGCCAGGTCCCTG-1	motor cortex	C9-ALS	A4	F	58	batch_1	7919	3144	7155	3144	0.745044	0.0194405	6	Exc_neuron	Exc_upper	Exc_L2_IT_CUX2_PDGFD
snRNA_C9ALS_A4_MotorCortex	CTAGACAAGTCTGGTT-1	motor cortex	C9-ALS	A4	F	58	batch_1	7886	3149	7151	3149	0.114126	0.0209927	7	Non_neuron	OPC	OPC
snRNA_C9ALS_A4_MotorCortex	TTATTGCCAGCCGTCA-1	motor cortex	C9-ALS	A4	F	58	batch_1	7871	3042	7099	3042	0.101639	0.0338573	13	Non_neuron	Oligo	Oligo_OPALIN
snRNA_C9ALS_A4_MotorCortex	CTCCTTTAGCAATAAC-1	motor cortex	C9-ALS	A4	F	58	batch_1	7854	3189	7150	3189	0.496562	0.0303725	1	Non_neuron	Oligo	Oligo_OPALIN
snRNA_C9ALS_A4_MotorCortex	ATCCGTCCAGAAGTTA-1	motor cortex	C9-ALS	A4	F	58	batch_1	7839	2735	7063	2735	0.0255135	0.0179751	7	Non_neuron	OPC	OPC
snRNA_C9ALS_A4_MotorCortex	AAACGCTAGGACATCG-1	motor cortex	C9-ALS	A4	F	58	batch_1	7832	3148	7116	3148	0.229826	0.0351057	13	Non_neuron	Oligo	Oligo_OPALIN
snRNA_C9ALS_A4_MotorCortex	ACCCTCACACCGCTGA-1	motor cortex	C9-ALS	A4	F	58	batch_1	7792	3113	7130	3113	0.14117	0.0218038	5	Non_neuron	Oligo	Oligo_ENPP6
snRNA_C9ALS_A4_MotorCortex	CAAGCTAGTCGTAATC-1	motor cortex	C9-ALS	A4	F	58	batch_1	7780	3210	7164	3210	0.179949	0.0863931	7	Non_neuron	OPC	OPC
snRNA_C9ALS_A4_MotorCortex	TGCTCCAGTCTCCTGT-1	motor cortex	C9-ALS	A4	F	58	batch_1	7732	2936	7096	2936	0.323332	0.0117266	13	Non_neuron	Oligo	Oligo_OPALIN
snRNA_C9ALS_A4_MotorCortex	CCCTGATCACTGGCCA-1	motor cortex	C9-ALS	A4	F	58	batch_1	7732	2799	7062	2799	0.116399	0.0292903	13	Non_neuron	Oligo	Oligo_OPALIN
snRNA_C9ALS_A4_MotorCortex	ATGAGTCCATAACGGG-1	motor cortex	C9-ALS	A4	F	58	batch_1	7746	3032	7101	3032	0.116189	0.0292903	13	Non_neuron	Oligo	Oligo_OPALIN
snRNA_C9ALS_A4_MotorCortex	ACAAGCTGTTAAACCC-1	motor cortex	C9-ALS	A4	F	58	batch_1	7691	3086	7084	3086	0.624106	0.0421196	4	Non_neuron	Oligo	Oligo_OPALIN
snRNA_C9ALS_A4_MotorCortex	AATTCCTCACACAGAG-1	motor cortex	C9-ALS	A4	F	58	batch_1	7674	3007	7053	3007	0.208496	0.0421196	13	Non_neuron	Oligo	Oligo_OPALIN
snRNA_C9ALS_A4_MotorCortex	GATTGGTTCGCTGATA-1	motor cortex	C9-ALS	A4	F	58	batch_1	7662	2875	7033	2875	0.234926	0.0202053	13	Non_neuron	Oligo	Oligo_OPALIN
snRNA_C9ALS_A4_MotorCortex	GATAGAATCTTCGATT-1	motor cortex	C9-ALS	A4	F	58	batch_1	7669	2820	7013	2820	0.195593	0.0326539	13	Non_neuron	Oligo	Oligo_OPALIN
snRNA_C9ALS_A4_MotorCortex	TTGACCCTCAGGGTAG-1	motor cortex	C9-ALS	A4	F	58	batch_1	7697	2637	7020	2637	0.31181	0.0725652	22	Non_neuron	VLMC	VLMC_P2RY14
snRNA_C9ALS_A4_MotorCortex	GGGAGATAGAGGTCGT-1	motor cortex	C9-ALS	A4	F	58	batch_1	7666	3213	7129	3213	0.273937	0.0338573	15	Non_neuron	Astro	Astro_CD44
snRNA_C9ALS_A4_MotorCortex	CAACAACAGAAACACT-1	motor cortex	C9-ALS	A4	F	58	batch_1	7587	3177	7087	3177	0.619481	0.0272331	2	Non_neuron	Astro	Astro_HPSE2
snRNA_C9ALS_A4_MotorCortex	CTTACCGGTGTACGCC-1	motor cortex	C9-ALS	A4	F	58	batch_1	7643	2995	7059	2995	0.23551	0.0377479	13	Non_neuron	Oligo	Oligo_OPALIN
snRNA_C9ALS_A4_MotorCortex	GGGTAGAGTACAGGTG-1	motor cortex	C9-ALS	A4	F	58	batch_1	7652	2952	7080	2952	0.705698	0.0863931	22	Non_neuron	VLMC	VLMC_P2RY14
snRNA_C9ALS_A4_MotorCortex	AGCATCAAGCACCAGA-1	motor cortex	C9-ALS	A4	F	58	batch_1	7623	3011	7078	3011	0.446019	0.0326539	7	Non_neuron	OPC	OPC
snRNA_C9ALS_A4_MotorCortex	GAGTTACCATGACTCA-1	motor cortex	C9-ALS	A4	F	58	batch_1	7629	3016	7092	3016	0.235942	0.0351057	19	Non_neuron	Endo	Endo
snRNA_C9ALS_A4_MotorCortex	ACTTTCAGTAGAAACT-1	motor cortex	C9-ALS	A4	F	58	batch_1	7570	3170	7050	3170	0.898283	0.0303725	4	Non_neuron	Oligo	Oligo_OPALIN
snRNA_C9ALS_A4_MotorCortex	TGTGGCGTCGCGGACT-1	motor cortex	C9-ALS	A4	F	58	batch_1	7589	2892	7018	2892	0.184478	0.0292903	7	Non_neuron	OPC	OPC
snRNA_C9ALS_A4_MotorCortex	TACGCTCTCACTCACC-1	motor cortex	C9-ALS	A4	F	58	batch_1	7574	2974	7023	2974	0.237655	0.0326539	13	Non_neuron	Oligo	Oligo_OPALIN
snRNA_C9ALS_A4_MotorCortex	ACTTCGCTCCACCCTA-1	motor cortex	C9-ALS	A4	F	58	batch_1	7551	2796	6985	2796	0.105946	0.0453472	13	Non_neuron	Oligo	Oligo_OPALIN
snRNA_C9ALS_A4_MotorCortex	ATCCTATTCTATACGG-1	motor cortex	C9-ALS	A4	F	58	batch_1	7554	2894	6994	2894	0.145618	0.0351057	13	Non_neuron	Oligo	Oligo_OPALIN
snRNA_C9ALS_A4_MotorCortex	TCGGGACGTCATTCCC-1	motor cortex	C9-ALS	A4	F	58	batch_1	7558	3264	7060	3264	0.238158	0.0262547	5	Non_neuron	Oligo	Oligo_ENPP6
snRNA_C9ALS_A4_MotorCortex	AGTCATGAGCCGGAAT-1	motor cortex	C9-ALS	A4	F	58	batch_1	7493	3187	7030	3187	0.120112	0.0292903	13	Non_neuron	Oligo	Oligo_OPALIN
snRNA_C9ALS_A4_MotorCortex	CAGAGCCAGGTAGCAC-1	motor cortex	C9-ALS	A4	F	58	batch_1	7485	3247	7063	3247	0.0801603	0.0507448	13	Non_neuron	Oligo	Oligo_OPALIN
snRNA_C9ALS_A4_MotorCortex	CCGGTAGAGCGGCTCT-1	motor cortex	C9-ALS	A4	F	58	batch_1	7462	3252	7066	3252	0.308228	0.0377479	15	Non_neuron	Astro	Astro_CD44
snRNA_C9ALS_A4_MotorCortex	ACACGCGTCGAACCAT-1	motor cortex	C9-ALS	A4	F	58	batch_1	7476	2943	7035	2943	0	0.0377479	15	Non_neuron	Astro	Astro_CD44
snRNA_C9ALS_A4_MotorCortex	GGTGGCTGTCACAATC-1	motor cortex	C9-ALS	A4	F	58	batch_1	7469	3025	7011	3025	0.361494	0.0569414	8	Non_neuron	Oligo	Oligo_OPALIN
snRNA_C9ALS_A4_MotorCortex	ACACAGTCACCCTTGT-1	motor cortex	C9-ALS	A4	F	58	batch_1	7444	2849	6984	2849	0.940355	0.0453472	4	Non_neuron	Oligo	Oligo_OPALIN
snRNA_C9ALS_A4_MotorCortex	ACCAAACCATTGGATC-1	motor cortex	C9-ALS	A4	F	58	batch_1	7406	3086	7022	3086	0.108021	0.0351057	13	Non_neuron	Oligo	Oligo_OPALIN
snRNA_C9ALS_A4_MotorCortex	ATTATCCGTTCCACGG-1	motor cortex	C9-ALS	A4	F	58	batch_1	7373	2996	6982	2996	0.922284	0.0377479	4	Non_neuron	Oligo	Oligo_OPALIN
snRNA_C9ALS_A4_MotorCortex	ATCAGGTCAGCAAGAC-1	motor cortex	C9-ALS	A4	F	58	batch_1	7373	2950	6978	2950	0.556083	0.0292903	4	Non_neuron	Oligo	Oligo_OPALIN
snRNA_C9ALS_A4_MotorCortex	GATTGGTTCGTAATGC-1	motor cortex	C9-ALS	A4	F	58	batch_1	7363	3086	6983	3086	0.28521	0.0303725	13	Non_neuron	Oligo	Oligo_OPALIN
snRNA_C9ALS_A4_MotorCortex	TCTCTGGGTCAACACT-1	motor cortex	C9-ALS	A4	F	58	batch_1	7347	3076	6993	3076	0.530829	0.0488648	5	Non_neuron	Oligo	Oligo_ENPP6
snRNA_C9ALS_A4_MotorCortex	TAACTTCTCACTTATC-1	motor cortex	C9-ALS	A4	F	58	batch_1	7335	3056	6992	3056	0.259032	0.0421196	15	Non_neuron	Astro	Astro_CD44
snRNA_C9ALS_A4_MotorCortex	ATTCATCAGTGTTGTC-1	motor cortex	C9-ALS	A4	F	58	batch_1	7312	2760	6919	2760	0.0820569	0.0179751	7	Non_neuron	OPC	OPC
snRNA_C9ALS_A4_MotorCortex	TGCTGAATCCAGCAAT-1	motor cortex	C9-ALS	A4	F	58	batch_1	7269	3188	6960	3188	0.70161	0.1875	4	Non_neuron	Oligo	Oligo_OPALIN
snRNA_C9ALS_A4_MotorCortex	AGTCACAGTATCCTTT-1	motor cortex	C9-ALS	A4	F	58	batch_1	7234	3107	6934	3107	0.857064	0.0391475	4	Non_neuron	Oligo	Oligo_OPALIN
snRNA_C9ALS_A4_MotorCortex	CTCTCAGGTTGCAACT-1	motor cortex	C9-ALS	A4	F	58	batch_1	7252	2864	6917	2864	0.703254	0.0569414	4	Non_neuron	Oligo	Oligo_OPALIN
snRNA_C9ALS_A4_MotorCortex	CAAGACTAGATACTGA-1	motor cortex	C9-ALS	A4	F	58	batch_1	7202	2844	6902	2844	0.930297	0.0292903	7	Non_neuron	OPC	OPC
snRNA_C9ALS_A4_MotorCortex	TACAGGTAGCAAGCCA-1	motor cortex	C9-ALS	A4	F	58	batch_1	7228	2849	6951	2849	0.0691754	0.0292903	19	Non_neuron	Endo	Endo
snRNA_C9ALS_A4_MotorCortex	GAAACCTCAGTGGCTC-1	motor cortex	C9-ALS	A4	F	58	batch_1	7212	2987	6921	2987	0.513034	0.0470673	3	Non_neuron	Oligo	Oligo_OPALIN
snRNA_C9ALS_A4_MotorCortex	CGAGTGCGTAATGATG-1	motor cortex	C9-ALS	A4	F	58	batch_1	7201	2790	6891	2790	0.194417	0.0282444	13	Non_neuron	Oligo	Oligo_OPALIN
snRNA_C9ALS_A4_MotorCortex	CCCGGAACAGGTAGTG-1	motor cortex	C9-ALS	A4	F	58	batch_1	7187	3098	6930	3098	0.13914	0.0326539	5	Non_neuron	Oligo	Oligo_ENPP6
snRNA_C9ALS_A4_MotorCortex	GATGGAGAGCAAACAT-1	motor cortex	C9-ALS	A4	F	58	batch_1	7191	3122	6950	3122	0.0695314	0.0421196	15	Non_neuron	Astro	Astro_CD44
snRNA_C9ALS_A4_MotorCortex	CCTATCGAGGCACTCC-1	motor cortex	C9-ALS	A4	F	58	batch_1	7202	2702	6885	2702	0.444321	0.0863931	22	Non_neuron	VLMC	VLMC_P2RY14
snRNA_C9ALS_A4_MotorCortex	CCCTCTCGTCACTTAG-1	motor cortex	C9-ALS	A4	F	58	batch_1	7134	2724	6859	2724	0.504626	0.0272331	1	Non_neuron	Oligo	Oligo_OPALIN
snRNA_C9ALS_A4_MotorCortex	AGTTCGATCTCCGAGG-1	motor cortex	C9-ALS	A4	F	58	batch_1	7117	2852	6857	2852	0.604187	0.0140326	4	Non_neuron	Oligo	Oligo_OPALIN
snRNA_C9ALS_A4_MotorCortex	TTACGCCTCTGAGGCC-1	motor cortex	C9-ALS	A4	F	58	batch_1	7083	2860	6859	2860	0.183538	0.0303725	13	Non_neuron	Oligo	Oligo_OPALIN
snRNA_C9ALS_A4_MotorCortex	TCTTCCTGTATACCCA-1	motor cortex	C9-ALS	A4	F	58	batch_1	7087	2799	6858	2799	0.564414	0.0338573	19	Non_neuron	Endo	Endo
snRNA_C9ALS_A4_MotorCortex	GTCTACCTCAAGAGGC-1	motor cortex	C9-ALS	A4	F	58	batch_1	7062	2989	6857	2989	0.750496	0.0470673	4	Non_neuron	Oligo	Oligo_OPALIN
snRNA_C9ALS_A4_MotorCortex	CTAACCCGTAACAGTA-1	motor cortex	C9-ALS	A4	F	58	batch_1	7071	2921	6852	2921	0.18385	0.0547764	13	Non_neuron	Oligo	Oligo_OPALIN
snRNA_C9ALS_A4_MotorCortex	TTAGTCTAGACGCCCT-1	motor cortex	C9-ALS	A4	F	58	batch_1	7068	2919	6857	2919	0.367855	0.0253076	5	Non_neuron	Oligo	Oligo_ENPP6
snRNA_C9ALS_A4_MotorCortex	GAATCGTTCGACCAAT-1	motor cortex	C9-ALS	A4	F	58	batch_1	7053	2742	6823	2742	0.311924	0.0282444	7	Non_neuron	OPC	OPC
snRNA_C9ALS_A4_MotorCortex	GAGTTACAGCCATGCC-1	motor cortex	C9-ALS	A4	F	58	batch_1	7059	2913	6863	2913	0.127497	0.0326539	13	Non_neuron	Oligo	Oligo_OPALIN
snRNA_C9ALS_A4_MotorCortex	GTTCTATAGTAATTGG-1	motor cortex	C9-ALS	A4	F	58	batch_1	7034	3063	6848	3063	0.952516	0.0641288	4	Non_neuron	Oligo	Oligo_OPALIN
snRNA_C9ALS_A4_MotorCortex	CATTGTTGTATCGTAC-1	motor cortex	C9-ALS	A4	F	58	batch_1	7044	3098	6849	3098	0.340716	0.0453472	13	Non_neuron	Oligo	Oligo_OPALIN
snRNA_C9ALS_A4_MotorCortex	CTATCCGTCGTAACTG-1	motor cortex	C9-ALS	A4	F	58	batch_1	6985	3064	6851	3064	0.100215	0.0326539	11	Non_neuron	Micro	Micro
snRNA_C9ALS_A4_MotorCortex	ACCTGAACAATGGGTG-1	motor cortex	C9-ALS	A4	F	58	batch_1	7016	2925	6830	2925	0.213797	0.0226396	7	Non_neuron	OPC	OPC
snRNA_C9ALS_A4_MotorCortex	GGTGGCTCACGCCACA-1	motor cortex	C9-ALS	A4	F	58	batch_1	6999	3017	6850	3017	0.25718	0.031493	11	Non_neuron	Micro	Micro
snRNA_C9ALS_A4_MotorCortex	GAAGAATTCCGATAGT-1	motor cortex	C9-ALS	A4	F	58	batch_1	6966	3025	6802	3025	0.832616	0.0146468	4	Non_neuron	Oligo	Oligo_OPALIN
snRNA_C9ALS_A4_MotorCortex	TAACTTCCAGTAGAAT-1	motor cortex	C9-ALS	A4	F	58	batch_1	7019	2880	6801	2880	0.983046	0.0235014	10	Exc_neuron	Exc_intermediate	Exc_L3-5_IT_RORB_GABRG1
snRNA_C9ALS_A4_MotorCortex	CCCTAACAGGATGGCT-1	motor cortex	C9-ALS	A4	F	58	batch_1	6984	2755	6798	2755	0.400916	0.0326539	12	Non_neuron	Oligo	Oligo_OPALIN
snRNA_C9ALS_A4_MotorCortex	ACTTAGGTCCTACACC-1	motor cortex	C9-ALS	A4	F	58	batch_1	6987	2807	6800	2807	0.50093	0.0507448	1	Non_neuron	Oligo	Oligo_OPALIN
snRNA_C9ALS_A4_MotorCortex	ACCTGTCCACTCCCTA-1	motor cortex	C9-ALS	A4	F	58	batch_1	6940	2796	6775	2796	0.216138	0.0351057	13	Non_neuron	Oligo	Oligo_OPALIN
snRNA_C9ALS_A4_MotorCortex	CGGGTCAGTCCACTTC-1	motor cortex	C9-ALS	A4	F	58	batch_1	6977	2922	6811	2922	0.229325	0.0377479	13	Non_neuron	Oligo	Oligo_OPALIN
snRNA_C9ALS_A4_MotorCortex	CTTCCGACAGCATTGT-1	motor cortex	C9-ALS	A4	F	58	batch_1	6978	2726	6765	2726	0.0429923	0.0202053	13	Non_neuron	Oligo	Oligo_OPALIN
snRNA_C9ALS_A4_MotorCortex	TCTATACGTGGATGAC-1	motor cortex	C9-ALS	A4	F	58	batch_1	6938	2917	6777	2917	0.605362	0.00963639	4	Non_neuron	Oligo	Oligo_OPALIN
snRNA_C9ALS_A4_MotorCortex	GAGATGGTCCATTTAC-1	motor cortex	C9-ALS	A4	F	58	batch_1	6925	2926	6780	2926	0.938628	0.0122817	4	Non_neuron	Oligo	Oligo_OPALIN
snRNA_C9ALS_A4_MotorCortex	CAGATACTCGCCGAAC-1	motor cortex	C9-ALS	A4	F	58	batch_1	6972	3089	6821	3089	0.172117	0.0364017	5	Non_neuron	Oligo	Oligo_ENPP6
snRNA_C9ALS_A4_MotorCortex	TTCAATCCATGCAGGA-1	motor cortex	C9-ALS	A4	F	58	batch_1	6923	2968	6780	2968	0.245558	0.0377479	13	Non_neuron	Oligo	Oligo_OPALIN
snRNA_C9ALS_A4_MotorCortex	GACTTCCGTTTACGAC-1	motor cortex	C9-ALS	A4	F	58	batch_1	6890	2590	6726	2590	0.130624	0.0146468	13	Non_neuron	Oligo	Oligo_OPALIN
snRNA_C9ALS_A4_MotorCortex	GGGTCTGTCCTATTGT-1	motor cortex	C9-ALS	A4	F	58	batch_1	6892	3007	6769	3007	0.885084	0.0165894	4	Non_neuron	Oligo	Oligo_OPALIN
snRNA_C9ALS_A4_MotorCortex	TCAGTGATCCGATCGG-1	motor cortex	C9-ALS	A4	F	58	batch_1	6889	3099	6800	3099	0.420961	0.0303725	11	Non_neuron	Micro	Micro
snRNA_C9ALS_A4_MotorCortex	GGGTTATCATGTGGTT-1	motor cortex	C9-ALS	A4	F	58	batch_1	6892	2993	6761	2993	0.478816	0.0488648	9	Non_neuron	Oligo	Oligo_OPALIN
snRNA_C9ALS_A4_MotorCortex	TGCGGGTCAAATGAGT-1	motor cortex	C9-ALS	A4	F	58	batch_1	6855	2944	6746	2944	0.671043	0.0527132	4	Non_neuron	Oligo	Oligo_ENPP6
snRNA_C9ALS_A4_MotorCortex	CATTGCCGTGACCGTC-1	motor cortex	C9-ALS	A4	F	58	batch_1	6845	3033	6739	3033	0.993426	0.0391475	4	Non_neuron	Oligo	Oligo_OPALIN
snRNA_C9ALS_A4_MotorCortex	GGTGATTTCTGAGATC-1	motor cortex	C9-ALS	A4	F	58	batch_1	6797	2958	6710	2958	0.809181	0.0453472	4	Non_neuron	Oligo	Oligo_OPALIN
snRNA_C9ALS_A4_MotorCortex	AGGACGACATTCAGCA-1	motor cortex	C9-ALS	A4	F	58	batch_1	6793	2952	6715	2952	0.868541	0.0165894	11	Non_neuron	Micro	Micro
snRNA_C9ALS_A4_MotorCortex	CTACCCACAAACTAAG-1	motor cortex	C9-ALS	A4	F	58	batch_1	6810	2803	6718	2803	0.646109	0.0391475	19	Non_neuron	Endo	Endo
snRNA_C9ALS_A4_MotorCortex	CCATCACGTACGGATG-1	motor cortex	C9-ALS	A4	F	58	batch_1	6792	2842	6697	2842	0.132509	0.0326539	13	Non_neuron	Oligo	Oligo_OPALIN
snRNA_C9ALS_A4_MotorCortex	AACCACATCGAAACAA-1	motor cortex	C9-ALS	A4	F	58	batch_1	6759	2863	6681	2863	0.473443	0.0303725	1	Non_neuron	Oligo	Oligo_OPALIN
snRNA_C9ALS_A4_MotorCortex	TTCACCGGTACCTAGT-1	motor cortex	C9-ALS	A4	F	58	batch_1	6754	2711	6659	2711	0.547824	0.0194405	1	Non_neuron	Oligo	Oligo_OPALIN
snRNA_C9ALS_A4_MotorCortex	CCAATTTTCTTAGCTT-1	motor cortex	C9-ALS	A4	F	58	batch_1	6747	2803	6668	2803	0.266785	0.031493	13	Non_neuron	Oligo	Oligo_OPALIN
snRNA_C9ALS_A4_MotorCortex	GTTGTCCTCCGGCAAC-1	motor cortex	C9-ALS	A4	F	58	batch_1	6758	2894	6676	2894	0.562297	0.0292903	4	Non_neuron	Oligo	Oligo_OPALIN
snRNA_C9ALS_A4_MotorCortex	AATGAAGAGTCCGCCA-1	motor cortex	C9-ALS	A4	F	58	batch_1	6775	2735	6671	2735	0.206642	0.0364017	15	Non_neuron	Astro	Astro_CD44
snRNA_C9ALS_A4_MotorCortex	CACACAACATCCCGTT-1	motor cortex	C9-ALS	A4	F	58	batch_1	6761	2835	6673	2834	0.310605	0.0282444	7	Non_neuron	OPC	OPC
snRNA_C9ALS_A4_MotorCortex	GTATTTCCATATGCGT-1	motor cortex	C9-ALS	A4	F	58	batch_1	6756	2805	6689	2805	0.414446	0.031493	19	Non_neuron	Endo	Endo
snRNA_C9ALS_A4_MotorCortex	ATTATCCCACTAGGCC-1	motor cortex	C9-ALS	A4	F	58	batch_1	6744	2604	6648	2604	0.281732	0.0326539	13	Non_neuron	Oligo	Oligo_OPALIN
snRNA_C9ALS_A4_MotorCortex	CTCTCGAGTATGTCAC-1	motor cortex	C9-ALS	A4	F	58	batch_1	6723	2969	6658	2969	0.520601	0.0436994	1	Non_neuron	Oligo	Oligo_OPALIN
snRNA_C9ALS_A4_MotorCortex	TTAGTCTTCTATCGCC-1	motor cortex	C9-ALS	A4	F	58	batch_1	6697	2737	6626	2737	0.851127	0.0338573	7	Non_neuron	OPC	OPC
snRNA_C9ALS_A4_MotorCortex	AGATGCTAGCGCATCC-1	motor cortex	C9-ALS	A4	F	58	batch_1	6704	3176	6651	3176	0.909905	0.0863931	4	Non_neuron	Oligo	Oligo_OPALIN
snRNA_C9ALS_A4_MotorCortex	AGGACGATCGCTACGG-1	motor cortex	C9-ALS	A4	F	58	batch_1	6701	3033	6651	3033	0.358155	0.0470673	13	Non_neuron	Oligo	Oligo_OPALIN
snRNA_C9ALS_A4_MotorCortex	GGGTATTTCCCAAGCG-1	motor cortex	C9-ALS	A4	F	58	batch_1	6701	2829	6639	2829	0.611849	0.0527132	4	Non_neuron	Oligo	Oligo_OPALIN
snRNA_C9ALS_A4_MotorCortex	CTCCAACTCGCAGATT-1	motor cortex	C9-ALS	A4	F	58	batch_1	6641	2848	6590	2848	0.602319	0.0351057	4	Non_neuron	Oligo	Oligo_OPALIN
snRNA_C9ALS_A4_MotorCortex	TTAGGGTCAGTATTCG-1	motor cortex	C9-ALS	A4	F	58	batch_1	6625	2648	6564	2648	0.724528	0.0186974	7	Non_neuron	OPC	OPC
snRNA_C9ALS_A4_MotorCortex	GTCACTCAGGCATCGA-1	motor cortex	C9-ALS	A4	F	58	batch_1	6630	2757	6583	2757	0.573152	0.0253076	4	Non_neuron	Oligo	Oligo_OPALIN
snRNA_C9ALS_A4_MotorCortex	GATAGAACACCGGAAA-1	motor cortex	C9-ALS	A4	F	58	batch_1	6583	2834	6559	2834	0.334194	0.0292903	13	Non_neuron	Oligo	Oligo_OPALIN
snRNA_C9ALS_A4_MotorCortex	CTCCTTTAGGCATGCA-1	motor cortex	C9-ALS	A4	F	58	batch_1	6594	2799	6562	2799	0.545951	0.0406035	1	Non_neuron	Oligo	Oligo_OPALIN
snRNA_C9ALS_A4_MotorCortex	AGCTCAAGTATGATCC-1	motor cortex	C9-ALS	A4	F	58	batch_1	6575	3049	6563	3049	0.212928	0.0292903	11	Non_neuron	Micro	Micro
snRNA_C9ALS_A4_MotorCortex	GAGCTGCTCTCGTCAC-1	motor cortex	C9-ALS	A4	F	58	batch_1	6602	2965	6574	2965	0.514995	0.0994012	19	Non_neuron	Endo	Endo
snRNA_C9ALS_A4_MotorCortex	TGAATGCTCTGACGCG-1	motor cortex	C9-ALS	A4	F	58	batch_1	6558	2620	6515	2620	0.0914913	0.0235014	14	Inh_neuron	Inh_PVALB	Inh_PVALB_CUX2
snRNA_C9ALS_A4_MotorCortex	TTGGGCGAGTATGATG-1	motor cortex	C9-ALS	A4	F	58	batch_1	6527	2822	6513	2822	0.214494	0.0421196	13	Non_neuron	Oligo	Oligo_OPALIN
snRNA_C9ALS_A4_MotorCortex	CAGGGCTGTACCGTCG-1	motor cortex	C9-ALS	A4	F	58	batch_1	6521	2805	6498	2805	0.521392	0.0272331	7	Non_neuron	OPC	OPC
snRNA_C9ALS_A4_MotorCortex	GTGGAAGCATCATCCC-1	motor cortex	C9-ALS	A4	F	58	batch_1	6502	2927	6487	2927	0.676715	0.0117266	4	Non_neuron	Oligo	Oligo_OPALIN
snRNA_C9ALS_A4_MotorCortex	TGGGCGTAGTATGTAG-1	motor cortex	C9-ALS	A4	F	58	batch_1	6476	2892	6467	2892	0.864731	0.0507448	4	Non_neuron	Oligo	Oligo_OPALIN
snRNA_C9ALS_A4_MotorCortex	GTAGGAGAGTAAGAGG-1	motor cortex	C9-ALS	A4	F	58	batch_1	6435	2807	6431	2807	0.43512	0.0194405	7	Non_neuron	OPC	OPC
snRNA_C9ALS_A4_MotorCortex	CCTCAGTAGAGGGTGG-1	motor cortex	C9-ALS	A4	F	58	batch_1	6408	2935	6406	2935	0.530587	0.031493	4	Non_neuron	Oligo	Oligo_OPALIN
snRNA_C9ALS_A4_MotorCortex	CCTTTGGCATAGGTTC-1	motor cortex	C9-ALS	A4	F	58	batch_1	6423	2831	6419	2831	0.0934143	0.0303725	13	Non_neuron	Oligo	Oligo_OPALIN
snRNA_C9ALS_A4_MotorCortex	TCGACCTTCAGTCATG-1	motor cortex	C9-ALS	A4	F	58	batch_1	6402	2701	6398	2701	0.249922	0.0235014	13	Non_neuron	Oligo	Oligo_OPALIN
snRNA_C9ALS_A4_MotorCortex	GGGAGTAGTTACCCAA-1	motor cortex	C9-ALS	A4	F	58	batch_1	6387	2830	6384	2830	0.970722	0.0527132	4	Non_neuron	Oligo	Oligo_OPALIN
snRNA_C9ALS_A4_MotorCortex	AGTCTCCGTGCACATT-1	motor cortex	C9-ALS	A4	F	58	batch_1	6363	2843	6361	2843	0.707214	0.0146468	4	Non_neuron	Oligo	Oligo_OPALIN
snRNA_C9ALS_A4_MotorCortex	GTGAGGACACTTGTGA-1	motor cortex	C9-ALS	A4	F	58	batch_1	6375	2731	6373	2731	0.768627	0.0364017	4	Non_neuron	Oligo	Oligo_OPALIN
snRNA_C9ALS_A4_MotorCortex	CGGGCATCAGCTATTG-1	motor cortex	C9-ALS	A4	F	58	batch_1	6383	2779	6381	2779	0.469998	0.0790541	5	Non_neuron	Oligo	Oligo_ENPP6
snRNA_C9ALS_A4_MotorCortex	TCATTTGTCCATCGTC-1	motor cortex	C9-ALS	A4	F	58	batch_1	6352	2684	6351	2684	0.251889	0.0377479	13	Non_neuron	Oligo	Oligo_OPALIN
snRNA_C9ALS_A4_MotorCortex	CTTCTCTGTTGTGTTG-1	motor cortex	C9-ALS	A4	F	58	batch_1	6384	2618	6380	2618	0.250627	0.0303725	13	Non_neuron	Oligo	Oligo_OPALIN
snRNA_C9ALS_A4_MotorCortex	TACGTCCGTGTGTTTG-1	motor cortex	C9-ALS	A4	F	58	batch_1	6340	2884	6340	2884	0.457413	0.0547764	13	Non_neuron	Oligo	Oligo_OPALIN
snRNA_C9ALS_A4_MotorCortex	ATCGTCCCACGTTGGC-1	motor cortex	C9-ALS	A4	F	58	batch_1	6335	2900	6335	2900	0.820837	0.0757129	4	Non_neuron	Oligo	Oligo_OPALIN
snRNA_C9ALS_A4_MotorCortex	TCACGGGGTCATCCCT-1	motor cortex	C9-ALS	A4	F	58	batch_1	6307	2611	6307	2611	0.570794	0.0179751	4	Non_neuron	Oligo	Oligo_OPALIN
snRNA_C9ALS_A4_MotorCortex	TGATCAGCATCTATCT-1	motor cortex	C9-ALS	A4	F	58	batch_1	6291	2765	6292	2765	0.604038	0.0351057	4	Non_neuron	Oligo	Oligo_OPALIN
snRNA_C9ALS_A4_MotorCortex	ATTCTACCAGAAATTG-1	motor cortex	C9-ALS	A4	F	58	batch_1	6297	2580	6297	2580	0.0635223	0.0262547	7	Non_neuron	OPC	OPC
snRNA_C9ALS_A4_MotorCortex	ATGGATCGTTAAGCAA-1	motor cortex	C9-ALS	A4	F	58	batch_1	6262	2478	6264	2478	0.175663	0.0165894	7	Non_neuron	OPC	OPC
snRNA_C9ALS_A4_MotorCortex	AACTTCTAGACTGAGC-1	motor cortex	C9-ALS	A4	F	58	batch_1	6249	2455	6252	2455	0.272044	0.0243902	13	Non_neuron	Oligo	Oligo_OPALIN
snRNA_C9ALS_A4_MotorCortex	ACTATGGCATGTCGTA-1	motor cortex	C9-ALS	A4	F	58	batch_1	6265	2512	6266	2512	0.0957702	0.0172727	7	Non_neuron	OPC	OPC
snRNA_C9ALS_A4_MotorCortex	TATGTTCAGGTCTACT-1	motor cortex	C9-ALS	A4	F	58	batch_1	6250	2678	6253	2678	0.144	0.0364017	19	Non_neuron	Endo	Endo
snRNA_C9ALS_A4_MotorCortex	AGTCTCCGTCATAGTC-1	motor cortex	C9-ALS	A4	F	58	batch_1	6241	2591	6244	2591	0.0801154	0.0338573	13	Non_neuron	Oligo	Oligo_OPALIN
snRNA_C9ALS_A4_MotorCortex	CTCCCTCTCGACGATT-1	motor cortex	C9-ALS	A4	F	58	batch_1	6202	2593	6207	2593	0.628829	0.0262547	4	Non_neuron	Oligo	Oligo_OPALIN
snRNA_C9ALS_A4_MotorCortex	TCGAAGTTCTTACCAT-1	motor cortex	C9-ALS	A4	F	58	batch_1	6167	2727	6179	2727	0.421599	0.0303725	3	Non_neuron	Oligo	Oligo_OPALIN
snRNA_C9ALS_A4_MotorCortex	TTCGGTCTCCACAGGC-1	motor cortex	C9-ALS	A4	F	58	batch_1	6178	2690	6187	2690	0.712205	0.0262547	4	Non_neuron	Oligo	Oligo_OPALIN
snRNA_C9ALS_A4_MotorCortex	TTCAGGAAGAGTCAGC-1	motor cortex	C9-ALS	A4	F	58	batch_1	6155	2893	6161	2893	0.259951	0.0282444	11	Non_neuron	Micro	Micro
snRNA_C9ALS_A4_MotorCortex	TGCTGAATCATGCCCT-1	motor cortex	C9-ALS	A4	F	58	batch_1	6173	2536	6190	2536	0.728981	0.174922	19	Non_neuron	Endo	Endo
snRNA_C9ALS_A4_MotorCortex	TCATTGTCACTATGTG-1	motor cortex	C9-ALS	A4	F	58	batch_1	6150	2753	6161	2753	0.455285	0.0406035	1	Non_neuron	Oligo	Oligo_OPALIN
snRNA_C9ALS_A4_MotorCortex	TGTAACGTCGTGCATA-1	motor cortex	C9-ALS	A4	F	58	batch_1	6147	2906	6159	2906	0.227753	0.0391475	13	Non_neuron	Oligo	Oligo_OPALIN
snRNA_C9ALS_A4_MotorCortex	AAGACTCAGGTTCAGG-1	motor cortex	C9-ALS	A4	F	58	batch_1	6126	2743	6140	2743	0.0816193	0.0470673	13	Non_neuron	Oligo	Oligo_OPALIN
snRNA_C9ALS_A4_MotorCortex	GGAGATGTCACTAGCA-1	motor cortex	C9-ALS	A4	F	58	batch_1	6139	2790	6149	2790	0.22805	0.0695948	13	Non_neuron	Oligo	Oligo_OPALIN
snRNA_C9ALS_A4_MotorCortex	AGGCCACAGGGAGGAC-1	motor cortex	C9-ALS	A4	F	58	batch_1	6106	2791	6126	2791	0.720603	0.0235014	4	Non_neuron	Oligo	Oligo_OPALIN
snRNA_C9ALS_A4_MotorCortex	AAAGAACTCGCAGATT-1	motor cortex	C9-ALS	A4	F	58	batch_1	6110	2724	6122	2724	0.376432	0.0292903	19	Non_neuron	Endo	Endo
snRNA_C9ALS_A4_MotorCortex	GTGAGTTTCACAAGAA-1	motor cortex	C9-ALS	A4	F	58	batch_1	6079	2873	6103	2873	0.559303	0.0243902	5	Non_neuron	Oligo	Oligo_ENPP6
snRNA_C9ALS_A4_MotorCortex	CTCAAGAAGGTAGCCA-1	motor cortex	C9-ALS	A4	F	58	batch_1	6056	2791	6088	2791	0.561427	0.0303725	4	Non_neuron	Oligo	Oligo_OPALIN
snRNA_C9ALS_A4_MotorCortex	AGCCAATGTAGGGAGG-1	motor cortex	C9-ALS	A4	F	58	batch_1	6060	2817	6088	2817	0.957096	0.0406035	4	Non_neuron	Oligo	Oligo_OPALIN
snRNA_C9ALS_A4_MotorCortex	ACTGCAACATTACTCT-1	motor cortex	C9-ALS	A4	F	58	batch_1	6063	2810	6087	2810	0.362857	0.0569414	13	Non_neuron	Oligo	Oligo_OPALIN
snRNA_C9ALS_A4_MotorCortex	AGGATCTCACATGTTG-1	motor cortex	C9-ALS	A4	F	58	batch_1	6058	2511	6082	2511	0.313635	0.0303725	19	Non_neuron	Endo	Endo
snRNA_C9ALS_A4_MotorCortex	GCATTAGCAGAGGACT-1	motor cortex	C9-ALS	A4	F	58	batch_1	6063	2488	6109	2488	0.0494805	0.0253076	7	Non_neuron	OPC	OPC
snRNA_C9ALS_A4_MotorCortex	AGGATAATCTCCTACG-1	motor cortex	C9-ALS	A4	F	58	batch_1	6038	2647	6081	2647	0.828089	0.0262547	4	Non_neuron	Oligo	Oligo_OPALIN
snRNA_C9ALS_A4_MotorCortex	CGTCAAAAGTGATAGT-1	motor cortex	C9-ALS	A4	F	58	batch_1	6056	2703	6075	2703	0.677015	0.0351057	19	Non_neuron	Endo	Endo
snRNA_C9ALS_A4_MotorCortex	GCCATTCGTCGTTGGC-1	motor cortex	C9-ALS	A4	F	58	batch_1	6025	2792	6056	2792	0.995851	0.0351057	4	Non_neuron	Oligo	Oligo_OPALIN
snRNA_C9ALS_A4_MotorCortex	GCCAGCAGTGGTCCGT-1	motor cortex	C9-ALS	A4	F	58	batch_1	6033	2672	6066	2672	0.828775	0.0179751	4	Non_neuron	Oligo	Oligo_OPALIN
snRNA_C9ALS_A4_MotorCortex	TAAGCACGTTAGCGGA-1	motor cortex	C9-ALS	A4	F	58	batch_1	6019	2613	6062	2613	0.498422	0.0226396	7	Non_neuron	OPC	OPC
snRNA_C9ALS_A4_MotorCortex	CCCAACTAGTAGGTTA-1	motor cortex	C9-ALS	A4	F	58	batch_1	6063	2990	6089	2990	0.742207	0.0527132	10	Exc_neuron	Exc_intermediate	Exc_L3_IT_RORB_OTOGL
snRNA_C9ALS_A4_MotorCortex	GAACTGTAGGGCAGTT-1	motor cortex	C9-ALS	A4	F	58	batch_1	6024	2888	6043	2888	0.332005	0.066787	19	Non_neuron	Endo	Endo
snRNA_C9ALS_A4_MotorCortex	TTCTCTCAGCCTCAAT-1	motor cortex	C9-ALS	A4	F	58	batch_1	6003	2718	6047	2718	0.316508	0.0470673	8	Non_neuron	Oligo	Oligo_ENPP6
snRNA_C9ALS_A4_MotorCortex	CGAAGTTTCTGTGCGG-1	motor cortex	C9-ALS	A4	F	58	batch_1	5999	2876	6043	2876	0.516753	0.174922	4	Non_neuron	Oligo	Oligo_OPALIN
snRNA_C9ALS_A4_MotorCortex	CATTCCGTCCCGTGAG-1	motor cortex	C9-ALS	A4	F	58	batch_1	5973	2582	6036	2582	0.58597	0.0218038	4	Non_neuron	Oligo	Oligo_ENPP6
snRNA_C9ALS_A4_MotorCortex	CGAGTTATCCGAGCTG-1	motor cortex	C9-ALS	A4	F	58	batch_1	5972	2553	6017	2553	0.301407	0.0292903	19	Non_neuron	Endo	Endo
snRNA_C9ALS_A4_MotorCortex	TCGACGGGTCGGCCTA-1	motor cortex	C9-ALS	A4	F	58	batch_1	5991	2592	6050	2592	0.0166917	0.0218038	7	Non_neuron	OPC	OPC
snRNA_C9ALS_A4_MotorCortex	CCTCCTCTCAACCCGG-1	motor cortex	C9-ALS	A4	F	58	batch_1	5984	2352	6068	2352	0.200535	0.0262547	21	Inh_neuron	Inh_LAMP5	Inh_LAMP5_CHST9
snRNA_C9ALS_A4_MotorCortex	AAATGGAAGTTTCGAC-1	motor cortex	C9-ALS	A4	F	58	batch_1	5946	2811	6007	2811	0.269088	0.0453472	13	Non_neuron	Oligo	Oligo_OPALIN
snRNA_C9ALS_A4_MotorCortex	AGTCAACCACGCTTAA-1	motor cortex	C9-ALS	A4	F	58	batch_1	5929	2695	5993	2695	0.522854	0.0421196	1	Non_neuron	Oligo	Oligo_OPALIN
snRNA_C9ALS_A4_MotorCortex	GTTACAGGTGGAAGTC-1	motor cortex	C9-ALS	A4	F	58	batch_1	5969	2770	6021	2770	0.0670129	0.0527132	7	Non_neuron	OPC	OPC
snRNA_C9ALS_A4_MotorCortex	TCTTCCTCAACAACAA-1	motor cortex	C9-ALS	A4	F	58	batch_1	5906	2475	5996	2475	0.592618	0.0209927	4	Non_neuron	Oligo	Oligo_OPALIN
snRNA_C9ALS_A4_MotorCortex	CACAGATTCGTTGTGA-1	motor cortex	C9-ALS	A4	F	58	batch_1	5927	2556	6005	2556	0.0843597	0.0436994	13	Non_neuron	Oligo	Oligo_OPALIN
snRNA_C9ALS_A4_MotorCortex	CTACAGACAGATCCTA-1	motor cortex	C9-ALS	A4	F	58	batch_1	5906	2678	5986	2678	0.474094	0.0186974	1	Non_neuron	Oligo	Oligo_OPALIN
snRNA_C9ALS_A4_MotorCortex	TAGACCACAGTTTGGT-1	motor cortex	C9-ALS	A4	F	58	batch_1	5901	2731	5971	2731	0.948992	0.0209927	4	Non_neuron	Oligo	Oligo_OPALIN
snRNA_C9ALS_A4_MotorCortex	CATCAAGGTGGCTTGC-1	motor cortex	C9-ALS	A4	F	58	batch_1	5916	2763	5981	2763	0.25355	0.0547764	13	Non_neuron	Oligo	Oligo_OPALIN
snRNA_C9ALS_A4_MotorCortex	CATACCCCACTCATAG-1	motor cortex	C9-ALS	A4	F	58	batch_1	5894	2390	5995	2390	0.135731	0.0194405	13	Non_neuron	Oligo	Oligo_OPALIN
snRNA_C9ALS_A4_MotorCortex	CAACAGTAGTGAGGCT-1	motor cortex	C9-ALS	A4	F	58	batch_1	5935	2527	5992	2527	0.589722	0.0790541	22	Non_neuron	VLMC	VLMC_P2RY14
snRNA_C9ALS_A4_MotorCortex	ACTCTCGAGTAGACAT-1	motor cortex	C9-ALS	A4	F	58	batch_1	5886	2570	5976	2570	0.203874	0.0202053	7	Non_neuron	OPC	OPC
snRNA_C9ALS_A4_MotorCortex	GCAGGCTTCCGAAGGA-1	motor cortex	C9-ALS	A4	F	58	batch_1	5884	2712	5963	2712	0.186948	0.0391475	13	Non_neuron	Oligo	Oligo_OPALIN
snRNA_C9ALS_A4_MotorCortex	AAACCCATCCGTGCGA-1	motor cortex	C9-ALS	A4	F	58	batch_1	5870	2648	5959	2648	0.954003	0.0152772	4	Non_neuron	Oligo	Oligo_OPALIN
snRNA_C9ALS_A4_MotorCortex	ATCGTAGTCCTGGCTT-1	motor cortex	C9-ALS	A4	F	58	batch_1	5814	2490	5944	2490	0.894393	0.0218038	4	Non_neuron	Oligo	Oligo_OPALIN
snRNA_C9ALS_A4_MotorCortex	TACGCTCAGCGACTTT-1	motor cortex	C9-ALS	A4	F	58	batch_1	5827	2375	5965	2375	0.0171615	0.0172727	13	Non_neuron	Oligo	Oligo_OPALIN
snRNA_C9ALS_A4_MotorCortex	ACCCTTGCACGCGGTT-1	motor cortex	C9-ALS	A4	F	58	batch_1	5816	2720	5888	2720	0.292297	0.0272331	11	Non_neuron	Micro	Micro
snRNA_C9ALS_A4_MotorCortex	AGTGCCGGTCCATCTC-1	motor cortex	C9-ALS	A4	F	58	batch_1	5821	2552	5937	2552	0.137433	0.0194405	7	Non_neuron	OPC	OPC
snRNA_C9ALS_A4_MotorCortex	CTGTATTAGTGACCTT-1	motor cortex	C9-ALS	A4	F	58	batch_1	5815	2545	5938	2545	0.0687876	0.0351057	7	Non_neuron	OPC	OPC
snRNA_C9ALS_A4_MotorCortex	TGGGCGTCAAGGATGC-1	motor cortex	C9-ALS	A4	F	58	batch_1	5788	2528	5909	2528	0.345543	0.0253076	13	Non_neuron	Oligo	Oligo_OPALIN
snRNA_C9ALS_A4_MotorCortex	TGAGGAGGTGCCTAAT-1	motor cortex	C9-ALS	A4	F	58	batch_1	5791	2597	5908	2597	0.483509	0.0262547	7	Non_neuron	OPC	OPC
snRNA_C9ALS_A4_MotorCortex	ACAAAGAAGGCATCTT-1	motor cortex	C9-ALS	A4	F	58	batch_1	5762	2576	5885	2576	0.451232	0.0436994	13	Non_neuron	Oligo	Oligo_OPALIN
snRNA_C9ALS_A4_MotorCortex	AAGACAACAACACAGG-1	motor cortex	C9-ALS	A4	F	58	batch_1	5742	2488	5888	2488	0.574713	0.0507448	4	Non_neuron	Oligo	Oligo_OPALIN
snRNA_C9ALS_A4_MotorCortex	GAATAGATCTCGAACA-1	motor cortex	C9-ALS	A4	F	58	batch_1	5732	2565	5881	2565	0.976971	0.0488648	4	Non_neuron	Oligo	Oligo_OPALIN
snRNA_C9ALS_A4_MotorCortex	TTACTGTAGTAATCCC-1	motor cortex	C9-ALS	A4	F	58	batch_1	5745	2490	5893	2490	0.504787	0.0364017	1	Non_neuron	Oligo	Oligo_OPALIN
snRNA_C9ALS_A4_MotorCortex	AGGGTTTGTGAATGAT-1	motor cortex	C9-ALS	A4	F	58	batch_1	5700	2697	5844	2697	0.403509	0.0243902	3	Non_neuron	Oligo	Oligo_OPALIN
snRNA_C9ALS_A4_MotorCortex	GTATTTCTCACCATCC-1	motor cortex	C9-ALS	A4	F	58	batch_1	5690	2505	5870	2505	0.492091	0.0202053	1	Non_neuron	Oligo	Oligo_OPALIN
snRNA_C9ALS_A4_MotorCortex	ATGTCCCTCAAGAGTA-1	motor cortex	C9-ALS	A4	F	58	batch_1	5682	2562	5835	2562	0.668779	0.0272331	19	Non_neuron	Endo	Endo
snRNA_C9ALS_A4_MotorCortex	TGATCAGAGCTTACGT-1	motor cortex	C9-ALS	A4	F	58	batch_1	5675	2792	5813	2792	0.229075	0.0507448	13	Non_neuron	Oligo	Oligo_OPALIN
snRNA_C9ALS_A4_MotorCortex	ATTCTACAGCCGGATA-1	motor cortex	C9-ALS	A4	F	58	batch_1	5686	2506	5850	2506	0.316567	0.0863931	13	Non_neuron	Oligo	Oligo_OPALIN
snRNA_C9ALS_A4_MotorCortex	TCAAGTGAGGCCTAAG-1	motor cortex	C9-ALS	A4	F	58	batch_1	5662	2575	5843	2575	0.635818	0.0226396	4	Non_neuron	Oligo	Oligo_OPALIN
snRNA_C9ALS_A4_MotorCortex	GTATTTCGTATGGAAT-1	motor cortex	C9-ALS	A4	F	58	batch_1	5617	2354	5832	2354	0.907958	0.0391475	4	Non_neuron	Oligo	Oligo_OPALIN
snRNA_C9ALS_A4_MotorCortex	AACGGGAAGGTATTGA-1	motor cortex	C9-ALS	A4	F	58	batch_1	5627	2718	5776	2718	0.497601	0.0436994	11	Non_neuron	Micro	Micro
snRNA_C9ALS_A4_MotorCortex	CATCAAGAGACCTGGA-1	motor cortex	C9-ALS	A4	F	58	batch_1	5641	2563	5822	2563	0.496366	0.0391475	3	Non_neuron	Oligo	Oligo_OPALIN
snRNA_C9ALS_A4_MotorCortex	AGGTTACGTCACTGAT-1	motor cortex	C9-ALS	A4	F	58	batch_1	5631	2480	5820	2480	0.745871	0.0470673	4	Non_neuron	Oligo	Oligo_OPALIN
snRNA_C9ALS_A4_MotorCortex	ACCAACAAGCAAATGT-1	motor cortex	C9-ALS	A4	F	58	batch_1	5654	2488	5807	2488	0.265299	0.0364017	19	Non_neuron	Endo	Endo
snRNA_C9ALS_A4_MotorCortex	TGCTTCGAGGTAGCCA-1	motor cortex	C9-ALS	A4	F	58	batch_1	5647	2666	5816	2666	0.95626	0.0303725	6	Exc_neuron	Exc_upper	Exc_L2_IT_CUX2_PDGFD
snRNA_C9ALS_A4_MotorCortex	CGCAGGTAGCAGGCTA-1	motor cortex	C9-ALS	A4	F	58	batch_1	5599	2466	5816	2466	0.875156	0.0406035	4	Non_neuron	Oligo	Oligo_OPALIN
snRNA_C9ALS_A4_MotorCortex	GTCACTCGTCTGGTTA-1	motor cortex	C9-ALS	A4	F	58	batch_1	5612	2552	5803	2552	0.641483	0.0391475	4	Non_neuron	Oligo	Oligo_OPALIN
snRNA_C9ALS_A4_MotorCortex	TTGGGATCAAAGACGC-1	motor cortex	C9-ALS	A4	F	58	batch_1	5548	2539	5780	2539	0.396539	0.0140326	1	Non_neuron	Oligo	Oligo_OPALIN
snRNA_C9ALS_A4_MotorCortex	GGGATGATCCTCAGAA-1	motor cortex	C9-ALS	A4	F	58	batch_1	5544	2493	5786	2493	0.21645	0.0421196	13	Non_neuron	Oligo	Oligo_OPALIN
snRNA_C9ALS_A4_MotorCortex	TCCACCATCCCGAAAT-1	motor cortex	C9-ALS	A4	F	58	batch_1	5551	2443	5759	2443	0.198162	0.0282444	19	Non_neuron	Endo	Endo
snRNA_C9ALS_A4_MotorCortex	TCATTTGAGAGTCACG-1	motor cortex	C9-ALS	A4	F	58	batch_1	5549	2422	5807	2422	0.99117	0.031493	6	Exc_neuron	Exc_upper	Exc_L2_IT_CUX2_LRRC2
snRNA_C9ALS_A4_MotorCortex	TTGAACGAGTTCCTGA-1	motor cortex	C9-ALS	A4	F	58	batch_1	5506	2486	5760	2486	0.472212	0.0351057	3	Non_neuron	Oligo	Oligo_OPALIN
snRNA_C9ALS_A4_MotorCortex	ATTTCTGAGCTAATGA-1	motor cortex	C9-ALS	A4	F	58	batch_1	5500	2553	5745	2553	0.0545455	0.0338573	13	Non_neuron	Oligo	Oligo_OPALIN
snRNA_C9ALS_A4_MotorCortex	CTGCAGGCATCATCCC-1	motor cortex	C9-ALS	A4	F	58	batch_1	5495	2503	5745	2503	0.636943	0.0303725	4	Non_neuron	Oligo	Oligo_OPALIN
snRNA_C9ALS_A4_MotorCortex	GTTACGATCTGCGGGT-1	motor cortex	C9-ALS	A4	F	58	batch_1	5482	2368	5770	2368	0.182415	0.0134341	13	Non_neuron	Oligo	Oligo_OPALIN
snRNA_C9ALS_A4_MotorCortex	CACTAAGTCTTCGGAA-1	motor cortex	C9-ALS	A4	F	58	batch_1	5474	2387	5757	2387	0.4019	0.0391475	13	Non_neuron	Oligo	Oligo_OPALIN
snRNA_C9ALS_A4_MotorCortex	TACAGGTAGCACTCAT-1	motor cortex	C9-ALS	A4	F	58	batch_1	5461	2534	5698	2534	0.457792	0.0364017	11	Non_neuron	Micro	Micro
snRNA_C9ALS_A4_MotorCortex	CACGTTCGTTGTCCCT-1	motor cortex	C9-ALS	A4	F	58	batch_1	5459	2500	5734	2500	0.512914	0.0547764	9	Non_neuron	Oligo	Oligo_OPALIN
snRNA_C9ALS_A4_MotorCortex	AGTAGCTCAGTCGCAC-1	motor cortex	C9-ALS	A4	F	58	batch_1	5426	2421	5753	2421	0.681902	0.0202053	4	Non_neuron	Oligo	Oligo_OPALIN
snRNA_C9ALS_A4_MotorCortex	GATTCGACATGACTTG-1	motor cortex	C9-ALS	A4	F	58	batch_1	5421	2430	5729	2430	0.645637	0.0243902	4	Non_neuron	Oligo	Oligo_OPALIN
snRNA_C9ALS_A4_MotorCortex	GTTCTATTCTCCGCAT-1	motor cortex	C9-ALS	A4	F	58	batch_1	5410	2432	5725	2432	0.536044	0.0226396	4	Non_neuron	Oligo	Oligo_OPALIN
snRNA_C9ALS_A4_MotorCortex	CTCCAACCATGAGGGT-1	motor cortex	C9-ALS	A4	F	58	batch_1	5412	2516	5728	2516	0.0739098	0.0351057	13	Non_neuron	Oligo	Oligo_OPALIN
snRNA_C9ALS_A4_MotorCortex	GGATCTAGTAGCGAGT-1	motor cortex	C9-ALS	A4	F	58	batch_1	5417	2603	5707	2603	0.572272	0.0453472	4	Non_neuron	Oligo	Oligo_OPALIN
snRNA_C9ALS_A4_MotorCortex	AGCCACGGTTTGGCTA-1	motor cortex	C9-ALS	A4	F	58	batch_1	5411	2412	5724	2412	0.351137	0.0406035	13	Non_neuron	Oligo	Oligo_OPALIN
snRNA_C9ALS_A4_MotorCortex	AGTAGCTCACGCAAAG-1	motor cortex	C9-ALS	A4	F	58	batch_1	5399	2571	5712	2571	0.796444	0.0117266	4	Non_neuron	Oligo	Oligo_OPALIN
snRNA_C9ALS_A4_MotorCortex	CGTTAGATCAGAATAG-1	motor cortex	C9-ALS	A4	F	58	batch_1	5410	2654	5692	2654	0.425139	0.0194405	6	Exc_neuron	Exc_upper	Exc_L2_IT_CUX2_PDGFD
snRNA_C9ALS_A4_MotorCortex	GAAGAATTCTGCTTAT-1	motor cortex	C9-ALS	A4	F	58	batch_1	5393	2522	5674	2522	0.556277	0.0262547	11	Non_neuron	Micro	Micro
snRNA_C9ALS_A4_MotorCortex	AGGTCTAAGAGTGTTA-1	motor cortex	C9-ALS	A4	F	58	batch_1	5362	2602	5682	2602	0.78329	0.0470673	4	Non_neuron	Oligo	Oligo_OPALIN
snRNA_C9ALS_A4_MotorCortex	AAAGGTACACAACGAG-1	motor cortex	C9-ALS	A4	F	58	batch_1	5357	2582	5668	2582	0.85869	0.0377479	2	Non_neuron	Astro	Astro_HPSE2
snRNA_C9ALS_A4_MotorCortex	CTCCACACAAACACGG-1	motor cortex	C9-ALS	A4	F	58	batch_1	5353	2377	5711	2376	0.859331	0.0253076	4	Non_neuron	Oligo	Oligo_OPALIN
snRNA_C9ALS_A4_MotorCortex	GAAGGACGTACTCGAT-1	motor cortex	C9-ALS	A4	F	58	batch_1	5351	2406	5663	2406	0.317698	0.0377479	19	Non_neuron	Endo	Endo
snRNA_C9ALS_A4_MotorCortex	CTATCCGAGATTGTGA-1	motor cortex	C9-ALS	A4	F	58	batch_1	5341	2762	5618	2762	0.505523	0.0377479	15	Non_neuron	Astro	Astro_CD44
snRNA_C9ALS_A4_MotorCortex	GAAACCTGTCGATTAC-1	motor cortex	C9-ALS	A4	F	58	batch_1	5316	2404	5650	2404	0.3386	0.0436994	19	Non_neuron	Endo	Endo
snRNA_C9ALS_A4_MotorCortex	TTCCTAACACGCCAGT-1	motor cortex	C9-ALS	A4	F	58	batch_1	5291	2463	5650	2463	0.0945001	0.0303725	13	Non_neuron	Oligo	Oligo_OPALIN
snRNA_C9ALS_A4_MotorCortex	TCCTTCTAGCCAGAGT-1	motor cortex	C9-ALS	A4	F	58	batch_1	5254	2268	5664	2268	0.209364	0.0172727	13	Non_neuron	Oligo	Oligo_OPALIN
snRNA_C9ALS_A4_MotorCortex	CTACCTGAGCACGATG-1	motor cortex	C9-ALS	A4	F	58	batch_1	5245	2379	5674	2379	0.419447	0.0364017	13	Non_neuron	Oligo	Oligo_OPALIN
snRNA_C9ALS_A4_MotorCortex	TGGAGGAAGTTCCGTA-1	motor cortex	C9-ALS	A4	F	58	batch_1	5249	2476	5646	2476	0.685845	0.059216	4	Non_neuron	Oligo	Oligo_OPALIN
snRNA_C9ALS_A4_MotorCortex	CGTCAAATCTCTTGCG-1	motor cortex	C9-ALS	A4	F	58	batch_1	5205	2404	5617	2404	0.461095	0.0235014	2	Non_neuron	Astro	Astro_HPSE2
snRNA_C9ALS_A4_MotorCortex	TGAGCGCTCAGAGTTC-1	motor cortex	C9-ALS	A4	F	58	batch_1	5219	2367	5640	2367	0.134125	0.0547764	13	Non_neuron	Oligo	Oligo_OPALIN
snRNA_C9ALS_A4_MotorCortex	ACAAGCTTCCACGAAT-1	motor cortex	C9-ALS	A4	F	58	batch_1	5161	2430	5626	2430	0.833172	0.0364017	4	Non_neuron	Oligo	Oligo_OPALIN
snRNA_C9ALS_A4_MotorCortex	CGGGCATCAGAGGAAA-1	motor cortex	C9-ALS	A4	F	58	batch_1	5148	2408	5616	2408	0.602176	0.0292903	4	Non_neuron	Oligo	Oligo_OPALIN
snRNA_C9ALS_A4_MotorCortex	TCTTTGACAGCGGTCT-1	motor cortex	C9-ALS	A4	F	58	batch_1	5143	2449	5632	2449	0.738868	0.0351057	4	Non_neuron	Oligo	Oligo_OPALIN
snRNA_C9ALS_A4_MotorCortex	GTGGGAATCAGAGCAG-1	motor cortex	C9-ALS	A4	F	58	batch_1	5163	2385	5624	2385	0.251792	0.0282444	7	Non_neuron	OPC	OPC
snRNA_C9ALS_A4_MotorCortex	GACTGATAGCGCCATC-1	motor cortex	C9-ALS	A4	F	58	batch_1	5135	2419	5603	2419	0.83739	0.0262547	7	Non_neuron	OPC	OPC
snRNA_C9ALS_A4_MotorCortex	CATGGTAAGGTGCAGT-1	motor cortex	C9-ALS	A4	F	58	batch_1	5109	2526	5533	2526	0.548052	0.0272331	19	Non_neuron	Endo	Endo
snRNA_C9ALS_A4_MotorCortex	CTAAGTGGTAGAGACC-1	motor cortex	C9-ALS	A4	F	58	batch_1	5106	2610	5499	2610	0.587544	0.0527132	19	Non_neuron	Endo	Endo
snRNA_C9ALS_A4_MotorCortex	GTCTACCTCGTGTGAT-1	motor cortex	C9-ALS	A4	F	58	batch_1	5073	2411	5587	2411	0.335107	0.0226396	13	Non_neuron	Oligo	Oligo_OPALIN
snRNA_C9ALS_A4_MotorCortex	TTACCATCATGGAGAC-1	motor cortex	C9-ALS	A4	F	58	batch_1	5033	2264	5621	2264	0.377508	0.0338573	13	Non_neuron	Oligo	Oligo_OPALIN
snRNA_C9ALS_A4_MotorCortex	CACCGTTAGGGCTGAT-1	motor cortex	C9-ALS	A4	F	58	batch_1	5039	2429	5594	2429	0.49613	0.0351057	5	Non_neuron	Oligo	Oligo_ENPP6
snRNA_C9ALS_A4_MotorCortex	GTAAGTCTCTGGGAGA-1	motor cortex	C9-ALS	A4	F	58	batch_1	5000	2437	5532	2437	0.32	0.0421196	7	Non_neuron	OPC	OPC
snRNA_C9ALS_A4_MotorCortex	ACACTGATCACTTGGA-1	motor cortex	C9-ALS	A4	F	58	batch_1	4956	2388	5559	2388	0.282486	0.0569414	13	Non_neuron	Oligo	Oligo_OPALIN
snRNA_C9ALS_A4_MotorCortex	ACTGTGACAGGTGTGA-1	motor cortex	C9-ALS	A4	F	58	batch_1	4877	2420	5494	2420	0.348575	0.0262547	5	Non_neuron	Oligo	Oligo_ENPP6
snRNA_C9ALS_A4_MotorCortex	AAGAACATCCTGTAGA-1	motor cortex	C9-ALS	A4	F	58	batch_1	4958	2350	5513	2350	0.847116	0.0364017	19	Non_neuron	Endo	Endo
snRNA_C9ALS_A4_MotorCortex	TTCCGTGCAAGAGGCT-1	motor cortex	C9-ALS	A4	F	58	batch_1	4922	2237	5530	2237	0.954896	0.0421196	4	Non_neuron	Oligo	Oligo_OPALIN
snRNA_C9ALS_A4_MotorCortex	TAAGTCGGTGATACCT-1	motor cortex	C9-ALS	A4	F	58	batch_1	4872	2311	5544	2311	0.164204	0.0303725	13	Non_neuron	Oligo	Oligo_OPALIN
snRNA_C9ALS_A4_MotorCortex	AGGGCTCTCGGTGTAT-1	motor cortex	C9-ALS	A4	F	58	batch_1	4898	2119	5540	2119	0.122499	0.0194405	7	Non_neuron	OPC	OPC
snRNA_C9ALS_A4_MotorCortex	GTGTAACTCATTGCTT-1	motor cortex	C9-ALS	A4	F	58	batch_1	4876	2401	5479	2401	0.369155	0.0226396	7	Non_neuron	OPC	OPC
snRNA_C9ALS_A4_MotorCortex	AATGACCCATTGCTGA-1	motor cortex	C9-ALS	A4	F	58	batch_1	4834	2165	5537	2165	0.289615	0.0253076	13	Non_neuron	Oligo	Oligo_OPALIN
snRNA_C9ALS_A4_MotorCortex	GGAGGATTCATCCCGT-1	motor cortex	C9-ALS	A4	F	58	batch_1	4882	2205	5532	2205	0.655469	0.0904354	22	Non_neuron	VLMC	VLMC_P2RY14
snRNA_C9ALS_A4_MotorCortex	TTCTGTAAGAGTCCGA-1	motor cortex	C9-ALS	A4	F	58	batch_1	4832	2402	5502	2402	0.289735	0.0351057	13	Non_neuron	Oligo	Oligo_OPALIN
snRNA_C9ALS_A4_MotorCortex	ATACCGACAAATGATG-1	motor cortex	C9-ALS	A4	F	58	batch_1	4833	2189	5564	2189	0.889717	0.0364017	4	Non_neuron	Oligo	Oligo_OPALIN
snRNA_C9ALS_A4_MotorCortex	GAATAGATCGAGATGG-1	motor cortex	C9-ALS	A4	F	58	batch_1	4825	2350	5515	2350	0.80829	0.0111851	4	Non_neuron	Oligo	Oligo_OPALIN
snRNA_C9ALS_A4_MotorCortex	TCTCACGCACTGCATA-1	motor cortex	C9-ALS	A4	F	58	batch_1	4805	2277	5514	2277	0.561915	0.0282444	4	Non_neuron	Oligo	Oligo_OPALIN
snRNA_C9ALS_A4_MotorCortex	GTCAAGTGTAAGCGGT-1	motor cortex	C9-ALS	A4	F	58	batch_1	4834	2368	5457	2367	0.227555	0.0338573	19	Non_neuron	Endo	Endo
snRNA_C9ALS_A4_MotorCortex	ATCCGTCCATGTGGTT-1	motor cortex	C9-ALS	A4	F	58	batch_1	4782	2275	5516	2275	0.250941	0.0122817	13	Non_neuron	Oligo	Oligo_ENPP6
snRNA_C9ALS_A4_MotorCortex	TCCGGGAAGCGTGAGT-1	motor cortex	C9-ALS	A4	F	58	batch_1	4814	2545	5490	2545	0.60241	0.0863931	4	Non_neuron	Oligo	Oligo_OPALIN
snRNA_C9ALS_A4_MotorCortex	GTGGCGTGTTCGGTTA-1	motor cortex	C9-ALS	A4	F	58	batch_1	4800	2346	5479	2345	0.354167	0.0757129	13	Non_neuron	Oligo	Oligo_OPALIN
snRNA_C9ALS_A4_MotorCortex	GTTCGCTGTCATAACC-1	motor cortex	C9-ALS	A4	F	58	batch_1	4790	2269	5511	2269	0.438413	0.0507448	12	Non_neuron	Oligo	Oligo_OPALIN
snRNA_C9ALS_A4_MotorCortex	GTGAGTTTCCTCTGCA-1	motor cortex	C9-ALS	A4	F	58	batch_1	4779	2013	5548	2013	0.627746	0.0194405	10	Exc_neuron	Exc_intermediate	Exc_L3-5_IT_RORB_GABRG1
snRNA_C9ALS_A4_MotorCortex	TCACAAGCAACGAGGT-1	motor cortex	C9-ALS	A4	F	58	batch_1	4729	2361	5469	2361	0.951575	0.15363	4	Non_neuron	Oligo	Oligo_OPALIN
snRNA_C9ALS_A4_MotorCortex	CCCTAACTCCTCTAAT-1	motor cortex	C9-ALS	A4	F	58	batch_1	4654	2199	5444	2199	0.300817	0.0243902	2	Non_neuron	Astro	Astro_HPSE2
snRNA_C9ALS_A4_MotorCortex	AGCCAATGTATCACGT-1	motor cortex	C9-ALS	A4	F	58	batch_1	4679	2129	5496	2129	0.277837	0.031493	13	Non_neuron	Oligo	Oligo_OPALIN
snRNA_C9ALS_A4_MotorCortex	TAGACTGAGCGATCGA-1	motor cortex	C9-ALS	A4	F	58	batch_1	4673	2426	5415	2426	0.834582	0.0527132	4	Non_neuron	Oligo	Oligo_OPALIN
snRNA_C9ALS_A4_MotorCortex	CTCCCTCTCTGCGGAC-1	motor cortex	C9-ALS	A4	F	58	batch_1	4643	2255	5477	2255	0.0646134	0.0547764	13	Non_neuron	Oligo	Oligo_OPALIN
snRNA_C9ALS_A4_MotorCortex	CCTCAGTCAATATCCG-1	motor cortex	C9-ALS	A4	F	58	batch_1	4578	2246	5480	2246	0.458716	0.0377479	5	Non_neuron	Oligo	Oligo_ENPP6
snRNA_C9ALS_A4_MotorCortex	GAGAGGTGTCATACCA-1	motor cortex	C9-ALS	A4	F	58	batch_1	4580	2362	5465	2362	0.218341	0.0391475	5	Non_neuron	Oligo	Oligo_ENPP6
snRNA_C9ALS_A4_MotorCortex	TGAGGGAAGGCACAAC-1	motor cortex	C9-ALS	A4	F	58	batch_1	4556	2493	5384	2493	0.175593	0.0377479	13	Non_neuron	Oligo	Oligo_OPALIN
snRNA_C9ALS_A4_MotorCortex	ATGTCCCTCTCGACGG-1	motor cortex	C9-ALS	A4	F	58	batch_1	4534	2096	5508	2096	0.374945	0.0194405	13	Non_neuron	Oligo	Oligo_OPALIN
snRNA_C9ALS_A4_MotorCortex	GGAGGTACAAAGGAGA-1	motor cortex	C9-ALS	A4	F	58	batch_1	4541	2348	5468	2348	0.374367	0.0488648	8	Non_neuron	Oligo	Oligo_OPALIN
snRNA_C9ALS_A4_MotorCortex	CCACGTTAGGTAGCCA-1	motor cortex	C9-ALS	A4	F	58	batch_1	4537	2223	5472	2223	0.528984	0.0262547	23	Non_neuron	Oligo	Oligo_OPALIN
snRNA_C9ALS_A4_MotorCortex	CTTTCAACACCATATG-1	motor cortex	C9-ALS	A4	F	58	batch_1	4505	2192	5508	2192	0.887902	0.0209927	4	Non_neuron	Oligo	Oligo_OPALIN
snRNA_C9ALS_A4_MotorCortex	TTACGCCAGATTAGTG-1	motor cortex	C9-ALS	A4	F	58	batch_1	4516	2351	5445	2351	0.686448	0.0436994	4	Non_neuron	Oligo	Oligo_OPALIN
snRNA_C9ALS_A4_MotorCortex	TCAGGTACACTGGATT-1	motor cortex	C9-ALS	A4	F	58	batch_1	4501	2177	5440	2177	0.355477	0.0226396	2	Non_neuron	Astro	Astro_HPSE2
snRNA_C9ALS_A4_MotorCortex	AGACTCACAACGAGGT-1	motor cortex	C9-ALS	A4	F	58	batch_1	4484	2226	5472	2226	0.713649	0.0351057	4	Non_neuron	Oligo	Oligo_OPALIN
snRNA_C9ALS_A4_MotorCortex	GCACGTGGTTACTCAG-1	motor cortex	C9-ALS	A4	F	58	batch_1	4472	2329	5425	2329	0.559034	0.0391475	4	Non_neuron	Oligo	Oligo_OPALIN
snRNA_C9ALS_A4_MotorCortex	AATCACGCAATACAGA-1	motor cortex	C9-ALS	A4	F	58	batch_1	4425	2277	5403	2277	0.361582	0.0226396	5	Non_neuron	Oligo	Oligo_ENPP6
snRNA_C9ALS_A4_MotorCortex	TGTCAGACAGCGTGCT-1	motor cortex	C9-ALS	A4	F	58	batch_1	4449	2280	5394	2280	0.427062	0.0194405	13	Non_neuron	Oligo	Oligo_OPALIN
snRNA_C9ALS_A4_MotorCortex	CGCCATTTCAGCTCTC-1	motor cortex	C9-ALS	A4	F	58	batch_1	4368	2008	5360	2008	0.641026	0.0172727	2	Non_neuron	Astro	Astro_HPSE2
snRNA_C9ALS_A4_MotorCortex	TGAGCGCCAACAACAA-1	motor cortex	C9-ALS	A4	F	58	batch_1	4419	2295	5364	2295	0.203666	0.0262547	13	Non_neuron	Oligo	Oligo_OPALIN
snRNA_C9ALS_A4_MotorCortex	CGCATAATCGCAATTG-1	motor cortex	C9-ALS	A4	F	58	batch_1	4355	2046	5398	2046	0.688863	0.0262547	4	Non_neuron	Oligo	Oligo_OPALIN
snRNA_C9ALS_A4_MotorCortex	GACGTTACACTGTGTA-1	motor cortex	C9-ALS	A4	F	58	batch_1	4380	2114	5435	2114	0.730594	0.0391475	4	Non_neuron	Oligo	Oligo_OPALIN
snRNA_C9ALS_A4_MotorCortex	ATGGATCCAGCGATTT-1	motor cortex	C9-ALS	A4	F	58	batch_1	4372	2135	5417	2135	0.526075	0.0282444	1	Non_neuron	Oligo	Oligo_OPALIN
snRNA_C9ALS_A4_MotorCortex	TTCCGGTAGTTGCTGT-1	motor cortex	C9-ALS	A4	F	58	batch_1	4363	2122	5425	2122	0.20628	0.0262547	13	Non_neuron	Oligo	Oligo_OPALIN
snRNA_C9ALS_A4_MotorCortex	TCTCACGGTCGTCAGC-1	motor cortex	C9-ALS	A4	F	58	batch_1	4363	2006	5375	2006	0.55008	0.0179751	7	Non_neuron	OPC	OPC
snRNA_C9ALS_A4_MotorCortex	AGGTTACTCGAAGAAT-1	motor cortex	C9-ALS	A4	F	58	batch_1	4373	2190	5363	2190	0.434484	0.0106565	3	Non_neuron	Oligo	Oligo_OPALIN
snRNA_C9ALS_A4_MotorCortex	CTATAGGTCCCTTGGT-1	motor cortex	C9-ALS	A4	F	58	batch_1	4357	2110	5408	2110	0.114758	0.0218038	13	Non_neuron	Oligo	Oligo_OPALIN
snRNA_C9ALS_A4_MotorCortex	CAGATTGCACCAGACC-1	motor cortex	C9-ALS	A4	F	58	batch_1	4339	1976	5412	1976	0.322655	0.0165894	13	Non_neuron	Oligo	Oligo_OPALIN
snRNA_C9ALS_A4_MotorCortex	GTCGTTCTCGGCTGTG-1	motor cortex	C9-ALS	A4	F	58	batch_1	4352	2279	5378	2279	0.390625	0.0863931	13	Non_neuron	Oligo	Oligo_OPALIN
snRNA_C9ALS_A4_MotorCortex	ACCACAACATAGAGGC-1	motor cortex	C9-ALS	A4	F	58	batch_1	4349	2031	5445	2031	0.275926	0.0338573	13	Non_neuron	Oligo	Oligo_OPALIN
snRNA_C9ALS_A4_MotorCortex	CCGATGGAGACCTGGA-1	motor cortex	C9-ALS	A4	F	58	batch_1	4355	1918	5392	1918	0.0229621	0.0282444	7	Non_neuron	OPC	OPC
snRNA_C9ALS_A4_MotorCortex	TCATATCGTTTGGGAG-1	motor cortex	C9-ALS	A4	F	58	batch_1	4333	2245	5387	2245	0.369259	0.0406035	13	Non_neuron	Oligo	Oligo_OPALIN
snRNA_C9ALS_A4_MotorCortex	CACGAATGTAATGCGG-1	motor cortex	C9-ALS	A4	F	58	batch_1	4320	2102	5381	2102	0.601852	0.0226396	4	Non_neuron	Oligo	Oligo_OPALIN
snRNA_C9ALS_A4_MotorCortex	GACTCAAGTGATACCT-1	motor cortex	C9-ALS	A4	F	58	batch_1	4317	2143	5308	2143	0.648599	0.0209927	7	Non_neuron	OPC	OPC
snRNA_C9ALS_A4_MotorCortex	GGGTTTAAGTCTGGAG-1	motor cortex	C9-ALS	A4	F	58	batch_1	4304	2021	5400	2021	0.232342	0.0303725	13	Non_neuron	Oligo	Oligo_OPALIN
snRNA_C9ALS_A4_MotorCortex	GCGGAAAGTGCATCTA-1	motor cortex	C9-ALS	A4	F	58	batch_1	4312	2242	5347	2242	0.834879	0.0421196	4	Non_neuron	Oligo	Oligo_OPALIN
snRNA_C9ALS_A4_MotorCortex	AGGCCACTCATGCCCT-1	motor cortex	C9-ALS	A4	F	58	batch_1	4265	2069	5326	2069	0.586166	0.0218038	4	Non_neuron	Oligo	Oligo_OPALIN
snRNA_C9ALS_A4_MotorCortex	GTCGTTCGTGGCTAGA-1	motor cortex	C9-ALS	A4	F	58	batch_1	4282	2071	5302	2071	0.163475	0.0179751	7	Non_neuron	OPC	OPC
snRNA_C9ALS_A4_MotorCortex	CCTTGTGAGCTCTGTA-1	motor cortex	C9-ALS	A4	F	58	batch_1	4259	2134	5328	2134	0.75135	0.0436994	4	Non_neuron	Oligo	Oligo_OPALIN
snRNA_C9ALS_A4_MotorCortex	TGTTTGTCAATGTCAC-1	motor cortex	C9-ALS	A4	F	58	batch_1	4254	2250	5304	2250	0.51716	0.0547764	3	Non_neuron	Oligo	Oligo_OPALIN
snRNA_C9ALS_A4_MotorCortex	AGAAATGCATTGAAAG-1	motor cortex	C9-ALS	A4	F	58	batch_1	4248	2278	5259	2278	0.94162	0.0569414	4	Non_neuron	Oligo	Oligo_OPALIN
snRNA_C9ALS_A4_MotorCortex	ATCACGAAGCTTCTAG-1	motor cortex	C9-ALS	A4	F	58	batch_1	4227	2161	5306	2161	0.733381	0.0292903	4	Non_neuron	Oligo	Oligo_OPALIN
snRNA_C9ALS_A4_MotorCortex	GGGCTACAGTGATCGG-1	motor cortex	C9-ALS	A4	F	58	batch_1	4229	2243	5234	2243	0.662095	0.0421196	19	Non_neuron	Endo	Endo
snRNA_C9ALS_A4_MotorCortex	TCCATGCAGGTTCCGC-1	motor cortex	C9-ALS	A4	F	58	batch_1	4189	1920	5362	1920	0.453569	0.0209927	23	Non_neuron	Oligo	Oligo_OPALIN
snRNA_C9ALS_A4_MotorCortex	TCGGGTGAGGCAGCTA-1	motor cortex	C9-ALS	A4	F	58	batch_1	4182	2275	5209	2275	0.382592	0.0338573	19	Non_neuron	Endo	Endo
snRNA_C9ALS_A4_MotorCortex	TTGTTGTTCTCGACGG-1	motor cortex	C9-ALS	A4	F	58	batch_1	4205	2311	5260	2311	0.428062	0.0470673	15	Non_neuron	Astro	Astro_CD44
snRNA_C9ALS_A4_MotorCortex	CCTTCAGTCCAAGAGG-1	motor cortex	C9-ALS	A4	F	58	batch_1	4140	1869	5356	1869	0.193237	0.0186974	7	Non_neuron	OPC	OPC
snRNA_C9ALS_A4_MotorCortex	TCGTGCTCAAGGAGTC-1	motor cortex	C9-ALS	A4	F	58	batch_1	4154	2032	5330	2032	0.144439	0.0186974	7	Non_neuron	OPC	OPC
snRNA_C9ALS_A4_MotorCortex	TCCATCGGTCACTTAG-1	motor cortex	C9-ALS	A4	F	58	batch_1	4117	2094	5284	2094	0.947292	0.0488648	4	Non_neuron	Oligo	Oligo_OPALIN
snRNA_C9ALS_A4_MotorCortex	CAGATACTCAAACGAA-1	motor cortex	C9-ALS	A4	F	58	batch_1	4092	2193	5258	2193	0.977517	0.121906	2	Non_neuron	Astro	Astro_HPSE2
snRNA_C9ALS_A4_MotorCortex	CTAACCCCACTCATAG-1	motor cortex	C9-ALS	A4	F	58	batch_1	4102	2140	5315	2140	0.170648	0.0406035	13	Non_neuron	Oligo	Oligo_OPALIN
snRNA_C9ALS_A4_MotorCortex	GGGACAAAGCTGTTAC-1	motor cortex	C9-ALS	A4	F	58	batch_1	4096	2099	5332	2099	0.0488281	0.0292903	13	Non_neuron	Oligo	Oligo_OPALIN
snRNA_C9ALS_A4_MotorCortex	TGTCCCAAGAAGTCCG-1	motor cortex	C9-ALS	A4	F	58	batch_1	4078	2142	5291	2142	0.956351	0.0282444	4	Non_neuron	Oligo	Oligo_OPALIN
snRNA_C9ALS_A4_MotorCortex	TTACCATGTCCCGTGA-1	motor cortex	C9-ALS	A4	F	58	batch_1	4038	2086	5246	2086	0.817236	0.0243902	2	Non_neuron	Astro	Astro_HPSE2
snRNA_C9ALS_A4_MotorCortex	GAGTTACAGATAGTCA-1	motor cortex	C9-ALS	A4	F	58	batch_1	4024	2005	5324	2005	0.969185	0.0226396	4	Non_neuron	Oligo	Oligo_OPALIN
snRNA_C9ALS_A4_MotorCortex	TCCTCCCCAGAGGCAT-1	motor cortex	C9-ALS	A4	F	58	batch_1	4018	2141	5264	2141	0.24888	0.0303725	13	Non_neuron	Oligo	Oligo_ENPP6
snRNA_C9ALS_A4_MotorCortex	TGGTGATGTCAAACGG-1	motor cortex	C9-ALS	A4	F	58	batch_1	4014	2060	5286	2060	0.0747384	0.0377479	13	Non_neuron	Oligo	Oligo_OPALIN
snRNA_C9ALS_A4_MotorCortex	TTCTCTCGTATCACCA-1	motor cortex	C9-ALS	A4	F	58	batch_1	4011	1682	5252	1683	0.772875	0.0303725	19	Non_neuron	Endo	Endo
snRNA_C9ALS_A4_MotorCortex	TTTACGTCAACACGAG-1	motor cortex	C9-ALS	A4	F	58	batch_1	3985	1902	5291	1902	0.903388	0.0391475	4	Non_neuron	Oligo	Oligo_OPALIN
snRNA_C9ALS_A4_MotorCortex	TGGAACTTCCGTATAG-1	motor cortex	C9-ALS	A4	F	58	batch_1	3941	1979	5275	1979	0.735854	0.0326539	4	Non_neuron	Oligo	Oligo_OPALIN
snRNA_C9ALS_A4_MotorCortex	TTTGACTAGGGTGAAA-1	motor cortex	C9-ALS	A4	F	58	batch_1	3925	2067	5249	2067	0.535032	0.0338573	5	Non_neuron	Oligo	Oligo_ENPP6
snRNA_C9ALS_A4_MotorCortex	GCTGGGTGTAGGACCA-1	motor cortex	C9-ALS	A4	F	58	batch_1	3916	2074	5231	2074	0.331971	0.0436994	13	Non_neuron	Oligo	Oligo_OPALIN
snRNA_C9ALS_A4_MotorCortex	TCCACGTTCTAAGCGT-1	motor cortex	C9-ALS	A4	F	58	batch_1	3908	2042	5180	2043	0.665302	0.0338573	11	Non_neuron	Micro	Micro
snRNA_C9ALS_A4_MotorCortex	TCTTTGACAGAGGGTT-1	motor cortex	C9-ALS	A4	F	58	batch_1	3896	2091	5247	2091	0.564682	0.0391475	4	Non_neuron	Oligo	Oligo_OPALIN
snRNA_C9ALS_A4_MotorCortex	GATGCTAGTCCTCCAT-1	motor cortex	C9-ALS	A4	F	58	batch_1	3882	2070	5227	2070	0.798557	0.031493	4	Non_neuron	Oligo	Oligo_ENPP6
snRNA_C9ALS_A4_MotorCortex	TTTCGATCATGGCCAC-1	motor cortex	C9-ALS	A4	F	58	batch_1	3889	2175	5194	2175	0.205708	0.0351057	13	Non_neuron	Oligo	Oligo_OPALIN
snRNA_C9ALS_A4_MotorCortex	AATAGAGAGCTCTGTA-1	motor cortex	C9-ALS	A4	F	58	batch_1	3818	2078	5187	2078	0.523834	0.0202053	1	Non_neuron	Oligo	Oligo_OPALIN
snRNA_C9ALS_A4_MotorCortex	CGGAGAAGTATGTGTC-1	motor cortex	C9-ALS	A4	F	58	batch_1	3830	2118	5171	2118	0.75718	0.0226396	4	Non_neuron	Oligo	Oligo_OPALIN
snRNA_C9ALS_A4_MotorCortex	AGCATCAGTCCGTACG-1	motor cortex	C9-ALS	A4	F	58	batch_1	3819	1985	5247	1985	0.523697	0.0282444	3	Non_neuron	Oligo	Oligo_OPALIN
snRNA_C9ALS_A4_MotorCortex	ATTATCCCACCCTATC-1	motor cortex	C9-ALS	A4	F	58	batch_1	3812	1836	5233	1836	0.157398	0.0186974	2	Non_neuron	Astro	Astro_HPSE2
snRNA_C9ALS_A4_MotorCortex	GTGGCGTAGTCTCGTA-1	motor cortex	C9-ALS	A4	F	58	batch_1	3823	2169	5132	2173	0.601622	0.0453472	19	Non_neuron	Endo	Endo
snRNA_C9ALS_A4_MotorCortex	TGCTTGCCATATGCGT-1	motor cortex	C9-ALS	A4	F	58	batch_1	3789	1891	5280	1891	0.712589	0.0209927	4	Non_neuron	Oligo	Oligo_OPALIN
snRNA_C9ALS_A4_MotorCortex	TGTTACTAGAGTACCG-1	motor cortex	C9-ALS	A4	F	58	batch_1	3772	2004	5230	2004	0.318134	0.0547764	13	Non_neuron	Oligo	Oligo_OPALIN
snRNA_C9ALS_A4_MotorCortex	GAAGCGATCGTCGCTT-1	motor cortex	C9-ALS	A4	F	58	batch_1	3779	1984	5233	1984	0.979095	0.0292903	4	Non_neuron	Oligo	Oligo_OPALIN
snRNA_C9ALS_A4_MotorCortex	AGCCAGCGTGGTGATG-1	motor cortex	C9-ALS	A4	F	58	batch_1	3778	2069	5228	2069	0.714664	0.0507448	4	Non_neuron	Oligo	Oligo_OPALIN
snRNA_C9ALS_A4_MotorCortex	CGGGCATGTACTGCGC-1	motor cortex	C9-ALS	A4	F	58	batch_1	3803	2030	5262	2030	0.42072	0.0616087	13	Non_neuron	Oligo	Oligo_OPALIN
snRNA_C9ALS_A4_MotorCortex	CGTGTCTTCAGACAAA-1	motor cortex	C9-ALS	A4	F	58	batch_1	3763	2126	5184	2126	0.87696	0.0326539	4	Non_neuron	Oligo	Oligo_OPALIN
snRNA_C9ALS_A4_MotorCortex	CCCTCAACACAGCCTG-1	motor cortex	C9-ALS	A4	F	58	batch_1	3770	1978	5256	1978	0.159151	0.0194405	13	Non_neuron	Oligo	Oligo_OPALIN
snRNA_C9ALS_A4_MotorCortex	GCATCGGAGTCACTCA-1	motor cortex	C9-ALS	A4	F	58	batch_1	3701	1905	5312	1905	0.99973	0.0122817	4	Non_neuron	Oligo	Oligo_OPALIN
snRNA_C9ALS_A4_MotorCortex	TGTCAGAAGATCCTAC-1	motor cortex	C9-ALS	A4	F	58	batch_1	3729	2068	5148	2068	0.187718	0.0406035	15	Non_neuron	Astro	Astro_CD44
snRNA_C9ALS_A4_MotorCortex	CTCAGAAGTAGCTTTG-1	motor cortex	C9-ALS	A4	F	58	batch_1	3698	1920	5282	1920	0.3245	0.0202053	7	Non_neuron	OPC	OPC
snRNA_C9ALS_A4_MotorCortex	GCTCAAACACTGAGGA-1	motor cortex	C9-ALS	A4	F	58	batch_1	3678	2062	5228	2062	0.244698	0.0547764	13	Non_neuron	Oligo	Oligo_OPALIN
snRNA_C9ALS_A4_MotorCortex	GTTACCCCACAGCCTG-1	motor cortex	C9-ALS	A4	F	58	batch_1	3659	1853	5269	1853	0.437278	0.0406035	3	Non_neuron	Oligo	Oligo_OPALIN
snRNA_C9ALS_A4_MotorCortex	TACAACGAGTGAGGTC-1	motor cortex	C9-ALS	A4	F	58	batch_1	3656	2037	5266	2037	0.71116	0.0338573	4	Non_neuron	Oligo	Oligo_OPALIN
snRNA_C9ALS_A4_MotorCortex	TCTCTGGTCAGAGCAG-1	motor cortex	C9-ALS	A4	F	58	batch_1	3638	1912	5282	1912	0.632216	0.0292903	4	Non_neuron	Oligo	Oligo_OPALIN
snRNA_C9ALS_A4_MotorCortex	TCAGCAAAGGGTGAAA-1	motor cortex	C9-ALS	A4	F	58	batch_1	3594	2065	5124	2069	0.918197	0.0351057	19	Non_neuron	Endo	Endo
snRNA_C9ALS_A4_MotorCortex	CTGGCAGAGTGGTGGT-1	motor cortex	C9-ALS	A4	F	58	batch_1	3596	1995	5123	2000	0.556174	0.0253076	19	Non_neuron	Endo	Endo
snRNA_C9ALS_A4_MotorCortex	CTACTATTCCATGATG-1	motor cortex	C9-ALS	A4	F	58	batch_1	3577	1921	5340	1921	0.363433	0.0364017	13	Non_neuron	Oligo	Oligo_OPALIN
snRNA_C9ALS_A4_MotorCortex	GGTTCTCGTCTGTGCG-1	motor cortex	C9-ALS	A4	F	58	batch_1	3583	1916	5334	1916	0.251186	0.0218038	13	Non_neuron	Oligo	Oligo_OPALIN
snRNA_C9ALS_A4_MotorCortex	GAGTCTAAGTGCCCGT-1	motor cortex	C9-ALS	A4	F	58	batch_1	3577	1895	5320	1895	0.587084	0.031493	4	Non_neuron	Oligo	Oligo_OPALIN
snRNA_C9ALS_A4_MotorCortex	CATGCCTCAGCGTAGA-1	motor cortex	C9-ALS	A4	F	58	batch_1	3577	2051	5163	2053	0.503215	0.0421196	11	Non_neuron	Micro	Micro
snRNA_C9ALS_A4_MotorCortex	TTGAGTGGTCGTTTCC-1	motor cortex	C9-ALS	A4	F	58	batch_1	3527	1830	5353	1830	0.283527	0.0364017	13	Non_neuron	Oligo	Oligo_OPALIN
snRNA_C9ALS_A4_MotorCortex	CTGTATTAGGTGGTTG-1	motor cortex	C9-ALS	A4	F	58	batch_1	3503	1860	5363	1860	0.256923	0.0152772	13	Non_neuron	Oligo	Oligo_OPALIN
snRNA_C9ALS_A4_MotorCortex	CACTTCGCAAATTGCC-1	motor cortex	C9-ALS	A4	F	58	batch_1	3522	1961	5231	1962	0.539466	0.0421196	15	Non_neuron	Astro	Astro_CD44
snRNA_C9ALS_A4_MotorCortex	CCCTGATGTCTGCCTT-1	motor cortex	C9-ALS	A4	F	58	batch_1	3504	1864	5392	1864	0.856164	0.0134341	4	Non_neuron	Oligo	Oligo_ENPP6
snRNA_C9ALS_A4_MotorCortex	TCTATACCAGGCACAA-1	motor cortex	C9-ALS	A4	F	58	batch_1	3478	1761	5340	1761	0.948821	0.0235014	4	Non_neuron	Oligo	Oligo_OPALIN
snRNA_C9ALS_A4_MotorCortex	GGCGTCAGTGGACAGT-1	motor cortex	C9-ALS	A4	F	58	batch_1	3484	1935	5355	1935	0.516648	0.0507448	3	Non_neuron	Oligo	Oligo_OPALIN
snRNA_C9ALS_A4_MotorCortex	CAACAACGTGTAGGAC-1	motor cortex	C9-ALS	A4	F	58	batch_1	3468	1895	5348	1895	0.11534	0.0453472	13	Non_neuron	Oligo	Oligo_OPALIN
snRNA_C9ALS_A4_MotorCortex	GTGTTAGGTTCGTAAC-1	motor cortex	C9-ALS	A4	F	58	batch_1	3419	1891	5392	1891	0.70196	0.0303725	4	Non_neuron	Oligo	Oligo_OPALIN
snRNA_C9ALS_A4_MotorCortex	CACCAAACACAAATGA-1	motor cortex	C9-ALS	A4	F	58	batch_1	3439	1814	5368	1814	0.785112	0.0507448	4	Non_neuron	Oligo	Oligo_OPALIN
snRNA_C9ALS_A4_MotorCortex	CGAATTGGTGGTTCTA-1	motor cortex	C9-ALS	A4	F	58	batch_1	3420	1841	5229	1842	0.730994	0.0282444	2	Non_neuron	Astro	Astro_CD44
snRNA_C9ALS_A4_MotorCortex	GTGAGTTGTACCAATC-1	motor cortex	C9-ALS	A4	F	58	batch_1	3398	1818	5351	1818	0.32372	0.0377479	13	Non_neuron	Oligo	Oligo_OPALIN
snRNA_C9ALS_A4_MotorCortex	CCTCCTCCAGCAGTAG-1	motor cortex	C9-ALS	A4	F	58	batch_1	3310	1750	5427	1750	0.60423	0.0218038	4	Non_neuron	Oligo	Oligo_OPALIN
snRNA_C9ALS_A4_MotorCortex	GTGGTTATCATTTGTC-1	motor cortex	C9-ALS	A4	F	58	batch_1	3335	1757	5410	1758	0.569715	0.0253076	27	Non_neuron	Oligo	Oligo_OPALIN
snRNA_C9ALS_A4_MotorCortex	TACAACGTCCTCTAGC-1	motor cortex	C9-ALS	A4	F	58	batch_1	3305	1627	5385	1627	0.544629	0.0272331	3	Non_neuron	Oligo	Oligo_OPALIN
snRNA_C9ALS_A4_MotorCortex	TGCACGGAGGATTTGA-1	motor cortex	C9-ALS	A4	F	58	batch_1	3335	1869	5335	1870	0.5997	0.0790541	4	Non_neuron	Oligo	Oligo_OPALIN
snRNA_C9ALS_A4_MotorCortex	AGATCGTGTGAGCAGT-1	motor cortex	C9-ALS	A4	F	58	batch_1	3315	1924	5376	1924	0.512821	0.0406035	12	Non_neuron	Oligo	Oligo_OPALIN
snRNA_C9ALS_A4_MotorCortex	AGCGATTTCATTGCTT-1	motor cortex	C9-ALS	A4	F	58	batch_1	3279	1732	5338	1732	0.670936	0.0326539	4	Non_neuron	Oligo	Oligo_OPALIN
snRNA_C9ALS_A4_MotorCortex	CGAGTGCGTATGAGCG-1	motor cortex	C9-ALS	A4	F	58	batch_1	3288	1852	5406	1852	0.395377	0.0406035	13	Non_neuron	Oligo	Oligo_OPALIN
snRNA_C9ALS_A4_MotorCortex	CTGAATGAGTGAGGTC-1	motor cortex	C9-ALS	A4	F	58	batch_1	3244	1810	5335	1810	0.462392	0.0406035	12	Non_neuron	Oligo	Oligo_OPALIN
snRNA_C9ALS_A4_MotorCortex	AGCGCTGCAAGTCCAT-1	motor cortex	C9-ALS	A4	F	58	batch_1	3235	1723	5335	1723	0.0927357	0.0282444	13	Non_neuron	Oligo	Oligo_OPALIN
snRNA_C9ALS_A4_MotorCortex	CACATGACAACGATCT-1	motor cortex	C9-ALS	A4	F	58	batch_1	3241	1777	5356	1777	0.092564	0.0226396	13	Non_neuron	Oligo	Oligo_OPALIN
snRNA_C9ALS_A4_MotorCortex	GGAGGTACACTAACCA-1	motor cortex	C9-ALS	A4	F	58	batch_1	3155	1729	5303	1732	0.697306	0.0172727	2	Non_neuron	Astro	Astro_HPSE2
snRNA_C9ALS_A4_MotorCortex	CAACGGCAGGCCTTCG-1	motor cortex	C9-ALS	A4	F	58	batch_1	3154	1752	5364	1752	0.792644	0.0128506	4	Non_neuron	Oligo	Oligo_ENPP6
snRNA_C9ALS_A4_MotorCortex	TTGGTTTTCGGTCACG-1	motor cortex	C9-ALS	A4	F	58	batch_1	3166	1708	5340	1708	0.631712	0.0272331	4	Non_neuron	Oligo	Oligo_OPALIN
snRNA_C9ALS_A4_MotorCortex	AACCAACTCAACTGGT-1	motor cortex	C9-ALS	A4	F	58	batch_1	3095	1624	5321	1624	0.0646204	0.0128506	13	Non_neuron	Oligo	Oligo_OPALIN
snRNA_C9ALS_A4_MotorCortex	TATCAGGGTAGGCAAC-1	motor cortex	C9-ALS	A4	F	58	batch_1	3114	1750	5335	1750	0.0642261	0.0186974	13	Non_neuron	Oligo	Oligo_OPALIN
snRNA_C9ALS_A4_MotorCortex	CTCGAGGTCCACGAAT-1	motor cortex	C9-ALS	A4	F	58	batch_1	3077	1767	5349	1768	0.747481	0.0253076	4	Non_neuron	Oligo	Oligo_ENPP6
snRNA_C9ALS_A4_MotorCortex	GGGACTCCAAAGGAGA-1	motor cortex	C9-ALS	A4	F	58	batch_1	3046	1756	5340	1757	0.426789	0.0218038	3	Non_neuron	Oligo	Oligo_OPALIN
snRNA_C9ALS_A4_MotorCortex	GTTCCGTTCTCCCATG-1	motor cortex	C9-ALS	A4	F	58	batch_1	3050	1720	5336	1721	0.95082	0.031493	4	Non_neuron	Oligo	Oligo_OPALIN
snRNA_C9ALS_A4_MotorCortex	CAGATTGGTTGTAAAG-1	motor cortex	C9-ALS	A4	F	58	batch_1	2975	1711	5243	1715	0.638655	0.0179751	2	Non_neuron	Astro	Astro_HPSE2
snRNA_C9ALS_A4_MotorCortex	GAGGCCTGTTATGTGC-1	motor cortex	C9-ALS	A4	F	58	batch_1	3047	1723	5123	1733	0.951756	0.0436994	19	Non_neuron	Endo	Endo
snRNA_C9ALS_A4_MotorCortex	AAGGAATCAAAGCGTG-1	motor cortex	C9-ALS	A4	F	58	batch_1	3045	1790	5325	1790	0.131363	0.0391475	13	Non_neuron	Oligo	Oligo_OPALIN
snRNA_C9ALS_A4_MotorCortex	TCGGATACACCTAAAC-1	motor cortex	C9-ALS	A4	F	58	batch_1	2988	1654	5298	1654	0.200803	0.0165894	13	Non_neuron	Oligo	Oligo_ENPP6
snRNA_C9ALS_A4_MotorCortex	AACCTGAAGCCAGAGT-1	motor cortex	C9-ALS	A4	F	58	batch_1	3034	1635	5277	1636	0.922874	0.0152772	10	Exc_neuron	Exc_intermediate	Exc_L2-3_IT_RORB_PRSS12
snRNA_C9ALS_A4_MotorCortex	TAGACCACAAGCTGCC-1	motor cortex	C9-ALS	A4	F	58	batch_1	2943	1646	5372	1646	0.30581	0.0202053	13	Non_neuron	Oligo	Oligo_OPALIN
snRNA_C9ALS_A4_MotorCortex	ATTACTCGTCTTCATT-1	motor cortex	C9-ALS	A4	F	58	batch_1	2925	1548	5329	1550	0.376068	0.0140326	13	Non_neuron	Oligo	Oligo_OPALIN
snRNA_C9ALS_A4_MotorCortex	GGTTAACGTCACAGAG-1	motor cortex	C9-ALS	A4	F	58	batch_1	2940	1845	5291	1856	0.544218	0.0253076	11	Non_neuron	Micro	Micro
snRNA_C9ALS_A4_MotorCortex	AATGACCAGTTGCTGT-1	motor cortex	C9-ALS	A4	F	58	batch_1	2903	1651	5321	1651	0.757837	0.0377479	4	Non_neuron	Oligo	Oligo_OPALIN
snRNA_C9ALS_A4_MotorCortex	GAAATGATCTGAATCG-1	motor cortex	C9-ALS	A4	F	58	batch_1	2888	1659	5331	1659	0.103878	0.0186974	13	Non_neuron	Oligo	Oligo_OPALIN
snRNA_C9ALS_A4_MotorCortex	GTTGCTCTCGCCAATA-1	motor cortex	C9-ALS	A4	F	58	batch_1	2931	1696	5267	1707	0.443535	0.104391	11	Non_neuron	Micro	Micro
snRNA_C9ALS_A4_MotorCortex	GGGCTACTCCCGATCT-1	motor cortex	C9-ALS	A4	F	58	batch_1	2887	1613	5330	1614	0.796675	0.0209927	4	Non_neuron	Oligo	Oligo_ENPP6
snRNA_C9ALS_A4_MotorCortex	TCTATACCAAAGGTTA-1	motor cortex	C9-ALS	A4	F	58	batch_1	2881	1710	5335	1711	0.347102	0.0547764	8	Non_neuron	Oligo	Oligo_OPALIN
snRNA_C9ALS_A4_MotorCortex	TCATTACCAGAAGCGT-1	motor cortex	C9-ALS	A4	F	58	batch_1	2865	1723	5293	1724	0.488656	0.059216	8	Non_neuron	Oligo	Oligo_OPALIN
snRNA_C9ALS_A4_MotorCortex	AACAACCTCGGCATCG-1	motor cortex	C9-ALS	A4	F	58	batch_1	2819	1660	5298	1662	0.567577	0.0253076	4	Non_neuron	Oligo	Oligo_OPALIN
snRNA_C9ALS_A4_MotorCortex	AATTTCCCACAGAAGC-1	motor cortex	C9-ALS	A4	F	58	batch_1	2768	1663	5235	1663	0.903179	0.0338573	4	Non_neuron	Oligo	Oligo_ENPP6
snRNA_C9ALS_A4_MotorCortex	TGTACAGCATAACCCA-1	motor cortex	C9-ALS	A4	F	58	batch_1	2789	1466	5171	1469	0.179276	0.0202053	7	Non_neuron	OPC	OPC
snRNA_C9ALS_A4_MotorCortex	GCAACCGTCGCTCTCA-1	motor cortex	C9-ALS	A4	F	58	batch_1	2792	1686	5158	1700	0.501433	0.0292903	11	Non_neuron	Micro	Micro
snRNA_C9ALS_A4_MotorCortex	TACCGAATCCTCATAT-1	motor cortex	C9-ALS	A4	F	58	batch_1	2733	1577	5124	1582	0.804976	0.0218038	2	Non_neuron	Astro	Astro_CD44
snRNA_C9ALS_A4_MotorCortex	AGGGTCCCAAGCACAG-1	motor cortex	C9-ALS	A4	F	58	batch_1	2739	1647	5189	1652	0.985761	0.0194405	4	Non_neuron	Oligo	Oligo_OPALIN
snRNA_C9ALS_A4_MotorCortex	AGAGAATTCGATTTCT-1	motor cortex	C9-ALS	A4	F	58	batch_1	2734	1617	5194	1620	0.768105	0.059216	4	Non_neuron	Oligo	Oligo_OPALIN
snRNA_C9ALS_A4_MotorCortex	GGTTAACGTCTACACA-1	motor cortex	C9-ALS	A4	F	58	batch_1	2680	1580	5072	1588	0.485075	0.0134341	2	Non_neuron	Astro	Astro_HPSE2
snRNA_C9ALS_A4_MotorCortex	TAGGTTGTCGTGGAAG-1	motor cortex	C9-ALS	A4	F	58	batch_1	2697	1629	5143	1630	0.63033	0.0243902	4	Non_neuron	Oligo	Oligo_OPALIN
snRNA_C9ALS_A4_MotorCortex	TTGGGATTCTCTGCTG-1	motor cortex	C9-ALS	A4	F	58	batch_1	2683	1519	5001	1542	0.819978	0.031493	11	Non_neuron	Micro	Micro
snRNA_C9ALS_A4_MotorCortex	GTTCATTAGGTCCAGA-1	motor cortex	C9-ALS	A4	F	58	batch_1	2662	1566	5000	1576	0.488355	0.0351057	15	Non_neuron	Astro	Astro_CD44
snRNA_C9ALS_A4_MotorCortex	CTTCTCTAGGGCAACT-1	motor cortex	C9-ALS	A4	F	58	batch_1	2649	1418	5055	1418	0.868252	0.0186974	4	Non_neuron	Oligo	Oligo_OPALIN
snRNA_C9ALS_A4_MotorCortex	CTTAGGAAGTAACGTA-1	motor cortex	C9-ALS	A4	F	58	batch_1	2649	1551	5082	1552	0.377501	0.0282444	13	Non_neuron	Oligo	Oligo_OPALIN
snRNA_C9ALS_A4_MotorCortex	CACGAATTCGATCCAA-1	motor cortex	C9-ALS	A4	F	58	batch_1	2655	1494	5092	1494	0.451977	0.031493	8	Non_neuron	Oligo	Oligo_OPALIN
snRNA_C9ALS_A4_MotorCortex	AGAAGCGTCATGCTAG-1	motor cortex	C9-ALS	A4	F	58	batch_1	2655	1660	5006	1682	0.677966	0.0303725	19	Non_neuron	Endo	Endo
snRNA_C9ALS_A4_MotorCortex	GCGTGCAGTCAGCTTA-1	motor cortex	C9-ALS	A4	F	58	batch_1	2658	1642	5028	1663	0.752445	0.0292903	11	Non_neuron	Micro	Micro
snRNA_C9ALS_A4_MotorCortex	GATGAGGAGGCTTTCA-1	motor cortex	C9-ALS	A4	F	58	batch_1	2618	1511	5065	1516	0.993125	0.0303725	4	Non_neuron	Oligo	Oligo_OPALIN
snRNA_C9ALS_A4_MotorCortex	GAGGGTAGTATCGAGG-1	motor cortex	C9-ALS	A4	F	58	batch_1	2633	1482	5027	1485	0.645651	0.0235014	7	Non_neuron	OPC	OPC
snRNA_C9ALS_A4_MotorCortex	CGTTCTGGTTAGTCGT-1	motor cortex	C9-ALS	A4	F	58	batch_1	2604	1538	5046	1540	0.0384025	0.0272331	13	Non_neuron	Oligo	Oligo_OPALIN
snRNA_C9ALS_A4_MotorCortex	AATTCCTTCCGTTGAA-1	motor cortex	C9-ALS	A4	F	58	batch_1	2534	1408	4908	1424	0.35517	0.0152772	2	Non_neuron	Astro	Astro_HPSE2
snRNA_C9ALS_A4_MotorCortex	AAGCGAGAGAGTGACC-1	motor cortex	C9-ALS	A4	F	58	batch_1	2549	1576	4968	1589	0.627697	0.0406035	2	Non_neuron	Astro	Astro_HPSE2
snRNA_C9ALS_A4_MotorCortex	GGATCTAGTCCCACGA-1	motor cortex	C9-ALS	A4	F	58	batch_1	2559	1513	5031	1516	0.195389	0.0165894	13	Non_neuron	Oligo	Oligo_OPALIN
snRNA_C9ALS_A4_MotorCortex	GTCGCGATCTTAGGAC-1	motor cortex	C9-ALS	A4	F	58	batch_1	2581	1365	4945	1374	0.542425	0.0262547	21	Inh_neuron	Inh_LAMP5	Inh_LAMP5_CPLX3_Rosehip
snRNA_C9ALS_A4_MotorCortex	GTTAGACTCGTTCCTG-1	motor cortex	C9-ALS	A4	F	58	batch_1	2536	1529	4985	1532	0.630915	0.0406035	4	Non_neuron	Oligo	Oligo_OPALIN
snRNA_C9ALS_A4_MotorCortex	CCTTGTGGTCATTCCC-1	motor cortex	C9-ALS	A4	F	58	batch_1	2532	1468	4944	1482	0.789889	0.0253076	2	Non_neuron	Astro	Astro_HPSE2
snRNA_C9ALS_A4_MotorCortex	CATACTTGTGAGTAGC-1	motor cortex	C9-ALS	A4	F	58	batch_1	2536	1475	4881	1507	0.709779	0.0272331	11	Non_neuron	Micro	Micro
snRNA_C9ALS_A4_MotorCortex	TGCACGGAGCCGGATA-1	motor cortex	C9-ALS	A4	F	58	batch_1	2537	1563	4899	1593	0.11825	0.0209927	11	Non_neuron	Micro	Micro
snRNA_C9ALS_A4_MotorCortex	GAACACTTCGCTTTAT-1	motor cortex	C9-ALS	A4	F	58	batch_1	2519	1605	4897	1621	0.595474	0.0351057	15	Non_neuron	Astro	Astro_CD44
snRNA_C9ALS_A4_MotorCortex	TATGTTCAGGTTCCAT-1	motor cortex	C9-ALS	A4	F	58	batch_1	2444	1401	4825	1437	0.654664	0.0179751	2	Non_neuron	Astro	Astro_HPSE2
snRNA_C9ALS_A4_MotorCortex	GTCTTTAAGCGACCCT-1	motor cortex	C9-ALS	A4	F	58	batch_1	2443	1373	4834	1379	0.532133	0.0209927	4	Non_neuron	Oligo	Oligo_OPALIN
snRNA_C9ALS_A4_MotorCortex	GATTGGTAGGAGAGTA-1	motor cortex	C9-ALS	A4	F	58	batch_1	2447	1333	4835	1364	0.776461	0.0235014	7	Non_neuron	OPC	OPC
snRNA_C9ALS_A4_MotorCortex	GTTGTCCTCTCGTCGT-1	motor cortex	C9-ALS	A4	F	58	batch_1	2395	1434	4791	1450	0.292276	0.0282444	13	Non_neuron	Oligo	Oligo_ENPP6
snRNA_C9ALS_A4_MotorCortex	AGTAACCAGCTCGCAC-1	motor cortex	C9-ALS	A4	F	58	batch_1	2384	1435	4773	1493	0.79698	0.0111851	2	Non_neuron	Astro	Astro_HPSE2
snRNA_C9ALS_A4_MotorCortex	AGAACCTTCTGGCCAG-1	motor cortex	C9-ALS	A4	F	58	batch_1	2414	1436	4825	1459	0.041425	0.0377479	13	Non_neuron	Oligo	Oligo_OPALIN
snRNA_C9ALS_A4_MotorCortex	GATGGAGTCGGCTCTT-1	motor cortex	C9-ALS	A4	F	58	batch_1	2405	1473	4810	1534	0.831601	0.0226396	2	Non_neuron	Astro	Astro_HPSE2
snRNA_C9ALS_A4_MotorCortex	AACAGGGCATACATCG-1	motor cortex	C9-ALS	A4	F	58	batch_1	2349	1353	4736	1420	0.766284	0.0159245	2	Non_neuron	Astro	Astro_HPSE2
snRNA_C9ALS_A4_MotorCortex	TTGGGCGAGATCGGTG-1	motor cortex	C9-ALS	A4	F	58	batch_1	2367	1406	4758	1434	0.380228	0.0122817	13	Non_neuron	Oligo	Oligo_OPALIN
snRNA_C9ALS_A4_MotorCortex	CTGTAGAAGGGACAGG-1	motor cortex	C9-ALS	A4	F	58	batch_1	2348	1302	4708	1361	0.809199	0.0179751	7	Non_neuron	OPC	OPC
snRNA_C9ALS_A4_MotorCortex	AGGGAGTAGCTCGACC-1	motor cortex	C9-ALS	A4	F	58	batch_1	2373	1480	4781	1536	0.842815	0.0326539	10	Exc_neuron	Exc_intermediate	Exc_L3-5_IT_RORB_GABRG1
snRNA_C9ALS_A4_MotorCortex	AGCCAATTCCGATCGG-1	motor cortex	C9-ALS	A4	F	58	batch_1	2289	1419	4652	1463	0.873744	0.0391475	4	Non_neuron	Oligo	Oligo_OPALIN
snRNA_C9ALS_A4_MotorCortex	ACTTCGCCATGATAGA-1	motor cortex	C9-ALS	A4	F	58	batch_1	2277	1264	4707	1374	0.483092	0.0159245	2	Non_neuron	Astro	Astro_HPSE2
snRNA_C9ALS_A4_MotorCortex	TACAGGTAGGGAGGGT-1	motor cortex	C9-ALS	A4	F	58	batch_1	2307	1479	4699	1518	0.0866927	0.0507448	13	Non_neuron	Oligo	Oligo_OPALIN
snRNA_C9ALS_A4_MotorCortex	TCCACGTCACACGGAA-1	motor cortex	C9-ALS	A4	F	58	batch_1	2344	1039	4834	1156	0.255973	0.0904354	22	Non_neuron	VLMC	VLMC_P2RY14
snRNA_C9ALS_A4_MotorCortex	ACTACGAAGTAGGAAG-1	motor cortex	C9-ALS	A4	F	58	batch_1	2261	1399	4685	1504	0.840336	0.0218038	2	Non_neuron	Astro	Astro_HPSE2
snRNA_C9ALS_A4_MotorCortex	GAGACTTAGCTAATCC-1	motor cortex	C9-ALS	A4	F	58	batch_1	2279	1305	4693	1373	0.570426	0.0616087	4	Non_neuron	Oligo	Oligo_OPALIN
snRNA_C9ALS_A4_MotorCortex	ATAGGCTAGGAGGGTG-1	motor cortex	C9-ALS	A4	F	58	batch_1	2294	1248	4797	1390	0.784656	0.066787	22	Non_neuron	VLMC	VLMC_P2RY14
snRNA_C9ALS_A4_MotorCortex	GCCCAGATCGTGTCAA-1	motor cortex	C9-ALS	A4	F	58	batch_1	2246	1361	4680	1419	0.356189	0.0159245	13	Non_neuron	Oligo	Oligo_OPALIN
snRNA_C9ALS_A4_MotorCortex	GGACGTCAGGCTCAAG-1	motor cortex	C9-ALS	A4	F	58	batch_1	2238	1440	4686	1508	0.536193	0.0527132	4	Non_neuron	Oligo	Oligo_OPALIN
snRNA_C9ALS_A4_MotorCortex	GTAGCTATCGAGTGAG-1	motor cortex	C9-ALS	A4	F	58	batch_1	2204	1366	4707	1439	0.635209	0.031493	4	Non_neuron	Oligo	Oligo_OPALIN
snRNA_C9ALS_A4_MotorCortex	GACTTCCGTTGTTGAC-1	motor cortex	C9-ALS	A4	F	58	batch_1	2194	1298	4676	1376	0.592525	0.0165894	4	Non_neuron	Oligo	Oligo_OPALIN
snRNA_C9ALS_A4_MotorCortex	AGGTGTTGTCATAAAG-1	motor cortex	C9-ALS	A4	F	58	batch_1	2198	1398	4669	1473	0.591447	0.0436994	4	Non_neuron	Oligo	Oligo_OPALIN
snRNA_C9ALS_A4_MotorCortex	TGTTGAGCAGCGTAGA-1	motor cortex	C9-ALS	A4	F	58	batch_1	2236	1491	4672	1630	0.939177	0.12878	22	Non_neuron	VLMC	VLMC_CEMIP
snRNA_C9ALS_A4_MotorCortex	GGGTGAAAGGGCCTCT-1	motor cortex	C9-ALS	A4	F	58	batch_1	2172	1413	4655	1528	0.966851	0.174922	2	Non_neuron	Astro	Astro_HPSE2
snRNA_C9ALS_A4_MotorCortex	GTGAGTTCAATCTAGC-1	motor cortex	C9-ALS	A4	F	58	batch_1	2222	1300	4690	1397	0.630063	0.0235014	21	Inh_neuron	Inh_LAMP5	Inh_LAMP5_CHST9
snRNA_C9ALS_A4_MotorCortex	ACAGCCGTCCGTACGG-1	motor cortex	C9-ALS	A4	F	58	batch_1	2185	1464	4672	1595	0.320366	0.0338573	15	Non_neuron	Astro	Astro_CD44
snRNA_C9ALS_A4_MotorCortex	TCAATCTTCGATAACC-1	motor cortex	C9-ALS	A4	F	58	batch_1	2139	1230	4655	1377	0.935016	0.0117266	2	Non_neuron	Astro	Astro_HPSE2
snRNA_C9ALS_A4_MotorCortex	CAGGCCAAGCGCAATG-1	motor cortex	C9-ALS	A4	F	58	batch_1	2195	1432	4652	1581	0.455581	0.0338573	11	Non_neuron	Micro	Micro
snRNA_C9ALS_A4_MotorCortex	TCGGTCTAGATCCGAG-1	motor cortex	C9-ALS	A4	F	58	batch_1	2137	1343	4685	1429	0.233973	0.0209927	5	Non_neuron	Oligo	Oligo_ENPP6
snRNA_C9ALS_A4_MotorCortex	TCACGCTTCGAACTCA-1	motor cortex	C9-ALS	A4	F	58	batch_1	2166	1294	4694	1374	0.600185	0.15363	7	Non_neuron	OPC	OPC
snRNA_C9ALS_A4_MotorCortex	TCCTCCCAGTCATAGA-1	motor cortex	C9-ALS	A4	F	58	batch_1	2101	1180	4677	1276	0.333175	0.0134341	5	Non_neuron	Oligo	Oligo_ENPP6
snRNA_C9ALS_A4_MotorCortex	AGACTCAAGTACTGTC-1	motor cortex	C9-ALS	A4	F	58	batch_1	2013	1129	4547	1276	0.0993542	0.0165894	7	Non_neuron	OPC	OPC
snRNA_C9ALS_A4_MotorCortex	ATGCCTCGTCACCTTC-1	motor cortex	C9-ALS	A4	F	58	batch_1	2015	1236	4545	1366	0.198511	0.0202053	13	Non_neuron	Oligo	Oligo_OPALIN
snRNA_C9ALS_A4_MotorCortex	AGCGTCGTCATTCATC-1	motor cortex	C9-ALS	A4	F	58	batch_1	1987	1313	4583	1464	0.70458	0.0391475	4	Non_neuron	Oligo	Oligo_OPALIN
snRNA_C9ALS_A4_MotorCortex	TAGGTTGTCATTTACC-1	motor cortex	C9-ALS	A4	F	58	batch_1	1953	1245	4577	1404	0.409626	0.0364017	8	Non_neuron	Oligo	Oligo_OPALIN
snRNA_C9ALS_A4_MotorCortex	TCGTAGAAGAAGTGTT-1	motor cortex	C9-ALS	A4	F	58	batch_1	1913	1257	4470	1416	0.836383	0.0421196	4	Non_neuron	Oligo	Oligo_OPALIN
snRNA_C9ALS_A4_MotorCortex	GTTGCTCTCATCGCCT-1	motor cortex	C9-ALS	A4	F	58	batch_1	1909	1167	4506	1321	0.15715	0.0202053	13	Non_neuron	Oligo	Oligo_OPALIN
snRNA_C9ALS_A4_MotorCortex	GTTGCGGCAGCAGACA-1	motor cortex	C9-ALS	A4	F	58	batch_1	1881	1181	4461	1345	0.318979	0.031493	13	Non_neuron	Oligo	Oligo_OPALIN
snRNA_C9ALS_A4_MotorCortex	TACTGCCGTCTGATAC-1	motor cortex	C9-ALS	A4	F	58	batch_1	1899	1169	4438	1385	0.73723	0.0292903	21	Inh_neuron	Inh_LAMP5	Inh_LAMP5_CPLX3_Rosehip
snRNA_C9ALS_A4_MotorCortex	CAGGTATTCAAATGAG-1	motor cortex	C9-ALS	A4	F	58	batch_1	1844	1161	4412	1435	0.650759	0.0140326	2	Non_neuron	Astro	Astro_HPSE2
snRNA_C9ALS_A4_MotorCortex	GTTGCGGAGCATGATA-1	motor cortex	C9-ALS	A4	F	58	batch_1	1862	1251	4435	1433	0.429646	0.0338573	8	Non_neuron	Oligo	Oligo_OPALIN
snRNA_C9ALS_A4_MotorCortex	ATAGAGACATCCGCGA-1	motor cortex	C9-ALS	A4	F	58	batch_1	1833	1121	4432	1386	0.327332	0.0235014	2	Non_neuron	Astro	Astro_HPSE2
snRNA_C9ALS_A4_MotorCortex	GAGTGTTAGTCACACT-1	motor cortex	C9-ALS	A4	F	58	batch_1	1851	1256	4457	1464	0.756348	0.0826072	4	Non_neuron	Oligo	Oligo_ENPP6
snRNA_C9ALS_A4_MotorCortex	CAAGCTAAGTCGTTAC-1	motor cortex	C9-ALS	A4	F	58	batch_1	1797	1203	4371	1421	0.890373	0.0470673	4	Non_neuron	Oligo	Oligo_OPALIN
snRNA_C9ALS_A4_MotorCortex	ATTTCTGTCGCCAGTG-1	motor cortex	C9-ALS	A4	F	58	batch_1	1780	1117	4440	1337	0.674157	0.00963639	4	Non_neuron	Oligo	Oligo_OPALIN
snRNA_C9ALS_A4_MotorCortex	GGGAGTATCCTCTAGC-1	motor cortex	C9-ALS	A4	F	58	batch_1	1739	940	4379	1211	0.517539	0.0226396	7	Non_neuron	OPC	OPC
snRNA_C9ALS_A4_MotorCortex	CTGCATCAGACTCAAA-1	motor cortex	C9-ALS	A4	F	58	batch_1	1758	1192	4399	1411	0.455063	0.0303725	13	Non_neuron	Oligo	Oligo_OPALIN
snRNA_C9ALS_A4_MotorCortex	CTAGACAGTGCCGTAC-1	motor cortex	C9-ALS	A4	F	58	batch_1	1718	932	4366	1299	0.116414	0.0218038	7	Non_neuron	OPC	OPC
snRNA_C9ALS_A4_MotorCortex	TTCCGTGGTTTCGTAG-1	motor cortex	C9-ALS	A4	F	58	batch_1	1695	1150	4307	1532	0.530973	0.0243902	11	Non_neuron	Micro	Micro
snRNA_C9ALS_A4_MotorCortex	CGTGATAAGATCGACG-1	motor cortex	C9-ALS	A4	F	58	batch_1	1649	1075	4373	1371	0.667071	0.0262547	4	Non_neuron	Oligo	Oligo_OPALIN
snRNA_C9ALS_A4_MotorCortex	GACATCATCGCGTCGA-1	motor cortex	C9-ALS	A4	F	58	batch_1	1680	1062	4381	1345	0.0595238	0.0904354	13	Non_neuron	Oligo	Oligo_OPALIN
snRNA_C9ALS_A4_MotorCortex	TCACTATTCTCTAGGA-1	motor cortex	C9-ALS	A4	F	58	batch_1	1672	1174	4378	1453	0.777512	0.0790541	4	Non_neuron	Oligo	Oligo_ENPP6
snRNA_C9ALS_A4_MotorCortex	AAGACAAAGATACCAA-1	motor cortex	C9-ALS	A4	F	58	batch_1	1639	1137	4293	1510	0.549115	0.0488648	2	Non_neuron	Astro	Astro_HPSE2
snRNA_C9ALS_A4_MotorCortex	TGAGGTTGTCGATGCC-1	motor cortex	C9-ALS	A4	F	58	batch_1	1656	1110	4323	1493	0.966184	0.0406035	2	Non_neuron	Astro	Astro_CD44
snRNA_C9ALS_A4_MotorCortex	GATCACAGTACCGGCT-1	motor cortex	C9-ALS	A4	F	58	batch_1	1635	1111	4273	1512	0.30581	0.0641288	11	Non_neuron	Micro	Micro
snRNA_C9ALS_A4_MotorCortex	CATGCTCAGGACAAGA-1	motor cortex	C9-ALS	A4	F	58	batch_1	1573	1061	4363	1374	0.762873	0.0165894	4	Non_neuron	Oligo	Oligo_OPALIN
snRNA_C9ALS_A4_MotorCortex	GTGCTGGAGAGCCGAT-1	motor cortex	C9-ALS	A4	F	58	batch_1	1578	1012	4364	1343	0.95057	0.0172727	4	Non_neuron	Oligo	Oligo_OPALIN
snRNA_C9ALS_A4_MotorCortex	CTCAACCCACCCAATA-1	motor cortex	C9-ALS	A4	F	58	batch_1	1626	1196	4369	1574	0.738007	0.0947612	19	Non_neuron	Endo	Endo
snRNA_C9ALS_A4_MotorCortex	CTCTGGTGTAGAATAC-1	motor cortex	C9-ALS	A4	F	58	batch_1	1577	1007	4390	1331	0.380469	0.0253076	13	Non_neuron	Oligo	Oligo_OPALIN
snRNA_C9ALS_A4_MotorCortex	TCTGCCACACATGAAA-1	motor cortex	C9-ALS	A4	F	58	batch_1	1583	1038	4307	1444	0.442198	0.0507448	2	Non_neuron	Astro	Astro_HPSE2
snRNA_C9ALS_A4_MotorCortex	AAGTTCGGTCGACGCT-1	motor cortex	C9-ALS	A4	F	58	batch_1	1546	1055	4375	1415	0.776197	0.0292903	4	Non_neuron	Oligo	Oligo_OPALIN
snRNA_C9ALS_A4_MotorCortex	GACACGCGTACCATAC-1	motor cortex	C9-ALS	A4	F	58	batch_1	1564	1083	4381	1426	0.639386	0.0421196	4	Non_neuron	Oligo	Oligo_OPALIN
snRNA_C9ALS_A4_MotorCortex	TTCTTCCTCGAAGTGG-1	motor cortex	C9-ALS	A4	F	58	batch_1	1538	1013	4379	1360	0.585176	0.0253076	4	Non_neuron	Oligo	Oligo_OPALIN
snRNA_C9ALS_A4_MotorCortex	CATCCCACACAGTCAT-1	motor cortex	C9-ALS	A4	F	58	batch_1	1555	919	4430	1382	0.643087	0.0904354	22	Non_neuron	VLMC	VLMC_P2RY14
snRNA_C9ALS_A4_MotorCortex	GTGCAGCAGAGCGACT-1	motor cortex	C9-ALS	A4	F	58	batch_1	1509	1057	4379	1431	0.662691	0.0351057	4	Non_neuron	Oligo	Oligo_OPALIN
snRNA_C9ALS_A4_MotorCortex	TGCTGAAAGTTCGGTT-1	motor cortex	C9-ALS	A4	F	58	batch_1	1479	1009	4365	1409	0.540906	0.0364017	4	Non_neuron	Oligo	Oligo_OPALIN
snRNA_C9ALS_A4_MotorCortex	TCTCAGCCACATACTG-1	motor cortex	C9-ALS	A4	F	58	batch_1	1485	1003	4320	1421	0.808081	0.0209927	4	Non_neuron	Oligo	Oligo_OPALIN
snRNA_C9ALS_A4_MotorCortex	GCCAGTGCACCAGACC-1	motor cortex	C9-ALS	A4	F	58	batch_1	1413	963	4242	1478	0.424628	0.0086629	2	Non_neuron	Astro	Astro_HPSE2
snRNA_C9ALS_A4_MotorCortex	ATCGGCGTCTGGAGAG-1	motor cortex	C9-ALS	A4	F	58	batch_1	1444	1010	4260	1489	0.969529	0.0282444	2	Non_neuron	Astro	Astro_HPSE2
snRNA_C9ALS_A4_MotorCortex	CACAGGCGTTTAGTCG-1	motor cortex	C9-ALS	A4	F	58	batch_1	1422	955	4262	1488	0.562588	0.0243902	2	Non_neuron	Astro	Astro_HPSE2
snRNA_C9ALS_A4_MotorCortex	AAGTCGTGTATGAGAT-1	motor cortex	C9-ALS	A4	F	58	batch_1	1453	1032	4345	1452	0.550585	0.0262547	4	Non_neuron	Oligo	Oligo_ENPP6
snRNA_C9ALS_A4_MotorCortex	TAGAGTCCAAGTGCAG-1	motor cortex	C9-ALS	A4	F	58	batch_1	1399	965	4290	1411	0.929235	0.0146468	4	Non_neuron	Oligo	Oligo_OPALIN
snRNA_C9ALS_A4_MotorCortex	GTCAGCGTCACACGAT-1	motor cortex	C9-ALS	A4	F	58	batch_1	1419	960	4409	1397	0.0704722	0.0146468	13	Non_neuron	Oligo	Oligo_OPALIN
snRNA_C9ALS_A4_MotorCortex	GTGTGGCCACTAACGT-1	motor cortex	C9-ALS	A4	F	58	batch_1	1437	1037	4333	1470	0.556715	0.0292903	12	Non_neuron	Oligo	Oligo_OPALIN
snRNA_C9ALS_A4_MotorCortex	GTGGCGTCAGCGTACC-1	motor cortex	C9-ALS	A4	F	58	batch_1	1406	968	4269	1472	0.497866	0.0391475	2	Non_neuron	Astro	Astro_HPSE2
snRNA_C9ALS_A4_MotorCortex	ACTATTCAGTTCATGC-1	motor cortex	C9-ALS	A4	F	58	batch_1	1398	1004	4305	1444	0.0715308	0.0186974	13	Non_neuron	Oligo	Oligo_OPALIN
snRNA_C9ALS_A4_MotorCortex	GTAGATCCAGCAGAAC-1	motor cortex	C9-ALS	A4	F	58	batch_1	1369	947	4393	1399	0.511322	0.0226396	13	Non_neuron	Oligo	Oligo_OPALIN
snRNA_C9ALS_A4_MotorCortex	GATCAGTAGGTCGTCC-1	motor cortex	C9-ALS	A4	F	58	batch_1	1367	981	4320	1463	0.438917	0.0292903	13	Non_neuron	Oligo	Oligo_OPALIN
snRNA_C9ALS_A4_MotorCortex	TACGGGCAGCACAAAT-1	motor cortex	C9-ALS	A4	F	58	batch_1	1345	938	4339	1414	0.817844	0.0243902	4	Non_neuron	Oligo	Oligo_OPALIN
snRNA_C9ALS_A4_MotorCortex	ACGTCCTTCTGTCCCA-1	motor cortex	C9-ALS	A4	F	58	batch_1	1314	947	4310	1457	0.608828	0.0488648	4	Non_neuron	Oligo	Oligo_OPALIN
snRNA_C9ALS_A4_MotorCortex	CATGGATAGCCAAGGT-1	motor cortex	C9-ALS	A4	F	58	batch_1	1301	910	4313	1415	0.153728	0.0338573	13	Non_neuron	Oligo	Oligo_OPALIN
snRNA_C9ALS_A4_MotorCortex	TCGTGCTGTATCTCTT-1	motor cortex	C9-ALS	A4	F	58	batch_1	1343	921	4381	1411	0.967982	0.0292903	4	Non_neuron	Oligo	Oligo_OPALIN
snRNA_C9ALS_A4_MotorCortex	CTTCTCTCATGGGCAA-1	motor cortex	C9-ALS	A4	F	58	batch_1	1341	896	4448	1395	0.820283	0.0282444	4	Non_neuron	Oligo	Oligo_OPALIN
snRNA_C9ALS_A4_MotorCortex	GTTGAACGTGCCCACA-1	motor cortex	C9-ALS	A4	F	58	batch_1	1310	939	4330	1453	0.305344	0.0101404	13	Non_neuron	Oligo	Oligo_OPALIN
snRNA_C9ALS_A4_MotorCortex	TGACAGTGTATCGTAC-1	motor cortex	C9-ALS	A4	F	58	batch_1	1274	900	4323	1429	0.392465	0.0527132	13	Non_neuron	Oligo	Oligo_OPALIN
snRNA_C9ALS_A4_MotorCortex	ACGTTCCAGGATACAT-1	motor cortex	C9-ALS	A4	F	58	batch_1	1268	906	4311	1446	0.709779	0.0194405	4	Non_neuron	Oligo	Oligo_OPALIN
snRNA_C9ALS_A4_MotorCortex	AGTCATGTCATCTGTT-1	motor cortex	C9-ALS	A4	F	58	batch_1	1268	919	4305	1458	0.709779	0.0326539	4	Non_neuron	Oligo	Oligo_OPALIN
snRNA_C9ALS_A4_MotorCortex	GAATCACGTTAACAGA-1	motor cortex	C9-ALS	A4	F	58	batch_1	1276	922	4303	1464	0.626959	0.0569414	4	Non_neuron	Oligo	Oligo_OPALIN
snRNA_C9ALS_A4_MotorCortex	TAGAGTCAGTTTCTTC-1	motor cortex	C9-ALS	A4	F	58	batch_1	1268	915	4297	1459	0.788644	0.0695948	4	Non_neuron	Oligo	Oligo_OPALIN
snRNA_C9ALS_A4_MotorCortex	ACAGAAACAGGCCTGT-1	motor cortex	C9-ALS	A4	F	58	batch_1	1201	805	4295	1381	0.41632	0.0106565	13	Non_neuron	Oligo	Oligo_OPALIN
snRNA_C9ALS_A4_MotorCortex	ATCACGAAGGAATGTT-1	motor cortex	C9-ALS	A4	F	58	batch_1	1219	840	4316	1411	0.246103	0.0146468	13	Non_neuron	Oligo	Oligo_OPALIN
snRNA_C9ALS_A4_MotorCortex	TCAGTCCGTGTCTTAG-1	motor cortex	C9-ALS	A4	F	58	batch_1	1225	864	4291	1424	0.571429	0.0262547	4	Non_neuron	Oligo	Oligo_OPALIN
snRNA_C9ALS_A4_MotorCortex	TGCAGTATCTTCTGGC-1	motor cortex	C9-ALS	A4	F	58	batch_1	1201	865	4309	1473	0.582848	0.0377479	4	Non_neuron	Oligo	Oligo_OPALIN
snRNA_C9ALS_A4_MotorCortex	GACTCAAGTGGGTTGA-1	motor cortex	C9-ALS	A4	F	58	batch_1	1154	829	4206	1462	0.519931	0.0152772	4	Non_neuron	Oligo	Oligo_OPALIN
snRNA_C9ALS_A4_MotorCortex	CAGATTGCAGCGTGCT-1	motor cortex	C9-ALS	A4	F	58	batch_1	1164	844	4286	1462	0.945017	0.0122817	4	Non_neuron	Oligo	Oligo_OPALIN
snRNA_C9ALS_A4_MotorCortex	AGGACGAAGACCATTC-1	motor cortex	C9-ALS	A4	F	58	batch_1	1213	900	4243	1504	0.659522	0.059216	20	Exc_neuron	Exc_deep	Exc_L6_IT_THEMIS_LINC00299
snRNA_C9ALS_A4_MotorCortex	TCCGATCAGAGTCACG-1	motor cortex	C9-ALS	A4	F	58	batch_1	1165	874	4303	1498	0.686695	0.059216	4	Non_neuron	Oligo	Oligo_OPALIN
snRNA_C9ALS_A4_MotorCortex	TAACTTCTCGTGCTCT-1	motor cortex	C9-ALS	A4	F	58	batch_1	1160	827	4283	1424	0.517241	0.0303725	13	Non_neuron	Oligo	Oligo_OPALIN
snRNA_C9ALS_A4_MotorCortex	TTCATTGTCCTAGCGG-1	motor cortex	C9-ALS	A4	F	58	batch_1	1079	775	4199	1557	0.370714	0.0122817	2	Non_neuron	Astro	Astro_HPSE2
snRNA_C9ALS_A4_MotorCortex	CCCATTGCATTCTCTA-1	motor cortex	C9-ALS	A4	F	58	batch_1	1097	768	4388	1479	0.820419	0.0863931	4	Non_neuron	Oligo	Oligo_OPALIN
snRNA_C9ALS_A4_MotorCortex	ATCTTCAGTTCGCGTG-1	motor cortex	C9-ALS	A4	F	58	batch_1	1134	842	4256	1521	0.352734	0.0272331	13	Non_neuron	Oligo	Oligo_OPALIN
snRNA_C9ALS_A4_MotorCortex	CTTGAGAAGGGCAGGA-1	motor cortex	C9-ALS	A4	F	58	batch_1	1159	682	4255	1414	0.345125	0.0377479	7	Non_neuron	OPC	OPC
snRNA_C9ALS_A4_MotorCortex	TGTGTGAGTACGTACT-1	motor cortex	C9-ALS	A4	F	58	batch_1	1109	804	4305	1484	0.721371	0.0326539	4	Non_neuron	Oligo	Oligo_OPALIN
snRNA_C9ALS_A4_MotorCortex	TTCATTGCATTCCTAT-1	motor cortex	C9-ALS	A4	F	58	batch_1	1108	826	4266	1511	0.451264	0.0303725	8	Non_neuron	Oligo	Oligo_OPALIN
snRNA_C9ALS_A4_MotorCortex	GCCAGTGCAGTTACCA-1	motor cortex	C9-ALS	A4	F	58	batch_1	1098	781	4193	1580	0.364299	0.0159245	11	Non_neuron	Micro	Micro
snRNA_C9ALS_A4_MotorCortex	TAGGGTTCAAGAGATT-1	motor cortex	C9-ALS	A4	F	58	batch_1	1077	791	4284	1503	0.649954	0.0421196	4	Non_neuron	Oligo	Oligo_OPALIN
snRNA_C9ALS_A4_MotorCortex	GTTCGCTAGGCCACCT-1	motor cortex	C9-ALS	A4	F	58	batch_1	1054	755	4252	1572	0.474383	0.0226396	2	Non_neuron	Astro	Astro_HPSE2
snRNA_C9ALS_A4_MotorCortex	CCGGGTATCATCCTAT-1	motor cortex	C9-ALS	A4	F	58	batch_1	1073	711	4236	1459	0.465983	0.0262547	7	Non_neuron	OPC	OPC
snRNA_C9ALS_A4_MotorCortex	TACCCACAGACCATTC-1	motor cortex	C9-ALS	A4	F	58	batch_1	1057	726	4287	1460	0.37843	0.0165894	13	Non_neuron	Oligo	Oligo_OPALIN
snRNA_C9ALS_A4_MotorCortex	CCCGAAGCACCAACAT-1	motor cortex	C9-ALS	A4	F	58	batch_1	1047	762	4233	1499	0.95511	0.0165894	4	Non_neuron	Oligo	Oligo_OPALIN
snRNA_C9ALS_A4_MotorCortex	GTGTGGCAGCTAAGTA-1	motor cortex	C9-ALS	A4	F	58	batch_1	1050	750	4313	1500	0.857143	0.0326539	4	Non_neuron	Oligo	Oligo_OPALIN
snRNA_C9ALS_A4_MotorCortex	TTCGGTCCACTAGAGG-1	motor cortex	C9-ALS	A4	F	58	batch_1	1040	730	4257	1483	0.961538	0.0391475	4	Non_neuron	Oligo	Oligo_OPALIN
snRNA_C9ALS_A4_MotorCortex	CAAGGGAAGGTTACCT-1	motor cortex	C9-ALS	A4	F	58	batch_1	988	669	4199	1489	0.506073	0.0159245	8	Non_neuron	Oligo	Oligo_OPALIN
snRNA_C9ALS_A4_MotorCortex	TAGACTGTCCCTTTGG-1	motor cortex	C9-ALS	A4	F	58	batch_1	947	672	4047	1687	0.739176	0.0547764	4	Non_neuron	Oligo	Oligo_OPALIN
snRNA_C9ALS_A4_MotorCortex	GTAGAAACATCATCTT-1	motor cortex	C9-ALS	A4	F	58	batch_1	947	692	4156	1555	0.527983	0.0303725	4	Non_neuron	Oligo	Oligo_OPALIN
snRNA_C9ALS_A4_MotorCortex	GATCATGAGAATTGTG-1	motor cortex	C9-ALS	A4	F	58	batch_1	967	632	4166	1512	0.620476	0.0351057	7	Non_neuron	OPC	OPC
snRNA_C9ALS_A4_MotorCortex	AGTCACAAGGTGAGAA-1	motor cortex	C9-ALS	A4	F	58	batch_1	945	712	4138	1637	0.846561	0.0202053	2	Non_neuron	Astro	Astro_HPSE2
snRNA_C9ALS_A4_MotorCortex	CCTCAGTAGTTGAAAC-1	motor cortex	C9-ALS	A4	F	58	batch_1	896	670	4113	1583	0.669643	0.0172727	4	Non_neuron	Oligo	Oligo_OPALIN
snRNA_C9ALS_A4_MotorCortex	GTCGAATCATAACTCG-1	motor cortex	C9-ALS	A4	F	58	batch_1	956	700	4216	1532	0.209205	0.0172727	13	Non_neuron	Oligo	Oligo_OPALIN
snRNA_C9ALS_A4_MotorCortex	AAGTCGTTCTTGATTC-1	motor cortex	C9-ALS	A4	F	58	batch_1	928	688	4158	1552	0.538793	0.0262547	13	Non_neuron	Oligo	Oligo_OPALIN
snRNA_C9ALS_A4_MotorCortex	TCGCAGGTCGTAATGC-1	motor cortex	C9-ALS	A4	F	58	batch_1	922	693	4118	1558	0.32538	0.00819265	13	Non_neuron	Oligo	Oligo_OPALIN
snRNA_C9ALS_A4_MotorCortex	CCTGTTGTCTTCTGTA-1	motor cortex	C9-ALS	A4	F	58	batch_1	934	635	4186	1523	0.535332	0.109772	7	Non_neuron	OPC	OPC
snRNA_C9ALS_A4_MotorCortex	CTTGAGATCGGTCACG-1	motor cortex	C9-ALS	A4	F	58	batch_1	945	676	4134	1556	0	0.0165894	7	Non_neuron	OPC	OPC
snRNA_C9ALS_A4_MotorCortex	CTAACTTCACATACTG-1	motor cortex	C9-ALS	A4	F	58	batch_1	924	602	4243	1470	0	0.00773291	13	Non_neuron	Oligo	Oligo_OPALIN
snRNA_C9ALS_A4_MotorCortex	GTTCATTTCATGGATC-1	motor cortex	C9-ALS	A4	F	58	batch_1	904	647	4198	1530	0	0.0117266	13	Non_neuron	Oligo	Oligo_OPALIN
snRNA_C9ALS_A4_MotorCortex	AGTTAGCCACTGCTTC-1	motor cortex	C9-ALS	A4	F	58	batch_1	878	513	4213	1537	0.22779	0.0134341	13	Non_neuron	Oligo	Oligo_OPALIN
snRNA_C9ALS_A4_MotorCortex	GCCGTGAAGAAGCGCT-1	motor cortex	C9-ALS	A4	F	58	batch_1	895	631	4190	1621	0.335196	0.031493	2	Non_neuron	Astro	Astro_CD44
snRNA_C9ALS_A4_MotorCortex	ACAGGGAGTACTCCCT-1	motor cortex	C9-ALS	A4	F	58	batch_1	868	644	4189	1586	0.691244	0.0641288	4	Non_neuron	Oligo	Oligo_OPALIN
snRNA_C9ALS_A4_MotorCortex	TCTTTGACAGAGAAAG-1	motor cortex	C9-ALS	A4	F	58	batch_1	844	614	4137	1574	0.473934	0.0159245	13	Non_neuron	Oligo	Oligo_OPALIN
snRNA_C9ALS_A4_MotorCortex	GTGTTAGCAAGAGTTA-1	motor cortex	C9-ALS	A4	F	58	batch_1	848	675	4111	1627	0.589623	0.0140326	4	Non_neuron	Oligo	Oligo_OPALIN
snRNA_C9ALS_A4_MotorCortex	CGGCAGTAGGTGGCTA-1	motor cortex	C9-ALS	A4	F	58	batch_1	814	626	4122	1607	0.737101	0.0272331	4	Non_neuron	Oligo	Oligo_OPALIN
snRNA_C9ALS_A4_MotorCortex	TAAGCACAGTAAGCAT-1	motor cortex	C9-ALS	A4	F	58	batch_1	804	594	4220	1604	0.995025	0.0453472	4	Non_neuron	Oligo	Oligo_OPALIN
snRNA_C9ALS_A4_MotorCortex	CTCCACATCCCAAGTA-1	motor cortex	C9-ALS	A4	F	58	batch_1	842	594	4225	1528	0.118765	0.0101404	13	Non_neuron	Oligo	Oligo_OPALIN
snRNA_C9ALS_A4_MotorCortex	GTCACTCAGCGGCTCT-1	motor cortex	C9-ALS	A4	F	58	batch_1	829	639	4112	1607	0.361882	0.0436994	13	Non_neuron	Oligo	Oligo_OPALIN
snRNA_C9ALS_A4_MotorCortex	TCGAACAAGACATAAC-1	motor cortex	C9-ALS	A4	F	58	batch_1	786	621	4129	1649	0.763359	0.0262547	4	Non_neuron	Oligo	Oligo_OPALIN
snRNA_C9ALS_A4_MotorCortex	TCTTAGTAGCATATGA-1	motor cortex	C9-ALS	A4	F	58	batch_1	796	628	4139	1626	0.879397	0.0272331	4	Non_neuron	Oligo	Oligo_OPALIN
snRNA_C9ALS_A4_MotorCortex	AGGAAATAGCAAGCCA-1	motor cortex	C9-ALS	A4	F	58	batch_1	757	585	4052	1657	0.660502	0.00963639	4	Non_neuron	Oligo	Oligo_OPALIN
snRNA_C9ALS_A4_MotorCortex	GTACAACTCACCATGA-1	motor cortex	C9-ALS	A4	F	58	batch_1	790	544	4133	1613	0.379747	0.0159245	2	Non_neuron	Astro	Astro_HPSE2
snRNA_C9ALS_A4_MotorCortex	TATTCCAAGAAAGCGA-1	motor cortex	C9-ALS	A4	F	58	batch_1	692	519	4093	1655	0.867052	0.0111851	4	Non_neuron	Oligo	Oligo_OPALIN
snRNA_C9ALS_A4_MotorCortex	TGACCCTTCTGTCTCG-1	motor cortex	C9-ALS	A4	F	58	batch_1	738	573	4033	1693	0.813008	0.0186974	2	Non_neuron	Astro	Astro_HPSE2
snRNA_C9ALS_A4_MotorCortex	ACTATGGAGCTGACTT-1	motor cortex	C9-ALS	A4	F	58	batch_1	734	553	4125	1615	0.408719	0.0202053	13	Non_neuron	Oligo	Oligo_OPALIN
snRNA_C9ALS_A4_MotorCortex	ACAACCATCTGTCTCG-1	motor cortex	C9-ALS	A4	F	58	batch_1	725	559	4141	1668	0.689655	0.0272331	4	Non_neuron	Oligo	Oligo_OPALIN
snRNA_C9ALS_A4_MotorCortex	TGTTCTATCGGAGCAA-1	motor cortex	C9-ALS	A4	F	58	batch_1	712	530	4075	1712	0	0.0101404	2	Non_neuron	Astro	Astro_HPSE2
snRNA_C9ALS_A4_MotorCortex	TATGTTCAGTGATTCC-1	motor cortex	C9-ALS	A4	F	58	batch_1	718	567	4091	1653	0.417827	0.0262547	13	Non_neuron	Oligo	Oligo_OPALIN
snRNA_C9ALS_A4_MotorCortex	TGGCGTGAGTTACTCG-1	motor cortex	C9-ALS	A4	F	58	batch_1	716	546	4135	1628	0	0.0218038	13	Non_neuron	Oligo	Oligo_OPALIN
snRNA_C9ALS_A4_MedialFrontalCortex	GATTGGTCAACCCGCA-1	medial frontal cortex	C9-ALS	A4	F	58	batch_6	80214	9124	8869	2986	0.658239	0.0471659	17	Exc_neuron	Exc_deep	Exc_L6_IT_THEMIS_LINC00299
snRNA_C9ALS_A4_MedialFrontalCortex	TCATATCTCGTTCGCT-1	medial frontal cortex	C9-ALS	A4	F	58	batch_6	73323	9183	8700	3125	0.211393	0.0442584	17	Exc_neuron	Exc_deep	Exc_L6_IT_THEMIS_LINC00299
snRNA_C9ALS_A4_MedialFrontalCortex	TTCGATTCACACCTTC-1	medial frontal cortex	C9-ALS	A4	F	58	batch_6	71360	8986	8680	3074	0.608184	0.0390335	17	Exc_neuron	Exc_deep	Exc_L6_IT_THEMIS_LINC00299
snRNA_C9ALS_A4_MedialFrontalCortex	CGCATAATCCTTGACC-1	medial frontal cortex	C9-ALS	A4	F	58	batch_6	65695	8764	8509	3021	0.61953	0.0519623	17	Exc_neuron	Exc_deep	Exc_L6_IT_THEMIS_LINC00299
snRNA_C9ALS_A4_MedialFrontalCortex	GAGAAATCACAACGCC-1	medial frontal cortex	C9-ALS	A4	F	58	batch_6	60499	8342	8445	2902	0.449594	0.0487034	6	Exc_neuron	Exc_upper	Exc_L2_IT_CUX2_SV2C
snRNA_C9ALS_A4_MedialFrontalCortex	TTACCGCCAATGCAAA-1	medial frontal cortex	C9-ALS	A4	F	58	batch_6	60377	8168	8536	2849	0.0397502	0.0402723	6	Exc_neuron	Exc_upper	Exc_L2_IT_CUX2_SV2C
snRNA_C9ALS_A4_MedialFrontalCortex	ATGACCAGTATACCTG-1	medial frontal cortex	C9-ALS	A4	F	58	batch_6	58660	8240	8511	2822	0.209683	0.0244626	10	Exc_neuron	Exc_intermediate	Exc_L3-5_IT_RORB_GRIN3A
snRNA_C9ALS_A4_MedialFrontalCortex	TCATCATTCATCACCC-1	medial frontal cortex	C9-ALS	A4	F	58	batch_6	56213	8271	8371	3059	0.531905	0.0456853	17	Exc_neuron	Exc_deep	Exc_L6_IT_THEMIS_LINC00299
snRNA_C9ALS_A4_MedialFrontalCortex	AGACCCGGTTCTTCAT-1	medial frontal cortex	C9-ALS	A4	F	58	batch_6	55891	8413	8430	3232	0.901755	0.0554921	17	Exc_neuron	Exc_deep	Exc_L6_IT_THEMIS_LINC00299
snRNA_C9ALS_A4_MedialFrontalCortex	TACCCACTCTTGGCTC-1	medial frontal cortex	C9-ALS	A4	F	58	batch_6	55654	7785	8458	2873	0.442017	0.0456853	17	Exc_neuron	Exc_deep	Exc_L6_IT_THEMIS_LINC00299
snRNA_C9ALS_A4_MedialFrontalCortex	TTCACCGGTTTCACAG-1	medial frontal cortex	C9-ALS	A4	F	58	batch_6	55598	8390	8367	3152	0.937084	0.0442584	17	Exc_neuron	Exc_deep	Exc_L6_IT_THEMIS_LINC00299
snRNA_C9ALS_A4_MedialFrontalCortex	TTCACCGTCCACGGGT-1	medial frontal cortex	C9-ALS	A4	F	58	batch_6	53880	8567	8245	3186	0.393467	0.0848798	6	Exc_neuron	Exc_upper	Exc_L2_IT_CUX2_LRRC2
snRNA_C9ALS_A4_MedialFrontalCortex	AGACACTCAAACTCGT-1	medial frontal cortex	C9-ALS	A4	F	58	batch_6	53387	7907	8378	2945	0.31281	0.0428823	17	Exc_neuron	Exc_deep	Exc_L6_IT_THEMIS_LINC00299
snRNA_C9ALS_A4_MedialFrontalCortex	TAACTTCCAACGATTC-1	medial frontal cortex	C9-ALS	A4	F	58	batch_6	53446	7733	8489	2826	0.0112263	0.0137482	10	Exc_neuron	Exc_intermediate	Exc_L3-5_IT_RORB_GRIN3A
snRNA_C9ALS_A4_MedialFrontalCortex	AGACACTAGTACCATC-1	medial frontal cortex	C9-ALS	A4	F	58	batch_6	51711	8056	8373	3124	0.742589	0.0456853	17	Exc_neuron	Exc_deep	Exc_L6_IT_THEMIS_LINC00299
snRNA_C9ALS_A4_MedialFrontalCortex	TCACACCGTAGCTGTT-1	medial frontal cortex	C9-ALS	A4	F	58	batch_6	50258	7792	8341	2913	0.089538	0.0613736	28	Exc_neuron	Exc_deep	Exc_L5_ET_FEZF2_ADRA1A
snRNA_C9ALS_A4_MedialFrontalCortex	ACCCTCACAACCCTCT-1	medial frontal cortex	C9-ALS	A4	F	58	batch_6	50014	7674	8354	2846	0.00399888	0.0355563	6	Exc_neuron	Exc_upper	Exc_L2_IT_CUX2_LRRC2
snRNA_C9ALS_A4_MedialFrontalCortex	TGGGATTTCTCTTGCG-1	medial frontal cortex	C9-ALS	A4	F	58	batch_6	49403	8291	8342	3309	0.198369	0.0456853	17	Exc_neuron	Exc_deep	Exc_L6_IT_THEMIS_LINC00299
snRNA_C9ALS_A4_MedialFrontalCortex	CACTTCGAGCATTGAA-1	medial frontal cortex	C9-ALS	A4	F	58	batch_6	49082	7556	8396	3002	0.22004	0.0428823	17	Exc_neuron	Exc_deep	Exc_L6_IT_THEMIS_LINC00299
snRNA_C9ALS_A4_MedialFrontalCortex	CTCCGATTCTGGGATT-1	medial frontal cortex	C9-ALS	A4	F	58	batch_6	48794	7987	8395	3341	0.879206	0.0519623	17	Exc_neuron	Exc_deep	Exc_L6_IT_THEMIS_LINC00299
snRNA_C9ALS_A4_MedialFrontalCortex	CACGTTCAGGTTGCCC-1	medial frontal cortex	C9-ALS	A4	F	58	batch_6	48600	7479	8435	2993	0.0617284	0.0487034	17	Exc_neuron	Exc_deep	Exc_L6_IT_THEMIS_LINC00299
snRNA_C9ALS_A4_MedialFrontalCortex	AATTCCTCAGTAACCT-1	medial frontal cortex	C9-ALS	A4	F	58	batch_6	48379	7356	8345	2900	0.725521	0.0442584	17	Exc_neuron	Exc_deep	Exc_L6_IT_THEMIS_LINC00299
snRNA_C9ALS_A4_MedialFrontalCortex	ACAACCACAATCTGCA-1	medial frontal cortex	C9-ALS	A4	F	58	batch_6	47750	7961	8363	3162	0.441885	0.0304519	10	Exc_neuron	Exc_deep	Exc_L5_IT_RORB_NPFFR2
snRNA_C9ALS_A4_MedialFrontalCortex	GCCAGCAAGCCTGACC-1	medial frontal cortex	C9-ALS	A4	F	58	batch_6	47671	7642	8339	2993	0.234944	0.0390335	17	Exc_neuron	Exc_deep	Exc_L6_IT_THEMIS_LINC00299
snRNA_C9ALS_A4_MedialFrontalCortex	TTGCCTGGTTTACACG-1	medial frontal cortex	C9-ALS	A4	F	58	batch_6	47665	8280	8328	3354	0.390223	0.0848798	10	Exc_neuron	Exc_intermediate	Exc_L2-3_IT_RORB_PRSS12
snRNA_C9ALS_A4_MedialFrontalCortex	GAGATGGCATCCCGTT-1	medial frontal cortex	C9-ALS	A4	F	58	batch_6	47032	7662	8394	3139	0.669757	0.0442584	17	Exc_neuron	Exc_deep	Exc_L6_IT_THEMIS_LINC00299
snRNA_C9ALS_A4_MedialFrontalCortex	TCCACGTTCACATTGG-1	medial frontal cortex	C9-ALS	A4	F	58	batch_6	46674	7807	8400	3221	0.25496	0.0304519	18	Exc_neuron	Exc_deep	Exc_L6b_TLE4_MDFIC
snRNA_C9ALS_A4_MedialFrontalCortex	CTCAATTGTTACACAC-1	medial frontal cortex	C9-ALS	A4	F	58	batch_6	46463	8057	8370	3356	0.990035	0.0657492	18	Exc_neuron	Exc_deep	Exc_L6_CT_TLE4_SEMA5A
snRNA_C9ALS_A4_MedialFrontalCortex	TTTCATGTCCGTGGGT-1	medial frontal cortex	C9-ALS	A4	F	58	batch_6	45748	7845	8295	3174	0.518055	0.0635118	17	Exc_neuron	Exc_deep	Exc_L6_IT_THEMIS_LINC00299
snRNA_C9ALS_A4_MedialFrontalCortex	GTCCTCAGTCTCCCTA-1	medial frontal cortex	C9-ALS	A4	F	58	batch_6	45661	8115	8312	3445	0.201485	0.0882353	28	Exc_neuron	Exc_deep	Exc_L5_ET_FEZF2_ADRA1A
snRNA_C9ALS_A4_MedialFrontalCortex	AGGATCTTCTGACCCT-1	medial frontal cortex	C9-ALS	A4	F	58	batch_6	45660	7865	8341	3234	0.0788436	0.0635118	17	Exc_neuron	Exc_deep	Exc_L5-6_NP_FOXP2_HTR2C
snRNA_C9ALS_A4_MedialFrontalCortex	TACTTGTCATACCATG-1	medial frontal cortex	C9-ALS	A4	F	58	batch_6	45078	7644	8256	3111	0.896224	0.0731306	6	Exc_neuron	Exc_upper	Exc_L2_IT_CUX2_SV2C
snRNA_C9ALS_A4_MedialFrontalCortex	GACTATGCATCCGATA-1	medial frontal cortex	C9-ALS	A4	F	58	batch_6	44149	7478	8296	3078	0.887902	0.0415544	6	Exc_neuron	Exc_upper	Exc_L2_IT_CUX2_LRRC2
snRNA_C9ALS_A4_MedialFrontalCortex	CTTCCTTGTATGCTAC-1	medial frontal cortex	C9-ALS	A4	F	58	batch_6	43243	7196	8353	3012	0.490253	0.0758427	17	Exc_neuron	Exc_deep	Exc_L6_IT_THEMIS_LINC00299
snRNA_C9ALS_A4_MedialFrontalCortex	TGATTTCAGTATCTGC-1	medial frontal cortex	C9-ALS	A4	F	58	batch_6	43167	7530	8280	3265	0.901151	0.0536913	17	Exc_neuron	Exc_deep	Exc_L6_IT_THEMIS_LINC00299
snRNA_C9ALS_A4_MedialFrontalCortex	ACTATGGCAATACAGA-1	medial frontal cortex	C9-ALS	A4	F	58	batch_6	42747	7319	8301	3160	0.0210541	0.0170411	6	Exc_neuron	Exc_upper	Exc_L2_IT_CUX2_LRRC2
snRNA_C9ALS_A4_MedialFrontalCortex	GCACTAAAGCACTCAT-1	medial frontal cortex	C9-ALS	A4	F	58	batch_6	42307	7518	8390	3244	0.940743	0.0573694	18	Exc_neuron	Exc_deep	Exc_L6b_TLE4_KCNK2
snRNA_C9ALS_A4_MedialFrontalCortex	ACACCAATCGAACACT-1	medial frontal cortex	C9-ALS	A4	F	58	batch_6	42280	7611	8368	3358	0.83964	0.0573694	18	Exc_neuron	Exc_deep	Exc_L6b_TLE4_KCNK2
snRNA_C9ALS_A4_MedialFrontalCortex	ACTCTCGGTCCAGGTC-1	medial frontal cortex	C9-ALS	A4	F	58	batch_6	42244	7224	8276	3046	0.113626	0.021522	6	Exc_neuron	Exc_upper	Exc_L2_IT_CUX2_SV2C
snRNA_C9ALS_A4_MedialFrontalCortex	GCAGCTGGTGCTTCAA-1	medial frontal cortex	C9-ALS	A4	F	58	batch_6	42085	8003	8150	3500	0.672449	0.0680929	17	Exc_neuron	Exc_deep	Exc_L6_IT_THEMIS_LINC00299
snRNA_C9ALS_A4_MedialFrontalCortex	CATCCACGTACGAAAT-1	medial frontal cortex	C9-ALS	A4	F	58	batch_6	41770	7774	8246	3403	0.205889	0.0142666	10	Exc_neuron	Exc_intermediate	Exc_L3_IT_RORB_OTOGL
snRNA_C9ALS_A4_MedialFrontalCortex	GATCACAGTGGCCCAT-1	medial frontal cortex	C9-ALS	A4	F	58	batch_6	41724	7619	8219	3368	0.812482	0.0519623	17	Exc_neuron	Exc_deep	Exc_L6_IT_THEMIS_LINC00299
snRNA_C9ALS_A4_MedialFrontalCortex	GATGCTAAGACAGCTG-1	medial frontal cortex	C9-ALS	A4	F	58	batch_6	41191	7624	8288	3411	0.381151	0.0471659	17	Exc_neuron	Exc_deep	Exc_L6_IT_THEMIS_LINC00299
snRNA_C9ALS_A4_MedialFrontalCortex	TCTACCGGTATGCTAC-1	medial frontal cortex	C9-ALS	A4	F	58	batch_6	40651	6971	8223	2929	0.460013	0.0456853	17	Exc_neuron	Exc_deep	Exc_L6_IT_THEMIS_LINC00299
snRNA_C9ALS_A4_MedialFrontalCortex	GCTACCTCAACTGTGT-1	medial frontal cortex	C9-ALS	A4	F	58	batch_6	40576	7433	8212	3235	0.823147	0.0415544	6	Exc_neuron	Exc_upper	Exc_L2_IT_CUX2_LRRC2
snRNA_C9ALS_A4_MedialFrontalCortex	AGCCAATCAGTATGAA-1	medial frontal cortex	C9-ALS	A4	F	58	batch_6	40407	7541	8307	3345	0.146014	0.0366775	18	Exc_neuron	Exc_deep	Exc_L6b_TLE4_MDFIC
snRNA_C9ALS_A4_MedialFrontalCortex	CTGCCTAAGTGGTGGT-1	medial frontal cortex	C9-ALS	A4	F	58	batch_6	40311	7502	8136	3107	0.0545757	0.0705505	6	Exc_neuron	Exc_upper	Exc_L2_IT_CUX2_SV2C
snRNA_C9ALS_A4_MedialFrontalCortex	CATTGCCAGTGGCCTC-1	medial frontal cortex	C9-ALS	A4	F	58	batch_6	40034	7310	8153	2980	0.0699406	0.0277386	18	Exc_neuron	Exc_deep	Exc_L6_CT_TLE4_SEMA5A
snRNA_C9ALS_A4_MedialFrontalCortex	CCTCCTCGTTAGGGAC-1	medial frontal cortex	C9-ALS	A4	F	58	batch_6	40015	7030	8186	3037	0.289891	0.0442584	17	Exc_neuron	Exc_deep	Exc_L6_IT_THEMIS_LINC00299
snRNA_C9ALS_A4_MedialFrontalCortex	CTCATCGAGTCGGCCT-1	medial frontal cortex	C9-ALS	A4	F	58	batch_6	39669	7567	8132	3266	0.852051	0.0536913	6	Exc_neuron	Exc_upper	Exc_L2_IT_CUX2_LRRC2
snRNA_C9ALS_A4_MedialFrontalCortex	ATAGACCTCGCAACAT-1	medial frontal cortex	C9-ALS	A4	F	58	batch_6	39263	7126	8252	3103	0.277615	0.0554921	10	Exc_neuron	Exc_intermediate	Exc_L2-3_IT_RORB_PRSS12
snRNA_C9ALS_A4_MedialFrontalCortex	CTCTGGTTCGCTCCTA-1	medial frontal cortex	C9-ALS	A4	F	58	batch_6	39198	6867	8295	3017	0.385224	0.0295209	18	Exc_neuron	Exc_deep	Exc_L6b_TLE4_MDFIC
snRNA_C9ALS_A4_MedialFrontalCortex	CCTCAGTCAAATCGTC-1	medial frontal cortex	C9-ALS	A4	F	58	batch_6	39115	7356	8181	3209	0.0255656	0.033419	10	Exc_neuron	Exc_deep	Exc_L5_IT_RORB_NPFFR2
snRNA_C9ALS_A4_MedialFrontalCortex	GTAACACGTAGTACGG-1	medial frontal cortex	C9-ALS	A4	F	58	batch_6	38748	7160	8094	3054	0.141943	0.0415544	17	Exc_neuron	Exc_deep	Exc_L6_IT_THEMIS_LINC00299
snRNA_C9ALS_A4_MedialFrontalCortex	GCTGCAGGTACTAACC-1	medial frontal cortex	C9-ALS	A4	F	58	batch_6	38494	7056	8149	3123	0.0207825	0.033419	6	Exc_neuron	Exc_upper	Exc_L2_IT_CUX2_LRRC2
snRNA_C9ALS_A4_MedialFrontalCortex	CATTGTTAGGTACAGC-1	medial frontal cortex	C9-ALS	A4	F	58	batch_6	38400	7303	8165	3193	0.367188	0.0428823	6	Exc_neuron	Exc_upper	Exc_L2_IT_CUX2_LRRC2
snRNA_C9ALS_A4_MedialFrontalCortex	CGAGTTAGTGGTATGG-1	medial frontal cortex	C9-ALS	A4	F	58	batch_6	38353	7484	8171	3278	0.125153	0.0304519	10	Exc_neuron	Exc_intermediate	Exc_L3-5_IT_RORB_GRIN3A
snRNA_C9ALS_A4_MedialFrontalCortex	AGTCAACTCTGCTTAT-1	medial frontal cortex	C9-ALS	A4	F	58	batch_6	38291	6905	8179	2988	0.449192	0.0366775	17	Exc_neuron	Exc_deep	Exc_L6_IT_THEMIS_LINC00299
snRNA_C9ALS_A4_MedialFrontalCortex	TACCTGCCACTAACGT-1	medial frontal cortex	C9-ALS	A4	F	58	batch_6	38238	6783	8190	2987	0.0993776	0.0201618	6	Exc_neuron	Exc_upper	Exc_L2_IT_CUX2_LRRC2
snRNA_C9ALS_A4_MedialFrontalCortex	ATATCCTAGTATCTGC-1	medial frontal cortex	C9-ALS	A4	F	58	batch_6	38129	7158	8078	3169	0.810407	0.0487034	17	Exc_neuron	Exc_deep	Exc_L6_IT_THEMIS_LINC00299
snRNA_C9ALS_A4_MedialFrontalCortex	TAGGTACAGTGGGAAA-1	medial frontal cortex	C9-ALS	A4	F	58	batch_6	37921	7465	8150	3414	0.316447	0.0456853	17	Exc_neuron	Exc_deep	Exc_L6_IT_THEMIS_LINC00299
snRNA_C9ALS_A4_MedialFrontalCortex	GTCCTCATCCGGCAGT-1	medial frontal cortex	C9-ALS	A4	F	58	batch_6	37955	6839	8233	3003	0.0131735	0.0355563	6	Exc_neuron	Exc_upper	Exc_L2_IT_CUX2_LRRC2
snRNA_C9ALS_A4_MedialFrontalCortex	GTAGATCTCTTTCAGT-1	medial frontal cortex	C9-ALS	A4	F	58	batch_6	37908	7265	8150	3206	0.411523	0.0456853	17	Exc_neuron	Exc_deep	Exc_L6_IT_THEMIS_LINC00299
snRNA_C9ALS_A4_MedialFrontalCortex	TCTTCCTGTACAGTTC-1	medial frontal cortex	C9-ALS	A4	F	58	batch_6	37917	6832	8228	2987	0.0184614	0.0344708	6	Exc_neuron	Exc_upper	Exc_L2_IT_CUX2_LRRC2
snRNA_C9ALS_A4_MedialFrontalCortex	CTATAGGCAATCTGCA-1	medial frontal cortex	C9-ALS	A4	F	58	batch_6	37755	7337	8169	3308	0.317839	0.0731306	10	Exc_neuron	Exc_intermediate	Exc_L2-3_IT_RORB_PRSS12
snRNA_C9ALS_A4_MedialFrontalCortex	CTTGATTTCTATGCCC-1	medial frontal cortex	C9-ALS	A4	F	58	batch_6	37260	6662	8181	2925	0.203972	0.0415544	17	Exc_neuron	Exc_deep	Exc_L6_IT_THEMIS_LINC00299
snRNA_C9ALS_A4_MedialFrontalCortex	TAGATCGGTCTAGGCC-1	medial frontal cortex	C9-ALS	A4	F	58	batch_6	36983	7034	8173	3217	0.694914	0.0471659	17	Exc_neuron	Exc_deep	Exc_L6_IT_THEMIS_LINC00299
snRNA_C9ALS_A4_MedialFrontalCortex	CAACCAATCATGCATG-1	medial frontal cortex	C9-ALS	A4	F	58	batch_6	36961	6821	8118	2972	0.12175	0.0295209	6	Exc_neuron	Exc_upper	Exc_L2_IT_CUX2_LRRC2
snRNA_C9ALS_A4_MedialFrontalCortex	AAATGGACAATTCTTC-1	medial frontal cortex	C9-ALS	A4	F	58	batch_6	36645	6674	8298	3020	0.120071	0.026885	21	Inh_neuron	Inh_LAMP5	Inh_LAMP5_CHST9
snRNA_C9ALS_A4_MedialFrontalCortex	CATCCCATCTCGGTCT-1	medial frontal cortex	C9-ALS	A4	F	58	batch_6	36621	6899	8195	3024	0.854701	0.0471659	18	Exc_neuron	Exc_deep	Exc_L6b_TLE4_MDFIC
snRNA_C9ALS_A4_MedialFrontalCortex	ACCAACAGTCTCGGGT-1	medial frontal cortex	C9-ALS	A4	F	58	batch_6	36629	6880	8127	3099	0.0109203	0.0456853	17	Exc_neuron	Exc_deep	Exc_L6_IT_THEMIS_LINC00299
snRNA_C9ALS_A4_MedialFrontalCortex	TACACCCTCGTTGTGA-1	medial frontal cortex	C9-ALS	A4	F	58	batch_6	36459	6855	8113	3003	0.64456	0.0536913	17	Exc_neuron	Exc_deep	Exc_L6_IT_THEMIS_LINC00299
snRNA_C9ALS_A4_MedialFrontalCortex	ACATCCCGTCGATTAC-1	medial frontal cortex	C9-ALS	A4	F	58	batch_6	36467	6540	8276	2981	0.279705	0.026885	18	Exc_neuron	Exc_deep	Exc_L6_CT_TLE4_SEMA5A
snRNA_C9ALS_A4_MedialFrontalCortex	TTCGATTGTTATGTCG-1	medial frontal cortex	C9-ALS	A4	F	58	batch_6	36434	6918	8089	3117	0.299171	0.0402723	17	Exc_neuron	Exc_deep	Exc_L6_IT_THEMIS_LINC00299
snRNA_C9ALS_A4_MedialFrontalCortex	AAACCCAGTTTGTTGG-1	medial frontal cortex	C9-ALS	A4	F	58	batch_6	36472	7088	8047	3072	0.0109673	0.0182443	10	Exc_neuron	Exc_intermediate	Exc_L3-5_IT_RORB_GRIN3A
snRNA_C9ALS_A4_MedialFrontalCortex	TACATTCTCACCTCTG-1	medial frontal cortex	C9-ALS	A4	F	58	batch_6	35813	6232	8301	2870	0.019546	0.0122592	14	Inh_neuron	Inh_PVALB	Inh_PVALB_CUX2
snRNA_C9ALS_A4_MedialFrontalCortex	AAACCCAAGCTACTGT-1	medial frontal cortex	C9-ALS	A4	F	58	batch_6	35882	6540	8117	2933	0.211805	0.0304519	6	Exc_neuron	Exc_upper	Exc_L2_IT_CUX2_LRRC2
snRNA_C9ALS_A4_MedialFrontalCortex	ATGTCCCTCCAACTAG-1	medial frontal cortex	C9-ALS	A4	F	58	batch_6	35574	6522	8228	2966	0.112442	0.0260552	18	Exc_neuron	Exc_deep	Exc_L6_CT_TLE4_SEMA5A
snRNA_C9ALS_A4_MedialFrontalCortex	TCTTCCTGTAACAGTA-1	medial frontal cortex	C9-ALS	A4	F	58	batch_6	35514	7040	8031	3197	0.779974	0.0536913	6	Exc_neuron	Exc_upper	Exc_L2_IT_CUX2_LRRC2
snRNA_C9ALS_A4_MedialFrontalCortex	TACCGGGTCTCGCCTA-1	medial frontal cortex	C9-ALS	A4	F	58	batch_6	35536	6939	8053	3059	0.177285	0.0573694	10	Exc_neuron	Exc_intermediate	Exc_L3-5_IT_RORB_GRIN3A
snRNA_C9ALS_A4_MedialFrontalCortex	CCTTCAGAGTCTACCA-1	medial frontal cortex	C9-ALS	A4	F	58	batch_6	35080	8088	8119	3867	0.208096	0.0554921	18	Exc_neuron	Exc_deep	Exc_L6b_TLE4_MDFIC
snRNA_C9ALS_A4_MedialFrontalCortex	AGTTCCCTCCCAGGAC-1	medial frontal cortex	C9-ALS	A4	F	58	batch_6	34722	7359	8048	3458	0.979206	0.0817052	17	Exc_neuron	Exc_deep	Exc_L6_IT_THEMIS_LINC00299
snRNA_C9ALS_A4_MedialFrontalCortex	GATCATGGTAAGAACT-1	medial frontal cortex	C9-ALS	A4	F	58	batch_6	34583	6910	8048	3275	0.45398	0.0487034	17	Exc_neuron	Exc_deep	Exc_L6_IT_THEMIS_LINC00299
snRNA_C9ALS_A4_MedialFrontalCortex	CTTGATTTCCCTCTTT-1	medial frontal cortex	C9-ALS	A4	F	58	batch_6	34217	6477	8093	3009	0.055528	0.0355563	24	Exc_neuron	Exc_deep	Exc_L5-6_IT_THEMIS_SMYD1
snRNA_C9ALS_A4_MedialFrontalCortex	ACTTTCACATGGGTCC-1	medial frontal cortex	C9-ALS	A4	F	58	batch_6	33971	6713	8013	3100	0.924318	0.0132411	6	Exc_neuron	Exc_upper	Exc_L2_IT_CUX2_CCBE1
snRNA_C9ALS_A4_MedialFrontalCortex	CCTCCAATCGTTCTAT-1	medial frontal cortex	C9-ALS	A4	F	58	batch_6	33850	6436	8074	2886	0.0236337	0.0295209	18	Exc_neuron	Exc_deep	Exc_L6b_TLE4_MDFIC
snRNA_C9ALS_A4_MedialFrontalCortex	CAATACGGTAACAGTA-1	medial frontal cortex	C9-ALS	A4	F	58	batch_6	33600	6932	8009	3251	0.452381	0.0127449	6	Exc_neuron	Exc_upper	Exc_L2_IT_CUX2_CCBE1
snRNA_C9ALS_A4_MedialFrontalCortex	AAGGTAATCTCAGTCC-1	medial frontal cortex	C9-ALS	A4	F	58	batch_6	33620	6728	8012	3163	0.0951814	0.0390335	24	Exc_neuron	Exc_deep	Exc_L5-6_IT_THEMIS_SMYD1
snRNA_C9ALS_A4_MedialFrontalCortex	GTTCCGTCAAAGGGCT-1	medial frontal cortex	C9-ALS	A4	F	58	batch_6	33481	6926	8011	3174	0.453989	0.0635118	10	Exc_neuron	Exc_intermediate	Exc_L2-3_IT_RORB_PRSS12
snRNA_C9ALS_A4_MedialFrontalCortex	TGAGCATTCCACTGAA-1	medial frontal cortex	C9-ALS	A4	F	58	batch_6	33372	6577	7972	3025	0.0809061	0.0415544	17	Exc_neuron	Exc_deep	Exc_L6_IT_THEMIS_LINC00299
snRNA_C9ALS_A4_MedialFrontalCortex	TGAGTCATCATAGCAC-1	medial frontal cortex	C9-ALS	A4	F	58	batch_6	33337	7130	7963	3346	0.137985	0.0195069	10	Exc_neuron	Exc_deep	Exc_L5_IT_RORB_NPFFR2
snRNA_C9ALS_A4_MedialFrontalCortex	GAGAAATCATCCGGCA-1	medial frontal cortex	C9-ALS	A4	F	58	batch_6	32966	7109	7917	3355	0.52175	0.123987	24	Exc_neuron	Exc_deep	Exc_L5-6_IT_THEMIS_SMYD1
snRNA_C9ALS_A4_MedialFrontalCortex	TGCGGCATCATTGTGG-1	medial frontal cortex	C9-ALS	A4	F	58	batch_6	32802	7186	7958	3433	0.719468	0.123987	6	Exc_neuron	Exc_upper	Exc_L2_IT_CUX2_LRRC2
snRNA_C9ALS_A4_MedialFrontalCortex	TCACATTCACTTGGCG-1	medial frontal cortex	C9-ALS	A4	F	58	batch_6	32591	6672	7935	3051	0.273082	0.0355563	6	Exc_neuron	Exc_upper	Exc_L2_IT_CUX2_LRRC2
snRNA_C9ALS_A4_MedialFrontalCortex	GCTCAAAGTATGAAAC-1	medial frontal cortex	C9-ALS	A4	F	58	batch_6	32529	6731	7938	3134	0.230563	0.0366775	17	Exc_neuron	Exc_deep	Exc_L6_IT_THEMIS_LINC00299
snRNA_C9ALS_A4_MedialFrontalCortex	TTTCATGGTTGCACGC-1	medial frontal cortex	C9-ALS	A4	F	58	batch_6	32503	6328	7996	2927	0.304587	0.0201618	6	Exc_neuron	Exc_upper	Exc_L2_IT_CUX2_LRRC2
snRNA_C9ALS_A4_MedialFrontalCortex	GCTCAAATCTCGAACA-1	medial frontal cortex	C9-ALS	A4	F	58	batch_6	32327	6639	7991	3113	0.485662	0.0304519	10	Exc_neuron	Exc_intermediate	Exc_L3-5_IT_RORB_GRIN3A
snRNA_C9ALS_A4_MedialFrontalCortex	TCCCATGCAGGAATCG-1	medial frontal cortex	C9-ALS	A4	F	58	batch_6	32233	6841	7918	3170	0.108584	0.0344708	6	Exc_neuron	Exc_upper	Exc_L2_IT_CUX2_SV2C
snRNA_C9ALS_A4_MedialFrontalCortex	CAGCAGCGTCCAAGAG-1	medial frontal cortex	C9-ALS	A4	F	58	batch_6	31974	7092	7891	3414	0.237693	0.0731306	17	Exc_neuron	Exc_deep	Exc_L6_IT_THEMIS_LINC00299
snRNA_C9ALS_A4_MedialFrontalCortex	CCGCAAGGTTTGGCTA-1	medial frontal cortex	C9-ALS	A4	F	58	batch_6	31942	6064	8034	2821	0.0281761	0.0487034	17	Exc_neuron	Exc_deep	Exc_L6_IT_THEMIS_LINC00299
snRNA_C9ALS_A4_MedialFrontalCortex	CTGTGAAGTACCCACG-1	medial frontal cortex	C9-ALS	A4	F	58	batch_6	31856	7018	7852	3267	0.163235	0.0503009	6	Exc_neuron	Exc_upper	Exc_L2_IT_CUX2_LRRC2
snRNA_C9ALS_A4_MedialFrontalCortex	AACAAAGCATGGCCCA-1	medial frontal cortex	C9-ALS	A4	F	58	batch_6	31744	6453	8070	3138	0.220514	0.0304519	18	Exc_neuron	Exc_deep	Exc_L6_CT_TLE4_SEMA5A
snRNA_C9ALS_A4_MedialFrontalCortex	GTTGCTCAGTAACCGG-1	medial frontal cortex	C9-ALS	A4	F	58	batch_6	31715	6406	7979	2981	0.223869	0.0428823	17	Exc_neuron	Exc_deep	Exc_L6_IT_THEMIS_LINC00299
snRNA_C9ALS_A4_MedialFrontalCortex	TTACGTTCATGAGTAA-1	medial frontal cortex	C9-ALS	A4	F	58	batch_6	31709	6605	7918	3020	0.0662273	0.0680929	10	Exc_neuron	Exc_intermediate	Exc_L2-3_IT_RORB_PRSS12
snRNA_C9ALS_A4_MedialFrontalCortex	ACGTACATCCTTCAGC-1	medial frontal cortex	C9-ALS	A4	F	58	batch_6	31498	6197	8084	2910	0.0476221	0.0295209	18	Exc_neuron	Exc_deep	Exc_L6_CT_TLE4_SEMA5A
snRNA_C9ALS_A4_MedialFrontalCortex	AAACGCTAGGTTGACG-1	medial frontal cortex	C9-ALS	A4	F	58	batch_6	31207	6500	7868	2964	0.983754	0.0323996	6	Exc_neuron	Exc_upper	Exc_L2_IT_CUX2_SV2C
snRNA_C9ALS_A4_MedialFrontalCortex	TCCTTTCTCCTCGCAT-1	medial frontal cortex	C9-ALS	A4	F	58	batch_6	31180	6399	7946	2952	0.429763	0.0170411	10	Exc_neuron	Exc_intermediate	Exc_L3-5_IT_RORB_GRIN3A
snRNA_C9ALS_A4_MedialFrontalCortex	GTGGCGTAGACGGTTG-1	medial frontal cortex	C9-ALS	A4	F	58	batch_6	31136	6570	7940	3090	0.0545992	0.0277386	18	Exc_neuron	Exc_deep	Exc_L6_CT_TLE4_SEMA5A
snRNA_C9ALS_A4_MedialFrontalCortex	CAATCGAAGAAACACT-1	medial frontal cortex	C9-ALS	A4	F	58	batch_6	31031	6856	7911	3241	0.56073	0.0295209	25	Exc_neuron	Exc_deep	Exc_L5-6_NP_FOXP2_HTR2C
snRNA_C9ALS_A4_MedialFrontalCortex	AACGGGATCAACCCGG-1	medial frontal cortex	C9-ALS	A4	F	58	batch_6	30997	6669	7934	3119	0.0387134	0.0142666	10	Exc_neuron	Exc_intermediate	Exc_L3-5_IT_RORB_GRIN3A
snRNA_C9ALS_A4_MedialFrontalCortex	TCGACCTCACAGCTTA-1	medial frontal cortex	C9-ALS	A4	F	58	batch_6	30918	6649	7952	3218	0.763309	0.0176355	10	Exc_neuron	Exc_intermediate	Exc_L3-5_IT_RORB_GABRG1
snRNA_C9ALS_A4_MedialFrontalCortex	CCAAGCGCAGAGTAAT-1	medial frontal cortex	C9-ALS	A4	F	58	batch_6	30804	6800	7828	3178	0.175302	0.0378359	17	Exc_neuron	Exc_deep	Exc_L6_IT_THEMIS_LINC00299
snRNA_C9ALS_A4_MedialFrontalCortex	GCTGAATAGGTACAGC-1	medial frontal cortex	C9-ALS	A4	F	58	batch_6	30375	6465	7891	2994	0.243621	0.0415544	18	Exc_neuron	Exc_deep	Exc_L6_CT_TLE4_SEMA5A
snRNA_C9ALS_A4_MedialFrontalCortex	GCGTTTCCAGTACTAC-1	medial frontal cortex	C9-ALS	A4	F	58	batch_6	29979	6644	7802	3120	0.186797	0.0503009	6	Exc_neuron	Exc_upper	Exc_L2_IT_CUX2_LRRC2
snRNA_C9ALS_A4_MedialFrontalCortex	ATCACTTAGTCTCCTC-1	medial frontal cortex	C9-ALS	A4	F	58	batch_6	29637	6309	7921	3017	0.54324	0.0323996	14	Inh_neuron	Inh_SST	Inh_SST_GPC5
snRNA_C9ALS_A4_MedialFrontalCortex	GACCGTGCAATCGCCG-1	medial frontal cortex	C9-ALS	A4	F	58	batch_6	29704	6286	7819	3008	0.457851	0.0402723	24	Exc_neuron	Exc_deep	Exc_L5-6_IT_THEMIS_SMYD1
snRNA_C9ALS_A4_MedialFrontalCortex	CATTGAGGTGTTGACT-1	medial frontal cortex	C9-ALS	A4	F	58	batch_6	29704	6558	7807	3160	0.0100996	0.0402723	17	Exc_neuron	Exc_deep	Exc_L6_IT_THEMIS_LINC00299
snRNA_C9ALS_A4_MedialFrontalCortex	TGATCTTGTCGGTGAA-1	medial frontal cortex	C9-ALS	A4	F	58	batch_6	29582	7151	7799	3498	0.662565	0.0657492	18	Exc_neuron	Exc_deep	Exc_L6b_TLE4_KCNK2
snRNA_C9ALS_A4_MedialFrontalCortex	GCCAGCATCGGTAACT-1	medial frontal cortex	C9-ALS	A4	F	58	batch_6	29230	7464	7814	3799	0.800547	0.136483	15	Non_neuron	Astro	Astro_CD44
snRNA_C9ALS_A4_MedialFrontalCortex	CCCGGAACACGATTCA-1	medial frontal cortex	C9-ALS	A4	F	58	batch_6	29094	6652	7808	3205	0.56369	0.0164604	10	Exc_neuron	Exc_intermediate	Exc_L3_IT_RORB_OTOGL
snRNA_C9ALS_A4_MedialFrontalCortex	TTTACTGCATGGAGAC-1	medial frontal cortex	C9-ALS	A4	F	58	batch_6	29001	6627	7724	3180	0.144823	0.0635118	24	Exc_neuron	Exc_deep	Exc_L5-6_IT_THEMIS_SMYD1
snRNA_C9ALS_A4_MedialFrontalCortex	CATCCACTCCTTGGAA-1	medial frontal cortex	C9-ALS	A4	F	58	batch_6	28986	6207	7927	3087	0.0517491	0.0344708	18	Exc_neuron	Exc_deep	Exc_L6b_TLE4_MDFIC
snRNA_C9ALS_A4_MedialFrontalCortex	TATCAGGCAGTGAGCA-1	medial frontal cortex	C9-ALS	A4	F	58	batch_6	28925	6393	7807	3096	0.200519	0.0758427	6	Exc_neuron	Exc_upper	Exc_L2_IT_CUX2_SV2C
snRNA_C9ALS_A4_MedialFrontalCortex	CATAGACAGACTTCAC-1	medial frontal cortex	C9-ALS	A4	F	58	batch_6	28788	6652	7783	3229	0.663471	0.0260552	10	Exc_neuron	Exc_intermediate	Exc_L3_IT_RORB_OTOGL
snRNA_C9ALS_A4_MedialFrontalCortex	GGTTAACTCCAATCCC-1	medial frontal cortex	C9-ALS	A4	F	58	batch_6	28730	6595	7726	3182	0.281935	0.015893	10	Exc_neuron	Exc_deep	Exc_L5_IT_RORB_NPFFR2
snRNA_C9ALS_A4_MedialFrontalCortex	AACCTGAGTGATTCAC-1	medial frontal cortex	C9-ALS	A4	F	58	batch_6	28617	6157	7875	3007	0.101338	0.026885	18	Exc_neuron	Exc_deep	Exc_L6_CT_TLE4_SEMA5A
snRNA_C9ALS_A4_MedialFrontalCortex	AATGCCAGTAGGACTG-1	medial frontal cortex	C9-ALS	A4	F	58	batch_6	28530	6393	7827	3132	0.119173	0.0456853	18	Exc_neuron	Exc_deep	Exc_L6b_TLE4_KCNK2
snRNA_C9ALS_A4_MedialFrontalCortex	TCGGGTGTCACTTATC-1	medial frontal cortex	C9-ALS	A4	F	58	batch_6	28453	6180	7742	2952	0.386602	0.0366775	17	Exc_neuron	Exc_deep	Exc_L6_IT_THEMIS_LINC00299
snRNA_C9ALS_A4_MedialFrontalCortex	ATTACTCTCTGAATCG-1	medial frontal cortex	C9-ALS	A4	F	58	batch_6	27953	5845	7873	2874	0.325546	0.0108622	14	Inh_neuron	Inh_PVALB	Inh_PVALB_CUX2
snRNA_C9ALS_A4_MedialFrontalCortex	AAGACTCCATTCACCC-1	medial frontal cortex	C9-ALS	A4	F	58	batch_6	27917	5324	7995	2673	0.0286564	0.0108622	14	Inh_neuron	Inh_PVALB	Inh_PVALB_CUX2
snRNA_C9ALS_A4_MedialFrontalCortex	ATGTCTTAGGGAGGAC-1	medial frontal cortex	C9-ALS	A4	F	58	batch_6	28160	6869	7729	3383	0.958807	0.0456853	18	Exc_neuron	Exc_deep	Exc_L6b_TLE4_MDFIC
snRNA_C9ALS_A4_MedialFrontalCortex	CTTCTCTAGCTATCTG-1	medial frontal cortex	C9-ALS	A4	F	58	batch_6	27968	6121	7764	3003	0.543478	0.0366775	24	Exc_neuron	Exc_deep	Exc_L5-6_IT_THEMIS_SMYD1
snRNA_C9ALS_A4_MedialFrontalCortex	TGATGCAAGTTCCGTA-1	medial frontal cortex	C9-ALS	A4	F	58	batch_6	27930	5887	7808	2834	0.0107411	0.0344708	6	Exc_neuron	Exc_upper	Exc_L2_IT_CUX2_SV2C
snRNA_C9ALS_A4_MedialFrontalCortex	CCTAAGAAGCTGTGCC-1	medial frontal cortex	C9-ALS	A4	F	58	batch_6	27805	6628	7664	3199	0.13307	0.0731306	6	Exc_neuron	Exc_upper	Exc_L2_IT_CUX2_LRRC2
snRNA_C9ALS_A4_MedialFrontalCortex	TGGAACTAGTGGAAAG-1	medial frontal cortex	C9-ALS	A4	F	58	batch_6	27675	6548	7759	3270	0.498645	0.0456853	17	Exc_neuron	Exc_deep	Exc_L5-6_IT_THEMIS_SMYD1
snRNA_C9ALS_A4_MedialFrontalCortex	AAGTTCGGTGAGATTA-1	medial frontal cortex	C9-ALS	A4	F	58	batch_6	27644	6706	7709	3296	0.242367	0.0355563	10	Exc_neuron	Exc_deep	Exc_L5_IT_RORB_NPFFR2
snRNA_C9ALS_A4_MedialFrontalCortex	AAGATAGTCACGTCCT-1	medial frontal cortex	C9-ALS	A4	F	58	batch_6	27625	6540	7673	3252	0.767421	0.026885	6	Exc_neuron	Exc_upper	Exc_L2_IT_CUX2_CCBE1
snRNA_C9ALS_A4_MedialFrontalCortex	ACTCCCATCCATCTAT-1	medial frontal cortex	C9-ALS	A4	F	58	batch_6	27515	6675	7681	3314	0.432491	0.0222286	10	Exc_neuron	Exc_deep	Exc_L5_IT_RORB_NPFFR2
snRNA_C9ALS_A4_MedialFrontalCortex	ACTTCCGTCCTTCTTC-1	medial frontal cortex	C9-ALS	A4	F	58	batch_6	27453	6034	7778	2936	0.291407	0.0758427	6	Exc_neuron	Exc_intermediate	Exc_L2-3_IT_RORB_PRSS12
snRNA_C9ALS_A4_MedialFrontalCortex	TACAACGGTTCGTAAC-1	medial frontal cortex	C9-ALS	A4	F	58	batch_6	27370	6409	7760	3198	0.270369	0.033419	10	Exc_neuron	Exc_intermediate	Exc_L3-5_IT_RORB_ADAMTSL1
snRNA_C9ALS_A4_MedialFrontalCortex	AGTGCCGCAACCGTAT-1	medial frontal cortex	C9-ALS	A4	F	58	batch_6	27279	6467	7776	3270	0.612193	0.0817052	24	Exc_neuron	Exc_deep	Exc_L5-6_IT_THEMIS_SMYD1
snRNA_C9ALS_A4_MedialFrontalCortex	GAGTCATGTTGCGTAT-1	medial frontal cortex	C9-ALS	A4	F	58	batch_6	27245	6299	7701	2982	0.521197	0.0442584	6	Exc_neuron	Exc_upper	Exc_L2_IT_CUX2_LRRC2
snRNA_C9ALS_A4_MedialFrontalCortex	TTGGGATGTACAAGTA-1	medial frontal cortex	C9-ALS	A4	F	58	batch_6	27207	6396	7806	3188	0.124968	0.0415544	25	Exc_neuron	Exc_deep	Exc_L5-6_NP_FOXP2_HTR2C
snRNA_C9ALS_A4_MedialFrontalCortex	ACGTACAAGCTTAAGA-1	medial frontal cortex	C9-ALS	A4	F	58	batch_6	27146	6075	7721	2934	0.125249	0.033419	6	Exc_neuron	Exc_upper	Exc_L2_IT_CUX2_LRRC2
snRNA_C9ALS_A4_MedialFrontalCortex	TAGGTACTCACCTTAT-1	medial frontal cortex	C9-ALS	A4	F	58	batch_6	27171	5857	7742	2896	0.018402	0.0536913	17	Exc_neuron	Exc_deep	Exc_L6_IT_THEMIS_LINC00299
snRNA_C9ALS_A4_MedialFrontalCortex	AGGATCTAGGCTTTCA-1	medial frontal cortex	C9-ALS	A4	F	58	batch_6	26902	5584	7841	2710	0.0111516	0.0137482	14	Inh_neuron	Inh_PVALB	Inh_PVALB_CUX2
snRNA_C9ALS_A4_MedialFrontalCortex	ACGGTCGTCAACGAGG-1	medial frontal cortex	C9-ALS	A4	F	58	batch_6	26974	6503	7730	3291	0.778527	0.0731306	17	Exc_neuron	Exc_deep	Exc_L6_IT_THEMIS_LINC00299
snRNA_C9ALS_A4_MedialFrontalCortex	CGGGTCAGTTCTTGTT-1	medial frontal cortex	C9-ALS	A4	F	58	batch_6	26847	6479	7754	3188	0.540098	0.0195069	10	Exc_neuron	Exc_intermediate	Exc_L3-5_IT_RORB_GRIN3A
snRNA_C9ALS_A4_MedialFrontalCortex	TCCATCGCAGACCTAT-1	medial frontal cortex	C9-ALS	A4	F	58	batch_6	26742	6350	7745	3261	0.377683	0.0188679	10	Exc_neuron	Exc_intermediate	Exc_L3-5_IT_RORB_GABRG1
snRNA_C9ALS_A4_MedialFrontalCortex	CACTGAAGTTGGGTTT-1	medial frontal cortex	C9-ALS	A4	F	58	batch_6	26684	6477	7698	3190	0.412232	0.0428823	6	Exc_neuron	Exc_upper	Exc_L2_IT_CUX2_SV2C
snRNA_C9ALS_A4_MedialFrontalCortex	CAGGCCAGTACGTAGG-1	medial frontal cortex	C9-ALS	A4	F	58	batch_6	26521	6076	7819	3015	0.169677	0.0471659	18	Exc_neuron	Exc_deep	Exc_L6b_TLE4_KCNK2
snRNA_C9ALS_A4_MedialFrontalCortex	GTAGGAGTCTATTTCG-1	medial frontal cortex	C9-ALS	A4	F	58	batch_6	26499	6121	7770	2980	0.807578	0.0442584	18	Exc_neuron	Exc_deep	Exc_L6b_TLE4_MDFIC
snRNA_C9ALS_A4_MedialFrontalCortex	GCGTTTCGTGCAACAG-1	medial frontal cortex	C9-ALS	A4	F	58	batch_6	26443	5945	7778	2971	0.0794161	0.0428823	17	Exc_neuron	Exc_deep	Exc_L6_IT_THEMIS_LINC00299
snRNA_C9ALS_A4_MedialFrontalCortex	TCATTACAGTCCTACA-1	medial frontal cortex	C9-ALS	A4	F	58	batch_6	26317	6003	7746	3043	0.44078	0.015893	10	Exc_neuron	Exc_deep	Exc_L5_IT_RORB_NPFFR2
snRNA_C9ALS_A4_MedialFrontalCortex	CTCCATGCAAATGCTC-1	medial frontal cortex	C9-ALS	A4	F	58	batch_6	26275	6076	7735	3149	0.0266413	0.0188679	10	Exc_neuron	Exc_intermediate	Exc_L3-5_IT_RORB_GABRG1
snRNA_C9ALS_A4_MedialFrontalCortex	AGATAGACATTGCTTT-1	medial frontal cortex	C9-ALS	A4	F	58	batch_6	26230	6575	7668	3338	0.0724361	0.078697	10	Exc_neuron	Exc_intermediate	Exc_L3-5_IT_RORB_ADAMTSL1
snRNA_C9ALS_A4_MedialFrontalCortex	CTCAATTAGCTTTCTT-1	medial frontal cortex	C9-ALS	A4	F	58	batch_6	26155	5946	7731	2993	0.206461	0.0222286	6	Exc_neuron	Exc_upper	Exc_L2_IT_CUX2_CCBE1
snRNA_C9ALS_A4_MedialFrontalCortex	CTCGAGGAGGGACACT-1	medial frontal cortex	C9-ALS	A4	F	58	batch_6	26044	6235	7704	3130	0.257257	0.0917874	10	Exc_neuron	Exc_intermediate	Exc_L2-3_IT_RORB_PRSS12
snRNA_C9ALS_A4_MedialFrontalCortex	CCATAAGGTTGTTGAC-1	medial frontal cortex	C9-ALS	A4	F	58	batch_6	25994	6055	7732	3129	0.746326	0.0487034	17	Exc_neuron	Exc_deep	Exc_L6_IT_THEMIS_LINC00299
snRNA_C9ALS_A4_MedialFrontalCortex	GACTCTCCAGCGACAA-1	medial frontal cortex	C9-ALS	A4	F	58	batch_6	25913	5903	7674	2917	0.941612	0.0428823	17	Exc_neuron	Exc_deep	Exc_L6_IT_THEMIS_LINC00299
snRNA_C9ALS_A4_MedialFrontalCortex	ATTCTACCAGCGATTT-1	medial frontal cortex	C9-ALS	A4	F	58	batch_6	25750	6219	7639	3120	0.831068	0.0122592	6	Exc_neuron	Exc_upper	Exc_L2_IT_CUX2_CCBE1
snRNA_C9ALS_A4_MedialFrontalCortex	TATACCTAGCGCCTAC-1	medial frontal cortex	C9-ALS	A4	F	58	batch_6	25779	6190	7653	3130	0.0698243	0.0208333	10	Exc_neuron	Exc_intermediate	Exc_L3-5_IT_RORB_RPRM
snRNA_C9ALS_A4_MedialFrontalCortex	TTCTAACCAATGGCAG-1	medial frontal cortex	C9-ALS	A4	F	58	batch_6	25684	5818	7700	2934	0.109017	0.0442584	17	Exc_neuron	Exc_deep	Exc_L6_IT_THEMIS_LINC00299
snRNA_C9ALS_A4_MedialFrontalCortex	CGCCATTTCGAACTCA-1	medial frontal cortex	C9-ALS	A4	F	58	batch_6	25554	5951	7704	3027	0.316976	0.0378359	17	Exc_neuron	Exc_deep	Exc_L6_IT_THEMIS_LINC00299
snRNA_C9ALS_A4_MedialFrontalCortex	ACTATTCAGCGGGTTA-1	medial frontal cortex	C9-ALS	A4	F	58	batch_6	25357	6032	7687	3048	0.958315	0.0536913	6	Exc_neuron	Exc_upper	Exc_L2_IT_CUX2_LRRC2
snRNA_C9ALS_A4_MedialFrontalCortex	CCTTCAGGTCTCTCCA-1	medial frontal cortex	C9-ALS	A4	F	58	batch_6	25168	5210	7854	2640	0.0198665	0.0108622	14	Inh_neuron	Inh_PVALB	Inh_PVALB_CUX2
snRNA_C9ALS_A4_MedialFrontalCortex	TTGGATGTCCGAAGGA-1	medial frontal cortex	C9-ALS	A4	F	58	batch_6	25282	6677	7565	3387	0.150305	0.118406	18	Exc_neuron	Exc_deep	Exc_L6b_TLE4_KCNK2
snRNA_C9ALS_A4_MedialFrontalCortex	ATTACCTTCGAACTCA-1	medial frontal cortex	C9-ALS	A4	F	58	batch_6	25049	5555	7782	2881	0.315382	0.0142666	14	Inh_neuron	Inh_PVALB	Inh_PVALB_PIEZO2
snRNA_C9ALS_A4_MedialFrontalCortex	CAAGCTAAGCTTGTGT-1	medial frontal cortex	C9-ALS	A4	F	58	batch_6	25181	6248	7605	3232	0.38124	0.0222286	6	Exc_neuron	Exc_upper	Exc_L2_IT_CUX2_CCBE1
snRNA_C9ALS_A4_MedialFrontalCortex	TTCTCTCTCCTACAAG-1	medial frontal cortex	C9-ALS	A4	F	58	batch_6	24996	5282	7861	2762	0.0720115	0.0108622	7	Non_neuron	OPC	OPC
snRNA_C9ALS_A4_MedialFrontalCortex	GTTACGACAGGCCTGT-1	medial frontal cortex	C9-ALS	A4	F	58	batch_6	25039	5539	7847	2945	0.0439315	0.0236981	14	Inh_neuron	Inh_PVALB	Inh_PVALB_MYBPC1
snRNA_C9ALS_A4_MedialFrontalCortex	TGGTAGTGTTTGCAGT-1	medial frontal cortex	C9-ALS	A4	F	58	batch_6	25108	6326	7567	3151	0.450056	0.0554921	17	Exc_neuron	Exc_deep	Exc_L6_IT_THEMIS_LINC00299
snRNA_C9ALS_A4_MedialFrontalCortex	GGAACCCAGGCCTGAA-1	medial frontal cortex	C9-ALS	A4	F	58	batch_6	25037	5730	7697	2945	0.551184	0.0295209	6	Exc_neuron	Exc_deep	Exc_L6_IT_THEMIS_CFLAR
snRNA_C9ALS_A4_MedialFrontalCortex	AGGGCTCCAATACGCT-1	medial frontal cortex	C9-ALS	A4	F	58	batch_6	25030	6032	7687	2993	0.878945	0.0176355	10	Exc_neuron	Exc_intermediate	Exc_L3_IT_RORB_OTOGL
snRNA_C9ALS_A4_MedialFrontalCortex	ATCAGGTCATTGGCAT-1	medial frontal cortex	C9-ALS	A4	F	58	batch_6	24954	5768	7689	2928	0.300553	0.0390335	24	Exc_neuron	Exc_deep	Exc_L5-6_IT_THEMIS_SMYD1
snRNA_C9ALS_A4_MedialFrontalCortex	TGTACAGAGAATGTTG-1	medial frontal cortex	C9-ALS	A4	F	58	batch_6	24795	6193	7640	3244	0.544465	0.0848798	17	Exc_neuron	Exc_deep	Exc_L6_IT_THEMIS_LINC00299
snRNA_C9ALS_A4_MedialFrontalCortex	CTCATCGCAATCTCTT-1	medial frontal cortex	C9-ALS	A4	F	58	batch_6	24799	6120	7680	3264	0.431469	0.0222286	10	Exc_neuron	Exc_intermediate	Exc_L3-5_IT_RORB_RPRM
snRNA_C9ALS_A4_MedialFrontalCortex	CTGTCGTTCTACGGGC-1	medial frontal cortex	C9-ALS	A4	F	58	batch_6	24644	5858	7634	2978	0.0811557	0.033419	6	Exc_neuron	Exc_upper	Exc_L2_IT_CUX2_LRRC2
snRNA_C9ALS_A4_MedialFrontalCortex	ATTATCCGTCTGATAC-1	medial frontal cortex	C9-ALS	A4	F	58	batch_6	24586	5662	7602	2806	0.0406736	0.0519623	17	Exc_neuron	Exc_deep	Exc_L6_IT_THEMIS_LINC00299
snRNA_C9ALS_A4_MedialFrontalCortex	AACAACCTCGCGCTGA-1	medial frontal cortex	C9-ALS	A4	F	58	batch_6	24508	5967	7638	3053	0.534519	0.0593281	17	Exc_neuron	Exc_deep	Exc_L6_IT_THEMIS_CFLAR
snRNA_C9ALS_A4_MedialFrontalCortex	ACTATGGCAAACACCT-1	medial frontal cortex	C9-ALS	A4	F	58	batch_6	24499	6037	7687	3127	0.68166	0.0176355	10	Exc_neuron	Exc_intermediate	Exc_L3_IT_RORB_OTOGL
snRNA_C9ALS_A4_MedialFrontalCortex	AGGAATACAGCATACT-1	medial frontal cortex	C9-ALS	A4	F	58	batch_6	24324	5823	7648	3012	0.77701	0.0442584	24	Exc_neuron	Exc_deep	Exc_L5-6_IT_THEMIS_SMYD1
snRNA_C9ALS_A4_MedialFrontalCortex	CATCGGGCACCAGCCA-1	medial frontal cortex	C9-ALS	A4	F	58	batch_6	24318	5730	7651	3009	0.925241	0.0286169	18	Exc_neuron	Exc_deep	Exc_L6_CT_TLE4_SEMA5A
snRNA_C9ALS_A4_MedialFrontalCortex	TGCGGGTCACATCATG-1	medial frontal cortex	C9-ALS	A4	F	58	batch_6	24287	5888	7576	3017	0.473504	0.0113182	6	Exc_neuron	Exc_upper	Exc_L2_IT_CUX2_CCBE1
snRNA_C9ALS_A4_MedialFrontalCortex	GGGAAGTCACAGTCAT-1	medial frontal cortex	C9-ALS	A4	F	58	batch_6	24285	6434	7524	3339	0.172946	0.033419	10	Exc_neuron	Exc_deep	Exc_L5_IT_RORB_NPFFR2
snRNA_C9ALS_A4_MedialFrontalCortex	GTCTCACAGACCTCAT-1	medial frontal cortex	C9-ALS	A4	F	58	batch_6	24204	6039	7552	3057	0.144604	0.0164604	10	Exc_neuron	Exc_deep	Exc_L5_IT_RORB_NPFFR2
snRNA_C9ALS_A4_MedialFrontalCortex	CAAAGAACAGCACACC-1	medial frontal cortex	C9-ALS	A4	F	58	batch_6	24168	6210	7478	3223	0.0455147	0.0295209	10	Exc_neuron	Exc_intermediate	Exc_L3-5_IT_RORB_GABRG1
snRNA_C9ALS_A4_MedialFrontalCortex	GAACTGTTCAGACCCG-1	medial frontal cortex	C9-ALS	A4	F	58	batch_6	24106	6137	7548	3267	0.555878	0.0188679	10	Exc_neuron	Exc_intermediate	Exc_L3-5_IT_RORB_GABRG1
snRNA_C9ALS_A4_MedialFrontalCortex	TACCTCGGTCGGCACT-1	medial frontal cortex	C9-ALS	A4	F	58	batch_6	24090	6031	7580	3133	0.967206	0.0848798	10	Exc_neuron	Exc_intermediate	Exc_L2-3_IT_RORB_PRSS12
snRNA_C9ALS_A4_MedialFrontalCortex	GAGGGATTCTCGTCAC-1	medial frontal cortex	C9-ALS	A4	F	58	batch_6	23883	5950	7579	3067	0.0293096	0.0127449	10	Exc_neuron	Exc_deep	Exc_L5_IT_RORB_NPFFR2
snRNA_C9ALS_A4_MedialFrontalCortex	AAGCATCTCGCAAGAG-1	medial frontal cortex	C9-ALS	A4	F	58	batch_6	23834	5971	7516	3011	0.474113	0.0415544	17	Exc_neuron	Exc_deep	Exc_L6_IT_THEMIS_LINC00299
snRNA_C9ALS_A4_MedialFrontalCortex	GGTTAACAGTTACTCG-1	medial frontal cortex	C9-ALS	A4	F	58	batch_6	23671	5370	7672	2810	0.0675933	0.0108622	14	Inh_neuron	Inh_PVALB	Inh_PVALB_CUX2
snRNA_C9ALS_A4_MedialFrontalCortex	ATTACCTGTAACGGTG-1	medial frontal cortex	C9-ALS	A4	F	58	batch_6	23766	5990	7564	3138	0.7111	0.0355563	18	Exc_neuron	Exc_deep	Exc_L6_CT_TLE4_SEMA5A
snRNA_C9ALS_A4_MedialFrontalCortex	GATTTCTAGACTTCCA-1	medial frontal cortex	C9-ALS	A4	F	58	batch_6	23766	6256	7538	3372	0.770008	0.0295209	10	Exc_neuron	Exc_intermediate	Exc_L3_IT_RORB_OTOGL
snRNA_C9ALS_A4_MedialFrontalCortex	ACAGGGAGTTCTATCT-1	medial frontal cortex	C9-ALS	A4	F	58	batch_6	23681	5133	7646	2715	0.139352	0.0657492	17	Exc_neuron	Exc_deep	Exc_L6_IT_THEMIS_CFLAR
snRNA_C9ALS_A4_MedialFrontalCortex	TTCTTGATCTCACGAA-1	medial frontal cortex	C9-ALS	A4	F	58	batch_6	23614	5410	7606	2709	0.995172	0.0244626	18	Exc_neuron	Exc_deep	Exc_L6_CT_TLE4_SEMA5A
snRNA_C9ALS_A4_MedialFrontalCortex	TCAATCTTCTGTCGCT-1	medial frontal cortex	C9-ALS	A4	F	58	batch_6	23230	6150	7502	3247	0.365906	0.118406	2	Non_neuron	Astro	Astro_HPSE2
snRNA_C9ALS_A4_MedialFrontalCortex	TACACCCTCAGTCTTT-1	medial frontal cortex	C9-ALS	A4	F	58	batch_6	23575	5855	7552	3100	0.704136	0.0182443	10	Exc_neuron	Exc_intermediate	Exc_L3-5_IT_RORB_GABRG1
snRNA_C9ALS_A4_MedialFrontalCortex	ACACCAAAGCCAGTAG-1	medial frontal cortex	C9-ALS	A4	F	58	batch_6	23411	6265	7489	3236	0.25629	0.021522	16	Inh_neuron	Inh_VIP	Inh_VIP_FLT1
snRNA_C9ALS_A4_MedialFrontalCortex	AACAGGGAGTAACCGG-1	medial frontal cortex	C9-ALS	A4	F	58	batch_6	23463	5852	7505	2979	0.0724545	0.0132411	6	Exc_neuron	Exc_upper	Exc_L2_IT_CUX2_CCBE1
snRNA_C9ALS_A4_MedialFrontalCortex	CTTCCTTAGAAGTCTA-1	medial frontal cortex	C9-ALS	A4	F	58	batch_6	23407	5576	7583	2829	0.226428	0.0236981	18	Exc_neuron	Exc_deep	Exc_L6_CT_TLE4_SEMA5A
snRNA_C9ALS_A4_MedialFrontalCortex	CGTCCATTCCGTCCTA-1	medial frontal cortex	C9-ALS	A4	F	58	batch_6	23378	6016	7546	3235	0.645906	0.0260552	10	Exc_neuron	Exc_deep	Exc_L5_IT_RORB_NPFFR2
snRNA_C9ALS_A4_MedialFrontalCortex	GTCATGACACGACGAA-1	medial frontal cortex	C9-ALS	A4	F	58	batch_6	23320	5068	7696	2625	0.141509	0.0295209	18	Exc_neuron	Exc_deep	Exc_L6_CT_TLE4_SEMA5A
snRNA_C9ALS_A4_MedialFrontalCortex	TCCATCGTCTGTCGCT-1	medial frontal cortex	C9-ALS	A4	F	58	batch_6	23294	6314	7419	3296	0.429295	0.0295209	10	Exc_neuron	Exc_intermediate	Exc_L3-5_IT_RORB_GABRG1
snRNA_C9ALS_A4_MedialFrontalCortex	CCTTTGGCAGACTCTA-1	medial frontal cortex	C9-ALS	A4	F	58	batch_6	23138	5692	7575	3068	0.635319	0.0536913	17	Exc_neuron	Exc_deep	Exc_L6_IT_THEMIS_LINC00299
snRNA_C9ALS_A4_MedialFrontalCortex	GTGCAGCCAGACATCT-1	medial frontal cortex	C9-ALS	A4	F	58	batch_6	23120	6278	7494	3416	0.955882	0.033419	10	Exc_neuron	Exc_intermediate	Exc_L3-5_IT_RORB_RPRM
snRNA_C9ALS_A4_MedialFrontalCortex	CCCTGATTCTCCGATC-1	medial frontal cortex	C9-ALS	A4	F	58	batch_6	23074	5888	7484	3049	0.225362	0.0260552	10	Exc_neuron	Exc_intermediate	Exc_L3_IT_RORB_OTOGL
snRNA_C9ALS_A4_MedialFrontalCortex	GGAGGATTCCCAACTC-1	medial frontal cortex	C9-ALS	A4	F	58	batch_6	23069	5598	7558	2907	0.238415	0.0503009	24	Exc_neuron	Exc_deep	Exc_L5-6_IT_THEMIS_SMYD1
snRNA_C9ALS_A4_MedialFrontalCortex	ATTCCTATCAGCAATC-1	medial frontal cortex	C9-ALS	A4	F	58	batch_6	22940	5393	7599	2782	0.204882	0.0323996	18	Exc_neuron	Exc_deep	Exc_L6b_TLE4_MDFIC
snRNA_C9ALS_A4_MedialFrontalCortex	TACGGTACATAATGCC-1	medial frontal cortex	C9-ALS	A4	F	58	batch_6	22945	5603	7456	2929	0.257137	0.0142666	6	Exc_neuron	Exc_upper	Exc_L2_IT_CUX2_CCBE1
snRNA_C9ALS_A4_MedialFrontalCortex	GCGGATCTCGAGTGAG-1	medial frontal cortex	C9-ALS	A4	F	58	batch_6	22475	6150	7403	3226	0.676307	0.0260552	2	Non_neuron	Astro	Astro_HPSE2
snRNA_C9ALS_A4_MedialFrontalCortex	GATCATGCATCCTCAC-1	medial frontal cortex	C9-ALS	A4	F	58	batch_6	22654	5208	7533	2631	0.317825	0.0304519	6	Exc_neuron	Exc_upper	Exc_L2_IT_CUX2_LRRC2
snRNA_C9ALS_A4_MedialFrontalCortex	TTTCCTCCAGAGATTA-1	medial frontal cortex	C9-ALS	A4	F	58	batch_6	22640	5704	7457	2968	0.0353357	0.0456853	24	Exc_neuron	Exc_deep	Exc_L5-6_IT_THEMIS_SMYD1
snRNA_C9ALS_A4_MedialFrontalCortex	CCTCAACTCACAATGC-1	medial frontal cortex	C9-ALS	A4	F	58	batch_6	22123	5899	7437	3207	0.230529	0.0680929	4	Non_neuron	Oligo	Oligo_OPALIN
snRNA_C9ALS_A4_MedialFrontalCortex	GTGTGATAGCGTCAGA-1	medial frontal cortex	C9-ALS	A4	F	58	batch_6	22595	5927	7383	3152	0.212436	0.0573694	24	Exc_neuron	Exc_deep	Exc_L5-6_IT_THEMIS_SMYD1
snRNA_C9ALS_A4_MedialFrontalCortex	TACGCTCTCTTCGTGC-1	medial frontal cortex	C9-ALS	A4	F	58	batch_6	22541	5542	7455	2865	0.674327	0.0705505	6	Exc_neuron	Exc_deep	Exc_L6_IT_THEMIS_CFLAR
snRNA_C9ALS_A4_MedialFrontalCortex	CTCAACCGTTGCATGT-1	medial frontal cortex	C9-ALS	A4	F	58	batch_6	22503	5327	7545	2760	0.351064	0.0277386	18	Exc_neuron	Exc_deep	Exc_L6_CT_TLE4_SEMA5A
snRNA_C9ALS_A4_MedialFrontalCortex	GTCGTAATCCGGCAAC-1	medial frontal cortex	C9-ALS	A4	F	58	batch_6	22460	5751	7394	2909	0.200356	0.0323996	24	Exc_neuron	Exc_deep	Exc_L5-6_IT_THEMIS_SMYD1
snRNA_C9ALS_A4_MedialFrontalCortex	AACGGGATCTACGCGG-1	medial frontal cortex	C9-ALS	A4	F	58	batch_6	22433	6020	7381	3115	0.378906	0.0487034	6	Exc_neuron	Exc_upper	Exc_L2_IT_CUX2_LRRC2
snRNA_C9ALS_A4_MedialFrontalCortex	CCTCTCCTCGTGGTAT-1	medial frontal cortex	C9-ALS	A4	F	58	batch_6	22186	4994	7583	2563	0.0901469	0.0113182	14	Inh_neuron	Inh_PVALB	Inh_PVALB_CUX2
snRNA_C9ALS_A4_MedialFrontalCortex	GCAACATTCGGTGCAC-1	medial frontal cortex	C9-ALS	A4	F	58	batch_6	22284	5809	7356	2944	0.816729	0.0286169	18	Exc_neuron	Exc_deep	Exc_L6b_TLE4_MDFIC
snRNA_C9ALS_A4_MedialFrontalCortex	AGTAGCTAGGCAATGC-1	medial frontal cortex	C9-ALS	A4	F	58	batch_6	22074	5970	7352	3161	0.747486	0.0955541	17	Exc_neuron	Exc_deep	Exc_L6_IT_THEMIS_LINC00299
snRNA_C9ALS_A4_MedialFrontalCortex	GGAGCAACATGACGAG-1	medial frontal cortex	C9-ALS	A4	F	58	batch_6	22072	5862	7312	3015	0.747553	0.0147965	6	Exc_neuron	Exc_upper	Exc_L2_IT_CUX2_CCBE1
snRNA_C9ALS_A4_MedialFrontalCortex	GTCCTCATCTGACGCG-1	medial frontal cortex	C9-ALS	A4	F	58	batch_6	22033	5950	7303	3053	0.60364	0.0195069	6	Exc_neuron	Exc_upper	Exc_L2_IT_CUX2_CCBE1
snRNA_C9ALS_A4_MedialFrontalCortex	ATCACAGGTCGAGCAA-1	medial frontal cortex	C9-ALS	A4	F	58	batch_6	21875	5511	7451	2843	0.132571	0.021522	16	Inh_neuron	Inh_other_CGE	Inh_ADARB2_LINC01470
snRNA_C9ALS_A4_MedialFrontalCortex	TGCAGGCGTTGCGGCT-1	medial frontal cortex	C9-ALS	A4	F	58	batch_6	21952	6158	7352	3214	0.514759	0.189655	10	Exc_neuron	Exc_intermediate	Exc_L3-5_IT_RORB_GRIN3A
snRNA_C9ALS_A4_MedialFrontalCortex	GTGCACGTCCTTGGAA-1	medial frontal cortex	C9-ALS	A4	F	58	batch_6	21866	5808	7395	3007	0.407025	0.00752666	16	Inh_neuron	Inh_other_CGE	Inh_ADARB2_SCML4
snRNA_C9ALS_A4_MedialFrontalCortex	GTTGCTCGTCCAGCCA-1	medial frontal cortex	C9-ALS	A4	F	58	batch_6	21892	6150	7269	3277	0.749132	0.0323996	10	Exc_neuron	Exc_intermediate	Exc_L3-5_IT_RORB_RPRM
snRNA_C9ALS_A4_MedialFrontalCortex	TCCGAAATCCAGTGTA-1	medial frontal cortex	C9-ALS	A4	F	58	batch_6	21848	5865	7298	3083	0.402783	0.0366775	6	Exc_neuron	Exc_upper	Exc_L2_IT_CUX2_CCBE1
snRNA_C9ALS_A4_MedialFrontalCortex	ACTCTCGGTGAATTGA-1	medial frontal cortex	C9-ALS	A4	F	58	batch_6	21836	5710	7413	2914	0.833486	0.0344708	18	Exc_neuron	Exc_deep	Exc_L6b_TLE4_KCNK2
snRNA_C9ALS_A4_MedialFrontalCortex	CATCCGTGTGATAGAT-1	medial frontal cortex	C9-ALS	A4	F	58	batch_6	21655	5382	7371	2753	0.101593	0.0095489	6	Exc_neuron	Exc_upper	Exc_L2_IT_CUX2_CCBE1
snRNA_C9ALS_A4_MedialFrontalCortex	GATCATGCAATGCAGG-1	medial frontal cortex	C9-ALS	A4	F	58	batch_6	21577	5764	7405	3086	0.282708	0.0705505	18	Exc_neuron	Exc_deep	Exc_L6b_TLE4_KCNK2
snRNA_C9ALS_A4_MedialFrontalCortex	GTTAGACTCCGATAAC-1	medial frontal cortex	C9-ALS	A4	F	58	batch_6	21582	5843	7342	3140	0.30581	0.021522	10	Exc_neuron	Exc_intermediate	Exc_L3-5_IT_RORB_GABRG1
snRNA_C9ALS_A4_MedialFrontalCortex	TTACCATCACATTGTG-1	medial frontal cortex	C9-ALS	A4	F	58	batch_6	21277	4922	7537	2605	0.563989	0.00997783	14	Inh_neuron	Inh_PVALB	Inh_PVALB_CUX2
snRNA_C9ALS_A4_MedialFrontalCortex	TGAATCGCACTCAAGT-1	medial frontal cortex	C9-ALS	A4	F	58	batch_6	21307	5473	7370	2931	0.633595	0.0344708	24	Exc_neuron	Exc_deep	Exc_L5-6_IT_THEMIS_SMYD1
snRNA_C9ALS_A4_MedialFrontalCortex	GTAGAAATCAAGTTGC-1	medial frontal cortex	C9-ALS	A4	F	58	batch_6	21316	5436	7364	2781	0.792832	0.0244626	10	Exc_neuron	Exc_intermediate	Exc_L3-5_IT_RORB_GRIN3A
snRNA_C9ALS_A4_MedialFrontalCortex	TTATTGCAGATCACTC-1	medial frontal cortex	C9-ALS	A4	F	58	batch_6	21301	5815	7338	3136	0.328623	0.0201618	10	Exc_neuron	Exc_intermediate	Exc_L3-5_IT_RORB_GABRG1
snRNA_C9ALS_A4_MedialFrontalCortex	TCATGAGAGACTAAGT-1	medial frontal cortex	C9-ALS	A4	F	58	batch_6	21137	5323	7382	2782	0.0141931	0.0127449	14	Inh_neuron	Inh_PVALB	Inh_PVALB_CUX2
snRNA_C9ALS_A4_MedialFrontalCortex	GGGTATTGTGGTACAG-1	medial frontal cortex	C9-ALS	A4	F	58	batch_6	21109	5979	7252	3065	0.307926	0.0195069	10	Exc_neuron	Exc_deep	Exc_L5_IT_RORB_NPFFR2
snRNA_C9ALS_A4_MedialFrontalCortex	GCCCGAATCACCCTCA-1	medial frontal cortex	C9-ALS	A4	F	58	batch_6	20992	5131	7464	2685	0.181021	0.0236981	14	Inh_neuron	Inh_SST	Inh_SST_GPC5
snRNA_C9ALS_A4_MedialFrontalCortex	CTCAGTCCAACTGTGT-1	medial frontal cortex	C9-ALS	A4	F	58	batch_6	21035	5787	7276	3020	0.551462	0.031411	10	Exc_neuron	Exc_intermediate	Exc_L3_IT_RORB_OTOGL
snRNA_C9ALS_A4_MedialFrontalCortex	TACAGGTCAAATGGAT-1	medial frontal cortex	C9-ALS	A4	F	58	batch_6	21001	5280	7368	2824	0.414266	0.0355563	24	Exc_neuron	Exc_deep	Exc_L5-6_IT_THEMIS_SMYD1
snRNA_C9ALS_A4_MedialFrontalCortex	CTGTGAACAGGTTACT-1	medial frontal cortex	C9-ALS	A4	F	58	batch_6	20842	5421	7379	2940	0.863641	0.0195069	6	Exc_neuron	Exc_upper	Exc_L2_IT_CUX2_CCBE1
snRNA_C9ALS_A4_MedialFrontalCortex	CGGTCAGTCGATGCAT-1	medial frontal cortex	C9-ALS	A4	F	58	batch_6	20723	5746	7416	3139	0.574241	0.0657492	10	Exc_neuron	Exc_intermediate	Exc_L2-3_IT_RORB_PRSS12
snRNA_C9ALS_A4_MedialFrontalCortex	TTTCACACACCCTATC-1	medial frontal cortex	C9-ALS	A4	F	58	batch_6	20679	5318	7438	2876	0.527105	0.0137482	10	Exc_neuron	Exc_intermediate	Exc_L3-5_IT_RORB_GABRG1
snRNA_C9ALS_A4_MedialFrontalCortex	ATGCGATAGCATCCTA-1	medial frontal cortex	C9-ALS	A4	F	58	batch_6	20533	5282	7499	2954	0.00487021	0.0164604	7	Non_neuron	OPC	OPC
snRNA_C9ALS_A4_MedialFrontalCortex	AAACCCATCTACAGGT-1	medial frontal cortex	C9-ALS	A4	F	58	batch_6	20504	5714	7342	3133	0.634023	0.0390335	6	Exc_neuron	Exc_upper	Exc_L2_IT_CUX2_CCBE1
snRNA_C9ALS_A4_MedialFrontalCortex	ACATCCCTCGGTAGAG-1	medial frontal cortex	C9-ALS	A4	F	58	batch_6	20619	5687	7325	3078	0.0436491	0.0848798	6	Exc_neuron	Exc_intermediate	Exc_L2-3_IT_RORB_PRSS12
snRNA_C9ALS_A4_MedialFrontalCortex	GGGAGTAAGCCTCCAG-1	medial frontal cortex	C9-ALS	A4	F	58	batch_6	20548	6038	7355	3304	0.890598	0.033419	10	Exc_neuron	Exc_intermediate	Exc_L3_IT_RORB_OTOGL
snRNA_C9ALS_A4_MedialFrontalCortex	TACATTCAGAAACCCG-1	medial frontal cortex	C9-ALS	A4	F	58	batch_6	20518	5395	7442	2970	0.0731065	0.015893	10	Exc_neuron	Exc_intermediate	Exc_L3_IT_RORB_OTOGL
snRNA_C9ALS_A4_MedialFrontalCortex	CGCCATTTCAACGCTA-1	medial frontal cortex	C9-ALS	A4	F	58	batch_6	20492	5260	7408	2858	0.0634394	0.0117837	6	Exc_neuron	Exc_upper	Exc_L2_IT_CUX2_CCBE1
snRNA_C9ALS_A4_MedialFrontalCortex	GGTGGCTTCTCGACCT-1	medial frontal cortex	C9-ALS	A4	F	58	batch_6	20414	5515	7518	3078	0.808269	0.0428823	25	Exc_neuron	Exc_deep	Exc_L5-6_NP_FOXP2_HTR2C
snRNA_C9ALS_A4_MedialFrontalCortex	ATAGACCTCACTGTCC-1	medial frontal cortex	C9-ALS	A4	F	58	batch_6	20249	5665	7481	3229	0.869179	0.0188679	16	Inh_neuron	Inh_VIP	Inh_VIP_CLSTN2
snRNA_C9ALS_A4_MedialFrontalCortex	AAGCATCAGCATGTTC-1	medial frontal cortex	C9-ALS	A4	F	58	batch_6	20179	5463	7400	3036	0.22796	0.0170411	10	Exc_neuron	Exc_deep	Exc_L5_IT_RORB_NPFFR2
snRNA_C9ALS_A4_MedialFrontalCortex	ACTTATCGTTGCAACT-1	medial frontal cortex	C9-ALS	A4	F	58	batch_6	20158	5306	7406	2887	0.912789	0.0635118	10	Exc_neuron	Exc_intermediate	Exc_L2-3_IT_RORB_PRSS12
snRNA_C9ALS_A4_MedialFrontalCortex	TTGTTTGCAAGCGATG-1	medial frontal cortex	C9-ALS	A4	F	58	batch_6	20147	5147	7409	2839	0.223358	0.0378359	17	Exc_neuron	Exc_deep	Exc_L6_IT_THEMIS_LINC00299
snRNA_C9ALS_A4_MedialFrontalCortex	AGGACTTTCAGATGCT-1	medial frontal cortex	C9-ALS	A4	F	58	batch_6	20097	5339	7394	2911	0.721501	0.0503009	18	Exc_neuron	Exc_deep	Exc_L6_CT_TLE4_SEMA5A
snRNA_C9ALS_A4_MedialFrontalCortex	GGGTCACTCGCCCAGA-1	medial frontal cortex	C9-ALS	A4	F	58	batch_6	20022	5315	7421	2973	0.039956	0.0402723	24	Exc_neuron	Exc_deep	Exc_L5-6_IT_THEMIS_SMYD1
snRNA_C9ALS_A4_MedialFrontalCortex	CAGTGCGCAGTGGTGA-1	medial frontal cortex	C9-ALS	A4	F	58	batch_6	19981	5587	7395	3156	0.865823	0.0758427	6	Exc_neuron	Exc_upper	Exc_L2_IT_CUX2_LRRC2
snRNA_C9ALS_A4_MedialFrontalCortex	CTCAATTCAGACCTGC-1	medial frontal cortex	C9-ALS	A4	F	58	batch_6	19846	5771	7428	3302	0.982566	0.0147965	16	Inh_neuron	Inh_VIP	Inh_VIP_CLSTN2
snRNA_C9ALS_A4_MedialFrontalCortex	CTCCTCCAGTAAGACT-1	medial frontal cortex	C9-ALS	A4	F	58	batch_6	19699	4928	7524	2794	0.0203056	0.00997783	7	Non_neuron	OPC	OPC
snRNA_C9ALS_A4_MedialFrontalCortex	GAAGCCCGTGCCTTCT-1	medial frontal cortex	C9-ALS	A4	F	58	batch_6	19805	5622	7311	3090	0.136329	0.0201618	10	Exc_neuron	Exc_deep	Exc_L5_IT_RORB_NPFFR2
snRNA_C9ALS_A4_MedialFrontalCortex	TGCTCGTTCATGGTAC-1	medial frontal cortex	C9-ALS	A4	F	58	batch_6	19808	4810	7526	2657	0.0555331	0.0519623	6	Exc_neuron	Exc_upper	Exc_L2_IT_CUX2_SV2C
snRNA_C9ALS_A4_MedialFrontalCortex	GCATCTCAGGATTTAG-1	medial frontal cortex	C9-ALS	A4	F	58	batch_6	19675	5390	7418	2999	0.904701	0.0304519	18	Exc_neuron	Exc_deep	Exc_L6_CT_TLE4_SEMA5A
snRNA_C9ALS_A4_MedialFrontalCortex	GCTGAATCAGAGAATT-1	medial frontal cortex	C9-ALS	A4	F	58	batch_6	19655	5190	7456	2899	0.396846	0.0277386	10	Exc_neuron	Exc_intermediate	Exc_L3-5_IT_RORB_GRIN3A
snRNA_C9ALS_A4_MedialFrontalCortex	GGTAGAGTCCGTTTCG-1	medial frontal cortex	C9-ALS	A4	F	58	batch_6	19579	5852	7381	3312	0.934675	0.143508	10	Exc_neuron	Exc_intermediate	Exc_L3_IT_RORB_OTOGL
snRNA_C9ALS_A4_MedialFrontalCortex	GTCGCGACACTAGGTT-1	medial frontal cortex	C9-ALS	A4	F	58	batch_6	19594	5328	7433	3015	0.117383	0.0277386	10	Exc_neuron	Exc_deep	Exc_L5_IT_RORB_NPFFR2
snRNA_C9ALS_A4_MedialFrontalCortex	CCGTAGGCAAGCTCTA-1	medial frontal cortex	C9-ALS	A4	F	58	batch_6	19488	5084	7447	2817	0.0410509	0.0355563	18	Exc_neuron	Exc_deep	Exc_L6b_TLE4_KCNK2
snRNA_C9ALS_A4_MedialFrontalCortex	CAGCAATGTTCCACGG-1	medial frontal cortex	C9-ALS	A4	F	58	batch_6	19442	5242	7501	3063	0.817817	0.015893	10	Exc_neuron	Exc_deep	Exc_L5_IT_RORB_NPFFR2
snRNA_C9ALS_A4_MedialFrontalCortex	CCGGACACACAAACGG-1	medial frontal cortex	C9-ALS	A4	F	58	batch_6	19368	5067	7463	2859	0.950021	0.031411	6	Exc_neuron	Exc_upper	Exc_L2_IT_CUX2_LRRC2
snRNA_C9ALS_A4_MedialFrontalCortex	CTGCCATCATCTATCT-1	medial frontal cortex	C9-ALS	A4	F	58	batch_6	19268	5183	7559	3094	0.249118	0.021522	10	Exc_neuron	Exc_intermediate	Exc_L3_IT_RORB_OTOGL
snRNA_C9ALS_A4_MedialFrontalCortex	CGGTCAGTCCCTGGTT-1	medial frontal cortex	C9-ALS	A4	F	58	batch_6	19198	4626	7640	2738	0.713616	0.0635118	6	Exc_neuron	Exc_upper	Exc_L2_IT_CUX2_SV2C
snRNA_C9ALS_A4_MedialFrontalCortex	ACAACCAAGCCTAGGA-1	medial frontal cortex	C9-ALS	A4	F	58	batch_6	19153	5247	7576	3182	0.0626534	0.0176355	10	Exc_neuron	Exc_intermediate	Exc_L3-5_IT_RORB_GABRG1
snRNA_C9ALS_A4_MedialFrontalCortex	ACTACGAAGCCATTCA-1	medial frontal cortex	C9-ALS	A4	F	58	batch_6	19115	5550	7526	3332	0.580696	0.0277386	10	Exc_neuron	Exc_intermediate	Exc_L3_IT_RORB_OTOGL
snRNA_C9ALS_A4_MedialFrontalCortex	TTCACGCAGGTTAAAC-1	medial frontal cortex	C9-ALS	A4	F	58	batch_6	19016	5129	7549	3059	0.830879	0.026885	6	Exc_neuron	Exc_upper	Exc_L2_IT_CUX2_LRRC2
snRNA_C9ALS_A4_MedialFrontalCortex	CCATAAGAGTAGGATT-1	medial frontal cortex	C9-ALS	A4	F	58	batch_6	19005	5282	7585	3198	0.047356	0.0378359	24	Exc_neuron	Exc_deep	Exc_L5-6_IT_THEMIS_SMYD1
snRNA_C9ALS_A4_MedialFrontalCortex	TCGGTCTGTGGGATTG-1	medial frontal cortex	C9-ALS	A4	F	58	batch_6	18973	5099	7527	3035	0.542877	0.0487034	17	Exc_neuron	Exc_deep	Exc_L6_IT_THEMIS_LINC00299
snRNA_C9ALS_A4_MedialFrontalCortex	CATGGATGTACGCGTC-1	medial frontal cortex	C9-ALS	A4	F	58	batch_6	18875	5494	7516	3320	0.540397	0.0323996	18	Exc_neuron	Exc_deep	Exc_L6_CT_TLE4_SEMA5A
snRNA_C9ALS_A4_MedialFrontalCortex	CCCTCAATCGCTTAAG-1	medial frontal cortex	C9-ALS	A4	F	58	batch_6	18842	4915	7561	2971	0.530729	0.00912845	6	Exc_neuron	Exc_upper	Exc_L2_IT_CUX2_CCBE1
snRNA_C9ALS_A4_MedialFrontalCortex	CCTCTAGAGTGCTCAT-1	medial frontal cortex	C9-ALS	A4	F	58	batch_6	18835	5496	7557	3394	0.334484	0.0182443	10	Exc_neuron	Exc_deep	Exc_L5_IT_RORB_NPFFR2
snRNA_C9ALS_A4_MedialFrontalCortex	TGTTGAGCAGTGTGGA-1	medial frontal cortex	C9-ALS	A4	F	58	batch_6	18786	5389	7585	3368	0.468434	0.0442584	24	Exc_neuron	Exc_deep	Exc_L5-6_IT_THEMIS_SMYD1
snRNA_C9ALS_A4_MedialFrontalCortex	TAATCTCAGCAAGGAA-1	medial frontal cortex	C9-ALS	A4	F	58	batch_6	18762	5415	7594	3396	0.117258	0.0188679	10	Exc_neuron	Exc_deep	Exc_L5_IT_RORB_NPFFR2
snRNA_C9ALS_A4_MedialFrontalCortex	TCATCATAGTATGAGT-1	medial frontal cortex	C9-ALS	A4	F	58	batch_6	18691	5306	7552	3235	0.246108	0.0344708	24	Exc_neuron	Exc_deep	Exc_L5-6_IT_THEMIS_SMYD1
snRNA_C9ALS_A4_MedialFrontalCortex	GTTCCGTGTCGTGCCA-1	medial frontal cortex	C9-ALS	A4	F	58	batch_6	18650	5217	7631	3272	0.402145	0.00997783	6	Exc_neuron	Exc_upper	Exc_L2_IT_CUX2_CCBE1
snRNA_C9ALS_A4_MedialFrontalCortex	TATCTGTCATTAGGCT-1	medial frontal cortex	C9-ALS	A4	F	58	batch_6	18391	4866	7694	3073	0.130499	0.0108622	7	Non_neuron	OPC	OPC
snRNA_C9ALS_A4_MedialFrontalCortex	GCCTGTTCATCAACCA-1	medial frontal cortex	C9-ALS	A4	F	58	batch_6	18644	4786	7617	2871	0.0804548	0.0355563	18	Exc_neuron	Exc_deep	Exc_L6b_TLE4_MDFIC
snRNA_C9ALS_A4_MedialFrontalCortex	ATGCATGCACAGCTGC-1	medial frontal cortex	C9-ALS	A4	F	58	batch_6	18587	5068	7597	3222	0.570291	0.0132411	6	Exc_neuron	Exc_upper	Exc_L2_IT_CUX2_CCBE1
snRNA_C9ALS_A4_MedialFrontalCortex	AGAACCTCATATCGGT-1	medial frontal cortex	C9-ALS	A4	F	58	batch_6	18351	5465	7653	3579	0.577625	0.0277386	10	Exc_neuron	Exc_intermediate	Exc_L3-5_IT_RORB_GABRG1
snRNA_C9ALS_A4_MedialFrontalCortex	TTGTTCACAGCACGAA-1	medial frontal cortex	C9-ALS	A4	F	58	batch_6	18362	5332	7665	3389	0.223287	0.0176355	10	Exc_neuron	Exc_intermediate	Exc_L3_IT_RORB_OTOGL
snRNA_C9ALS_A4_MedialFrontalCortex	TCACAAGCATAAGCAA-1	medial frontal cortex	C9-ALS	A4	F	58	batch_6	18328	5346	7557	3360	0.954823	0.0176355	10	Exc_neuron	Exc_intermediate	Exc_L3-5_IT_RORB_RPRM
snRNA_C9ALS_A4_MedialFrontalCortex	CCTTGTGGTGCCGTAC-1	medial frontal cortex	C9-ALS	A4	F	58	batch_6	18313	5487	7630	3535	0.944684	0.0428823	10	Exc_neuron	Exc_intermediate	Exc_L3_IT_RORB_OTOGL
snRNA_C9ALS_A4_MedialFrontalCortex	CGTGCTTGTCGTTTCC-1	medial frontal cortex	C9-ALS	A4	F	58	batch_6	18306	5201	7582	3256	0.333224	0.0355563	18	Exc_neuron	Exc_deep	Exc_L6b_TLE4_KCNK2
snRNA_C9ALS_A4_MedialFrontalCortex	TGCAGTAGTGCAGTGA-1	medial frontal cortex	C9-ALS	A4	F	58	batch_6	18212	5200	7621	3352	0.208654	0.0142666	6	Exc_neuron	Exc_upper	Exc_L2_IT_CUX2_CCBE1
snRNA_C9ALS_A4_MedialFrontalCortex	AACACACTCAGACCTA-1	medial frontal cortex	C9-ALS	A4	F	58	batch_6	18083	4802	7620	3009	0.0165902	0.0132411	14	Inh_neuron	Inh_PVALB	Inh_PVALB_PIEZO2
snRNA_C9ALS_A4_MedialFrontalCortex	GGTCTGGTCAATCCGA-1	medial frontal cortex	C9-ALS	A4	F	58	batch_6	17957	4884	7629	3102	0.250599	0.0188679	14	Inh_neuron	Inh_PVALB	Inh_PVALB_PIEZO2
snRNA_C9ALS_A4_MedialFrontalCortex	GACCCTTCAAAGGTTA-1	medial frontal cortex	C9-ALS	A4	F	58	batch_6	18098	4882	7573	3077	0.143662	0.0415544	17	Exc_neuron	Exc_deep	Exc_L6_IT_THEMIS_LINC00299
snRNA_C9ALS_A4_MedialFrontalCortex	TTTGTTGTCGGTGCAC-1	medial frontal cortex	C9-ALS	A4	F	58	batch_6	18075	5376	7640	3481	0.470263	0.0390335	10	Exc_neuron	Exc_intermediate	Exc_L3_IT_RORB_OTOGL
snRNA_C9ALS_A4_MedialFrontalCortex	CGGGACTTCCAATCCC-1	medial frontal cortex	C9-ALS	A4	F	58	batch_6	18068	5794	7610	3792	0.442772	0.0295209	10	Exc_neuron	Exc_intermediate	Exc_L3-5_IT_RORB_GABRG1
snRNA_C9ALS_A4_MedialFrontalCortex	GTGGTTATCAGGGATG-1	medial frontal cortex	C9-ALS	A4	F	58	batch_6	18055	5292	7604	3384	0.221545	0.0170411	10	Exc_neuron	Exc_intermediate	Exc_L3-5_IT_RORB_GABRG1
snRNA_C9ALS_A4_MedialFrontalCortex	GAGTCATTCAGAGTTC-1	medial frontal cortex	C9-ALS	A4	F	58	batch_6	17956	5663	7711	3787	0.629316	0.0378359	10	Exc_neuron	Exc_intermediate	Exc_L3_IT_RORB_OTOGL
snRNA_C9ALS_A4_MedialFrontalCortex	TTAGGGTTCTGCTGAA-1	medial frontal cortex	C9-ALS	A4	F	58	batch_6	17845	5146	7601	3330	0.958252	0.0142666	16	Inh_neuron	Inh_VIP	Inh_VIP_FLT1
snRNA_C9ALS_A4_MedialFrontalCortex	CGCATAAAGTAGTCTC-1	medial frontal cortex	C9-ALS	A4	F	58	batch_6	17772	5082	7589	3230	0.832771	0.0260552	14	Inh_neuron	Inh_PVALB	Inh_PVALB_PIEZO2
snRNA_C9ALS_A4_MedialFrontalCortex	CGTCAAAGTATCGATC-1	medial frontal cortex	C9-ALS	A4	F	58	batch_6	17852	5295	7613	3461	0.302487	0.0277386	10	Exc_neuron	Exc_intermediate	Exc_L3-5_IT_RORB_GABRG1
snRNA_C9ALS_A4_MedialFrontalCortex	CCCTCAAGTAGCCAGA-1	medial frontal cortex	C9-ALS	A4	F	58	batch_6	17826	5272	7595	3388	0.353416	0.015893	10	Exc_neuron	Exc_intermediate	Exc_L3-5_IT_RORB_GABRG1
snRNA_C9ALS_A4_MedialFrontalCortex	GTTCTATCACACGCCA-1	medial frontal cortex	C9-ALS	A4	F	58	batch_6	17800	5165	7579	3383	0.752809	0.0286169	10	Exc_neuron	Exc_intermediate	Exc_L3-5_IT_RORB_RPRM
snRNA_C9ALS_A4_MedialFrontalCortex	CCGGACATCTTACACT-1	medial frontal cortex	C9-ALS	A4	F	58	batch_6	17807	4964	7604	3176	0.303252	0.0487034	24	Exc_neuron	Exc_deep	Exc_L5-6_IT_THEMIS_SMYD1
snRNA_C9ALS_A4_MedialFrontalCortex	TGATTTCTCACATTGG-1	medial frontal cortex	C9-ALS	A4	F	58	batch_6	17692	4764	7566	3078	0.593489	0.0731306	17	Exc_neuron	Exc_deep	Exc_L6_IT_THEMIS_CFLAR
snRNA_C9ALS_A4_MedialFrontalCortex	TTTCAGTCAAACGGCA-1	medial frontal cortex	C9-ALS	A4	F	58	batch_6	17496	4658	7645	3061	0.0457247	0.0095489	7	Non_neuron	OPC	OPC
snRNA_C9ALS_A4_MedialFrontalCortex	AGACCCGAGTGGTGGT-1	medial frontal cortex	C9-ALS	A4	F	58	batch_6	17571	5208	7634	3391	0.933356	0.015893	10	Exc_neuron	Exc_intermediate	Exc_L3-5_IT_RORB_GRIN3A
snRNA_C9ALS_A4_MedialFrontalCortex	TCACACCCATCCTAAG-1	medial frontal cortex	C9-ALS	A4	F	58	batch_6	17405	4801	7608	3121	0	0.0164604	7	Non_neuron	OPC	OPC
snRNA_C9ALS_A4_MedialFrontalCortex	TTATTGCTCCGATGCG-1	medial frontal cortex	C9-ALS	A4	F	58	batch_6	17530	5350	7491	3535	0.148317	0.0208333	10	Exc_neuron	Exc_intermediate	Exc_L3-5_IT_RORB_GABRG1
snRNA_C9ALS_A4_MedialFrontalCortex	CGTTAGAAGTGACACG-1	medial frontal cortex	C9-ALS	A4	F	58	batch_6	17156	5069	7696	3417	0.559571	0.015893	2	Non_neuron	Astro	Astro_HPSE2
snRNA_C9ALS_A4_MedialFrontalCortex	ATTACCTGTCCCTGAG-1	medial frontal cortex	C9-ALS	A4	F	58	batch_6	17385	5317	7597	3500	0.10929	0.0137482	16	Inh_neuron	Inh_VIP	Inh_VIP_ABI3BP
snRNA_C9ALS_A4_MedialFrontalCortex	CTTCTAACACCTCTAC-1	medial frontal cortex	C9-ALS	A4	F	58	batch_6	17404	4859	7533	3124	0.729717	0.0236981	18	Exc_neuron	Exc_deep	Exc_L6_CT_TLE4_SEMA5A
snRNA_C9ALS_A4_MedialFrontalCortex	GCCATGGAGCCTCACG-1	medial frontal cortex	C9-ALS	A4	F	58	batch_6	17308	5677	7636	3841	0.456436	0.0705505	10	Exc_neuron	Exc_intermediate	Exc_L3_IT_RORB_OTOGL
snRNA_C9ALS_A4_MedialFrontalCortex	GTGTTAGTCGACCCAG-1	medial frontal cortex	C9-ALS	A4	F	58	batch_6	17309	5459	7582	3580	0.329308	0.0208333	10	Exc_neuron	Exc_intermediate	Exc_L3_IT_RORB_OTOGL
snRNA_C9ALS_A4_MedialFrontalCortex	CAGGTATTCGGCTCTT-1	medial frontal cortex	C9-ALS	A4	F	58	batch_6	17258	5007	7576	3286	0.457759	0.0295209	10	Exc_neuron	Exc_intermediate	Exc_L3-5_IT_RORB_ADAMTSL1
snRNA_C9ALS_A4_MedialFrontalCortex	CACTGTCAGTCACACT-1	medial frontal cortex	C9-ALS	A4	F	58	batch_6	17098	4196	7681	2715	0.0409405	0.113208	7	Non_neuron	OPC	OPC
snRNA_C9ALS_A4_MedialFrontalCortex	ACTTCGCCACGCGTGT-1	medial frontal cortex	C9-ALS	A4	F	58	batch_6	17226	4658	7576	3057	0.185766	0.0554921	17	Exc_neuron	Exc_deep	Exc_L6_IT_THEMIS_LINC00299
snRNA_C9ALS_A4_MedialFrontalCortex	ACTATCTTCGGCTGTG-1	medial frontal cortex	C9-ALS	A4	F	58	batch_6	17238	5003	7569	3302	0.145028	0.0142666	10	Exc_neuron	Exc_intermediate	Exc_L3-5_IT_RORB_GABRG1
snRNA_C9ALS_A4_MedialFrontalCortex	TGTTGGACACAGTCCG-1	medial frontal cortex	C9-ALS	A4	F	58	batch_6	17184	5538	7555	3697	0.709963	0.0366775	10	Exc_neuron	Exc_intermediate	Exc_L3_IT_RORB_OTOGL
snRNA_C9ALS_A4_MedialFrontalCortex	GTTCATTTCTAGTCAG-1	medial frontal cortex	C9-ALS	A4	F	58	batch_6	17005	4556	7554	2929	0.429286	0.0188679	14	Inh_neuron	Inh_SST	Inh_SST_KLHL14
snRNA_C9ALS_A4_MedialFrontalCortex	TTTATGCTCTGAATCG-1	medial frontal cortex	C9-ALS	A4	F	58	batch_6	17022	5131	7553	3371	0.93996	0.00871624	16	Inh_neuron	Inh_VIP	Inh_VIP_FLT1
snRNA_C9ALS_A4_MedialFrontalCortex	GAACACTAGGTTCATC-1	medial frontal cortex	C9-ALS	A4	F	58	batch_6	17030	5030	7548	3342	0.516735	0.021522	10	Exc_neuron	Exc_intermediate	Exc_L3-5_IT_RORB_RPRM
snRNA_C9ALS_A4_MedialFrontalCortex	AAGTTCGAGTTCCGGC-1	medial frontal cortex	C9-ALS	A4	F	58	batch_6	16946	5172	7532	3421	0.790747	0.0201618	10	Exc_neuron	Exc_intermediate	Exc_L3-5_IT_RORB_GABRG1
snRNA_C9ALS_A4_MedialFrontalCortex	TTGTTGTAGTATGATG-1	medial frontal cortex	C9-ALS	A4	F	58	batch_6	16893	5070	7524	3360	0.076955	0.0176355	10	Exc_neuron	Exc_intermediate	Exc_L3-5_IT_RORB_ADAMTSL1
snRNA_C9ALS_A4_MedialFrontalCortex	CAATTTCAGTTTCAGC-1	medial frontal cortex	C9-ALS	A4	F	58	batch_6	16756	4249	7520	2751	0.011936	0.0108622	14	Inh_neuron	Inh_PVALB	Inh_PVALB_CUX2
snRNA_C9ALS_A4_MedialFrontalCortex	AGAACCTTCCTTCTAA-1	medial frontal cortex	C9-ALS	A4	F	58	batch_6	16839	4861	7524	3221	0.237544	0.015893	10	Exc_neuron	Exc_intermediate	Exc_L3-5_IT_RORB_GABRG1
snRNA_C9ALS_A4_MedialFrontalCortex	GGGACAAAGTCGTTAC-1	medial frontal cortex	C9-ALS	A4	F	58	batch_6	16723	5076	7547	3442	0.84315	0.0415544	18	Exc_neuron	Exc_deep	Exc_L6_CT_TLE4_SEMA5A
snRNA_C9ALS_A4_MedialFrontalCortex	TTGGATGGTACCCGCA-1	medial frontal cortex	C9-ALS	A4	F	58	batch_6	16712	5045	7553	3430	0.0418861	0.0182443	10	Exc_neuron	Exc_intermediate	Exc_L3-5_IT_RORB_GABRG1
snRNA_C9ALS_A4_MedialFrontalCortex	TACAACGGTGGCCTCA-1	medial frontal cortex	C9-ALS	A4	F	58	batch_6	16645	5331	7566	3643	0.402523	0.0366775	16	Inh_neuron	Inh_VIP	Inh_VIP_ABI3BP
snRNA_C9ALS_A4_MedialFrontalCortex	TCGACCTCACAATCTG-1	medial frontal cortex	C9-ALS	A4	F	58	batch_6	16667	4888	7550	3331	0.557989	0.0147965	10	Exc_neuron	Exc_intermediate	Exc_L3-5_IT_RORB_GABRG1
snRNA_C9ALS_A4_MedialFrontalCortex	GTATTTCTCTCATTTG-1	medial frontal cortex	C9-ALS	A4	F	58	batch_6	16617	4634	7476	3049	0.0722152	0.0122592	6	Exc_neuron	Exc_upper	Exc_L2_IT_CUX2_CCBE1
snRNA_C9ALS_A4_MedialFrontalCortex	TTCCTTCTCGTTCTAT-1	medial frontal cortex	C9-ALS	A4	F	58	batch_6	16384	4972	7501	3343	0.305176	0.159463	2	Non_neuron	Astro	Astro_HPSE2
snRNA_C9ALS_A4_MedialFrontalCortex	GAAGAATTCTTACCGC-1	medial frontal cortex	C9-ALS	A4	F	58	batch_6	16427	4459	7485	2906	0.0669629	0.0137482	14	Inh_neuron	Inh_PVALB	Inh_PVALB_PIEZO2
snRNA_C9ALS_A4_MedialFrontalCortex	GGGTCTGCAGAAATCA-1	medial frontal cortex	C9-ALS	A4	F	58	batch_6	16521	5210	7507	3507	0.369227	0.0917874	10	Exc_neuron	Exc_intermediate	Exc_L2-3_IT_RORB_PRSS12
snRNA_C9ALS_A4_MedialFrontalCortex	CTTCGGTTCCATCGTC-1	medial frontal cortex	C9-ALS	A4	F	58	batch_6	16162	4961	7666	3486	0.655859	0.0153386	2	Non_neuron	Astro	Astro_HPSE2
snRNA_C9ALS_A4_MedialFrontalCortex	AGTCTCCCACTGCTTC-1	medial frontal cortex	C9-ALS	A4	F	58	batch_6	16429	4811	7480	3147	0.200864	0.0471659	10	Exc_neuron	Exc_intermediate	Exc_L2-3_IT_RORB_PRSS12
snRNA_C9ALS_A4_MedialFrontalCortex	TGATCAGTCTCACTCG-1	medial frontal cortex	C9-ALS	A4	F	58	batch_6	16396	4928	7487	3324	0.744084	0.0153386	10	Exc_neuron	Exc_intermediate	Exc_L3-5_IT_RORB_GABRG1
snRNA_C9ALS_A4_MedialFrontalCortex	AGCCAGCCACGTTCGG-1	medial frontal cortex	C9-ALS	A4	F	58	batch_6	16372	5420	7515	3705	0.109944	0.0286169	10	Exc_neuron	Exc_deep	Exc_L5_IT_RORB_NPFFR2
snRNA_C9ALS_A4_MedialFrontalCortex	AGGGTGACACACCTGG-1	medial frontal cortex	C9-ALS	A4	F	58	batch_6	16355	5173	7529	3579	0.0917151	0.0195069	10	Exc_neuron	Exc_intermediate	Exc_L3-5_IT_RORB_GABRG1
snRNA_C9ALS_A4_MedialFrontalCortex	ATTGGGTTCACGGAGA-1	medial frontal cortex	C9-ALS	A4	F	58	batch_6	16339	4852	7522	3317	0.116286	0.0415544	24	Exc_neuron	Exc_deep	Exc_L5-6_IT_THEMIS_SMYD1
snRNA_C9ALS_A4_MedialFrontalCortex	AGAGAGCGTACGACAG-1	medial frontal cortex	C9-ALS	A4	F	58	batch_6	16247	5675	7627	4037	0.455469	0.0378359	10	Exc_neuron	Exc_deep	Exc_L5_IT_RORB_NPFFR2
snRNA_C9ALS_A4_MedialFrontalCortex	GTGGAAGGTTTAGACC-1	medial frontal cortex	C9-ALS	A4	F	58	batch_6	16121	4905	7519	3332	0.527263	0.0286169	18	Exc_neuron	Exc_deep	Exc_L6_CT_TLE4_SEMA5A
snRNA_C9ALS_A4_MedialFrontalCortex	AAAGTCCTCGAAGAAT-1	medial frontal cortex	C9-ALS	A4	F	58	batch_6	15989	4417	7519	2924	0.293952	0.0201618	14	Inh_neuron	Inh_SST	Inh_SST_KLHL14
snRNA_C9ALS_A4_MedialFrontalCortex	TTCTTCCCATACAGAA-1	medial frontal cortex	C9-ALS	A4	F	58	batch_6	15820	4323	7472	2914	0.0316056	0.0201618	21	Inh_neuron	Inh_LAMP5	Inh_LAMP5_CPLX3_Rosehip
snRNA_C9ALS_A4_MedialFrontalCortex	CATCCACTCTTCGCTG-1	medial frontal cortex	C9-ALS	A4	F	58	batch_6	15947	4567	7516	3150	0.608265	0.0366775	18	Exc_neuron	Exc_deep	Exc_L6_CT_TLE4_SEMA5A
snRNA_C9ALS_A4_MedialFrontalCortex	ATGCATGGTGCCTTTC-1	medial frontal cortex	C9-ALS	A4	F	58	batch_6	15656	4148	7530	2839	0.121359	0.0104155	14	Inh_neuron	Inh_PVALB	Inh_PVALB_PIEZO2
snRNA_C9ALS_A4_MedialFrontalCortex	GGGACTCGTGGTCTCG-1	medial frontal cortex	C9-ALS	A4	F	58	batch_6	15757	4731	7540	3344	0.691756	0.0142666	6	Exc_neuron	Exc_upper	Exc_L2_IT_CUX2_CCBE1
snRNA_C9ALS_A4_MedialFrontalCortex	GTTACCCGTATCGTGT-1	medial frontal cortex	C9-ALS	A4	F	58	batch_6	15767	5113	7495	3544	0.152217	0.0593281	24	Exc_neuron	Exc_deep	Exc_L5-6_IT_THEMIS_SMYD1
snRNA_C9ALS_A4_MedialFrontalCortex	GCAGTTAAGTGGTTGG-1	medial frontal cortex	C9-ALS	A4	F	58	batch_6	15541	4346	7566	3087	0.0386076	0.0095489	7	Non_neuron	OPC	OPC
snRNA_C9ALS_A4_MedialFrontalCortex	TGGAGGAGTCCTCAGG-1	medial frontal cortex	C9-ALS	A4	F	58	batch_6	15628	4776	7533	3348	0.153571	0.0680929	10	Exc_neuron	Exc_intermediate	Exc_L2-3_IT_RORB_PRSS12
snRNA_C9ALS_A4_MedialFrontalCortex	CTACTATAGTAGCATA-1	medial frontal cortex	C9-ALS	A4	F	58	batch_6	15596	4753	7532	3376	0.410362	0.0147965	6	Exc_neuron	Exc_upper	Exc_L2_IT_CUX2_CCBE1
snRNA_C9ALS_A4_MedialFrontalCortex	GTTCGCTAGTCGGCAA-1	medial frontal cortex	C9-ALS	A4	F	58	batch_6	15428	5017	7588	3639	0.382422	0.129996	10	Exc_neuron	Exc_intermediate	Exc_L3-5_IT_RORB_GRIN3A
snRNA_C9ALS_A4_MedialFrontalCortex	CTCTCGACAGGTCAGA-1	medial frontal cortex	C9-ALS	A4	F	58	batch_6	15420	4818	7501	3468	0.745785	0.0244626	6	Exc_neuron	Exc_upper	Exc_L2_IT_CUX2_CCBE1
snRNA_C9ALS_A4_MedialFrontalCortex	CCTTTGGGTTTCGTTT-1	medial frontal cortex	C9-ALS	A4	F	58	batch_6	15418	4300	7490	2988	0.8756	0.0236981	18	Exc_neuron	Exc_deep	Exc_L6_CT_TLE4_SEMA5A
snRNA_C9ALS_A4_MedialFrontalCortex	CACACAACACGGCGTT-1	medial frontal cortex	C9-ALS	A4	F	58	batch_6	15417	4407	7538	3111	0.00648635	0.0415544	18	Exc_neuron	Exc_deep	Exc_L6_CT_TLE4_SEMA5A
snRNA_C9ALS_A4_MedialFrontalCortex	TCCCATGCACACAGAG-1	medial frontal cortex	C9-ALS	A4	F	58	batch_6	15322	4947	7559	3567	0.0978984	0.0503009	17	Exc_neuron	Exc_deep	Exc_L6_IT_THEMIS_LINC00299
snRNA_C9ALS_A4_MedialFrontalCortex	ACACCAATCAAGCCTA-1	medial frontal cortex	C9-ALS	A4	F	58	batch_6	15277	4597	7515	3309	0.562938	0.0201618	6	Exc_neuron	Exc_upper	Exc_L2_IT_CUX2_PDGFD
snRNA_C9ALS_A4_MedialFrontalCortex	CATCGTCAGCCTCAAT-1	medial frontal cortex	C9-ALS	A4	F	58	batch_6	15277	4640	7553	3360	0.229103	0.0201618	10	Exc_neuron	Exc_intermediate	Exc_L3-5_IT_RORB_RPRM
snRNA_C9ALS_A4_MedialFrontalCortex	GGTTGTAAGATGAATC-1	medial frontal cortex	C9-ALS	A4	F	58	batch_6	15270	4928	7586	3589	0.870989	0.0277386	10	Exc_neuron	Exc_intermediate	Exc_L3-5_IT_RORB_GABRG1
snRNA_C9ALS_A4_MedialFrontalCortex	TCAGCCTTCCAGCAAT-1	medial frontal cortex	C9-ALS	A4	F	58	batch_6	15043	4341	7552	3112	0.206076	0.0108622	14	Inh_neuron	Inh_PVALB	Inh_PVALB_PIEZO2
snRNA_C9ALS_A4_MedialFrontalCortex	AGTCTCCAGATGCAGC-1	medial frontal cortex	C9-ALS	A4	F	58	batch_6	15161	4753	7572	3456	0.178089	0.0176355	10	Exc_neuron	Exc_intermediate	Exc_L3-5_IT_RORB_GABRG1
snRNA_C9ALS_A4_MedialFrontalCortex	AGTACCACACTTCAGA-1	medial frontal cortex	C9-ALS	A4	F	58	batch_6	15118	4662	7498	3353	0.0859902	0.0657492	26	Inh_neuron	Inh_PVALB	Inh_PVALB_SCUBE3
snRNA_C9ALS_A4_MedialFrontalCortex	ACAGAAAGTAGGTTTC-1	medial frontal cortex	C9-ALS	A4	F	58	batch_6	15144	4399	7571	3149	0.105652	0.0236981	18	Exc_neuron	Exc_deep	Exc_L6_CT_TLE4_SEMA5A
snRNA_C9ALS_A4_MedialFrontalCortex	AATGACCTCTGGCCGA-1	medial frontal cortex	C9-ALS	A4	F	58	batch_6	15079	4703	7578	3438	0.470854	0.0132411	10	Exc_neuron	Exc_intermediate	Exc_L3_IT_RORB_OTOGL
snRNA_C9ALS_A4_MedialFrontalCortex	CAAGAGGCATCATCCC-1	medial frontal cortex	C9-ALS	A4	F	58	batch_6	14897	4449	7599	3253	0.00671276	0.0137482	7	Non_neuron	OPC	OPC
snRNA_C9ALS_A4_MedialFrontalCortex	AGGACGACACCTGCTT-1	medial frontal cortex	C9-ALS	A4	F	58	batch_6	14977	4823	7562	3488	0.160246	0.129996	24	Exc_neuron	Exc_deep	Exc_L5-6_IT_THEMIS_SMYD1
snRNA_C9ALS_A4_MedialFrontalCortex	TCAAGCACACAAATAG-1	medial frontal cortex	C9-ALS	A4	F	58	batch_6	14654	4519	7709	3420	0.423093	0.0164604	2	Non_neuron	Astro	Astro_HPSE2
snRNA_C9ALS_A4_MedialFrontalCortex	GCACGTGAGAGCAGAA-1	medial frontal cortex	C9-ALS	A4	F	58	batch_6	14864	4547	7587	3318	0.444026	0.0456853	24	Exc_neuron	Exc_deep	Exc_L5-6_IT_THEMIS_SMYD1
snRNA_C9ALS_A4_MedialFrontalCortex	GTGTTAGTCTCACTCG-1	medial frontal cortex	C9-ALS	A4	F	58	batch_6	14655	4565	7599	3288	0.436711	0.0236981	14	Inh_neuron	Inh_SST	Inh_SST_GPC5
snRNA_C9ALS_A4_MedialFrontalCortex	CTGCCATCACAGACGA-1	medial frontal cortex	C9-ALS	A4	F	58	batch_6	14702	4532	7647	3366	0.0544144	0.0201618	10	Exc_neuron	Exc_intermediate	Exc_L3_IT_RORB_OTOGL
snRNA_C9ALS_A4_MedialFrontalCortex	CTCAAGAGTTCCACGG-1	medial frontal cortex	C9-ALS	A4	F	58	batch_6	14672	4627	7585	3423	0.395311	0.015893	6	Exc_neuron	Exc_upper	Exc_L2_IT_CUX2_CCBE1
snRNA_C9ALS_A4_MedialFrontalCortex	TGGGAGAAGGATCATA-1	medial frontal cortex	C9-ALS	A4	F	58	batch_6	14524	5277	7795	4129	0.45442	0.0848798	15	Non_neuron	Astro	Astro_CD44
snRNA_C9ALS_A4_MedialFrontalCortex	CACCGTTAGCTCGGCT-1	medial frontal cortex	C9-ALS	A4	F	58	batch_6	14641	4248	7680	3165	0.553241	0.0613736	6	Exc_neuron	Exc_upper	Exc_L2_IT_CUX2_LRRC2
snRNA_C9ALS_A4_MedialFrontalCortex	CTGTACCTCTTAGTTC-1	medial frontal cortex	C9-ALS	A4	F	58	batch_6	14602	4159	7526	3076	0.424599	0.0117837	6	Exc_neuron	Exc_upper	Exc_L2_IT_CUX2_PDGFD
snRNA_C9ALS_A4_MedialFrontalCortex	GCCAACGCACCCTTAC-1	medial frontal cortex	C9-ALS	A4	F	58	batch_6	14615	4500	7601	3318	0.123161	0.0127449	10	Exc_neuron	Exc_intermediate	Exc_L3-5_IT_RORB_GABRG1
snRNA_C9ALS_A4_MedialFrontalCortex	CTTACCGTCCGGACTG-1	medial frontal cortex	C9-ALS	A4	F	58	batch_6	14440	4017	7543	2899	0.865651	0.0113182	14	Inh_neuron	Inh_PVALB	Inh_PVALB_CUX2
snRNA_C9ALS_A4_MedialFrontalCortex	TTTACCAAGGTAAGAG-1	medial frontal cortex	C9-ALS	A4	F	58	batch_6	14562	4942	7721	3786	0.363961	0.0344708	18	Exc_neuron	Exc_deep	Exc_L6b_TLE4_MDFIC
snRNA_C9ALS_A4_MedialFrontalCortex	CAAGAGGGTATGGAAT-1	medial frontal cortex	C9-ALS	A4	F	58	batch_6	14545	5252	7733	4059	0.893778	0.0390335	10	Exc_neuron	Exc_intermediate	Exc_L3-5_IT_RORB_GABRG1
snRNA_C9ALS_A4_MedialFrontalCortex	AGATCCACAAATACGA-1	medial frontal cortex	C9-ALS	A4	F	58	batch_6	14506	4567	7662	3431	0.496346	0.026885	10	Exc_neuron	Exc_intermediate	Exc_L3_IT_RORB_OTOGL
snRNA_C9ALS_A4_MedialFrontalCortex	GAGTTGTTCAAACCTG-1	medial frontal cortex	C9-ALS	A4	F	58	batch_6	14380	4454	7655	3384	0.319889	0.0260552	14	Inh_neuron	Inh_PVALB	Inh_PVALB_PIEZO2
snRNA_C9ALS_A4_MedialFrontalCortex	CCGGTGACAACGATTC-1	medial frontal cortex	C9-ALS	A4	F	58	batch_6	14335	4788	7825	3795	0.0348797	0.136483	15	Non_neuron	Astro	Astro_CD44
snRNA_C9ALS_A4_MedialFrontalCortex	TTCTGTAAGGTCGCCT-1	medial frontal cortex	C9-ALS	A4	F	58	batch_6	14446	4874	7680	3709	0.678388	0.0402723	10	Exc_neuron	Exc_intermediate	Exc_L3_IT_RORB_OTOGL
snRNA_C9ALS_A4_MedialFrontalCortex	ACTATGGAGAAACTAC-1	medial frontal cortex	C9-ALS	A4	F	58	batch_6	14047	4210	7724	3329	0.306115	0.021522	2	Non_neuron	Astro	Astro_HPSE2
snRNA_C9ALS_A4_MedialFrontalCortex	CTCCTCCCAACCACAT-1	medial frontal cortex	C9-ALS	A4	F	58	batch_6	14305	4316	7679	3286	0.426424	0.00677062	16	Inh_neuron	Inh_VIP	Inh_VIP_ZBTB20
snRNA_C9ALS_A4_MedialFrontalCortex	GATAGAATCGCCACTT-1	medial frontal cortex	C9-ALS	A4	F	58	batch_6	14284	4207	7648	3202	0.154018	0.0117837	14	Inh_neuron	Inh_PVALB	Inh_PVALB_CUX2
snRNA_C9ALS_A4_MedialFrontalCortex	GAAACCTGTCGTGTTA-1	medial frontal cortex	C9-ALS	A4	F	58	batch_6	14270	4651	7703	3545	0.882971	0.0487034	14	Inh_neuron	Inh_SST	Inh_SST_GPC5
snRNA_C9ALS_A4_MedialFrontalCortex	GACTATGAGCTGACCC-1	medial frontal cortex	C9-ALS	A4	F	58	batch_6	14186	4516	7710	3502	0.119836	0.025248	7	Non_neuron	OPC	OPC
snRNA_C9ALS_A4_MedialFrontalCortex	GAGAGGTTCGGTAAGG-1	medial frontal cortex	C9-ALS	A4	F	58	batch_6	14334	4947	7736	3837	0.955769	0.0593281	18	Exc_neuron	Exc_deep	Exc_L6b_TLE4_KCNK2
snRNA_C9ALS_A4_MedialFrontalCortex	TTCGATTCACTTGGGC-1	medial frontal cortex	C9-ALS	A4	F	58	batch_6	14331	4677	7694	3597	0.614053	0.0142666	6	Exc_neuron	Exc_upper	Exc_L2_IT_CUX2_CCBE1
snRNA_C9ALS_A4_MedialFrontalCortex	TCAAGCACAAGTATAG-1	medial frontal cortex	C9-ALS	A4	F	58	batch_6	14305	4309	7650	3266	0.741	0.026885	18	Exc_neuron	Exc_deep	Exc_L6_CT_TLE4_SEMA5A
snRNA_C9ALS_A4_MedialFrontalCortex	TCCACCATCAATCCAG-1	medial frontal cortex	C9-ALS	A4	F	58	batch_6	14220	4339	7635	3353	0.710267	0.0176355	6	Exc_neuron	Exc_upper	Exc_L2_IT_CUX2_PDGFD
snRNA_C9ALS_A4_MedialFrontalCortex	ATTACCTGTCATCTAG-1	medial frontal cortex	C9-ALS	A4	F	58	batch_6	14131	4061	7623	3087	0.162763	0.0195069	16	Inh_neuron	Inh_other_CGE	Inh_ADARB2_PAX6
snRNA_C9ALS_A4_MedialFrontalCortex	ACTGTGAGTGCTCGTG-1	medial frontal cortex	C9-ALS	A4	F	58	batch_6	14208	5209	7851	4159	0.900901	0.0390335	10	Exc_neuron	Exc_intermediate	Exc_L3_IT_RORB_OTOGL
snRNA_C9ALS_A4_MedialFrontalCortex	GTGTTCCCATGTGGTT-1	medial frontal cortex	C9-ALS	A4	F	58	batch_6	14168	5349	7885	4272	0.564653	0.0390335	10	Exc_neuron	Exc_intermediate	Exc_L3_IT_RORB_OTOGL
snRNA_C9ALS_A4_MedialFrontalCortex	GTCGAATAGACATCAA-1	medial frontal cortex	C9-ALS	A4	F	58	batch_6	14111	4610	7714	3607	0.0921267	0.0456853	24	Exc_neuron	Exc_deep	Exc_L5-6_IT_THEMIS_SMYD1
snRNA_C9ALS_A4_MedialFrontalCortex	CATCGCTGTTGTAGCT-1	medial frontal cortex	C9-ALS	A4	F	58	batch_6	14082	4287	7634	3290	0.383468	0.0390335	24	Exc_neuron	Exc_deep	Exc_L5-6_IT_THEMIS_SMYD1
snRNA_C9ALS_A4_MedialFrontalCortex	GAGGGTACAGTTTGGT-1	medial frontal cortex	C9-ALS	A4	F	58	batch_6	13934	4473	7778	3590	0.315774	0.0442584	24	Exc_neuron	Exc_deep	Exc_L5-6_IT_THEMIS_SMYD1
snRNA_C9ALS_A4_MedialFrontalCortex	CATGCCTCAACATACC-1	medial frontal cortex	C9-ALS	A4	F	58	batch_6	13892	4258	7684	3329	0.856608	0.0137482	16	Inh_neuron	Inh_other_CGE	Inh_ADARB2_SEMA3C
snRNA_C9ALS_A4_MedialFrontalCortex	CCTCAACGTGAAAGTT-1	medial frontal cortex	C9-ALS	A4	F	58	batch_6	13903	4396	7687	3452	0.525067	0.0127449	6	Exc_neuron	Exc_upper	Exc_L2_IT_CUX2_CCBE1
snRNA_C9ALS_A4_MedialFrontalCortex	TTTACCATCGGCCTTT-1	medial frontal cortex	C9-ALS	A4	F	58	batch_6	13837	4516	7766	3641	0.534798	0.0137482	10	Exc_neuron	Exc_intermediate	Exc_L3-5_IT_RORB_GABRG1
snRNA_C9ALS_A4_MedialFrontalCortex	CAGATACCAGCCTTCT-1	medial frontal cortex	C9-ALS	A4	F	58	batch_6	13550	4349	7773	3582	0.0295203	0.0153386	2	Non_neuron	Astro	Astro_HPSE2
snRNA_C9ALS_A4_MedialFrontalCortex	TCATTTGCAATTCTTC-1	medial frontal cortex	C9-ALS	A4	F	58	batch_6	13740	4190	7710	3351	0.6623	0.0127449	6	Exc_neuron	Exc_upper	Exc_L2_IT_CUX2_PDGFD
snRNA_C9ALS_A4_MedialFrontalCortex	GGGTGAACATCTCATT-1	medial frontal cortex	C9-ALS	A4	F	58	batch_6	13592	3838	7660	3064	0.169217	0.0108622	14	Inh_neuron	Inh_PVALB	Inh_PVALB_CUX2
snRNA_C9ALS_A4_MedialFrontalCortex	ATCATTCGTTACCCTC-1	medial frontal cortex	C9-ALS	A4	F	58	batch_6	13608	3800	7637	2974	0.146972	0.0122592	14	Inh_neuron	Inh_PVALB	Inh_PVALB_CUX2
snRNA_C9ALS_A4_MedialFrontalCortex	GTTCATTGTGATGGCA-1	medial frontal cortex	C9-ALS	A4	F	58	batch_6	13547	3967	7662	3177	0.568392	0.015893	14	Inh_neuron	Inh_PVALB	Inh_PVALB_CUX2
snRNA_C9ALS_A4_MedialFrontalCortex	TCCTGCACAGGCTATT-1	medial frontal cortex	C9-ALS	A4	F	58	batch_6	13517	4075	7767	3372	0.0443885	0.0201618	15	Non_neuron	Astro	Astro_CD44
snRNA_C9ALS_A4_MedialFrontalCortex	AATGACCTCCACGTCT-1	medial frontal cortex	C9-ALS	A4	F	58	batch_6	13668	4302	7716	3498	0.64384	0.0176355	10	Exc_neuron	Exc_intermediate	Exc_L3-5_IT_RORB_GABRG1
snRNA_C9ALS_A4_MedialFrontalCortex	GTTTACTAGGTCATAA-1	medial frontal cortex	C9-ALS	A4	F	58	batch_6	13584	4086	7720	3244	0.0294464	0.00997783	16	Inh_neuron	Inh_VIP	Inh_VIP_ZBTB20
snRNA_C9ALS_A4_MedialFrontalCortex	ACCTGAATCTACACTT-1	medial frontal cortex	C9-ALS	A4	F	58	batch_6	13512	4099	7730	3323	0.614269	0.00831202	16	Inh_neuron	Inh_VIP	Inh_VIP_CLSTN2
snRNA_C9ALS_A4_MedialFrontalCortex	CAACCTCCAGTCTTCC-1	medial frontal cortex	C9-ALS	A4	F	58	batch_6	13515	3765	7718	3101	0	0.00871624	7	Non_neuron	OPC	OPC
snRNA_C9ALS_A4_MedialFrontalCortex	TGTCCCAAGTGGTTGG-1	medial frontal cortex	C9-ALS	A4	F	58	batch_6	13404	3989	7740	3224	0.49239	0.0471659	21	Inh_neuron	Inh_LAMP5	Inh_LAMP5_CHST9
snRNA_C9ALS_A4_MedialFrontalCortex	GGGATGACAGAGTAAT-1	medial frontal cortex	C9-ALS	A4	F	58	batch_6	13532	4323	7735	3503	0.413834	0.0487034	6	Exc_neuron	Exc_upper	Exc_L2_IT_CUX2_SV2C
snRNA_C9ALS_A4_MedialFrontalCortex	CATTCATCATCTCAAG-1	medial frontal cortex	C9-ALS	A4	F	58	batch_6	12970	4221	7883	3672	0.678489	0.015893	2	Non_neuron	Astro	Astro_HPSE2
snRNA_C9ALS_A4_MedialFrontalCortex	AGGTCATTCGGTCGGT-1	medial frontal cortex	C9-ALS	A4	F	58	batch_6	13313	4190	7727	3481	0.375573	0.033419	26	Inh_neuron	Inh_PVALB	Inh_PVALB_SCUBE3
snRNA_C9ALS_A4_MedialFrontalCortex	GAGACTTAGGAGTATT-1	medial frontal cortex	C9-ALS	A4	F	58	batch_6	13388	4280	7725	3508	0.35853	0.0503009	17	Exc_neuron	Exc_deep	Exc_L6_IT_THEMIS_LINC00299
snRNA_C9ALS_A4_MedialFrontalCortex	TGTAGACCACAGTCCG-1	medial frontal cortex	C9-ALS	A4	F	58	batch_6	13367	4889	7865	4134	0.695743	0.0442584	10	Exc_neuron	Exc_intermediate	Exc_L3_IT_RORB_OTOGL
snRNA_C9ALS_A4_MedialFrontalCortex	TCATACTGTCTACACA-1	medial frontal cortex	C9-ALS	A4	F	58	batch_6	13246	3987	7683	3318	0.203835	0.0137482	10	Exc_neuron	Exc_intermediate	Exc_L3-5_IT_RORB_RPRM
snRNA_C9ALS_A4_MedialFrontalCortex	GATTCTTGTTTATGCG-1	medial frontal cortex	C9-ALS	A4	F	58	batch_6	13165	3899	7744	3257	0.220281	0.0260552	14	Inh_neuron	Inh_SST	Inh_SST_KLHL14
snRNA_C9ALS_A4_MedialFrontalCortex	AAAGTGAAGTAGGATT-1	medial frontal cortex	C9-ALS	A4	F	58	batch_6	13043	4073	7771	3424	0.0460017	0.0127449	14	Inh_neuron	Inh_PVALB	Inh_PVALB_PIEZO2
snRNA_C9ALS_A4_MedialFrontalCortex	GTAACCAAGGGTACAC-1	medial frontal cortex	C9-ALS	A4	F	58	batch_6	13132	4398	7765	3757	0.616814	0.0170411	6	Exc_neuron	Exc_upper	Exc_L2_IT_CUX2_PDGFD
snRNA_C9ALS_A4_MedialFrontalCortex	AATGACCAGGCCACCT-1	medial frontal cortex	C9-ALS	A4	F	58	batch_6	12763	3925	7809	3468	0.407428	0.021522	2	Non_neuron	Astro	Astro_HPSE2
snRNA_C9ALS_A4_MedialFrontalCortex	AGACACTCATCGATGT-1	medial frontal cortex	C9-ALS	A4	F	58	batch_6	13112	4557	7798	3874	0.274558	0.0471659	10	Exc_neuron	Exc_intermediate	Exc_L3-5_IT_RORB_RPRM
snRNA_C9ALS_A4_MedialFrontalCortex	TCGCAGGTCGGAATGG-1	medial frontal cortex	C9-ALS	A4	F	58	batch_6	13102	4954	7903	4333	0.312929	0.0304519	10	Exc_neuron	Exc_intermediate	Exc_L3-5_IT_RORB_GABRG1
snRNA_C9ALS_A4_MedialFrontalCortex	CGAGAAGTCAAGCTGT-1	medial frontal cortex	C9-ALS	A4	F	58	batch_6	12919	5451	8075	4865	0.29414	0.178591	11	Non_neuron	Micro	Micro
snRNA_C9ALS_A4_MedialFrontalCortex	GACCCTTAGTATCTGC-1	medial frontal cortex	C9-ALS	A4	F	58	batch_6	13069	4734	7904	4137	0.436147	0.0344708	10	Exc_neuron	Exc_intermediate	Exc_L3_IT_RORB_OTOGL
snRNA_C9ALS_A4_MedialFrontalCortex	TGACGCGGTAGATTAG-1	medial frontal cortex	C9-ALS	A4	F	58	batch_6	13005	4399	7840	3798	0.0615148	0.0188679	6	Exc_neuron	Exc_upper	Exc_L2_IT_CUX2_CCBE1
snRNA_C9ALS_A4_MedialFrontalCortex	CATCGTCCAACCCGCA-1	medial frontal cortex	C9-ALS	A4	F	58	batch_6	12990	3838	7739	3230	0.184758	0.0188679	6	Exc_neuron	Exc_upper	Exc_L2_IT_CUX2_CCBE1
snRNA_C9ALS_A4_MedialFrontalCortex	CTGAATGGTCAACCAT-1	medial frontal cortex	C9-ALS	A4	F	58	batch_6	12912	4353	7831	3796	0.960347	0.0260552	6	Exc_neuron	Exc_upper	Exc_L2_IT_CUX2_PDGFD
snRNA_C9ALS_A4_MedialFrontalCortex	CTTCCTTGTCAAAGTA-1	medial frontal cortex	C9-ALS	A4	F	58	batch_6	12863	4479	7856	3910	0.730778	0.0113182	16	Inh_neuron	Inh_VIP	Inh_VIP_FLT1
snRNA_C9ALS_A4_MedialFrontalCortex	GTTTACTCACTGGCGT-1	medial frontal cortex	C9-ALS	A4	F	58	batch_6	12681	3783	7792	3374	0.0236574	0.0188679	2	Non_neuron	Astro	Astro_HPSE2
snRNA_C9ALS_A4_MedialFrontalCortex	AAACCCACAGCGTAGA-1	medial frontal cortex	C9-ALS	A4	F	58	batch_6	12884	4282	7859	3727	0.388078	0.0366775	24	Exc_neuron	Exc_deep	Exc_L5-6_IT_THEMIS_SMYD1
snRNA_C9ALS_A4_MedialFrontalCortex	TTCTAACAGCAGATAT-1	medial frontal cortex	C9-ALS	A4	F	58	batch_6	12694	4195	7830	3725	0.24421	0.0182443	2	Non_neuron	Astro	Astro_HPSE2
snRNA_C9ALS_A4_MedialFrontalCortex	GACCCAGTCGTTCATT-1	medial frontal cortex	C9-ALS	A4	F	58	batch_6	12699	3701	7769	3222	0.0708717	0.00997783	14	Inh_neuron	Inh_PVALB	Inh_PVALB_CUX2
snRNA_C9ALS_A4_MedialFrontalCortex	CATACCCAGGCGCTTC-1	medial frontal cortex	C9-ALS	A4	F	58	batch_6	12592	3788	7768	3330	0.0952986	0.0323996	7	Non_neuron	OPC	OPC
snRNA_C9ALS_A4_MedialFrontalCortex	GAGTGAGTCAAGTAAG-1	medial frontal cortex	C9-ALS	A4	F	58	batch_6	12763	4795	7923	4293	0.305571	0.0286169	10	Exc_neuron	Exc_deep	Exc_L5_IT_RORB_NPFFR2
snRNA_C9ALS_A4_MedialFrontalCortex	GTAAGTCAGGGTTGCA-1	medial frontal cortex	C9-ALS	A4	F	58	batch_6	12710	4825	7917	4343	0.747443	0.0536913	10	Exc_neuron	Exc_intermediate	Exc_L3-5_IT_RORB_GABRG1
snRNA_C9ALS_A4_MedialFrontalCortex	ACTTTGTTCTCTGGTC-1	medial frontal cortex	C9-ALS	A4	F	58	batch_6	12643	3686	7747	3243	0.909594	0.00791557	6	Exc_neuron	Exc_upper	Exc_L2_IT_CUX2_CCBE1
snRNA_C9ALS_A4_MedialFrontalCortex	TTTGTTGGTTCCATTT-1	medial frontal cortex	C9-ALS	A4	F	58	batch_6	12494	3764	7723	3291	0.31215	0.0164604	26	Inh_neuron	Inh_PVALB	Inh_PVALB_SCUBE3
snRNA_C9ALS_A4_MedialFrontalCortex	TCCCAGTAGTTAACAG-1	medial frontal cortex	C9-ALS	A4	F	58	batch_6	12469	3528	7725	3180	0	0.00871624	7	Non_neuron	OPC	OPC
snRNA_C9ALS_A4_MedialFrontalCortex	CAGCACGGTTTGCAGT-1	medial frontal cortex	C9-ALS	A4	F	58	batch_6	12516	4213	7862	3807	0.127836	0.0176355	6	Exc_neuron	Exc_upper	Exc_L2_IT_CUX2_CCBE1
snRNA_C9ALS_A4_MedialFrontalCortex	ATCACGAAGGATAATC-1	medial frontal cortex	C9-ALS	A4	F	58	batch_6	12477	3547	7695	3132	0.0721327	0.00831202	6	Exc_neuron	Exc_upper	Exc_L2_IT_CUX2_CCBE1
snRNA_C9ALS_A4_MedialFrontalCortex	TGACGCGTCTATTCGT-1	medial frontal cortex	C9-ALS	A4	F	58	batch_6	12449	4233	7805	3795	0.827376	0.0536913	24	Exc_neuron	Exc_deep	Exc_L5-6_IT_THEMIS_SMYD1
snRNA_C9ALS_A4_MedialFrontalCortex	CATCCCACAGCTTTGA-1	medial frontal cortex	C9-ALS	A4	F	58	batch_6	12436	4021	7801	3608	0.554841	0.0390335	25	Exc_neuron	Exc_deep	Exc_L5-6_NP_FOXP2_HTR2C
snRNA_C9ALS_A4_MedialFrontalCortex	CCGTTCACACGTACTA-1	medial frontal cortex	C9-ALS	A4	F	58	batch_6	12411	4106	7751	3695	0.322295	0.0170411	6	Exc_neuron	Exc_upper	Exc_L2_IT_CUX2_PDGFD
snRNA_C9ALS_A4_MedialFrontalCortex	CCGATCTTCGCAGTGC-1	medial frontal cortex	C9-ALS	A4	F	58	batch_6	12071	4367	7885	4066	0.695883	0.0164604	2	Non_neuron	Astro	Astro_HPSE2
snRNA_C9ALS_A4_MedialFrontalCortex	TGGGATTAGGAAAGAC-1	medial frontal cortex	C9-ALS	A4	F	58	batch_6	12354	4101	7804	3729	0.00809454	0.0195069	14	Inh_neuron	Inh_PVALB	Inh_PVALB_CUX2
snRNA_C9ALS_A4_MedialFrontalCortex	CACGTTCAGCGTACAG-1	medial frontal cortex	C9-ALS	A4	F	58	batch_6	12187	4268	7898	3934	0.426684	0.0142666	7	Non_neuron	OPC	OPC
snRNA_C9ALS_A4_MedialFrontalCortex	CGAGGCTGTTGTGGAG-1	medial frontal cortex	C9-ALS	A4	F	58	batch_6	12370	4405	7885	4058	0.226354	0.0366775	10	Exc_neuron	Exc_intermediate	Exc_L3-5_IT_RORB_GABRG1
snRNA_C9ALS_A4_MedialFrontalCortex	GTTGCTCGTCCCTCAT-1	medial frontal cortex	C9-ALS	A4	F	58	batch_6	12187	4242	7857	3898	0.0738492	0.0104155	7	Non_neuron	OPC	OPC
snRNA_C9ALS_A4_MedialFrontalCortex	TTCACGCAGTAGCAAT-1	medial frontal cortex	C9-ALS	A4	F	58	batch_6	12355	3977	7769	3599	0.275192	0.0137482	10	Exc_neuron	Exc_intermediate	Exc_L3-5_IT_RORB_GABRG1
snRNA_C9ALS_A4_MedialFrontalCortex	TCAAGACAGACAACTA-1	medial frontal cortex	C9-ALS	A4	F	58	batch_6	12349	4027	7839	3660	0.0809782	0.0378359	25	Exc_neuron	Exc_deep	Exc_L5-6_NP_FOXP2_HTR2C
snRNA_C9ALS_A4_MedialFrontalCortex	CCCTGATAGTAGGCCA-1	medial frontal cortex	C9-ALS	A4	F	58	batch_6	12098	4059	7805	3790	0.148785	0.0142666	2	Non_neuron	Astro	Astro_HPSE2
snRNA_C9ALS_A4_MedialFrontalCortex	TCATGTTGTCACGCTG-1	medial frontal cortex	C9-ALS	A4	F	58	batch_6	12133	3886	7785	3568	0.453309	0.0208333	14	Inh_neuron	Inh_PVALB	Inh_PVALB_MYBPC1
snRNA_C9ALS_A4_MedialFrontalCortex	CTACTATGTGTTAGCT-1	medial frontal cortex	C9-ALS	A4	F	58	batch_6	12240	4301	7850	3956	0.588235	0.0355563	10	Exc_neuron	Exc_intermediate	Exc_L3-5_IT_RORB_RPRM
snRNA_C9ALS_A4_MedialFrontalCortex	GACTCTCCACTTGGCG-1	medial frontal cortex	C9-ALS	A4	F	58	batch_6	12176	4059	7831	3747	0.591327	0.00568806	16	Inh_neuron	Inh_VIP	Inh_VIP_CLSTN2
snRNA_C9ALS_A4_MedialFrontalCortex	CACGTGGTCCAGCAAT-1	medial frontal cortex	C9-ALS	A4	F	58	batch_6	12148	3974	7815	3656	0.419822	0.0176355	14	Inh_neuron	Inh_SST	Inh_SST_GPC5
snRNA_C9ALS_A4_MedialFrontalCortex	TGCTTGCGTGCTGCAC-1	medial frontal cortex	C9-ALS	A4	F	58	batch_6	12130	3813	7774	3526	0	0.0095489	7	Non_neuron	OPC	OPC
snRNA_C9ALS_A4_MedialFrontalCortex	TGTAGACCAATTAGGA-1	medial frontal cortex	C9-ALS	A4	F	58	batch_6	12199	4344	7875	4002	0.918108	0.078697	6	Exc_neuron	Exc_upper	Exc_L2_IT_CUX2_LRRC2
snRNA_C9ALS_A4_MedialFrontalCortex	GGAGGTACAGCCTATA-1	medial frontal cortex	C9-ALS	A4	F	58	batch_6	12058	3774	7787	3463	0.182451	0.0182443	26	Inh_neuron	Inh_PVALB	Inh_PVALB_SCUBE3
snRNA_C9ALS_A4_MedialFrontalCortex	ACGTAACCATCCTTCG-1	medial frontal cortex	C9-ALS	A4	F	58	batch_6	11845	3656	7752	3435	0.557197	0.0195069	2	Non_neuron	Astro	Astro_HPSE2
snRNA_C9ALS_A4_MedialFrontalCortex	CATTGTTGTCTGCAAT-1	medial frontal cortex	C9-ALS	A4	F	58	batch_6	11895	4619	7916	4366	0.13451	0.0955541	11	Non_neuron	Micro	Micro
snRNA_C9ALS_A4_MedialFrontalCortex	CTTCCTTCAATCTAGC-1	medial frontal cortex	C9-ALS	A4	F	58	batch_6	12143	4098	7778	3782	0.724697	0.0142666	6	Exc_neuron	Exc_upper	Exc_L2_IT_CUX2_PDGFD
snRNA_C9ALS_A4_MedialFrontalCortex	TTCCTAATCTCTCGCA-1	medial frontal cortex	C9-ALS	A4	F	58	batch_6	12051	3621	7760	3380	0	0.00997783	7	Non_neuron	OPC	OPC
snRNA_C9ALS_A4_MedialFrontalCortex	GTGCAGCTCCACAGGC-1	medial frontal cortex	C9-ALS	A4	F	58	batch_6	11849	4192	7814	4001	0.135032	0.0095489	5	Non_neuron	Oligo	Oligo_ENPP6
snRNA_C9ALS_A4_MedialFrontalCortex	GTCTAGACAGTCAACT-1	medial frontal cortex	C9-ALS	A4	F	58	batch_6	12078	3871	7792	3607	0.16559	0.0188679	14	Inh_neuron	Inh_PVALB	Inh_PVALB_PIEZO2
snRNA_C9ALS_A4_MedialFrontalCortex	TCACACCTCGTTACCC-1	medial frontal cortex	C9-ALS	A4	F	58	batch_6	11939	3293	7727	3069	0.0167518	0.00912845	7	Non_neuron	OPC	OPC
snRNA_C9ALS_A4_MedialFrontalCortex	GACCCTTGTGGATCGA-1	medial frontal cortex	C9-ALS	A4	F	58	batch_6	11686	4407	7864	4203	0.316618	0.189655	2	Non_neuron	Astro	Astro_HPSE2
snRNA_C9ALS_A4_MedialFrontalCortex	AGACCATGTGTACAGG-1	medial frontal cortex	C9-ALS	A4	F	58	batch_6	11669	3679	7803	3490	0.0685577	0.021522	2	Non_neuron	Astro	Astro_HPSE2
snRNA_C9ALS_A4_MedialFrontalCortex	ATCACTTAGCCATCCG-1	medial frontal cortex	C9-ALS	A4	F	58	batch_6	11678	3480	7730	3274	0.0256893	0.0195069	2	Non_neuron	Astro	Astro_HPSE2
snRNA_C9ALS_A4_MedialFrontalCortex	TGAGGTTGTGGATCGA-1	medial frontal cortex	C9-ALS	A4	F	58	batch_6	11910	4394	7901	4160	0.554156	0.0635118	18	Exc_neuron	Exc_deep	Exc_L6b_TLE4_MDFIC
snRNA_C9ALS_A4_MedialFrontalCortex	GAAGTAATCGCTAATG-1	medial frontal cortex	C9-ALS	A4	F	58	batch_6	11762	4215	7797	4009	0.0935215	0.0260552	15	Non_neuron	Astro	Astro_CD44
snRNA_C9ALS_A4_MedialFrontalCortex	CTCTGGTAGTGGGAAA-1	medial frontal cortex	C9-ALS	A4	F	58	batch_6	11415	4509	7851	4400	0.902322	0.0323996	4	Non_neuron	Oligo	Oligo_OPALIN
snRNA_C9ALS_A4_MedialFrontalCortex	GACCCTTCAGACACAG-1	medial frontal cortex	C9-ALS	A4	F	58	batch_6	11869	4165	7832	3917	0.438116	0.0260552	10	Exc_neuron	Exc_intermediate	Exc_L3-5_IT_RORB_RPRM
snRNA_C9ALS_A4_MedialFrontalCortex	TCATCCGAGCATCAGG-1	medial frontal cortex	C9-ALS	A4	F	58	batch_6	11852	4015	7837	3769	0.447182	0.0680929	6	Exc_neuron	Exc_upper	Exc_L2_IT_CUX2_SV2C
snRNA_C9ALS_A4_MedialFrontalCortex	ACAAAGACAACAGATA-1	medial frontal cortex	C9-ALS	A4	F	58	batch_6	11750	4501	7863	4291	0.0851064	0.178591	19	Non_neuron	OPC	OPC
snRNA_C9ALS_A4_MedialFrontalCortex	TCGATTTAGGTGCCAA-1	medial frontal cortex	C9-ALS	A4	F	58	batch_6	11620	3915	7777	3722	0.180723	0.0229537	15	Non_neuron	Astro	Astro_CD44
snRNA_C9ALS_A4_MedialFrontalCortex	CTCCAACGTACACTCA-1	medial frontal cortex	C9-ALS	A4	F	58	batch_6	11570	3780	7782	3613	0.138289	0.0113182	7	Non_neuron	OPC	OPC
snRNA_C9ALS_A4_MedialFrontalCortex	GCACGTGGTCCAAAGG-1	medial frontal cortex	C9-ALS	A4	F	58	batch_6	11716	4164	7822	3957	0.49505	0.0142666	10	Exc_neuron	Exc_intermediate	Exc_L3_IT_RORB_OTOGL
snRNA_C9ALS_A4_MedialFrontalCortex	GTAACCATCTTCGACC-1	medial frontal cortex	C9-ALS	A4	F	58	batch_6	11614	3895	7795	3724	0	0.0127449	7	Non_neuron	OPC	OPC
snRNA_C9ALS_A4_MedialFrontalCortex	CTAGGTACACTACGGC-1	medial frontal cortex	C9-ALS	A4	F	58	batch_6	11576	3670	7755	3508	0.146856	0.0153386	14	Inh_neuron	Inh_PVALB	Inh_PVALB_CUX2
snRNA_C9ALS_A4_MedialFrontalCortex	CTTGATTAGTCAGCCC-1	medial frontal cortex	C9-ALS	A4	F	58	batch_6	11569	3375	7712	3221	0.00864379	0.0104155	7	Non_neuron	OPC	OPC
snRNA_C9ALS_A4_MedialFrontalCortex	ATCTTCATCGCAATGT-1	medial frontal cortex	C9-ALS	A4	F	58	batch_6	11593	3897	7802	3721	0.00862589	0.0487034	7	Non_neuron	OPC	OPC
snRNA_C9ALS_A4_MedialFrontalCortex	GAAGCCCAGCCGAATG-1	medial frontal cortex	C9-ALS	A4	F	58	batch_6	11641	4149	7793	3956	0.807491	0.0127449	6	Exc_neuron	Exc_upper	Exc_L2_IT_CUX2_PDGFD
snRNA_C9ALS_A4_MedialFrontalCortex	ACTTCGCTCCGGACGT-1	medial frontal cortex	C9-ALS	A4	F	58	batch_6	11446	3773	7734	3641	0	0.0147965	7	Non_neuron	OPC	OPC
snRNA_C9ALS_A4_MedialFrontalCortex	CACCGTTCACAAAGTA-1	medial frontal cortex	C9-ALS	A4	F	58	batch_6	11385	3846	7787	3719	0.017567	0.0147965	7	Non_neuron	OPC	OPC
snRNA_C9ALS_A4_MedialFrontalCortex	GATCACACAGCAGAAC-1	medial frontal cortex	C9-ALS	A4	F	58	batch_6	11212	3952	7733	3847	0.294328	0.0222286	2	Non_neuron	Astro	Astro_HPSE2
snRNA_C9ALS_A4_MedialFrontalCortex	CACTAAGGTTTCTTAC-1	medial frontal cortex	C9-ALS	A4	F	58	batch_6	11195	3864	7728	3756	0.31264	0.0188679	2	Non_neuron	Astro	Astro_HPSE2
snRNA_C9ALS_A4_MedialFrontalCortex	ACTGTGACACGTCTCT-1	medial frontal cortex	C9-ALS	A4	F	58	batch_6	11143	3796	7728	3714	0.771785	0.021522	2	Non_neuron	Astro	Astro_HPSE2
snRNA_C9ALS_A4_MedialFrontalCortex	GGTTAACTCATTTGCT-1	medial frontal cortex	C9-ALS	A4	F	58	batch_6	11232	3477	7668	3366	0.59651	0.0104155	14	Inh_neuron	Inh_PVALB	Inh_PVALB_CUX2
snRNA_C9ALS_A4_MedialFrontalCortex	CGCATGGGTCTTCGAA-1	medial frontal cortex	C9-ALS	A4	F	58	batch_6	11344	4034	7746	3905	0.978491	0.0132411	6	Exc_neuron	Exc_upper	Exc_L2_IT_CUX2_CCBE1
snRNA_C9ALS_A4_MedialFrontalCortex	CTACAGAGTTCAGCTA-1	medial frontal cortex	C9-ALS	A4	F	58	batch_6	11151	3720	7683	3628	0.0269034	0.0208333	2	Non_neuron	Astro	Astro_HPSE2
snRNA_C9ALS_A4_MedialFrontalCortex	CATTCATGTTGCATTG-1	medial frontal cortex	C9-ALS	A4	F	58	batch_6	11053	4007	7646	3955	0.108568	0.0244626	5	Non_neuron	Oligo	Oligo_ENPP6
snRNA_C9ALS_A4_MedialFrontalCortex	CGGAACCCAGCTGAAG-1	medial frontal cortex	C9-ALS	A4	F	58	batch_6	11187	3923	7722	3821	0.286046	0.026885	14	Inh_neuron	Inh_PVALB	Inh_PVALB_PIEZO2
snRNA_C9ALS_A4_MedialFrontalCortex	AACAAAGGTAGCCCTG-1	medial frontal cortex	C9-ALS	A4	F	58	batch_6	10951	3560	7635	3503	0.0273948	0.0188679	2	Non_neuron	Astro	Astro_HPSE2
snRNA_C9ALS_A4_MedialFrontalCortex	ATGGGAGCAGGACAGT-1	medial frontal cortex	C9-ALS	A4	F	58	batch_6	11014	3983	7721	3899	0.490285	0.0229537	21	Inh_neuron	Inh_LAMP5	Inh_LAMP5_CPLX3_Rosehip
snRNA_C9ALS_A4_MedialFrontalCortex	AAACCCAGTCCGGATC-1	medial frontal cortex	C9-ALS	A4	F	58	batch_6	11137	3797	7695	3700	0.332226	0.0222286	10	Exc_neuron	Exc_intermediate	Exc_L3-5_IT_RORB_RPRM
snRNA_C9ALS_A4_MedialFrontalCortex	TTCACGCCATGACAAA-1	medial frontal cortex	C9-ALS	A4	F	58	batch_6	11037	3713	7704	3627	0.761076	0.0222286	14	Inh_neuron	Inh_SST	Inh_SST_GPC5
snRNA_C9ALS_A4_MedialFrontalCortex	TCCTAATGTAACATGA-1	medial frontal cortex	C9-ALS	A4	F	58	batch_6	10825	3790	7659	3738	0.387991	0.0260552	7	Non_neuron	OPC	OPC
snRNA_C9ALS_A4_MedialFrontalCortex	TCGTAGATCAATCCGA-1	medial frontal cortex	C9-ALS	A4	F	58	batch_6	10950	4025	7700	3937	0.410959	0.108355	7	Non_neuron	OPC	OPC
snRNA_C9ALS_A4_MedialFrontalCortex	GGGTCACAGCAAGGAA-1	medial frontal cortex	C9-ALS	A4	F	58	batch_6	11025	4400	7762	4307	0.217687	0.0487034	10	Exc_neuron	Exc_intermediate	Exc_L3_IT_RORB_OTOGL
snRNA_C9ALS_A4_MedialFrontalCortex	GGGCGTTGTAGAGACC-1	medial frontal cortex	C9-ALS	A4	F	58	batch_6	11016	4045	7705	3960	0.980392	0.0471659	24	Exc_neuron	Exc_deep	Exc_L5-6_IT_THEMIS_SMYD1
snRNA_C9ALS_A4_MedialFrontalCortex	GCTTCACGTTTCGGCG-1	medial frontal cortex	C9-ALS	A4	F	58	batch_6	10999	4122	7694	4031	0.290936	0.0182443	10	Exc_neuron	Exc_intermediate	Exc_L3-5_IT_RORB_GABRG1
snRNA_C9ALS_A4_MedialFrontalCortex	TCTATCATCCCAACTC-1	medial frontal cortex	C9-ALS	A4	F	58	batch_6	10984	3572	7636	3498	0.200291	0.0117837	6	Exc_neuron	Exc_upper	Exc_L2_IT_CUX2_CCBE1
snRNA_C9ALS_A4_MedialFrontalCortex	TCGATTTAGCACCTGC-1	medial frontal cortex	C9-ALS	A4	F	58	batch_6	10995	3928	7669	3846	0.127331	0.0229537	10	Exc_neuron	Exc_intermediate	Exc_L3-5_IT_RORB_ADAMTSL1
snRNA_C9ALS_A4_MedialFrontalCortex	TTCTAGTGTGGTCTAT-1	medial frontal cortex	C9-ALS	A4	F	58	batch_6	10751	3511	7619	3476	0.483676	0.0132411	14	Inh_neuron	Inh_PVALB	Inh_PVALB_CUX2
snRNA_C9ALS_A4_MedialFrontalCortex	TATTCCACACAGTACT-1	medial frontal cortex	C9-ALS	A4	F	58	batch_6	10523	3651	7537	3651	0.209066	0.031411	13	Non_neuron	Oligo	Oligo_OPALIN
snRNA_C9ALS_A4_MedialFrontalCortex	AGGACTTCAATTGCGT-1	medial frontal cortex	C9-ALS	A4	F	58	batch_6	10831	3906	7645	3842	0.766319	0.0390335	18	Exc_neuron	Exc_deep	Exc_L6_CT_TLE4_SEMA5A
snRNA_C9ALS_A4_MedialFrontalCortex	GTTGTGAAGCCAACCC-1	medial frontal cortex	C9-ALS	A4	F	58	batch_6	10793	4245	7710	4194	0.796813	0.0366775	10	Exc_neuron	Exc_intermediate	Exc_L3_IT_RORB_OTOGL
snRNA_C9ALS_A4_MedialFrontalCortex	AGACCATAGGCCCAAA-1	medial frontal cortex	C9-ALS	A4	F	58	batch_6	10760	3857	7661	3808	0.473978	0.0122592	10	Exc_neuron	Exc_intermediate	Exc_L3-5_IT_RORB_GABRG1
snRNA_C9ALS_A4_MedialFrontalCortex	CCACTTGAGACGTCCC-1	medial frontal cortex	C9-ALS	A4	F	58	batch_6	10732	3855	7692	3807	0.27022	0.0323996	25	Exc_neuron	Exc_deep	Exc_L5-6_NP_FOXP2_HTR2C
snRNA_C9ALS_A4_MedialFrontalCortex	GGCTTTCGTGGCTTAT-1	medial frontal cortex	C9-ALS	A4	F	58	batch_6	10532	3892	7641	3892	0.104444	0.0108622	7	Non_neuron	OPC	OPC
snRNA_C9ALS_A4_MedialFrontalCortex	CTTCAATAGTGCACAG-1	medial frontal cortex	C9-ALS	A4	F	58	batch_6	10380	3753	7627	3753	0.809249	0.0137482	2	Non_neuron	Astro	Astro_HPSE2
snRNA_C9ALS_A4_MedialFrontalCortex	CTCGAGGTCTACCAGA-1	medial frontal cortex	C9-ALS	A4	F	58	batch_6	10702	3661	7635	3625	0.0560643	0.0503009	10	Exc_neuron	Exc_intermediate	Exc_L2-3_IT_RORB_PRSS12
snRNA_C9ALS_A4_MedialFrontalCortex	TGTTGGACAGAGGACT-1	medial frontal cortex	C9-ALS	A4	F	58	batch_6	10509	4046	7685	4046	0.123703	0.015893	7	Non_neuron	OPC	OPC
snRNA_C9ALS_A4_MedialFrontalCortex	GTTCATTTCCCTTCCC-1	medial frontal cortex	C9-ALS	A4	F	58	batch_6	10545	3563	7622	3563	0.0189663	0.0104155	7	Non_neuron	OPC	OPC
snRNA_C9ALS_A4_MedialFrontalCortex	TCCACGTAGGCCTTCG-1	medial frontal cortex	C9-ALS	A4	F	58	batch_6	10439	3606	7622	3606	0.0287384	0.0195069	2	Non_neuron	Astro	Astro_HPSE2
snRNA_C9ALS_A4_MedialFrontalCortex	AGCTCAAAGCATCTTG-1	medial frontal cortex	C9-ALS	A4	F	58	batch_6	10369	3666	7610	3666	0.183238	0.021522	2	Non_neuron	Astro	Astro_HPSE2
snRNA_C9ALS_A4_MedialFrontalCortex	CTCCTTTCATTGACAC-1	medial frontal cortex	C9-ALS	A4	F	58	batch_6	10473	3509	7566	3509	0.0572902	0.0164604	7	Non_neuron	OPC	OPC
snRNA_C9ALS_A4_MedialFrontalCortex	TACTTGTTCACCTTGC-1	medial frontal cortex	C9-ALS	A4	F	58	batch_6	10503	3474	7607	3473	0.00952109	0.0117837	7	Non_neuron	OPC	OPC
snRNA_C9ALS_A4_MedialFrontalCortex	ATGATCGCACACGTGC-1	medial frontal cortex	C9-ALS	A4	F	58	batch_6	10428	3435	7616	3434	0.815113	0.0113182	14	Inh_neuron	Inh_PVALB	Inh_PVALB_PIEZO2
snRNA_C9ALS_A4_MedialFrontalCortex	ATACCGAAGACTGTTC-1	medial frontal cortex	C9-ALS	A4	F	58	batch_6	10490	4250	7747	4249	0.29552	0.0195069	16	Inh_neuron	Inh_VIP	Inh_VIP_FLT1
snRNA_C9ALS_A4_MedialFrontalCortex	GAGCCTGGTTTGAAAG-1	medial frontal cortex	C9-ALS	A4	F	58	batch_6	10527	3897	7590	3894	0.683956	0.0117837	6	Exc_neuron	Exc_upper	Exc_L2_IT_CUX2_PDGFD
snRNA_C9ALS_A4_MedialFrontalCortex	CGGAACCAGCCTTTGA-1	medial frontal cortex	C9-ALS	A4	F	58	batch_6	10479	3803	7598	3800	0.696631	0.0108622	6	Exc_neuron	Exc_upper	Exc_L2_IT_CUX2_PDGFD
snRNA_C9ALS_A4_MedialFrontalCortex	GTCCTCAGTCGGAAAC-1	medial frontal cortex	C9-ALS	A4	F	58	batch_6	10319	4098	7632	4098	0.145363	0.0456853	7	Non_neuron	OPC	OPC
snRNA_C9ALS_A4_MedialFrontalCortex	GGAGGATTCACCCATC-1	medial frontal cortex	C9-ALS	A4	F	58	batch_6	10458	3935	7588	3935	0.200803	0.0147965	6	Exc_neuron	Exc_upper	Exc_L2_IT_CUX2_PDGFD
snRNA_C9ALS_A4_MedialFrontalCortex	CCACCATAGCGTGAAC-1	medial frontal cortex	C9-ALS	A4	F	58	batch_6	10178	3825	7533	3824	0.953036	0.0137482	2	Non_neuron	Astro	Astro_HPSE2
snRNA_C9ALS_A4_MedialFrontalCortex	AGGTCATGTTCAATCG-1	medial frontal cortex	C9-ALS	A4	F	58	batch_6	10282	3981	7600	3980	0.145886	0.136483	7	Non_neuron	OPC	OPC
snRNA_C9ALS_A4_MedialFrontalCortex	GGGCCATAGCACTTTG-1	medial frontal cortex	C9-ALS	A4	F	58	batch_6	10260	3249	7492	3249	0.155945	0.0113182	7	Non_neuron	OPC	OPC
snRNA_C9ALS_A4_MedialFrontalCortex	GTGTCCTCAGTGGGTA-1	medial frontal cortex	C9-ALS	A4	F	58	batch_6	10402	3810	7621	3810	0.596039	0.0147965	6	Exc_neuron	Exc_upper	Exc_L2_IT_CUX2_PDGFD
snRNA_C9ALS_A4_MedialFrontalCortex	ATCACGACAGAATTCC-1	medial frontal cortex	C9-ALS	A4	F	58	batch_6	10248	3899	7649	3897	0.595238	0.108355	22	Non_neuron	VLMC	VLMC_CEMIP
snRNA_C9ALS_A4_MedialFrontalCortex	TGCAGGCAGAACTTCC-1	medial frontal cortex	C9-ALS	A4	F	58	batch_6	10124	3705	7465	3704	0.316081	0.0201618	4	Non_neuron	Oligo	Oligo_OPALIN
snRNA_C9ALS_A4_MedialFrontalCortex	TTGTTCAAGTCGGGAT-1	medial frontal cortex	C9-ALS	A4	F	58	batch_6	10304	3818	7579	3818	0.0970497	0.0260552	14	Inh_neuron	Inh_PVALB	Inh_PVALB_PIEZO2
snRNA_C9ALS_A4_MedialFrontalCortex	GTTTGGATCCTAAACG-1	medial frontal cortex	C9-ALS	A4	F	58	batch_6	10266	3470	7521	3470	0.00974089	0.0153386	7	Non_neuron	OPC	OPC
snRNA_C9ALS_A4_MedialFrontalCortex	CGTGATAAGCTCGAAG-1	medial frontal cortex	C9-ALS	A4	F	58	batch_6	10328	3761	7559	3760	0.135554	0.0554921	6	Exc_neuron	Exc_upper	Exc_L2_IT_CUX2_LRRC2
snRNA_C9ALS_A4_MedialFrontalCortex	TCAGTTTTCTCTTGCG-1	medial frontal cortex	C9-ALS	A4	F	58	batch_6	10233	3289	7510	3288	0	0.00791557	7	Non_neuron	OPC	OPC
snRNA_C9ALS_A4_MedialFrontalCortex	AGATAGATCATTTACC-1	medial frontal cortex	C9-ALS	A4	F	58	batch_6	10145	3677	7530	3677	0	0.0286169	11	Non_neuron	Micro	Micro
snRNA_C9ALS_A4_MedialFrontalCortex	GGGACAATCATCTATC-1	medial frontal cortex	C9-ALS	A4	F	58	batch_6	10161	3502	7526	3502	0	0.0122592	7	Non_neuron	OPC	OPC
snRNA_C9ALS_A4_MedialFrontalCortex	GGGAGTACATCCGATA-1	medial frontal cortex	C9-ALS	A4	F	58	batch_6	10125	3416	7510	3416	0	0.015893	7	Non_neuron	OPC	OPC
snRNA_C9ALS_A4_MedialFrontalCortex	CTCTCAGTCGGCTTCT-1	medial frontal cortex	C9-ALS	A4	F	58	batch_6	10065	3191	7448	3191	0.0198708	0.00912845	7	Non_neuron	OPC	OPC
snRNA_C9ALS_A4_MedialFrontalCortex	CCCGAAGTCGCTGATA-1	medial frontal cortex	C9-ALS	A4	F	58	batch_6	10168	3986	7547	3986	0.334382	0.0244626	10	Exc_neuron	Exc_intermediate	Exc_L3-5_IT_RORB_RPRM
snRNA_C9ALS_A4_MedialFrontalCortex	AGGGTCCAGGAGGCAG-1	medial frontal cortex	C9-ALS	A4	F	58	batch_6	9984	3370	7452	3370	0.380609	0.00997783	14	Inh_neuron	Inh_PVALB	Inh_PVALB_PIEZO2
snRNA_C9ALS_A4_MedialFrontalCortex	ATTATCCGTTGGACTT-1	medial frontal cortex	C9-ALS	A4	F	58	batch_6	9750	3623	7401	3623	0.605128	0.0222286	4	Non_neuron	Oligo	Oligo_OPALIN
snRNA_C9ALS_A4_MedialFrontalCortex	TCTGCCATCCGTGCGA-1	medial frontal cortex	C9-ALS	A4	F	58	batch_6	10042	3461	7486	3461	0.955985	0.0378359	14	Inh_neuron	Inh_SST	Inh_SST_GPC5
snRNA_C9ALS_A4_MedialFrontalCortex	GGGAGATTCACCTGGG-1	medial frontal cortex	C9-ALS	A4	F	58	batch_6	9886	3657	7496	3657	0.15173	0.0142666	2	Non_neuron	Astro	Astro_HPSE2
snRNA_C9ALS_A4_MedialFrontalCortex	CACACAACATCCTTCG-1	medial frontal cortex	C9-ALS	A4	F	58	batch_6	9920	3419	7453	3419	0.0403226	0.0170411	7	Non_neuron	OPC	OPC
snRNA_C9ALS_A4_MedialFrontalCortex	CTTTCAACAACGACTT-1	medial frontal cortex	C9-ALS	A4	F	58	batch_6	9829	3488	7447	3488	0.010174	0.0182443	15	Non_neuron	Astro	Astro_CD44
snRNA_C9ALS_A4_MedialFrontalCortex	GTGTGATAGCCAAGTG-1	medial frontal cortex	C9-ALS	A4	F	58	batch_6	9930	3780	7527	3780	0.795569	0.00714508	16	Inh_neuron	Inh_VIP	Inh_VIP_FLT1
snRNA_C9ALS_A4_MedialFrontalCortex	ACTTTGTTCATGAGTC-1	medial frontal cortex	C9-ALS	A4	F	58	batch_6	9740	3533	7425	3531	0.308008	0.0164604	2	Non_neuron	Astro	Astro_HPSE2
snRNA_C9ALS_A4_MedialFrontalCortex	GTTAGACAGCTGTTAC-1	medial frontal cortex	C9-ALS	A4	F	58	batch_6	9715	3647	7472	3647	0.494081	0.0244626	2	Non_neuron	Astro	Astro_HPSE2
snRNA_C9ALS_A4_MedialFrontalCortex	CTACCTGTCTTGCAGA-1	medial frontal cortex	C9-ALS	A4	F	58	batch_6	9960	3443	7436	3443	0.210843	0.026885	18	Exc_neuron	Exc_deep	Exc_L6_CT_TLE4_SEMA5A
snRNA_C9ALS_A4_MedialFrontalCortex	CAGCGTGAGTAGGATT-1	medial frontal cortex	C9-ALS	A4	F	58	batch_6	9746	4038	7511	4038	0.400164	0.025248	15	Non_neuron	Astro	Astro_CD44
snRNA_C9ALS_A4_MedialFrontalCortex	AATGGCTAGGTAAGAG-1	medial frontal cortex	C9-ALS	A4	F	58	batch_6	9940	3970	7517	3970	0.291751	0.033419	10	Exc_neuron	Exc_intermediate	Exc_L3-5_IT_RORB_ADAMTSL1
snRNA_C9ALS_A4_MedialFrontalCortex	TCGTAGAGTACTAGCT-1	medial frontal cortex	C9-ALS	A4	F	58	batch_6	9795	3661	7452	3661	0	0.0127449	7	Non_neuron	OPC	OPC
snRNA_C9ALS_A4_MedialFrontalCortex	AAGCATCCAATTGGTC-1	medial frontal cortex	C9-ALS	A4	F	58	batch_6	9746	3120	7357	3120	0.0205212	0.0127449	7	Non_neuron	OPC	OPC
snRNA_C9ALS_A4_MedialFrontalCortex	TCTATCACAGCAATTC-1	medial frontal cortex	C9-ALS	A4	F	58	batch_6	9623	3606	7418	3606	0.239011	0.0170411	2	Non_neuron	Astro	Astro_HPSE2
snRNA_C9ALS_A4_MedialFrontalCortex	GTATTTCCAAGACGAC-1	medial frontal cortex	C9-ALS	A4	F	58	batch_6	9808	3696	7462	3696	0.683116	0.015893	16	Inh_neuron	Inh_other_CGE	Inh_ADARB2_SCML4
snRNA_C9ALS_A4_MedialFrontalCortex	TGTCCTGCATACAGCT-1	medial frontal cortex	C9-ALS	A4	F	58	batch_6	9835	3938	7463	3938	0.569395	0.0593281	6	Exc_neuron	Exc_upper	Exc_L2_IT_CUX2_PDGFD
snRNA_C9ALS_A4_MedialFrontalCortex	ATGGGTTCAGTTCTAG-1	medial frontal cortex	C9-ALS	A4	F	58	batch_6	9590	3681	7390	3681	0.281543	0.0153386	4	Non_neuron	Oligo	Oligo_OPALIN
snRNA_C9ALS_A4_MedialFrontalCortex	ACTTATCTCCGAGGCT-1	medial frontal cortex	C9-ALS	A4	F	58	batch_6	9716	3145	7338	3145	0	0.00831202	7	Non_neuron	OPC	OPC
snRNA_C9ALS_A4_MedialFrontalCortex	CGATCGGCAGGATTCT-1	medial frontal cortex	C9-ALS	A4	F	58	batch_6	9578	3651	7432	3651	0.0313218	0.021522	2	Non_neuron	Astro	Astro_HPSE2
snRNA_C9ALS_A4_MedialFrontalCortex	CAACCTCGTTATAGCC-1	medial frontal cortex	C9-ALS	A4	F	58	batch_6	9735	3233	7361	3233	0.0102722	0.0108622	7	Non_neuron	OPC	OPC
snRNA_C9ALS_A4_MedialFrontalCortex	AACAACCTCCCGTGTT-1	medial frontal cortex	C9-ALS	A4	F	58	batch_6	9532	3507	7440	3507	0.797314	0.021522	2	Non_neuron	Astro	Astro_HPSE2
snRNA_C9ALS_A4_MedialFrontalCortex	ACACCAAAGGACTATA-1	medial frontal cortex	C9-ALS	A4	F	58	batch_6	9677	3240	7385	3240	0	0.026885	7	Non_neuron	OPC	OPC
snRNA_C9ALS_A4_MedialFrontalCortex	ACACTGAAGTTGGCGA-1	medial frontal cortex	C9-ALS	A4	F	58	batch_6	9759	3863	7453	3863	0.563582	0.0176355	10	Exc_neuron	Exc_intermediate	Exc_L3-5_IT_RORB_GABRG1
snRNA_C9ALS_A4_MedialFrontalCortex	GGTTAACTCCACTTTA-1	medial frontal cortex	C9-ALS	A4	F	58	batch_6	9550	3491	7416	3491	0.157068	0.0208333	2	Non_neuron	Astro	Astro_HPSE2
snRNA_C9ALS_A4_MedialFrontalCortex	GATGTTGTCGCGCCAA-1	medial frontal cortex	C9-ALS	A4	F	58	batch_6	9454	3460	7376	3460	0.359636	0.0201618	2	Non_neuron	Astro	Astro_HPSE2
snRNA_C9ALS_A4_MedialFrontalCortex	GATCGTATCACTCGAA-1	medial frontal cortex	C9-ALS	A4	F	58	batch_6	9429	3675	7412	3675	0.583307	0.0195069	4	Non_neuron	Oligo	Oligo_OPALIN
snRNA_C9ALS_A4_MedialFrontalCortex	TCAAGACTCCTAACAG-1	medial frontal cortex	C9-ALS	A4	F	58	batch_6	9473	3666	7392	3666	0.0844505	0.0229537	13	Non_neuron	Oligo	Oligo_OPALIN
snRNA_C9ALS_A4_MedialFrontalCortex	GAGACTTTCTGGACTA-1	medial frontal cortex	C9-ALS	A4	F	58	batch_6	9326	3476	7341	3476	0.321681	0.0142666	2	Non_neuron	Astro	Astro_HPSE2
snRNA_C9ALS_A4_MedialFrontalCortex	CGTGCTTGTTGTAGCT-1	medial frontal cortex	C9-ALS	A4	F	58	batch_6	9629	3440	7386	3440	0.550421	0.0176355	6	Exc_neuron	Exc_upper	Exc_L2_IT_CUX2_LRRC2
snRNA_C9ALS_A4_MedialFrontalCortex	TCTCTGGTCACTGGTA-1	medial frontal cortex	C9-ALS	A4	F	58	batch_6	9495	3211	7330	3211	0.0105319	0.00912845	7	Non_neuron	OPC	OPC
snRNA_C9ALS_A4_MedialFrontalCortex	GATTGGTTCACCTGGG-1	medial frontal cortex	C9-ALS	A4	F	58	batch_6	9410	3450	7285	3450	0.031881	0.0104155	5	Non_neuron	Oligo	Oligo_ENPP6
snRNA_C9ALS_A4_MedialFrontalCortex	GGTTCTCCACCTTCCA-1	medial frontal cortex	C9-ALS	A4	F	58	batch_6	9468	3322	7321	3322	0.0105619	0.0095489	7	Non_neuron	OPC	OPC
snRNA_C9ALS_A4_MedialFrontalCortex	TCTAACTGTACAAGCG-1	medial frontal cortex	C9-ALS	A4	F	58	batch_6	9508	3322	7319	3321	0.178797	0.0236981	21	Inh_neuron	Inh_LAMP5	Inh_LAMP5_CHST9
snRNA_C9ALS_A4_MedialFrontalCortex	CTTACCGCAGCTATAC-1	medial frontal cortex	C9-ALS	A4	F	58	batch_6	9524	3217	7324	3217	0.0209996	0.0127449	7	Non_neuron	OPC	OPC
snRNA_C9ALS_A4_MedialFrontalCortex	GGCTTTCAGTTGTCAC-1	medial frontal cortex	C9-ALS	A4	F	58	batch_6	9530	3305	7331	3305	0.0209864	0.0657492	7	Non_neuron	OPC	OPC
snRNA_C9ALS_A4_MedialFrontalCortex	AGGTAGGCACAGTGAG-1	medial frontal cortex	C9-ALS	A4	F	58	batch_6	9513	3091	7376	3091	0.0210239	0.123987	7	Non_neuron	OPC	OPC
snRNA_C9ALS_A4_MedialFrontalCortex	CACCAAATCCTCTGCA-1	medial frontal cortex	C9-ALS	A4	F	58	batch_6	9383	3319	7350	3319	0	0.0095489	7	Non_neuron	OPC	OPC
snRNA_C9ALS_A4_MedialFrontalCortex	GCAGCTGTCGATGGAG-1	medial frontal cortex	C9-ALS	A4	F	58	batch_6	9458	3606	7356	3605	0.348911	0.0503009	26	Inh_neuron	Inh_PVALB	Inh_PVALB_SCUBE3
snRNA_C9ALS_A4_MedialFrontalCortex	GCTGAATAGACATCAA-1	medial frontal cortex	C9-ALS	A4	F	58	batch_6	9485	3240	7325	3240	0.231945	0.0113182	6	Exc_neuron	Exc_upper	Exc_L2_IT_CUX2_CCBE1
snRNA_C9ALS_A4_MedialFrontalCortex	CAACAGTCAATGTCTG-1	medial frontal cortex	C9-ALS	A4	F	58	batch_6	9360	3173	7281	3173	0.0106838	0.0142666	7	Non_neuron	OPC	OPC
snRNA_C9ALS_A4_MedialFrontalCortex	CACAGATAGTGGTTGG-1	medial frontal cortex	C9-ALS	A4	F	58	batch_6	9284	3696	7409	3696	0.0861698	0.0104155	7	Non_neuron	OPC	OPC
snRNA_C9ALS_A4_MedialFrontalCortex	CCGCAAGCACCGTGCA-1	medial frontal cortex	C9-ALS	A4	F	58	batch_6	9333	3188	7299	3188	0.032144	0.0104155	14	Inh_neuron	Inh_PVALB	Inh_PVALB_CUX2
snRNA_C9ALS_A4_MedialFrontalCortex	GTCTTTATCTCGAGTA-1	medial frontal cortex	C9-ALS	A4	F	58	batch_6	9224	2983	7277	2983	0.878144	0.0104155	14	Inh_neuron	Inh_PVALB	Inh_PVALB_CUX2
snRNA_C9ALS_A4_MedialFrontalCortex	TCCTAATTCGCTAGCG-1	medial frontal cortex	C9-ALS	A4	F	58	batch_6	9236	3783	7429	3782	0.0433088	0.159463	11	Non_neuron	Micro	Micro
snRNA_C9ALS_A4_MedialFrontalCortex	TAATTCCCATCCTCAC-1	medial frontal cortex	C9-ALS	A4	F	58	batch_6	9165	3444	7374	3444	0.30551	0.0176355	2	Non_neuron	Astro	Astro_HPSE2
snRNA_C9ALS_A4_MedialFrontalCortex	GACTCTCCAGAACTAA-1	medial frontal cortex	C9-ALS	A4	F	58	batch_6	9210	3517	7362	3516	0.0108578	0.0170411	7	Non_neuron	OPC	OPC
snRNA_C9ALS_A4_MedialFrontalCortex	CCCTAACAGGCTCCCA-1	medial frontal cortex	C9-ALS	A4	F	58	batch_6	9217	3405	7371	3405	0.0433981	0.0137482	7	Non_neuron	OPC	OPC
snRNA_C9ALS_A4_MedialFrontalCortex	TCCTCTTGTTTGTTGG-1	medial frontal cortex	C9-ALS	A4	F	58	batch_6	9049	3339	7358	3339	0.0773566	0.0188679	2	Non_neuron	Astro	Astro_HPSE2
snRNA_C9ALS_A4_MedialFrontalCortex	TGATTCTTCTAGGAAA-1	medial frontal cortex	C9-ALS	A4	F	58	batch_6	9223	3304	7351	3304	0.0758972	0.0153386	14	Inh_neuron	Inh_PVALB	Inh_PVALB_PIEZO2
snRNA_C9ALS_A4_MedialFrontalCortex	ACGTAGTAGACATAAC-1	medial frontal cortex	C9-ALS	A4	F	58	batch_6	9227	3222	7312	3222	0.0325133	0.00997783	7	Non_neuron	OPC	OPC
snRNA_C9ALS_A4_MedialFrontalCortex	CTCAGTCTCGCTTACC-1	medial frontal cortex	C9-ALS	A4	F	58	batch_6	9223	3403	7317	3403	0.227692	0.00499853	16	Inh_neuron	Inh_VIP	Inh_VIP_FLT1
snRNA_C9ALS_A4_MedialFrontalCortex	TGATGCACAACCAATC-1	medial frontal cortex	C9-ALS	A4	F	58	batch_6	9110	3342	7358	3342	0.0329308	0.00997783	7	Non_neuron	OPC	OPC
snRNA_C9ALS_A4_MedialFrontalCortex	CACAGATAGCTCATAC-1	medial frontal cortex	C9-ALS	A4	F	58	batch_6	9102	3436	7369	3436	0.0439464	0.0132411	7	Non_neuron	OPC	OPC
snRNA_C9ALS_A4_MedialFrontalCortex	TCGCTCACAGCACGAA-1	medial frontal cortex	C9-ALS	A4	F	58	batch_6	8987	3861	7443	3861	0.589741	0.189655	4	Non_neuron	Oligo	Oligo_OPALIN
snRNA_C9ALS_A4_MedialFrontalCortex	CTTGAGAAGATTAGAC-1	medial frontal cortex	C9-ALS	A4	F	58	batch_6	8886	3812	7471	3812	0.416385	0.0164604	4	Non_neuron	Oligo	Oligo_OPALIN
snRNA_C9ALS_A4_MedialFrontalCortex	CACTGAAAGCACTGGA-1	medial frontal cortex	C9-ALS	A4	F	58	batch_6	8906	3464	7385	3464	0.707388	0.0304519	7	Non_neuron	OPC	OPC
snRNA_C9ALS_A4_MedialFrontalCortex	TGAGTCATCTATCACT-1	medial frontal cortex	C9-ALS	A4	F	58	batch_6	9049	3049	7327	3049	0.0552547	0.00871624	7	Non_neuron	OPC	OPC
snRNA_C9ALS_A4_MedialFrontalCortex	CGGAGAAAGAAACCCG-1	medial frontal cortex	C9-ALS	A4	F	58	batch_6	9122	3617	7436	3617	0.591975	0.0378359	25	Exc_neuron	Exc_deep	Exc_L5-6_NP_FOXP2_HTR2C
snRNA_C9ALS_A4_MedialFrontalCortex	TGCCGAGTCGGATAAA-1	medial frontal cortex	C9-ALS	A4	F	58	batch_6	9117	3574	7387	3574	0.833608	0.0208333	10	Exc_neuron	Exc_intermediate	Exc_L3-5_IT_RORB_GRIN3A
snRNA_C9ALS_A4_MedialFrontalCortex	ATAGAGAAGTGGAAGA-1	medial frontal cortex	C9-ALS	A4	F	58	batch_6	8995	3640	7418	3640	0.344636	0.0503009	14	Inh_neuron	Inh_PVALB	Inh_PVALB_CUX2
snRNA_C9ALS_A4_MedialFrontalCortex	TCAGTTTTCACGTAGT-1	medial frontal cortex	C9-ALS	A4	F	58	batch_6	8850	3380	7331	3380	0.384181	0.0229537	2	Non_neuron	Astro	Astro_HPSE2
snRNA_C9ALS_A4_MedialFrontalCortex	TCAAGCAGTTACCCAA-1	medial frontal cortex	C9-ALS	A4	F	58	batch_6	8933	3239	7424	3238	0.167917	0.0286169	19	Non_neuron	Endo	Endo
snRNA_C9ALS_A4_MedialFrontalCortex	ACAACCACAGTATGAA-1	medial frontal cortex	C9-ALS	A4	F	58	batch_6	8936	3129	7334	3129	0	0.0117837	7	Non_neuron	OPC	OPC
snRNA_C9ALS_A4_MedialFrontalCortex	GTCATCCGTCTAGATC-1	medial frontal cortex	C9-ALS	A4	F	58	batch_6	8950	3418	7406	3418	0.480447	0.00752666	16	Inh_neuron	Inh_VIP	Inh_VIP_ZBTB20
snRNA_C9ALS_A4_MedialFrontalCortex	GGGATGATCCCGAGGT-1	medial frontal cortex	C9-ALS	A4	F	58	batch_6	8843	3347	7352	3347	0.0791587	0.0142666	7	Non_neuron	OPC	OPC
snRNA_C9ALS_A4_MedialFrontalCortex	GTTCATTCATGGCTAT-1	medial frontal cortex	C9-ALS	A4	F	58	batch_6	8637	3304	7311	3304	0.602061	0.0095489	4	Non_neuron	Oligo	Oligo_OPALIN
snRNA_C9ALS_A4_MedialFrontalCortex	CCCTCTCTCAACACGT-1	medial frontal cortex	C9-ALS	A4	F	58	batch_6	8981	3314	7384	3314	0.812827	0.0147965	10	Exc_neuron	Exc_intermediate	Exc_L3_IT_RORB_OTOGL
snRNA_C9ALS_A4_MedialFrontalCortex	GTCATTTCACCCATAA-1	medial frontal cortex	C9-ALS	A4	F	58	batch_6	8882	3537	7383	3537	0.0450349	0.0657492	7	Non_neuron	OPC	OPC
snRNA_C9ALS_A4_MedialFrontalCortex	GATCGTACATCGCTGG-1	medial frontal cortex	C9-ALS	A4	F	58	batch_6	8813	3207	7350	3207	0.0340406	0.0244626	7	Non_neuron	OPC	OPC
snRNA_C9ALS_A4_MedialFrontalCortex	CAAAGAATCGATTGGT-1	medial frontal cortex	C9-ALS	A4	F	58	batch_6	8822	3330	7374	3330	0.612106	0.0195069	21	Inh_neuron	Inh_LAMP5	Inh_LAMP5_CHST9
snRNA_C9ALS_A4_MedialFrontalCortex	TTTATGCAGAGCATTA-1	medial frontal cortex	C9-ALS	A4	F	58	batch_6	8817	3090	7326	3090	0.612453	0.0170411	14	Inh_neuron	Inh_PVALB	Inh_PVALB_CUX2
snRNA_C9ALS_A4_MedialFrontalCortex	AATGGCTTCACACGAT-1	medial frontal cortex	C9-ALS	A4	F	58	batch_6	8843	3049	7306	3049	0	0.00831202	7	Non_neuron	OPC	OPC
snRNA_C9ALS_A4_MedialFrontalCortex	ACAGAAACAGCGGTTC-1	medial frontal cortex	C9-ALS	A4	F	58	batch_6	8838	3286	7362	3286	0.158407	0.0229537	14	Inh_neuron	Inh_PVALB	Inh_PVALB_MYBPC1
snRNA_C9ALS_A4_MedialFrontalCortex	GAGTCTACAATGAACA-1	medial frontal cortex	C9-ALS	A4	F	58	batch_6	8866	3436	7403	3436	0.270697	0.00912845	16	Inh_neuron	Inh_VIP	Inh_VIP_FLT1
snRNA_C9ALS_A4_MedialFrontalCortex	AACAAAGAGACTCTTG-1	medial frontal cortex	C9-ALS	A4	F	58	batch_6	8686	3341	7357	3341	0.483537	0.0195069	15	Non_neuron	Astro	Astro_CD44
snRNA_C9ALS_A4_MedialFrontalCortex	GTAGTACAGCCATCCG-1	medial frontal cortex	C9-ALS	A4	F	58	batch_6	8592	3291	7358	3291	0.721601	0.015893	2	Non_neuron	Astro	Astro_HPSE2
snRNA_C9ALS_A4_MedialFrontalCortex	CCGATGGAGGTGCTTT-1	medial frontal cortex	C9-ALS	A4	F	58	batch_6	8863	3536	7375	3536	0.767235	0.00997783	6	Exc_neuron	Exc_upper	Exc_L2_IT_CUX2_CCBE1
snRNA_C9ALS_A4_MedialFrontalCortex	GCTTGGGCAAAGACGC-1	medial frontal cortex	C9-ALS	A4	F	58	batch_6	8747	3385	7357	3385	0.0800274	0.0122592	7	Non_neuron	OPC	OPC
snRNA_C9ALS_A4_MedialFrontalCortex	ATGAGTCAGTCACACT-1	medial frontal cortex	C9-ALS	A4	F	58	batch_6	8735	3052	7304	3052	0.0114482	0.00912845	7	Non_neuron	OPC	OPC
snRNA_C9ALS_A4_MedialFrontalCortex	TAATTCCGTTCTTAGG-1	medial frontal cortex	C9-ALS	A4	F	58	batch_6	8581	3302	7361	3302	0.12819	0.0195069	2	Non_neuron	Astro	Astro_HPSE2
snRNA_C9ALS_A4_MedialFrontalCortex	GGAACCCAGCCAAGCA-1	medial frontal cortex	C9-ALS	A4	F	58	batch_6	8616	3429	7394	3429	0.638347	0.00871624	19	Non_neuron	Endo	Endo
snRNA_C9ALS_A4_MedialFrontalCortex	ACCAACAAGACCATGG-1	medial frontal cortex	C9-ALS	A4	F	58	batch_6	8804	3516	7407	3516	0.851886	0.0170411	10	Exc_neuron	Exc_intermediate	Exc_L3-5_IT_RORB_GABRG1
snRNA_C9ALS_A4_MedialFrontalCortex	CAGAGCCTCCAGTTCC-1	medial frontal cortex	C9-ALS	A4	F	58	batch_6	8715	3097	7306	3097	0.0803213	0.0170411	14	Inh_neuron	Inh_PVALB	Inh_PVALB_CUX2
snRNA_C9ALS_A4_MedialFrontalCortex	GTCATGACAGAGATTA-1	medial frontal cortex	C9-ALS	A4	F	58	batch_6	8566	3365	7347	3365	0.37357	0.0164604	2	Non_neuron	Astro	Astro_HPSE2
snRNA_C9ALS_A4_MedialFrontalCortex	CTCATTACATCGTCCT-1	medial frontal cortex	C9-ALS	A4	F	58	batch_6	8658	3199	7310	3199	0.0808501	0.021522	7	Non_neuron	OPC	OPC
snRNA_C9ALS_A4_MedialFrontalCortex	CGTTCTGTCTTCGCTG-1	medial frontal cortex	C9-ALS	A4	F	58	batch_6	8758	3555	7409	3555	0.776433	0.0573694	10	Exc_neuron	Exc_intermediate	Exc_L3-5_IT_RORB_RPRM
snRNA_C9ALS_A4_MedialFrontalCortex	AGAGCAGGTGAGTTGG-1	medial frontal cortex	C9-ALS	A4	F	58	batch_6	8741	3761	7430	3761	0.377531	0.0355563	6	Exc_neuron	Exc_upper	Exc_L2_IT_CUX2_PDGFD
snRNA_C9ALS_A4_MedialFrontalCortex	GAGTGTTTCTTACCAT-1	medial frontal cortex	C9-ALS	A4	F	58	batch_6	8635	3370	7362	3370	0.521135	0.026885	14	Inh_neuron	Inh_PVALB	Inh_PVALB_CUX2
snRNA_C9ALS_A4_MedialFrontalCortex	CTGTCGTTCCGGTTCT-1	medial frontal cortex	C9-ALS	A4	F	58	batch_6	8632	3256	7321	3256	0.0347544	0.0195069	7	Non_neuron	OPC	OPC
snRNA_C9ALS_A4_MedialFrontalCortex	AGTCATGGTTGCGAAG-1	medial frontal cortex	C9-ALS	A4	F	58	batch_6	8718	3611	7372	3611	0.389998	0.0366775	6	Exc_neuron	Exc_upper	Exc_L2_IT_CUX2_PDGFD
snRNA_C9ALS_A4_MedialFrontalCortex	TCCTCCCGTCAGTTTG-1	medial frontal cortex	C9-ALS	A4	F	58	batch_6	8614	3357	7350	3357	0.034827	0.0176355	7	Non_neuron	OPC	OPC
snRNA_C9ALS_A4_MedialFrontalCortex	ACAGAAAGTCACCGAC-1	medial frontal cortex	C9-ALS	A4	F	58	batch_6	8606	3211	7314	3211	0.0464792	0.0323996	7	Non_neuron	OPC	OPC
snRNA_C9ALS_A4_MedialFrontalCortex	CAATTTCCAGCGGTTC-1	medial frontal cortex	C9-ALS	A4	F	58	batch_6	8555	3086	7295	3086	0.140269	0.0142666	14	Inh_neuron	Inh_PVALB	Inh_PVALB_CUX2
snRNA_C9ALS_A4_MedialFrontalCortex	GTAGGAGTCCATCGTC-1	medial frontal cortex	C9-ALS	A4	F	58	batch_6	8444	3209	7309	3209	0.39081	0.0182443	2	Non_neuron	Astro	Astro_HPSE2
snRNA_C9ALS_A4_MedialFrontalCortex	GTCCTCACACAGACGA-1	medial frontal cortex	C9-ALS	A4	F	58	batch_6	8528	3328	7341	3328	0.0820826	0.0208333	7	Non_neuron	OPC	OPC
snRNA_C9ALS_A4_MedialFrontalCortex	AGACAGGTCTTTGCAT-1	medial frontal cortex	C9-ALS	A4	F	58	batch_6	8397	3333	7320	3333	0.785995	0.0182443	2	Non_neuron	Astro	Astro_HPSE2
snRNA_C9ALS_A4_MedialFrontalCortex	ACATCGATCCACACAA-1	medial frontal cortex	C9-ALS	A4	F	58	batch_6	8548	3026	7277	3026	0.152082	0.0170411	26	Inh_neuron	Inh_PVALB	Inh_PVALB_SCUBE3
snRNA_C9ALS_A4_MedialFrontalCortex	GGGACTCCAGTGTGCC-1	medial frontal cortex	C9-ALS	A4	F	58	batch_6	8530	3242	7314	3242	0.0234467	0.00912845	7	Non_neuron	OPC	OPC
snRNA_C9ALS_A4_MedialFrontalCortex	TGTTCTAGTCGGTAAG-1	medial frontal cortex	C9-ALS	A4	F	58	batch_6	8539	3441	7353	3441	0.011711	0.0153386	7	Non_neuron	OPC	OPC
snRNA_C9ALS_A4_MedialFrontalCortex	GTTACGAGTTCCGCAG-1	medial frontal cortex	C9-ALS	A4	F	58	batch_6	8530	3040	7296	3040	0.152403	0.0104155	14	Inh_neuron	Inh_PVALB	Inh_PVALB_PIEZO2
snRNA_C9ALS_A4_MedialFrontalCortex	TCGGTCTCACAGACGA-1	medial frontal cortex	C9-ALS	A4	F	58	batch_6	8362	3309	7301	3309	0.179383	0.015893	2	Non_neuron	Astro	Astro_HPSE2
snRNA_C9ALS_A4_MedialFrontalCortex	GTAGAGGCACGCTGCA-1	medial frontal cortex	C9-ALS	A4	F	58	batch_6	8600	2861	7258	2861	0.593023	0.0415544	6	Exc_neuron	Exc_upper	Exc_L2_IT_CUX2_LRRC2
snRNA_C9ALS_A4_MedialFrontalCortex	ACTGTGATCGATAACC-1	medial frontal cortex	C9-ALS	A4	F	58	batch_6	8493	2993	7277	2993	0.0117744	0.0095489	7	Non_neuron	OPC	OPC
snRNA_C9ALS_A4_MedialFrontalCortex	TGACAGTAGCGTATGG-1	medial frontal cortex	C9-ALS	A4	F	58	batch_6	8351	3424	7301	3424	0.586756	0.0153386	2	Non_neuron	Astro	Astro_HPSE2
snRNA_C9ALS_A4_MedialFrontalCortex	TACTTCACACAGAAGC-1	medial frontal cortex	C9-ALS	A4	F	58	batch_6	8446	3231	7311	3231	0.0591996	0.0127449	7	Non_neuron	OPC	OPC
snRNA_C9ALS_A4_MedialFrontalCortex	TGATGGTTCTACCTTA-1	medial frontal cortex	C9-ALS	A4	F	58	batch_6	8424	3458	7332	3458	0.451092	0.178591	19	Non_neuron	Endo	Endo
snRNA_C9ALS_A4_MedialFrontalCortex	CTTTCGGAGCGTATAA-1	medial frontal cortex	C9-ALS	A4	F	58	batch_6	8264	3481	7269	3481	0.399322	0.025248	4	Non_neuron	Oligo	Oligo_ENPP6
snRNA_C9ALS_A4_MedialFrontalCortex	GTAACACTCAAGCTGT-1	medial frontal cortex	C9-ALS	A4	F	58	batch_6	8465	3290	7333	3290	0.153574	0.0244626	14	Inh_neuron	Inh_SST	Inh_SST_EDNRA
snRNA_C9ALS_A4_MedialFrontalCortex	CACGTTCAGTCTGGTT-1	medial frontal cortex	C9-ALS	A4	F	58	batch_6	8420	3015	7279	3015	0	0.0573694	7	Non_neuron	OPC	OPC
snRNA_C9ALS_A4_MedialFrontalCortex	CATTTCACAGACATCT-1	medial frontal cortex	C9-ALS	A4	F	58	batch_6	8361	3574	7327	3574	0.239206	0.0222286	19	Non_neuron	Endo	Endo
snRNA_C9ALS_A4_MedialFrontalCortex	TCGTGCTAGCCGAACA-1	medial frontal cortex	C9-ALS	A4	F	58	batch_6	8376	3312	7284	3312	0.10745	0.0236981	14	Inh_neuron	Inh_PVALB	Inh_PVALB_CUX2
snRNA_C9ALS_A4_MedialFrontalCortex	CTCCCAAGTTCGGCCA-1	medial frontal cortex	C9-ALS	A4	F	58	batch_6	8221	3297	7208	3297	0.0851478	0.021522	13	Non_neuron	Oligo	Oligo_OPALIN
snRNA_C9ALS_A4_MedialFrontalCortex	CGCCATTAGCCTAACT-1	medial frontal cortex	C9-ALS	A4	F	58	batch_6	8238	3293	7191	3293	0.133528	0.0244626	13	Non_neuron	Oligo	Oligo_OPALIN
snRNA_C9ALS_A4_MedialFrontalCortex	GTACAACCAGAGTCTT-1	medial frontal cortex	C9-ALS	A4	F	58	batch_6	8342	2951	7197	2951	0	0.0117837	7	Non_neuron	OPC	OPC
snRNA_C9ALS_A4_MedialFrontalCortex	CAGCGTGCATCCTATT-1	medial frontal cortex	C9-ALS	A4	F	58	batch_6	8232	3333	7254	3333	0.291545	0.0176355	2	Non_neuron	Astro	Astro_HPSE2
snRNA_C9ALS_A4_MedialFrontalCortex	TCGAACATCTCCCAAC-1	medial frontal cortex	C9-ALS	A4	F	58	batch_6	8340	3059	7248	3059	0.407674	0.0176355	14	Inh_neuron	Inh_PVALB	Inh_PVALB_MYBPC1
snRNA_C9ALS_A4_MedialFrontalCortex	TCGCTCAGTATCTTCT-1	medial frontal cortex	C9-ALS	A4	F	58	batch_6	8244	3388	7239	3388	0.351771	0.0201618	4	Non_neuron	Oligo	Oligo_OPALIN
snRNA_C9ALS_A4_MedialFrontalCortex	GATTTCTTCTCTCTTC-1	medial frontal cortex	C9-ALS	A4	F	58	batch_6	8343	3068	7259	3068	0.755124	0.0344708	14	Inh_neuron	Inh_SST	Inh_SST_GPC5
snRNA_C9ALS_A4_MedialFrontalCortex	ACTTAGGAGTTCCATG-1	medial frontal cortex	C9-ALS	A4	F	58	batch_6	8275	2990	7191	2990	0.350453	0.0117837	14	Inh_neuron	Inh_PVALB	Inh_PVALB_CUX2
snRNA_C9ALS_A4_MedialFrontalCortex	CCAATGACACCCAACG-1	medial frontal cortex	C9-ALS	A4	F	58	batch_6	8118	3122	7218	3122	0.468096	0.0147965	2	Non_neuron	Astro	Astro_HPSE2
snRNA_C9ALS_A4_MedialFrontalCortex	CCACACTAGCACCCAC-1	medial frontal cortex	C9-ALS	A4	F	58	batch_6	8183	3048	7136	3048	0.0733227	0.0153386	13	Non_neuron	Oligo	Oligo_OPALIN
snRNA_C9ALS_A4_MedialFrontalCortex	ATTCCTAAGGATCATA-1	medial frontal cortex	C9-ALS	A4	F	58	batch_6	8274	3085	7199	3085	0.0483442	0.0137482	7	Non_neuron	OPC	OPC
snRNA_C9ALS_A4_MedialFrontalCortex	GGTCACGAGGAACGTC-1	medial frontal cortex	C9-ALS	A4	F	58	batch_6	8260	3032	7183	3032	0.0121065	0.0176355	7	Non_neuron	OPC	OPC
snRNA_C9ALS_A4_MedialFrontalCortex	CAACCTCAGTTCACTG-1	medial frontal cortex	C9-ALS	A4	F	58	batch_6	8114	3148	7210	3148	0.566921	0.0195069	2	Non_neuron	Astro	Astro_HPSE2
snRNA_C9ALS_A4_MedialFrontalCortex	CTGCATCTCTATGCCC-1	medial frontal cortex	C9-ALS	A4	F	58	batch_6	8246	3035	7200	3035	0.0242542	0.0104155	7	Non_neuron	OPC	OPC
snRNA_C9ALS_A4_MedialFrontalCortex	AGTAGTCTCGCCAGTG-1	medial frontal cortex	C9-ALS	A4	F	58	batch_6	8103	3090	7211	3090	0.22214	0.0176355	2	Non_neuron	Astro	Astro_HPSE2
snRNA_C9ALS_A4_MedialFrontalCortex	TTACCATTCAGTCACA-1	medial frontal cortex	C9-ALS	A4	F	58	batch_6	8085	3083	7181	3083	0.160792	0.0164604	2	Non_neuron	Astro	Astro_HPSE2
snRNA_C9ALS_A4_MedialFrontalCortex	TGGGATTCATGTGACT-1	medial frontal cortex	C9-ALS	A4	F	58	batch_6	8155	3020	7153	3020	0.220723	0.00791557	7	Non_neuron	OPC	OPC
snRNA_C9ALS_A4_MedialFrontalCortex	TCCGATCCACCTGATA-1	medial frontal cortex	C9-ALS	A4	F	58	batch_6	8125	3226	7210	3226	0.135385	0.0153386	2	Non_neuron	Astro	Astro_HPSE2
snRNA_C9ALS_A4_MedialFrontalCortex	ACAGAAAAGGCATGCA-1	medial frontal cortex	C9-ALS	A4	F	58	batch_6	8157	3155	7216	3155	0.0490376	0.0142666	7	Non_neuron	OPC	OPC
snRNA_C9ALS_A4_MedialFrontalCortex	AGTAACCTCCGAGCTG-1	medial frontal cortex	C9-ALS	A4	F	58	batch_6	8163	3003	7185	3003	0.0245008	0.00912845	7	Non_neuron	OPC	OPC
snRNA_C9ALS_A4_MedialFrontalCortex	ACCCAAAAGCGTCGAA-1	medial frontal cortex	C9-ALS	A4	F	58	batch_6	8288	3469	7272	3469	0.120656	0.00871624	6	Exc_neuron	Exc_upper	Exc_L2_IT_CUX2_CCBE1
snRNA_C9ALS_A4_MedialFrontalCortex	ACTGATGGTCATCACA-1	medial frontal cortex	C9-ALS	A4	F	58	batch_6	8205	3215	7212	3215	0	0.0142666	7	Non_neuron	OPC	OPC
snRNA_C9ALS_A4_MedialFrontalCortex	ATTCGTTAGTCAGCGA-1	medial frontal cortex	C9-ALS	A4	F	58	batch_6	8232	3097	7178	3097	0	0.0503009	7	Non_neuron	OPC	OPC
snRNA_C9ALS_A4_MedialFrontalCortex	CATCAAGTCAATCTCT-1	medial frontal cortex	C9-ALS	A4	F	58	batch_6	8150	2946	7144	2946	0.0122699	0.00677062	7	Non_neuron	OPC	OPC
snRNA_C9ALS_A4_MedialFrontalCortex	ACCAAACCACTTTAGG-1	medial frontal cortex	C9-ALS	A4	F	58	batch_6	8133	2920	7161	2920	0.0368868	0.00831202	7	Non_neuron	OPC	OPC
snRNA_C9ALS_A4_MedialFrontalCortex	TTACAGGCATCCGATA-1	medial frontal cortex	C9-ALS	A4	F	58	batch_6	8020	3142	7182	3142	0.336658	0.0188679	2	Non_neuron	Astro	Astro_HPSE2
snRNA_C9ALS_A4_MedialFrontalCortex	CGAGTTAGTCTGTCAA-1	medial frontal cortex	C9-ALS	A4	F	58	batch_6	8051	3427	7294	3427	0.75767	0.00997783	19	Non_neuron	Endo	Endo
snRNA_C9ALS_A4_MedialFrontalCortex	ATCAGGTGTGCCGAAA-1	medial frontal cortex	C9-ALS	A4	F	58	batch_6	8207	3394	7239	3394	0.694529	0.0176355	6	Exc_neuron	Exc_upper	Exc_L2_IT_CUX2_PDGFD
snRNA_C9ALS_A4_MedialFrontalCortex	CTCAGTCTCATGGATC-1	medial frontal cortex	C9-ALS	A4	F	58	batch_6	7963	2991	7146	2991	0.100465	0.0201618	2	Non_neuron	Astro	Astro_HPSE2
snRNA_C9ALS_A4_MedialFrontalCortex	AGACAGGGTACACTCA-1	medial frontal cortex	C9-ALS	A4	F	58	batch_6	7987	3240	7196	3240	0.287968	0.0277386	2	Non_neuron	Astro	Astro_HPSE2
snRNA_C9ALS_A4_MedialFrontalCortex	TCCTCTTTCGATAACC-1	medial frontal cortex	C9-ALS	A4	F	58	batch_6	8142	2993	7162	2993	0.847458	0.00831202	6	Exc_neuron	Exc_upper	Exc_L2_IT_CUX2_PDGFD
snRNA_C9ALS_A4_MedialFrontalCortex	GCGATCGGTTCCACGG-1	medial frontal cortex	C9-ALS	A4	F	58	batch_6	8072	3465	7224	3465	0.929138	0.00677062	16	Inh_neuron	Inh_VIP	Inh_VIP_FLT1
snRNA_C9ALS_A4_MedialFrontalCortex	CGGAATTGTCCAAGAG-1	medial frontal cortex	C9-ALS	A4	F	58	batch_6	8095	3358	7210	3358	0.0988264	0.0117837	6	Exc_neuron	Exc_upper	Exc_L2_IT_CUX2_PDGFD
snRNA_C9ALS_A4_MedialFrontalCortex	ATACTTCTCCCTTCCC-1	medial frontal cortex	C9-ALS	A4	F	58	batch_6	7998	3127	7155	3127	0.0125031	0.0182443	7	Non_neuron	OPC	OPC
snRNA_C9ALS_A4_MedialFrontalCortex	AGCATCATCGCAGAGA-1	medial frontal cortex	C9-ALS	A4	F	58	batch_6	8084	3107	7187	3107	0.346363	0.0286169	18	Exc_neuron	Exc_deep	Exc_L6_CT_TLE4_SEMA5A
snRNA_C9ALS_A4_MedialFrontalCortex	AACCTGAAGGACGCAT-1	medial frontal cortex	C9-ALS	A4	F	58	batch_6	7832	3331	7182	3331	0.766088	0.0236981	2	Non_neuron	Astro	Astro_HPSE2
snRNA_C9ALS_A4_MedialFrontalCortex	GGATCTAAGTAAACGT-1	medial frontal cortex	C9-ALS	A4	F	58	batch_6	7747	3610	7221	3610	0.955208	0.189655	11	Non_neuron	Micro	Micro
snRNA_C9ALS_A4_MedialFrontalCortex	AGGTTACCACATACGT-1	medial frontal cortex	C9-ALS	A4	F	58	batch_6	7926	3130	7154	3130	0	0.0122592	7	Non_neuron	OPC	OPC
snRNA_C9ALS_A4_MedialFrontalCortex	TATACCTCAGGCTACC-1	medial frontal cortex	C9-ALS	A4	F	58	batch_6	7812	3238	7154	3238	0.0768049	0.0208333	5	Non_neuron	Oligo	Oligo_OPALIN
snRNA_C9ALS_A4_MedialFrontalCortex	TCTGGCTAGATGGTAT-1	medial frontal cortex	C9-ALS	A4	F	58	batch_6	7874	3196	7126	3196	0.0127	0.0176355	5	Non_neuron	Oligo	Oligo_OPALIN
snRNA_C9ALS_A4_MedialFrontalCortex	ACATGCAAGTAACAGT-1	medial frontal cortex	C9-ALS	A4	F	58	batch_6	7718	3211	7141	3211	0.272091	0.0147965	2	Non_neuron	Astro	Astro_HPSE2
snRNA_C9ALS_A4_MedialFrontalCortex	AGTTAGCTCTCTATAC-1	medial frontal cortex	C9-ALS	A4	F	58	batch_6	7877	3047	7114	3047	0.0380856	0.0222286	7	Non_neuron	OPC	OPC
snRNA_C9ALS_A4_MedialFrontalCortex	GACTGATAGGTAAACT-1	medial frontal cortex	C9-ALS	A4	F	58	batch_6	7902	2812	7076	2812	0.12655	0.0113182	14	Inh_neuron	Inh_PVALB	Inh_PVALB_PIEZO2
snRNA_C9ALS_A4_MedialFrontalCortex	CATTCATCACCAGGTC-1	medial frontal cortex	C9-ALS	A4	F	58	batch_6	7850	3331	7194	3331	0.33121	0.0208333	19	Non_neuron	Endo	Endo
snRNA_C9ALS_A4_MedialFrontalCortex	CAGTTAGGTTGTCCCT-1	medial frontal cortex	C9-ALS	A4	F	58	batch_6	7861	2988	7118	2988	0.0508841	0.0117837	7	Non_neuron	OPC	OPC
snRNA_C9ALS_A4_MedialFrontalCortex	GCCAGCACATTGAAAG-1	medial frontal cortex	C9-ALS	A4	F	58	batch_6	7805	3137	7112	3137	0.0384369	0.0104155	5	Non_neuron	Oligo	Oligo_ENPP6
snRNA_C9ALS_A4_MedialFrontalCortex	CGAGGAATCGTTCTGC-1	medial frontal cortex	C9-ALS	A4	F	58	batch_6	7868	2977	7123	2977	0	0.0170411	7	Non_neuron	OPC	OPC
snRNA_C9ALS_A4_MedialFrontalCortex	CAATTTCAGCGTGTTT-1	medial frontal cortex	C9-ALS	A4	F	58	batch_6	7676	3309	7117	3309	0.429911	0.0390335	2	Non_neuron	Astro	Astro_HPSE2
snRNA_C9ALS_A4_MedialFrontalCortex	GAAGAATTCGACACCG-1	medial frontal cortex	C9-ALS	A4	F	58	batch_6	7684	3173	7100	3173	0.455492	0.0208333	2	Non_neuron	Astro	Astro_HPSE2
snRNA_C9ALS_A4_MedialFrontalCortex	GATAGCTCAAATGGTA-1	medial frontal cortex	C9-ALS	A4	F	58	batch_6	7848	3254	7149	3254	0.0254842	0.0147965	7	Non_neuron	OPC	OPC
snRNA_C9ALS_A4_MedialFrontalCortex	GACATCAGTGCATACT-1	medial frontal cortex	C9-ALS	A4	F	58	batch_6	7809	2830	7095	2830	0.0512229	0.0122592	7	Non_neuron	OPC	OPC
snRNA_C9ALS_A4_MedialFrontalCortex	CAACGATGTTGGGAAC-1	medial frontal cortex	C9-ALS	A4	F	58	batch_6	7734	3168	7135	3168	0.297388	0.0170411	2	Non_neuron	Astro	Astro_HPSE2
snRNA_C9ALS_A4_MedialFrontalCortex	ACGTAACTCGTGCACG-1	medial frontal cortex	C9-ALS	A4	F	58	batch_6	7923	3099	7155	3099	0.290294	0.0147965	10	Exc_neuron	Exc_intermediate	Exc_L3-5_IT_RORB_GABRG1
snRNA_C9ALS_A4_MedialFrontalCortex	TTCATGTCAGTCTGGC-1	medial frontal cortex	C9-ALS	A4	F	58	batch_6	7835	3004	7109	3004	0	0.0188679	7	Non_neuron	OPC	OPC
snRNA_C9ALS_A4_MedialFrontalCortex	GTCACGGTCTCGACCT-1	medial frontal cortex	C9-ALS	A4	F	58	batch_6	7685	3070	7095	3070	0.754717	0.0236981	2	Non_neuron	Astro	Astro_HPSE2
snRNA_C9ALS_A4_MedialFrontalCortex	TCCTTTCAGCCTGAGA-1	medial frontal cortex	C9-ALS	A4	F	58	batch_6	7787	2751	7059	2751	0.0256838	0.00714508	7	Non_neuron	OPC	OPC
snRNA_C9ALS_A4_MedialFrontalCortex	ACATCGACACTGGCCA-1	medial frontal cortex	C9-ALS	A4	F	58	batch_6	7785	3008	7130	3008	0.32113	0.0095489	16	Inh_neuron	Inh_other_CGE	Inh_ADARB2_SEMA3C
snRNA_C9ALS_A4_MedialFrontalCortex	TGAGACTGTAGTTACC-1	medial frontal cortex	C9-ALS	A4	F	58	batch_6	7671	3339	7122	3339	0.899492	0.0095489	4	Non_neuron	Oligo	Oligo_OPALIN
snRNA_C9ALS_A4_MedialFrontalCortex	CCTGTTGTCTGCGGGT-1	medial frontal cortex	C9-ALS	A4	F	58	batch_6	7837	3403	7187	3403	0.446599	0.0295209	16	Inh_neuron	Inh_VIP	Inh_VIP_ABI3BP
snRNA_C9ALS_A4_MedialFrontalCortex	GACATCATCGTCGATA-1	medial frontal cortex	C9-ALS	A4	F	58	batch_6	7793	3088	7132	3088	0	0.0132411	7	Non_neuron	OPC	OPC
snRNA_C9ALS_A4_MedialFrontalCortex	CCTTCAGCATTGCAAC-1	medial frontal cortex	C9-ALS	A4	F	58	batch_6	7770	2711	7082	2711	0.1287	0.0142666	14	Inh_neuron	Inh_PVALB	Inh_PVALB_CUX2
snRNA_C9ALS_A4_MedialFrontalCortex	TCGCACTCACTTGAAC-1	medial frontal cortex	C9-ALS	A4	F	58	batch_6	7634	3057	7075	3057	0.641865	0.0201618	2	Non_neuron	Astro	Astro_HPSE2
snRNA_C9ALS_A4_MedialFrontalCortex	GATCCCTCAATTGCTG-1	medial frontal cortex	C9-ALS	A4	F	58	batch_6	7621	2965	7056	2965	0.144338	0.0170411	2	Non_neuron	Astro	Astro_HPSE2
snRNA_C9ALS_A4_MedialFrontalCortex	TACTTACCACCTCTAC-1	medial frontal cortex	C9-ALS	A4	F	58	batch_6	7672	2646	7020	2646	0.690824	0.0208333	26	Inh_neuron	Inh_PVALB	Inh_PVALB_SCUBE3
snRNA_C9ALS_A4_MedialFrontalCortex	ATGACCAAGCCAGTAG-1	medial frontal cortex	C9-ALS	A4	F	58	batch_6	7838	3056	7125	3056	0.752743	0.0304519	10	Exc_neuron	Exc_intermediate	Exc_L3-5_IT_RORB_ADAMTSL1
snRNA_C9ALS_A4_MedialFrontalCortex	TACCGGGCACTAACCA-1	medial frontal cortex	C9-ALS	A4	F	58	batch_6	7633	2889	7016	2889	0.026202	0.0176355	13	Non_neuron	Oligo	Oligo_OPALIN
snRNA_C9ALS_A4_MedialFrontalCortex	AGTACCATCTTTCCAA-1	medial frontal cortex	C9-ALS	A4	F	58	batch_6	7708	3116	7109	3116	0.0389206	0.0095489	7	Non_neuron	OPC	OPC
snRNA_C9ALS_A4_MedialFrontalCortex	TACTTCAGTCCTACAA-1	medial frontal cortex	C9-ALS	A4	F	58	batch_6	7572	3079	7056	3079	0.475436	0.0182443	2	Non_neuron	Astro	Astro_HPSE2
snRNA_C9ALS_A4_MedialFrontalCortex	AACCCAAAGGGCCAAT-1	medial frontal cortex	C9-ALS	A4	F	58	batch_6	7714	2878	7080	2878	0	0.0137482	7	Non_neuron	OPC	OPC
snRNA_C9ALS_A4_MedialFrontalCortex	GTTGCTCCATATTCGG-1	medial frontal cortex	C9-ALS	A4	F	58	batch_6	7694	3126	7103	3126	0.0519886	0.0113182	7	Non_neuron	OPC	OPC
snRNA_C9ALS_A4_MedialFrontalCortex	AGACCATCAGTGCGCT-1	medial frontal cortex	C9-ALS	A4	F	58	batch_6	7684	3009	7084	3009	0.0130141	0.0113182	7	Non_neuron	OPC	OPC
snRNA_C9ALS_A4_MedialFrontalCortex	AGGCATTGTTAGGCCC-1	medial frontal cortex	C9-ALS	A4	F	58	batch_6	7724	3098	7099	3098	0.595546	0.033419	14	Inh_neuron	Inh_SST	Inh_SST_EDNRA
snRNA_C9ALS_A4_MedialFrontalCortex	ACGGAAGGTGAATGAT-1	medial frontal cortex	C9-ALS	A4	F	58	batch_6	7528	3122	7054	3122	0.743889	0.0137482	2	Non_neuron	Astro	Astro_HPSE2
snRNA_C9ALS_A4_MedialFrontalCortex	CTTAGGATCAACCTCC-1	medial frontal cortex	C9-ALS	A4	F	58	batch_6	7621	3168	7116	3168	0.0131216	0.0286169	11	Non_neuron	Micro	Micro
snRNA_C9ALS_A4_MedialFrontalCortex	CATTGAGAGTGGACTG-1	medial frontal cortex	C9-ALS	A4	F	58	batch_6	7523	3144	7057	3144	0.119633	0.021522	2	Non_neuron	Astro	Astro_HPSE2
snRNA_C9ALS_A4_MedialFrontalCortex	TCTGCCAGTCATACCA-1	medial frontal cortex	C9-ALS	A4	F	58	batch_6	7673	2993	7083	2993	0.0130327	0.0104155	7	Non_neuron	OPC	OPC
snRNA_C9ALS_A4_MedialFrontalCortex	TTCCGTGTCGGTGTAT-1	medial frontal cortex	C9-ALS	A4	F	58	batch_6	7665	3266	7119	3266	0.169602	0.00568806	16	Inh_neuron	Inh_VIP	Inh_VIP_FLT1
snRNA_C9ALS_A4_MedialFrontalCortex	AATCACGCAACAACAA-1	medial frontal cortex	C9-ALS	A4	F	58	batch_6	7539	3341	7082	3341	0.185701	0.0113182	13	Non_neuron	Oligo	Oligo_OPALIN
snRNA_C9ALS_A4_MedialFrontalCortex	TCTATACCAACCGGAA-1	medial frontal cortex	C9-ALS	A4	F	58	batch_6	7602	3121	7053	3121	0.0526177	0.0095489	5	Non_neuron	Oligo	Oligo_ENPP6
snRNA_C9ALS_A4_MedialFrontalCortex	CAACCTCAGGCCTTGC-1	medial frontal cortex	C9-ALS	A4	F	58	batch_6	7673	3051	7075	3051	0	0.021522	7	Non_neuron	OPC	OPC
snRNA_C9ALS_A4_MedialFrontalCortex	CACCGTTAGGACCCAA-1	medial frontal cortex	C9-ALS	A4	F	58	batch_6	7541	3076	7075	3076	0	0.0277386	11	Non_neuron	Micro	Micro
snRNA_C9ALS_A4_MedialFrontalCortex	AGACAGGTCATCACAG-1	medial frontal cortex	C9-ALS	A4	F	58	batch_6	7575	3157	7108	3157	0.211221	0.00871624	19	Non_neuron	Endo	Endo
snRNA_C9ALS_A4_MedialFrontalCortex	TAGAGTCGTCTCGGAC-1	medial frontal cortex	C9-ALS	A4	F	58	batch_6	7717	3198	7114	3198	0.492419	0.0277386	10	Exc_neuron	Exc_intermediate	Exc_L3-5_IT_RORB_ADAMTSL1
snRNA_C9ALS_A4_MedialFrontalCortex	TGGGCGTCACTTGAAC-1	medial frontal cortex	C9-ALS	A4	F	58	batch_6	7713	3357	7139	3357	0.790873	0.0487034	6	Exc_neuron	Exc_upper	Exc_L2_IT_CUX2_PDGFD
snRNA_C9ALS_A4_MedialFrontalCortex	TTTACGTTCGCCTATC-1	medial frontal cortex	C9-ALS	A4	F	58	batch_6	7513	3204	7096	3204	0.0133103	0.0304519	11	Non_neuron	Micro	Micro
snRNA_C9ALS_A4_MedialFrontalCortex	GTTTACTTCGTTGCCT-1	medial frontal cortex	C9-ALS	A4	F	58	batch_6	7650	2868	7056	2868	0.0784314	0.0244626	26	Inh_neuron	Inh_PVALB	Inh_PVALB_SCUBE3
snRNA_C9ALS_A4_MedialFrontalCortex	ATTGTTCTCGCGCCAA-1	medial frontal cortex	C9-ALS	A4	F	58	batch_6	7520	3098	7036	3098	0.518617	0.0222286	7	Non_neuron	OPC	OPC
snRNA_C9ALS_A4_MedialFrontalCortex	CAATGACGTGGACTAG-1	medial frontal cortex	C9-ALS	A4	F	58	batch_6	7543	2977	7026	2977	0.238632	0.0108622	7	Non_neuron	OPC	OPC
snRNA_C9ALS_A4_MedialFrontalCortex	ATAGGCTGTATTCCTT-1	medial frontal cortex	C9-ALS	A4	F	58	batch_6	7411	2975	6989	2975	0.593712	0.0229537	4	Non_neuron	Oligo	Oligo_OPALIN
snRNA_C9ALS_A4_MedialFrontalCortex	CTCCTTTAGGTAGGCT-1	medial frontal cortex	C9-ALS	A4	F	58	batch_6	7500	3037	7031	3037	0.0666667	0.026885	2	Non_neuron	Astro	Astro_HPSE2
snRNA_C9ALS_A4_MedialFrontalCortex	TTTCACAAGAAGCGCT-1	medial frontal cortex	C9-ALS	A4	F	58	batch_6	7620	3049	7072	3049	0.19685	0.0222286	14	Inh_neuron	Inh_PVALB	Inh_PVALB_PIEZO2
snRNA_C9ALS_A4_MedialFrontalCortex	TTAGGCAGTACGGGAT-1	medial frontal cortex	C9-ALS	A4	F	58	batch_6	7408	2990	6999	2990	0.148488	0.0208333	2	Non_neuron	Astro	Astro_HPSE2
snRNA_C9ALS_A4_MedialFrontalCortex	TCACACCCAGTAGTTC-1	medial frontal cortex	C9-ALS	A4	F	58	batch_6	7387	3064	7002	3064	0.636253	0.0195069	2	Non_neuron	Astro	Astro_HPSE2
snRNA_C9ALS_A4_MedialFrontalCortex	CTCCCAAAGAATGTTG-1	medial frontal cortex	C9-ALS	A4	F	58	batch_6	7502	3139	7024	3139	0.0933085	0.0117837	7	Non_neuron	OPC	OPC
snRNA_C9ALS_A4_MedialFrontalCortex	CTATAGGAGTCACAGG-1	medial frontal cortex	C9-ALS	A4	F	58	batch_6	7568	2982	7031	2982	0	0.015893	7	Non_neuron	OPC	OPC
snRNA_C9ALS_A4_MedialFrontalCortex	TCACTATCAAAGCTAA-1	medial frontal cortex	C9-ALS	A4	F	58	batch_6	7553	2809	7004	2809	0	0.00871624	7	Non_neuron	OPC	OPC
snRNA_C9ALS_A4_MedialFrontalCortex	TTCAATCGTCTACATG-1	medial frontal cortex	C9-ALS	A4	F	58	batch_6	7462	3313	7050	3313	0.241222	0.0355563	11	Non_neuron	Micro	Micro
snRNA_C9ALS_A4_MedialFrontalCortex	TAAGCGTCATGAGTAA-1	medial frontal cortex	C9-ALS	A4	F	58	batch_6	7406	3320	7036	3320	0.378072	0.015893	7	Non_neuron	OPC	OPC
snRNA_C9ALS_A4_MedialFrontalCortex	CCTCACATCGACGCGT-1	medial frontal cortex	C9-ALS	A4	F	58	batch_6	7584	2974	7030	2974	0.0791139	0.0344708	26	Inh_neuron	Inh_PVALB	Inh_PVALB_SCUBE3
snRNA_C9ALS_A4_MedialFrontalCortex	TCAAGCAGTTGCCATA-1	medial frontal cortex	C9-ALS	A4	F	58	batch_6	7499	2821	6968	2821	0.0666756	0.0108622	7	Non_neuron	OPC	OPC
snRNA_C9ALS_A4_MedialFrontalCortex	GCTTTCGGTGTTTGCA-1	medial frontal cortex	C9-ALS	A4	F	58	batch_6	7368	3102	6994	3102	0.692182	0.0208333	2	Non_neuron	Astro	Astro_HPSE2
snRNA_C9ALS_A4_MedialFrontalCortex	CCGTGAGGTGGGATTG-1	medial frontal cortex	C9-ALS	A4	F	58	batch_6	7566	3443	7100	3443	0.97806	0.0277386	10	Exc_neuron	Exc_intermediate	Exc_L3-5_IT_RORB_RPRM
snRNA_C9ALS_A4_MedialFrontalCortex	TTCTCTCCAGACTCTA-1	medial frontal cortex	C9-ALS	A4	F	58	batch_6	7408	2780	6982	2780	0	0.0182443	13	Non_neuron	Oligo	Oligo_OPALIN
snRNA_C9ALS_A4_MedialFrontalCortex	TTAGTCTTCTTTGCTA-1	medial frontal cortex	C9-ALS	A4	F	58	batch_6	7266	2958	6935	2957	0.481696	0.0182443	2	Non_neuron	Astro	Astro_HPSE2
snRNA_C9ALS_A4_MedialFrontalCortex	TTACGTTGTTAGAAAC-1	medial frontal cortex	C9-ALS	A4	F	58	batch_6	7458	2789	6970	2788	0	0.00752666	7	Non_neuron	OPC	OPC
snRNA_C9ALS_A4_MedialFrontalCortex	GATAGCTTCACTCCGT-1	medial frontal cortex	C9-ALS	A4	F	58	batch_6	7405	2911	6995	2911	0.148548	0.0176355	2	Non_neuron	Astro	Astro_HPSE2
snRNA_C9ALS_A4_MedialFrontalCortex	CGCGTGACAACCGACC-1	medial frontal cortex	C9-ALS	A4	F	58	batch_6	7496	3240	7066	3240	0.640342	0.0108622	16	Inh_neuron	Inh_VIP	Inh_VIP_ZBTB20
snRNA_C9ALS_A4_MedialFrontalCortex	CGATGCGCAATTGCTG-1	medial frontal cortex	C9-ALS	A4	F	58	batch_6	7382	3060	6998	3060	0.162558	0.0132411	7	Non_neuron	OPC	OPC
snRNA_C9ALS_A4_MedialFrontalCortex	ACTCCCATCGTCAAAC-1	medial frontal cortex	C9-ALS	A4	F	58	batch_6	7406	3086	7051	3086	0.0135026	0.0286169	11	Non_neuron	Micro	Micro
snRNA_C9ALS_A4_MedialFrontalCortex	TGCCGAGGTACCAATC-1	medial frontal cortex	C9-ALS	A4	F	58	batch_6	7349	2953	6954	2953	0.0272146	0.0208333	13	Non_neuron	Oligo	Oligo_OPALIN
snRNA_C9ALS_A4_MedialFrontalCortex	TAAGCCAAGCTTAGTC-1	medial frontal cortex	C9-ALS	A4	F	58	batch_6	7382	2701	6935	2701	0.826334	0.0117837	14	Inh_neuron	Inh_PVALB	Inh_PVALB_PIEZO2
snRNA_C9ALS_A4_MedialFrontalCortex	AGACCCGCAGACGCTC-1	medial frontal cortex	C9-ALS	A4	F	58	batch_6	7259	3168	6939	3168	0.261744	0.0277386	1	Non_neuron	Oligo	Oligo_OPALIN
snRNA_C9ALS_A4_MedialFrontalCortex	CTCAGAAAGGGCAATC-1	medial frontal cortex	C9-ALS	A4	F	58	batch_6	7248	3033	6938	3033	0.248344	0.021522	2	Non_neuron	Astro	Astro_HPSE2
snRNA_C9ALS_A4_MedialFrontalCortex	CGGGCATCAACAGTGG-1	medial frontal cortex	C9-ALS	A4	F	58	batch_6	7317	3197	6979	3197	0.191335	0.00871624	13	Non_neuron	Oligo	Oligo_OPALIN
snRNA_C9ALS_A4_MedialFrontalCortex	AATGACCTCTCATTGT-1	medial frontal cortex	C9-ALS	A4	F	58	batch_6	7209	2996	6891	2996	0.263559	0.015893	1	Non_neuron	Oligo	Oligo_OPALIN
snRNA_C9ALS_A4_MedialFrontalCortex	AGATCCAAGGAGGTTC-1	medial frontal cortex	C9-ALS	A4	F	58	batch_6	7327	3007	6960	3007	0.0545926	0.00568806	7	Non_neuron	OPC	OPC
snRNA_C9ALS_A4_MedialFrontalCortex	GTAATGCTCTCCTGAC-1	medial frontal cortex	C9-ALS	A4	F	58	batch_6	7271	3149	6997	3148	0.976482	0.0170411	19	Non_neuron	Endo	Endo
snRNA_C9ALS_A4_MedialFrontalCortex	CTCAGAAAGAACCCGA-1	medial frontal cortex	C9-ALS	A4	F	58	batch_6	7224	2930	6923	2930	0.0138427	0.0222286	2	Non_neuron	Astro	Astro_HPSE2
snRNA_C9ALS_A4_MedialFrontalCortex	GAAGCCCTCCCAACTC-1	medial frontal cortex	C9-ALS	A4	F	58	batch_6	7223	2921	6888	2921	0.0969126	0.0170411	13	Non_neuron	Oligo	Oligo_OPALIN
snRNA_C9ALS_A4_MedialFrontalCortex	TAGTGCAGTGATTGGG-1	medial frontal cortex	C9-ALS	A4	F	58	batch_6	7291	2815	6913	2815	0.809217	0.0104155	14	Inh_neuron	Inh_PVALB	Inh_PVALB_PIEZO2
snRNA_C9ALS_A4_MedialFrontalCortex	TTTAGTCCAATCGCCG-1	medial frontal cortex	C9-ALS	A4	F	58	batch_6	7181	3068	6919	3068	0.236736	0.0236981	1	Non_neuron	Oligo	Oligo_OPALIN
snRNA_C9ALS_A4_MedialFrontalCortex	GGGTTTACAGAGTCAG-1	medial frontal cortex	C9-ALS	A4	F	58	batch_6	7238	3344	6957	3344	0.165792	0.0095489	7	Non_neuron	OPC	OPC
snRNA_C9ALS_A4_MedialFrontalCortex	CGAAGGACACCTCTAC-1	medial frontal cortex	C9-ALS	A4	F	58	batch_6	7171	2893	6899	2893	0.334681	0.0244626	4	Non_neuron	Oligo	Oligo_OPALIN
snRNA_C9ALS_A4_MedialFrontalCortex	AGGTTACCAGGTTCAT-1	medial frontal cortex	C9-ALS	A4	F	58	batch_6	7182	2814	6893	2814	0.0556948	0.0170411	13	Non_neuron	Oligo	Oligo_OPALIN
snRNA_C9ALS_A4_MedialFrontalCortex	CGAAGGAGTATGACAA-1	medial frontal cortex	C9-ALS	A4	F	58	batch_6	7300	2836	6930	2836	0	0.0095489	7	Non_neuron	OPC	OPC
snRNA_C9ALS_A4_MedialFrontalCortex	CCATAAGCAAAGAGTT-1	medial frontal cortex	C9-ALS	A4	F	58	batch_6	7203	2810	6882	2810	0.111065	0.0095489	7	Non_neuron	OPC	OPC
snRNA_C9ALS_A4_MedialFrontalCortex	GTGTGGCAGGCGCTCT-1	medial frontal cortex	C9-ALS	A4	F	58	batch_6	7182	2955	6915	2955	0.139237	0.0236981	7	Non_neuron	OPC	OPC
snRNA_C9ALS_A4_MedialFrontalCortex	CAACAACTCGGAGTAG-1	medial frontal cortex	C9-ALS	A4	F	58	batch_6	7249	2788	6891	2788	0.11036	0.0127449	14	Inh_neuron	Inh_PVALB	Inh_PVALB_CUX2
snRNA_C9ALS_A4_MedialFrontalCortex	AATCGTGTCAACTCTT-1	medial frontal cortex	C9-ALS	A4	F	58	batch_6	7271	2957	6935	2957	0.275065	0.0176355	14	Inh_neuron	Inh_PVALB	Inh_PVALB_PIEZO2
snRNA_C9ALS_A4_MedialFrontalCortex	GACGTTACAGCAGTGA-1	medial frontal cortex	C9-ALS	A4	F	58	batch_6	7234	2971	6909	2971	0.0138236	0.0137482	7	Non_neuron	OPC	OPC
snRNA_C9ALS_A4_MedialFrontalCortex	TACTGCCCAGCACCCA-1	medial frontal cortex	C9-ALS	A4	F	58	batch_6	7260	2774	6895	2774	0.977961	0.00791557	16	Inh_neuron	Inh_VIP	Inh_VIP_FLT1
snRNA_C9ALS_A4_MedialFrontalCortex	CCTCAGTTCGCAATGT-1	medial frontal cortex	C9-ALS	A4	F	58	batch_6	7078	2894	6846	2894	0.268437	0.0182443	1	Non_neuron	Oligo	Oligo_OPALIN
snRNA_C9ALS_A4_MedialFrontalCortex	ACACGCGAGAATACAC-1	medial frontal cortex	C9-ALS	A4	F	58	batch_6	7093	3153	6917	3153	0.0986888	0.0236981	11	Non_neuron	Micro	Micro
snRNA_C9ALS_A4_MedialFrontalCortex	GCGATCGCATGGCCCA-1	medial frontal cortex	C9-ALS	A4	F	58	batch_6	7287	2970	6938	2970	0.247015	0.0147965	10	Exc_neuron	Exc_intermediate	Exc_L3-5_IT_RORB_GABRG1
snRNA_C9ALS_A4_MedialFrontalCortex	GTTGTAGAGGTGCCTC-1	medial frontal cortex	C9-ALS	A4	F	58	batch_6	7139	2962	6880	2962	0	0.0208333	13	Non_neuron	Oligo	Oligo_OPALIN
snRNA_C9ALS_A4_MedialFrontalCortex	ATTACTCCATGAGGGT-1	medial frontal cortex	C9-ALS	A4	F	58	batch_6	6918	3063	6776	3063	0.332466	0.0182443	2	Non_neuron	Astro	Astro_HPSE2
snRNA_C9ALS_A4_MedialFrontalCortex	ATACTTCCACTAGAGG-1	medial frontal cortex	C9-ALS	A4	F	58	batch_6	7203	2921	6898	2921	0.0694155	0.0503009	7	Non_neuron	OPC	OPC
snRNA_C9ALS_A4_MedialFrontalCortex	CCACTTGTCTTAGGAC-1	medial frontal cortex	C9-ALS	A4	F	58	batch_6	6992	2863	6798	2863	0.543478	0.0188679	4	Non_neuron	Oligo	Oligo_OPALIN
snRNA_C9ALS_A4_MedialFrontalCortex	GTTCATTTCACGACTA-1	medial frontal cortex	C9-ALS	A4	F	58	batch_6	7146	3222	6929	3222	0.0839631	0.0758427	19	Non_neuron	Endo	Endo
snRNA_C9ALS_A4_MedialFrontalCortex	CGAGTTAGTCTAATCG-1	medial frontal cortex	C9-ALS	A4	F	58	batch_6	7261	3152	6956	3152	0.316761	0.0731306	10	Exc_neuron	Exc_intermediate	Exc_L2-3_IT_RORB_PRSS12
snRNA_C9ALS_A4_MedialFrontalCortex	AAGACAATCTTGCAAG-1	medial frontal cortex	C9-ALS	A4	F	58	batch_6	7152	2668	6863	2668	0.0279642	0.0153386	7	Non_neuron	OPC	OPC
snRNA_C9ALS_A4_MedialFrontalCortex	TGCAGGCTCTTTGATC-1	medial frontal cortex	C9-ALS	A4	F	58	batch_6	7131	2860	6902	2860	0.0280466	0.0323996	11	Non_neuron	Micro	Micro
snRNA_C9ALS_A4_MedialFrontalCortex	GAACACTAGAGATCGC-1	medial frontal cortex	C9-ALS	A4	F	58	batch_6	7069	2921	6839	2921	0.22634	0.0113182	7	Non_neuron	OPC	OPC
snRNA_C9ALS_A4_MedialFrontalCortex	AATGCCATCCGTTGAA-1	medial frontal cortex	C9-ALS	A4	F	58	batch_6	6960	2973	6781	2973	0.301724	0.0122592	2	Non_neuron	Astro	Astro_HPSE2
snRNA_C9ALS_A4_MedialFrontalCortex	GGATCTAAGGTCATAA-1	medial frontal cortex	C9-ALS	A4	F	58	batch_6	7182	3049	6913	3049	0.501253	0.0170411	10	Exc_neuron	Exc_intermediate	Exc_L3-5_IT_RORB_GABRG1
snRNA_C9ALS_A4_MedialFrontalCortex	TCGGGTGAGCAAGTGC-1	medial frontal cortex	C9-ALS	A4	F	58	batch_6	6995	2803	6789	2803	0	0.0182443	2	Non_neuron	Astro	Astro_HPSE2
snRNA_C9ALS_A4_MedialFrontalCortex	AGATGCTAGTCACGCC-1	medial frontal cortex	C9-ALS	A4	F	58	batch_6	7091	2765	6827	2765	0	0.0108622	7	Non_neuron	OPC	OPC
snRNA_C9ALS_A4_MedialFrontalCortex	CGCCATTTCCGCAACG-1	medial frontal cortex	C9-ALS	A4	F	58	batch_6	7010	2946	6859	2946	0.0570613	0.0277386	11	Non_neuron	Micro	Micro
snRNA_C9ALS_A4_MedialFrontalCortex	GGATCTAAGTCATGGG-1	medial frontal cortex	C9-ALS	A4	F	58	batch_6	6946	2927	6781	2927	0.158365	0.0229537	2	Non_neuron	Astro	Astro_HPSE2
snRNA_C9ALS_A4_MedialFrontalCortex	CCCTAACCAGGTTCAT-1	medial frontal cortex	C9-ALS	A4	F	58	batch_6	7012	2886	6800	2886	0.0142613	0.0182443	13	Non_neuron	Oligo	Oligo_OPALIN
snRNA_C9ALS_A4_MedialFrontalCortex	GGGATCCCAAGGTACG-1	medial frontal cortex	C9-ALS	A4	F	58	batch_6	7032	2916	6823	2916	0.0568828	0.0142666	7	Non_neuron	OPC	OPC
snRNA_C9ALS_A4_MedialFrontalCortex	CCCAACTCATTATGCG-1	medial frontal cortex	C9-ALS	A4	F	58	batch_6	6932	2872	6771	2872	0.100981	0.0195069	2	Non_neuron	Astro	Astro_HPSE2
snRNA_C9ALS_A4_MedialFrontalCortex	ACTTCGCGTCTCGACG-1	medial frontal cortex	C9-ALS	A4	F	58	batch_6	6871	2822	6728	2822	0.305632	0.0229537	2	Non_neuron	Astro	Astro_HPSE2
snRNA_C9ALS_A4_MedialFrontalCortex	TTCCAATTCCGTCACT-1	medial frontal cortex	C9-ALS	A4	F	58	batch_6	6925	2814	6771	2814	0.0866426	0.0208333	2	Non_neuron	Astro	Astro_HPSE2
snRNA_C9ALS_A4_MedialFrontalCortex	GTGCACGAGAGGATGA-1	medial frontal cortex	C9-ALS	A4	F	58	batch_6	6991	2895	6808	2895	0.100129	0.015893	7	Non_neuron	OPC	OPC
snRNA_C9ALS_A4_MedialFrontalCortex	TTCGATTGTTCCCAAA-1	medial frontal cortex	C9-ALS	A4	F	58	batch_6	6834	2927	6699	2927	0.629207	0.0182443	2	Non_neuron	Astro	Astro_HPSE2
snRNA_C9ALS_A4_MedialFrontalCortex	TCATCCGAGAACTGAT-1	medial frontal cortex	C9-ALS	A4	F	58	batch_6	7058	2666	6809	2666	0.34004	0.0304519	18	Exc_neuron	Exc_deep	Exc_L6b_TLE4_KCNK2
snRNA_C9ALS_A4_MedialFrontalCortex	TCAAGTGAGTGCAAAT-1	medial frontal cortex	C9-ALS	A4	F	58	batch_6	6856	2760	6719	2760	0.160443	0.021522	2	Non_neuron	Astro	Astro_HPSE2
snRNA_C9ALS_A4_MedialFrontalCortex	ACACCAATCGAGAATA-1	medial frontal cortex	C9-ALS	A4	F	58	batch_6	6918	2838	6765	2838	0.0289101	0.00791557	7	Non_neuron	OPC	OPC
snRNA_C9ALS_A4_MedialFrontalCortex	GGGCTCAGTGAGCCAA-1	medial frontal cortex	C9-ALS	A4	F	58	batch_6	6882	2994	6746	2994	0.261552	0.021522	2	Non_neuron	Astro	Astro_HPSE2
snRNA_C9ALS_A4_MedialFrontalCortex	AGGGAGTAGCGTCGAA-1	medial frontal cortex	C9-ALS	A4	F	58	batch_6	7031	3407	6883	3407	0.810695	0.0428823	10	Exc_neuron	Exc_intermediate	Exc_L3-5_IT_RORB_GABRG1
snRNA_C9ALS_A4_MedialFrontalCortex	ATTACTCGTCAGGAGT-1	medial frontal cortex	C9-ALS	A4	F	58	batch_6	6909	2734	6742	2734	0	0.00871624	7	Non_neuron	OPC	OPC
snRNA_C9ALS_A4_MedialFrontalCortex	ACTGTGACAGTCAGCC-1	medial frontal cortex	C9-ALS	A4	F	58	batch_6	6851	2727	6720	2727	0.0145964	0.0170411	13	Non_neuron	Oligo	Oligo_OPALIN
snRNA_C9ALS_A4_MedialFrontalCortex	CTTCAATCACAACATC-1	medial frontal cortex	C9-ALS	A4	F	58	batch_6	6924	2896	6782	2896	0.0722126	0.0355563	19	Non_neuron	Endo	Endo
snRNA_C9ALS_A4_MedialFrontalCortex	AATCGACCACTGTTCC-1	medial frontal cortex	C9-ALS	A4	F	58	batch_6	6857	2842	6758	2842	0	0.025248	11	Non_neuron	Micro	Micro
snRNA_C9ALS_A4_MedialFrontalCortex	CCTCAACCAATGGCAG-1	medial frontal cortex	C9-ALS	A4	F	58	batch_6	6780	2881	6683	2881	0.412979	0.0182443	2	Non_neuron	Astro	Astro_HPSE2
snRNA_C9ALS_A4_MedialFrontalCortex	GATCAGTCATGAAAGT-1	medial frontal cortex	C9-ALS	A4	F	58	batch_6	6726	2809	6646	2809	0.356824	0.0188679	4	Non_neuron	Oligo	Oligo_OPALIN
snRNA_C9ALS_A4_MedialFrontalCortex	ATTCTTGAGGCCGCTT-1	medial frontal cortex	C9-ALS	A4	F	58	batch_6	6821	3221	6751	3221	0.425158	0.0917874	19	Non_neuron	Endo	Endo
snRNA_C9ALS_A4_MedialFrontalCortex	GGTAGAGTCAACGCTA-1	medial frontal cortex	C9-ALS	A4	F	58	batch_6	6780	2943	6693	2943	0.0884956	0.0295209	7	Non_neuron	OPC	OPC
snRNA_C9ALS_A4_MedialFrontalCortex	GGGTCACGTTGGCCTG-1	medial frontal cortex	C9-ALS	A4	F	58	batch_6	6853	2826	6723	2826	0.0145921	0.0113182	7	Non_neuron	OPC	OPC
snRNA_C9ALS_A4_MedialFrontalCortex	GGGACTCTCATACGGT-1	medial frontal cortex	C9-ALS	A4	F	58	batch_6	6830	2849	6699	2849	0.0439239	0.0390335	7	Non_neuron	OPC	OPC
snRNA_C9ALS_A4_MedialFrontalCortex	AGTGACTTCTGGTGCG-1	medial frontal cortex	C9-ALS	A4	F	58	batch_6	6784	3170	6699	3170	0.162146	0.0117837	7	Non_neuron	OPC	OPC
snRNA_C9ALS_A4_MedialFrontalCortex	CGGGTCAAGAGAGGTA-1	medial frontal cortex	C9-ALS	A4	F	58	batch_6	6894	3179	6772	3179	0.362634	0.0848798	16	Inh_neuron	Inh_LAMP5	Inh_LAMP5_CPLX3_Rosehip
snRNA_C9ALS_A4_MedialFrontalCortex	AACAACCCATGAATAG-1	medial frontal cortex	C9-ALS	A4	F	58	batch_6	6886	2894	6744	2894	0.842289	0.00912845	6	Exc_neuron	Exc_upper	Exc_L2_IT_CUX2_PDGFD
snRNA_C9ALS_A4_MedialFrontalCortex	GTTCGCTCACGGCACT-1	medial frontal cortex	C9-ALS	A4	F	58	batch_6	6716	3035	6652	3035	0.521144	0.143508	7	Non_neuron	OPC	OPC
snRNA_C9ALS_A4_MedialFrontalCortex	ACTCTCGTCACCCTCA-1	medial frontal cortex	C9-ALS	A4	F	58	batch_6	6619	2895	6570	2895	0.498565	0.0201618	2	Non_neuron	Astro	Astro_HPSE2
snRNA_C9ALS_A4_MedialFrontalCortex	ACTTTGTTCGCCAGTG-1	medial frontal cortex	C9-ALS	A4	F	58	batch_6	6685	2909	6622	2909	0.209424	0.0244626	2	Non_neuron	Astro	Astro_HPSE2
snRNA_C9ALS_A4_MedialFrontalCortex	TGGTACAGTTGCTGAT-1	medial frontal cortex	C9-ALS	A4	F	58	batch_6	6847	2840	6715	2840	0.175259	0.00534019	16	Inh_neuron	Inh_VIP	Inh_VIP_CLSTN2
snRNA_C9ALS_A4_MedialFrontalCortex	GCACGTGAGTAGCCAG-1	medial frontal cortex	C9-ALS	A4	F	58	batch_6	6771	2882	6669	2882	0.0147689	0.0104155	7	Non_neuron	OPC	OPC
snRNA_C9ALS_A4_MedialFrontalCortex	CCACAAATCAAACGAA-1	medial frontal cortex	C9-ALS	A4	F	58	batch_6	6665	2713	6587	2713	0.375094	0.0208333	2	Non_neuron	Astro	Astro_HPSE2
snRNA_C9ALS_A4_MedialFrontalCortex	TGGGAAGCAGACTCTA-1	medial frontal cortex	C9-ALS	A4	F	58	batch_6	6666	2949	6609	2949	0.180018	0.0170411	5	Non_neuron	Oligo	Oligo_ENPP6
snRNA_C9ALS_A4_MedialFrontalCortex	TGCGACGGTGAATTAG-1	medial frontal cortex	C9-ALS	A4	F	58	batch_6	6758	2689	6643	2689	0.503107	0.0127449	14	Inh_neuron	Inh_PVALB	Inh_PVALB_PIEZO2
snRNA_C9ALS_A4_MedialFrontalCortex	TCAGCAAAGACTTCAC-1	medial frontal cortex	C9-ALS	A4	F	58	batch_6	6610	2733	6545	2733	0.590015	0.0147965	2	Non_neuron	Astro	Astro_HPSE2
snRNA_C9ALS_A4_MedialFrontalCortex	TTGGGCGGTCCACAGC-1	medial frontal cortex	C9-ALS	A4	F	58	batch_6	6676	2880	6613	2880	0.284602	0.0164604	7	Non_neuron	OPC	OPC
snRNA_C9ALS_A4_MedialFrontalCortex	AGTGATCTCGGTCAGC-1	medial frontal cortex	C9-ALS	A4	F	58	batch_6	6691	2879	6608	2879	0.0597818	0.0182443	2	Non_neuron	Astro	Astro_HPSE2
snRNA_C9ALS_A4_MedialFrontalCortex	CCACGTTCAGTCAGTT-1	medial frontal cortex	C9-ALS	A4	F	58	batch_6	6749	2553	6637	2553	0	0.0127449	7	Non_neuron	OPC	OPC
snRNA_C9ALS_A4_MedialFrontalCortex	AAGGAATGTAGCGCTC-1	medial frontal cortex	C9-ALS	A4	F	58	batch_6	6658	3043	6606	3043	0.270351	0.0229537	4	Non_neuron	Oligo	Oligo_OPALIN
snRNA_C9ALS_A4_MedialFrontalCortex	ACGTTCCTCTTCTTCC-1	medial frontal cortex	C9-ALS	A4	F	58	batch_6	6686	2718	6609	2718	0.0299133	0.015893	13	Non_neuron	Oligo	Oligo_OPALIN
snRNA_C9ALS_A4_MedialFrontalCortex	TCATATCCAACCACAT-1	medial frontal cortex	C9-ALS	A4	F	58	batch_6	6765	2582	6666	2582	0.014782	0.0104155	7	Non_neuron	OPC	OPC
snRNA_C9ALS_A4_MedialFrontalCortex	TTCAGGAGTCTAACTG-1	medial frontal cortex	C9-ALS	A4	F	58	batch_6	6744	2739	6654	2739	0	0.0117837	7	Non_neuron	OPC	OPC
snRNA_C9ALS_A4_MedialFrontalCortex	TCCTGCAGTTCCACAA-1	medial frontal cortex	C9-ALS	A4	F	58	batch_6	6606	2767	6561	2767	0.0756888	0.0236981	13	Non_neuron	Oligo	Oligo_OPALIN
snRNA_C9ALS_A4_MedialFrontalCortex	ATGACCACAGTGACCC-1	medial frontal cortex	C9-ALS	A4	F	58	batch_6	6622	2765	6577	2765	0.0453035	0.0195069	13	Non_neuron	Oligo	Oligo_OPALIN
snRNA_C9ALS_A4_MedialFrontalCortex	ATTCTTGAGACTTCCA-1	medial frontal cortex	C9-ALS	A4	F	58	batch_6	6596	2680	6563	2680	0.242571	0.00831202	9	Non_neuron	Oligo	Oligo_OPALIN
snRNA_C9ALS_A4_MedialFrontalCortex	AGGTTGTTCGCTCATC-1	medial frontal cortex	C9-ALS	A4	F	58	batch_6	6623	2551	6572	2551	0.0301978	0.015893	13	Non_neuron	Oligo	Oligo_OPALIN
snRNA_C9ALS_A4_MedialFrontalCortex	AGGCATTTCAAGTAAG-1	medial frontal cortex	C9-ALS	A4	F	58	batch_6	6575	2826	6535	2826	0.0608365	0.0153386	15	Non_neuron	Astro	Astro_CD44
snRNA_C9ALS_A4_MedialFrontalCortex	TTACCATAGGAAAGAC-1	medial frontal cortex	C9-ALS	A4	F	58	batch_6	6578	2978	6540	2978	0.0456066	0.0378359	15	Non_neuron	Astro	Astro_CD44
snRNA_C9ALS_A4_MedialFrontalCortex	TGCAGTATCGTCGACG-1	medial frontal cortex	C9-ALS	A4	F	58	batch_6	6750	3030	6669	3030	0.948148	0.0117837	6	Exc_neuron	Exc_upper	Exc_L2_IT_CUX2_PDGFD
snRNA_C9ALS_A4_MedialFrontalCortex	CGATCGGGTAACATCC-1	medial frontal cortex	C9-ALS	A4	F	58	batch_6	6499	2810	6486	2810	0.261579	0.0164604	9	Non_neuron	Oligo	Oligo_OPALIN
snRNA_C9ALS_A4_MedialFrontalCortex	TCAATCTGTCGTTTCC-1	medial frontal cortex	C9-ALS	A4	F	58	batch_6	6449	2747	6434	2747	0.496201	0.0208333	2	Non_neuron	Astro	Astro_HPSE2
snRNA_C9ALS_A4_MedialFrontalCortex	TTGCATTTCACACCGG-1	medial frontal cortex	C9-ALS	A4	F	58	batch_6	6555	2686	6510	2686	0.198322	0.0208333	2	Non_neuron	Astro	Astro_HPSE2
snRNA_C9ALS_A4_MedialFrontalCortex	AATGACCTCTACTCAT-1	medial frontal cortex	C9-ALS	A4	F	58	batch_6	6468	2687	6454	2687	0.371058	0.0229537	4	Non_neuron	Oligo	Oligo_OPALIN
snRNA_C9ALS_A4_MedialFrontalCortex	GTGGGAACACGACTAT-1	medial frontal cortex	C9-ALS	A4	F	58	batch_6	6549	2972	6526	2972	0.458085	0.00997783	4	Non_neuron	Oligo	Oligo_OPALIN
snRNA_C9ALS_A4_MedialFrontalCortex	CGGACACGTAACATAG-1	medial frontal cortex	C9-ALS	A4	F	58	batch_6	6653	2612	6581	2612	0.0150308	0.0122592	7	Non_neuron	OPC	OPC
snRNA_C9ALS_A4_MedialFrontalCortex	TGAGGTTGTCCACAGC-1	medial frontal cortex	C9-ALS	A4	F	58	batch_6	6613	2823	6566	2823	0.0453652	0.0182443	7	Non_neuron	OPC	OPC
snRNA_C9ALS_A4_MedialFrontalCortex	TCTATACCACTTGAAC-1	medial frontal cortex	C9-ALS	A4	F	58	batch_6	6483	2756	6463	2756	0.416474	0.0208333	2	Non_neuron	Astro	Astro_HPSE2
snRNA_C9ALS_A4_MedialFrontalCortex	CAAGCTAAGCATCAGG-1	medial frontal cortex	C9-ALS	A4	F	58	batch_6	6510	2787	6490	2787	0.0768049	0.0229537	13	Non_neuron	Oligo	Oligo_OPALIN
snRNA_C9ALS_A4_MedialFrontalCortex	CTCCGATTCCCTCTCC-1	medial frontal cortex	C9-ALS	A4	F	58	batch_6	6561	2635	6524	2635	0.0762079	0.0182443	13	Non_neuron	Oligo	Oligo_OPALIN
snRNA_C9ALS_A4_MedialFrontalCortex	ATCCTATAGCTAATCC-1	medial frontal cortex	C9-ALS	A4	F	58	batch_6	6530	2742	6511	2742	0.0306279	0.0170411	13	Non_neuron	Oligo	Oligo_OPALIN
snRNA_C9ALS_A4_MedialFrontalCortex	ACGCACGTCCGACAGC-1	medial frontal cortex	C9-ALS	A4	F	58	batch_6	6530	2749	6507	2749	0.0765697	0.0137482	13	Non_neuron	Oligo	Oligo_OPALIN
snRNA_C9ALS_A4_MedialFrontalCortex	GTGATGTCAAATGATG-1	medial frontal cortex	C9-ALS	A4	F	58	batch_6	6567	2843	6540	2843	0.0609106	0.0117837	7	Non_neuron	OPC	OPC
snRNA_C9ALS_A4_MedialFrontalCortex	CCTGCATCAACGGTAG-1	medial frontal cortex	C9-ALS	A4	F	58	batch_6	6549	3005	6536	3005	0.0152695	0.0260552	11	Non_neuron	Micro	Micro
snRNA_C9ALS_A4_MedialFrontalCortex	ATCCGTCTCTTCACAT-1	medial frontal cortex	C9-ALS	A4	F	58	batch_6	6493	2548	6467	2548	0.0462036	0.0176355	2	Non_neuron	Astro	Astro_HPSE2
snRNA_C9ALS_A4_MedialFrontalCortex	TACTTACTCAACTCTT-1	medial frontal cortex	C9-ALS	A4	F	58	batch_6	6454	2606	6442	2606	0	0.0170411	2	Non_neuron	Astro	Astro_HPSE2
snRNA_C9ALS_A4_MedialFrontalCortex	GTTACGACAAGAATGT-1	medial frontal cortex	C9-ALS	A4	F	58	batch_6	6555	2892	6523	2892	0.228833	0.0188679	7	Non_neuron	OPC	OPC
snRNA_C9ALS_A4_MedialFrontalCortex	ACTACGACATACAGAA-1	medial frontal cortex	C9-ALS	A4	F	58	batch_6	6483	2940	6475	2940	0.570723	0.129996	4	Non_neuron	Oligo	Oligo_OPALIN
snRNA_C9ALS_A4_MedialFrontalCortex	CCCGAAGAGGCCATAG-1	medial frontal cortex	C9-ALS	A4	F	58	batch_6	6570	2639	6527	2639	0.243531	0.0137482	14	Inh_neuron	Inh_PVALB	Inh_PVALB_CUX2
snRNA_C9ALS_A4_MedialFrontalCortex	CTACCTGTCATTTGCT-1	medial frontal cortex	C9-ALS	A4	F	58	batch_6	6527	2879	6510	2879	0.398345	0.0201618	19	Non_neuron	Endo	Endo
snRNA_C9ALS_A4_MedialFrontalCortex	ACAACCACAGCGATTT-1	medial frontal cortex	C9-ALS	A4	F	58	batch_6	6562	2589	6522	2589	0.0152393	0.00912845	7	Non_neuron	OPC	OPC
snRNA_C9ALS_A4_MedialFrontalCortex	TACAACGAGAGGTTAT-1	medial frontal cortex	C9-ALS	A4	F	58	batch_6	6544	2635	6499	2635	0.305623	0.189655	7	Non_neuron	OPC	OPC
snRNA_C9ALS_A4_MedialFrontalCortex	CCCTTAGGTAGTCCTA-1	medial frontal cortex	C9-ALS	A4	F	58	batch_6	6308	2806	6309	2806	0.982879	0.0137482	4	Non_neuron	Oligo	Oligo_OPALIN
snRNA_C9ALS_A4_MedialFrontalCortex	TACAGGTTCTTGGCTC-1	medial frontal cortex	C9-ALS	A4	F	58	batch_6	6380	2621	6378	2621	0.0783699	0.0127449	13	Non_neuron	Oligo	Oligo_OPALIN
snRNA_C9ALS_A4_MedialFrontalCortex	CTCAATTTCACTCGAA-1	medial frontal cortex	C9-ALS	A4	F	58	batch_6	6393	2851	6390	2851	0.484905	0.026885	2	Non_neuron	Astro	Astro_HPSE2
snRNA_C9ALS_A4_MedialFrontalCortex	GGAATCTGTATGAGGC-1	medial frontal cortex	C9-ALS	A4	F	58	batch_6	6448	2713	6434	2713	0.0465261	0.0176355	2	Non_neuron	Astro	Astro_HPSE2
snRNA_C9ALS_A4_MedialFrontalCortex	CATCCACTCATGCATG-1	medial frontal cortex	C9-ALS	A4	F	58	batch_6	6495	3077	6481	3076	0.384911	0.0195069	19	Non_neuron	Endo	Endo
snRNA_C9ALS_A4_MedialFrontalCortex	GCCAGGTCATTGGATC-1	medial frontal cortex	C9-ALS	A4	F	58	batch_6	6506	2798	6486	2798	0.0307409	0.0113182	7	Non_neuron	OPC	OPC
snRNA_C9ALS_A4_MedialFrontalCortex	TTGTTCACACGATTCA-1	medial frontal cortex	C9-ALS	A4	F	58	batch_6	6429	2790	6423	2790	0.279981	0.0229537	9	Non_neuron	Oligo	Oligo_OPALIN
snRNA_C9ALS_A4_MedialFrontalCortex	CTACGGGTCATAGAGA-1	medial frontal cortex	C9-ALS	A4	F	58	batch_6	6525	2694	6500	2694	0	0.0153386	7	Non_neuron	OPC	OPC
snRNA_C9ALS_A4_MedialFrontalCortex	GGGTGAATCAAGAGTA-1	medial frontal cortex	C9-ALS	A4	F	58	batch_6	6358	2880	6356	2880	0.220195	0.0176355	2	Non_neuron	Astro	Astro_HPSE2
snRNA_C9ALS_A4_MedialFrontalCortex	GGGACTCGTTGTGCAT-1	medial frontal cortex	C9-ALS	A4	F	58	batch_6	6426	2767	6419	2767	0.0778089	0.00997783	7	Non_neuron	OPC	OPC
snRNA_C9ALS_A4_MedialFrontalCortex	TACAGGTGTTCCTACC-1	medial frontal cortex	C9-ALS	A4	F	58	batch_6	6420	2722	6413	2721	0.0311526	0.0176355	13	Non_neuron	Oligo	Oligo_OPALIN
snRNA_C9ALS_A4_MedialFrontalCortex	CTCCTTTCACCCTGTT-1	medial frontal cortex	C9-ALS	A4	F	58	batch_6	6409	2666	6403	2666	0.951787	0.0122592	19	Non_neuron	Endo	Endo
snRNA_C9ALS_A4_MedialFrontalCortex	CGTCAAACAGCTATTG-1	medial frontal cortex	C9-ALS	A4	F	58	batch_6	6325	2744	6325	2744	0.0948617	0.0188679	2	Non_neuron	Astro	Astro_HPSE2
snRNA_C9ALS_A4_MedialFrontalCortex	TCCATCGCATATGGCT-1	medial frontal cortex	C9-ALS	A4	F	58	batch_6	6444	2544	6432	2544	0.884544	0.0117837	14	Inh_neuron	Inh_PVALB	Inh_PVALB_CUX2
snRNA_C9ALS_A4_MedialFrontalCortex	ACTCTCGGTGTGCTTA-1	medial frontal cortex	C9-ALS	A4	F	58	batch_6	6318	2847	6318	2847	0	0.021522	13	Non_neuron	Oligo	Oligo_OPALIN
snRNA_C9ALS_A4_MedialFrontalCortex	TCTATCATCAAGGACG-1	medial frontal cortex	C9-ALS	A4	F	58	batch_6	6373	2561	6373	2561	0.0313824	0.00871624	7	Non_neuron	OPC	OPC
snRNA_C9ALS_A4_MedialFrontalCortex	AAGTACCCATCCTTCG-1	medial frontal cortex	C9-ALS	A4	F	58	batch_6	6416	2758	6411	2758	0.498753	0.00640309	16	Inh_neuron	Inh_VIP	Inh_VIP_CLSTN2
snRNA_C9ALS_A4_MedialFrontalCortex	AGACACTAGCCGCACT-1	medial frontal cortex	C9-ALS	A4	F	58	batch_6	6317	2774	6317	2774	0.221624	0.026885	1	Non_neuron	Oligo	Oligo_OPALIN
snRNA_C9ALS_A4_MedialFrontalCortex	GATAGCTGTAGTTCCA-1	medial frontal cortex	C9-ALS	A4	F	58	batch_6	6354	2787	6354	2787	0.125905	0.0113182	7	Non_neuron	OPC	OPC
snRNA_C9ALS_A4_MedialFrontalCortex	GCAACCGAGCGGTATG-1	medial frontal cortex	C9-ALS	A4	F	58	batch_6	6481	2898	6460	2898	0.925783	0.0244626	10	Exc_neuron	Exc_intermediate	Exc_L3-5_IT_RORB_GABRG1
snRNA_C9ALS_A4_MedialFrontalCortex	CAACGATAGCACACCC-1	medial frontal cortex	C9-ALS	A4	F	58	batch_6	6270	2663	6273	2663	0.0637959	0.0127449	13	Non_neuron	Oligo	Oligo_OPALIN
snRNA_C9ALS_A4_MedialFrontalCortex	CCTCTCCTCCGACGGT-1	medial frontal cortex	C9-ALS	A4	F	58	batch_6	6345	2714	6344	2714	0.0788022	0.0229537	13	Non_neuron	Oligo	Oligo_OPALIN
snRNA_C9ALS_A4_MedialFrontalCortex	TAACCAGCAGTGGTGA-1	medial frontal cortex	C9-ALS	A4	F	58	batch_6	6350	2782	6349	2782	0.15748	0.0260552	7	Non_neuron	OPC	OPC
snRNA_C9ALS_A4_MedialFrontalCortex	GTGGCGTCATGTGCCG-1	medial frontal cortex	C9-ALS	A4	F	58	batch_6	6364	3018	6363	3018	0.0157134	0.0147965	7	Non_neuron	OPC	OPC
snRNA_C9ALS_A4_MedialFrontalCortex	AAAGGATAGTTCATCG-1	medial frontal cortex	C9-ALS	A4	F	58	batch_6	6463	2759	6446	2758	0.216618	0.0390335	25	Exc_neuron	Exc_deep	Exc_L5-6_NP_FOXP2_HTR2C
snRNA_C9ALS_A4_MedialFrontalCortex	GACATCACAACACGAG-1	medial frontal cortex	C9-ALS	A4	F	58	batch_6	6246	2741	6252	2741	0.480307	0.0195069	2	Non_neuron	Astro	Astro_HPSE2
snRNA_C9ALS_A4_MedialFrontalCortex	GATAGCTGTCTTTCTA-1	medial frontal cortex	C9-ALS	A4	F	58	batch_6	6249	2889	6252	2889	0.224036	0.00871624	13	Non_neuron	Oligo	Oligo_OPALIN
snRNA_C9ALS_A4_MedialFrontalCortex	AACCCAACACCAGGTC-1	medial frontal cortex	C9-ALS	A4	F	58	batch_6	6209	2725	6221	2725	0.322113	0.0195069	2	Non_neuron	Astro	Astro_HPSE2
snRNA_C9ALS_A4_MedialFrontalCortex	TGTTACTAGCGTGAGT-1	medial frontal cortex	C9-ALS	A4	F	58	batch_6	6364	2498	6363	2498	0.0314268	0.00791557	7	Non_neuron	OPC	OPC
snRNA_C9ALS_A4_MedialFrontalCortex	GTTCATTCACAAATCC-1	medial frontal cortex	C9-ALS	A4	F	58	batch_6	6255	2585	6260	2585	0.0319744	0.0201618	2	Non_neuron	Astro	Astro_HPSE2
snRNA_C9ALS_A4_MedialFrontalCortex	TGCGATATCCTACCGT-1	medial frontal cortex	C9-ALS	A4	F	58	batch_6	6213	2543	6225	2543	0.515049	0.0182443	2	Non_neuron	Astro	Astro_HPSE2
snRNA_C9ALS_A4_MedialFrontalCortex	ATCGGCGGTCAAAGAT-1	medial frontal cortex	C9-ALS	A4	F	58	batch_6	6301	2432	6302	2432	0.825266	0.0229537	26	Inh_neuron	Inh_PVALB	Inh_PVALB_SCUBE3
snRNA_C9ALS_A4_MedialFrontalCortex	AGAAGTACAGTTGGTT-1	medial frontal cortex	C9-ALS	A4	F	58	batch_6	6255	2472	6257	2472	0.303757	0.0095489	7	Non_neuron	OPC	OPC
snRNA_C9ALS_A4_MedialFrontalCortex	AACTTCTCACCAAATC-1	medial frontal cortex	C9-ALS	A4	F	58	batch_6	6261	2618	6266	2618	0.0638876	0.033419	11	Non_neuron	Micro	Micro
snRNA_C9ALS_A4_MedialFrontalCortex	TCATTACGTTACCCAA-1	medial frontal cortex	C9-ALS	A4	F	58	batch_6	6229	2650	6236	2650	0	0.0208333	13	Non_neuron	Oligo	Oligo_OPALIN
snRNA_C9ALS_A4_MedialFrontalCortex	ATTGGGTGTACACTCA-1	medial frontal cortex	C9-ALS	A4	F	58	batch_6	6297	2802	6298	2802	0	0.0170411	13	Non_neuron	Oligo	Oligo_OPALIN
snRNA_C9ALS_A4_MedialFrontalCortex	TCCTCGACAGAACTAA-1	medial frontal cortex	C9-ALS	A4	F	58	batch_6	6193	2739	6202	2739	0.53286	0.0182443	4	Non_neuron	Oligo	Oligo_OPALIN
snRNA_C9ALS_A4_MedialFrontalCortex	CGCGTGAGTGGAATGC-1	medial frontal cortex	C9-ALS	A4	F	58	batch_6	6128	2777	6154	2777	0.930157	0.0147965	2	Non_neuron	Astro	Astro_HPSE2
snRNA_C9ALS_A4_MedialFrontalCortex	TACGCTCGTTGACGGA-1	medial frontal cortex	C9-ALS	A4	F	58	batch_6	6281	3153	6282	3153	0.0477631	0.0519623	11	Non_neuron	Micro	Micro
snRNA_C9ALS_A4_MedialFrontalCortex	GCACGGTGTGTAACGG-1	medial frontal cortex	C9-ALS	A4	F	58	batch_6	6221	2806	6226	2806	0	0.0113182	5	Non_neuron	Oligo	Oligo_ENPP6
snRNA_C9ALS_A4_MedialFrontalCortex	ATCTTCAAGGGCCCTT-1	medial frontal cortex	C9-ALS	A4	F	58	batch_6	6134	2697	6150	2697	0.374959	0.021522	4	Non_neuron	Oligo	Oligo_OPALIN
snRNA_C9ALS_A4_MedialFrontalCortex	CCTTCAGAGGACACTG-1	medial frontal cortex	C9-ALS	A4	F	58	batch_6	6207	2410	6219	2410	0.998872	0.0208333	21	Inh_neuron	Inh_LAMP5	Inh_LAMP5_CHST9
snRNA_C9ALS_A4_MedialFrontalCortex	AGCTTCCCAAATACGA-1	medial frontal cortex	C9-ALS	A4	F	58	batch_6	6214	2855	6223	2855	0.0321854	0.168574	13	Non_neuron	Oligo	Oligo_OPALIN
snRNA_C9ALS_A4_MedialFrontalCortex	TTATTGCTCCACCCTA-1	medial frontal cortex	C9-ALS	A4	F	58	batch_6	6190	2669	6199	2669	0.0323102	0.0182443	13	Non_neuron	Oligo	Oligo_OPALIN
snRNA_C9ALS_A4_MedialFrontalCortex	CAGAGCCTCTGGGATT-1	medial frontal cortex	C9-ALS	A4	F	58	batch_6	6235	3036	6241	3036	0.192462	0.0635118	15	Non_neuron	Astro	Astro_CD44
snRNA_C9ALS_A4_MedialFrontalCortex	ACCACAAGTATCATGC-1	medial frontal cortex	C9-ALS	A4	F	58	batch_6	6216	2810	6222	2810	0.032175	0.0201618	13	Non_neuron	Oligo	Oligo_OPALIN
snRNA_C9ALS_A4_MedialFrontalCortex	AATTCCTCAAACTAAG-1	medial frontal cortex	C9-ALS	A4	F	58	batch_6	6324	1672	6324	1672	0.253004	0.0917874	17	Exc_neuron	Exc_deep	Exc_L5_ET_FEZF2_ADRA1A
snRNA_C9ALS_A4_MedialFrontalCortex	GTCCTCAGTTATGACC-1	medial frontal cortex	C9-ALS	A4	F	58	batch_6	6136	2706	6162	2706	0.521512	0.0182443	2	Non_neuron	Astro	Astro_HPSE2
snRNA_C9ALS_A4_MedialFrontalCortex	TTCGCTGAGCACTGGA-1	medial frontal cortex	C9-ALS	A4	F	58	batch_6	6316	2804	6316	2804	0.585814	0.0117837	6	Exc_neuron	Exc_upper	Exc_L2_IT_CUX2_PDGFD
snRNA_C9ALS_A4_MedialFrontalCortex	ACATCGACAAGGCCTC-1	medial frontal cortex	C9-ALS	A4	F	58	batch_6	6205	2399	6217	2399	0.112812	0.00752666	7	Non_neuron	OPC	OPC
snRNA_C9ALS_A4_MedialFrontalCortex	AGATAGACAACACACT-1	medial frontal cortex	C9-ALS	A4	F	58	batch_6	6200	2596	6210	2596	0	0.021522	13	Non_neuron	Oligo	Oligo_OPALIN
snRNA_C9ALS_A4_MedialFrontalCortex	GACCCTTTCGTCCTTG-1	medial frontal cortex	C9-ALS	A4	F	58	batch_6	6118	2541	6142	2541	0.212488	0.0286169	1	Non_neuron	Oligo	Oligo_OPALIN
snRNA_C9ALS_A4_MedialFrontalCortex	ATTACTCTCTGTACAG-1	medial frontal cortex	C9-ALS	A4	F	58	batch_6	6153	2653	6165	2653	0.0487567	0.0153386	13	Non_neuron	Oligo	Oligo_OPALIN
snRNA_C9ALS_A4_MedialFrontalCortex	GCTGAATCAACTGCCG-1	medial frontal cortex	C9-ALS	A4	F	58	batch_6	6078	2734	6112	2734	0.70747	0.0222286	2	Non_neuron	Astro	Astro_HPSE2
snRNA_C9ALS_A4_MedialFrontalCortex	TTCATTGCAGTTAAAG-1	medial frontal cortex	C9-ALS	A4	F	58	batch_6	6130	2802	6142	2802	0.0326264	0.0277386	11	Non_neuron	Micro	Micro
snRNA_C9ALS_A4_MedialFrontalCortex	CCTCCAACAATACAGA-1	medial frontal cortex	C9-ALS	A4	F	58	batch_6	6078	2710	6106	2710	0.0822639	0.0244626	13	Non_neuron	Oligo	Oligo_OPALIN
snRNA_C9ALS_A4_MedialFrontalCortex	CATCCACAGATCCCAT-1	medial frontal cortex	C9-ALS	A4	F	58	batch_6	6196	2510	6211	2510	0.0484183	0.0236981	7	Non_neuron	OPC	OPC
snRNA_C9ALS_A4_MedialFrontalCortex	CGATCGGGTTCAAAGA-1	medial frontal cortex	C9-ALS	A4	F	58	batch_6	6234	2676	6240	2676	0.112287	0.0188679	14	Inh_neuron	Inh_PVALB	Inh_PVALB_CUX2
snRNA_C9ALS_A4_MedialFrontalCortex	CCTCAACGTGATACCT-1	medial frontal cortex	C9-ALS	A4	F	58	batch_6	6127	2972	6140	2972	0.832381	0.0132411	19	Non_neuron	Endo	Endo
snRNA_C9ALS_A4_MedialFrontalCortex	TGACCCTGTCCAAGAG-1	medial frontal cortex	C9-ALS	A4	F	58	batch_6	6057	2849	6094	2849	0.95757	0.0122592	2	Non_neuron	Astro	Astro_HPSE2
snRNA_C9ALS_A4_MedialFrontalCortex	CCTCATGAGTACAGCG-1	medial frontal cortex	C9-ALS	A4	F	58	batch_6	6058	2607	6103	2607	0.0660284	0.0176355	15	Non_neuron	Astro	Astro_CD44
snRNA_C9ALS_A4_MedialFrontalCortex	ATCCCTGGTTGCATCA-1	medial frontal cortex	C9-ALS	A4	F	58	batch_6	6069	2934	6080	2933	0.296589	0.0113182	19	Non_neuron	Endo	Endo
snRNA_C9ALS_A4_MedialFrontalCortex	CGCGTGAAGTAGGGTC-1	medial frontal cortex	C9-ALS	A4	F	58	batch_6	6096	3197	6114	3197	0.82021	0.136483	11	Non_neuron	Micro	Micro
snRNA_C9ALS_A4_MedialFrontalCortex	GGTTAACTCCTTATCA-1	medial frontal cortex	C9-ALS	A4	F	58	batch_6	6108	2771	6131	2771	0.130976	0.0188679	13	Non_neuron	Oligo	Oligo_OPALIN
snRNA_C9ALS_A4_MedialFrontalCortex	AAACGCTGTTACCTGA-1	medial frontal cortex	C9-ALS	A4	F	58	batch_6	6128	2728	6153	2728	0.489556	0.0222286	19	Non_neuron	Endo	Endo
snRNA_C9ALS_A4_MedialFrontalCortex	CTACATTTCTCGGTAA-1	medial frontal cortex	C9-ALS	A4	F	58	batch_6	6160	2552	6180	2552	0	0.0122592	7	Non_neuron	OPC	OPC
snRNA_C9ALS_A4_MedialFrontalCortex	CTCAGAACAAAGGAGA-1	medial frontal cortex	C9-ALS	A4	F	58	batch_6	6050	2992	6079	2992	0.31405	0.00677062	4	Non_neuron	Oligo	Oligo_OPALIN
snRNA_C9ALS_A4_MedialFrontalCortex	TGCGATATCAGTCCGG-1	medial frontal cortex	C9-ALS	A4	F	58	batch_6	6055	2770	6087	2770	0.181668	0.0244626	1	Non_neuron	Oligo	Oligo_OPALIN
snRNA_C9ALS_A4_MedialFrontalCortex	TGCAGATTCCTCGATC-1	medial frontal cortex	C9-ALS	A4	F	58	batch_6	5951	2376	6044	2376	0.38649	0.0208333	2	Non_neuron	Astro	Astro_HPSE2
snRNA_C9ALS_A4_MedialFrontalCortex	GGGAAGTGTAGATCCT-1	medial frontal cortex	C9-ALS	A4	F	58	batch_6	6050	3109	6069	3109	0.694215	0.00640309	4	Non_neuron	Oligo	Oligo_OPALIN
snRNA_C9ALS_A4_MedialFrontalCortex	TCAGGGCGTCACTCTC-1	medial frontal cortex	C9-ALS	A4	F	58	batch_6	6110	2631	6138	2631	0.0818331	0.0113182	7	Non_neuron	OPC	OPC
snRNA_C9ALS_A4_MedialFrontalCortex	TCTTCCTTCCCTCAAC-1	medial frontal cortex	C9-ALS	A4	F	58	batch_6	6029	2618	6086	2618	0.0165865	0.0188679	2	Non_neuron	Astro	Astro_HPSE2
snRNA_C9ALS_A4_MedialFrontalCortex	TTGGTTTAGCCTCAAT-1	medial frontal cortex	C9-ALS	A4	F	58	batch_6	6096	2629	6120	2629	0.295276	0.0142666	19	Non_neuron	Endo	Endo
snRNA_C9ALS_A4_MedialFrontalCortex	ATCGTCCGTGGATACG-1	medial frontal cortex	C9-ALS	A4	F	58	batch_6	6081	2733	6116	2733	0.0328893	0.00791557	7	Non_neuron	OPC	OPC
snRNA_C9ALS_A4_MedialFrontalCortex	GTAGGTTAGTAAACAC-1	medial frontal cortex	C9-ALS	A4	F	58	batch_6	6064	2637	6106	2637	0.0989446	0.00912845	7	Non_neuron	OPC	OPC
snRNA_C9ALS_A4_MedialFrontalCortex	TCTCTGGCAATGCAAA-1	medial frontal cortex	C9-ALS	A4	F	58	batch_6	5984	2645	6045	2645	0.217246	0.0236981	1	Non_neuron	Oligo	Oligo_OPALIN
snRNA_C9ALS_A4_MedialFrontalCortex	CTCCGATGTCGTACTA-1	medial frontal cortex	C9-ALS	A4	F	58	batch_6	5991	2765	6054	2765	0.534135	0.0137482	2	Non_neuron	Astro	Astro_HPSE2
snRNA_C9ALS_A4_MedialFrontalCortex	CTCTCAGAGTTTGGCT-1	medial frontal cortex	C9-ALS	A4	F	58	batch_6	5963	2667	6028	2667	0.352172	0.0201618	2	Non_neuron	Astro	Astro_HPSE2
snRNA_C9ALS_A4_MedialFrontalCortex	CAACCTCAGTGATAAC-1	medial frontal cortex	C9-ALS	A4	F	58	batch_6	6024	2453	6074	2453	0	0.00568806	13	Non_neuron	Oligo	Oligo_OPALIN
snRNA_C9ALS_A4_MedialFrontalCortex	AATCGTGCATCGCCTT-1	medial frontal cortex	C9-ALS	A4	F	58	batch_6	6041	2436	6091	2436	0	0.00871624	7	Non_neuron	OPC	OPC
snRNA_C9ALS_A4_MedialFrontalCortex	GAGATGGTCCTCTAGC-1	medial frontal cortex	C9-ALS	A4	F	58	batch_6	5897	2806	5974	2806	0.949635	0.00871624	4	Non_neuron	Oligo	Oligo_OPALIN
snRNA_C9ALS_A4_MedialFrontalCortex	ATGGGAGTCGCTCTAC-1	medial frontal cortex	C9-ALS	A4	F	58	batch_6	5959	2820	6030	2820	0.218157	0.0195069	2	Non_neuron	Astro	Astro_HPSE2
snRNA_C9ALS_A4_MedialFrontalCortex	CTCATCGTCCGTGCGA-1	medial frontal cortex	C9-ALS	A4	F	58	batch_6	6051	2483	6099	2483	0.0330524	0.00871624	7	Non_neuron	OPC	OPC
snRNA_C9ALS_A4_MedialFrontalCortex	CTTCGGTGTAGACACG-1	medial frontal cortex	C9-ALS	A4	F	58	batch_6	6039	2704	6084	2704	0.0496771	0.0132411	7	Non_neuron	OPC	OPC
snRNA_C9ALS_A4_MedialFrontalCortex	TGTTCCGTCGATTGAC-1	medial frontal cortex	C9-ALS	A4	F	58	batch_6	6128	2635	6156	2635	0.864883	0.0304519	6	Exc_neuron	Exc_upper	Exc_L2_IT_CUX2_LRRC2
snRNA_C9ALS_A4_MedialFrontalCortex	ATTTCTGCACGTAGAG-1	medial frontal cortex	C9-ALS	A4	F	58	batch_6	6046	2570	6087	2570	0.0330797	0.0095489	7	Non_neuron	OPC	OPC
snRNA_C9ALS_A4_MedialFrontalCortex	ACGTACAAGCTTGTGT-1	medial frontal cortex	C9-ALS	A4	F	58	batch_6	6078	2599	6116	2599	0.164528	0.0182443	14	Inh_neuron	Inh_PVALB	Inh_PVALB_PIEZO2
snRNA_C9ALS_A4_MedialFrontalCortex	GTTACGACAGAACTAA-1	medial frontal cortex	C9-ALS	A4	F	58	batch_6	6013	2657	6069	2657	0.149676	0.0170411	7	Non_neuron	OPC	OPC
snRNA_C9ALS_A4_MedialFrontalCortex	TCAGGTATCTAGCCAA-1	medial frontal cortex	C9-ALS	A4	F	58	batch_6	6015	2709	6059	2709	0.232751	0.0182443	3	Non_neuron	Oligo	Oligo_OPALIN
snRNA_C9ALS_A4_MedialFrontalCortex	CCTTCAGCAGAGGCAT-1	medial frontal cortex	C9-ALS	A4	F	58	batch_6	6073	2728	6111	2728	0.922114	0.0229537	16	Inh_neuron	Inh_VIP	Inh_VIP_CLSTN2
snRNA_C9ALS_A4_MedialFrontalCortex	AAACGCTCAATCTCTT-1	medial frontal cortex	C9-ALS	A4	F	58	batch_6	5955	2555	6018	2555	0.31906	0.0164604	4	Non_neuron	Oligo	Oligo_OPALIN
snRNA_C9ALS_A4_MedialFrontalCortex	ACTCCCAGTTATCTTC-1	medial frontal cortex	C9-ALS	A4	F	58	batch_6	5921	2531	6009	2531	0.152001	0.021522	13	Non_neuron	Oligo	Oligo_OPALIN
snRNA_C9ALS_A4_MedialFrontalCortex	CTCTCAGCATGGCCAC-1	medial frontal cortex	C9-ALS	A4	F	58	batch_6	5906	2488	5989	2488	0.0507958	0.00677062	13	Non_neuron	Oligo	Oligo_OPALIN
snRNA_C9ALS_A4_MedialFrontalCortex	ACGGGTCCAGGCCTGT-1	medial frontal cortex	C9-ALS	A4	F	58	batch_6	5979	2758	6037	2758	0.0334504	0.0208333	7	Non_neuron	OPC	OPC
snRNA_C9ALS_A4_MedialFrontalCortex	CAGTGCGGTGAGCCAA-1	medial frontal cortex	C9-ALS	A4	F	58	batch_6	5864	2726	5960	2726	0.494543	0.0132411	2	Non_neuron	Astro	Astro_HPSE2
snRNA_C9ALS_A4_MedialFrontalCortex	TCTGTCGTCCTCTTTC-1	medial frontal cortex	C9-ALS	A4	F	58	batch_6	5968	2588	6030	2588	0.0837802	0.0137482	13	Non_neuron	Oligo	Oligo_OPALIN
snRNA_C9ALS_A4_MedialFrontalCortex	AAACGCTAGCGTACAG-1	medial frontal cortex	C9-ALS	A4	F	58	batch_6	5990	2761	6038	2761	0.033389	0.0108622	7	Non_neuron	OPC	OPC
snRNA_C9ALS_A4_MedialFrontalCortex	CGGAATTAGCGCCATC-1	medial frontal cortex	C9-ALS	A4	F	58	batch_6	5904	2634	5999	2634	0.237127	0.0153386	2	Non_neuron	Astro	Astro_HPSE2
snRNA_C9ALS_A4_MedialFrontalCortex	AGCCAGCAGCTACGTT-1	medial frontal cortex	C9-ALS	A4	F	58	batch_6	6002	2839	6034	2838	0.199933	0.0147965	19	Non_neuron	Endo	Endo
snRNA_C9ALS_A4_MedialFrontalCortex	TTCCTTCCAGATCCAT-1	medial frontal cortex	C9-ALS	A4	F	58	batch_6	5823	2578	5952	2578	0.394985	0.0260552	4	Non_neuron	Oligo	Oligo_OPALIN
snRNA_C9ALS_A4_MedialFrontalCortex	GGGCTCAAGCGCGTTC-1	medial frontal cortex	C9-ALS	A4	F	58	batch_6	5960	2622	6032	2622	0.134228	0.0137482	7	Non_neuron	OPC	OPC
snRNA_C9ALS_A4_MedialFrontalCortex	TTTACGTAGCTAGCCC-1	medial frontal cortex	C9-ALS	A4	F	58	batch_6	5945	2659	6018	2659	0.0168209	0.0182443	13	Non_neuron	Oligo	Oligo_OPALIN
snRNA_C9ALS_A4_MedialFrontalCortex	CTTTCAAGTGTAGGAC-1	medial frontal cortex	C9-ALS	A4	F	58	batch_6	5980	2589	6042	2589	0.0668896	0.0095489	7	Non_neuron	OPC	OPC
snRNA_C9ALS_A4_MedialFrontalCortex	TTCGGTCCACCGTCTT-1	medial frontal cortex	C9-ALS	A4	F	58	batch_6	5860	2789	5941	2789	0.102389	0.0286169	13	Non_neuron	Oligo	Oligo_OPALIN
snRNA_C9ALS_A4_MedialFrontalCortex	GCTCAAAGTCCACTCT-1	medial frontal cortex	C9-ALS	A4	F	58	batch_6	5990	2488	6061	2488	0.033389	0.0260552	21	Inh_neuron	Inh_LAMP5	Inh_LAMP5_CPLX3_Rosehip
snRNA_C9ALS_A4_MedialFrontalCortex	TGGTACACACTACGGC-1	medial frontal cortex	C9-ALS	A4	F	58	batch_6	5907	2701	5975	2701	0	0.026885	11	Non_neuron	Micro	Micro
snRNA_C9ALS_A4_MedialFrontalCortex	CGGAACCAGGACTAAT-1	medial frontal cortex	C9-ALS	A4	F	58	batch_6	5925	2649	6003	2649	0.135021	0.025248	7	Non_neuron	OPC	OPC
snRNA_C9ALS_A4_MedialFrontalCortex	CAAGACTGTAGGTCAG-1	medial frontal cortex	C9-ALS	A4	F	58	batch_6	5921	2176	6042	2176	0.540449	0.0428823	22	Non_neuron	VLMC	VLMC_P2RY14
snRNA_C9ALS_A4_MedialFrontalCortex	GGAGGTATCCTGTACC-1	medial frontal cortex	C9-ALS	A4	F	58	batch_6	5889	2598	5974	2598	0.0169808	0.0201618	13	Non_neuron	Oligo	Oligo_OPALIN
snRNA_C9ALS_A4_MedialFrontalCortex	AACCTTTCAAGTGTCT-1	medial frontal cortex	C9-ALS	A4	F	58	batch_6	5934	2619	5993	2619	0.016852	0.031411	11	Non_neuron	Micro	Micro
snRNA_C9ALS_A4_MedialFrontalCortex	TACATTCTCGCTTACC-1	medial frontal cortex	C9-ALS	A4	F	58	batch_6	5854	2775	5940	2775	0.529552	0.0132411	4	Non_neuron	Oligo	Oligo_OPALIN
snRNA_C9ALS_A4_MedialFrontalCortex	AATAGAGTCACCACAA-1	medial frontal cortex	C9-ALS	A4	F	58	batch_6	5940	2432	6027	2432	0.690236	0.0222286	14	Inh_neuron	Inh_SST	Inh_SST_EDNRA
snRNA_C9ALS_A4_MedialFrontalCortex	CCATCACAGGGCTAAC-1	medial frontal cortex	C9-ALS	A4	F	58	batch_6	5827	2563	5920	2563	0.0171615	0.0277386	11	Non_neuron	Micro	Micro
snRNA_C9ALS_A4_MedialFrontalCortex	GGGTATTCATAATGAG-1	medial frontal cortex	C9-ALS	A4	F	58	batch_6	5778	2592	5908	2592	0.121149	0.00499853	5	Non_neuron	Oligo	Oligo_ENPP6
snRNA_C9ALS_A4_MedialFrontalCortex	AATCGACCAAGAATGT-1	medial frontal cortex	C9-ALS	A4	F	58	batch_6	5928	2694	6002	2694	0.421727	0.0113182	16	Inh_neuron	Inh_other_CGE	Inh_ADARB2_SEMA3C
snRNA_C9ALS_A4_MedialFrontalCortex	CCTTGTGTCTTGCAAG-1	medial frontal cortex	C9-ALS	A4	F	58	batch_6	5762	2624	5881	2624	0.381812	0.021522	4	Non_neuron	Oligo	Oligo_OPALIN
snRNA_C9ALS_A4_MedialFrontalCortex	AATTCCTAGTTACGAA-1	medial frontal cortex	C9-ALS	A4	F	58	batch_6	5856	2316	6001	2316	0.512295	0.0471659	22	Non_neuron	VLMC	VLMC_P2RY14
snRNA_C9ALS_A4_MedialFrontalCortex	ACCCTTGTCCCTCTCC-1	medial frontal cortex	C9-ALS	A4	F	58	batch_6	5785	2577	5901	2577	0.0691443	0.0201618	13	Non_neuron	Oligo	Oligo_OPALIN
snRNA_C9ALS_A4_MedialFrontalCortex	GTCACTCCACGTCATA-1	medial frontal cortex	C9-ALS	A4	F	58	batch_6	5883	2402	5986	2402	0	0.00871624	7	Non_neuron	OPC	OPC
snRNA_C9ALS_A4_MedialFrontalCortex	CAACAGTCAAGCAGGT-1	medial frontal cortex	C9-ALS	A4	F	58	batch_6	5624	2539	5821	2539	0.355619	0.0142666	9	Non_neuron	Oligo	Oligo_OPALIN
snRNA_C9ALS_A4_MedialFrontalCortex	CTCAGTCCAAGAATAC-1	medial frontal cortex	C9-ALS	A4	F	58	batch_6	5739	2572	5888	2572	0.174246	0.0229537	2	Non_neuron	Astro	Astro_HPSE2
snRNA_C9ALS_A4_MedialFrontalCortex	GGTAGAGCATGCCGAC-1	medial frontal cortex	C9-ALS	A4	F	58	batch_6	5769	2798	5889	2798	0.121338	0.021522	13	Non_neuron	Oligo	Oligo_OPALIN
snRNA_C9ALS_A4_MedialFrontalCortex	TGGCGTGGTTGTTGCA-1	medial frontal cortex	C9-ALS	A4	F	58	batch_6	5841	2760	5943	2760	0.154083	0.0536913	7	Non_neuron	OPC	OPC
snRNA_C9ALS_A4_MedialFrontalCortex	ATGTCTTTCGACACTA-1	medial frontal cortex	C9-ALS	A4	F	58	batch_6	5774	2390	5912	2390	0.017319	0.00912845	7	Non_neuron	OPC	OPC
snRNA_C9ALS_A4_MedialFrontalCortex	TGCGGGTAGTTTGAGA-1	medial frontal cortex	C9-ALS	A4	F	58	batch_6	5814	2371	5956	2371	0	0.00752666	7	Non_neuron	OPC	OPC
snRNA_C9ALS_A4_MedialFrontalCortex	TCATACTAGGATTCCT-1	medial frontal cortex	C9-ALS	A4	F	58	batch_6	5763	2705	5862	2705	0.572618	0.0277386	19	Non_neuron	Endo	Endo
snRNA_C9ALS_A4_MedialFrontalCortex	TACATTCCACGCGTGT-1	medial frontal cortex	C9-ALS	A4	F	58	batch_6	5793	2347	5931	2347	0.552391	0.0208333	21	Inh_neuron	Inh_LAMP5	Inh_LAMP5_CHST9
snRNA_C9ALS_A4_MedialFrontalCortex	GGTGATTGTAAGATTG-1	medial frontal cortex	C9-ALS	A4	F	58	batch_6	5882	2746	5966	2746	0.731044	0.0170411	10	Exc_neuron	Exc_intermediate	Exc_L3-5_IT_RORB_RPRM
snRNA_C9ALS_A4_MedialFrontalCortex	GAGTCTAGTACGATCT-1	medial frontal cortex	C9-ALS	A4	F	58	batch_6	5779	2810	5865	2810	0.553729	0.0295209	19	Non_neuron	Endo	Endo
snRNA_C9ALS_A4_MedialFrontalCortex	GTCTGTCAGACATCCT-1	medial frontal cortex	C9-ALS	A4	F	58	batch_6	5671	2669	5827	2669	0.423206	0.0286169	4	Non_neuron	Oligo	Oligo_OPALIN
snRNA_C9ALS_A4_MedialFrontalCortex	CGGGCATGTTACGATC-1	medial frontal cortex	C9-ALS	A4	F	58	batch_6	5781	2337	5942	2337	0.190278	0.0201618	21	Inh_neuron	Inh_LAMP5	Inh_LAMP5_CHST9
snRNA_C9ALS_A4_MedialFrontalCortex	CTGGTCTGTACCCGAC-1	medial frontal cortex	C9-ALS	A4	F	58	batch_6	5718	2757	5861	2757	0.454704	0.0176355	4	Non_neuron	Oligo	Oligo_OPALIN
snRNA_C9ALS_A4_MedialFrontalCortex	ACCCTCACAAGTGACG-1	medial frontal cortex	C9-ALS	A4	F	58	batch_6	5690	2682	5839	2682	0.316344	0.0229537	9	Non_neuron	Oligo	Oligo_OPALIN
snRNA_C9ALS_A4_MedialFrontalCortex	AGATAGATCGACCATA-1	medial frontal cortex	C9-ALS	A4	F	58	batch_6	5761	2413	5899	2413	0.0520743	0.00871624	7	Non_neuron	OPC	OPC
snRNA_C9ALS_A4_MedialFrontalCortex	CCCTAACGTGACATCT-1	medial frontal cortex	C9-ALS	A4	F	58	batch_6	5670	2469	5849	2469	0.0529101	0.0208333	13	Non_neuron	Oligo	Oligo_OPALIN
snRNA_C9ALS_A4_MedialFrontalCortex	TTGAACGCATTGTACG-1	medial frontal cortex	C9-ALS	A4	F	58	batch_6	5733	2592	5875	2592	0.0174429	0.0201618	13	Non_neuron	Oligo	Oligo_OPALIN
snRNA_C9ALS_A4_MedialFrontalCortex	GAAGCGAAGTCCGTCG-1	medial frontal cortex	C9-ALS	A4	F	58	batch_6	5633	2824	5787	2824	0.443813	0.189655	4	Non_neuron	Oligo	Oligo_OPALIN
snRNA_C9ALS_A4_MedialFrontalCortex	CTCAAGAGTTACGTAC-1	medial frontal cortex	C9-ALS	A4	F	58	batch_6	5742	2551	5892	2551	0.0348311	0.0117837	7	Non_neuron	OPC	OPC
snRNA_C9ALS_A4_MedialFrontalCortex	GACCTTCGTTCCCACT-1	medial frontal cortex	C9-ALS	A4	F	58	batch_6	5669	2678	5834	2678	0.141118	0.0229537	13	Non_neuron	Oligo	Oligo_OPALIN
snRNA_C9ALS_A4_MedialFrontalCortex	TGAGTCATCTGTCGCT-1	medial frontal cortex	C9-ALS	A4	F	58	batch_6	5699	2436	5876	2436	0.0175469	0.0188679	13	Non_neuron	Oligo	Oligo_OPALIN
snRNA_C9ALS_A4_MedialFrontalCortex	TCGACCTTCCATGATG-1	medial frontal cortex	C9-ALS	A4	F	58	batch_6	5678	2649	5815	2649	0.0352237	0.0277386	11	Non_neuron	Micro	Micro
snRNA_C9ALS_A4_MedialFrontalCortex	GCATCTCTCCGATCTC-1	medial frontal cortex	C9-ALS	A4	F	58	batch_6	5705	2461	5875	2461	0.57844	0.0456853	22	Non_neuron	VLMC	VLMC_P2RY14
snRNA_C9ALS_A4_MedialFrontalCortex	CATCGGGAGAACAGGA-1	medial frontal cortex	C9-ALS	A4	F	58	batch_6	5812	2820	5915	2820	0.240881	0.0402723	25	Exc_neuron	Exc_deep	Exc_L5-6_NP_FOXP2_HTR2C
snRNA_C9ALS_A4_MedialFrontalCortex	ACACAGTCAAGACGAC-1	medial frontal cortex	C9-ALS	A4	F	58	batch_6	5586	2442	5774	2442	0.0716076	0.0286169	11	Non_neuron	Micro	Micro
snRNA_C9ALS_A4_MedialFrontalCortex	GGGTTATGTCCAGAAG-1	medial frontal cortex	C9-ALS	A4	F	58	batch_6	5632	2852	5766	2852	0.887784	0.0390335	19	Non_neuron	Endo	Endo
snRNA_C9ALS_A4_MedialFrontalCortex	ATTTACCCAAACGAGC-1	medial frontal cortex	C9-ALS	A4	F	58	batch_6	5667	2703	5809	2703	0.652903	0.0153386	19	Non_neuron	Endo	Endo
snRNA_C9ALS_A4_MedialFrontalCortex	TTGGTTTTCAAACCCA-1	medial frontal cortex	C9-ALS	A4	F	58	batch_6	5628	2641	5813	2641	0.319829	0.0229537	9	Non_neuron	Oligo	Oligo_OPALIN
snRNA_C9ALS_A4_MedialFrontalCortex	TCCGAAAGTAATTGGA-1	medial frontal cortex	C9-ALS	A4	F	58	batch_6	5717	2555	5875	2555	0.0174917	0.026885	7	Non_neuron	OPC	OPC
snRNA_C9ALS_A4_MedialFrontalCortex	ACACTGAAGTAACCTC-1	medial frontal cortex	C9-ALS	A4	F	58	batch_6	5650	2583	5841	2583	0.0707965	0.0195069	13	Non_neuron	Oligo	Oligo_OPALIN
snRNA_C9ALS_A4_MedialFrontalCortex	TCAGGGCTCCGAGCTG-1	medial frontal cortex	C9-ALS	A4	F	58	batch_6	5612	2486	5809	2486	0.0890948	0.0208333	13	Non_neuron	Oligo	Oligo_OPALIN
snRNA_C9ALS_A4_MedialFrontalCortex	CATGCTCCAGAGAAAG-1	medial frontal cortex	C9-ALS	A4	F	58	batch_6	5618	2629	5796	2629	0.320399	0.0208333	9	Non_neuron	Oligo	Oligo_OPALIN
snRNA_C9ALS_A4_MedialFrontalCortex	CAGATACGTAGTAAGT-1	medial frontal cortex	C9-ALS	A4	F	58	batch_6	5541	2544	5780	2544	0.559466	0.0222286	4	Non_neuron	Oligo	Oligo_OPALIN
snRNA_C9ALS_A4_MedialFrontalCortex	CATGGTATCTTCTGGC-1	medial frontal cortex	C9-ALS	A4	F	58	batch_6	5586	2624	5757	2624	0.0537057	0.026885	11	Non_neuron	Micro	Micro
snRNA_C9ALS_A4_MedialFrontalCortex	TCTGCCACAATGGCAG-1	medial frontal cortex	C9-ALS	A4	F	58	batch_6	5629	2322	5857	2322	0.994848	0.0208333	21	Inh_neuron	Inh_LAMP5	Inh_LAMP5_CHST9
snRNA_C9ALS_A4_MedialFrontalCortex	AGACTCAGTATGGGAC-1	medial frontal cortex	C9-ALS	A4	F	58	batch_6	5594	2670	5763	2670	0.732928	0.00791557	19	Non_neuron	Endo	Endo
snRNA_C9ALS_A4_MedialFrontalCortex	AGTAACCCACTAAACC-1	medial frontal cortex	C9-ALS	A4	F	58	batch_6	5635	2608	5793	2608	0.0532387	0.0142666	19	Non_neuron	Endo	Endo
snRNA_C9ALS_A4_MedialFrontalCortex	GCTGGGTCAAGGCGTA-1	medial frontal cortex	C9-ALS	A4	F	58	batch_6	5640	2493	5831	2493	0.0177305	0.00831202	7	Non_neuron	OPC	OPC
snRNA_C9ALS_A4_MedialFrontalCortex	CTTTCGGGTTCTAACG-1	medial frontal cortex	C9-ALS	A4	F	58	batch_6	5647	2579	5807	2579	0.159377	0.033419	19	Non_neuron	Endo	Endo
snRNA_C9ALS_A4_MedialFrontalCortex	AACTTCTCAGACGCTC-1	medial frontal cortex	C9-ALS	A4	F	58	batch_6	5635	2187	5865	2187	0.14197	0.0117837	7	Non_neuron	OPC	OPC
snRNA_C9ALS_A4_MedialFrontalCortex	TCTACATAGCAGGTCA-1	medial frontal cortex	C9-ALS	A4	F	58	batch_6	5582	2575	5803	2575	0.197062	0.0195069	3	Non_neuron	Oligo	Oligo_OPALIN
snRNA_C9ALS_A4_MedialFrontalCortex	TACCCGTTCATGAGAA-1	medial frontal cortex	C9-ALS	A4	F	58	batch_6	5452	2472	5733	2472	0.440205	0.0176355	2	Non_neuron	Astro	Astro_HPSE2
snRNA_C9ALS_A4_MedialFrontalCortex	CTGTAGACAGAACATA-1	medial frontal cortex	C9-ALS	A4	F	58	batch_6	5660	2275	5866	2275	0.0176678	0.0137482	7	Non_neuron	OPC	OPC
snRNA_C9ALS_A4_MedialFrontalCortex	TGTAGACCAGATCCAT-1	medial frontal cortex	C9-ALS	A4	F	58	batch_6	5547	2706	5771	2706	0.685055	0.031411	7	Non_neuron	OPC	OPC
snRNA_C9ALS_A4_MedialFrontalCortex	AGAAATGTCAAGTAAG-1	medial frontal cortex	C9-ALS	A4	F	58	batch_6	5503	2515	5752	2515	0.508813	0.0188679	2	Non_neuron	Astro	Astro_HPSE2
snRNA_C9ALS_A4_MedialFrontalCortex	CCGGGTAAGAGTCTTC-1	medial frontal cortex	C9-ALS	A4	F	58	batch_6	5618	2390	5837	2390	0	0.00752666	7	Non_neuron	OPC	OPC
snRNA_C9ALS_A4_MedialFrontalCortex	AACCAACGTGTTAGCT-1	medial frontal cortex	C9-ALS	A4	F	58	batch_6	5610	2609	5803	2609	0.106952	0.0108622	7	Non_neuron	OPC	OPC
snRNA_C9ALS_A4_MedialFrontalCortex	TACAGGTAGCTATCTG-1	medial frontal cortex	C9-ALS	A4	F	58	batch_6	5587	2878	5722	2878	0.608556	0.0229537	19	Non_neuron	Endo	Endo
snRNA_C9ALS_A4_MedialFrontalCortex	ATCACTTAGCTAGATA-1	medial frontal cortex	C9-ALS	A4	F	58	batch_6	5517	2577	5758	2577	0.0181258	0.0244626	13	Non_neuron	Oligo	Oligo_OPALIN
snRNA_C9ALS_A4_MedialFrontalCortex	CTGATCCGTGAGATTA-1	medial frontal cortex	C9-ALS	A4	F	58	batch_6	5507	2800	5679	2800	0.108952	0.0277386	11	Non_neuron	Micro	Micro
snRNA_C9ALS_A4_MedialFrontalCortex	TTCCACGAGGATACAT-1	medial frontal cortex	C9-ALS	A4	F	58	batch_6	5529	2606	5762	2606	0.271297	0.0142666	1	Non_neuron	Oligo	Oligo_OPALIN
snRNA_C9ALS_A4_MedialFrontalCortex	GTTCGCTTCTCGGTAA-1	medial frontal cortex	C9-ALS	A4	F	58	batch_6	5609	2313	5830	2313	0.071314	0.0137482	7	Non_neuron	OPC	OPC
snRNA_C9ALS_A4_MedialFrontalCortex	TCATGCCTCTCTATGT-1	medial frontal cortex	C9-ALS	A4	F	58	batch_6	5569	2196	5844	2196	0.52074	0.0201618	21	Inh_neuron	Inh_LAMP5	Inh_LAMP5_CHST9
snRNA_C9ALS_A4_MedialFrontalCortex	GCATCTCTCTGTTGGA-1	medial frontal cortex	C9-ALS	A4	F	58	batch_6	5562	2439	5807	2439	0.0359583	0.0182443	13	Non_neuron	Oligo	Oligo_OPALIN
snRNA_C9ALS_A4_MedialFrontalCortex	CCCTGATAGTCATTGC-1	medial frontal cortex	C9-ALS	A4	F	58	batch_6	5525	2349	5789	2349	0.0542986	0.0127449	13	Non_neuron	Oligo	Oligo_OPALIN
snRNA_C9ALS_A4_MedialFrontalCortex	TGAATGCAGAAGATCT-1	medial frontal cortex	C9-ALS	A4	F	58	batch_6	5473	2764	5684	2764	0.23753	0.0917874	11	Non_neuron	Micro	Micro
snRNA_C9ALS_A4_MedialFrontalCortex	TGCACGGTCGGTCTGG-1	medial frontal cortex	C9-ALS	A4	F	58	batch_6	5439	2387	5754	2387	0.404486	0.0260552	4	Non_neuron	Oligo	Oligo_OPALIN
snRNA_C9ALS_A4_MedialFrontalCortex	CAACCAAGTCACCGCA-1	medial frontal cortex	C9-ALS	A4	F	58	batch_6	5510	2506	5723	2506	0	0.0277386	11	Non_neuron	Micro	Micro
snRNA_C9ALS_A4_MedialFrontalCortex	TAAGCGTAGCGCTGAA-1	medial frontal cortex	C9-ALS	A4	F	58	batch_6	5446	2668	5700	2668	0.661036	0.0229537	2	Non_neuron	Astro	Astro_HPSE2
snRNA_C9ALS_A4_MedialFrontalCortex	TTCGATTAGGCATCTT-1	medial frontal cortex	C9-ALS	A4	F	58	batch_6	5495	2757	5688	2757	0.78253	0.0132411	19	Non_neuron	Endo	Endo
snRNA_C9ALS_A4_MedialFrontalCortex	ACTATGGAGGCTAAAT-1	medial frontal cortex	C9-ALS	A4	F	58	batch_6	5439	2548	5721	2548	0.202243	0.0208333	2	Non_neuron	Astro	Astro_HPSE2
snRNA_C9ALS_A4_MedialFrontalCortex	ATTCCTAGTGATACTC-1	medial frontal cortex	C9-ALS	A4	F	58	batch_6	5519	2488	5774	2488	0	0.0176355	13	Non_neuron	Oligo	Oligo_OPALIN
snRNA_C9ALS_A4_MedialFrontalCortex	CCCAACTGTGATGAAT-1	medial frontal cortex	C9-ALS	A4	F	58	batch_6	5399	2650	5687	2650	0.555658	0.0153386	2	Non_neuron	Astro	Astro_HPSE2
snRNA_C9ALS_A4_MedialFrontalCortex	TTAGTCTGTCAAAGCG-1	medial frontal cortex	C9-ALS	A4	F	58	batch_6	5511	2467	5776	2467	0.0181455	0.00791557	7	Non_neuron	OPC	OPC
snRNA_C9ALS_A4_MedialFrontalCortex	TTACTGTCATACAGGG-1	medial frontal cortex	C9-ALS	A4	F	58	batch_6	5373	2543	5708	2543	0.670017	0.0095489	4	Non_neuron	Oligo	Oligo_OPALIN
snRNA_C9ALS_A4_MedialFrontalCortex	CAATGACCACCAGCGT-1	medial frontal cortex	C9-ALS	A4	F	58	batch_6	5488	2367	5777	2367	0	0.021522	13	Non_neuron	Oligo	Oligo_OPALIN
snRNA_C9ALS_A4_MedialFrontalCortex	CACATGAGTTAAACAG-1	medial frontal cortex	C9-ALS	A4	F	58	batch_6	5421	2308	5752	2308	0.147574	0.0176355	2	Non_neuron	Astro	Astro_HPSE2
snRNA_C9ALS_A4_MedialFrontalCortex	AGGAGGTAGACTACCT-1	medial frontal cortex	C9-ALS	A4	F	58	batch_6	5609	2114	5870	2114	0.374398	0.0304519	6	Exc_neuron	Exc_upper	Exc_L2_IT_CUX2_SV2C
snRNA_C9ALS_A4_MedialFrontalCortex	CACATGACACTATCCC-1	medial frontal cortex	C9-ALS	A4	F	58	batch_6	5499	2542	5733	2542	0	0.025248	13	Non_neuron	Oligo	Oligo_OPALIN
snRNA_C9ALS_A4_MedialFrontalCortex	GAGAGGTAGTAGTGCG-1	medial frontal cortex	C9-ALS	A4	F	58	batch_6	5515	2459	5765	2459	0.0543971	0.0286169	21	Inh_neuron	Inh_LAMP5	Inh_LAMP5_CPLX3_Rosehip
snRNA_C9ALS_A4_MedialFrontalCortex	TCCTCGACACCAGCCA-1	medial frontal cortex	C9-ALS	A4	F	58	batch_6	5422	2448	5743	2448	0.405754	0.0182443	4	Non_neuron	Oligo	Oligo_OPALIN
snRNA_C9ALS_A4_MedialFrontalCortex	TATCTGTAGGTGCCAA-1	medial frontal cortex	C9-ALS	A4	F	58	batch_6	5424	2604	5689	2604	0.534661	0.0705505	11	Non_neuron	Micro	Micro
snRNA_C9ALS_A4_MedialFrontalCortex	TTAATCCAGGGCCTCT-1	medial frontal cortex	C9-ALS	A4	F	58	batch_6	5407	2503	5712	2503	0.0184945	0.0188679	15	Non_neuron	Astro	Astro_CD44
snRNA_C9ALS_A4_MedialFrontalCortex	GAAGGACGTTCTGAGT-1	medial frontal cortex	C9-ALS	A4	F	58	batch_6	5359	2586	5653	2586	0.559806	0.0208333	2	Non_neuron	Astro	Astro_HPSE2
snRNA_C9ALS_A4_MedialFrontalCortex	GTGAGCCTCATTCGTT-1	medial frontal cortex	C9-ALS	A4	F	58	batch_6	5434	2590	5713	2590	0.478469	0.0182443	4	Non_neuron	Oligo	Oligo_OPALIN
snRNA_C9ALS_A4_MedialFrontalCortex	GACCCTTCATCGAGCC-1	medial frontal cortex	C9-ALS	A4	F	58	batch_6	5366	2424	5704	2424	0.167723	0.0176355	9	Non_neuron	Oligo	Oligo_OPALIN
snRNA_C9ALS_A4_MedialFrontalCortex	ACAAGCTGTCCTGGGT-1	medial frontal cortex	C9-ALS	A4	F	58	batch_6	5402	2393	5737	2393	0.0370233	0.0176355	13	Non_neuron	Oligo	Oligo_OPALIN
snRNA_C9ALS_A4_MedialFrontalCortex	AACCAACAGTAGTGCG-1	medial frontal cortex	C9-ALS	A4	F	58	batch_6	5308	2474	5652	2474	0.339111	0.0170411	2	Non_neuron	Astro	Astro_HPSE2
snRNA_C9ALS_A4_MedialFrontalCortex	TTCCAATCACAAGTTC-1	medial frontal cortex	C9-ALS	A4	F	58	batch_6	5402	2446	5722	2446	0.203628	0.0195069	3	Non_neuron	Oligo	Oligo_OPALIN
snRNA_C9ALS_A4_MedialFrontalCortex	CTACCCATCGCTATTT-1	medial frontal cortex	C9-ALS	A4	F	58	batch_6	5330	2481	5696	2481	0.675422	0.0108622	4	Non_neuron	Oligo	Oligo_OPALIN
snRNA_C9ALS_A4_MedialFrontalCortex	ATGCATGTCGGAGTGA-1	medial frontal cortex	C9-ALS	A4	F	58	batch_6	5373	2600	5688	2600	0.428066	0.0260552	4	Non_neuron	Oligo	Oligo_OPALIN
snRNA_C9ALS_A4_MedialFrontalCortex	ACCACAAGTCCAGTTA-1	medial frontal cortex	C9-ALS	A4	F	58	batch_6	5430	2417	5751	2417	0.0368324	0.0170411	13	Non_neuron	Oligo	Oligo_OPALIN
snRNA_C9ALS_A4_MedialFrontalCortex	ATCTTCATCGTGCATA-1	medial frontal cortex	C9-ALS	A4	F	58	batch_6	5373	2502	5692	2502	0.167504	0.0188679	15	Non_neuron	Astro	Astro_CD44
snRNA_C9ALS_A4_MedialFrontalCortex	CATACCCGTTCAACGT-1	medial frontal cortex	C9-ALS	A4	F	58	batch_6	5371	2211	5773	2211	0.111711	0.015893	13	Non_neuron	Oligo	Oligo_OPALIN
snRNA_C9ALS_A4_MedialFrontalCortex	TTCATGTGTGGGACAT-1	medial frontal cortex	C9-ALS	A4	F	58	batch_6	5444	2306	5758	2306	0.734754	0.0208333	14	Inh_neuron	Inh_SST	Inh_SST_EDNRA
snRNA_C9ALS_A4_MedialFrontalCortex	TACACCCGTGGAACAC-1	medial frontal cortex	C9-ALS	A4	F	58	batch_6	5361	2519	5691	2519	0.0932662	0.0260552	13	Non_neuron	Oligo	Oligo_OPALIN
snRNA_C9ALS_A4_MedialFrontalCortex	GTTACGACAAGAGGTC-1	medial frontal cortex	C9-ALS	A4	F	58	batch_6	5405	2410	5738	2410	0.0925069	0.00871624	7	Non_neuron	OPC	OPC
snRNA_C9ALS_A4_MedialFrontalCortex	ACGATGTAGTGGAAGA-1	medial frontal cortex	C9-ALS	A4	F	58	batch_6	5294	2631	5627	2631	0.868908	0.0182443	2	Non_neuron	Astro	Astro_HPSE2
snRNA_C9ALS_A4_MedialFrontalCortex	GCGAGAAGTCGCCACA-1	medial frontal cortex	C9-ALS	A4	F	58	batch_6	5512	2426	5789	2426	0.199565	0.0229537	10	Exc_neuron	Exc_intermediate	Exc_L2-3_IT_RORB_PRSS12
snRNA_C9ALS_A4_MedialFrontalCortex	CGATCGGCAAGCTGCC-1	medial frontal cortex	C9-ALS	A4	F	58	batch_6	5361	2500	5690	2500	0.0932662	0.0188679	13	Non_neuron	Oligo	Oligo_OPALIN
snRNA_C9ALS_A4_MedialFrontalCortex	TCTCAGCAGAGACAAG-1	medial frontal cortex	C9-ALS	A4	F	58	batch_6	5246	2386	5673	2386	0.26687	0.0127449	1	Non_neuron	Oligo	Oligo_OPALIN
snRNA_C9ALS_A4_MedialFrontalCortex	ATCATTCCACAAGTGG-1	medial frontal cortex	C9-ALS	A4	F	58	batch_6	5365	2556	5689	2556	0.055918	0.0188679	13	Non_neuron	Oligo	Oligo_OPALIN
[truncated: 103,121 more rows]
