# Supplementary material for: Divergent single cell transcriptome and epigenome alterations in ALS and FTD patients with C9orf72 mutation
Source: Nat Commun. 2023 Sep 15;14:5714. doi: 10.1038/s41467-023-41033-y (PMC10504300; doi:10.1038/s41467-023-41033-y)
Supplement: Supplementary file 6 — Supplementary Dataset 3 [file 41467_2023_41033_MOESM6_ESM.xlsx]

## Sheet: Astro
gene	p_value	model_log2FC	model_log2FC_ci_hi	model_log2FC_ci_low	FDR	conv_C	conv_D	avg_log2CPM_C9ALS	avg_log2CPM_Control	avg_log2FC
GOLGB1	3.45918e-13	-1.39218	-1.12509	-1.65927	1.41411e-09	TRUE	TRUE	4.52593	5.93573	-1.4098
PIK3C2A	2.49772e-13	-1.08085	-0.802114	-1.35959	1.41411e-09	TRUE	TRUE	5.52586	6.80509	-1.27923
ATP2B4	1.87528e-12	0.967499	1.12384	0.811159	5.11077e-09	TRUE	TRUE	6.77588	6.37581	0.400072
SPOCK1	2.63892e-12	1.60631	1.96686	1.24575	5.39396e-09	TRUE	TRUE	6.43099	5.45871	0.972271
ACACB	3.95237e-12	-1.04361	-0.834433	-1.25279	6.46291e-09	TRUE	TRUE	6.26013	7.85828	-1.59815
RABGAP1	6.48541e-12	-0.989136	-0.728422	-1.24985	8.83746e-09	TRUE	TRUE	4.69695	6.21568	-1.51874
ARHGAP32	3.87798e-11	-0.959989	-0.73559	-1.18439	4.52948e-08	TRUE	TRUE	6.29287	7.66495	-1.37208
PDLIM5	1.94299e-10	-0.661633	-0.477985	-0.845281	1.83697e-07	TRUE	TRUE	5.69522	7.31234	-1.61711
SLC9A9	2.0221e-10	0.857913	1.02075	0.695071	1.83697e-07	TRUE	TRUE	7.69427	7.34728	0.346994
ATP11A	3.02228e-10	1.02492	1.28871	0.761127	1.88944e-07	TRUE	TRUE	2.72545	2.61856	0.106888
CD82	3.25518e-10	0.526543	0.680028	0.373059	1.88944e-07	TRUE	TRUE	2.03262	1.26024	0.772386
CTDSPL	2.5747e-10	-0.891008	-0.517602	-1.26441	1.88944e-07	TRUE	TRUE	5.79983	7.41261	-1.61279
FLNA	3.46644e-10	1.77133	2.41721	1.12545	1.88944e-07	TRUE	TRUE	3.63746	1.96253	1.67493
MFAP3L	2.73301e-10	0.953975	1.16468	0.743268	1.88944e-07	TRUE	TRUE	5.41233	5.51524	-0.10291
USP3	3.01491e-10	-0.701532	-0.438282	-0.964783	1.88944e-07	TRUE	TRUE	3.36789	4.7622	-1.39431
RANBP3L	3.70436e-10	-1.61074	-1.29197	-1.92952	1.89293e-07	TRUE	TRUE	6.71815	8.28837	-1.57022
AQP4	4.6933e-10	0.759368	0.892766	0.62597	2.2572e-07	TRUE	TRUE	9.06344	8.51403	0.549403
TENM4	6.43186e-10	2.30514	3.1168	1.49348	2.92149e-07	TRUE	TRUE	7.66329	5.58997	2.07332
PDE3B	7.1628e-10	-1.94622	-1.22155	-2.67089	3.08227e-07	TRUE	TRUE	3.67152	6.1082	-2.43668
SEPT9	8.72277e-10	1.54583	2.1352	0.956464	3.56587e-07	TRUE	TRUE	3.8192	2.89072	0.928477
DNER	9.79723e-10	2.2604	2.74295	1.77785	3.68912e-07	TRUE	TRUE	5.69324	4.14728	1.54595
UBR3	9.9267e-10	-0.626963	-0.416076	-0.83785	3.68912e-07	TRUE	TRUE	5.43478	6.84686	-1.41208
NKTR	1.20759e-09	-0.662887	-0.458818	-0.866955	4.29271e-07	TRUE	TRUE	5.57816	6.83114	-1.25298
MSRA	1.32263e-09	0.961885	1.15248	0.771295	4.50575e-07	TRUE	TRUE	6.30078	6.23565	0.0651338
PTPRE	1.42176e-09	1.44986	1.77049	1.12924	4.5365e-07	TRUE	TRUE	2.92632	1.96822	0.958099
SSB	1.44262e-09	-1.3553	-0.54889	-2.16171	4.5365e-07	TRUE	TRUE	0.156881	1.34137	-1.18448
LIFR	1.70438e-09	-0.576884	-0.428423	-0.725345	5.16111e-07	TRUE	TRUE	7.99009	8.85769	-0.867598
AC113414.1	2.11339e-09	-0.827373	-0.598601	-1.05614	5.9583e-07	TRUE	TRUE	2.47607	3.74151	-1.26544
ATP9B	2.10853e-09	-0.563394	-0.330556	-0.796232	5.9583e-07	TRUE	TRUE	5.28852	6.30057	-1.01205
MON2	2.68666e-09	-0.682246	-0.440174	-0.924319	7.32205e-07	TRUE	TRUE	4.894	6.19757	-1.30357
PLCD1	2.99736e-09	1.01396	1.26597	0.761943	7.9053e-07	TRUE	TRUE	2.13489	1.80682	0.328077
WRN	3.32123e-09	-0.555987	-0.298096	-0.813877	8.48575e-07	TRUE	TRUE	3.66327	4.98473	-1.32147
ATRX	4.62605e-09	-0.631664	-0.368306	-0.895022	1.11243e-06	TRUE	TRUE	5.74554	6.56027	-0.814734
COL27A1	4.50741e-09	1.35219	1.82191	0.882468	1.11243e-06	TRUE	TRUE	2.9408	1.87725	1.06354
AEBP1	5.27949e-09	0.642444	0.873406	0.411482	1.23329e-06	TRUE	TRUE	2.23642	1.08857	1.14785
LINC01551	6.02573e-09	-0.703716	-0.436229	-0.971203	1.36851e-06	TRUE	TRUE	0.938681	2.24258	-1.3039
RBM26	6.26531e-09	-0.841459	-0.593822	-1.0891	1.38446e-06	TRUE	TRUE	5.29397	6.70325	-1.40928
CRB2	6.95021e-09	0.370471	0.493237	0.247706	1.49539e-06	TRUE	TRUE	3.08984	2.03732	1.05252
ACAP2	7.92285e-09	-0.779229	-0.506272	-1.05219	1.61943e-06	TRUE	TRUE	5.83844	6.80133	-0.962891
PAG1	7.7272e-09	1.11411	1.39644	0.831789	1.61943e-06	TRUE	TRUE	3.01569	2.66829	0.347399
HERC2	8.25202e-09	-0.693135	-0.442478	-0.943792	1.64557e-06	TRUE	TRUE	5.00785	6.07056	-1.06271
RCOR3	9.00881e-09	-0.813152	-0.57327	-1.05303	1.75371e-06	TRUE	TRUE	3.36958	4.62095	-1.25137
ADHFE1	9.74281e-09	-0.58525	-0.390624	-0.779876	1.85249e-06	TRUE	TRUE	3.23824	4.00626	-0.768018
AKAP11	1.13169e-08	-0.868466	-0.621142	-1.11579	1.98202e-06	TRUE	TRUE	2.25884	3.86577	-1.60693
AQP4-AS1	1.13937e-08	0.834078	1.05792	0.610239	1.98202e-06	TRUE	TRUE	5.47849	5.74229	-0.263801
ARHGAP31	1.12747e-08	-1.1169	-0.84525	-1.38856	1.98202e-06	TRUE	TRUE	4.99798	6.25748	-1.2595
PSMD1	1.11308e-08	-0.766096	-0.511906	-1.02029	1.98202e-06	TRUE	TRUE	3.80657	5.11653	-1.30997
SLC25A37	1.36215e-08	0.987407	1.23529	0.739528	2.32019e-06	TRUE	TRUE	4.28705	3.97457	0.312477
PCM1	1.50375e-08	-0.587335	-0.40021	-0.774461	2.50911e-06	TRUE	TRUE	6.16724	7.37961	-1.21237
MID1	1.54266e-08	-1.11196	-0.758901	-1.46501	2.52256e-06	TRUE	TRUE	3.71828	5.29359	-1.57531
CHDH	1.85052e-08	-0.412094	-0.22546	-0.598728	2.96663e-06	TRUE	TRUE	1.91796	2.82595	-0.907989
SPARCL1	1.98038e-08	-0.662743	-0.405883	-0.919603	3.11377e-06	TRUE	TRUE	9.16751	10.0251	-0.857595
FZD3	2.16841e-08	-0.523296	-0.31672	-0.729871	3.28314e-06	TRUE	TRUE	2.67318	3.65711	-0.983936
IER5L	2.14947e-08	1.14682	1.80016	0.493473	3.28314e-06	TRUE	TRUE	2.58413	0.864871	1.71926
BAZ2B	3.38854e-08	-0.423274	-0.330599	-0.515948	5.03721e-06	TRUE	TRUE	8.29882	9.09089	-0.792072
AC098850.3	3.49354e-08	-0.844305	-0.528277	-1.16033	5.10056e-06	TRUE	TRUE	3.34311	4.57953	-1.23642
CAMK1D	3.61715e-08	0.664931	0.926409	0.403454	5.18838e-06	TRUE	TRUE	6.07248	5.66838	0.404098
MATN2	4.31391e-08	2.14522	2.9181	1.37234	6.08113e-06	TRUE	TRUE	2.46931	1.01358	1.45573
AC092683.1	4.5441e-08	-0.59607	-0.393476	-0.798664	6.29704e-06	TRUE	TRUE	1.60012	2.49377	-0.893652
AC131571.1	5.16618e-08	-0.546653	-0.368221	-0.725084	7.03979e-06	TRUE	TRUE	1.5464	2.59369	-1.04729
CDH23	5.53344e-08	0.972106	1.42362	0.520596	7.41663e-06	TRUE	TRUE	2.90494	1.99082	0.914126
AAK1	6.10968e-08	0.592633	0.804718	0.380548	7.86565e-06	TRUE	TRUE	4.90632	5.20055	-0.294228
CDK14	6.08675e-08	-0.707985	-0.453914	-0.962056	7.86565e-06	TRUE	TRUE	4.78646	6.13204	-1.34558
LRRTM4	6.15706e-08	-1.91749	-0.672659	-3.16232	7.86565e-06	TRUE	TRUE	1.0922	3.39878	-2.30658
CAPS2	6.76437e-08	-0.467163	-0.221908	-0.712419	8.50854e-06	TRUE	TRUE	3.98292	4.78158	-0.798666
ZSWIM6	7.52054e-08	-0.870067	-0.605743	-1.13439	9.31636e-06	TRUE	TRUE	8.27257	9.16093	-0.888364
WDR60	7.77894e-08	-0.69348	-0.446174	-0.940786	9.49263e-06	TRUE	TRUE	4.48369	5.32533	-0.841647
FAM135B	8.07733e-08	0.781247	1.03078	0.531713	9.7118e-06	TRUE	TRUE	3.64468	3.47156	0.173128
CAPZB	8.48112e-08	0.928385	1.22975	0.627022	1.00495e-05	TRUE	TRUE	4.42873	4.35335	0.0753831
PCTP	8.6847e-08	-0.219391	-0.126521	-0.31226	1.01437e-05	TRUE	TRUE	1.32624	1.86606	-0.539822
CABIN1	8.971e-08	0.562987	0.807402	0.318573	1.03305e-05	TRUE	TRUE	3.28453	3.4253	-0.14077
ASAP1	9.40243e-08	0.537367	0.678175	0.396559	1.06574e-05	TRUE	TRUE	7.53794	7.46868	0.0692627
CEP350	9.58473e-08	-1.07918	-0.791344	-1.36701	1.06574e-05	TRUE	TRUE	5.77636	7.27386	-1.4975
IQCA1	9.66402e-08	-0.968134	-0.692359	-1.24391	1.06574e-05	TRUE	TRUE	5.54344	6.35403	-0.810588
LMO3	9.77621e-08	-1.443	-0.935678	-1.95033	1.06574e-05	TRUE	TRUE	5.12999	7.23832	-2.10833
IPO9-AS1	1.03162e-07	0.70726	0.922826	0.491695	1.1098e-05	TRUE	TRUE	2.07042	1.90044	0.169979
ASAP3	1.08431e-07	1.46007	1.8043	1.11584	1.15134e-05	TRUE	TRUE	4.13534	3.60774	0.5276
LAMA5	1.16261e-07	0.42658	0.567179	0.285982	1.21865e-05	TRUE	TRUE	1.83315	1.16088	0.672269
PTPA	1.18906e-07	0.677016	0.950275	0.403757	1.2306e-05	TRUE	TRUE	2.33655	1.69016	0.646392
WNK3	1.26501e-07	-0.471754	-0.290577	-0.65293	1.29284e-05	TRUE	TRUE	1.20344	2.01549	-0.812054
SLC15A2	1.28591e-07	-0.785926	-0.604172	-0.96768	1.29797e-05	TRUE	TRUE	3.97391	4.79857	-0.824659
MKL2	1.34526e-07	1.42165	1.72511	1.11818	1.34133e-05	TRUE	TRUE	5.13292	4.71975	0.413174
PCNX1	1.50428e-07	-0.402181	-0.190345	-0.614018	1.4818e-05	TRUE	TRUE	5.04702	6.23338	-1.18636
AC009163.1	1.62549e-07	0.315492	0.431207	0.199777	1.58215e-05	TRUE	TRUE	1.14143	0.603493	0.537932
RNF115	2.03138e-07	-0.640703	-0.392066	-0.889339	1.95395e-05	TRUE	TRUE	3.95528	4.97997	-1.02469
AC093525.4	2.07177e-07	-0.575187	-0.448906	-0.701469	1.96962e-05	TRUE	TRUE	0.347378	1.03166	-0.684278
CEP192	2.23491e-07	-0.863231	-0.493608	-1.23285	2.06553e-05	TRUE	TRUE	3.34493	4.8177	-1.47277
SORBS1	2.24844e-07	0.514882	0.663549	0.366215	2.06553e-05	TRUE	TRUE	11.2606	10.8596	0.401039
TTYH3	2.22163e-07	0.524269	0.689119	0.359419	2.06553e-05	TRUE	TRUE	2.5528	1.84173	0.711075
CLK1	2.29557e-07	0.724295	1.01424	0.434354	2.0854e-05	TRUE	TRUE	3.6058	3.78323	-0.177439
AHDC1	2.49038e-07	0.784816	1.16454	0.405093	2.1894e-05	TRUE	TRUE	3.68529	3.07214	0.613152
ATP5F1C	2.47916e-07	0.7964	1.03679	0.556015	2.1894e-05	TRUE	TRUE	3.23221	3.08387	0.148333
CLU	2.45839e-07	0.521533	0.724453	0.318612	2.1894e-05	TRUE	TRUE	9.4103	8.74681	0.663495
PHF3	2.67028e-07	-0.902689	-0.658904	-1.14647	2.32257e-05	TRUE	TRUE	3.67054	4.87857	-1.20803
AC007923.4	2.83253e-07	0.855278	1.1557	0.554856	2.43309e-05	TRUE	TRUE	0.819648	0.69878	0.120868
MTMR10	2.85686e-07	-0.710357	-0.47598	-0.944734	2.43309e-05	TRUE	TRUE	3.77353	4.76998	-0.996447
ZNF641	2.93903e-07	-0.260606	-0.135768	-0.385444	2.47727e-05	TRUE	TRUE	0.853121	1.38753	-0.534406
ENTPD2	3.03681e-07	0.610831	0.849969	0.371694	2.53357e-05	TRUE	TRUE	1.75906	0.716618	1.04244
ATG10	3.2512e-07	-0.514756	-0.264873	-0.764638	2.61063e-05	TRUE	TRUE	3.25956	4.44336	-1.1838
FAM20C	3.19743e-07	1.79941	2.65344	0.945387	2.61063e-05	TRUE	TRUE	3.71283	2.57942	1.13341
MAP3K14	3.2016e-07	2.31233	3.09981	1.52486	2.61063e-05	TRUE	TRUE	4.38717	2.58509	1.80209
SECISBP2	3.2569e-07	-0.418999	-0.222951	-0.615047	2.61063e-05	TRUE	TRUE	2.29474	3.05475	-0.760007
ATN1	3.31707e-07	0.814932	1.0598	0.570059	2.63304e-05	TRUE	TRUE	3.94349	3.62523	0.318254
LINC00271	3.51211e-07	-0.825303	-0.484534	-1.16607	2.76106e-05	TRUE	TRUE	2.01187	3.2606	-1.24872
ARHGAP39	3.56379e-07	1.40985	2.01536	0.804342	2.77501e-05	TRUE	TRUE	3.29021	2.61005	0.680161
SIK3	3.90104e-07	-0.248697	-0.163343	-0.334052	3.00895e-05	TRUE	TRUE	8.22606	8.91478	-0.688712
MRPS21	3.95524e-07	-0.568779	-0.196794	-0.940764	3.02224e-05	TRUE	TRUE	1.15638	1.94013	-0.783754
CPQ	4.00456e-07	-0.649826	-0.385469	-0.914183	3.0316e-05	TRUE	TRUE	5.71504	6.73932	-1.02428
AC108866.1	4.04198e-07	-1.31315	-0.725557	-1.90074	3.03186e-05	TRUE	TRUE	4.76143	6.3274	-1.56598
C3orf58	4.09243e-07	-0.774481	-0.398958	-1.15	3.04179e-05	TRUE	TRUE	1.88492	3.20347	-1.31855
KDM3A	4.35065e-07	-0.81847	-0.557202	-1.07974	3.20458e-05	TRUE	TRUE	2.48718	3.8918	-1.40462
HUNK	4.82196e-07	0.388665	0.544119	0.233211	3.48888e-05	TRUE	TRUE	1.30684	0.755542	0.551301
TOP2B	4.79358e-07	-0.45823	-0.229475	-0.686984	3.48888e-05	TRUE	TRUE	2.93336	3.9058	-0.972438
MTUS1	4.86588e-07	-0.565694	-0.308227	-0.823161	3.48977e-05	TRUE	TRUE	5.45768	6.41033	-0.952647
PTH1R	5.21769e-07	0.966073	1.27004	0.662102	3.70955e-05	TRUE	TRUE	1.65911	1.07438	0.584735
MSI2	5.58952e-07	-0.29005	-0.24334	-0.336761	3.93965e-05	TRUE	TRUE	10.2989	10.6802	-0.381341
COLEC12	5.89366e-07	3.04637	3.84089	2.25185	4.11851e-05	TRUE	TRUE	5.8072	4.24071	1.56649
CNOT7	5.96076e-07	-0.415594	-0.250883	-0.580305	4.1301e-05	TRUE	TRUE	0.734898	1.53978	-0.804885
COL4A2	6.08453e-07	1.15416	1.65397	0.654349	4.14559e-05	TRUE	TRUE	2.39851	1.99169	0.406812
TMEM117	6.06835e-07	-0.629271	-0.375318	-0.883223	4.14559e-05	TRUE	TRUE	2.64272	4.03254	-1.38982
HSPA8	6.31727e-07	-3.16748	-2.72212	-3.61284	4.2686e-05	TRUE	TRUE	0.160295	1.25954	-1.09924
MAPK11	6.58593e-07	0.674555	0.86575	0.483359	4.41365e-05	TRUE	TRUE	1.685	0.908043	0.776954
RFTN1	6.88479e-07	2.2599	3.09775	1.42206	4.57642e-05	TRUE	TRUE	1.78751	1.51633	0.271176
GCC2	6.97844e-07	-0.686885	-0.442773	-0.930997	4.60127e-05	TRUE	TRUE	2.91367	4.28407	-1.37041
ANKRD10	7.28825e-07	0.744923	0.993491	0.496356	4.62342e-05	TRUE	TRUE	4.64736	4.70109	-0.0537324
ASB3	7.19318e-07	-0.209197	-0.109528	-0.308867	4.62342e-05	TRUE	TRUE	1.07919	1.49266	-0.413473
DNM1L	7.19797e-07	-0.447999	-0.193972	-0.702026	4.62342e-05	TRUE	TRUE	3.89539	4.90547	-1.01008
KLF6	7.22722e-07	1.1405	1.80431	0.476696	4.62342e-05	TRUE	TRUE	2.25781	1.46099	0.796826
ZNF883	7.29479e-07	-0.157818	-0.0779889	-0.237646	4.62342e-05	TRUE	TRUE	0.990525	1.35983	-0.369301
COPE	7.56899e-07	-0.503348	-0.292441	-0.714255	4.72397e-05	TRUE	TRUE	0.627515	1.14007	-0.512553
TENT5A	7.52194e-07	-0.197157	-0.0933706	-0.300944	4.72397e-05	TRUE	TRUE	0.553185	1.0459	-0.492712
FAM124A	7.65595e-07	0.667055	0.903237	0.430873	4.74205e-05	TRUE	TRUE	1.67314	1.73097	-0.0578304
CYBC1	7.77751e-07	1.0809	1.4559	0.705893	4.78112e-05	TRUE	TRUE	1.90988	1.37133	0.538551
BRWD1	8.03439e-07	-0.601864	-0.344771	-0.858956	4.86586e-05	TRUE	TRUE	4.96238	5.99063	-1.02824
NUMBL	8.01775e-07	1.32403	1.86279	0.785266	4.86586e-05	TRUE	TRUE	2.27996	1.36917	0.910782
GCLC	8.10975e-07	-0.851041	-0.608707	-1.09338	4.87539e-05	TRUE	TRUE	2.40147	3.68145	-1.27998
P4HA2	8.39337e-07	1.08559	1.86986	0.301331	4.93699e-05	TRUE	TRUE	1.87232	1.10951	0.762812
PCSK6	8.36397e-07	0.43298	0.620419	0.245541	4.93699e-05	TRUE	TRUE	0.791854	0.807681	-0.0158264
UBASH3B	8.3726e-07	1.86361	2.55508	1.17213	4.93699e-05	TRUE	TRUE	2.58447	1.89047	0.694
RAD51B	8.68282e-07	-0.398125	-0.213719	-0.582532	5.07077e-05	TRUE	TRUE	5.35541	6.83754	-1.48213
KIAA1109	8.9402e-07	-0.603766	-0.3471	-0.860432	5.18405e-05	TRUE	TRUE	6.09381	7.47263	-1.37882
GLCCI1	9.07818e-07	-0.843018	-0.499489	-1.18655	5.22699e-05	TRUE	TRUE	3.90394	5.06458	-1.16064
SH3BP2	9.22356e-07	1.06668	1.50829	0.625062	5.27356e-05	TRUE	TRUE	3.36125	2.37116	0.990095
NUP210L	9.48141e-07	0.290512	0.405405	0.175618	5.38333e-05	TRUE	TRUE	0.868882	0.622257	0.246626
TBL1XR1	9.81259e-07	-0.682552	-0.452303	-0.912802	5.53295e-05	TRUE	TRUE	4.64706	6.31532	-1.66826
ENDOD1	1.00898e-06	0.538632	0.795827	0.281437	5.64172e-05	TRUE	TRUE	2.44486	2.34467	0.100193
PLEKHB2	1.01435e-06	-0.670678	-0.13849	-1.20287	5.64172e-05	TRUE	TRUE	0.540641	1.51953	-0.978891
SLC39A11	1.13512e-06	-0.849432	-0.519705	-1.17916	6.27077e-05	TRUE	TRUE	7.8575	8.21163	-0.354121
TEX9	1.14763e-06	-0.596455	-0.316805	-0.876106	6.29735e-05	TRUE	TRUE	2.13479	3.39841	-1.26362
PDXK	1.16199e-06	1.22797	1.814	0.641943	6.33364e-05	TRUE	TRUE	4.58651	3.51441	1.0721
CHI3L1	1.21061e-06	3.31154	4.67885	1.94423	6.55494e-05	TRUE	TRUE	4.62452	2.5826	2.04191
GAREM1	1.25232e-06	-0.619787	-0.260268	-0.979305	6.73618e-05	TRUE	TRUE	6.76724	7.71751	-0.950269
AHCYL1	1.30504e-06	0.384818	0.655773	0.113864	6.97386e-05	TRUE	TRUE	9.3781	8.94161	0.436491
KANSL3	1.3464e-06	-0.364441	-0.178214	-0.550668	7.05653e-05	TRUE	TRUE	1.57205	2.34037	-0.768322
KIF1B	1.33231e-06	-0.627708	-0.451711	-0.803704	7.05653e-05	TRUE	TRUE	8.21802	9.04784	-0.829815
SIPA1L1	1.34045e-06	-0.616851	-0.402485	-0.831216	7.05653e-05	TRUE	TRUE	5.76931	7.13321	-1.36391
FGL1	1.35708e-06	-0.850208	-0.446416	-1.254	7.0672e-05	TRUE	TRUE	0.98464	2.41557	-1.43093
ABCA3	1.37794e-06	0.777957	1.06659	0.489323	7.08323e-05	TRUE	TRUE	2.98798	2.62073	0.367246
BOD1L1	1.38595e-06	-0.902389	-0.585493	-1.21929	7.08323e-05	TRUE	TRUE	3.82827	5.13909	-1.31082
TSPAN14	1.38615e-06	0.608894	0.854423	0.363365	7.08323e-05	TRUE	TRUE	1.679	1.83459	-0.155591
NADK2	1.4385e-06	-0.586552	-0.329312	-0.843792	7.3051e-05	TRUE	TRUE	3.81167	4.99776	-1.18609
LRBA	1.46208e-06	-0.595059	-0.320893	-0.869226	7.379e-05	TRUE	TRUE	5.2201	6.1506	-0.930503
CPLANE1	1.47183e-06	-0.716291	-0.469363	-0.96322	7.38265e-05	TRUE	TRUE	3.86686	5.21716	-1.35031
ECPAS	1.48893e-06	-0.475606	-0.22626	-0.724952	7.41624e-05	TRUE	TRUE	3.84533	4.78418	-0.938854
TSHZ1	1.49667e-06	-0.733731	-0.501242	-0.96622	7.41624e-05	TRUE	TRUE	1.81066	3.16482	-1.35416
UNC5B	1.52865e-06	0.337982	0.469873	0.20609	7.52907e-05	TRUE	TRUE	0.98757	0.600636	0.386934
CLMN	1.55908e-06	0.645927	0.933087	0.358766	7.60722e-05	TRUE	TRUE	2.54501	2.24228	0.30273
MRAS	1.56313e-06	-0.606909	-0.353016	-0.860801	7.60722e-05	TRUE	TRUE	4.04594	4.86653	-0.820582
NAV2	1.59427e-06	0.684053	1.01463	0.353476	7.6675e-05	TRUE	TRUE	10.129	9.35659	0.772447
PPP2R5C	1.5868e-06	0.699959	1.02327	0.376651	7.6675e-05	TRUE	TRUE	4.7479	4.81011	-0.0622023
ANKRD6	1.62358e-06	1.02491	1.29726	0.752555	7.76282e-05	TRUE	TRUE	2.36027	2.54839	-0.188116
B4GALT5	1.63424e-06	0.60057	0.85339	0.347751	7.76832e-05	TRUE	TRUE	3.40813	3.60445	-0.196325
MRPS5	1.67729e-06	0.561106	0.805587	0.316626	7.89648e-05	TRUE	TRUE	2.68054	2.91391	-0.233372
MT-CO3	1.68051e-06	-0.628806	0.221281	-1.47889	7.89648e-05	TRUE	TRUE	3.18008	4.53871	-1.35863
MAPK10	1.69599e-06	-0.503476	-0.306809	-0.700143	7.92368e-05	TRUE	TRUE	9.67127	10.5971	-0.925849
TRIM47	1.72448e-06	0.726403	1.00699	0.445816	8.01099e-05	TRUE	TRUE	2.42547	1.50901	0.916459
SPEG	1.73979e-06	0.375364	0.59876	0.151969	8.03646e-05	TRUE	TRUE	2.5581	1.84844	0.709657
CSGALNACT2	1.82422e-06	0.547846	0.798276	0.297416	8.37912e-05	TRUE	TRUE	2.56882	2.82385	-0.255032
LIFR-AS1	1.83623e-06	-0.369486	-0.235797	-0.503175	8.38715e-05	TRUE	TRUE	1.01246	1.75396	-0.741498
OGDH	1.85477e-06	0.745645	0.985792	0.505498	8.42477e-05	TRUE	TRUE	3.89548	3.58868	0.306802
WIF1	1.87604e-06	-1.24284	-0.524331	-1.96136	8.4743e-05	TRUE	TRUE	2.5222	4.14105	-1.61885
NTRK3	1.95663e-06	0.501776	0.699865	0.303687	8.7898e-05	TRUE	TRUE	9.16764	8.71125	0.456381
PKN2	2.00397e-06	-0.513512	-0.280165	-0.746859	8.95325e-05	TRUE	TRUE	4.52353	5.81929	-1.29576
AQR	2.05031e-06	-0.462491	-0.240638	-0.684344	9.05578e-05	TRUE	TRUE	2.33855	3.39199	-1.05344
GABRB3	2.04836e-06	-0.798106	-0.636435	-0.959778	9.05578e-05	TRUE	TRUE	0.407204	1.56614	-1.15894
SREK1	2.06015e-06	-0.345891	-0.111727	-0.580056	9.05578e-05	TRUE	TRUE	3.12228	3.91648	-0.794201
ALDH7A1	2.08543e-06	-1.39931	-0.89394	-1.90468	9.11788e-05	TRUE	TRUE	3.66604	5.91069	-2.24466
AVEN	2.17249e-06	-0.310133	-0.139635	-0.48063	9.34855e-05	TRUE	TRUE	1.08497	1.80813	-0.723164
MAN1C1	2.15218e-06	2.3876	3.24635	1.52886	9.34855e-05	TRUE	TRUE	3.65255	2.1503	1.50225
STUM	2.16811e-06	0.480326	0.78952	0.171133	9.34855e-05	TRUE	TRUE	1.61201	1.26613	0.345882
EPM2A	2.21781e-06	-0.573104	-0.314455	-0.831752	9.49361e-05	TRUE	TRUE	2.91739	3.82789	-0.910504
SPRED1	2.2807e-06	-0.530907	-0.261791	-0.800023	9.71199e-05	TRUE	TRUE	5.33643	6.29058	-0.954142
FAM184A	2.30449e-06	-0.78569	-0.542212	-1.02917	9.71213e-05	TRUE	TRUE	6.34507	7.58569	-1.24063
MYH9	2.3018e-06	2.05108	3.07128	1.03088	9.71213e-05	TRUE	TRUE	4.23838	2.45798	1.78039
COP1	2.36208e-06	-0.705324	-0.447243	-0.963405	9.90377e-05	TRUE	TRUE	4.33322	5.67976	-1.34654
AF123462.1	2.40396e-06	-0.481175	-0.251705	-0.710644	0.000100279	TRUE	TRUE	0.978605	1.85526	-0.876657
DPP8	2.44722e-06	-0.471609	-0.249262	-0.693955	0.000101566	TRUE	TRUE	3.48461	4.2572	-0.772593
DPH6	2.54514e-06	-1.03912	-0.474673	-1.60357	0.000105096	TRUE	TRUE	4.40652	5.89958	-1.49306
C9orf3	2.584e-06	0.760348	1.00788	0.512812	0.000105648	TRUE	TRUE	6.26431	6.29981	-0.0354949
FABP5	2.58794e-06	1.10962	1.5044	0.714844	0.000105648	TRUE	TRUE	1.07831	0.95583	0.122482
FAM214A	2.61019e-06	-0.764243	-0.499508	-1.02898	0.000105648	TRUE	TRUE	3.32525	4.80381	-1.47856
PRPF38B	2.60171e-06	-0.403735	-0.211879	-0.595591	0.000105648	TRUE	TRUE	1.98236	2.66201	-0.679645
FAM171B	2.65451e-06	-1.42399	-0.764663	-2.08332	0.000106913	TRUE	TRUE	4.81131	6.84203	-2.03072
TNKS	2.67361e-06	-0.490202	-0.286776	-0.693628	0.000107154	TRUE	TRUE	5.91611	6.98456	-1.06845
PDE4B	2.71806e-06	0.316769	0.394816	0.238722	0.000108404	TRUE	TRUE	8.60017	8.89616	-0.295988
F3	2.86359e-06	2.41323	3.23837	1.5881	0.000113654	TRUE	TRUE	7.68674	5.75506	1.93168
CLIP4	3.0397e-06	-0.696127	-0.455673	-0.936582	0.000120061	TRUE	TRUE	4.68937	6.20599	-1.51662
TIMP2	3.19904e-06	1.21295	1.59037	0.835531	0.000125747	TRUE	TRUE	1.9299	1.17886	0.751038
AL139260.1	3.27523e-06	1.00068	1.45284	0.548525	0.000128093	TRUE	TRUE	4.31839	3.81188	0.506509
RNPS1	3.29345e-06	-0.472605	-0.257271	-0.687939	0.000128093	TRUE	TRUE	1.87575	2.74869	-0.872943
SRSF11	3.30573e-06	-0.508767	-0.25736	-0.760175	0.000128093	TRUE	TRUE	4.46007	5.46483	-1.00476
ETFDH	3.35242e-06	-0.552556	-0.31028	-0.794832	0.000128683	TRUE	TRUE	3.07884	4.07832	-0.999479
ZMYND8	3.3498e-06	-1.15634	-0.736877	-1.5758	0.000128683	TRUE	TRUE	3.98339	5.84725	-1.86386
AC074286.1	3.48502e-06	-0.476275	-0.257388	-0.695162	0.000132528	TRUE	TRUE	0.631695	1.51753	-0.885839
PHIP	3.47752e-06	-0.355025	-0.146861	-0.56319	0.000132528	TRUE	TRUE	5.56995	6.58892	-1.01897
EIF2AK2	3.65497e-06	-0.676064	-0.378958	-0.973171	0.000137655	TRUE	TRUE	1.76182	3.04505	-1.28323
EPB41L5	3.67036e-06	-0.572126	-0.324421	-0.81983	0.000137655	TRUE	TRUE	3.0605	4.31212	-1.25162
FGF14	3.66419e-06	-1.6528	-0.984153	-2.32145	0.000137655	TRUE	TRUE	1.99593	4.39225	-2.39632
LINC00298	3.81179e-06	0.494562	0.673379	0.315745	0.00014166	TRUE	TRUE	2.48078	2.19738	0.283397
TIAM2	3.80787e-06	0.744615	0.991027	0.498203	0.00014166	TRUE	TRUE	4.31383	4.53315	-0.219319
MBD5	3.89194e-06	-0.251796	-0.1663	-0.337291	0.000143984	TRUE	TRUE	7.95707	8.64195	-0.68488
SGIP1	3.91323e-06	0.491239	0.658159	0.324319	0.00014412	TRUE	TRUE	8.01916	7.85977	0.15939
CORO1C	4.1291e-06	0.623214	0.821469	0.424959	0.000151388	TRUE	TRUE	1.89993	1.57564	0.324289
BICD1	4.29301e-06	0.356508	0.478921	0.234094	0.000156695	TRUE	TRUE	7.30305	7.50823	-0.205179
AC034195.1	4.3148e-06	-0.126886	0.0211157	-0.274888	0.00015679	TRUE	TRUE	1.22126	1.65759	-0.436332
FBXL17	4.47887e-06	-0.869978	-0.511013	-1.22894	0.000161318	TRUE	TRUE	6.65	7.89371	-1.24371
TGFB2	4.47659e-06	0.96118	1.31536	0.607004	0.000161318	TRUE	TRUE	6.25236	5.77679	0.475569
INVS	4.52641e-06	-0.656571	-0.26183	-1.05131	0.000161954	TRUE	TRUE	3.97807	5.19211	-1.21404
SNED1	4.53614e-06	1.7169	2.23871	1.19509	0.000161954	TRUE	TRUE	4.16343	3.28549	0.877936
SEPT8	4.59967e-06	0.68003	0.926904	0.433155	0.000163508	TRUE	TRUE	3.60444	3.65382	-0.0493825
ALDH1A1	4.6467e-06	1.03348	1.44048	0.62648	0.000164465	TRUE	TRUE	6.61092	6.37719	0.233726
GHR	4.70832e-06	0.566738	0.779887	0.35359	0.000165928	TRUE	TRUE	0.981617	0.680447	0.30117
LINC02427	4.7421e-06	-0.726267	-0.306924	-1.14561	0.00016597	TRUE	TRUE	1.03634	2.11901	-1.08267
TMEM132B	4.75011e-06	-1.71384	-1.08315	-2.34452	0.00016597	TRUE	TRUE	4.18541	5.70903	-1.52362
IGDCC4	4.82462e-06	0.958683	1.20894	0.70843	0.000167856	TRUE	TRUE	2.21981	1.84258	0.377233
RRBP1	4.85169e-06	0.814227	1.04276	0.585692	0.000168082	TRUE	TRUE	2.23491	1.88658	0.348331
TTC3	4.91522e-06	-1.04057	-0.558124	-1.52301	0.000169565	TRUE	TRUE	4.65034	6.27714	-1.6268
PHAX	4.96889e-06	-0.162504	0.36691	-0.691918	0.000170696	TRUE	TRUE	0.498631	1.01513	-0.516501
MAOB	5.0529e-06	1.79718	2.33615	1.25821	0.000172856	TRUE	TRUE	5.49964	4.78677	0.712872
WNK1	5.32952e-06	-0.508955	-0.259756	-0.758154	0.000181559	TRUE	TRUE	4.04123	5.21892	-1.17768
EVL	5.42053e-06	0.94574	1.24918	0.6423	0.000183893	TRUE	TRUE	3.82505	3.38391	0.441144
RHOBTB3	5.49925e-06	-0.487994	-0.341969	-0.634018	0.000185793	TRUE	TRUE	7.48575	8.49301	-1.00726
LINC01503	5.53274e-06	0.4272	0.714383	0.140018	0.000186155	TRUE	TRUE	1.23398	0.356551	0.877424
REST	5.62656e-06	-0.410516	-0.219592	-0.60144	0.000188536	TRUE	TRUE	1.28105	2.16528	-0.884226
WIPF1	5.66642e-06	1.0349	1.4692	0.600593	0.000189097	TRUE	TRUE	2.22714	2.13844	0.0886987
VPS54	5.92074e-06	-0.467783	-0.218643	-0.716924	0.00019678	TRUE	TRUE	3.07627	4.27615	-1.19988
RAB28	6.1324e-06	-0.495366	-0.250739	-0.739993	0.00020299	TRUE	TRUE	3.45595	4.49083	-1.03487
ZNF91	6.22583e-06	-0.593519	-0.337589	-0.849449	0.000205251	TRUE	TRUE	4.30587	5.50491	-1.19904
PPP1R12A	6.35385e-06	-0.422506	-0.198471	-0.64654	0.000208631	TRUE	TRUE	5.75496	6.82363	-1.06867
DAAM1	6.46089e-06	0.860379	1.13994	0.580821	0.000211297	TRUE	TRUE	7.39899	6.95961	0.439373
MRPL41	6.56961e-06	-1.18685	-0.127238	-2.24646	0.000213996	TRUE	TRUE	1.49257	2.53859	-1.04602
DECR1	6.96028e-06	-1.33515	-0.74429	-1.926	0.00022493	TRUE	TRUE	3.00268	4.93768	-1.935
NR2C1	6.93861e-06	-0.34596	-0.147225	-0.544695	0.00022493	TRUE	TRUE	1.84484	2.64617	-0.801331
RSF1	7.02237e-06	-0.496231	-0.238489	-0.753973	0.000226043	TRUE	TRUE	4.54329	5.45878	-0.915497
ST8SIA1	7.06726e-06	2.19695	2.98205	1.41185	0.000226596	TRUE	TRUE	4.30774	3.46249	0.845249
ATP6V0E2	7.15637e-06	-0.481489	0.0327211	-0.995698	0.000228557	TRUE	TRUE	0.742136	1.29789	-0.555757
STAT5B	7.22588e-06	0.787044	1.23278	0.341309	0.000229879	TRUE	TRUE	3.29987	3.14483	0.155037
ITGA6	7.26573e-06	0.882681	1.30196	0.463401	0.00023025	TRUE	TRUE	4.96648	4.72717	0.239309
ABCA2	7.45636e-06	0.331332	0.486088	0.176575	0.000233709	TRUE	TRUE	2.29317	1.79195	0.501217
CTSA	7.46061e-06	0.767848	1.03801	0.497686	0.000233709	TRUE	TRUE	1.76509	1.51626	0.248832
LINC01006	7.44691e-06	-0.530984	-0.379438	-0.682531	0.000233709	TRUE	TRUE	0.532276	1.31818	-0.785906
LMTK2	7.57086e-06	-0.211325	-0.0421309	-0.38052	0.000236257	TRUE	TRUE	1.64913	2.17563	-0.526498
MSH3	7.71062e-06	-0.645071	-0.29152	-0.998622	0.000238796	TRUE	TRUE	2.84708	4.01919	-1.17211
PREPL	7.70591e-06	-0.924676	1.77009	-3.61944	0.000238796	TRUE	TRUE	2.24779	3.49185	-1.24406
ZNF280D	7.78292e-06	0.99723	1.30504	0.689425	0.000240125	TRUE	TRUE	5.20368	5.07032	0.133357
ZDHHC9	7.90541e-06	0.480925	0.689964	0.271887	0.000242987	TRUE	TRUE	0.764954	0.717064	0.0478897
LANCL2	8.00748e-06	-0.534545	-0.161284	-0.907806	0.000243875	TRUE	TRUE	1.73365	2.78442	-1.05076
MASP1	8.02378e-06	0.632883	0.859224	0.406542	0.000243875	TRUE	TRUE	2.14031	1.4596	0.680712
TMX4	7.98553e-06	-1.01668	0.0843356	-2.11769	0.000243875	TRUE	TRUE	0.219397	1.55583	-1.33643
GABRG1	8.12055e-06	-0.847313	-0.511289	-1.18334	0.000245902	TRUE	TRUE	3.52316	5.43125	-1.90809
AC073050.1	8.28266e-06	-0.792368	-0.39273	-1.19201	0.000249103	TRUE	TRUE	6.83023	8.43711	-1.60687
ST6GAL1	8.28719e-06	1.75035	2.3203	1.18039	0.000249103	TRUE	TRUE	2.60067	1.60385	0.996818
RFX3-AS1	8.50214e-06	-1.00005	-0.679446	-1.32065	0.000254628	TRUE	TRUE	5.12729	6.20348	-1.0762
PVT1	8.55706e-06	1.29951	1.78692	0.812105	0.000255338	TRUE	TRUE	2.18131	1.32913	0.852183
LINC00534	8.69749e-06	-0.411087	-0.277063	-0.545112	0.000258129	TRUE	TRUE	0.556925	1.16691	-0.60999
PIAS2	8.73519e-06	-0.586615	-0.344891	-0.82834	0.000258129	TRUE	TRUE	3.06822	4.18233	-1.11411
ZNF780B	8.7453e-06	-0.523662	-0.284642	-0.762681	0.000258129	TRUE	TRUE	3.17987	4.06522	-0.88535
GRAMD1A	8.90456e-06	0.500198	0.709516	0.290881	0.000258169	TRUE	TRUE	2.40782	1.92399	0.483837
KIAA1211	8.89472e-06	-0.390294	-0.165389	-0.6152	0.000258169	TRUE	TRUE	2.91234	3.65695	-0.744614
LIMK2	8.87338e-06	1.79682	2.46047	1.13317	0.000258169	TRUE	TRUE	3.81571	2.72332	1.09239
PLCG1-AS1	8.81611e-06	-0.194456	-0.125544	-0.263368	0.000258169	TRUE	TRUE	1.06476	1.4729	-0.408138
ZFPM2	8.82863e-06	-0.665239	-0.24234	-1.08814	0.000258169	TRUE	TRUE	3.3895	5.29605	-1.90655
DBT	9.2228e-06	-0.430712	-0.171335	-0.69009	0.000264969	TRUE	TRUE	1.92509	2.77738	-0.852297
H6PD	9.23632e-06	0.464472	0.669729	0.259216	0.000264969	TRUE	TRUE	1.81365	1.74558	0.0680729
KIAA2026	9.2104e-06	-0.782968	-0.484154	-1.08178	0.000264969	TRUE	TRUE	3.96037	4.96087	-1.0005
HSPA12A	9.5358e-06	0.910372	1.29042	0.530327	0.000271654	TRUE	TRUE	2.85837	2.65784	0.200523
MPRIP	9.5081e-06	0.698424	0.939198	0.457651	0.000271654	TRUE	TRUE	5.42703	5.32758	0.0994545
RHPN1	9.77082e-06	0.368876	0.52725	0.210502	0.000277383	TRUE	TRUE	2.19102	1.6109	0.580121
CIR1	9.86967e-06	-0.240597	-0.0770525	-0.404141	0.000279219	TRUE	TRUE	2.01585	2.54862	-0.532771
ZNF721	9.99349e-06	-0.448388	-0.198962	-0.697813	0.000281748	TRUE	TRUE	4.11578	4.95154	-0.835761
CFAP70	1.02612e-05	-0.605471	-0.354251	-0.856692	0.000288068	TRUE	TRUE	3.07055	4.29716	-1.22661
PLPPR2	1.02881e-05	0.182448	0.300091	0.0648063	0.000288068	TRUE	TRUE	1.04085	0.862898	0.177954
KIFC2	1.06007e-05	0.462491	0.633534	0.291448	0.000295807	TRUE	TRUE	1.57529	1.14687	0.428417
C12orf60	1.0796e-05	-0.27309	-0.165717	-0.380463	0.000299213	TRUE	TRUE	1.12859	1.65055	-0.521953
FMNL3	1.07704e-05	-0.450579	-0.266886	-0.634271	0.000299213	TRUE	TRUE	1.09636	1.92649	-0.830127
RNF219-AS1	1.09796e-05	-1.49465	-0.957807	-2.03149	0.000303274	TRUE	TRUE	7.93064	9.05484	-1.1242
VPS13B	1.12757e-05	-0.274339	-0.084777	-0.463902	0.000310405	TRUE	TRUE	5.82224	6.8915	-1.06927
LDLR	1.1385e-05	1.74546	2.66692	0.823997	0.000312361	TRUE	TRUE	3.0246	1.66367	1.36093
NDUFS2	1.17519e-05	0.542933	0.725124	0.360743	0.000321349	TRUE	TRUE	2.41158	1.95086	0.460719
ACTN2	1.18434e-05	0.676585	0.936484	0.416685	0.000322621	TRUE	TRUE	2.05483	1.39229	0.662532
KIF3C	1.18773e-05	-0.491674	-0.0181664	-0.965181	0.000322621	TRUE	TRUE	0.344224	1.03943	-0.69521
NKAIN2	1.1935e-05	-0.678918	-0.424724	-0.933113	0.000323115	TRUE	TRUE	4.22229	5.01884	-0.796548
COX7A2L	1.20408e-05	-0.628866	0.256408	-1.51414	0.000324902	TRUE	TRUE	0.375694	1.29753	-0.921837
AC011043.1	1.20959e-05	-0.392735	-0.240928	-0.544542	0.000325315	TRUE	TRUE	0.454827	1.13647	-0.68164
USP24	1.22754e-05	-0.664399	-0.414798	-0.913999	0.000329061	TRUE	TRUE	3.88954	5.34088	-1.45135
ARHGEF17	1.28172e-05	1.23838	1.78045	0.696316	0.000342463	TRUE	TRUE	3.861	2.95168	0.90932
FAM227B	1.29007e-05	-0.852376	-0.25425	-1.4505	0.000342503	TRUE	TRUE	1.96736	3.53737	-1.57001
PAICS	1.29025e-05	-0.262093	-0.126289	-0.397897	0.000342503	TRUE	TRUE	0.939305	1.44082	-0.501515
LINC00854	1.29465e-05	-0.529158	-0.0583599	-0.999955	0.000342557	TRUE	TRUE	2.18175	3.13888	-0.957128
ARHGAP44	1.30594e-05	0.575979	0.801891	0.350067	0.00034443	TRUE	TRUE	1.43193	1.51339	-0.0814602
AMY2B	1.34444e-05	-0.238912	-0.11312	-0.364705	0.000346724	TRUE	TRUE	1.81889	2.40274	-0.583847
BCL6	1.34202e-05	1.71672	2.71827	0.715169	0.000346724	TRUE	TRUE	8.49811	6.96657	1.53154
BORCS5	1.33301e-05	-0.46822	-0.274697	-0.661744	0.000346724	TRUE	TRUE	1.85723	2.8502	-0.992963
CLPB	1.33884e-05	0.45585	0.636901	0.274799	0.000346724	TRUE	TRUE	1.51175	1.41497	0.0967765
DMXL1	1.3286e-05	-0.548037	-0.304563	-0.79151	0.000346724	TRUE	TRUE	4.3583	5.68411	-1.32581
EIF4A2	1.32195e-05	-1.76445	-0.883487	-2.64542	0.000346724	TRUE	TRUE	0.135734	1.20415	-1.06842
MACF1	1.34856e-05	0.398934	0.516121	0.281747	0.000346724	TRUE	TRUE	11.524	11.1259	0.398032
WDR17	1.34562e-05	-0.624737	-0.33853	-0.910943	0.000346724	TRUE	TRUE	4.11016	5.68008	-1.56992
CCDC146	1.36782e-05	0.341163	0.57343	0.108896	0.000350574	TRUE	TRUE	2.51792	2.79852	-0.2806
AL356599.1	1.38211e-05	-0.248144	0.187542	-0.683831	0.000353128	TRUE	TRUE	2.47213	3.53889	-1.06675
PDE8B	1.40154e-05	1.4061	2.09334	0.71886	0.000356977	TRUE	TRUE	1.27684	0.990672	0.286171
CARF	1.41241e-05	-0.370367	-0.178007	-0.562727	0.000358628	TRUE	TRUE	1.64269	2.50898	-0.866284
YAF2	1.43935e-05	-0.473349	-0.243799	-0.7029	0.000364339	TRUE	TRUE	2.87411	3.86268	-0.988574
TTC8	1.46278e-05	-0.594453	-0.378462	-0.810444	0.000369126	TRUE	TRUE	1.67832	2.91196	-1.23364
SENP6	1.50486e-05	-0.362573	-0.151398	-0.573747	0.000378576	TRUE	TRUE	5.3668	6.43283	-1.06603
SMAP1	1.52164e-05	-0.536532	-0.239927	-0.833137	0.000381625	TRUE	TRUE	3.01484	4.16695	-1.15211
FAM204A	1.55387e-05	-0.483867	-0.18654	-0.781194	0.000387332	TRUE	TRUE	2.1645	3.21281	-1.04831
KIAA1328	1.55133e-05	-0.566077	-0.315288	-0.816865	0.000387332	TRUE	TRUE	3.73243	4.9215	-1.18906
MED14	1.55965e-05	-0.506408	-0.300153	-0.712664	0.000387591	TRUE	TRUE	1.7316	2.75803	-1.02643
GRIK2	1.61452e-05	-0.68407	-0.360031	-1.00811	0.000398802	TRUE	TRUE	0.325189	1.54601	-1.22082
ZBTB18	1.61122e-05	-0.681608	-0.375205	-0.98801	0.000398802	TRUE	TRUE	1.0091	2.10095	-1.09185
GPCPD1	1.62011e-05	1.06542	1.40851	0.722325	0.000398976	TRUE	TRUE	2.73406	2.97363	-0.239569
MYO6	1.63311e-05	-0.222935	-0.108546	-0.337323	0.000400969	TRUE	TRUE	6.88161	7.72711	-0.845504
FGGY	1.67485e-05	-0.595578	-0.196045	-0.995111	0.000409536	TRUE	TRUE	4.24908	5.60324	-1.35416
MARC1	1.67801e-05	-0.338036	-0.128576	-0.547497	0.000409536	TRUE	TRUE	0.737802	1.27399	-0.536192
GFAP	1.74515e-05	3.3631	5.43982	1.28637	0.000424654	TRUE	TRUE	9.74883	6.97359	2.77523
ANO6	1.79483e-05	1.58817	2.11302	1.06332	0.000435447	TRUE	TRUE	4.30303	3.71151	0.591527
KIAA1958	1.83202e-05	-0.956436	-0.500238	-1.41263	0.000443153	TRUE	TRUE	4.7687	6.26358	-1.49488
MUS81	1.86524e-05	0.276776	0.408637	0.144914	0.000449857	TRUE	TRUE	1.37674	0.881662	0.49508
LINC00500	1.9039e-05	-0.481061	-0.105095	-0.857026	0.000457831	TRUE	TRUE	0.616823	1.6443	-1.02747
MAP3K20	1.91474e-05	0.744718	1.0469	0.442539	0.000459088	TRUE	TRUE	2.19596	2.49943	-0.303465
CHIC2	1.92835e-05	-0.42715	-0.198398	-0.655902	0.000460999	TRUE	TRUE	1.96529	3.14344	-1.17815
FAM192A	1.93832e-05	-0.171546	-0.0588855	-0.284207	0.000462033	TRUE	TRUE	1.07971	1.49462	-0.414904
PRPF40A	1.94977e-05	-0.553287	-0.313466	-0.793108	0.000463412	TRUE	TRUE	2.08559	3.36017	-1.27458
AL022068.1	2.03214e-05	-0.773409	-0.111077	-1.43574	0.000480197	TRUE	TRUE	3.06271	4.60015	-1.53745
SOX13	2.02709e-05	-0.286822	-0.149589	-0.424055	0.000480197	TRUE	TRUE	1.81287	2.25791	-0.445038
CRYL1	2.14226e-05	-0.831067	-0.454672	-1.20746	0.000504759	TRUE	TRUE	2.8988	4.18182	-1.28302
FBXW7	2.19113e-05	-0.246874	0.105947	-0.599695	0.000514545	TRUE	TRUE	2.85837	3.91239	-1.05401
GPR155	2.19638e-05	0.978687	1.47906	0.478318	0.000514545	TRUE	TRUE	3.40921	2.22645	1.18275
AC022414.1	2.25726e-05	0.51878	0.725655	0.311905	0.000527296	TRUE	TRUE	0.806355	0.761518	0.0448366
CDH2	2.32234e-05	-0.49224	-0.300619	-0.683861	0.000540952	TRUE	TRUE	5.63712	7.02886	-1.39174
APCDD1	2.33948e-05	-1.32888	-0.607592	-2.05016	0.000541045	TRUE	TRUE	3.6154	5.1675	-1.55211
CNBP	2.34259e-05	-0.0618614	1.324	-1.44772	0.000541045	TRUE	TRUE	1.13458	1.79099	-0.656413
PDIA3	2.33705e-05	0.71622	0.95414	0.4783	0.000541045	TRUE	TRUE	1.92635	1.73451	0.191837
POU2F1	2.38655e-05	-0.624594	-0.330843	-0.918345	0.000549456	TRUE	TRUE	6.57016	7.51939	-0.949233
ZNF75D	2.39245e-05	-0.364724	-0.192633	-0.536814	0.000549456	TRUE	TRUE	1.16715	1.89138	-0.72423
PLCE1	2.41453e-05	2.52785	3.47227	1.58344	0.000552975	TRUE	TRUE	5.03204	3.06767	1.96437
TAF7	2.43775e-05	-0.705475	-0.337804	-1.07315	0.000556733	TRUE	TRUE	0.907384	1.82287	-0.915484
ACVR1	2.55258e-05	0.659635	0.928124	0.391145	0.000581333	TRUE	TRUE	2.03442	2.43883	-0.404407
DCLRE1C	2.58231e-05	-0.291329	-0.13799	-0.444669	0.000586471	TRUE	TRUE	1.34397	1.99881	-0.654838
XRCC4	2.67638e-05	-0.329634	-0.130444	-0.528825	0.000606152	TRUE	TRUE	1.80886	2.63897	-0.83011
HERC1	2.71297e-05	-0.452593	-0.208	-0.697186	0.000612743	TRUE	TRUE	4.92791	5.86743	-0.939529
APPL2	2.74057e-05	-0.822859	-0.485822	-1.1599	0.000617271	TRUE	TRUE	3.95545	5.41726	-1.46181
DEAF1	2.79524e-05	0.71145	1.00239	0.420513	0.000627854	TRUE	TRUE	2.51504	1.92732	0.587718
CRELD1	2.84153e-05	0.939199	1.29796	0.580436	0.000635136	TRUE	TRUE	2.44924	2.14854	0.300704
IFITM3	2.8432e-05	1.62278	2.4599	0.785656	0.000635136	TRUE	TRUE	2.02299	1.47647	0.546526
EIF4H	2.85838e-05	-0.420532	0.461457	-1.30252	0.000636788	TRUE	TRUE	0.536548	1.50225	-0.965698
AL133346.1	2.90259e-05	0.444683	0.657225	0.232142	0.00064488	TRUE	TRUE	0.749323	0.770038	-0.0207155
BCAS3	2.91183e-05	-0.41951	-0.198145	-0.640876	0.00064518	TRUE	TRUE	6.99756	7.69572	-0.698152
MAPT	2.92759e-05	0.785591	1.06259	0.508596	0.000646918	TRUE	TRUE	7.19324	6.86317	0.330071
C1orf198	2.95884e-05	1.1237	1.66593	0.58148	0.000649395	TRUE	TRUE	4.01673	3.19984	0.816892
DMTF1	2.96893e-05	-0.490842	-0.242957	-0.738727	0.000649395	TRUE	TRUE	3.78314	5.07618	-1.29304
LINC01896	2.97423e-05	-0.349091	-0.0599756	-0.638206	0.000649395	TRUE	TRUE	1.90168	2.53548	-0.6338
MAPK8	3.00234e-05	-0.940268	-0.619044	-1.26149	0.000649395	TRUE	TRUE	4.54835	5.69616	-1.14781
OMG	2.9798e-05	-0.335217	-0.151613	-0.518821	0.000649395	TRUE	TRUE	0.588249	1.29798	-0.709727
SERAC1	2.99861e-05	0.220484	0.35145	0.0895187	0.000649395	TRUE	TRUE	0.791811	0.724053	0.0677571
WHRN	3.00204e-05	0.737891	1.00808	0.467701	0.000649395	TRUE	TRUE	1.60472	1.58449	0.0202256
ZMAT1	2.94773e-05	-0.831648	-0.525225	-1.13807	0.000649395	TRUE	TRUE	5.06126	6.47443	-1.41318
BICRAL	3.02914e-05	-0.506148	-0.232416	-0.779879	0.000651744	TRUE	TRUE	3.66128	4.68082	-1.01955
TMEM9	3.02392e-05	0.378334	0.555509	0.201158	0.000651744	TRUE	TRUE	1.17645	1.06932	0.107126
ATP5PF	3.05575e-05	-0.92475	-0.0301968	-1.8193	0.000655743	TRUE	TRUE	0.363892	1.31422	-0.950327
IGSF11	3.09886e-05	-0.742681	-0.493688	-0.991674	0.000663253	TRUE	TRUE	5.01947	6.52468	-1.5052
OSTF1	3.12894e-05	0.600246	0.825481	0.375011	0.000667943	TRUE	TRUE	1.15161	1.16696	-0.0153439
NR2F1-AS1	3.29768e-05	-0.735344	-0.418298	-1.05239	0.000702132	TRUE	TRUE	5.49287	7.24013	-1.74726
LGR4	3.35754e-05	-0.567929	-0.0817537	-1.05411	0.000713019	TRUE	TRUE	5.94542	7.129	-1.18358
LMLN	3.4128e-05	-0.304023	-0.124638	-0.483408	0.000722877	TRUE	TRUE	1.33876	1.96308	-0.624318
RPL31	3.44926e-05	0.647922	0.903233	0.39261	0.000728712	TRUE	TRUE	1.12511	1.2321	-0.106989
RLBP1	3.4731e-05	0.148107	0.21927	0.0769444	0.000731858	TRUE	TRUE	1.37974	0.784004	0.595731
TMA7	3.49139e-05	-1.31585	-0.59722	-2.03447	0.00073382	TRUE	TRUE	0.341405	1.09752	-0.756116
ADGRA3	3.51131e-05	-0.641037	-0.398404	-0.883669	0.000736114	TRUE	TRUE	6.27659	7.51746	-1.24087
ZNF148	3.52809e-05	-0.718705	-0.45624	-0.98117	0.000737742	TRUE	TRUE	4.03585	5.31346	-1.2776
PPID	3.56728e-05	-0.064193	0.388484	-0.51687	0.000744033	TRUE	TRUE	0.502366	0.909691	-0.407326
POR	3.75005e-05	0.447813	0.642776	0.252851	0.000780163	TRUE	TRUE	2.16195	1.96569	0.196261
RASGEF1B	3.76163e-05	1.10214	1.5065	0.69779	0.000780586	TRUE	TRUE	4.65129	4.4172	0.234091
MAP9	3.77942e-05	-1.68933	-0.743415	-2.63525	0.000782292	TRUE	TRUE	0.382852	1.91838	-1.53553
CATSPERE	3.85925e-05	-0.525636	-0.239671	-0.8116	0.000783126	TRUE	TRUE	1.45176	2.45975	-1.008
JPX	3.81383e-05	-0.29185	-0.145871	-0.437829	0.000783126	TRUE	TRUE	5.38173	6.85774	-1.47601
RERG	3.86007e-05	-1.82734	-0.800763	-2.85392	0.000783126	TRUE	TRUE	2.7907	4.99651	-2.20581
SAMD4B	3.8582e-05	0.771456	1.1033	0.439614	0.000783126	TRUE	TRUE	4.35207	4.26505	0.0870259
SCAP	3.83999e-05	-0.357048	-0.132873	-0.581223	0.000783126	TRUE	TRUE	1.87288	2.42171	-0.548834
STMP1	3.79991e-05	0.641089	0.852247	0.42993	0.000783126	TRUE	TRUE	2.39081	2.20822	0.182582
UTY	3.82775e-05	-0.0017924	0.000605802	-0.0041906	0.000783126	TRUE	TRUE	4.2941	2.85744	1.43666
ZNF407	3.81509e-05	-0.313172	0.0160186	-0.642362	0.000783126	TRUE	TRUE	3.61801	4.60455	-0.986539
PJVK	3.87426e-05	-0.227262	-0.0897627	-0.364761	0.000784059	TRUE	TRUE	0.942161	1.40791	-0.465749
CARMIL1	3.88851e-05	-0.339637	-0.172779	-0.506496	0.000784999	TRUE	TRUE	8.94588	9.48059	-0.534706
EFEMP2	3.95093e-05	0.219981	0.370201	0.069761	0.000795635	TRUE	TRUE	1.23747	1.08613	0.151341
ARHGEF3	3.99725e-05	2.60027	3.94792	1.25261	0.000801958	TRUE	TRUE	4.92186	3.23233	1.68953
GRK3	4.00213e-05	-0.68253	-0.43798	-0.927079	0.000801958	TRUE	TRUE	3.68019	4.51226	-0.832075
IGFBP7	4.01357e-05	1.37144	1.99521	0.747657	0.000801958	TRUE	TRUE	6.47177	5.63405	0.837715
PRKCA	4.02156e-05	0.26345	0.454437	0.0724641	0.000801958	TRUE	TRUE	10.4742	10.1465	0.327741
AKAP9	4.12467e-05	-0.538798	-0.312043	-0.765553	0.000818527	TRUE	TRUE	5.81559	6.71909	-0.903509
LRIG2	4.11626e-05	-0.374299	-0.192415	-0.556184	0.000818527	TRUE	TRUE	1.51739	2.34942	-0.832032
GALNT2	4.16433e-05	0.552352	0.894408	0.210296	0.000824396	TRUE	TRUE	4.69358	4.97179	-0.278209
DDX18	4.17758e-05	-0.336347	-0.167719	-0.504975	0.000825022	TRUE	TRUE	1.05375	1.72815	-0.674398
POC1B	4.25133e-05	0.963642	1.37464	0.552642	0.000837564	TRUE	TRUE	2.96605	2.75113	0.214917
PHF21A	4.30377e-05	-0.278731	-0.067612	-0.48985	0.000845857	TRUE	TRUE	6.1176	7.16884	-1.05124
MGAT4C	4.35386e-05	-0.956124	-0.527032	-1.38522	0.000849574	TRUE	TRUE	6.87989	8.75379	-1.8739
PHLPP1	4.35338e-05	-0.88046	-0.487927	-1.27299	0.000849574	TRUE	TRUE	6.96116	8.5611	-1.59994
ZMYND11	4.33358e-05	-0.384759	-0.136248	-0.63327	0.000849574	TRUE	TRUE	3.91333	4.84527	-0.931936
PPP1R9A	4.43013e-05	-0.520636	-0.23397	-0.807302	0.000862399	TRUE	TRUE	6.71102	7.92762	-1.2166
GRIA2	4.50541e-05	-1.1222	-0.510783	-1.73361	0.000874969	TRUE	TRUE	6.52818	7.94744	-1.41925
DAP3	4.55125e-05	0.831183	1.49367	0.1687	0.000881778	TRUE	TRUE	3.05599	2.67687	0.379118
MAP4	4.56737e-05	0.416866	0.58603	0.247701	0.00088208	TRUE	TRUE	6.58385	6.68802	-0.104176
RIDA	4.57929e-05	-0.29014	-0.0952375	-0.485043	0.00088208	TRUE	TRUE	1.56398	2.2063	-0.642326
STOX2	4.58518e-05	-0.359727	0.0699658	-0.78942	0.00088208	TRUE	TRUE	1.51955	2.26521	-0.745654
NIPBL	4.67925e-05	-0.431329	-0.210662	-0.651996	0.000898064	TRUE	TRUE	5.85542	6.83954	-0.984119
LTBP1	4.76127e-05	1.06821	1.50678	0.629635	0.000907648	TRUE	TRUE	4.63217	3.87189	0.760284
METTL15	4.76249e-05	-0.318004	-0.0870519	-0.548957	0.000907648	TRUE	TRUE	5.16238	6.20414	-1.04175
PIK3C3	4.74923e-05	-0.565444	-0.312401	-0.818488	0.000907648	TRUE	TRUE	3.5368	4.73893	-1.20212
AL512625.3	4.79989e-05	-0.255909	-0.0910075	-0.42081	0.000912648	TRUE	TRUE	0.478695	1.21761	-0.738914
DNAJC11	4.84797e-05	-0.154606	0.0180038	-0.327216	0.000918223	TRUE	TRUE	1.42816	1.91246	-0.484299
PLXNB2	4.85167e-05	0.667011	0.890035	0.443988	0.000918223	TRUE	TRUE	2.53203	2.08458	0.447456
GNL1	4.89366e-05	-0.393024	-0.155453	-0.630594	0.000919784	TRUE	TRUE	0.685462	1.19808	-0.512614
RPS6KA5	4.8783e-05	0.424489	0.688213	0.160764	0.000919784	TRUE	TRUE	4.70598	4.70348	0.00249612
SLC20A1	4.89035e-05	-0.469556	-0.285334	-0.653777	0.000919784	TRUE	TRUE	1.61702	2.4803	-0.86328
NLGN2	4.9115e-05	0.460639	0.631955	0.289322	0.000920739	TRUE	TRUE	2.08168	1.54087	0.540805
TPM4	4.92127e-05	1.45344	2.65021	0.256683	0.000920739	TRUE	TRUE	2.53592	0.814129	1.72179
PLEKHH3	4.97888e-05	0.231981	0.347453	0.116509	0.000929391	TRUE	TRUE	1.16298	0.843587	0.319392
MCRIP1	4.99391e-05	0.166932	0.544596	-0.210732	0.000930073	TRUE	TRUE	1.06563	0.876241	0.189393
CTTN	5.10603e-05	0.557019	0.883381	0.230656	0.000942368	TRUE	TRUE	3.74612	3.8384	-0.0922774
DDB1	5.09493e-05	0.473829	0.713011	0.234646	0.000942368	TRUE	TRUE	2.77723	2.85698	-0.0797528
MPPED2	5.08057e-05	-0.766556	-0.196915	-1.3362	0.000942368	TRUE	TRUE	3.69811	5.20489	-1.50678
PON2	5.1016e-05	-0.647709	-0.34515	-0.950269	0.000942368	TRUE	TRUE	6.17396	6.76681	-0.592856
ZDHHC18	5.13531e-05	0.673775	1.06479	0.282765	0.000945636	TRUE	TRUE	1.22406	0.766244	0.457811
AADAT	5.24854e-05	-0.180889	0.0102798	-0.372058	0.000963529	TRUE	TRUE	0.767863	1.16227	-0.394411
DOCK5	5.25604e-05	-1.62534	-1.0391	-2.21158	0.000963529	TRUE	TRUE	3.46328	5.50708	-2.04379
AL391807.1	5.27244e-05	-0.444676	-0.163564	-0.725789	0.000964373	TRUE	TRUE	2.51133	3.28754	-0.776215
DNAJA3	5.41438e-05	0.281436	0.460147	0.102726	0.000988123	TRUE	TRUE	1.03856	1.07311	-0.0345478
PIGN	5.43925e-05	-0.592606	-0.336103	-0.84911	0.000990453	TRUE	TRUE	2.767	4.12101	-1.35401
RMDN2	5.51727e-05	-0.56939	-0.167422	-0.971358	0.00100243	TRUE	TRUE	1.02842	1.9694	-0.940984
PEX3	5.60232e-05	-0.359789	-0.146156	-0.573422	0.00101562	TRUE	TRUE	1.51975	2.47955	-0.959797
RAD9A	5.6913e-05	0.578047	0.808498	0.347597	0.00102947	TRUE	TRUE	2.50066	2.45013	0.0505355
RAB11FIP4	5.7289e-05	0.295082	0.435082	0.155082	0.00103171	TRUE	TRUE	2.12239	1.73845	0.38394
RNF150	5.7214e-05	-0.400899	-0.149672	-0.652127	0.00103171	TRUE	TRUE	4.00672	5.02211	-1.01539
AC013394.1	5.78716e-05	-0.578935	-0.275715	-0.882155	0.00103945	TRUE	TRUE	3.74701	4.82429	-1.07728
LDHB	5.79732e-05	-0.847557	-0.412253	-1.28286	0.00103945	TRUE	TRUE	1.69544	3.28415	-1.58872
CNIH3	5.95679e-05	-0.659288	-0.308323	-1.01025	0.00106571	TRUE	TRUE	2.80905	4.02044	-1.21139
RALGDS	6.01038e-05	1.58462	2.31199	0.857242	0.00107294	TRUE	TRUE	4.30264	3.20873	1.09391
RNF182	6.02752e-05	-0.726025	-0.146408	-1.30564	0.00107366	TRUE	TRUE	3.08135	4.28629	-1.20494
PAK2	6.04859e-05	-0.322225	-0.0847137	-0.559736	0.00107507	TRUE	TRUE	2.51771	3.41526	-0.897549
RAB29	6.09827e-05	0.269561	0.418572	0.120549	0.00108155	TRUE	TRUE	1.2476	1.21464	0.0329585
CASP9	6.14288e-05	0.423523	0.62363	0.223416	0.0010871	TRUE	TRUE	1.16297	1.10664	0.0563365
FHIT	6.23563e-05	0.29198	0.396969	0.186992	0.00109921	TRUE	TRUE	9.31701	9.18607	0.130947
ZMYM2	6.23815e-05	-0.302173	-0.0742506	-0.530095	0.00109921	TRUE	TRUE	5.30343	6.22256	-0.91913
ZNF292	6.27291e-05	-0.625016	-0.362748	-0.887284	0.00110295	TRUE	TRUE	5.55769	6.71049	-1.1528
C8orf37-AS1	6.29345e-05	-0.485502	-0.239083	-0.73192	0.00110419	TRUE	TRUE	2.4004	3.14796	-0.747558
ADAM12	6.41707e-05	1.19893	1.8374	0.560459	0.00112347	TRUE	TRUE	3.20921	2.79206	0.417154
SOX6	6.45286e-05	-0.580699	-0.353703	-0.807695	0.00112732	TRUE	TRUE	7.47127	8.83174	-1.36047
EFEMP1	6.65655e-05	-0.678912	-0.45861	-0.899213	0.00116043	TRUE	TRUE	5.00003	6.70953	-1.70951
SH3RF1	6.68002e-05	-1.0457	-0.316726	-1.77467	0.00116204	TRUE	TRUE	4.5397	6.18397	-1.64427
STAG1	6.72805e-05	-0.603866	-0.346613	-0.861118	0.00116791	TRUE	TRUE	4.26094	5.2351	-0.974164
THBS4	6.77519e-05	0.507935	0.759119	0.256752	0.0011736	TRUE	TRUE	2.63803	2.95025	-0.312222
AC004076.1	6.81935e-05	-0.360999	-0.134714	-0.587285	0.00117379	TRUE	TRUE	1.79828	2.30125	-0.502976
GAS6	6.8162e-05	0.506032	0.838307	0.173756	0.00117379	TRUE	TRUE	2.24247	1.60564	0.63683
SPX	6.8182e-05	0.811626	1.30238	0.320871	0.00117379	TRUE	TRUE	1.06134	0.546904	0.51444
SUCLA2	6.88558e-05	-0.215747	0.0995997	-0.531093	0.0011827	TRUE	TRUE	1.73747	2.36932	-0.631848
RGCC	6.91682e-05	-0.422275	-0.13451	-0.710039	0.00118557	TRUE	TRUE	1.1278	2.09947	-0.971668
LPXN	6.94694e-05	-0.473382	-0.312537	-0.634226	0.00118577	TRUE	TRUE	0.982132	1.8935	-0.911369
TENM2	6.94617e-05	1.68722	2.29931	1.07513	0.00118577	TRUE	TRUE	7.79384	6.57652	1.21732
PCDH10	6.99164e-05	-0.72649	-0.248057	-1.20492	0.00119091	TRUE	TRUE	1.94943	3.09332	-1.14389
GTF3A	7.11145e-05	-0.285291	0.0945865	-0.665169	0.0012088	TRUE	TRUE	0.482803	0.963667	-0.480864
GPR39	7.19692e-05	-0.21628	-0.109294	-0.323267	0.00122079	TRUE	TRUE	0.752495	1.3477	-0.595205
UGCG	7.29243e-05	1.17442	1.86255	0.486293	0.00123443	TRUE	TRUE	2.47511	1.91854	0.556572
ARFIP1	7.31588e-05	-0.458865	-0.122861	-0.794869	0.00123584	TRUE	TRUE	2.25077	3.35795	-1.10718
AGPS	7.35848e-05	-0.303311	-0.0771595	-0.529463	0.00124047	TRUE	TRUE	1.65728	2.63855	-0.981275
CCDC171	7.41088e-05	-0.520681	-0.0263635	-1.015	0.00124674	TRUE	TRUE	3.17511	4.24535	-1.07024
SLC7A6	7.42708e-05	0.59977	0.830008	0.369532	0.0012469	TRUE	TRUE	1.59021	1.54926	0.0409522
CCT6B	7.47199e-05	-0.190141	-0.0884057	-0.291875	0.00125186	TRUE	TRUE	0.540463	1.07747	-0.537004
SRGAP2	7.50487e-05	0.470433	0.778551	0.162316	0.0012548	TRUE	TRUE	1.27552	0.908495	0.367024
TANC2	7.5253e-05	0.748865	1.18788	0.309853	0.00125565	TRUE	TRUE	3.94812	3.75347	0.194651
NUCB1	7.56984e-05	0.625157	0.984567	0.265747	0.00126051	TRUE	TRUE	2.09247	1.6265	0.465973
RBPJ	7.66161e-05	-0.450021	-0.207301	-0.692741	0.0012732	TRUE	TRUE	3.77605	4.62621	-0.850153
CLIP2	7.68719e-05	0.954035	1.53402	0.374047	0.00127486	TRUE	TRUE	2.6184	2.11926	0.499138
TMEM94	7.76968e-05	-0.361394	-0.16471	-0.558077	0.00128333	TRUE	TRUE	2.46707	2.90795	-0.440874
UNK	7.75605e-05	0.477081	0.707674	0.246488	0.00128333	TRUE	TRUE	2.44255	2.54625	-0.103705
RASA3	7.91781e-05	0.835778	1.27312	0.398438	0.00130516	TRUE	TRUE	2.66337	2.2731	0.390278
AC090115.1	8.05868e-05	-0.308278	-0.0628439	-0.553713	0.00132571	TRUE	TRUE	1.73637	2.38818	-0.651811
HDAC7	8.1377e-05	1.23095	1.83599	0.625915	0.00133602	TRUE	TRUE	3.25574	2.40672	0.849021
TANC1	8.17667e-05	1.18775	1.81421	0.561287	0.00133973	TRUE	TRUE	4.33123	3.69748	0.633754
ADCY5	8.20216e-05	0.27702	0.410066	0.143973	0.00134122	TRUE	TRUE	0.785736	0.654764	0.130971
CA3	8.24568e-05	0.335246	0.54381	0.126681	0.00134564	TRUE	TRUE	0.888334	0.982907	-0.0945734
RPS20	8.26724e-05	-0.151858	0.641134	-0.944851	0.00134647	TRUE	TRUE	0.82723	1.01959	-0.192356
NLN	8.33177e-05	-0.372888	-0.16838	-0.577396	0.00135429	TRUE	TRUE	1.39638	2.12788	-0.731508
PDGFC	8.38826e-05	-0.60323	-0.168026	-1.03843	0.00136076	TRUE	TRUE	3.25309	4.56686	-1.31377
TUT4	8.48461e-05	-0.420146	-0.187298	-0.652994	0.00137367	TRUE	TRUE	5.49702	6.49886	-1.00183
EGFR	8.5235e-05	-0.960589	-0.343776	-1.5774	0.00137452	TRUE	TRUE	6.10858	7.45563	-1.34705
ME1	8.50947e-05	-1.44777	-0.723506	-2.17202	0.00137452	TRUE	TRUE	2.60982	4.67734	-2.06752
ARID4A	8.58811e-05	-0.380777	-0.0376967	-0.723858	0.00137679	TRUE	TRUE	3.25386	4.29971	-1.04585
MBD4	8.57515e-05	-0.27726	-0.154149	-0.400371	0.00137679	TRUE	TRUE	0.805046	1.29269	-0.487643
PMVK	8.5625e-05	-0.247464	-0.137977	-0.356951	0.00137679	TRUE	TRUE	0.832425	1.0612	-0.228776
RPS25	8.61061e-05	-0.447217	0.285726	-1.18016	0.0013777	TRUE	TRUE	0.440154	0.903631	-0.463477
KIF21A	8.87543e-05	-0.540972	-0.21731	-0.864635	0.00141729	TRUE	TRUE	5.65183	6.95839	-1.30656
PLEKHB1	8.90738e-05	-0.348283	-0.220142	-0.476424	0.00141963	TRUE	TRUE	1.81527	2.36094	-0.545665
HSD17B11	8.99325e-05	-0.456729	-0.215275	-0.698183	0.00143052	TRUE	TRUE	0.528678	1.17071	-0.642035
CSTB	9.09188e-05	0.67606	0.912228	0.439891	0.0014406	TRUE	TRUE	1.46643	1.29846	0.167967
RAB11A	9.07446e-05	1.26831	1.78721	0.749406	0.0014406	TRUE	TRUE	4.28162	4.09977	0.181851
ATP6V1H	9.18792e-05	-0.59012	-0.348824	-0.831416	0.00145301	TRUE	TRUE	4.01009	5.66333	-1.65323
CALCB	9.24998e-05	-0.224135	-0.11018	-0.338091	0.00146	TRUE	TRUE	0.955593	1.40288	-0.447284
EPHA4	9.32709e-05	-0.91361	-0.277342	-1.54988	0.00146528	TRUE	TRUE	2.18922	3.27817	-1.08895
HEMK1	9.35511e-05	0.229994	0.386361	0.0736268	0.00146528	TRUE	TRUE	0.692162	0.716464	-0.0243011
LIMS1	9.3038e-05	1.21958	1.76074	0.678416	0.00146528	TRUE	TRUE	5.93427	5.47683	0.457443
RIC8B	9.35131e-05	0.609371	0.854458	0.364285	0.00146528	TRUE	TRUE	3.24919	3.39587	-0.146679
CCDC3	9.50087e-05	0.420538	0.622243	0.218832	0.00148279	TRUE	TRUE	1.26542	0.992031	0.27339
HDAC6	9.50318e-05	0.404976	0.585079	0.224873	0.00148279	TRUE	TRUE	1.39403	1.29957	0.094452
ARHGAP5	9.55427e-05	-0.547857	-0.297794	-0.797921	0.00148792	TRUE	TRUE	6.97176	8.22264	-1.25088
ARHGEF26	9.60142e-05	-0.264245	-0.108247	-0.420243	0.0014888	TRUE	TRUE	7.1743	7.85158	-0.67728
FSTL1	9.596e-05	0.773852	1.19809	0.349613	0.0014888	TRUE	TRUE	3.92191	3.92616	-0.00425151
SP1	9.61457e-05	0.504864	0.875716	0.134012	0.0014888	TRUE	TRUE	1.94301	1.32707	0.615939
CHD6	9.64081e-05	-0.512928	-0.266149	-0.759708	0.00149004	TRUE	TRUE	5.69753	6.6886	-0.991069
C11orf49	9.69448e-05	-0.34944	-0.0313642	-0.667515	0.00149158	TRUE	TRUE	5.44202	6.43622	-0.994193
FGD6	9.71847e-05	-0.851439	-0.375026	-1.32785	0.00149158	TRUE	TRUE	3.92075	5.26361	-1.34287
NHLRC2	9.72154e-05	-0.351896	-0.120817	-0.582976	0.00149158	TRUE	TRUE	2.38128	3.39971	-1.01844
NPTN	9.72375e-05	-1.12134	-0.00910534	-2.23357	0.00149158	TRUE	TRUE	2.31285	3.97966	-1.6668
YLPM1	9.77537e-05	-0.577814	-0.288547	-0.867082	0.00149669	TRUE	TRUE	3.25562	4.46537	-1.20975
CLASP2	9.85916e-05	-0.547124	-0.371023	-0.723226	0.00150623	TRUE	TRUE	7.44023	8.34067	-0.900444
QRSL1	9.87449e-05	0.380845	0.577005	0.184685	0.00150623	TRUE	TRUE	1.4519	1.47355	-0.0216446
CACNA2D3	9.94099e-05	-1.89748	-1.15454	-2.64043	0.00151355	TRUE	TRUE	4.5713	6.65028	-2.07898
ADAMTS17	0.000100021	-0.901524	-0.423746	-1.3793	0.00152002	TRUE	TRUE	4.58332	5.49049	-0.907163
DMPK	0.00010107	0.418092	0.618541	0.217643	0.00153312	TRUE	TRUE	2.12295	1.86782	0.255127
MKL1	0.00010226	1.08695	1.48597	0.687917	0.0015483	TRUE	TRUE	4.36189	3.9601	0.401792
NAV1	0.000102849	1.31772	1.85968	0.775748	0.00155433	TRUE	TRUE	6.80414	5.80661	0.997524
DDR1	0.000103221	0.653955	0.883654	0.424257	0.00155708	TRUE	TRUE	3.80968	3.22065	0.589031
ARL14EP	0.000104608	0.125579	0.275936	-0.0247767	0.00157509	TRUE	TRUE	0.770183	0.999665	-0.229482
CLIC4	0.00010532	2.10922	3.21084	1.00759	0.0015829	TRUE	TRUE	4.52222	3.00449	1.51773
RAB14	0.000105822	-0.0660769	0.571532	-0.703685	0.00158462	TRUE	TRUE	1.51552	2.00952	-0.494004
ZNF254	0.00010566	-0.333659	-0.0799519	-0.587366	0.00158462	TRUE	TRUE	4.14243	5.02418	-0.881747
RPS29	0.000106151	0.374257	0.571769	0.176745	0.00158664	TRUE	TRUE	1.55716	1.63139	-0.0742339
FAM118A	0.000107277	-0.630615	-0.399074	-0.862156	0.00160053	TRUE	TRUE	1.02372	2.02381	-1.00009
LINC01266	0.000109148	0.113084	0.933867	-0.7077	0.00161665	TRUE	TRUE	1.87198	2.35592	-0.483941
MAOA	0.000108988	-0.964	-0.537645	-1.39036	0.00161665	TRUE	TRUE	1.59666	3.08626	-1.4896
NF1	0.000108948	-0.0410922	0.0986385	-0.180823	0.00161665	TRUE	TRUE	7.1802	7.69228	-0.512083
SLC38A3	0.000108891	0.348498	0.6202	0.0767952	0.00161665	TRUE	TRUE	1.52426	1.06213	0.462128
MYLK	0.000109832	1.46418	2.15324	0.775113	0.00162385	TRUE	TRUE	4.64716	3.65179	0.995373
PRKCSH	0.000110504	0.348053	0.52792	0.168187	0.00163083	TRUE	TRUE	1.10819	0.988396	0.119792
NPDC1	0.000111116	0.151485	0.232857	0.0701126	0.00163691	TRUE	TRUE	0.91581	0.583247	0.332563
PHB2	0.000111557	-0.272376	-0.0945696	-0.450183	0.00163907	TRUE	TRUE	0.561235	0.877297	-0.316062
TNFRSF1A	0.000111663	1.0746	1.76931	0.379886	0.00163907	TRUE	TRUE	2.68823	2.46346	0.224768
CADPS	0.000112031	2.66608	3.73139	1.60078	0.00164151	TRUE	TRUE	4.00487	3.13481	0.870058
TFDP1	0.000112841	-0.205609	0.0196651	-0.430884	0.00165043	TRUE	TRUE	0.586534	1.07182	-0.485284
FAM169A	0.000113104	-0.304861	-0.0698189	-0.539904	0.00165132	TRUE	TRUE	2.34798	3.14797	-0.799992
KLF7	0.000116087	1.00425	1.51324	0.495263	0.00169185	TRUE	TRUE	5.71975	5.32935	0.390397
NSUN6	0.000116606	0.565973	0.813271	0.318675	0.00169638	TRUE	TRUE	3.71741	3.51612	0.201297
DOPEY1	0.000117108	-0.512479	-0.0428124	-0.982145	0.00170067	TRUE	TRUE	3.17366	4.60316	-1.42951
CHIC1	0.000117597	-0.399564	-0.198537	-0.60059	0.00170474	TRUE	TRUE	2.60941	3.50838	-0.898968
ATL2	0.000119157	-0.832254	-0.284962	-1.37955	0.00172272	TRUE	TRUE	2.54904	4.03127	-1.48223
BAG4	0.000119258	-0.440068	0.578961	-1.4591	0.00172272	TRUE	TRUE	0.609416	1.26758	-0.658166
GPR37	0.000120044	0.613851	0.838283	0.389418	0.00173027	TRUE	TRUE	0.896726	0.795703	0.101023
TSPYL2	0.000120205	-1.28091	0.0665184	-2.62834	0.00173027	TRUE	TRUE	0.184189	1.19757	-1.01339
RETREG2	0.000120494	-0.298656	0.530531	-1.12784	0.00173138	TRUE	TRUE	0.535934	0.942318	-0.406384
WDFY3	0.000121348	-0.142002	-0.0469334	-0.237071	0.00174059	TRUE	TRUE	7.34681	8.05309	-0.706287
GCN1	0.000122573	-0.216771	-0.0687431	-0.3648	0.0017551	TRUE	TRUE	0.961981	1.37107	-0.409089
LRRIQ1	0.000123142	0.5677	0.824187	0.311213	0.00176016	TRUE	TRUE	1.10143	1.10591	-0.00448151
BMT2	0.000123877	-0.0753793	0.311622	-0.46238	0.00176143	TRUE	TRUE	2.04851	3.01985	-0.971335
GRAMD2B	0.000123496	-0.749	-0.377305	-1.1207	0.00176143	TRUE	TRUE	7.03963	8.35314	-1.31352
SMAD1	0.000123813	0.922009	1.33641	0.50761	0.00176143	TRUE	TRUE	4.14818	4.3163	-0.168124
MKNK1	0.000125662	0.610886	0.846703	0.375069	0.0017806	TRUE	TRUE	2.843	2.83151	0.0114884
RALBP1	0.000125456	-0.585066	-0.215329	-0.954804	0.0017806	TRUE	TRUE	0.868785	1.71135	-0.84257
EEF2	0.000128422	-0.352199	0.563303	-1.2677	0.00181363	TRUE	TRUE	0.690271	1.37476	-0.684491
IP6K2	0.000128436	-0.195409	-0.0746282	-0.316189	0.00181363	TRUE	TRUE	1.75132	2.11076	-0.359443
CRK	0.000129215	0.381099	0.572525	0.189672	0.00181835	TRUE	TRUE	1.7463	1.6795	0.0668018
ISCA1	0.000129158	-0.258719	0.506709	-1.02415	0.00181835	TRUE	TRUE	0.459846	1.15567	-0.695829
PCNX4	0.000129996	-0.732024	-0.259081	-1.20497	0.00182619	TRUE	TRUE	2.37254	3.75905	-1.3865
EEPD1	0.000132386	0.649941	0.875564	0.424318	0.0018534	TRUE	TRUE	1.81641	1.6618	0.154609
SNX4	0.000132358	-0.437358	-0.196181	-0.678535	0.0018534	TRUE	TRUE	1.58129	2.65956	-1.07827
GALNT16	0.000133244	1.35571	1.87793	0.8335	0.00186222	TRUE	TRUE	2.18456	1.44601	0.738549
CNST	0.000134517	-0.357416	-0.147853	-0.566979	0.00187681	TRUE	TRUE	1.42066	2.15329	-0.732637
RHBDL2	0.000134801	0.26168	0.384101	0.139259	0.00187757	TRUE	TRUE	1.15262	0.984439	0.168181
PPARGC1A	0.000135587	-0.437104	-0.0401056	-0.834102	0.00188531	TRUE	TRUE	3.27906	4.13549	-0.856429
C1orf123	0.000136133	0.413778	0.61872	0.208835	0.00188968	TRUE	TRUE	0.925165	0.920339	0.00482584
PARVA	0.000137442	-0.629473	-0.370577	-0.88837	0.00190417	TRUE	TRUE	1.88797	3.11459	-1.22662
TTBK2	0.000137643	0.509201	0.950474	0.0679274	0.00190417	TRUE	TRUE	4.74669	4.78393	-0.0372475
PLEKHG3	0.000139637	0.302434	0.427299	0.17757	0.00192849	TRUE	TRUE	1.52998	1.30845	0.221535
PKNOX2	0.000141582	0.664063	0.971918	0.356208	0.00195206	TRUE	TRUE	2.69542	2.47801	0.217405
NSF	0.0001428	-1.61258	-0.992586	-2.23258	0.00196554	TRUE	TRUE	1.35507	3.52081	-2.16574
GPATCH2	0.00014444	-0.838372	-0.361071	-1.31567	0.00198477	TRUE	TRUE	1.84384	3.25055	-1.40671
FMR1	0.000147252	-0.311585	-0.108283	-0.514887	0.00201859	TRUE	TRUE	1.52373	2.25692	-0.733186
IGF2R	0.000147394	0.495494	0.735657	0.25533	0.00201859	TRUE	TRUE	2.96418	3.12424	-0.160069
DGCR8	0.000149147	-0.20153	-0.0557871	-0.347273	0.00203917	TRUE	TRUE	1.03687	1.45682	-0.419943
PLEC	0.00014978	0.978966	1.46699	0.490946	0.00204441	TRUE	TRUE	4.68345	3.80727	0.876181
LINC02355	0.000150352	-0.162954	-0.0361288	-0.289779	0.0020488	TRUE	TRUE	0.735039	1.04862	-0.313576
AC093151.3	0.000150981	0.217053	0.324971	0.109135	0.00205347	TRUE	TRUE	0.778313	0.699308	0.079005
MICU3	0.000151198	-0.400499	-0.0941355	-0.706862	0.00205347	TRUE	TRUE	2.96217	3.89111	-0.928943
WDR27	0.000152055	-0.142687	0.237891	-0.523266	0.00206169	TRUE	TRUE	2.04979	3.12342	-1.07363
NUMA1	0.000152683	-0.21973	-0.00665734	-0.432802	0.00206678	TRUE	TRUE	3.25742	3.62842	-0.370992
LZIC	0.000156374	0.0248802	0.147097	-0.0973368	0.00211324	TRUE	TRUE	0.691489	0.892056	-0.200567
REPS1	0.000159471	-0.45698	-0.247193	-0.666767	0.00215154	TRUE	TRUE	6.82674	7.72998	-0.903238
HIF1A	0.000159981	0.848767	1.22373	0.473802	0.00215487	TRUE	TRUE	6.24118	5.91008	0.331094
COQ8A	0.000160968	0.261708	0.468155	0.0552608	0.00215801	TRUE	TRUE	0.956119	1.1462	-0.190084
MYO18A	0.000160623	0.444329	0.663987	0.224671	0.00215801	TRUE	TRUE	2.95101	2.98939	-0.0383789
USP40	0.000161006	-0.462892	-0.211012	-0.714772	0.00215801	TRUE	TRUE	3.79531	4.83453	-1.03922
ERCC6	0.000162106	-0.298762	0.0184868	-0.616012	0.00216919	TRUE	TRUE	1.14763	1.84671	-0.699077
EVA1C	0.000163553	0.956252	1.61653	0.295978	0.00218141	TRUE	TRUE	3.16817	2.61723	0.550935
HNRNPL	0.000163412	-0.338485	-0.20414	-0.472829	0.00218141	TRUE	TRUE	1.87079	2.27433	-0.40354
LCOR	0.000164595	-0.37089	-0.121738	-0.620041	0.00218169	TRUE	TRUE	4.044	5.32686	-1.28285
MGAT3	0.00016464	0.937905	1.34431	0.531496	0.00218169	TRUE	TRUE	1.57231	1.09362	0.478689
RCN2	0.000164435	-0.374962	0.0814557	-0.83138	0.00218169	TRUE	TRUE	2.55916	3.63359	-1.07444
RPS27L	0.000163863	0.398083	0.586942	0.209224	0.00218169	TRUE	TRUE	1.16505	1.15665	0.00840675
B3GLCT	0.000165797	-0.650332	-0.284464	-1.0162	0.00219346	TRUE	TRUE	2.15286	3.17128	-1.01842
MLH3	0.000166766	-0.335466	-0.13504	-0.535892	0.00220271	TRUE	TRUE	2.16764	2.99678	-0.829138
CRYBG3	0.000168483	-0.634276	-0.354887	-0.913665	0.0022111	TRUE	TRUE	2.31825	3.71533	-1.39707
FLOT2	0.000168307	1.05471	1.48343	0.625982	0.0022111	TRUE	TRUE	2.40106	2.44461	-0.0435481
ITGA7	0.000168462	0.930978	1.47652	0.385436	0.0022111	TRUE	TRUE	4.47017	3.69139	0.778785
PDE1C	0.000167879	0.836099	1.6018	0.0703977	0.0022111	TRUE	TRUE	1.16462	0.801532	0.36309
EPS15	0.000169496	-0.571246	-0.325576	-0.816916	0.00221605	TRUE	TRUE	5.6428	6.7472	-1.1044
SLC25A12	0.00016936	0.505508	0.746612	0.264404	0.00221605	TRUE	TRUE	4.49395	4.78014	-0.286183
TXNIP	0.000169673	-1.14059	-0.578549	-1.70263	0.00221605	TRUE	TRUE	1.56186	3.42717	-1.86532
AL121761.1	0.000170271	0.806196	1.13827	0.474126	0.00221798	TRUE	TRUE	3.34637	3.01966	0.32671
EFNA5	0.000170635	-0.552761	-0.289509	-0.816013	0.00221798	TRUE	TRUE	5.46922	7.23078	-1.76156
ZNF451-AS1	0.000170562	-0.0377191	0.0997833	-0.175222	0.00221798	TRUE	TRUE	0.590554	0.921435	-0.330881
DNAJC1	0.000171411	0.662794	0.97839	0.347199	0.00222454	TRUE	TRUE	4.31583	4.49831	-0.18248
GBF1	0.000174338	0.729705	1.03306	0.426355	0.00225893	TRUE	TRUE	4.40486	4.34062	0.0642399
SP3	0.000174719	-0.33345	-0.123001	-0.5439	0.00226029	TRUE	TRUE	2.15865	3.07375	-0.915101
SPRY2	0.000174998	0.604455	0.969838	0.239071	0.00226032	TRUE	TRUE	2.71534	2.9424	-0.227053
MPHOSPH8	0.000175672	-0.496997	-0.25648	-0.737514	0.00226544	TRUE	TRUE	3.88496	4.81179	-0.92683
URI1	0.000175952	-0.605462	-0.121598	-1.08933	0.00226549	TRUE	TRUE	2.40094	3.85939	-1.45845
AC037459.2	0.000176545	0.929836	1.403	0.456673	0.00226955	TRUE	TRUE	2.23687	2.1778	0.0590725
AC021231.1	0.000177273	-0.257129	-0.0989671	-0.415291	0.00227532	TRUE	TRUE	2.43307	3.02231	-0.589238
ZNF839	0.000179266	-0.245803	-0.0973016	-0.394305	0.0022973	TRUE	TRUE	0.890758	1.32919	-0.438436
ZNF521	0.000179657	-0.696368	-0.228878	-1.16386	0.00229871	TRUE	TRUE	4.35949	5.60337	-1.24388
MCM9	0.000180453	-0.349592	-0.152061	-0.547123	0.00230529	TRUE	TRUE	1.54189	2.36314	-0.821254
FASN	0.000181496	0.418002	0.574706	0.261299	0.00231055	TRUE	TRUE	2.06466	1.41291	0.651758
MOK	0.000181713	-0.719026	-0.371032	-1.06702	0.00231055	TRUE	TRUE	3.32977	4.54181	-1.21204
PCED1A	0.000181431	0.293795	0.428672	0.158919	0.00231055	TRUE	TRUE	0.831058	0.682442	0.148617
BCL9	0.000182539	-0.149935	0.0583658	-0.358236	0.00231745	TRUE	TRUE	2.32687	2.91728	-0.590407
DNAJC5	0.00018365	0.330856	0.542644	0.119068	0.00232794	TRUE	TRUE	2.01357	2.12044	-0.106875
CYP2J2	0.000184385	-0.407929	-0.0796642	-0.736194	0.00233364	TRUE	TRUE	1.48912	2.34241	-0.853287
USP3-AS1	0.000185802	-0.273686	-0.094696	-0.452676	0.00234794	TRUE	TRUE	1.02825	1.72695	-0.698699
AC097103.2	0.000186469	-0.550103	-0.296662	-0.803544	0.00235273	TRUE	TRUE	4.71048	5.84661	-1.13613
MTMR4	0.000186913	-0.292912	-0.113821	-0.472002	0.0023547	TRUE	TRUE	1.30156	1.90867	-0.607114
ITGB1	0.000190023	0.733144	1.1919	0.274392	0.0023902	TRUE	TRUE	2.88204	2.29958	0.582463
DHRSX	0.000190955	0.902428	1.34949	0.455363	0.00239822	TRUE	TRUE	4.72149	3.97446	0.74703
PUM2	0.000191437	-0.505651	-0.248036	-0.763266	0.0024006	TRUE	TRUE	4.14836	5.14783	-0.999471
TRIR	0.000192511	-0.0222849	0.422687	-0.467256	0.00241037	TRUE	TRUE	0.576554	0.86723	-0.290676
ENTPD1-AS1	0.00019359	-0.367838	-0.102821	-0.632855	0.00242017	TRUE	TRUE	6.08694	6.69073	-0.603793
FMNL2	0.000194148	-0.44517	-0.2815	-0.608841	0.00242344	TRUE	TRUE	8.89567	9.77189	-0.87622
COPS7A	0.00019656	-0.355164	0.0932217	-0.803549	0.00244981	TRUE	TRUE	0.401802	0.931808	-0.530005
AASDH	0.000197703	-0.377794	-0.186795	-0.568792	0.002457	TRUE	TRUE	2.31409	3.13352	-0.819427
MXI1	0.000197996	-0.430371	-0.233849	-0.626893	0.002457	TRUE	TRUE	5.57465	6.66637	-1.09172
SLC19A2	0.000198038	0.0288616	0.130648	-0.0729246	0.002457	TRUE	TRUE	0.952677	1.04652	-0.0938477
AASDHPPT	0.000198547	-0.937031	0.00916356	-1.88323	0.00245958	TRUE	TRUE	0.228021	1.40353	-1.17551
UBE2E3	0.000199931	-0.609134	-0.231975	-0.986293	0.00247297	TRUE	TRUE	3.46583	5.05219	-1.58636
PSPC1	0.000200308	-0.24923	0.00344144	-0.501902	0.0024739	TRUE	TRUE	3.79149	4.73066	-0.939171
AC026316.5	0.000201221	0.264435	0.437248	0.0916222	0.00248136	TRUE	TRUE	0.81596	1.01323	-0.197274
TMEM230	0.000201519	0.423839	0.629545	0.218132	0.00248136	TRUE	TRUE	1.73104	1.74853	-0.0174983
MARCKS	0.000202657	-0.518489	-0.0619558	-0.975023	0.00249161	TRUE	TRUE	1.31543	2.29787	-0.982438
LYRM7	0.000203724	0.104674	0.251735	-0.0423881	0.00250097	TRUE	TRUE	1.15256	1.25525	-0.102692
CREB5	0.000204966	0.518615	1.10024	-0.0630073	0.00251245	TRUE	TRUE	1.48873	0.982562	0.506167
IFFO1	0.000205832	0.274018	0.452612	0.0954243	0.00251929	TRUE	TRUE	0.982567	0.935431	0.0471356
BAIAP2	0.000206525	1.07923	2.49709	-0.338631	0.00252022	TRUE	TRUE	1.7088	1.10386	0.604937
TMEM51-AS1	0.000206449	0.51663	0.757987	0.275274	0.00252022	TRUE	TRUE	0.791552	0.790596	0.000955912
USP47	0.000210139	-0.468966	-0.194262	-0.74367	0.0025605	TRUE	TRUE	4.9175	6.06959	-1.15208
NIPA1	0.000210675	-0.199485	0.00796884	-0.406939	0.00256321	TRUE	TRUE	0.701044	1.23688	-0.535837
CNTNAP3	0.00021555	1.03812	1.53442	0.541817	0.00261863	TRUE	TRUE	2.77375	2.96381	-0.190058
AMOTL1	0.000217016	0.519425	0.714086	0.324763	0.00262863	TRUE	TRUE	1.75198	1.60786	0.144123
SSBP2	0.000216956	-0.39368	-0.189111	-0.59825	0.00262863	TRUE	TRUE	7.05608	8.12438	-1.0683
GPI	0.000217564	-0.580919	-0.278936	-0.882902	0.00263136	TRUE	TRUE	2.91091	3.70343	-0.792518
NARF	0.00021854	0.284239	0.440843	0.127635	0.00263927	TRUE	TRUE	2.30526	1.87506	0.430204
CXorf38	0.000219523	-0.101233	0.048351	-0.250817	0.00264723	TRUE	TRUE	0.620006	0.974024	-0.354018
XRN1	0.000220278	-0.388825	-0.0425291	-0.735121	0.00265241	TRUE	TRUE	4.01624	4.97245	-0.956204
AC145422.1	0.000221463	0.183666	0.286927	0.0804042	0.00266067	TRUE	TRUE	0.985962	0.795203	0.190759
FAS	0.000221614	2.6285	4.09335	1.16364	0.00266067	TRUE	TRUE	2.01073	1.10207	0.908664
PLCG2	0.000222518	1.13194	1.6846	0.579268	0.0026676	TRUE	TRUE	2.52005	3.38976	-0.869715
BTBD8	0.000224129	-1.26298	-0.68451	-1.84145	0.00268298	TRUE	TRUE	2.70723	4.34385	-1.63662
MDFIC	0.000226885	-0.794581	-0.259066	-1.3301	0.00271201	TRUE	TRUE	1.29951	2.75449	-1.45497
PPP1R13B	0.000228802	-0.403268	-0.202768	-0.603769	0.00273093	TRUE	TRUE	2.20636	2.87722	-0.670859
PAN3	0.000233627	-0.595375	-0.344305	-0.846445	0.00278445	TRUE	TRUE	4.06224	5.35457	-1.29233
OXR1	0.000236509	-0.860332	-0.208072	-1.51259	0.0028147	TRUE	TRUE	2.74242	4.01963	-1.27721
ECHDC1	0.000238372	-0.404938	-0.212837	-0.597039	0.00283275	TRUE	TRUE	1.51252	2.32269	-0.810175
NSUN2	0.000240021	-0.35996	-0.082378	-0.637542	0.00284407	TRUE	TRUE	1.10081	1.80685	-0.706039
ZZEF1	0.00023987	-0.250999	-0.0306706	-0.471328	0.00284407	TRUE	TRUE	3.0165	3.72377	-0.707273
ZCCHC17	0.000241859	-0.428487	-0.212742	-0.644232	0.0028617	TRUE	TRUE	1.49122	2.35647	-0.865253
MSL1	0.000245738	-0.336986	-0.118508	-0.555463	0.0029034	TRUE	TRUE	1.94515	2.66337	-0.71822
HHLA3	0.000246837	0.304541	0.473638	0.135444	0.0029094	TRUE	TRUE	0.784809	0.801693	-0.0168836
TNS1	0.000246957	0.847087	1.32252	0.371657	0.0029094	TRUE	TRUE	4.06463	3.65449	0.410143
FGF11	0.000249203	0.365764	0.530513	0.201016	0.00293129	TRUE	TRUE	1.07379	0.739603	0.334182
OAT	0.000249532	-0.563472	-0.341703	-0.785241	0.00293129	TRUE	TRUE	1.35253	2.32568	-0.97315
ETFA	0.000250158	-0.619247	-0.375371	-0.863123	0.00293442	TRUE	TRUE	2.71072	3.77717	-1.06645
ZNF569	0.000252359	-0.204004	-0.0587533	-0.349255	0.002956	TRUE	TRUE	1.00186	1.50658	-0.504713
SRSF2	0.000253804	-0.183302	0.000477223	-0.367081	0.00296867	TRUE	TRUE	1.70924	2.19173	-0.482497
LONRF3	0.000254548	-0.224617	-0.104678	-0.344556	0.00297312	TRUE	TRUE	0.929745	1.26404	-0.334294
EML5	0.000256635	0.261067	0.456791	0.0653424	0.00299322	TRUE	TRUE	1.98194	2.04889	-0.0669573
NEGR1	0.000259934	-1.49015	-0.663395	-2.3169	0.00302737	TRUE	TRUE	1.80888	3.764	-1.95512
CCSAP	0.000262852	-0.518726	-0.0180917	-1.01936	0.00305701	TRUE	TRUE	0.308672	1.07719	-0.768516
SBNO2	0.000265974	0.453962	0.648723	0.259201	0.00308892	TRUE	TRUE	1.02173	0.90504	0.116691
LINC00886	0.000266645	-0.418572	-0.229903	-0.607242	0.00309233	TRUE	TRUE	1.02869	1.7913	-0.762606
AP001831.1	0.000271471	0.279084	0.432328	0.12584	0.00314073	TRUE	TRUE	0.971371	1.07787	-0.106501
TTC14	0.000271587	-0.016983	0.235217	-0.269183	0.00314073	TRUE	TRUE	4.53394	5.07657	-0.542632
TAF1D	0.00027219	0.689437	1.17018	0.20869	0.00314326	TRUE	TRUE	3.28222	3.19105	0.0911765
C1RL	0.000273148	1.48313	2.37823	0.588026	0.00314543	TRUE	TRUE	2.36552	1.91913	0.446392
TRAPPC9	0.000273098	-0.453417	-0.209045	-0.69779	0.00314543	TRUE	TRUE	5.0281	6.00072	-0.972615
SCGB2B2	0.000275771	-0.291231	-0.0552224	-0.527239	0.00317118	TRUE	TRUE	3.29712	3.98186	-0.684747
ZNF423	0.000276678	0.701355	1.04952	0.353188	0.00317714	TRUE	TRUE	4.87629	4.26562	0.610674
SLC39A8	0.000277845	0.319319	0.51527	0.123368	0.00318606	TRUE	TRUE	0.971607	1.09667	-0.12506
RPL23A	0.000278458	0.502233	0.726394	0.278071	0.00318862	TRUE	TRUE	1.87414	1.82264	0.051507
C1D	0.000279854	-0.0163237	0.277875	-0.310522	0.00320012	TRUE	TRUE	1.27464	1.83516	-0.560523
GMPS	0.000280792	-0.398454	-0.207552	-0.589356	0.00320397	TRUE	TRUE	1.48059	2.3488	-0.868218
GRIN2C	0.000280974	1.10717	1.61762	0.596714	0.00320397	TRUE	TRUE	5.57421	4.79492	0.779289
TTYH2	0.000281585	0.583572	0.850271	0.316874	0.00320646	TRUE	TRUE	2.81788	2.72729	0.0905881
SLIRP	0.000283244	0.380592	0.565629	0.195555	0.00322086	TRUE	TRUE	1.6424	1.6779	-0.0354965
AMPD3	0.000288502	0.106856	0.319385	-0.105672	0.0032761	TRUE	TRUE	0.907395	1.21336	-0.305969
CFAP54	0.000290857	1.11151	1.53301	0.690013	0.00329827	TRUE	TRUE	2.30952	2.16603	0.143497
IPO8	0.000291654	-0.27917	-0.13675	-0.421591	0.00330272	TRUE	TRUE	1.20742	1.84684	-0.639421
RAB40C	0.000292915	0.388893	0.574698	0.203088	0.00331241	TRUE	TRUE	1.93458	1.63816	0.296425
ADCY9	0.000293646	0.604072	0.985078	0.223067	0.00331609	TRUE	TRUE	3.45878	3.44995	0.00882788
MTERF1	0.000294366	-0.301285	-0.0869368	-0.515634	0.00331963	TRUE	TRUE	3.26745	3.99453	-0.727087
PPM1H	0.000297314	0.288482	0.423283	0.153681	0.00334826	TRUE	TRUE	1.49144	1.29428	0.197159
RHOA	0.000297731	0.64924	0.940025	0.358455	0.00334835	TRUE	TRUE	1.76589	1.84795	-0.0820598
RBM4	0.000301156	-0.126555	-0.0673126	-0.185798	0.00338221	TRUE	TRUE	0.538374	0.880766	-0.342392
NPAS2	0.000301697	1.26565	1.85856	0.672747	0.00338364	TRUE	TRUE	5.88613	5.32641	0.559714
CCDC91	0.000313394	0.592126	0.82233	0.361922	0.00350043	TRUE	TRUE	5.64807	5.82233	-0.174262
METTL4	0.000313327	0.0373344	0.180865	-0.106196	0.00350043	TRUE	TRUE	0.751893	1.05279	-0.300901
MPP6	0.000312841	-0.627835	-0.157768	-1.0979	0.00350043	TRUE	TRUE	2.47211	3.86467	-1.39256
HLF	0.000314413	-1.73166	-0.363959	-3.09936	0.00350701	TRUE	TRUE	0.330757	1.62622	-1.29546
B4GALNT4	0.000315814	0.999769	1.44604	0.553498	0.00351784	TRUE	TRUE	5.20582	4.26937	0.936455
MB21D2	0.000316566	-0.231916	-0.112921	-0.350912	0.00352142	TRUE	TRUE	0.637369	1.0562	-0.418827
RNF11	0.000317551	-0.544966	0.667097	-1.75703	0.00352758	TRUE	TRUE	0.916641	1.77295	-0.856311
GIPC1	0.000318526	0.364994	0.514764	0.215225	0.00353361	TRUE	TRUE	1.8286	1.45375	0.374847
GADD45A	0.000319532	2.30803	4.13898	0.477086	0.00353656	TRUE	TRUE	2.32931	1.33781	0.991503
MCFD2	0.000319657	0.333258	0.503935	0.162581	0.00353656	TRUE	TRUE	1.66765	1.5585	0.109143
AZIN1-AS1	0.000322491	-0.578287	-0.207497	-0.949077	0.00354037	TRUE	TRUE	3.36687	4.28245	-0.915583
GLI3	0.000322534	-0.942703	-0.413884	-1.47152	0.00354037	TRUE	TRUE	5.92328	7.47933	-1.55605
HEPH	0.000321613	-0.396464	-0.0982359	-0.694693	0.00354037	TRUE	TRUE	2.82591	3.54233	-0.716414
KIF3A	0.000322599	-1.04193	-0.584426	-1.49944	0.00354037	TRUE	TRUE	2.29968	3.98151	-1.68183
LRP6	0.000322107	-0.694066	-0.295943	-1.09219	0.00354037	TRUE	TRUE	3.33967	4.64288	-1.30322
RAD21	0.000320668	0.167228	1.03895	-0.704496	0.00354037	TRUE	TRUE	1.5536	1.95165	-0.398052
TTC21B	0.000323115	-0.335903	-0.107593	-0.564213	0.00354127	TRUE	TRUE	2.09975	3.12226	-1.02251
DCUN1D1	0.000323627	-0.801064	-0.41456	-1.18757	0.00354214	TRUE	TRUE	3.23678	4.60966	-1.37288
PHLDB1	0.000324357	1.04276	1.59059	0.494934	0.00354538	TRUE	TRUE	4.24073	3.56666	0.674063
NLGN1	0.000327409	0.592163	1.0794	0.104923	0.00357369	TRUE	TRUE	1.45437	1.33778	0.11659
PANK2	0.000327822	-0.314701	-0.135643	-0.493758	0.00357369	TRUE	TRUE	1.75097	2.52421	-0.773236
CCDC80	0.000329404	0.500892	0.774938	0.226847	0.00358616	TRUE	TRUE	1.17656	0.770779	0.405777
GTF2H1	0.000331048	-0.287228	-0.101522	-0.472934	0.00359927	TRUE	TRUE	1.52586	2.2371	-0.711242
FOXRED1	0.000335352	-0.40259	-0.231271	-0.573909	0.00364122	TRUE	TRUE	1.72667	2.35914	-0.632476
EID1	0.000336292	-2.83819	-1.20845	-4.46792	0.00364659	TRUE	TRUE	0.0676166	1.39202	-1.3244
AC010099.4	0.000338159	-0.182056	-0.0597744	-0.304337	0.00364748	TRUE	TRUE	1.38725	1.73603	-0.348774
KLHDC1	0.000337029	-0.327834	-0.12655	-0.529117	0.00364748	TRUE	TRUE	2.30726	3.10006	-0.792805
SHISA5	0.000338061	0.762783	1.17317	0.352401	0.00364748	TRUE	TRUE	2.63073	1.9949	0.635831
ZNF337	0.000337815	0.61161	0.933452	0.289768	0.00364748	TRUE	TRUE	1.83692	2.24235	-0.405435
AC007402.1	0.000340163	-0.301552	-0.134427	-0.468676	0.00366426	TRUE	TRUE	1.16771	1.7669	-0.599192
AL592183.1	0.000344308	-1.27669	-0.586893	-1.96648	0.00370403	TRUE	TRUE	1.96864	3.90619	-1.93755
COBL	0.000346154	0.993513	1.53301	0.454015	0.00371899	TRUE	TRUE	4.31681	3.77743	0.539386
LRP4-AS1	0.000347083	-0.344649	0.050588	-0.739886	0.00372347	TRUE	TRUE	1.20486	2.11099	-0.906132
PMP2	0.000347481	1.30309	1.84062	0.765552	0.00372347	TRUE	TRUE	4.03963	3.51449	0.525134
GALNT7	0.000349129	-0.440393	-0.168614	-0.712171	0.00373623	TRUE	TRUE	3.24745	4.09317	-0.845722
AC074032.1	0.0003502	0.524811	0.761487	0.288134	0.00374279	TRUE	TRUE	3.14546	3.17159	-0.0261318
CLCN4	0.000351142	-0.169742	0.507814	-0.847298	0.00374796	TRUE	TRUE	0.839301	1.18238	-0.343079
CHD9	0.00035239	-0.794441	-0.391083	-1.1978	0.00375332	TRUE	TRUE	6.94415	8.45439	-1.51024
LMNA	0.000352563	0.80584	1.28211	0.329567	0.00375332	TRUE	TRUE	2.60552	1.74331	0.862217
ITFG1	0.000353955	-0.459057	-0.22641	-0.691704	0.00376325	TRUE	TRUE	5.76648	6.82044	-1.05396
GUF1	0.000355693	0.013313	0.148913	-0.122287	0.00377681	TRUE	TRUE	0.696163	1.01856	-0.322395
HDLBP	0.000357413	0.443016	0.680858	0.205174	0.00379015	TRUE	TRUE	2.95177	3.16404	-0.21227
PPA1	0.000358611	-1.48319	0.414297	-3.38069	0.00379793	TRUE	TRUE	0.372428	1.87778	-1.50535
FGFR1	0.000361201	1.07706	1.63982	0.514302	0.00382041	TRUE	TRUE	4.7058	4.35165	0.354153
CDC37L1	0.000364333	0.385108	0.602388	0.167829	0.00384856	TRUE	TRUE	1.51547	1.62664	-0.111164
RMND5A	0.00036535	-0.321573	-0.15248	-0.490667	0.00385432	TRUE	TRUE	1.46677	2.21935	-0.752587
CACNA1C	0.000366202	0.63921	0.921022	0.357398	0.00385833	TRUE	TRUE	5.08623	5.29071	-0.204489
CAD	0.000373219	-0.145597	-0.0559789	-0.235216	0.00392721	TRUE	TRUE	0.702299	0.991802	-0.289503
ATXN7L1	0.00037814	0.752713	1.07382	0.431609	0.0039485	TRUE	TRUE	4.49364	4.5057	-0.0120619
HSD17B12	0.000377334	0.42489	0.593702	0.256078	0.0039485	TRUE	TRUE	5.5751	6.03422	-0.459124
NUP50-DT	0.000377794	0.470971	0.691104	0.250839	0.0039485	TRUE	TRUE	2.14259	2.25936	-0.116769
PPP3CC	0.000377039	0.955629	1.43342	0.47784	0.0039485	TRUE	TRUE	4.21571	4.31715	-0.101443
RFX3	0.000376203	-0.311219	-0.193924	-0.428514	0.0039485	TRUE	TRUE	7.57242	8.59073	-1.01831
ZFP30	0.000376942	-0.311764	-0.156224	-0.467304	0.0039485	TRUE	TRUE	1.12298	1.82051	-0.697534
GON4L	0.000380171	-0.45972	-0.139572	-0.779868	0.00396464	TRUE	TRUE	3.40336	4.25794	-0.854573
GPM6B	0.000380759	-0.59034	-0.337739	-0.842942	0.00396571	TRUE	TRUE	8.47403	9.17979	-0.705762
TMEM132A	0.000383353	0.616156	0.959786	0.272527	0.00398765	TRUE	TRUE	3.72132	2.50868	1.21264
CARM1	0.000385885	0.604223	1.02264	0.185807	0.00400889	TRUE	TRUE	1.94754	1.45622	0.491323
CADM4	0.000388006	0.426724	0.605559	0.247888	0.00401376	TRUE	TRUE	2.23009	1.7105	0.519589
INPP5E	0.000388318	0.232095	0.362146	0.102044	0.00401376	TRUE	TRUE	0.862268	0.758686	0.103583
RIPOR1	0.000386991	0.398036	0.622137	0.173935	0.00401376	TRUE	TRUE	1.38578	1.53501	-0.149235
SLC12A4	0.000387948	0.192496	0.292625	0.0923668	0.00401376	TRUE	TRUE	0.857748	0.600522	0.257225
POU6F2	0.000391257	-0.308789	0.402662	-1.02024	0.00403904	TRUE	TRUE	2.94141	3.69157	-0.750163
SLC25A29	0.000395627	0.643419	1.08047	0.206371	0.004079	TRUE	TRUE	4.90697	4.05721	0.849763
C1orf21	0.000396564	-0.564036	-0.297472	-0.830599	0.00408098	TRUE	TRUE	6.28626	7.38841	-1.10214
CDK5RAP1	0.000396817	-0.362994	-0.097797	-0.628191	0.00408098	TRUE	TRUE	1.16324	1.93911	-0.775869
LRRFIP1	0.00039981	0.748186	1.04744	0.448929	0.00410659	TRUE	TRUE	3.32865	3.13537	0.193277
EMP1	0.000402207	0.9092	2.11154	-0.293143	0.00412603	TRUE	TRUE	2.99299	1.47896	1.51403
CSNK1A1	0.000405614	0.555504	0.821585	0.289423	0.00415577	TRUE	TRUE	6.67199	6.60352	0.0684657
BMP2K	0.000407582	-0.602255	-0.251162	-0.953348	0.0041707	TRUE	TRUE	5.90422	6.96242	-1.0582
BGN	0.000408605	0.186438	0.341866	0.0310101	0.00417595	TRUE	TRUE	1.392	0.457129	0.93487
KIAA1147	0.000409395	-0.175086	-0.0510487	-0.299124	0.00417879	TRUE	TRUE	1.38272	1.89005	-0.507334
CPSF2	0.000410498	0.147466	0.336035	-0.0411037	0.00418482	TRUE	TRUE	1.47488	1.78467	-0.309785
FADS2	0.000413368	0.72996	1.09026	0.369656	0.00420884	TRUE	TRUE	4.41689	3.87536	0.541526
AC104596.1	0.000415352	-0.476741	-0.128777	-0.824704	0.00422378	TRUE	TRUE	5.36137	6.50036	-1.13899
PQLC1	0.000418849	0.49411	0.715662	0.272558	0.00425405	TRUE	TRUE	2.14818	2.00509	0.14309
PCDH1	0.000421039	0.295136	0.492301	0.0979709	0.00427099	TRUE	TRUE	0.732207	0.748288	-0.0160804
GLUD1	0.000422663	-0.825049	-0.437861	-1.21224	0.00427713	TRUE	TRUE	6.08121	7.686	-1.60479
NRXN2	0.000422691	0.435506	0.650237	0.220774	0.00427713	TRUE	TRUE	1.42803	1.17915	0.248876
SNX32	0.000429025	0.500804	0.727554	0.274053	0.00433585	TRUE	TRUE	1.84587	1.78546	0.0604027
MOB3A	0.000432726	0.261056	0.38793	0.134183	0.00436787	TRUE	TRUE	1.07521	0.81008	0.265128
RSBN1L	0.000434769	-0.385082	-0.170189	-0.599975	0.00438307	TRUE	TRUE	2.17033	3.08674	-0.916407
GSTM3	0.000435731	-0.28199	-0.127418	-0.436561	0.00438736	TRUE	TRUE	1.21128	1.72048	-0.509191
EIF5	0.000440943	-1.34748	-0.49378	-2.20119	0.00442893	TRUE	TRUE	1.63164	3.04293	-1.41129
ENAH	0.000440477	0.656688	1.00362	0.309756	0.00442893	TRUE	TRUE	4.50184	4.56235	-0.0605111
FBXW11	0.000443774	-0.19507	0.0510643	-0.441204	0.0044519	TRUE	TRUE	3.62944	4.70965	-1.08022
AKAP17A	0.000445313	-0.105837	-0.00692401	-0.20475	0.00445641	TRUE	TRUE	0.745866	1.05725	-0.311388
RAB7A	0.000445044	0.497649	0.816827	0.178471	0.00445641	TRUE	TRUE	4.33586	4.52881	-0.192956
LIX1-AS1	0.0004463	-0.267115	0.130185	-0.664416	0.00445938	TRUE	TRUE	2.6908	3.62968	-0.938884
ZNF444	0.000446702	-0.238493	-0.0626377	-0.414348	0.00445938	TRUE	TRUE	1.44117	1.85696	-0.415789
SUSD6	0.000447575	0.856406	1.15279	0.560018	0.00446265	TRUE	TRUE	1.80623	1.85202	-0.0457947
DHRS4L2	0.000448991	-0.159217	0.0135644	-0.331999	0.00447132	TRUE	TRUE	0.556987	0.927049	-0.370062
SLC6A11	0.000453634	0.340185	1.38337	-0.702994	0.00451206	TRUE	TRUE	5.45214	4.9995	0.45264
SPECC1	0.000454455	-0.424389	0.119007	-0.967785	0.00451473	TRUE	TRUE	3.76703	4.90833	-1.1413
KLHL2	0.000455417	-0.595098	-0.179381	-1.01081	0.0045188	TRUE	TRUE	1.79457	2.94356	-1.14899
CNTNAP3B	0.000456493	0.895697	1.40828	0.383114	0.00452399	TRUE	TRUE	5.16649	5.46691	-0.300426
RHOU	0.000460647	0.51	0.717241	0.30276	0.00455963	TRUE	TRUE	2.27893	2.07708	0.201856
SPATA6	0.000461594	-0.340119	-0.132331	-0.547907	0.00456347	TRUE	TRUE	5.48235	6.57852	-1.09617
SMARCD2	0.000462614	-0.144458	-0.0314205	-0.257495	0.00456804	TRUE	TRUE	1.554	1.73966	-0.185662
HECTD4	0.000464628	-0.567315	-0.308426	-0.826204	0.00458239	TRUE	TRUE	4.78722	5.7247	-0.937485
MAP3K13	0.000465696	0.911047	1.22062	0.601476	0.00458739	TRUE	TRUE	4.11602	4.21957	-0.103558
EXOSC7	0.000466851	0.493537	0.695491	0.291582	0.00459323	TRUE	TRUE	1.01913	0.900342	0.118783
ROM1	0.000468383	0.26059	0.426995	0.0941853	0.00460277	TRUE	TRUE	0.81985	0.751534	0.0683162
PCYT1B	0.000469436	-0.51046	-0.17493	-0.845989	0.00460757	TRUE	TRUE	1.34077	2.16245	-0.821679
BAALC-AS1	0.000470735	1.40473	2.21188	0.597577	0.00461478	TRUE	TRUE	4.64922	4.21256	0.436656
MAP3K5	0.000475309	0.117473	0.304613	-0.0696673	0.00465405	TRUE	TRUE	9.17206	9.03574	0.136323
RORB-AS1	0.000476406	-0.168297	-0.0503328	-0.28626	0.00465921	TRUE	TRUE	0.543797	0.971889	-0.428093
ITPKC	0.000479852	1.9608	3.22954	0.692059	0.0046873	TRUE	TRUE	3.50162	1.68124	1.82038
SLC25A13	0.000483643	-0.405611	-0.160046	-0.651176	0.0047187	TRUE	TRUE	3.20391	4.25123	-1.04732
ZBTB44	0.000488626	-0.326305	-0.147162	-0.505448	0.00476163	TRUE	TRUE	1.7447	2.51799	-0.773288
MED15	0.000493971	0.703513	1.10562	0.301401	0.00480798	TRUE	TRUE	2.94166	2.78729	0.154369
KAT6A	0.000497478	0.446153	0.898086	-0.00578098	0.00483636	TRUE	TRUE	4.55446	4.49996	0.0545001
AKT3	0.000501383	-0.375052	-0.236212	-0.513892	0.00486614	TRUE	TRUE	8.86162	9.46141	-0.599789
MKNK2	0.000501732	1.49637	2.39461	0.598138	0.00486614	TRUE	TRUE	1.95313	1.30157	0.651559
PHPT1	0.000502456	-0.403218	-0.100547	-0.70589	0.0048674	TRUE	TRUE	0.670977	1.07865	-0.407669
SMAD3	0.000504307	0.919142	1.39457	0.443714	0.00487954	TRUE	TRUE	3.88936	3.78805	0.101312
AL359232.1	0.000507349	-0.470096	-0.127706	-0.812486	0.00490317	TRUE	TRUE	0.941666	1.82542	-0.883755
STIM2	0.000512668	-0.616215	-0.0296185	-1.20281	0.00494873	TRUE	TRUE	4.03901	5.46338	-1.42437
CD63	0.000513335	0.374934	0.537306	0.212563	0.00494933	TRUE	TRUE	1.84499	1.52678	0.318209
ZNF135	0.00051416	-0.214058	-0.0668278	-0.361289	0.00495144	TRUE	TRUE	1.08355	1.50566	-0.422114
ARID5B	0.000518744	1.362	1.98289	0.741099	0.00498971	TRUE	TRUE	4.61509	3.99543	0.619657
CARD19	0.000519895	0.394166	0.571105	0.217228	0.0049949	TRUE	TRUE	1.51511	1.39734	0.117768
TENT2	0.000524398	-0.329046	-0.0968652	-0.561227	0.00503225	TRUE	TRUE	4.99736	6.14617	-1.14881
EXT1	0.000529473	-0.340875	-0.131672	-0.550077	0.00506905	TRUE	TRUE	4.43676	5.68386	-1.24709
MRPL27	0.000528957	-0.244336	-0.135151	-0.353522	0.00506905	TRUE	TRUE	0.646217	1.10207	-0.455855
COG6	0.000534189	-0.677049	-0.267013	-1.08708	0.00510822	TRUE	TRUE	1.55077	2.7636	-1.21283
SAP30L-AS1	0.000535717	0.119699	0.270767	-0.031368	0.00511684	TRUE	TRUE	0.923093	1.12353	-0.20044
HM13	0.000537752	0.416783	0.645546	0.18802	0.00512431	TRUE	TRUE	2.10216	2.18754	-0.0853817
ZNHIT6	0.00053739	-0.326938	-0.127598	-0.526278	0.00512431	TRUE	TRUE	1.24099	2.14314	-0.902147
DNAJB14	0.000539669	-0.590435	-0.304803	-0.876067	0.00513659	TRUE	TRUE	2.67406	3.90714	-1.23308
LINC00535	0.000541598	-0.379571	-0.21438	-0.544762	0.00514896	TRUE	TRUE	0.750166	1.42231	-0.672149
AC013643.2	0.000543911	0.81386	1.11811	0.509607	0.00516494	TRUE	TRUE	2.27246	2.24111	0.0313549
PLCL2	0.000544665	0.386426	0.558897	0.213956	0.0051661	TRUE	TRUE	0.802029	0.764471	0.0375586
HIF1A-AS2	0.000546813	0.869061	1.28821	0.449914	0.00518047	TRUE	TRUE	1.35817	1.28979	0.0683776
MAPK9	0.000548009	-0.477913	-0.165169	-0.790658	0.00518579	TRUE	TRUE	1.38072	2.23958	-0.858854
AK6	0.000553157	0.169367	0.30627	0.0324628	0.00520438	TRUE	TRUE	0.787761	0.789442	-0.00168078
FAM49B	0.000552141	0.581219	0.8428	0.319638	0.00520438	TRUE	TRUE	2.32635	2.46557	-0.139224
POLR2A	0.000550656	-0.289544	-0.136044	-0.443043	0.00520438	TRUE	TRUE	1.6394	2.16197	-0.522569
SRP14	0.000552532	-2.22912	-0.46135	-3.9969	0.00520438	TRUE	TRUE	0.391871	2.25248	-1.86061
ZBTB7C	0.000551543	0.549285	0.820442	0.278129	0.00520438	TRUE	TRUE	3.53208	3.1362	0.395878
MICU1	0.000554997	0.496578	0.750045	0.243111	0.00520971	TRUE	TRUE	2.96001	3.33783	-0.377818
PTBP2	0.000554842	-0.381022	-0.131434	-0.630609	0.00520971	TRUE	TRUE	4.74425	5.78331	-1.03905
TAF3	0.000556481	-0.362609	-0.110052	-0.615166	0.00521765	TRUE	TRUE	2.29182	3.37587	-1.08405
DDX24	0.000557858	-2.23521	0.097419	-4.56783	0.00522456	TRUE	TRUE	0.781066	2.56925	-1.78818
ABCC9	0.000560104	1.26575	1.88452	0.646967	0.0052396	TRUE	TRUE	4.69275	4.22682	0.465924
SH3BP4	0.000569981	0.131322	0.319728	-0.0570852	0.0053259	TRUE	TRUE	0.801953	0.865495	-0.0635419
PDE7B	0.000571785	-0.948473	-0.217344	-1.6796	0.00533666	TRUE	TRUE	6.22393	7.73304	-1.50912
CARS2	0.000576546	-0.431419	-0.236683	-0.626156	0.00534633	TRUE	TRUE	1.7467	2.57368	-0.826989
CLTA	0.000579581	-0.857575	0.113136	-1.82829	0.00534633	TRUE	TRUE	0.769021	1.86354	-1.09452
FAM50A	0.000577518	0.222897	0.364266	0.0815267	0.00534633	TRUE	TRUE	0.951289	0.785218	0.166071
FBXO38	0.000577824	-0.346991	-0.142263	-0.551718	0.00534633	TRUE	TRUE	1.398	2.29206	-0.89406
GABARAPL2	0.000575917	-1.29948	-0.225449	-2.37351	0.00534633	TRUE	TRUE	0.165618	1.22649	-1.06087
JAKMIP2	0.000576814	-0.697175	-0.35072	-1.04363	0.00534633	TRUE	TRUE	5.22979	6.48689	-1.2571
LINC00278	0.000579808	-0.00474502	0.00098053	-0.0104706	0.00534633	TRUE	TRUE	1.38346	1.2547	0.12876
LYST	0.000580015	0.812065	1.23912	0.385005	0.00534633	TRUE	TRUE	4.51263	4.47745	0.0351856
MEGF10	0.000578372	-1.13352	-0.587098	-1.67993	0.00534633	TRUE	TRUE	5.62118	6.8217	-1.20052
RSU1	0.000574003	0.721874	0.9971	0.446649	0.00534633	TRUE	TRUE	2.31694	2.24936	0.0675855
SCART1	0.000577764	-0.127038	-0.0515505	-0.202525	0.00534633	TRUE	TRUE	0.648974	0.858456	-0.209482
CCDC136	0.000581138	0.326874	0.505935	0.147813	0.00535052	TRUE	TRUE	1.42142	1.31256	0.108857
PEX14	0.000581778	0.4332	0.661684	0.204716	0.00535052	TRUE	TRUE	2.34139	2.58758	-0.246191
BBOF1	0.000590625	0.284281	0.441445	0.127116	0.00542578	TRUE	TRUE	1.32955	1.36026	-0.0307004
ANKRD24	0.000591869	0.338618	0.52667	0.150565	0.00543111	TRUE	TRUE	1.30346	1.22181	0.0816528
CHUK	0.000594167	-0.188525	-0.0582006	-0.318849	0.00543999	TRUE	TRUE	0.767396	1.1587	-0.391302
PSIP1	0.000593537	-0.569304	0.149954	-1.28856	0.00543999	TRUE	TRUE	1.48584	2.5355	-1.04966
MAPKAPK5	0.000597536	-0.129156	0.0721322	-0.330445	0.00546471	TRUE	TRUE	1.07371	1.6325	-0.558791
MYO10	0.000599673	-1.1466	-0.501506	-1.79169	0.00547669	TRUE	TRUE	5.00715	6.41004	-1.40289
ZHX3	0.000600185	-0.551885	-0.298486	-0.805285	0.00547669	TRUE	TRUE	7.95787	9.12672	-1.16884
TBC1D2	0.000605631	0.147692	0.241037	0.0543467	0.00552022	TRUE	TRUE	0.873706	0.676657	0.19705
SLC26A3	0.000609123	0.993875	1.3236	0.664152	0.00554587	TRUE	TRUE	2.21651	2.15555	0.0609597
NAMPT	0.000610359	1.49036	2.97578	0.0049473	0.00555094	TRUE	TRUE	2.13669	1.62525	0.511433
FOXK1	0.000612262	0.724037	1.28857	0.159504	0.00556206	TRUE	TRUE	3.2944	2.93614	0.358266
SLC39A12	0.00061463	-0.609236	-0.349564	-0.868908	0.00557738	TRUE	TRUE	4.66062	5.86153	-1.2009
AHI1	0.000615656	-0.351512	-0.117294	-0.585731	0.00558049	TRUE	TRUE	6.34135	7.18854	-0.847189
AC006504.5	0.000616407	-0.296983	-0.0466763	-0.547289	0.00558112	TRUE	TRUE	0.845859	1.48686	-0.640998
ATG2B	0.00061934	-0.317481	-0.0916171	-0.543346	0.00558137	TRUE	TRUE	2.32779	3.22995	-0.902157
DUSP18	0.000619848	0.422671	0.617338	0.228005	0.00558137	TRUE	TRUE	0.941023	0.869685	0.0713384
ETV6	0.000617344	1.27109	1.96748	0.574698	0.00558137	TRUE	TRUE	6.24457	5.57196	0.672614
PELI2	0.000619021	-0.779614	-0.432893	-1.12634	0.00558137	TRUE	TRUE	3.37752	4.73416	-1.35664
ZFHX4	0.000619077	-0.648958	-0.32706	-0.970856	0.00558137	TRUE	TRUE	6.1238	7.80978	-1.68599
ZNF326	0.000621517	-0.184682	0.0437186	-0.413082	0.00559023	TRUE	TRUE	2.45387	3.15748	-0.703611
EMC8	0.000625354	0.180766	0.322119	0.039413	0.00561856	TRUE	TRUE	0.968063	0.927489	0.040574
B3GAT3	0.000626641	0.365532	0.54916	0.181904	0.00562395	TRUE	TRUE	1.73572	1.48793	0.247788
OSER1-DT	0.000632365	0.181998	0.349715	0.0142815	0.0056691	TRUE	TRUE	0.632114	0.750409	-0.118296
MORN1	0.000633971	-0.20462	-0.0626241	-0.346617	0.00567727	TRUE	TRUE	0.85911	1.30257	-0.443463
AC106791.1	0.00063893	-0.202129	-0.00437044	-0.399887	0.00571542	TRUE	TRUE	1.32115	2.09092	-0.76977
ACP1	0.000642694	0.405783	0.590341	0.221224	0.00573827	TRUE	TRUE	0.980256	1.01532	-0.0350658
IDH2-DT	0.000642888	0.505616	0.760988	0.250243	0.00573827	TRUE	TRUE	1.62743	1.85569	-0.22826
BRD4	0.000649868	0.607126	0.97054	0.243713	0.00579424	TRUE	TRUE	3.85208	3.92206	-0.0699732
NOD1	0.000656307	1.10244	1.73102	0.473862	0.00584528	TRUE	TRUE	1.95638	1.58747	0.368902
CDC14A	0.000658946	-0.794033	-0.413531	-1.17453	0.00585602	TRUE	TRUE	4.75504	6.36078	-1.60574
ZYG11B	0.000658786	-0.290064	-0.0940694	-0.48606	0.00585602	TRUE	TRUE	1.92086	2.57916	-0.658305
NEK6	0.000668325	0.684004	1.1322	0.235812	0.00593292	TRUE	TRUE	4.33294	4.3329	4.32038e-05
CEP152	0.00067066	0.448281	0.646784	0.249778	0.00594115	TRUE	TRUE	1.32457	1.23018	0.0943846
ZNF493	0.000670705	0.327548	0.516807	0.138288	0.00594115	TRUE	TRUE	0.972662	1.14415	-0.171485
MRI1	0.000674081	-0.320636	-0.152588	-0.488684	0.0059646	TRUE	TRUE	0.693773	1.24398	-0.550207
ZNF260	0.000675827	0.166189	0.297801	0.034578	0.00597358	TRUE	TRUE	0.775293	0.775204	8.89834e-05
ACTR3C	0.00067868	0.567589	0.870232	0.264946	0.00599232	TRUE	TRUE	0.628072	0.875889	-0.247817
TM9SF2	0.000683693	0.277072	0.500264	0.0538801	0.00602479	TRUE	TRUE	2.35968	2.60119	-0.241514
USP32	0.000683831	0.553693	0.985918	0.121468	0.00602479	TRUE	TRUE	3.93879	3.90305	0.0357363
DNAJB1	0.000685606	1.28976	1.93717	0.642358	0.00603392	TRUE	TRUE	1.43951	1.07785	0.36166
ITGB1BP1	0.000687969	0.464292	0.688008	0.240577	0.00604821	TRUE	TRUE	1.69506	1.78362	-0.0885583
GOPC	0.000689842	-0.162169	0.0752141	-0.399553	0.00605817	TRUE	TRUE	1.49854	2.22239	-0.723843
COL6A1	0.000691196	0.379592	0.616838	0.142345	0.00606268	TRUE	TRUE	1.69051	1.58796	0.10255
INSIG1	0.00069184	0.354591	0.685017	0.0241655	0.00606268	TRUE	TRUE	2.15941	1.47705	0.682365
HDAC8	0.000699166	-0.304847	-0.0353927	-0.574302	0.00611559	TRUE	TRUE	4.85713	5.88121	-1.02409
VCL	0.000699374	1.86393	3.1562	0.57166	0.00611559	TRUE	TRUE	4.78778	3.31077	1.47701
DDX60	0.000707711	-0.56801	-0.345019	-0.791001	0.00617529	TRUE	TRUE	0.677046	1.6534	-0.976349
FSIP2-AS1	0.000707077	0.122935	0.272884	-0.0270143	0.00617529	TRUE	TRUE	1.05607	1.31681	-0.260734
PDCD7	0.000709647	-0.252031	-0.0619626	-0.442099	0.00618558	TRUE	TRUE	1.1806	1.68759	-0.50699
PCDH7	0.000712675	-0.430878	0.212566	-1.07432	0.00620536	TRUE	TRUE	6.0624	6.48022	-0.417826
TPP1	0.000716104	0.590623	0.844196	0.33705	0.00622858	TRUE	TRUE	2.18851	2.34796	-0.159449
OLA1	0.000717399	-0.14786	0.207058	-0.502778	0.00623322	TRUE	TRUE	3.13665	4.0228	-0.88615
TPM3	0.000719376	0.102485	1.38303	-1.17806	0.00624376	TRUE	TRUE	1.0544	1.5872	-0.532798
HPN	0.000723746	0.54725	0.838209	0.256292	0.00627503	TRUE	TRUE	1.63363	0.946361	0.687267
PDGFA	0.000730114	0.218657	0.339503	0.0978111	0.00632346	TRUE	TRUE	1.18299	1.04615	0.136839
STK33	0.00073088	-0.599099	-0.251217	-0.946981	0.00632346	TRUE	TRUE	5.38937	7.08617	-1.6968
UVSSA	0.000731766	-0.336454	-0.0982968	-0.574612	0.00632444	TRUE	TRUE	2.02441	2.62629	-0.601874
CKMT2	0.000740305	-0.250777	-0.0245263	-0.477027	0.00639148	TRUE	TRUE	1.43615	2.02281	-0.586661
SETX	0.000744569	-0.408871	-0.16968	-0.648062	0.00641569	TRUE	TRUE	3.53877	4.70669	-1.16792
SPAG16	0.000744678	-0.29334	0.0188771	-0.605556	0.00641569	TRUE	TRUE	3.21034	4.11248	-0.902137
NDUFA12	0.000748656	-0.560828	0.157133	-1.27879	0.00644317	TRUE	TRUE	0.396381	0.964803	-0.568422
VAV2	0.000749497	0.39773	0.608369	0.187092	0.00644362	TRUE	TRUE	2.11936	2.09311	0.0262424
ARHGEF10L	0.000755401	1.29317	1.97542	0.61092	0.00648756	TRUE	TRUE	5.78312	4.71893	1.06419
TADA3	0.000760311	-0.0730311	0.0651737	-0.211236	0.00652288	TRUE	TRUE	1.1973	1.43021	-0.232907
RAB4A	0.00076202	-0.37505	-0.05034	-0.699759	0.00653069	TRUE	TRUE	2.45143	3.36287	-0.911432
OSMR-AS1	0.000764544	1.55682	2.50346	0.610184	0.00654546	TRUE	TRUE	5.05114	4.259	0.792148
GPAM	0.000768453	-0.56537	-0.188238	-0.942503	0.00657204	TRUE	TRUE	3.10516	3.93394	-0.82878
AC006978.2	0.000773524	0.610052	0.991925	0.228179	0.00660316	TRUE	TRUE	2.04032	1.63391	0.406408
KIF24	0.000773707	-0.171212	-0.0917269	-0.250696	0.00660316	TRUE	TRUE	0.637408	1.03516	-0.397751
DYNC2H1	0.000787081	-0.624512	-0.0231371	-1.22589	0.0067103	TRUE	TRUE	4.62487	6.05577	-1.43091
DPF2	0.000789297	0.23608	0.424112	0.0480471	0.00672218	TRUE	TRUE	1.18885	1.34326	-0.154415
KIF3B	0.000793867	-0.12587	0.0180877	-0.269828	0.00675406	TRUE	TRUE	0.969187	1.34749	-0.378298
AP002336.2	0.000797674	0.888979	1.41823	0.359723	0.0067745	TRUE	TRUE	3.14406	2.79748	0.34658
ASB8	0.000799465	-0.183158	-0.0412735	-0.325043	0.0067745	TRUE	TRUE	0.894513	1.3991	-0.504583
PGP	0.000798555	-0.834751	-0.070064	-1.59944	0.0067745	TRUE	TRUE	1.52109	2.43342	-0.912332
RNF180	0.000800222	-0.0623459	0.156715	-0.281407	0.0067745	TRUE	TRUE	2.00251	2.75223	-0.749722
SLC25A25	0.000800412	0.410143	0.83052	-0.0102335	0.0067745	TRUE	TRUE	2.40547	2.10778	0.297695
GLIPR2	0.000802758	0.457305	0.779955	0.134655	0.00678032	TRUE	TRUE	1.03608	0.462277	0.573806
ITSN2	0.000802257	0.45248	0.810742	0.0942181	0.00678032	TRUE	TRUE	4.12976	4.3027	-0.172944
ARMCX4	0.000810146	-0.602398	-0.212618	-0.992179	0.00682861	TRUE	TRUE	2.92605	4.06728	-1.14123
EPC2	0.000810062	-0.377262	-0.127418	-0.627106	0.00682861	TRUE	TRUE	3.20731	4.41338	-1.20608
PLIN3	0.000814215	0.229309	0.352591	0.106027	0.00685584	TRUE	TRUE	1.03876	0.798721	0.240038
ENPP5	0.000815194	-0.380531	-0.18257	-0.578491	0.00685702	TRUE	TRUE	1.21617	1.85161	-0.635436
ZNF354B	0.000818137	-0.214577	-0.0845963	-0.344558	0.0068747	TRUE	TRUE	0.549657	0.995746	-0.446089
SAXO2	0.000819193	-0.335275	-0.164738	-0.505812	0.00687652	TRUE	TRUE	0.489352	1.0102	-0.520846
ATAD2B	0.000828116	-0.187053	0.0645819	-0.438688	0.00694429	TRUE	TRUE	3.99653	4.82265	-0.826125
CNTFR	0.000837857	-0.558649	-0.066862	-1.05044	0.00699726	TRUE	TRUE	2.67682	3.61586	-0.939035
ELL2	0.000837433	1.33822	2.1896	0.486851	0.00699726	TRUE	TRUE	3.76521	3.68661	0.0786007
TRIM33	0.000837615	-0.446954	-0.155057	-0.73885	0.00699726	TRUE	TRUE	3.44681	4.36184	-0.915029
TUBGCP6	0.000836756	-0.153755	-0.054209	-0.253302	0.00699726	TRUE	TRUE	0.855191	1.07593	-0.220743
GRK2	0.000849041	0.394604	0.605688	0.18352	0.00705463	TRUE	TRUE	1.2661	1.28312	-0.0170223
NAGLU	0.000848343	0.155509	0.243155	0.0678632	0.00705463	TRUE	TRUE	1.54828	1.13445	0.413832
TXNL4A	0.000847562	0.500261	0.71272	0.287802	0.00705463	TRUE	TRUE	1.55655	1.51229	0.0442599
WDR1	0.000847954	0.799611	1.43156	0.167661	0.00705463	TRUE	TRUE	2.15168	1.41905	0.732628
ZNF844	0.000848188	0.303246	0.51436	0.0921317	0.00705463	TRUE	TRUE	0.798699	0.981824	-0.183125
PPP1R12C	0.000851355	0.131417	0.264199	-0.0013646	0.00706668	TRUE	TRUE	1.12789	1.03738	0.09051
SHLD2	0.000853151	-0.172081	0.0706565	-0.414819	0.0070688	TRUE	TRUE	1.96088	2.7343	-0.773422
TRIM23	0.00085334	-0.0997586	0.425021	-0.624539	0.0070688	TRUE	TRUE	1.05484	1.84633	-0.791488
COMT	0.00085772	0.565928	0.865326	0.266531	0.0070979	TRUE	TRUE	2.18934	2.1781	0.0112373
ZNF555	0.00086138	0.0349461	0.185745	-0.115853	0.00712097	TRUE	TRUE	0.833845	0.991214	-0.15737
CDC42	0.000862963	0.166745	0.961382	-0.627892	0.00712563	TRUE	TRUE	1.50199	1.9951	-0.493111
RBL2	0.000863686	-0.423281	-0.183437	-0.663125	0.00712563	TRUE	TRUE	3.00603	3.8926	-0.886566
ANKRD36B	0.000865717	-0.189457	-0.0289984	-0.349916	0.00713519	TRUE	TRUE	1.34681	1.92662	-0.57981
HELQ	0.000867237	-0.188372	-0.0838382	-0.292906	0.00714052	TRUE	TRUE	0.863805	1.28204	-0.418235
WAC-AS1	0.000869732	-0.0708951	0.145565	-0.287355	0.00715385	TRUE	TRUE	1.37083	1.77029	-0.399454
UFL1-AS1	0.00087172	-0.43408	0.0363946	-0.904554	0.007163	TRUE	TRUE	2.60079	3.51215	-0.911358
SULT1A1	0.000873513	-0.286959	-0.110169	-0.46375	0.00717053	TRUE	TRUE	1.37299	1.90088	-0.52789
SYNJ1	0.000884372	-0.566996	0.310552	-1.44454	0.00725238	TRUE	TRUE	0.799875	1.75649	-0.956611
HACD2	0.000897668	0.579277	0.842264	0.316291	0.00735404	TRUE	TRUE	1.64271	1.67425	-0.0315461
LRRC7	0.000904851	0.387954	0.552454	0.223453	0.00740547	TRUE	TRUE	1.06077	1.07133	-0.0105627
PTPDC1	0.000908895	0.317249	0.501638	0.132859	0.00743112	TRUE	TRUE	1.50573	1.57902	-0.0732901
COPS7B	0.00091697	-0.406743	-0.181517	-0.631969	0.00748218	TRUE	TRUE	1.26807	2.14582	-0.877747
TSC2	0.000916266	-0.477708	-0.205761	-0.749655	0.00748218	TRUE	TRUE	2.07938	2.77453	-0.695147
TRIP11	0.000922406	-0.400865	-0.172243	-0.629487	0.00751904	TRUE	TRUE	3.29776	3.97547	-0.677712
NCBP1	0.00092721	-0.29209	-0.115227	-0.468954	0.00755066	TRUE	TRUE	1.36129	2.09918	-0.737891
CC2D2A	0.000929385	-0.437262	-0.227649	-0.646875	0.00755637	TRUE	TRUE	2.30981	3.25817	-0.948356
MLF1	0.000929759	0.525447	0.779882	0.271012	0.00755637	TRUE	TRUE	1.22052	0.896334	0.324181
EMD	0.000931009	0.470145	0.670614	0.269676	0.00755901	TRUE	TRUE	0.841553	0.666619	0.174934
SOCS7	0.000932013	0.246683	0.438328	0.0550381	0.00755966	TRUE	TRUE	1.42357	1.52619	-0.102627
NRDC	0.000939148	0.511385	0.750519	0.272251	0.00760998	TRUE	TRUE	4.51332	4.9813	-0.46798
ISPD	0.000941838	-0.531242	-0.0666372	-0.995846	0.00762422	TRUE	TRUE	1.65685	2.74363	-1.08679
TSPAN9	0.000946624	0.367772	0.563507	0.172038	0.00765539	TRUE	TRUE	1.24924	1.18263	0.0666101
COG2	0.000948764	-0.00841993	0.191149	-0.207989	0.00766511	TRUE	TRUE	1.12749	1.48813	-0.360639
KAT6B	0.000950039	-0.749252	-0.156008	-1.3425	0.00766783	TRUE	TRUE	4.00053	5.40869	-1.40816
MARK3	0.000952157	0.479747	0.707678	0.251817	0.00767735	TRUE	TRUE	7.59368	7.41984	0.173835
AC087482.1	0.000955566	0.941347	1.44223	0.440462	0.00768967	TRUE	TRUE	1.45042	1.23978	0.210645
MSANTD2	0.000954709	-0.206793	0.0337961	-0.447382	0.00768967	TRUE	TRUE	1.02143	1.63051	-0.609075
GAB1	0.000957227	0.523793	0.790045	0.25754	0.00769286	TRUE	TRUE	5.32894	5.6055	-0.276558
MIR646HG	0.000957844	0.698533	1.23456	0.162505	0.00769286	TRUE	TRUE	1.72653	1.37436	0.352177
GALNT10	0.000963379	0.796337	1.20513	0.387546	0.0077083	TRUE	TRUE	2.36107	2.00161	0.359453
PGGHG	0.000962327	0.182931	0.280299	0.0855636	0.0077083	TRUE	TRUE	0.999866	0.634259	0.365607
PLPP3	0.000963537	-0.72767	-0.150927	-1.30441	0.0077083	TRUE	TRUE	5.12169	6.24277	-1.12107
ZNF14	0.000962036	-0.183862	-0.0544282	-0.313297	0.0077083	TRUE	TRUE	0.846559	1.21919	-0.372631
PLCD3	0.000965693	0.46445	0.699295	0.229605	0.00771799	TRUE	TRUE	1.81127	1.271	0.540267
CHN1	0.000971873	-1.72193	-0.223948	-3.21991	0.0077598	TRUE	TRUE	3.12296	5.88226	-2.75931
JAKMIP2-AS1	0.000974809	0.276743	0.434365	0.119122	0.00777565	TRUE	TRUE	0.752355	0.858061	-0.105705
CCDC186	0.000975857	-0.125704	0.0106186	-0.262027	0.00777642	TRUE	TRUE	1.36514	1.74218	-0.377038
CTTNBP2	0.000978264	0.427066	0.75782	0.0963118	0.00778801	TRUE	TRUE	1.18951	1.01798	0.171528
GSTCD	0.00098102	-0.227061	-0.0246472	-0.429476	0.00780235	TRUE	TRUE	1.72967	2.4862	-0.75653
ITPKB	0.000985195	0.649162	0.950379	0.347944	0.00782794	TRUE	TRUE	8.73243	8.15712	0.575308
DCAF12	0.000988563	0.0987733	0.202454	-0.00490755	0.00783947	TRUE	TRUE	0.79154	0.797126	-0.00558686
RPL34-AS1	0.000988006	-0.226116	-0.0535337	-0.398698	0.00783947	TRUE	TRUE	1.50897	2.02762	-0.51865
PAPOLG	0.000993842	0.0780623	0.198021	-0.0418962	0.00787369	TRUE	TRUE	0.859518	0.973173	-0.113654
MAPRE2	0.000997281	1.07515	1.70129	0.449017	0.00789329	TRUE	TRUE	7.03591	6.48901	0.546898
ITGB4	0.00100875	1.03291	1.43758	0.628234	0.0079515	TRUE	TRUE	5.88592	5.09161	0.794318
MIATNB	0.00100573	0.466979	0.706099	0.22786	0.0079515	TRUE	TRUE	1.98725	1.90153	0.0857205
PIGC	0.0010095	-0.0447968	0.306265	-0.395859	0.0079515	TRUE	TRUE	1.27243	1.86565	-0.593227
PLEKHH2	0.00100932	0.413816	0.637193	0.190439	0.0079515	TRUE	TRUE	1.23577	1.42229	-0.186522
PPP1R1B	0.00100859	-0.578724	-0.313451	-0.843996	0.0079515	TRUE	TRUE	2.88347	3.413	-0.529524
SLC20A2	0.00101086	0.402524	0.652973	0.152075	0.00795454	TRUE	TRUE	4.26946	4.32929	-0.0598357
CKAP5	0.00101191	-0.0707969	0.158654	-0.300247	0.00795514	TRUE	TRUE	2.24948	2.98853	-0.739056
GSE1	0.00101538	0.504733	0.743582	0.265885	0.00796713	TRUE	TRUE	3.73193	3.56068	0.171247
RALA	0.00101503	-0.227536	-0.0210674	-0.434005	0.00796713	TRUE	TRUE	1.27273	1.96584	-0.6931
ARHGAP1	0.00102042	0.476506	0.853302	0.0997102	0.00799897	TRUE	TRUE	2.12692	1.87466	0.252257
DDX1	0.00102741	0.215216	0.822976	-0.392544	0.00804608	TRUE	TRUE	1.37087	1.84479	-0.47392
CASD1	0.00103082	-0.356503	-0.133061	-0.579944	0.00806507	TRUE	TRUE	2.84125	3.73693	-0.895677
CEP135	0.00103289	0.310759	0.487069	0.134449	0.00807356	TRUE	TRUE	0.949242	0.933353	0.0158882
ANKRD9	0.00103392	0.169013	0.267105	0.0709204	0.00807389	TRUE	TRUE	2.21279	1.57607	0.636726
ATE1	0.00103584	-0.777451	-0.515296	-1.03961	0.00808113	TRUE	TRUE	3.48894	4.88628	-1.39734
GYG2	0.00103719	1.35504	1.94054	0.769537	0.00808392	TRUE	TRUE	2.21891	1.59739	0.62152
DTWD2	0.00103901	-0.283801	-0.0737489	-0.493853	0.00809046	TRUE	TRUE	1.33149	2.00693	-0.675437
GABRA2	0.00104019	-0.8962	-0.253214	-1.53919	0.00809192	TRUE	TRUE	6.09571	7.15234	-1.05663
ASNS	0.00104309	-0.451342	0.752793	-1.65548	0.00810679	TRUE	TRUE	0.571681	0.858954	-0.287273
MALSU1	0.00104445	0.450136	0.656616	0.243657	0.00810961	TRUE	TRUE	1.35967	1.1686	0.191073
PCBD2	0.00105009	-0.549263	-0.242589	-0.855938	0.00814567	TRUE	TRUE	1.60573	2.61245	-1.00672
ATP5ME	0.00105687	0.140335	0.767466	-0.486795	0.00818354	TRUE	TRUE	0.840566	0.880098	-0.0395319
EXOG	0.00105763	-0.207185	0.0560463	-0.470416	0.00818354	TRUE	TRUE	1.39283	2.06278	-0.669953
SIDT2	0.00105797	0.489346	0.743088	0.235603	0.00818354	TRUE	TRUE	1.67264	1.0805	0.592141
LONP2	0.00105935	-0.34286	-0.124169	-0.56155	0.00818644	TRUE	TRUE	5.37934	6.41748	-1.03815
FMO5	0.00106052	-0.266938	-0.155461	-0.378415	0.00818777	TRUE	TRUE	0.724362	1.27175	-0.547385
AF165147.1	0.00106478	-0.106752	0.0242909	-0.237794	0.00820644	TRUE	TRUE	1.34698	1.61923	-0.272254
PEX1	0.00106595	-0.292527	-0.127974	-0.45708	0.00820644	TRUE	TRUE	1.39864	2.10313	-0.704489
TRAPPC11	0.00106584	-0.327999	-0.103319	-0.552679	0.00820644	TRUE	TRUE	1.75963	2.69062	-0.930988
MARCH6	0.00107199	-0.212166	0.010048	-0.43438	0.00824515	TRUE	TRUE	6.0462	6.72982	-0.683625
LAMP2	0.00107669	0.698664	1.13168	0.265645	0.00827353	TRUE	TRUE	3.94454	3.73374	0.210802
TAB2	0.00107892	0.55707	0.746627	0.367513	0.00828283	TRUE	TRUE	5.76272	6.25106	-0.488348
UBE2A	0.00108163	0.23333	0.419461	0.047199	0.00829585	TRUE	TRUE	0.890611	1.0349	-0.144291
MAP2	0.00108342	-2.63404	-1.46945	-3.79862	0.00830181	TRUE	TRUE	0.700603	3.20903	-2.50843
ANKRD36C	0.00110431	-0.4003	-0.135006	-0.665594	0.00845394	TRUE	TRUE	3.85462	4.89793	-1.04331
KCNIP1	0.00111129	0.582987	1.15164	0.0143355	0.00849947	TRUE	TRUE	3.67537	3.11007	0.565306
METTL25	0.00111542	-0.388259	0.027431	-0.803949	0.00851834	TRUE	TRUE	1.80484	2.76733	-0.96249
WASF3	0.00111584	-1.23184	-0.485167	-1.97851	0.00851834	TRUE	TRUE	4.40879	6.18263	-1.77384
TRIM65	0.00111689	0.286173	0.455451	0.116894	0.00851835	TRUE	TRUE	1.08409	1.07647	0.00762025
DDX23	0.00111923	0.224035	0.357922	0.0901482	0.00852823	TRUE	TRUE	0.856461	0.766137	0.0903242
ZNF783	0.00112095	0.311561	0.526981	0.0961411	0.00853342	TRUE	TRUE	1.3227	1.48919	-0.166499
DAPK3	0.00112797	0.402373	0.677355	0.127392	0.00857888	TRUE	TRUE	1.3667	0.730819	0.635884
PSMA1	0.00113301	-0.405711	0.0713274	-0.882749	0.00860919	TRUE	TRUE	1.77756	2.7933	-1.01575
GOLGA7	0.00114745	-0.153016	0.276069	-0.5821	0.00871082	TRUE	TRUE	0.685594	1.0452	-0.359603
ALPK1	0.00115102	1.60593	3.12531	0.0865513	0.00872982	TRUE	TRUE	1.29525	0.825375	0.469879
WASF2	0.00115219	0.760754	1.05314	0.468369	0.00873059	TRUE	TRUE	5.02086	4.97531	0.0455501
ADI1	0.00115519	-0.190265	-0.0688028	-0.311727	0.0087371	TRUE	TRUE	1.45121	1.8591	-0.407891
ATP10D	0.00115491	-0.479847	-0.235385	-0.724309	0.0087371	TRUE	TRUE	1.99127	3.13587	-1.1446
ZNF248	0.00116016	-0.45035	-0.0940629	-0.806636	0.00876664	TRUE	TRUE	4.05734	4.73988	-0.682541
KDM3B	0.00116286	-0.42237	-0.212418	-0.632322	0.0087789	TRUE	TRUE	2.57136	3.43037	-0.859016
AL035078.4	0.0011753	-0.355014	0.0416965	-0.751725	0.00885846	TRUE	TRUE	1.93782	2.97885	-1.04103
COA1	0.00117557	-0.560159	-0.315652	-0.804666	0.00885846	TRUE	TRUE	2.81224	3.9834	-1.17116
IFT88	0.00118335	-0.501151	-0.127122	-0.875181	0.00889251	TRUE	TRUE	3.41565	4.77818	-1.36253
MAP3K11	0.00118226	0.00543944	0.148183	-0.137304	0.00889251	TRUE	TRUE	0.715674	0.841672	-0.125998
NRBP1	0.00118208	0.282131	0.456381	0.107882	0.00889251	TRUE	TRUE	1.34558	1.28775	0.0578277
SASH1	0.00119204	-0.452083	-0.269514	-0.634651	0.00894957	TRUE	TRUE	8.60699	9.27365	-0.666655
PNRC1	0.00120121	0.786989	1.26436	0.309621	0.00901019	TRUE	TRUE	2.06168	1.97265	0.0890276
USP28	0.00120621	-0.221493	-0.0501892	-0.392798	0.00903939	TRUE	TRUE	1.04853	1.64248	-0.593942
HSPA1B	0.00120905	1.81185	3.00779	0.615912	0.0090524	TRUE	TRUE	1.72266	0.893115	0.829544
SEC63	0.0012102	-0.426	-0.184138	-0.667862	0.00905267	TRUE	TRUE	2.4632	3.50249	-1.03929
PHACTR1	0.00121182	0.419049	0.634956	0.203142	0.00905652	TRUE	TRUE	6.65684	6.79056	-0.133726
PKN2-AS1	0.00121377	-0.39792	-0.0779801	-0.71786	0.00906282	TRUE	TRUE	1.23088	2.64427	-1.4134
FIG4	0.0012179	-0.390846	-0.204257	-0.577435	0.00908533	TRUE	TRUE	1.30559	2.07199	-0.766399
NONO	0.0012278	0.112185	0.244814	-0.0204435	0.00914251	TRUE	TRUE	1.20813	1.26896	-0.0608288
PTP4A2	0.0012268	0.536198	0.805489	0.266908	0.00914251	TRUE	TRUE	0.777666	0.649901	0.127766
TRIO	0.00123023	0.383815	0.584045	0.183585	0.00915225	TRUE	TRUE	8.3317	8.40209	-0.070391
ETAA1	0.00123404	-0.0860487	0.0391479	-0.211245	0.00917228	TRUE	TRUE	0.516131	0.880604	-0.364473
RYBP	0.00123742	0.627149	0.887047	0.367252	0.00918907	TRUE	TRUE	2.37194	2.79035	-0.418413
ETNPPL	0.0012417	-1.8348	-0.739099	-2.9305	0.00921245	TRUE	TRUE	4.39258	6.56019	-2.16761
MTR	0.00124517	-0.546224	-0.236028	-0.856419	0.00922987	TRUE	TRUE	3.07328	4.5056	-1.43232
PURG	0.00124647	-0.650852	-0.280347	-1.02136	0.00923112	TRUE	TRUE	2.94235	3.95003	-1.00768
ERLIN1	0.00124829	0.0802711	0.28264	-0.122098	0.00923622	TRUE	TRUE	0.697398	1.00997	-0.312571
ARRB1	0.00125214	-0.615972	-0.193878	-1.03807	0.00924793	TRUE	TRUE	2.54036	3.50656	-0.966201
FAM172A	0.00125162	-0.280584	-0.0593375	-0.501831	0.00924793	TRUE	TRUE	5.82785	6.82929	-1.00145
CFAP43	0.00125899	0.498151	0.751995	0.244307	0.00928179	TRUE	TRUE	1.24348	1.48951	-0.246039
PACRGL	0.00125849	-0.369994	-0.138336	-0.601652	0.00928179	TRUE	TRUE	1.98796	2.95021	-0.962243
HIVEP3	0.00128741	0.819177	1.16657	0.47178	0.00948272	TRUE	TRUE	4.15204	3.65447	0.497567
AVL9	0.00129363	0.701804	1.13431	0.269299	0.00951997	TRUE	TRUE	5.35919	5.33181	0.0273794
RYR3	0.00129657	0.233962	0.415158	0.052767	0.00953305	TRUE	TRUE	10.8418	10.6238	0.217978
NSD1	0.00130037	-0.534304	-0.147765	-0.920844	0.00955242	TRUE	TRUE	4.12573	5.35799	-1.23227
AP000317.1	0.00130911	-0.114433	0.0032046	-0.232071	0.00959088	TRUE	TRUE	0.526528	0.968085	-0.441557
DAPK1	0.00130913	-0.456855	-0.0390281	-0.874682	0.00959088	TRUE	TRUE	5.01858	6.27071	-1.25213
TRIP12	0.00130685	-0.167846	0.0898767	-0.425569	0.00959088	TRUE	TRUE	5.01245	6.03046	-1.01802
FBXW2	0.00131079	-0.29745	-0.0491251	-0.545774	0.00959443	TRUE	TRUE	1.1945	2.03327	-0.83877
VPS50	0.00131857	-0.361147	-0.0380535	-0.684241	0.00964275	TRUE	TRUE	2.41142	3.6993	-1.28788
MAPK1IP1L	0.0013198	1.0257	1.56373	0.487664	0.00964315	TRUE	TRUE	2.6225	2.54639	0.0761056
BHLHE40	0.00132214	0.499075	0.700565	0.297586	0.00965161	TRUE	TRUE	2.71457	2.28924	0.425326
ZFYVE28	0.0013244	1.42496	2.49926	0.350659	0.00965951	TRUE	TRUE	4.99125	4.03213	0.959129
PTGES3	0.00133479	1.93496	2.90422	0.965698	0.00972663	TRUE	TRUE	2.72489	2.53938	0.18551
RFTN2	0.00133717	-0.973379	-0.481167	-1.46559	0.0097353	TRUE	TRUE	4.97514	6.53642	-1.56128
CENPP	0.00134001	0.25786	0.476867	0.0388529	0.00974726	TRUE	TRUE	1.46601	1.6277	-0.16169
GLI2	0.00135246	1.02946	1.76966	0.289251	0.00982038	TRUE	TRUE	4.4385	3.99403	0.444477
SCP2	0.00135166	-0.401292	-0.170055	-0.632529	0.00982038	TRUE	TRUE	2.97876	3.84482	-0.866065
NEK1	0.00136788	-0.51888	-0.220017	-0.817743	0.00992347	TRUE	TRUE	4.97499	6.24933	-1.27433
TSPAN3	0.0013708	0.485913	0.766259	0.205566	0.0099359	TRUE	TRUE	3.62924	3.72961	-0.100373
AGBL3	0.00138132	0.191789	0.333797	0.0497804	0.0100032	TRUE	TRUE	1.16499	1.17404	-0.00905409
ANKRD11	0.00138341	-0.446314	-0.197171	-0.695457	0.0100095	TRUE	TRUE	5.03612	6.11582	-1.0797
ARAP2	0.00139271	-0.359309	-0.158345	-0.560272	0.0100575	TRUE	TRUE	6.92649	7.90826	-0.981766
STRADB	0.00139373	-0.0604611	0.0907934	-0.211716	0.0100575	TRUE	TRUE	1.075	1.55722	-0.482222
ZNF197	0.00139166	-0.154122	0.0636584	-0.371902	0.0100575	TRUE	TRUE	2.14228	2.79148	-0.649197
POP1	0.00140796	-0.222115	-0.0775341	-0.366696	0.0101512	TRUE	TRUE	0.639669	1.07448	-0.434814
STK40	0.00141876	1.05335	1.94599	0.160707	0.0102201	TRUE	TRUE	1.86548	1.27805	0.587429
DDX50	0.00142206	-0.198383	0.026524	-0.423291	0.0102269	TRUE	TRUE	1.5098	2.27912	-0.769319
TPST1	0.00142221	2.04931	3.61297	0.485643	0.0102269	TRUE	TRUE	7.0668	5.62165	1.44515
DSE	0.00142921	-0.674277	0.08833	-1.43688	0.0102417	TRUE	TRUE	2.82814	4.4969	-1.66876
HDAC11	0.00142927	0.121255	0.237103	0.00540618	0.0102417	TRUE	TRUE	0.911	0.885315	0.0256852
SLC25A53	0.00142872	0.300247	0.490495	0.109999	0.0102417	TRUE	TRUE	1.63171	1.79675	-0.165045
STOX1	0.00142912	-0.669326	-0.30642	-1.03223	0.0102417	TRUE	TRUE	4.60673	5.5305	-0.923766
DIDO1	0.00143626	0.0587476	0.290272	-0.172777	0.0102687	TRUE	TRUE	2.5393	3.09459	-0.555288
FRA10AC1	0.00143682	0.43808	0.686392	0.189767	0.0102687	TRUE	TRUE	2.00608	2.42383	-0.417754
UBE2D1	0.00143631	0.265108	0.445856	0.0843608	0.0102687	TRUE	TRUE	0.740294	0.868369	-0.128075
RPE	0.00144007	-0.197299	-0.0137067	-0.380892	0.010283	TRUE	TRUE	0.883675	1.58958	-0.705901
ABI1	0.00144848	-0.250621	-0.112221	-0.389022	0.010316	TRUE	TRUE	6.70417	7.72516	-1.02099
BTG2	0.00144781	0.50205	0.918875	0.0852251	0.010316	TRUE	TRUE	1.96573	0.815478	1.15025
KLHDC4	0.00144628	-0.450409	-0.175424	-0.725394	0.010316	TRUE	TRUE	0.735203	1.48122	-0.746019
STAMBPL1	0.00145606	0.968159	1.44628	0.490038	0.010361	TRUE	TRUE	0.945039	0.948977	-0.00393767
KIAA1614	0.00146374	0.431572	0.631262	0.231882	0.0104024	TRUE	TRUE	1.34431	1.21931	0.124997
LPAR1	0.0014657	0.249793	0.419502	0.0800835	0.0104024	TRUE	TRUE	0.854148	0.705516	0.148633
MRPS31	0.00146541	0.343954	0.564558	0.12335	0.0104024	TRUE	TRUE	2.04744	2.37919	-0.331749
AC004158.1	0.00146873	-0.423839	-0.241211	-0.606466	0.0104149	TRUE	TRUE	1.45461	2.30042	-0.845807
AC008056.1	0.00147127	-0.0428949	0.123898	-0.209688	0.0104238	TRUE	TRUE	0.571838	0.922261	-0.350423
MARCH1	0.00148167	0.455156	0.910882	-0.000569236	0.0104884	TRUE	TRUE	1.32999	1.26224	0.0677483
TTF2	0.0014855	0.489509	0.741041	0.237976	0.0105064	TRUE	TRUE	1.02443	0.999234	0.0251923
MYCBP2	0.00148927	-0.49732	-0.0898604	-0.904779	0.010524	TRUE	TRUE	5.26	6.53845	-1.27845
RNF146	0.00149899	-0.328894	-0.134825	-0.522964	0.0105835	TRUE	TRUE	1.45429	2.14819	-0.6939
SLC39A1	0.00151398	0.252062	0.383482	0.120642	0.010671	TRUE	TRUE	0.826895	0.640294	0.186601
TMX3	0.00151281	-0.362068	-0.0433027	-0.680833	0.010671	TRUE	TRUE	1.72763	2.76329	-1.03566
TMED2	0.00151985	0.347464	0.788405	-0.0934777	0.0107031	TRUE	TRUE	0.774953	0.931906	-0.156953
SRSF9	0.00152715	-0.168231	-0.0675552	-0.268908	0.0107452	TRUE	TRUE	0.865006	1.23003	-0.365021
DNAJB2	0.00153245	0.863448	1.38563	0.341265	0.0107733	TRUE	TRUE	2.30119	1.84247	0.458712
GTF2IRD2B	0.001556	-0.274097	-0.0944178	-0.453777	0.01092	TRUE	TRUE	1.3331	1.84477	-0.511673
TPCN1	0.00155539	-1.02248	-0.388663	-1.6563	0.01092	TRUE	TRUE	5.28785	6.04793	-0.760084
SPIDR	0.00155948	-0.386859	-0.0123436	-0.761374	0.0109351	TRUE	TRUE	4.61534	5.87439	-1.25905
ACCS	0.00156701	-0.236389	-0.0915578	-0.381219	0.0109691	TRUE	TRUE	0.650585	1.08787	-0.43729
TBC1D32	0.00156652	-0.221319	0.0613189	-0.503957	0.0109691	TRUE	TRUE	3.0938	4.27366	-1.17986
PHC2	0.00157023	0.487686	0.762746	0.212626	0.0109756	TRUE	TRUE	2.44627	2.3394	0.106869
SLC9A6	0.00157062	-0.242525	0.262224	-0.747274	0.0109756	TRUE	TRUE	0.882686	1.62548	-0.742789
DLAT	0.00157199	-0.104044	0.0508472	-0.258936	0.0109758	TRUE	TRUE	0.843432	1.24207	-0.398635
SLC25A23	0.00157596	0.313088	0.467572	0.158604	0.0109941	TRUE	TRUE	1.37594	1.17371	0.202236
ZNF345	0.00158486	0.420533	0.672981	0.168085	0.0110467	TRUE	TRUE	2.91297	3.52846	-0.615492
APTX	0.00159319	0.361631	0.610719	0.112543	0.0110954	TRUE	TRUE	2.49515	2.95455	-0.459403
AHCYL2	0.00160601	-0.688924	-0.354934	-1.02292	0.0111704	TRUE	TRUE	8.35505	9.71232	-1.35727
CGRRF1	0.00160807	-0.311302	-0.0736299	-0.548974	0.0111704	TRUE	TRUE	1.07661	1.71443	-0.63782
LRRC1	0.00160766	-0.918491	-0.458433	-1.37855	0.0111704	TRUE	TRUE	2.65529	4.21584	-1.56055
CCDC148	0.00161474	0.410984	0.660536	0.161431	0.0112072	TRUE	TRUE	0.844894	1.07228	-0.227383
ABCD4	0.00162289	1.08281	1.82284	0.342789	0.0112487	TRUE	TRUE	3.89483	3.30246	0.592373
PRKD2	0.00162347	0.34957	0.538919	0.160221	0.0112487	TRUE	TRUE	0.908168	0.645524	0.262644
CEP83	0.00163184	-0.250175	-0.00298595	-0.497364	0.0112876	TRUE	TRUE	1.85059	2.64722	-0.796626
ZBTB38	0.0016307	0.630762	1.08243	0.179099	0.0112876	TRUE	TRUE	3.34995	3.1167	0.233246
AC078881.1	0.0016351	-0.263818	0.0327667	-0.560403	0.0113006	TRUE	TRUE	1.61492	2.32062	-0.7057
GNA12	0.0016481	1.01072	1.65765	0.363788	0.0113808	TRUE	TRUE	5.65486	5.16878	0.486089
RPL7L1	0.00165433	-0.0468794	0.446213	-0.539972	0.0114142	TRUE	TRUE	1.26562	1.80572	-0.540092
ABHD5	0.00166311	-0.0205937	0.0994525	-0.14064	0.0114651	TRUE	TRUE	0.756856	1.00409	-0.247238
HTRA1	0.00166703	-0.814018	-0.298833	-1.3292	0.0114824	TRUE	TRUE	4.78838	5.69877	-0.910388
FAM122C	0.00167603	0.227423	0.382342	0.072504	0.0115347	TRUE	TRUE	1.10798	1.17061	-0.0626351
EXTL3	0.00167761	0.0676624	0.307479	-0.172154	0.0115358	TRUE	TRUE	1.55899	1.80647	-0.247481
NDUFAF5	0.00168033	-0.183214	-0.0221131	-0.344314	0.0115449	TRUE	TRUE	1.48135	2.02233	-0.540984
LMF1	0.00168614	-0.279101	-0.0982416	-0.459961	0.011575	TRUE	TRUE	2.0502	2.59771	-0.547511
ASPH	0.00171075	0.09231	0.27773	-0.0931097	0.0117243	TRUE	TRUE	9.04092	9.05759	-0.0166722
LINC01572	0.00170962	-0.234588	-0.0341923	-0.434984	0.0117243	TRUE	TRUE	1.86926	2.39803	-0.528777
COPS4	0.00171417	-0.127261	0.0434219	-0.297944	0.0117379	TRUE	TRUE	1.22947	1.7333	-0.50383
BRINP1	0.0017226	0.655378	1.2591	0.0516569	0.0117858	TRUE	TRUE	5.36183	5.36105	0.000780674
ZFYVE16	0.00173673	-0.671853	-0.359095	-0.984611	0.0118725	TRUE	TRUE	4.33766	5.72438	-1.38672
MAP4K5	0.0017422	-0.50861	-0.214872	-0.802348	0.0118999	TRUE	TRUE	5.10622	6.44209	-1.33586
STK3	0.00175228	0.578873	0.841781	0.315964	0.0119588	TRUE	TRUE	6.74556	6.72645	0.0191101
CNTN1	0.0017546	-0.528449	-0.271936	-0.784962	0.0119646	TRUE	TRUE	8.55971	9.74754	-1.18783
PACS2	0.00175739	0.629016	1.00885	0.249182	0.0119737	TRUE	TRUE	3.19617	3.10548	0.090685
LUC7L3	0.0017735	-0.4784	-0.18565	-0.771149	0.0120734	TRUE	TRUE	6.83264	7.14111	-0.308467
MACROD2	0.00178241	-0.667943	-0.224872	-1.11101	0.0121239	TRUE	TRUE	7.06034	7.37817	-0.317833
SMAD2	0.00179153	-0.295193	-0.0483708	-0.542016	0.0121759	TRUE	TRUE	3.48414	4.35664	-0.872497
MTRF1L	0.00179608	0.0391427	0.178055	-0.0997692	0.0121921	TRUE	TRUE	0.920438	1.18329	-0.262849
PNISR	0.0017969	-0.755802	-0.315035	-1.19657	0.0121921	TRUE	TRUE	7.96612	7.90201	0.0641084
SZRD1	0.00181059	-0.00563209	0.137495	-0.148759	0.0122742	TRUE	TRUE	0.950803	1.19699	-0.246188
YTHDF1	0.001812	1.37119	2.38164	0.360739	0.0122742	TRUE	TRUE	3.64157	2.3901	1.25147
AC087241.1	0.00182325	0.442255	0.68451	0.2	0.012295	TRUE	TRUE	1.02511	0.981429	0.0436799
ATP8A1	0.0018241	-0.92696	-0.378854	-1.47506	0.012295	TRUE	TRUE	4.39696	5.96633	-1.56937
DNAJC10	0.0018224	-0.285657	-0.0921891	-0.479125	0.012295	TRUE	TRUE	1.554	2.21892	-0.664917
GRK5	0.00182269	0.601202	0.95848	0.243924	0.012295	TRUE	TRUE	1.16945	0.763678	0.405775
MITF	0.0018229	0.270427	0.461032	0.0798212	0.012295	TRUE	TRUE	1.87553	2.11642	-0.240892
SUGCT	0.00182243	-0.168749	0.231807	-0.569306	0.012295	TRUE	TRUE	2.97341	3.75391	-0.780501
SOCS3	0.00182972	0.524876	1.3113	-0.261552	0.0123126	TRUE	TRUE	1.77664	0.365241	1.4114
TMEM50B	0.00182914	0.00240618	0.469169	-0.464357	0.0123126	TRUE	TRUE	1.8597	2.76641	-0.906713
SKP1	0.00183384	-1.92194	-0.457236	-3.38663	0.0123301	TRUE	TRUE	0.232733	1.48666	-1.25393
SBF2	0.00184152	-0.290272	-0.129986	-0.450557	0.0123716	TRUE	TRUE	6.98228	7.88025	-0.897973
PRDX3	0.0018436	-0.0534426	0.827823	-0.934708	0.0123754	TRUE	TRUE	0.516051	0.950936	-0.434885
USP8	0.00184676	-0.0403946	0.305453	-0.386242	0.0123865	TRUE	TRUE	2.52532	3.0989	-0.573578
AFF3	0.00184907	-0.691817	-0.23354	-1.15009	0.0123918	TRUE	TRUE	0.58433	1.52582	-0.941485
MYO1E	0.00185576	1.67603	2.7964	0.555657	0.0124264	TRUE	TRUE	4.21727	2.42933	1.78795
DMXL2	0.00188418	-0.440078	-0.202837	-0.677319	0.0125756	TRUE	TRUE	3.09093	4.05259	-0.961667
MEIS2	0.00188293	-0.169715	-0.0867607	-0.252669	0.0125756	TRUE	TRUE	8.38304	9.07445	-0.69141
NUP43	0.00188253	-0.162261	-0.0431747	-0.281347	0.0125756	TRUE	TRUE	0.694867	1.11566	-0.420788
TUBGCP3	0.00188234	-0.405855	-0.214171	-0.597539	0.0125756	TRUE	TRUE	1.84128	2.69827	-0.85699
CPSF7	0.00188594	-0.379863	-0.153497	-0.60623	0.0125771	TRUE	TRUE	2.75494	3.58751	-0.832571
AGBL1	0.00189482	-0.121044	-0.048366	-0.193722	0.0126075	TRUE	TRUE	1.03534	1.25954	-0.224205
LEPR	0.00189366	0.434758	0.690545	0.17897	0.0126075	TRUE	TRUE	1.77116	2.32327	-0.552111
PITPNC1	0.00189513	0.178379	0.254137	0.10262	0.0126075	TRUE	TRUE	11.4396	11.2762	0.163492
CNN3	0.00189819	1.14455	1.91148	0.377607	0.0126137	TRUE	TRUE	6.53898	6.02464	0.514332
TTC21A	0.00189916	0.207558	0.339938	0.0751779	0.0126137	TRUE	TRUE	1.34895	1.21792	0.131038
PCSK7	0.00191069	0.389761	0.61738	0.162143	0.01268	TRUE	TRUE	2.89017	2.82735	0.0628254
PSMD2	0.00191318	-0.131296	0.343312	-0.605904	0.0126862	TRUE	TRUE	0.768214	0.987556	-0.219342
PDE4D	0.00191658	-1.24548	-0.200184	-2.29077	0.0126985	TRUE	TRUE	6.69139	8.85595	-2.16456
SUB1	0.00191833	-0.844232	-0.0731186	-1.61535	0.0126998	TRUE	TRUE	0.296287	1.30456	-1.00827
PTPRN2	0.00192462	-1.43283	-0.530606	-2.33505	0.0127312	TRUE	TRUE	0.270305	1.60137	-1.33107
ATP6AP1L	0.00193762	-0.343536	-0.118264	-0.568807	0.0127758	TRUE	TRUE	3.55594	4.26551	-0.709569
MLXIP	0.00193406	0.522264	0.791527	0.253001	0.0127758	TRUE	TRUE	1.71404	1.66459	0.04945
PRRC2A	0.00193707	0.152035	0.341977	-0.0379073	0.0127758	TRUE	TRUE	1.94569	1.99329	-0.0475926
TNIK	0.00193468	-0.603767	-0.344783	-0.86275	0.0127758	TRUE	TRUE	9.76832	10.6864	-0.918033
SYT9	0.00194697	-0.410958	0.0254057	-0.847321	0.0128271	TRUE	TRUE	2.89462	3.94294	-1.04831
SMIM12	0.00195276	0.454562	0.717221	0.191904	0.0128549	TRUE	TRUE	1.68448	2.14944	-0.464961
GTF2A1	0.00195674	-0.222286	-0.0192166	-0.425356	0.0128707	TRUE	TRUE	1.5443	2.17358	-0.629279
SETD3	0.0019666	-0.0227456	0.210172	-0.255663	0.0129178	TRUE	TRUE	2.48179	3.20694	-0.725152
TRIM37	0.00196706	-0.00497898	0.302835	-0.312793	0.0129178	TRUE	TRUE	2.2084	3.01203	-0.803623
AGPAT5	0.00197229	-0.246541	0.00437096	-0.497453	0.0129353	TRUE	TRUE	2.53868	3.60738	-1.0687
BTBD2	0.00197737	0.276414	0.4453	0.107527	0.0129353	TRUE	TRUE	1.5707	1.41019	0.160509
FAM66B	0.00197517	-0.148091	-0.000739356	-0.295442	0.0129353	TRUE	TRUE	0.796154	1.22816	-0.432006
OPHN1	0.00197763	-0.430182	-0.22158	-0.638784	0.0129353	TRUE	TRUE	8.17833	9.23102	-1.05268
TMCO3	0.00197429	-0.305051	-0.0205236	-0.589579	0.0129353	TRUE	TRUE	1.59546	2.48491	-0.889457
LRRC58	0.00197926	0.0832177	0.271134	-0.104698	0.0129356	TRUE	TRUE	1.62446	1.87568	-0.251221
ARHGEF9	0.00199132	-0.167575	0.310865	-0.646016	0.013004	TRUE	TRUE	2.88286	3.6689	-0.786044
BRCC3	0.00199822	-0.427985	-0.149854	-0.706115	0.0130075	TRUE	TRUE	1.02008	1.86632	-0.846239
OLMALINC	0.00199737	1.06472	1.78655	0.342897	0.0130075	TRUE	TRUE	2.99646	2.29008	0.706376
TP53	0.00199672	0.972354	1.4915	0.453207	0.0130075	TRUE	TRUE	2.39234	2.17466	0.217673
WASL	0.00199762	-0.15635	0.0746224	-0.387322	0.0130075	TRUE	TRUE	2.34895	3.13081	-0.781862
ZFP36L2	0.002009	0.606605	0.890202	0.323008	0.0130673	TRUE	TRUE	3.72769	2.93545	0.792241
MIPEP	0.00202221	-0.0920204	0.142581	-0.326621	0.0131428	TRUE	TRUE	1.14708	1.72985	-0.582771
ZNF117	0.00202591	0.247139	0.49207	0.00220738	0.0131563	TRUE	TRUE	1.98515	2.50894	-0.523782
SF3A3	0.00202942	-0.258098	-0.116386	-0.39981	0.0131687	TRUE	TRUE	0.842804	1.31005	-0.467244
ANXA7	0.0020358	0.601263	0.874933	0.327593	0.0131996	TRUE	TRUE	2.39821	2.56128	-0.163069
PCAT1	0.00203967	0.839205	1.42946	0.248952	0.0132142	TRUE	TRUE	1.64164	1.11543	0.526209
COL23A1	0.00204612	-0.263881	0.319827	-0.847589	0.0132455	TRUE	TRUE	1.18003	1.90638	-0.726347
C9orf84	0.00204823	0.249205	0.394819	0.103591	0.0132487	TRUE	TRUE	0.915147	1.05585	-0.1407
HADHA	0.00205332	-0.474289	-0.219778	-0.728799	0.0132711	TRUE	TRUE	2.43085	3.43575	-1.0049
UFL1	0.0020605	-0.358163	-0.130099	-0.586228	0.013307	TRUE	TRUE	2.59608	3.44655	-0.850478
THSD4-AS1	0.00206276	-0.698016	-0.0364644	-1.35957	0.0133111	TRUE	TRUE	1.42261	1.94986	-0.527252
CYP7B1	0.00207631	-0.165018	0.384197	-0.714233	0.0133774	TRUE	TRUE	3.06602	4.11943	-1.05341
ZNF347	0.00207621	0.25567	0.413062	0.098278	0.0133774	TRUE	TRUE	1.03746	1.06672	-0.0292566
AL357153.2	0.0020886	-0.28583	0.0420075	-0.613668	0.013446	TRUE	TRUE	3.11828	3.95794	-0.839659
TRIM26	0.00210479	0.444372	0.672388	0.216356	0.0135396	TRUE	TRUE	1.21376	1.42653	-0.212762
EIF3F	0.00211995	0.314074	0.51742	0.110727	0.0136263	TRUE	TRUE	0.987162	1.18718	-0.200019
P3H2	0.00212799	0.516947	0.824226	0.209667	0.013658	TRUE	TRUE	1.07322	0.806243	0.266981
PHKG2	0.00212989	0.00512918	0.121236	-0.110978	0.013658	TRUE	TRUE	0.73945	0.782842	-0.0433922
SLC25A11	0.00212937	-0.153005	-0.0398218	-0.266187	0.013658	TRUE	TRUE	0.777772	1.01962	-0.241849
TIMM44	0.00213763	0.335577	0.51954	0.151615	0.0136969	TRUE	TRUE	0.925277	0.889293	0.0359845
FAM182B	0.00214075	1.68357	2.64874	0.718394	0.0137028	TRUE	TRUE	6.09575	5.10695	0.988801
UBE2B	0.00214189	0.976414	1.65286	0.299972	0.0137028	TRUE	TRUE	3.7288	3.60369	0.125116
DYNC1LI2	0.00214914	-0.182505	0.300365	-0.665375	0.0137276	TRUE	TRUE	2.67087	3.18737	-0.516498
SCAMP1	0.0021477	-0.186786	0.0855626	-0.459135	0.0137276	TRUE	TRUE	2.11019	2.73468	-0.624487
AL669831.5	0.00216091	-0.142845	0.147915	-0.433605	0.0137813	TRUE	TRUE	0.985133	1.65223	-0.6671
DENND5A	0.00216017	0.511092	0.854771	0.167413	0.0137813	TRUE	TRUE	3.58409	3.6314	-0.0473097
CDH20	0.00216631	-0.557799	-0.291784	-0.823813	0.0138049	TRUE	TRUE	9.67323	10.7052	-1.03193
ZNF324	0.00217262	-0.0602763	0.0653685	-0.185921	0.0138344	TRUE	TRUE	0.74105	0.880162	-0.139111
APBA2	0.00217547	0.45578	0.812099	0.0994611	0.0138418	TRUE	TRUE	4.91346	4.27599	0.637472
ARL3	0.00219781	-0.0500746	0.213554	-0.313703	0.0139297	TRUE	TRUE	2.78432	3.29833	-0.514012
BCLAF1	0.00219491	-0.398534	0.0476115	-0.84468	0.0139297	TRUE	TRUE	4.0813	4.79932	-0.718027
GGA3	0.00219762	0.15096	0.303197	-0.00127594	0.0139297	TRUE	TRUE	1.0345	1.0857	-0.0512003
PREX1	0.00219254	0.685354	1.17133	0.199382	0.0139297	TRUE	TRUE	5.8223	5.43191	0.390393
TIMM23	0.00219745	0.131564	0.300796	-0.0376692	0.0139297	TRUE	TRUE	1.09638	1.33323	-0.236855
SCARB1	0.00220122	0.374922	0.576857	0.172987	0.0139405	TRUE	TRUE	1.57067	1.638	-0.0673331
ATMIN	0.00220757	0.224273	0.583934	-0.135389	0.0139699	TRUE	TRUE	0.718587	0.885154	-0.166568
PTEN	0.00221505	-0.463547	-0.188284	-0.73881	0.0140064	TRUE	TRUE	3.42932	4.72959	-1.30026
AC072022.1	0.00222166	0.165056	0.255956	0.0741568	0.0140129	TRUE	TRUE	0.701783	0.687499	0.0142844
HERPUD2	0.00222294	-0.642368	-0.282823	-1.00191	0.0140129	TRUE	TRUE	2.76933	4.07823	-1.3089
MMS22L	0.00222115	-0.1875	-0.0261956	-0.348804	0.0140129	TRUE	TRUE	1.10326	1.62949	-0.526232
USP48	0.00221915	-0.396016	-0.163224	-0.628809	0.0140129	TRUE	TRUE	2.66712	3.56393	-0.896812
MOCS1	0.00222799	0.167105	0.275665	0.0585455	0.0140295	TRUE	TRUE	0.74643	0.693307	0.0531237
STRAP	0.00222899	-0.0919229	1.13662	-1.32047	0.0140295	TRUE	TRUE	0.839626	1.2501	-0.410474
LRRFIP2	0.002233	-0.350857	-0.0546346	-0.647079	0.0140438	TRUE	TRUE	4.17961	5.53621	-1.35661
FBXL5	0.0022412	-0.192613	0.0571195	-0.442346	0.0140846	TRUE	TRUE	3.67757	4.5428	-0.865233
MT-ND4	0.00224679	0.727313	2.33273	-0.878105	0.0141089	TRUE	TRUE	4.22854	2.98165	1.24689
BAZ1B	0.00225411	-0.326787	-0.117265	-0.536309	0.014144	TRUE	TRUE	2.59874	3.31285	-0.714113
CAPRIN2	0.00226578	-0.0750416	0.14232	-0.292403	0.0141954	TRUE	TRUE	2.33719	2.89962	-0.56243
PRKAA2	0.00226511	0.424045	0.638981	0.209109	0.0141954	TRUE	TRUE	1.67407	1.74173	-0.0676571
ME3	0.00227465	0.59266	0.850963	0.334357	0.0142401	TRUE	TRUE	2.24179	2.3664	-0.124612
TMEM220-AS1	0.00228893	0.499621	0.729751	0.269492	0.0143185	TRUE	TRUE	2.91728	2.55121	0.366077
KCMF1	0.00229819	-0.193403	-0.00718159	-0.379625	0.0143623	TRUE	TRUE	2.01789	2.69687	-0.678982
OGDHL	0.00229944	-0.225292	-0.106487	-0.344097	0.0143623	TRUE	TRUE	0.664755	1.01749	-0.352731
AC009961.1	0.00233089	0.233405	0.395675	0.0711357	0.0145476	TRUE	TRUE	0.766833	0.875378	-0.108545
TCAIM	0.00233487	-0.00444403	0.273561	-0.282449	0.0145614	TRUE	TRUE	2.09414	2.6873	-0.593153
ZIC2	0.00233825	-0.303546	-0.10017	-0.506922	0.0145713	TRUE	TRUE	1.02586	1.56249	-0.536627
ADAM32	0.002361	-0.0625408	0.02737	-0.152452	0.0147019	TRUE	TRUE	0.585321	0.832898	-0.247577
MRE11	0.00236616	-0.211728	-0.0433839	-0.380072	0.0147228	TRUE	TRUE	0.896594	1.48869	-0.592093
SPTLC2	0.00237207	0.479899	0.730713	0.229084	0.0147483	TRUE	TRUE	1.93075	2.2579	-0.327147
PIAS4	0.00237779	0.323927	0.475689	0.172166	0.0147726	TRUE	TRUE	1.37333	1.15186	0.221475
ATP6V1A	0.00238837	-0.0287289	0.667284	-0.724742	0.0148212	TRUE	TRUE	2.69187	3.46487	-0.773002
CU633967.1	0.00238922	-0.404637	0.010108	-0.819383	0.0148212	TRUE	TRUE	1.03575	1.97238	-0.936635
CDC14B	0.00239554	0.438945	0.677258	0.200632	0.0148266	TRUE	TRUE	5.61114	6.01339	-0.402247
GRAMD1B	0.00239508	-0.75986	-0.0859103	-1.43381	0.0148266	TRUE	TRUE	4.34876	5.50434	-1.15558
OTUD7A	0.00239251	-0.200991	0.240876	-0.642857	0.0148266	TRUE	TRUE	6.75116	7.22798	-0.476823
PLEKHM1	0.00240593	0.7908	1.24672	0.334877	0.0148796	TRUE	TRUE	1.96273	1.84742	0.115316
ETFRF1	0.00241869	0.217118	0.356749	0.077486	0.014936	TRUE	TRUE	1.17439	1.15839	0.0159977
UBE2Z	0.00241691	0.355918	0.588878	0.122958	0.014936	TRUE	TRUE	1.56432	1.78048	-0.216155
ZNF571	0.002448	-0.0428892	0.0567628	-0.142541	0.0151056	TRUE	TRUE	0.800847	1.12991	-0.329062
HNRNPF	0.00245081	0.410183	0.676948	0.143418	0.0151115	TRUE	TRUE	1.53134	1.36744	0.163905
CDC42SE1	0.00246676	0.327043	0.536496	0.117591	0.0151984	TRUE	TRUE	1.63549	1.84233	-0.206846
FOXG1	0.00248532	-0.903519	-0.39706	-1.40998	0.0153012	TRUE	TRUE	3.02994	4.42653	-1.3966
CAPRIN1	0.00249459	-0.0689516	0.155182	-0.293086	0.0153399	TRUE	TRUE	2.13086	2.77832	-0.647462
DLG5	0.00249675	0.389559	0.69235	0.0867678	0.0153399	TRUE	TRUE	2.83168	3.02013	-0.188451
IPO5	0.00249723	0.438701	0.678778	0.198623	0.0153399	TRUE	TRUE	1.8593	2.14975	-0.290443
DNASE1	0.00250783	0.192305	0.415803	-0.031192	0.0153818	TRUE	TRUE	2.20517	2.58179	-0.376619
THOC7	0.00250733	0.246717	0.783219	-0.289786	0.0153818	TRUE	TRUE	0.594635	0.913046	-0.318411
ANKIB1	0.00251604	-0.363691	-0.124595	-0.602788	0.0154207	TRUE	TRUE	4.14459	5.27189	-1.1273
CMPK1	0.00252259	-0.287951	-0.161468	-0.414435	0.0154216	TRUE	TRUE	0.499462	1.03741	-0.53795
IRF2BP2	0.00252375	0.666973	1.0748	0.259144	0.0154216	TRUE	TRUE	2.27052	1.86042	0.4101
NTNG1	0.00252318	1.73471	3.09953	0.369897	0.0154216	TRUE	TRUE	1.82882	0.948197	0.880624
SLC12A7	0.00252258	0.411561	0.641218	0.181904	0.0154216	TRUE	TRUE	0.859741	0.680057	0.179684
PXK	0.00254062	0.62501	0.978177	0.271844	0.0155132	TRUE	TRUE	2.41905	2.47736	-0.0583109
GMNN	0.0025433	-0.199375	-0.0217809	-0.376968	0.015518	TRUE	TRUE	0.854122	1.2892	-0.435077
TEX22	0.00254606	-0.0969088	0.0313329	-0.22515	0.0155232	TRUE	TRUE	0.731837	1.0162	-0.284362
H3F3B	0.00256846	0.80259	1.09204	0.513141	0.0156481	TRUE	TRUE	3.65561	3.4667	0.188911
HMBOX1	0.00257162	1.05882	1.65583	0.461823	0.0156556	TRUE	TRUE	6.93814	6.48889	0.449248
CAMTA1	0.00258598	0.312564	0.519665	0.105463	0.015708	TRUE	TRUE	8.93469	8.63262	0.302076
MBNL2	0.00258596	0.474027	0.719696	0.228357	0.015708	TRUE	TRUE	6.42697	6.73573	-0.308764
YARS	0.00258326	0.773879	1.1672	0.380555	0.015708	TRUE	TRUE	2.16284	2.07842	0.0844208
ARHGAP12	0.00259272	-0.38647	-0.143433	-0.629506	0.0157373	TRUE	TRUE	2.64428	3.73136	-1.08708
AC245297.3	0.00261559	-0.789336	-0.374722	-1.20395	0.0158643	TRUE	TRUE	6.08685	7.0468	-0.959956
PKD2	0.00262535	0.604184	0.986487	0.221882	0.0159117	TRUE	TRUE	3.84975	3.90483	-0.0550783
ZNF595	0.00263411	-0.15105	-0.0119163	-0.290184	0.015953	TRUE	TRUE	0.849169	1.28961	-0.440446
SPTBN4	0.00264496	0.466051	0.707538	0.224564	0.0160068	TRUE	TRUE	3.16293	3.16916	-0.00622504
POLR3H	0.00265291	-0.00416937	0.121016	-0.129354	0.0160431	TRUE	TRUE	1.10078	1.19385	-0.0930698
FOXG1-AS1	0.00265606	-0.594733	-0.290933	-0.898532	0.0160502	TRUE	TRUE	1.16939	2.30521	-1.13582
PIGT	0.00266885	0.173261	0.29786	0.0486611	0.0161156	TRUE	TRUE	0.777433	0.739569	0.0378639
ATPAF1	0.00267139	-0.157885	0.0590263	-0.374795	0.0161187	TRUE	TRUE	2.18495	2.82594	-0.640985
HSPB1	0.0026733	2.89261	4.31641	1.46881	0.0161187	TRUE	TRUE	3.83348	2.19621	1.63727
MEGF8	0.00267944	0.101767	0.23912	-0.0355848	0.0161438	TRUE	TRUE	0.955681	1.06139	-0.10571
ARL5B	0.00269959	0.0952371	0.207936	-0.0174614	0.0162313	TRUE	TRUE	0.680502	0.737745	-0.0572433
FAM19A1	0.00269833	-0.797407	-0.271875	-1.32294	0.0162313	TRUE	TRUE	1.74273	2.84618	-1.10346
SYCP2L	0.00269993	-0.0970226	0.0912459	-0.285291	0.0162313	TRUE	TRUE	1.16197	1.36416	-0.202189
ZNF804B	0.00271528	0.18539	0.302783	0.0679977	0.0163116	TRUE	TRUE	1.82798	1.63864	0.189338
ZC3H15	0.00271765	-0.477928	0.47268	-1.42854	0.0163139	TRUE	TRUE	1.03151	1.72551	-0.693992
NAA35	0.00272793	-0.35757	-0.146167	-0.568973	0.0163635	TRUE	TRUE	2.32208	3.25932	-0.937243
COX7B	0.00274165	-1.10022	0.498887	-2.69934	0.0164338	TRUE	TRUE	0.481798	1.19679	-0.714988
ADAMTS9-AS2	0.00274622	1.52002	2.36015	0.679883	0.0164492	TRUE	TRUE	4.42154	3.91024	0.511303
METTL24	0.00274963	-0.285647	-0.0320269	-0.539268	0.0164505	TRUE	TRUE	1.06682	1.67975	-0.612925
WDR11-AS1	0.00275047	0.444551	0.69606	0.193043	0.0164505	TRUE	TRUE	3.60978	3.77144	-0.161657
THUMPD3	0.00276384	-0.0840712	0.0803628	-0.248505	0.0165064	TRUE	TRUE	0.58853	0.943473	-0.354943
ZNF282	0.00276359	-0.0874463	0.0289807	-0.203873	0.0165064	TRUE	TRUE	0.613295	0.857613	-0.244319
CHST3	0.00277036	0.776849	1.26574	0.287957	0.0165241	TRUE	TRUE	2.38436	2.00821	0.376147
LINC00467	0.00277086	-0.303282	0.0559512	-0.662515	0.0165241	TRUE	TRUE	1.075	1.77271	-0.697708
CEP57L1	0.00278245	-0.0903891	0.0876499	-0.268428	0.016557	TRUE	TRUE	1.17371	1.74709	-0.573378
FAM13C	0.00277878	-0.840128	-0.252752	-1.4275	0.016557	TRUE	TRUE	2.20916	3.77265	-1.56349
TMX1	0.00278166	-0.142338	-0.0149121	-0.269764	0.016557	TRUE	TRUE	1.06066	1.53717	-0.476507
MUC20-OT1	0.00279573	1.07109	1.65648	0.48569	0.0166239	TRUE	TRUE	7.59542	6.83514	0.760279
PRPF8	0.00280218	0.326629	0.536303	0.116954	0.0166502	TRUE	TRUE	2.5237	2.48912	0.0345812
IRS2	0.00282048	1.12646	1.84847	0.404459	0.0167346	TRUE	TRUE	5.85157	5.17097	0.680605
MID1IP1	0.00281913	0.252078	0.423584	0.0805708	0.0167346	TRUE	TRUE	0.730317	0.740541	-0.0102238
STN1	0.00282632	0.344037	0.548499	0.139575	0.0167453	TRUE	TRUE	1.11689	0.789437	0.327456
ZNF568	0.00282639	0.250072	0.472146	0.0279979	0.0167453	TRUE	TRUE	1.53473	1.88497	-0.350247
CHRDL1	0.00283045	-0.400159	-0.103653	-0.696664	0.0167572	TRUE	TRUE	1.4766	2.25175	-0.77515
ALG14	0.00283331	0.341383	0.567815	0.114951	0.0167621	TRUE	TRUE	1.62421	1.95201	-0.327803
RPAP2	0.00284305	-0.393019	-0.0640443	-0.721994	0.0168075	TRUE	TRUE	3.75295	4.9623	-1.20935
ZFAND4	0.00285105	-0.159639	0.0026545	-0.321933	0.0168426	TRUE	TRUE	1.06034	1.6054	-0.545054
GK5	0.00286262	-0.364992	-0.169518	-0.560466	0.0168865	TRUE	TRUE	1.47284	2.25183	-0.77899
IFT27	0.00286159	-0.323846	-0.18954	-0.458153	0.0168865	TRUE	TRUE	1.60233	2.03512	-0.432787
PID1	0.00287898	-0.442915	-0.0573541	-0.828476	0.0169708	TRUE	TRUE	2.51391	3.41884	-0.904927
ACVR1B	0.00288841	-0.0464549	0.133265	-0.226174	0.0170142	TRUE	TRUE	0.839847	1.1296	-0.289755
SPAG7	0.00289772	-0.224425	0.0783332	-0.527182	0.0170567	TRUE	TRUE	0.603863	0.870752	-0.266888
TXLNG	0.00290642	0.450148	0.694381	0.205914	0.0170956	TRUE	TRUE	1.3179	1.40096	-0.0830584
BRSK2	0.00291676	-0.199134	-0.072091	-0.326177	0.0171441	TRUE	TRUE	1.34495	1.57744	-0.23249
CTSO	0.00292443	-0.1917	-0.0687407	-0.314658	0.0171768	TRUE	TRUE	0.600252	1.0866	-0.48635
TRAPPC8	0.00294807	-0.193667	0.0471061	-0.434439	0.0173032	TRUE	TRUE	2.57223	3.46264	-0.890418
CNOT6L	0.00296236	-0.251136	0.00512179	-0.507394	0.0173746	TRUE	TRUE	1.96822	3.06689	-1.09867
SHARPIN	0.00297079	-0.181377	-0.0532739	-0.30948	0.0174116	TRUE	TRUE	0.593544	0.928213	-0.334669
THSD7A	0.00297739	-0.447408	-0.0965198	-0.798295	0.0174378	TRUE	TRUE	5.1766	6.29608	-1.11948
BCAP29	0.00300054	0.152592	1.04872	-0.743537	0.0175482	TRUE	TRUE	1.55471	2.20385	-0.649137
PRELID2	0.00299842	0.412263	0.674573	0.149952	0.0175482	TRUE	TRUE	1.60866	2.05071	-0.442048
STT3B	0.00300479	-0.151435	0.0468852	-0.349755	0.0175605	TRUE	TRUE	2.02771	2.70012	-0.672411
TRPC1	0.00301393	-0.22791	0.0459697	-0.501789	0.0176013	TRUE	TRUE	4.25524	5.16577	-0.910528
TK2	0.00301737	-0.233182	-0.108982	-0.357383	0.0176088	TRUE	TRUE	0.870552	1.35691	-0.486361
RAE1	0.00302961	-0.107504	0.00455826	-0.219567	0.0176677	TRUE	TRUE	0.616404	0.864567	-0.248163
KHDRBS1	0.00305246	0.557089	0.814291	0.299888	0.0177756	TRUE	TRUE	2.68819	2.66133	0.026859
PPM1E	0.00305059	0.505397	0.783679	0.227116	0.0177756	TRUE	TRUE	1.71893	2.02827	-0.309339
CFAP44	0.00305522	-0.182164	0.0430075	-0.407335	0.017779	TRUE	TRUE	1.65076	2.19732	-0.546555
TP53BP1	0.00306129	-0.507265	-0.263489	-0.751042	0.0178016	TRUE	TRUE	3.00252	4.07171	-1.06919
RNF214	0.00307208	-0.0728544	0.101893	-0.247602	0.0178517	TRUE	TRUE	1.1794	1.61664	-0.437241
FAM149B1	0.00307613	-0.138859	0.0409132	-0.318631	0.0178625	TRUE	TRUE	1.35956	1.93528	-0.57572
MID2	0.00308451	0.248996	0.4253	0.0726928	0.0178985	TRUE	TRUE	0.65039	0.796389	-0.145999
LINC00499	0.00308968	-3.19376	-1.15037	-5.23714	0.0179158	TRUE	TRUE	3.92139	6.83816	-2.91676
AC005154.6	0.00309928	-0.248085	-0.034697	-0.461473	0.017946	TRUE	TRUE	2.45778	3.22179	-0.764016
NME9	0.00309851	0.292634	0.445528	0.13974	0.017946	TRUE	TRUE	1.98623	1.74251	0.243713
URM1	0.00310664	0.131124	0.251602	0.0106454	0.0179758	TRUE	TRUE	0.921746	0.899615	0.0221309
TGFBRAP1	0.00311841	-0.0894327	0.0394499	-0.218315	0.0180312	TRUE	TRUE	0.667949	0.967657	-0.299708
SRP14-AS1	0.00313725	0.474869	0.936145	0.0135923	0.0181273	TRUE	TRUE	1.96254	2.50227	-0.539733
GSN	0.00314674	-0.848296	-0.40939	-1.2872	0.0181693	TRUE	TRUE	3.98096	5.29425	-1.31329
FTO	0.00315492	-0.434503	-0.219424	-0.649582	0.0182037	TRUE	TRUE	6.23419	7.30334	-1.06916
NEBL	0.00316061	-0.391756	-0.159096	-0.624416	0.0182237	TRUE	TRUE	9.85574	10.5195	-0.663804
RHOJ	0.00316426	-1.31802	-0.278095	-2.35795	0.0182318	TRUE	TRUE	3.85234	6.01727	-2.16494
AKAP8	0.00316718	0.268712	0.453827	0.0835967	0.0182358	TRUE	TRUE	1.34398	1.42816	-0.0841824
ALMS1	0.00317069	-0.518148	-0.238872	-0.797423	0.0182432	TRUE	TRUE	2.78127	3.88761	-1.10634
COL28A1	0.00318218	-0.161255	-0.0681347	-0.254375	0.0182709	TRUE	TRUE	1.41625	1.8146	-0.398347
CYR61	0.0031829	0.394515	0.789321	-0.00029156	0.0182709	TRUE	TRUE	1.66272	0.546059	1.11666
KLKB1	0.00318445	-0.539171	0.0797029	-1.15805	0.0182709	TRUE	TRUE	1.2052	2.41017	-1.20498
RNF170	0.00317974	-0.378268	-0.121646	-0.634889	0.0182709	TRUE	TRUE	2.15971	2.88745	-0.727741
AP3B1	0.00319623	-0.222343	-0.0742345	-0.370452	0.0183132	TRUE	TRUE	4.33458	5.98224	-1.64766
SLC30A5	0.0031963	-0.198188	-0.0586979	-0.337678	0.0183132	TRUE	TRUE	1.02563	1.59166	-0.566024
USP30	0.00320903	-0.168507	0.00905074	-0.346065	0.0183733	TRUE	TRUE	0.949431	1.5021	-0.552665
ATP13A4	0.00321878	-0.864691	-0.313995	-1.41539	0.0184162	TRUE	TRUE	6.89789	7.95563	-1.05775
AC022509.2	0.00322625	-0.137876	-0.0388289	-0.236924	0.018446	TRUE	TRUE	0.601235	0.95961	-0.358375
CHP1	0.00322958	0.378202	0.627775	0.12863	0.0184522	TRUE	TRUE	1.84552	1.43824	0.407273
DDX25	0.00323774	-0.3456	-0.172133	-0.519067	0.018473	TRUE	TRUE	0.659172	1.22772	-0.568545
JARID2	0.00323677	-0.506078	-0.22282	-0.789337	0.018473	TRUE	TRUE	7.20143	8.18256	-0.981134
AC118549.1	0.00325766	-0.38475	0.018587	-0.788087	0.0185737	TRUE	TRUE	3.18858	4.41455	-1.22597
RASA2	0.00326368	-0.293183	-0.0417095	-0.544657	0.0185842	TRUE	TRUE	3.04986	4.10319	-1.05333
SOCS5	0.00326405	-0.0866812	0.0780445	-0.251407	0.0185842	TRUE	TRUE	1.34613	1.86723	-0.521097
TEX2	0.00326797	0.889674	1.50762	0.271726	0.0185935	TRUE	TRUE	3.29673	2.82147	0.475265
PALLD	0.00327375	0.778968	1.19917	0.358765	0.0186135	TRUE	TRUE	7.57356	7.24032	0.333238
RAB1B	0.00327926	0.24429	0.397506	0.0910744	0.0186189	TRUE	TRUE	0.809539	0.759891	0.0496482
TLDC1	0.00327837	-0.192531	0.00610272	-0.391164	0.0186189	TRUE	TRUE	0.679501	1.30545	-0.625948
AGAP9	0.00328677	-0.352753	-0.216935	-0.488572	0.0186227	TRUE	TRUE	1.13234	1.73154	-0.599193
EPHA6	0.00328595	-0.577541	-0.112986	-1.0421	0.0186227	TRUE	TRUE	5.84408	6.56944	-0.72536
LOXL2	0.00328585	0.67495	1.19779	0.152105	0.0186227	TRUE	TRUE	1.00446	0.516037	0.488423
AFDN	0.00330605	-0.469227	-0.142605	-0.795848	0.018719	TRUE	TRUE	5.55366	6.51379	-0.960134
MYL6	0.00330858	-0.215399	0.497519	-0.928317	0.0187204	TRUE	TRUE	1.6026	1.41449	0.188111
CCNT1	0.00331448	-0.166147	0.0313624	-0.363657	0.0187408	TRUE	TRUE	1.19555	1.68229	-0.486738
GTF2I	0.00332589	-0.270938	-0.103071	-0.438806	0.0187861	TRUE	TRUE	7.05099	7.62576	-0.574768
LUZP1	0.00332894	-0.376219	-0.144452	-0.607986	0.0187861	TRUE	TRUE	3.47569	4.15858	-0.682884
NDRG1	0.00332939	1.06134	1.91639	0.206291	0.0187861	TRUE	TRUE	3.44508	3.02153	0.423548
DNAJC7	0.0033332	0.264965	0.522286	0.0076448	0.0187947	TRUE	TRUE	2.7514	2.86078	-0.10938
AC023421.2	0.00334033	-0.210392	-0.0843495	-0.336435	0.0188219	TRUE	TRUE	0.439627	1.05712	-0.617488
CIC	0.00334397	0.211108	0.334271	0.0879444	0.0188294	TRUE	TRUE	1.12145	0.82207	0.299379
ZDHHC13	0.00334796	-0.151216	0.00830649	-0.310738	0.0188389	TRUE	TRUE	0.970467	1.58848	-0.618014
AC093535.1	0.00336482	-0.182494	-0.093096	-0.271891	0.018839	TRUE	TRUE	0.695666	1.3412	-0.645538
ACSL3	0.00337009	-0.165245	0.036521	-0.367011	0.018839	TRUE	TRUE	5.67358	6.49078	-0.817197
FAM213A	0.00338023	-0.514257	-0.0310082	-0.997505	0.018839	TRUE	TRUE	3.88356	4.68038	-0.796815
HILPDA	0.00337484	1.24729	2.15992	0.334655	0.018839	TRUE	TRUE	2.87846	2.11194	0.766512
IQCH-AS1	0.00337848	-0.326604	-0.158073	-0.495135	0.018839	TRUE	TRUE	1.05966	1.74171	-0.682048
MRPL20	0.00336196	-0.553141	0.393733	-1.50001	0.018839	TRUE	TRUE	0.578822	1.21435	-0.635528
NR4A2	0.00335875	-0.0566268	0.0701618	-0.183415	0.018839	TRUE	TRUE	1.0979	1.2061	-0.1082
NSMF	0.00337616	0.251605	0.410064	0.0931466	0.018839	TRUE	TRUE	3.41513	2.79754	0.61759
NTRK2	0.00336172	-0.532047	-0.269503	-0.794591	0.018839	TRUE	TRUE	9.58246	10.4665	-0.884025
PPP2CB	0.0033618	0.956037	1.67651	0.235559	0.018839	TRUE	TRUE	4.80741	4.19333	0.614082
PRPF31	0.00337775	-0.171228	-0.0421747	-0.300281	0.018839	TRUE	TRUE	0.937128	1.18208	-0.244947
RASA1	0.00337541	-0.315603	-0.0754151	-0.555791	0.018839	TRUE	TRUE	3.80544	5.11337	-1.30793
SND1	0.00336666	0.457212	0.669507	0.244916	0.018839	TRUE	TRUE	4.54929	5.06266	-0.513367
UQCRH	0.00337939	-0.518192	0.864825	-1.90121	0.018839	TRUE	TRUE	0.536771	1.11109	-0.574317
CDC42BPA	0.00338382	-0.272593	-0.118373	-0.426812	0.0188461	TRUE	TRUE	7.50649	8.24402	-0.737537
MFN1	0.00338909	-0.300855	-0.1066	-0.495111	0.0188626	TRUE	TRUE	1.84105	2.66887	-0.827825
AC006148.1	0.00339814	-0.0432889	0.220131	-0.306709	0.0189001	TRUE	TRUE	2.21545	2.44243	-0.22698
COMMD1	0.00340692	-0.48889	-0.18167	-0.79611	0.0189232	TRUE	TRUE	3.40621	4.49721	-1.091
MINK1	0.00340612	0.539147	0.842835	0.235459	0.0189232	TRUE	TRUE	4.62413	4.58113	0.0430015
SEPT2	0.00340935	0.281519	0.674557	-0.111518	0.0189239	TRUE	TRUE	4.60156	4.98118	-0.37962
NUP133	0.0034127	-0.00440064	0.188501	-0.197302	0.0189296	TRUE	TRUE	1.71247	2.22183	-0.509352
RUNX1	0.00343569	0.658475	1.18545	0.131496	0.0190313	TRUE	TRUE	0.810394	0.824852	-0.014458
ZKSCAN1	0.00343564	-0.35852	-0.108646	-0.608393	0.0190313	TRUE	TRUE	3.74102	4.62244	-0.881418
ORC2	0.00343937	-0.308179	-0.125373	-0.490986	0.0190388	TRUE	TRUE	1.74592	2.4011	-0.655178
MLLT6	0.00344198	0.36245	0.579206	0.145693	0.0190403	TRUE	TRUE	2.67535	2.63722	0.0381281
YIPF1	0.00345023	0.425578	0.656441	0.194715	0.0190731	TRUE	TRUE	1.40887	1.21472	0.194158
BBS7	0.00345973	-0.225283	-0.061365	-0.389201	0.0190869	TRUE	TRUE	0.79934	1.2982	-0.498863
DCBLD2	0.00345957	-0.183442	-0.0196002	-0.347285	0.0190869	TRUE	TRUE	1.05146	1.56812	-0.516659
DYRK1A	0.00345773	0.514656	0.762228	0.267084	0.0190869	TRUE	TRUE	5.57557	5.88333	-0.307755
CCDC25	0.00346325	-0.159602	-0.0109656	-0.308238	0.0190934	TRUE	TRUE	0.765585	1.28263	-0.517041
CNRIP1	0.00348027	-0.517107	0.617251	-1.65147	0.0191743	TRUE	TRUE	0.545399	1.17664	-0.631237
PTPN9	0.00348641	0.506169	0.899247	0.11309	0.0191952	TRUE	TRUE	5.06345	5.50445	-0.441007
MRPS36	0.00349291	0.241452	0.396591	0.0863131	0.0192051	TRUE	TRUE	1.11241	1.07096	0.0414569
PXN	0.00349125	0.467912	0.73382	0.202003	0.0192051	TRUE	TRUE	1.43815	1.2117	0.226448
PURB	0.00350039	0.0903867	0.255167	-0.0743933	0.0192333	TRUE	TRUE	1.58655	1.78346	-0.196915
ACTR6	0.00350734	0.32818	0.603266	0.0530944	0.0192586	TRUE	TRUE	0.688702	0.881626	-0.192924
GLS	0.00352019	-0.817201	-0.34358	-1.29082	0.0193162	TRUE	TRUE	1.54354	3.30128	-1.75774
AC010618.3	0.00354324	0.646058	1.00134	0.290772	0.0194296	TRUE	TRUE	1.17559	1.10845	0.0671352
LNPEP	0.0035563	-0.368546	-0.112988	-0.624104	0.0194882	TRUE	TRUE	3.45926	4.44207	-0.982809
NSMCE1	0.00356067	0.0837666	0.268739	-0.101206	0.019499	TRUE	TRUE	0.898826	1.1328	-0.233978
ITGA3	0.00356479	0.270548	0.492296	0.0487992	0.0195085	TRUE	TRUE	1.04165	0.559935	0.481715
FRS2	0.00359188	-0.223131	0.0236852	-0.469947	0.0196436	TRUE	TRUE	4.28261	5.245	-0.962387
RAB11B	0.00360109	0.047131	0.198558	-0.104296	0.0196808	TRUE	TRUE	1.41799	1.41775	0.000235322
CSRNP3	0.00361257	0.755487	1.08662	0.424358	0.0197304	TRUE	TRUE	3.11083	3.44232	-0.331497
TMEM62	0.0036175	-0.279965	-0.115878	-0.444051	0.0197441	TRUE	TRUE	1.08187	1.73429	-0.652424
TBRG1	0.00362023	0.236875	0.423431	0.0503185	0.0197458	TRUE	TRUE	1.59492	1.7927	-0.197783
CUL9	0.00362557	-0.113088	0.0444297	-0.270606	0.0197592	TRUE	TRUE	0.914394	1.18669	-0.272295
RYK	0.00362752	0.19212	0.494577	-0.110337	0.0197592	TRUE	TRUE	3.07564	3.65291	-0.577276
ERP44	0.00364194	-0.252527	-0.012563	-0.492491	0.0198063	TRUE	TRUE	2.05704	3.02251	-0.965473
LGI1	0.00364585	-0.782935	-0.323666	-1.2422	0.0198063	TRUE	TRUE	5.83631	7.25498	-1.41867
NR3C2	0.00364409	-0.569143	-0.0873754	-1.05091	0.0198063	TRUE	TRUE	6.1117	7.66104	-1.54934
SLC7A2	0.0036458	1.18384	2.08724	0.280437	0.0198063	TRUE	TRUE	4.97744	3.92592	1.05152
AIDA	0.00365288	0.182623	0.369666	-0.00442044	0.0198313	TRUE	TRUE	0.624315	0.81014	-0.185825
SERINC1	0.00366106	-2.69712	-0.952666	-4.44157	0.0198626	TRUE	TRUE	0.117977	1.5853	-1.46732
DUSP11	0.00366747	0.0545936	0.197593	-0.0884061	0.0198709	TRUE	TRUE	0.692636	0.898854	-0.206218
RNF20	0.00366663	-0.140089	-0.00805602	-0.272122	0.0198709	TRUE	TRUE	0.776194	1.12722	-0.351031
LUC7L2	0.00367943	-0.158277	-0.0053011	-0.311253	0.0199019	TRUE	TRUE	1.27759	1.68457	-0.406988
OS9	0.00368048	0.0785056	0.311764	-0.154752	0.0199019	TRUE	TRUE	1.53863	1.77077	-0.232141
ZNF236	0.00367914	-0.371464	-0.0353041	-0.707624	0.0199019	TRUE	TRUE	2.12717	3.07762	-0.950449
NBPF26	0.00369255	-1.08823	0.0140045	-2.19046	0.019951	TRUE	TRUE	2.29278	3.23811	-0.945326
SLC39A14	0.00369445	1.47157	2.41439	0.528761	0.019951	TRUE	TRUE	3.06534	2.44605	0.619287
LIG3	0.00369879	-0.0707717	0.00996605	-0.15151	0.0199613	TRUE	TRUE	0.585275	0.835464	-0.250189
RAD51C	0.00370255	-0.145247	0.111474	-0.401969	0.0199684	TRUE	TRUE	0.699749	1.11696	-0.417209
SH3BGRL2	0.00370786	-0.399	-0.185623	-0.612376	0.0199706	TRUE	TRUE	1.62684	2.65481	-1.02796
TSPAN15	0.00370731	0.27893	0.512193	0.045666	0.0199706	TRUE	TRUE	0.820726	0.779359	0.0413677
MARC2	0.00373899	0.320943	0.555236	0.086651	0.0201251	TRUE	TRUE	3.05257	3.28526	-0.23269
CKB	0.00375775	-1.16524	-0.466815	-1.86366	0.0201995	TRUE	TRUE	7.30597	7.54789	-0.241919
WDR6	0.00375594	0.639988	0.967375	0.312601	0.0201995	TRUE	TRUE	2.84781	2.67105	0.176756
AC007495.1	0.00376418	-0.349799	0.00808516	-0.707683	0.0202207	TRUE	TRUE	1.74027	2.64673	-0.906462
CD99	0.00376858	0.775931	1.37466	0.177206	0.0202311	TRUE	TRUE	2.67493	2.02377	0.651159
TRDN	0.00378189	-0.21915	-0.0937018	-0.344599	0.0202892	TRUE	TRUE	0.596614	1.12645	-0.529837
DPP6	0.0038003	1.36558	2.03337	0.697788	0.0203746	TRUE	TRUE	5.48434	4.35053	1.1338
PTOV1	0.00380418	0.376107	0.586221	0.165993	0.020382	TRUE	TRUE	1.40966	1.31502	0.0946399
AL365275.1	0.00381037	-0.166687	-0.00188119	-0.331492	0.0203998	TRUE	TRUE	0.644779	1.19334	-0.548558
USO1	0.00381249	-0.659486	-0.348819	-0.970153	0.0203998	TRUE	TRUE	2.44455	3.62995	-1.18539
KIAA0100	0.00383321	-0.110626	0.0645004	-0.285753	0.0204973	TRUE	TRUE	1.23126	1.63083	-0.399565
ANOS1	0.00383578	0.973108	1.46772	0.478498	0.0204976	TRUE	TRUE	3.07962	2.94468	0.134945
GLIPR1L2	0.00385156	0.335815	0.60004	0.0715897	0.0205685	TRUE	TRUE	0.862095	1.25399	-0.391893
RING1	0.00386807	-0.154147	-0.00935997	-0.298933	0.0206432	TRUE	TRUE	1.42319	1.65125	-0.228066
LMBRD2	0.00387467	-0.118498	0.17553	-0.412526	0.0206649	TRUE	TRUE	1.78628	2.46644	-0.680166
AC079760.1	0.00388952	-0.295623	-0.0468582	-0.544388	0.0207185	TRUE	TRUE	2.20536	2.83113	-0.625771
MICALL2	0.00389233	0.36437	0.595757	0.132984	0.0207185	TRUE	TRUE	5.01665	4.33727	0.679381
PGM1	0.00389148	-0.31349	-0.130012	-0.496968	0.0207185	TRUE	TRUE	2.4121	3.02213	-0.610039
GFOD1	0.00390504	-0.610148	-0.124504	-1.09579	0.0207322	TRUE	TRUE	1.3745	2.47881	-1.10431
LIMCH1	0.00389984	0.558942	0.896861	0.221024	0.0207322	TRUE	TRUE	7.02542	6.95155	0.0738628
OSGIN2	0.00390129	0.536018	0.881069	0.190967	0.0207322	TRUE	TRUE	1.94804	1.53342	0.414619
RAP2A	0.00390501	-0.273594	0.254383	-0.80157	0.0207322	TRUE	TRUE	0.395631	1.01927	-0.623635
RPN1	0.0039168	0.268806	0.441149	0.0964623	0.0207812	TRUE	TRUE	1.70305	1.65218	0.050869
DCAF5	0.00393516	0.677132	1.01083	0.34343	0.020865	TRUE	TRUE	4.4168	4.60677	-0.189973
ATP6V1D	0.00394336	-0.417676	0.220934	-1.05629	0.0208791	TRUE	TRUE	0.953845	1.91929	-0.965448
ZNF100	0.00394803	-0.464847	-0.219834	-0.70986	0.0208791	TRUE	TRUE	1.06219	1.98115	-0.918965
ZNF462	0.0039437	-0.598069	0.0468927	-1.24303	0.0208791	TRUE	TRUE	4.25713	5.78447	-1.52733
ZNF665	0.00394677	0.158411	0.311758	0.00506439	0.0208791	TRUE	TRUE	0.608588	0.76301	-0.154422
HSD17B14	0.0039743	0.200898	0.312938	0.0888586	0.0209909	TRUE	TRUE	1.73058	1.34272	0.387854
VIM	0.00397359	0.746939	1.18495	0.308932	0.0209909	TRUE	TRUE	2.68316	2.86421	-0.181056
ASCC2	0.00398433	0.407244	0.649257	0.165231	0.0210303	TRUE	TRUE	1.67525	1.97914	-0.303892
PFKFB4	0.0039871	0.355964	0.58997	0.121958	0.0210313	TRUE	TRUE	1.07206	1.26436	-0.192303
GOLGA8B	0.00399712	-0.569419	-0.26905	-0.869789	0.0210706	TRUE	TRUE	3.15708	3.77411	-0.617032
WDR45	0.00402476	0.356547	0.55133	0.161765	0.0212026	TRUE	TRUE	1.42201	1.29767	0.124338
CHD1L	0.00403298	-0.244007	0.0554997	-0.543513	0.0212185	TRUE	TRUE	1.92806	2.47828	-0.550221
HMGCS1	0.00403241	0.515458	0.87944	0.151475	0.0212185	TRUE	TRUE	2.64774	2.11567	0.532077
TMTC4	0.00403724	-0.236404	-0.0491929	-0.423615	0.0212273	TRUE	TRUE	1.54529	2.18356	-0.638272
TMEM30A	0.00404348	-0.031317	0.922725	-0.985359	0.0212464	TRUE	TRUE	0.708202	1.30212	-0.593919
ATP5PB	0.00405169	-0.0645261	0.807268	-0.93632	0.0212759	TRUE	TRUE	0.861521	1.3147	-0.453176
STPG2	0.0040659	-0.212355	0.05319	-0.477901	0.0213368	TRUE	TRUE	3.36883	4.25996	-0.891128
WIPI1	0.00407321	0.302832	0.467263	0.138402	0.0213615	TRUE	TRUE	1.33866	1.29412	0.0445347
SPCS2	0.00408285	0.4435	0.67895	0.208049	0.0213983	TRUE	TRUE	2.08618	2.26177	-0.175585
MKLN1	0.00410055	-0.124952	0.0216252	-0.271529	0.0214773	TRUE	TRUE	9.46811	9.73889	-0.270786
DPP10	0.0041282	1.61953	2.46489	0.774171	0.0216083	TRUE	TRUE	9.2456	7.4672	1.7784
MAP4K2	0.00413691	-0.0175862	0.130658	-0.16583	0.02164	TRUE	TRUE	0.794179	0.963798	-0.169619
GABRB1	0.00415887	-0.452166	-0.226686	-0.677647	0.021741	TRUE	TRUE	8.87416	9.93479	-1.06063
CPSF6	0.00416236	-0.403801	-0.0493826	-0.758219	0.0217453	TRUE	TRUE	3.03147	3.93782	-0.906354
PRKN	0.0041663	-0.359221	-0.152086	-0.566356	0.021752	TRUE	TRUE	8.15269	8.60477	-0.452082
SART3	0.00417435	-0.00395012	0.167546	-0.175447	0.0217801	TRUE	TRUE	1.09544	1.43673	-0.341285
FAM111A	0.00417747	-0.126109	-0.0206143	-0.231604	0.0217816	TRUE	TRUE	0.592332	0.930237	-0.337904
MERTK	0.00417997	-0.830784	-0.0821899	-1.57938	0.0217816	TRUE	TRUE	5.57721	7.06066	-1.48345
AC010636.2	0.00420203	-0.0945532	-0.0104428	-0.178664	0.021804	TRUE	TRUE	0.665154	1.02274	-0.357587
CDC25B	0.00420213	0.379193	0.617368	0.141017	0.021804	TRUE	TRUE	1.05619	0.89823	0.157964
EGLN1	0.00419321	-0.299953	-0.074229	-0.525677	0.021804	TRUE	TRUE	2.04651	2.95053	-0.904027
PRKACA	0.00420072	0.24002	0.421072	0.0589678	0.021804	TRUE	TRUE	1.3749	1.40652	-0.0316231
PTTG1IP	0.00420292	0.761777	1.26563	0.257921	0.021804	TRUE	TRUE	3.76488	3.34994	0.414934
SLC12A6	0.00420265	-0.341292	-0.149611	-0.532973	0.021804	TRUE	TRUE	1.87173	2.61734	-0.745606
STX6	0.00418896	0.0342031	0.235697	-0.167291	0.021804	TRUE	TRUE	1.12117	1.52249	-0.401322
GART	0.00420635	-0.194285	-0.061152	-0.327419	0.0218079	TRUE	TRUE	0.870351	1.3336	-0.463247
N4BP2L1	0.00421617	-0.247047	-1.42477e-05	-0.49408	0.021845	TRUE	TRUE	3.0914	4.02705	-0.935645
ANKS6	0.00422309	0.311485	0.635989	-0.0130194	0.0218662	TRUE	TRUE	1.19635	1.39017	-0.193826
TMEM181	0.00422561	0.308158	0.527916	0.0883988	0.0218662	TRUE	TRUE	1.78531	1.99961	-0.214307
NEAT1	0.0042356	0.762288	1.41746	0.10712	0.021904	TRUE	TRUE	12.254	11.4093	0.8447
AC090844.2	0.00424687	0.00986672	0.232319	-0.212585	0.0219353	TRUE	TRUE	0.847286	1.00094	-0.153654
VRK3	0.00424702	0.252843	0.423448	0.0822376	0.0219353	TRUE	TRUE	1.06075	1.08854	-0.0277861
GALNT1	0.0042565	-0.529378	-0.299484	-0.759272	0.0219427	TRUE	TRUE	2.40703	3.47092	-1.06389
KBTBD3	0.00425547	0.122428	0.292447	-0.0475905	0.0219427	TRUE	TRUE	0.983587	1.23154	-0.247958
PRKAG2	0.00425555	-0.263857	-0.0466482	-0.481065	0.0219427	TRUE	TRUE	2.70111	3.30494	-0.603825
AUP1	0.00430777	0.117992	0.242194	-0.00620917	0.0221605	TRUE	TRUE	0.824237	0.776182	0.048055
FEM1B	0.00431229	-0.10051	0.781606	-0.982627	0.0221605	TRUE	TRUE	0.731943	1.20416	-0.472219
NBPF1	0.00430431	0.631337	1.04938	0.213294	0.0221605	TRUE	TRUE	1.79002	2.02977	-0.239746
SENP1	0.00431141	-0.250155	-0.0851886	-0.415121	0.0221605	TRUE	TRUE	1.00256	1.71324	-0.710671
SRSF4	0.00430555	-0.233529	0.00750953	-0.474568	0.0221605	TRUE	TRUE	3.55678	4.24145	-0.684671
BUD23	0.00432565	0.258602	0.43006	0.0871446	0.0221733	TRUE	TRUE	0.742465	0.7859	-0.043435
DBI	0.00431907	0.660824	1.08924	0.232409	0.0221733	TRUE	TRUE	2.04068	1.7439	0.296778
ORMDL1	0.00432143	-0.278177	-0.031683	-0.524671	0.0221733	TRUE	TRUE	1.37132	2.12073	-0.749412
SLC4A3	0.00432414	0.159015	0.284013	0.0340161	0.0221733	TRUE	TRUE	0.862698	0.803101	0.0595965
BET1L	0.0043423	0.269654	0.444564	0.094743	0.0222423	TRUE	TRUE	0.73067	0.760054	-0.0293836
FBXL13	0.00434454	0.621564	0.883229	0.359899	0.0222423	TRUE	TRUE	2.34149	2.26824	0.0732506
CLCN5	0.00436598	-0.0650534	0.0888261	-0.218933	0.0223381	TRUE	TRUE	1.09529	1.43804	-0.342752
AL355974.2	0.00437197	1.65155	2.7284	0.574709	0.0223547	TRUE	TRUE	1.60983	1.05207	0.557754
TERF2IP	0.00438877	-0.974415	-0.0201416	-1.92869	0.0224266	TRUE	TRUE	3.40217	4.29374	-0.891579
KLHL28	0.004394	0.164593	0.369155	-0.0399694	0.0224393	TRUE	TRUE	1.48141	1.91519	-0.433782
SHC4	0.00442127	0.271815	0.458632	0.0849992	0.0225504	TRUE	TRUE	0.974559	1.10635	-0.131793
TMEM136	0.00442099	-0.0577691	0.0868322	-0.20237	0.0225504	TRUE	TRUE	1.24914	1.56475	-0.315609
LYPD6	0.00442534	-0.307247	0.113105	-0.7276	0.0225571	TRUE	TRUE	2.32506	2.96324	-0.63818
STK39	0.00443237	-0.470051	-0.0782076	-0.861895	0.0225789	TRUE	TRUE	2.14116	3.28053	-1.13937
VWA1	0.00445234	0.20262	0.434621	-0.029381	0.0226665	TRUE	TRUE	1.3813	0.759734	0.621569
NDUFS7	0.00449066	-0.0307103	0.0851768	-0.146597	0.0228473	TRUE	TRUE	1.07742	1.09661	-0.0191868
XRCC6	0.00449366	-0.394416	0.690152	-1.47898	0.0228484	TRUE	TRUE	1.36894	1.93954	-0.570597
DLG2	0.0045023	-0.263472	-0.120132	-0.406812	0.0228781	TRUE	TRUE	9.37668	9.79654	-0.419867
SRBD1	0.0045237	-0.242827	-0.0317618	-0.453892	0.0229725	TRUE	TRUE	1.59107	2.37616	-0.785089
NUS1	0.00453774	-0.375178	0.0703995	-0.820756	0.023001	TRUE	TRUE	1.38516	2.32754	-0.942388
TTPA	0.00453614	-0.248454	0.0488498	-0.545759	0.023001	TRUE	TRUE	1.71017	2.45592	-0.745746
ZCCHC4	0.00453273	-0.0631519	0.0439434	-0.170247	0.023001	TRUE	TRUE	0.554637	0.820207	-0.265569
KAT2B	0.00455445	-0.3856	-0.0323231	-0.738877	0.0230687	TRUE	TRUE	5.58166	6.68397	-1.10231
PNN	0.00455674	-0.737974	-0.312183	-1.16376	0.0230687	TRUE	TRUE	2.361	3.39226	-1.03127
PATJ	0.00459561	0.423898	0.676301	0.171494	0.0232511	TRUE	TRUE	2.97931	3.32201	-0.342696
AC104827.1	0.00461493	-0.139004	0.140379	-0.418387	0.0233344	TRUE	TRUE	1.1474	1.82637	-0.678975
MAP3K7	0.0046301	0.341231	0.593161	0.0893013	0.0233966	TRUE	TRUE	2.96287	3.51475	-0.551875
C1orf159	0.00463836	-0.0326807	0.178116	-0.243478	0.0234206	TRUE	TRUE	1.34451	1.77323	-0.428717
TEP1	0.00464057	0.0719811	0.308403	-0.16444	0.0234206	TRUE	TRUE	0.943146	1.23021	-0.287065
NMT1	0.0046503	0.441835	0.835159	0.0485107	0.0234552	TRUE	TRUE	3.71069	3.6446	0.0660919
FBXO21	0.00465724	-0.0838031	0.22824	-0.395847	0.0234757	TRUE	TRUE	3.26218	3.89009	-0.62791
ZNF428	0.00466203	-0.685615	-0.19077	-1.18046	0.0234854	TRUE	TRUE	0.60739	1.35736	-0.749975
OXA1L	0.00466854	0.168455	0.295152	0.0417576	0.0235037	TRUE	TRUE	0.765009	0.774338	-0.00932876
SEC22C	0.00467922	-0.11867	0.0660775	-0.303418	0.023543	TRUE	TRUE	1.36315	1.8268	-0.463651
ATOH8	0.00473116	-0.285099	-0.147291	-0.422908	0.0237897	TRUE	TRUE	0.638689	1.08905	-0.450356
IKZF5	0.00473805	0.0401661	0.156298	-0.0759652	0.0238041	TRUE	TRUE	0.763145	0.944665	-0.18152
RNF38	0.00474276	-0.458582	-0.151346	-0.765817	0.0238041	TRUE	TRUE	3.61985	4.56584	-0.945996
TJAP1	0.00474002	0.209184	0.450941	-0.0325727	0.0238041	TRUE	TRUE	0.816304	0.964482	-0.148178
LARGE1	0.00475349	0.705844	1.15891	0.252775	0.0238433	TRUE	TRUE	4.86964	4.97125	-0.101606
OGFRL1	0.00477225	0.710017	1.09275	0.327286	0.0239174	TRUE	TRUE	7.11977	7.0056	0.114171
RAB3GAP2	0.00477412	0.30623	0.613611	-0.00115116	0.0239174	TRUE	TRUE	4.00232	4.48395	-0.481625
PPP2R1A	0.00477923	-1.31592	0.0565637	-2.68841	0.0239284	TRUE	TRUE	0.433048	1.63298	-1.19993
HIP1R	0.00479364	-0.927626	-0.188852	-1.6664	0.0239789	TRUE	TRUE	4.28356	5.08601	-0.802454
TENM3	0.0047952	-0.474414	0.446335	-1.39516	0.0239789	TRUE	TRUE	0.627891	1.16362	-0.535729
PKIG	0.00479907	0.433325	0.674418	0.192233	0.0239836	TRUE	TRUE	2.23199	2.40974	-0.177747
SNX5	0.00480201	0.0908635	0.253234	-0.0715074	0.0239836	TRUE	TRUE	1.1266	1.41448	-0.287885
PRIMPOL	0.00481278	-0.0921448	0.132408	-0.316697	0.0240227	TRUE	TRUE	1.43928	2.24294	-0.803651
SYNRG	0.00482564	-0.0803273	0.155261	-0.315916	0.0240723	TRUE	TRUE	2.72862	3.46346	-0.734846
PPARD	0.00483421	0.341452	0.554707	0.128197	0.0241003	TRUE	TRUE	1.33956	1.47913	-0.139567
LINC00240	0.00485945	0.0845935	0.422485	-0.253298	0.0242022	TRUE	TRUE	1.04193	1.56048	-0.518553
TMED8	0.00486056	-0.470916	-0.13198	-0.809852	0.0242022	TRUE	TRUE	2.91932	3.76669	-0.847369
ERMAP	0.00488983	-0.0921908	0.0116367	-0.196018	0.0243183	TRUE	TRUE	0.877193	1.24126	-0.364068
MACO1	0.00488756	-0.201618	-0.0241751	-0.379061	0.0243183	TRUE	TRUE	1.36789	2.03894	-0.671054
SLC9A3R1	0.00490577	0.296287	0.503969	0.0886057	0.0243827	TRUE	TRUE	2.67433	2.23066	0.443672
SCARA3	0.00491129	1.48159	2.39533	0.567856	0.0243953	TRUE	TRUE	6.2841	5.20304	1.08107
AL157832.3	0.00492514	0.164421	0.365772	-0.03693	0.0244493	TRUE	TRUE	0.965302	1.21417	-0.24887
AC106869.1	0.00493755	0.46257	0.879547	0.0455924	0.0244811	TRUE	TRUE	1.03454	0.902208	0.132333
NUDT3	0.00493607	1.05505	1.7718	0.338303	0.0244811	TRUE	TRUE	3.39167	2.91229	0.479383
ELOC	0.00494949	-0.101357	0.714565	-0.917278	0.0245106	TRUE	TRUE	0.508026	0.955184	-0.447158
PSRC1	0.00494833	0.797982	1.45805	0.137912	0.0245106	TRUE	TRUE	1.55171	0.57315	0.978561
DYNLL1	0.0049626	-3.13278	-1.21964	-5.04591	0.0245458	TRUE	TRUE	0.290195	1.81286	-1.52266
MIIP	0.00496238	0.410731	0.617927	0.203536	0.0245458	TRUE	TRUE	0.848787	0.672856	0.175932
AL590867.1	0.00496839	-0.388649	-0.155862	-0.621435	0.0245473	TRUE	TRUE	0.865932	1.41952	-0.55359
ID4	0.00496891	-0.922388	-0.283458	-1.56132	0.0245473	TRUE	TRUE	2.72231	4.08064	-1.35832
MTPN	0.00497626	-0.690831	0.304757	-1.68642	0.0245688	TRUE	TRUE	1.19169	2.09679	-0.905095
ACTN1	0.0049898	1.99536	3.80311	0.187612	0.0246208	TRUE	TRUE	2.9315	2.36645	0.565053
SUPT3H	0.00499309	-0.394328	-0.131758	-0.656898	0.0246222	TRUE	TRUE	3.81043	4.84779	-1.03736
USP11	0.00500048	-1.56755	0.219401	-3.35451	0.0246437	TRUE	TRUE	0.899226	1.90671	-1.00748
MLLT3	0.00500793	-0.759586	-0.201003	-1.31817	0.0246656	TRUE	TRUE	4.05717	5.67777	-1.6206
EXOC2	0.00501401	0.023904	0.258674	-0.210866	0.0246691	TRUE	TRUE	2.60847	3.35319	-0.74472
TMEM87B	0.00501468	0.338654	0.524242	0.153065	0.0246691	TRUE	TRUE	1.64583	1.70445	-0.0586228
SUPT16H	0.00503164	-0.258645	-0.0859306	-0.431359	0.0247377	TRUE	TRUE	1.29813	1.80113	-0.503006
HGS	0.00503847	0.187567	0.380194	-0.00506042	0.0247415	TRUE	TRUE	1.15892	1.31077	-0.151854
IFT74	0.00503705	-0.53083	-0.253616	-0.808045	0.0247415	TRUE	TRUE	1.74727	2.78802	-1.04075
FLYWCH1	0.00504411	0.058257	0.231427	-0.114913	0.0247534	TRUE	TRUE	1.8654	1.99805	-0.132649
RAPGEF3	0.00504695	0.903864	1.51462	0.293109	0.0247534	TRUE	TRUE	5.66801	4.32648	1.34153
ZNF559-ZNF177	0.00505197	-0.155189	0.105398	-0.415776	0.0247632	TRUE	TRUE	1.31162	1.7015	-0.389881
PHLPP2	0.00506187	-0.269861	-0.0545359	-0.485187	0.024788	TRUE	TRUE	1.75964	2.46506	-0.705418
RTTN	0.0050631	-0.204489	0.119739	-0.528716	0.024788	TRUE	TRUE	1.34523	2.22754	-0.882307
MARF1	0.00507749	-0.11283	0.0432154	-0.268876	0.0248435	TRUE	TRUE	1.72124	2.05484	-0.333607
AC009403.1	0.00508134	-0.212399	0.070623	-0.495421	0.0248466	TRUE	TRUE	1.77288	2.48441	-0.711534
EPB41L2	0.00508419	-0.848205	-0.258326	-1.43808	0.0248466	TRUE	TRUE	5.53756	6.73672	-1.19916
RGS3	0.00508787	-0.118361	0.230569	-0.467292	0.0248497	TRUE	TRUE	1.68757	2.1871	-0.499528
NPEPL1	0.00509244	-0.216757	-0.0472414	-0.386272	0.0248572	TRUE	TRUE	1.02219	1.41327	-0.391077
TMED4	0.00510727	-0.259485	-0.0902507	-0.42872	0.0249147	TRUE	TRUE	0.94994	1.4778	-0.527863
ZNF770	0.00512123	0.114013	0.276992	-0.048965	0.0249679	TRUE	TRUE	1.50532	1.70394	-0.198628
GAB2	0.0051507	0.831965	1.65063	0.0132954	0.0250817	TRUE	TRUE	4.07161	4.08684	-0.0152316
GPT	0.00514917	0.0101238	0.0510154	-0.0307678	0.0250817	TRUE	TRUE	0.752607	0.671772	0.080835
AC004540.1	0.00516015	0.126584	0.401965	-0.148796	0.0251127	TRUE	TRUE	0.788014	0.934314	-0.1463
SETD2	0.0051705	-0.173604	0.0663792	-0.413587	0.0251332	TRUE	TRUE	4.91107	5.68257	-0.771503
TPR	0.00516944	-0.17779	0.0722669	-0.427847	0.0251332	TRUE	TRUE	2.58776	3.20807	-0.620315
GATD1	0.00518064	0.174855	0.294473	0.055236	0.0251675	TRUE	TRUE	1.2433	1.05573	0.187568
STX17	0.00519107	-0.225327	-0.0191853	-0.431469	0.0251886	TRUE	TRUE	1.4063	2.24067	-0.834378
TFB1M	0.00519115	-0.498924	-0.153135	-0.844713	0.0251886	TRUE	TRUE	1.20181	2.19351	-0.991702
SPEN	0.00519953	-0.351682	-0.105635	-0.597728	0.0252143	TRUE	TRUE	4.12731	5.01164	-0.884331
F8	0.00521488	-0.274358	-0.0433324	-0.505383	0.0252738	TRUE	TRUE	0.806961	1.3232	-0.516239
IQCK	0.00522122	-0.599216	-0.0864152	-1.11202	0.0252895	TRUE	TRUE	4.67597	5.88361	-1.20764
DUSP16	0.00526765	0.40124	0.77311	0.0293701	0.0254993	TRUE	TRUE	2.47138	2.62312	-0.151739
KIAA1551	0.00527737	-0.26224	-0.101748	-0.422731	0.0255312	TRUE	TRUE	1.51616	2.15029	-0.634132
GYS1	0.00528174	0.286807	0.471358	0.102255	0.0255373	TRUE	TRUE	2.20187	2.00692	0.194956
TMEM131	0.00529423	-0.470154	-0.195714	-0.744593	0.0255825	TRUE	TRUE	4.14923	5.21686	-1.06764
DUSP22	0.0053063	0.416144	0.641279	0.191009	0.0256257	TRUE	TRUE	1.39083	1.18435	0.206487
AC016907.2	0.00532119	-0.106085	-0.00455206	-0.207618	0.0256679	TRUE	TRUE	0.948565	1.24389	-0.295328
GOLGA5	0.00532132	-0.227791	-0.0798779	-0.375704	0.0256679	TRUE	TRUE	0.827109	1.31304	-0.485934
FGFR1OP2	0.00534275	0.160322	0.401435	-0.0807919	0.0257561	TRUE	TRUE	2.4835	3.06567	-0.582176
PTK2	0.00537588	-0.300833	-0.145183	-0.456484	0.0259005	TRUE	TRUE	7.76501	8.58593	-0.820923
PRICKLE2	0.00538251	0.45067	0.691287	0.210054	0.0259142	TRUE	TRUE	5.45608	5.96393	-0.507846
USP45	0.00538506	0.161056	0.385203	-0.0630901	0.0259142	TRUE	TRUE	2.14204	2.70098	-0.558936
NCOA5	0.00539097	-0.139493	0.234209	-0.513196	0.0259274	TRUE	TRUE	1.19089	1.8743	-0.683403
HBP1	0.00540979	0.161919	0.640462	-0.316625	0.0259727	TRUE	TRUE	2.82996	3.11338	-0.28342
MTA1	0.00540745	-0.229516	-0.0934523	-0.365579	0.0259727	TRUE	TRUE	1.79326	2.05723	-0.263968
TRIM27	0.00540991	0.0558051	0.238382	-0.126772	0.0259727	TRUE	TRUE	0.923197	1.18389	-0.260695
NUMB	0.00543802	0.117348	0.530047	-0.295352	0.0260923	TRUE	TRUE	5.72365	6.12253	-0.398876
ERC2	0.00545377	-0.336982	0.268037	-0.942001	0.0261219	TRUE	TRUE	0.77963	1.28871	-0.509077
PDLIM3	0.00545157	0.45245	0.682925	0.221975	0.0261219	TRUE	TRUE	1.9197	1.75392	0.165789
TPM1	0.0054505	0.392166	0.645702	0.138631	0.0261219	TRUE	TRUE	1.867	2.32617	-0.45917
HIC2	0.00546735	0.547662	0.844485	0.25084	0.0261716	TRUE	TRUE	1.34361	1.40475	-0.0611419
ANP32A	0.00547207	0.406222	0.652723	0.159721	0.0261774	TRUE	TRUE	2.244	2.56996	-0.325956
TAMM41	0.00547817	-0.246255	0.037457	-0.529968	0.0261774	TRUE	TRUE	1.65165	2.58252	-0.930871
THOC2	0.00547786	-0.149071	0.114726	-0.412867	0.0261774	TRUE	TRUE	3.63366	4.34715	-0.713489
AL357055.3	0.00549377	0.198266	0.387915	0.00861658	0.0262366	TRUE	TRUE	0.930535	1.09943	-0.168895
TMUB2	0.00552812	-0.102453	0.177545	-0.38245	0.0263852	TRUE	TRUE	1.30104	1.7789	-0.477858
RCBTB1	0.00553602	-0.0948413	0.0218647	-0.211547	0.0264075	TRUE	TRUE	0.584526	0.948979	-0.364453
DIP2C	0.00554033	0.489859	0.749188	0.23053	0.0264127	TRUE	TRUE	7.69751	7.57419	0.123314
AMBRA1	0.00554722	0.400913	0.642512	0.159314	0.0264301	TRUE	TRUE	4.37389	4.61144	-0.237551
TENT4A	0.00555167	-0.328519	-0.100272	-0.556765	0.0264359	TRUE	TRUE	1.65553	2.33051	-0.674985
CHD8	0.00556482	-0.258962	-0.0382151	-0.47971	0.0264714	TRUE	TRUE	2.49906	3.19028	-0.691224
RNF213	0.0055656	-0.496354	-0.192726	-0.799982	0.0264714	TRUE	TRUE	3.62953	4.67398	-1.04445
LPCAT1	0.00562136	0.284595	0.474655	0.0945361	0.0267088	TRUE	TRUE	1.16966	1.20897	-0.039314
RRP8	0.00562204	0.0893763	0.175147	0.00360535	0.0267088	TRUE	TRUE	0.783614	0.700105	0.0835096
BCLAF3	0.0056393	-0.249042	0.200957	-0.69904	0.0267752	TRUE	TRUE	1.98499	2.92522	-0.940226
RBM41	0.00566606	-0.378959	-0.172438	-0.58548	0.0268867	TRUE	TRUE	1.41683	2.20058	-0.783743
TCF4	0.00567789	-0.351377	-0.162364	-0.54039	0.0269272	TRUE	TRUE	8.2455	9.07656	-0.831064
LETM1	0.00569402	0.217974	0.384791	0.0511567	0.026988	TRUE	TRUE	1.05996	1.10145	-0.0414918
PLEKHA2	0.00571147	0.293656	0.472461	0.114851	0.027055	TRUE	TRUE	2.04872	2.01688	0.0318394
ARL5A	0.00573024	0.325327	0.520622	0.130033	0.0270812	TRUE	TRUE	1.40574	1.54199	-0.136257
HSCB	0.00572886	0.396283	0.599668	0.192897	0.0270812	TRUE	TRUE	1.73045	1.56534	0.165104
NPFFR1	0.00572754	-0.152263	-0.0365766	-0.26795	0.0270812	TRUE	TRUE	0.6868	0.990208	-0.303408
THRB	0.00572149	-0.469274	0.0945588	-1.03311	0.0270812	TRUE	TRUE	5.1734	6.38662	-1.21322
PPP2R3C	0.00573442	-0.228435	0.0658238	-0.522694	0.0270853	TRUE	TRUE	1.95074	2.66674	-0.716006
RBM5	0.005768	0.357114	0.603329	0.1109	0.0272282	TRUE	TRUE	3.87954	4.25433	-0.37479
CHMP1A	0.00577431	0.116642	0.244199	-0.0109153	0.0272422	TRUE	TRUE	0.805833	0.785263	0.0205704
ANO8	0.00580412	0.25807	0.471618	0.044522	0.0273513	TRUE	TRUE	3.20674	3.03732	0.169417
ZFX	0.00580261	-0.122989	0.146341	-0.392319	0.0273513	TRUE	TRUE	1.80636	2.6379	-0.83154
MTFR1	0.00583334	0.237977	0.389795	0.0861596	0.0274731	TRUE	TRUE	0.922951	1.05119	-0.128238
CD44	0.00583702	3.23687	4.93787	1.53587	0.0274746	TRUE	TRUE	4.44646	2.32427	2.12219
NUP85	0.00584317	0.229159	0.414085	0.0442328	0.0274878	TRUE	TRUE	0.958891	1.00435	-0.045461
LINC02062	0.00585338	-0.451097	0.0829272	-0.985122	0.02752	TRUE	TRUE	3.98155	5.42704	-1.44549
CPEB4	0.00586108	0.206017	0.334511	0.0775227	0.0275245	TRUE	TRUE	7.49221	7.85024	-0.358026
PTPN23	0.00585988	0.165192	0.320521	0.00986392	0.0275245	TRUE	TRUE	0.892302	0.867747	0.0245548
SAP30	0.00589295	-0.259957	-0.0210702	-0.498844	0.0276583	TRUE	TRUE	0.663761	1.18725	-0.523494
ZNF106	0.00590092	0.359437	0.601082	0.117792	0.0276798	TRUE	TRUE	3.01123	3.25766	-0.246429
ZNF546	0.00590774	-0.0371987	0.0790844	-0.153482	0.0276959	TRUE	TRUE	0.746316	1.11568	-0.369365
AL359710.1	0.00592181	-0.358616	0.120598	-0.837831	0.027746	TRUE	TRUE	2.47376	3.57883	-1.10507
SPTBN1	0.00593303	-0.41314	-0.164278	-0.662001	0.0277826	TRUE	TRUE	7.36205	8.40487	-1.04283
SMC5-AS1	0.00593963	-0.230388	-0.0415879	-0.419188	0.0277976	TRUE	TRUE	1.12061	1.78153	-0.660917
GOLGA8N	0.00594725	0.129612	0.234993	0.0242315	0.0278015	TRUE	TRUE	0.721085	0.739411	-0.0183257
RAB12	0.00594539	0.236238	0.438738	0.0337373	0.0278015	TRUE	TRUE	1.75737	2.07674	-0.31937
DGKZ	0.00595835	-0.230721	0.203835	-0.665278	0.0278215	TRUE	TRUE	2.84983	3.22235	-0.372513
USP2	0.00595549	0.1057	0.17394	0.0374594	0.0278215	TRUE	TRUE	0.882716	0.601972	0.280743
EXTL2	0.00596298	-0.289025	-0.0572612	-0.520789	0.0278272	TRUE	TRUE	1.39713	2.02156	-0.624426
IQGAP1	0.0059735	0.680864	1.22243	0.139295	0.0278604	TRUE	TRUE	2.96173	3.09807	-0.136344
AL136164.2	0.00600688	-0.166874	0.229209	-0.562958	0.0279329	TRUE	TRUE	1.29111	1.98933	-0.698221
CCNK	0.00599561	0.101679	0.264911	-0.061553	0.0279329	TRUE	TRUE	1.09092	1.29167	-0.200756
PSMD3	0.00600608	0.0515223	0.503851	-0.400806	0.0279329	TRUE	TRUE	0.908799	1.15049	-0.241691
RAPGEF1	0.00600086	0.399454	0.658224	0.140684	0.0279329	TRUE	TRUE	2.72888	3.37842	-0.649538
RNF8	0.00601295	0.221467	0.435717	0.00721802	0.0279329	TRUE	TRUE	1.56004	1.84302	-0.28298
WDR47	0.00599972	-0.343591	-0.0219174	-0.665265	0.0279329	TRUE	TRUE	1.48902	2.26245	-0.773431
ZNF155	0.00601053	-0.00954763	0.185421	-0.204516	0.0279329	TRUE	TRUE	1.21862	1.60717	-0.388552
ENSA	0.00604918	0.907576	1.52079	0.294367	0.0280693	TRUE	TRUE	5.67698	4.86047	0.816512
MIB2	0.00604688	-0.181093	-0.0146627	-0.347522	0.0280693	TRUE	TRUE	1.1381	1.39389	-0.255789
MROH8	0.00607078	-0.0948841	0.0327212	-0.222489	0.0281412	TRUE	TRUE	1.1342	1.40045	-0.266251
RAF1	0.00607155	0.474208	0.718195	0.230221	0.0281412	TRUE	TRUE	3.69933	3.8646	-0.165267
NUFIP2	0.00607886	0.711691	1.28457	0.138814	0.0281516	TRUE	TRUE	4.24108	4.34945	-0.108368
TSSC4	0.00608068	0.246004	0.421434	0.0705747	0.0281516	TRUE	TRUE	0.908315	0.535815	0.3725
IFT52	0.00609303	0.0493716	0.208645	-0.109901	0.0281928	TRUE	TRUE	1.20419	1.34341	-0.13922
HEATR5B	0.00609921	-0.382613	-0.0954892	-0.669736	0.0282054	TRUE	TRUE	1.95056	2.92147	-0.970914
KLC1	0.00610289	-0.398548	0.536504	-1.3336	0.0282065	TRUE	TRUE	3.21837	4.14962	-0.931244
EIF2AK4	0.00612168	-0.179408	0.0759812	-0.434798	0.0282273	TRUE	TRUE	2.0933	3.03407	-0.940768
MGST1	0.00612467	0.258931	0.413121	0.104741	0.0282273	TRUE	TRUE	6.28302	7.16858	-0.885563
MN1	0.00611793	0.112162	0.183664	0.0406597	0.0282273	TRUE	TRUE	1.14764	0.799545	0.348094
SERHL2	0.00612241	0.867312	1.67377	0.0608499	0.0282273	TRUE	TRUE	0.986588	0.906903	0.0796852
TGOLN2	0.00611911	-0.0704647	0.398699	-0.539629	0.0282273	TRUE	TRUE	1.28363	1.78123	-0.497595
CAMKMT	0.00613364	-0.163815	0.310357	-0.637986	0.0282528	TRUE	TRUE	4.70639	5.47839	-0.771998
TMED10	0.0061448	0.56954	0.958851	0.180229	0.0282882	TRUE	TRUE	3.59119	3.57136	0.0198323
MRPL1	0.00614953	-0.175068	0.122235	-0.472371	0.0282941	TRUE	TRUE	1.34749	1.9593	-0.611809
CCT6A	0.00618971	-0.534661	0.376463	-1.44579	0.0284629	TRUE	TRUE	0.408018	0.951651	-0.543633
DENND6A-AS1	0.00619701	0.142378	0.276851	0.00790501	0.0284645	TRUE	TRUE	0.663851	0.826991	-0.16314
STARD3NL	0.00619561	0.197533	0.40405	-0.00898308	0.0284645	TRUE	TRUE	1.07117	1.40331	-0.332141
ATP13A2	0.00620673	0.882424	1.59543	0.169414	0.0284931	TRUE	TRUE	1.28981	1.15814	0.131671
GPR75-ASB3	0.00621177	-0.584152	-0.140744	-1.02756	0.0285003	TRUE	TRUE	6.48506	6.97639	-0.491329
ZNF821	0.00621543	-0.19544	-0.0617531	-0.329128	0.028501	TRUE	TRUE	0.936543	1.37766	-0.441118
MOB2	0.00622383	-0.0453207	0.132648	-0.223289	0.0285236	TRUE	TRUE	0.805165	1.09136	-0.286194
PTCH1	0.00622795	-0.746031	-0.114816	-1.37725	0.0285265	TRUE	TRUE	2.40675	3.58491	-1.17816
SYAP1	0.00623727	0.187438	0.364199	0.0106766	0.0285532	TRUE	TRUE	1.05557	1.18539	-0.129813
CMIP	0.00624533	0.490948	0.733659	0.248237	0.028574	TRUE	TRUE	5.63094	5.97671	-0.345778
DET1	0.00627928	-0.218631	-0.0716221	-0.36564	0.028708	TRUE	TRUE	0.6776	1.13996	-0.462361
TRAPPC13	0.00628163	-0.206097	-0.0253823	-0.386811	0.028708	TRUE	TRUE	1.59913	2.24707	-0.647941
SHQ1	0.00629523	0.272161	0.498482	0.0458409	0.0287541	TRUE	TRUE	0.718312	0.989516	-0.271204
CARHSP1	0.00630598	-0.160141	-0.00278818	-0.317495	0.0287871	TRUE	TRUE	1.0037	1.4003	-0.396605
KMT2B	0.00631607	0.10866	0.255502	-0.0381831	0.0287919	TRUE	TRUE	1.41201	1.36259	0.0494239
PURA	0.00631412	-0.536993	-0.21502	-0.858966	0.0287919	TRUE	TRUE	2.46405	3.41376	-0.949714
RIPOR2	0.00631759	-0.472998	-0.232879	-0.713117	0.0287919	TRUE	TRUE	2.13072	2.82697	-0.696252
CNOT4	0.00637229	-0.266779	-0.0322689	-0.501288	0.029025	TRUE	TRUE	4.32841	5.4501	-1.12169
WBP2NL	0.00638338	0.715158	1.1065	0.323815	0.0290593	TRUE	TRUE	3.15808	3.25692	-0.0988392
ADAM9	0.00640766	0.516445	0.79244	0.240449	0.0290953	TRUE	TRUE	1.49035	1.59876	-0.108408
AQP1	0.00640078	1.24051	2.16577	0.315242	0.0290953	TRUE	TRUE	2.35365	1.26683	1.08682
CDHR3	0.00640978	0.539721	0.829385	0.250057	0.0290953	TRUE	TRUE	7.02934	7.08681	-0.0574705
PFKFB3	0.00640871	1.31067	2.13816	0.483194	0.0290953	TRUE	TRUE	6.79122	5.50666	1.28456
PSMD12	0.00641211	-0.237436	0.381637	-0.856508	0.0290953	TRUE	TRUE	0.884742	1.55644	-0.671703
TMEM65	0.00641264	0.55499	0.880234	0.229746	0.0290953	TRUE	TRUE	2.20007	2.03499	0.165079
LINC01748	0.00643334	-0.717935	-0.27986	-1.15601	0.029173	TRUE	TRUE	5.94112	6.88308	-0.941968
TSPAN31	0.00643898	0.221949	0.375408	0.0684894	0.0291824	TRUE	TRUE	0.92478	0.943136	-0.0183567
ENGASE	0.00644379	0.156862	0.2819	0.0318246	0.0291881	TRUE	TRUE	0.818587	0.759086	0.0595014
CAST	0.00646173	0.836862	1.41537	0.258355	0.029249	TRUE	TRUE	4.15587	4.20434	-0.0484712
FAF2	0.0064644	0.330946	0.614875	0.0470181	0.029249	TRUE	TRUE	2.65943	2.80631	-0.146876
GDF11	0.00647	-0.114448	-0.0121138	-0.216783	0.0292581	TRUE	TRUE	0.876688	1.12716	-0.250472
CCDC84	0.00648169	-0.308013	-0.00146945	-0.614556	0.0292948	TRUE	TRUE	2.02026	2.77909	-0.758828
G3BP2	0.0064943	-0.913959	0.090318	-1.91824	0.0293356	TRUE	TRUE	0.616789	1.63532	-1.01853
ARMH4	0.00650456	-0.169578	0.138086	-0.477241	0.0293578	TRUE	TRUE	4.27819	4.93343	-0.655239
MTRR	0.00651079	0.387875	0.614062	0.161687	0.0293578	TRUE	TRUE	1.04393	1.24312	-0.199196
POLR2H	0.00651357	0.244555	0.416585	0.0725247	0.0293578	TRUE	TRUE	1.29377	1.25698	0.0367898
PRMT2	0.00651229	0.176671	0.423394	-0.0700516	0.0293578	TRUE	TRUE	3.21654	3.69444	-0.477902
KIAA1755	0.00653149	0.906469	1.52312	0.289818	0.0294223	TRUE	TRUE	5.22357	4.20308	1.0205
AKIRIN1	0.00656639	0.354522	0.563785	0.145259	0.0295232	TRUE	TRUE	1.94226	2.10999	-0.16773
KLHL36	0.00655864	-0.0853295	0.0829838	-0.253643	0.0295232	TRUE	TRUE	0.962004	1.29377	-0.331764
MAN2A1	0.00657195	0.13581	0.460084	-0.188465	0.0295232	TRUE	TRUE	4.89494	5.32058	-0.425648
SORCS2	0.00657113	0.438592	0.707762	0.169421	0.0295232	TRUE	TRUE	6.60961	6.34794	0.26167
WWP2	0.00656617	0.056503	0.27759	-0.164584	0.0295232	TRUE	TRUE	1.69759	2.24265	-0.545066
MBOAT7	0.00659373	0.819735	1.5423	0.097174	0.0295886	TRUE	TRUE	1.10815	0.927264	0.18089
SLC16A2	0.00659174	0.421011	0.735537	0.106484	0.0295886	TRUE	TRUE	1.74869	1.58856	0.160125
PTPRG	0.00660651	-0.246935	0.122374	-0.616243	0.0296134	TRUE	TRUE	7.23629	7.97144	-0.735146
ZKSCAN8	0.00660475	-0.118206	0.0492419	-0.285654	0.0296134	TRUE	TRUE	0.835358	1.28927	-0.45391
HMGB2	0.00661096	0.352339	0.590166	0.114512	0.0296171	TRUE	TRUE	0.735636	0.892138	-0.156502
MPST	0.00662658	0.0833025	0.177218	-0.0106129	0.0296546	TRUE	TRUE	0.858362	0.806133	0.0522293
WDR5	0.00662613	-0.112838	0.0390817	-0.264757	0.0296546	TRUE	TRUE	0.836694	1.14219	-0.305493
TOP3B	0.00665193	0.00875037	0.12734	-0.109839	0.0297517	TRUE	TRUE	0.626124	0.787349	-0.161225
ZBTB10	0.00665592	0.100126	0.299942	-0.0996893	0.0297533	TRUE	TRUE	1.14084	1.45548	-0.314632
ITPR2	0.00667141	0.0717782	0.22474	-0.0811832	0.0298006	TRUE	TRUE	9.38611	9.31421	0.0718967
SLC25A3	0.0066738	-0.881607	0.421543	-2.18476	0.0298006	TRUE	TRUE	0.240693	1.23372	-0.993025
DDX46	0.00667826	-0.309806	-0.102539	-0.517072	0.0298043	TRUE	TRUE	2.7736	3.42912	-0.655518
ACADM	0.00668586	-0.234237	-0.0167723	-0.451702	0.0298219	TRUE	TRUE	1.6957	2.52839	-0.832691
TBCK	0.00670049	-0.299878	-0.0491725	-0.550583	0.0298709	TRUE	TRUE	4.80924	6.02719	-1.21794
ABCE1	0.00671081	0.255746	0.427632	0.0838606	0.0298843	TRUE	TRUE	0.939693	1.00474	-0.0650472
ZNF208	0.00670903	0.509532	0.772026	0.247039	0.0298843	TRUE	TRUE	1.23933	0.738951	0.500375
BRD1	0.00672905	-0.0222665	0.168297	-0.21283	0.0299166	TRUE	TRUE	1.57891	1.98049	-0.401587
GALNT11	0.00672528	-0.0059588	0.371565	-0.383483	0.0299166	TRUE	TRUE	2.72785	3.43828	-0.710429
HDAC1	0.0067262	0.233539	0.384518	0.0825587	0.0299166	TRUE	TRUE	1.38333	1.35106	0.0322677
CFAP47	0.00673695	0.592348	1.24619	-0.0614911	0.0299355	TRUE	TRUE	1.82588	1.91161	-0.0857203
PRDX1	0.00675326	-0.311097	0.423317	-1.04551	0.0299917	TRUE	TRUE	0.697238	1.54902	-0.851782
YPEL3	0.00675732	-0.290874	0.640904	-1.22265	0.0299934	TRUE	TRUE	0.618413	1.45632	-0.837911
SEC11C	0.00676496	0.493502	0.778395	0.208609	0.030011	TRUE	TRUE	1.46532	1.91794	-0.452625
LAMB2	0.00677574	0.119199	0.24593	-0.00753263	0.0300425	TRUE	TRUE	1.01326	0.947628	0.0656278
APOE	0.00678201	0.528523	0.826132	0.230915	0.030054	TRUE	TRUE	7.20976	6.66925	0.540511
ATP5S	0.00678986	-0.0601207	0.0734665	-0.193708	0.0300563	TRUE	TRUE	1.02223	1.36312	-0.340891
SERINC5	0.00678787	0.324259	0.63511	0.0134089	0.0300563	TRUE	TRUE	3.88136	4.53781	-0.656452
CARS	0.00680901	0.706279	1.11113	0.301433	0.0301247	TRUE	TRUE	1.81122	1.91783	-0.106615
PIK3IP1-AS1	0.00682152	-0.0859651	0.0403819	-0.212312	0.0301637	TRUE	TRUE	0.553978	0.821057	-0.26708
AC012593.1	0.00683036	-0.285717	0.102624	-0.674058	0.0301865	TRUE	TRUE	2.80265	3.25077	-0.448116
NEDD4	0.00683966	0.992078	1.5178	0.466354	0.0302113	TRUE	TRUE	2.24784	2.06316	0.184672
KIFAP3	0.00687317	-0.0180351	0.317048	-0.353118	0.0303429	TRUE	TRUE	2.99533	3.90468	-0.909346
ADD3	0.00688028	-0.272544	-0.126085	-0.419003	0.0303579	TRUE	TRUE	7.91633	8.76715	-0.850814
PRDM16	0.00689056	0.361031	0.586513	0.135548	0.0303868	TRUE	TRUE	7.46311	7.39921	0.0638999
AL158055.1	0.00690861	-0.0404396	0.089731	-0.17061	0.0304122	TRUE	TRUE	0.598966	0.926036	-0.32707
KIF5B	0.00691118	0.714643	1.3092	0.120085	0.0304122	TRUE	TRUE	3.62883	3.38981	0.239021
MRPL19	0.0069004	-0.190474	0.00432378	-0.385272	0.0304122	TRUE	TRUE	1.4494	2.00449	-0.55509
NUDT12	0.00691076	-0.0885853	0.00218559	-0.179356	0.0304122	TRUE	TRUE	0.547952	0.850848	-0.302896
CLINT1	0.00693714	-0.076378	0.107601	-0.260357	0.0304608	TRUE	TRUE	1.66337	2.19469	-0.531328
RHBDD2	0.00693709	-0.3912	0.30583	-1.08823	0.0304608	TRUE	TRUE	0.625196	0.958821	-0.333625
USPL1	0.00692667	-0.174526	-0.00655625	-0.342495	0.0304608	TRUE	TRUE	1.05364	1.60669	-0.553047
WWTR1	0.00692982	1.24559	2.12572	0.365466	0.0304608	TRUE	TRUE	4.55564	3.84145	0.714189
LCLAT1	0.00694638	0.199585	0.60025	-0.201079	0.030485	TRUE	TRUE	1.78271	2.30894	-0.526234
WIPF2	0.0069553	-0.444108	-0.175542	-0.712674	0.0305078	TRUE	TRUE	3.76204	4.56411	-0.802067
EED	0.00696131	-0.166568	-0.0238123	-0.309323	0.0305178	TRUE	TRUE	1.01701	1.51768	-0.500671
SLC6A8	0.00697048	0.364847	0.578523	0.151172	0.0305416	TRUE	TRUE	1.82068	1.38767	0.433003
ARL6IP4	0.00697691	0.811969	1.35416	0.26978	0.0305521	TRUE	TRUE	1.26807	1.26016	0.00791127
MRS2	0.00698409	-0.211232	-0.0763057	-0.346158	0.0305521	TRUE	TRUE	1.02752	1.47529	-0.447769
PTPRK	0.00698399	-0.615418	-0.162583	-1.06825	0.0305521	TRUE	TRUE	4.7099	5.96366	-1.25376
ABHD3	0.0070002	1.29067	2.10327	0.478079	0.0306062	TRUE	TRUE	2.99183	3.03045	-0.0386174
DPYSL2	0.00700496	0.34033	0.519232	0.161428	0.0306107	TRUE	TRUE	8.64548	8.33429	0.311191
FARP1	0.00703169	-0.267026	-0.126404	-0.407648	0.030711	TRUE	TRUE	7.1159	7.96846	-0.852563
CBL	0.00706538	0.158568	0.33031	-0.013174	0.0308417	TRUE	TRUE	1.70347	1.97873	-0.275267
C9orf72	0.0071309	-0.630478	-0.120077	-1.14088	0.0311111	TRUE	TRUE	0.928162	1.74902	-0.820863
ACTR3B	0.00713878	-0.274493	-0.0982497	-0.450737	0.0311123	TRUE	TRUE	1.75025	2.35453	-0.604279
SLC39A10	0.00713799	-1.15592	-0.227977	-2.08386	0.0311123	TRUE	TRUE	1.31979	2.72929	-1.4095
RAMP1	0.0071509	0.412111	0.667557	0.156666	0.0311485	TRUE	TRUE	4.4116	4.454	-0.0424042
SRPRB	0.0071601	0.196981	0.34426	0.0497016	0.031172	TRUE	TRUE	0.744336	0.738742	0.00559373
CNOT6	0.00716751	-0.152699	0.125327	-0.430725	0.0311876	TRUE	TRUE	1.13174	1.76004	-0.628307
CSF1	0.00719623	0.443249	0.694438	0.192061	0.0312461	TRUE	TRUE	1.49107	1.53344	-0.0423743
MED21	0.00718926	0.0996284	0.389631	-0.190375	0.0312461	TRUE	TRUE	0.629375	0.768507	-0.139132
RNF10	0.00718526	0.320523	0.517993	0.123054	0.0312461	TRUE	TRUE	2.22124	2.23012	-0.00888451
SLC25A16	0.00719295	0.238611	0.421775	0.0554465	0.0312461	TRUE	TRUE	1.83408	2.03178	-0.197693
IMPA1	0.00720402	0.254479	0.444102	0.0648573	0.0312633	TRUE	TRUE	1.34891	1.50705	-0.158147
NACA	0.0072098	-0.679059	0.706513	-2.06463	0.0312718	TRUE	TRUE	0.36956	1.33274	-0.963185
MRPL48	0.00722859	0.0795832	0.19423	-0.0350633	0.0313216	TRUE	TRUE	0.833219	0.896468	-0.063249
TRAF6	0.00722895	0.385524	0.613422	0.157626	0.0313216	TRUE	TRUE	1.19998	1.10385	0.096128
ARL2BP	0.00723702	0.303909	0.479977	0.127842	0.03134	TRUE	TRUE	1.08842	1.10366	-0.0152375
RTF2	0.0072414	0.0895382	0.267178	-0.0881016	0.0313423	TRUE	TRUE	0.975438	1.31497	-0.339531
DPY19L1	0.00724646	0.748731	1.14162	0.355844	0.0313477	TRUE	TRUE	3.79399	3.90243	-0.108441
SYMPK	0.00726411	0.304813	0.487515	0.122112	0.0314074	TRUE	TRUE	2.47031	2.29537	0.17494
PTPN4	0.00729356	-0.630183	-0.215136	-1.04523	0.031518	TRUE	TRUE	4.52006	5.67032	-1.15026
PPP4R3B	0.00730964	-0.108275	0.124203	-0.340753	0.0315708	TRUE	TRUE	2.98359	3.68824	-0.704646
FTX	0.00732031	-0.359208	-0.148688	-0.569728	0.0316002	TRUE	TRUE	8.85389	9.81416	-0.960278
FAM120AOS	0.00733904	0.298468	0.486605	0.110331	0.0316644	TRUE	TRUE	1.00006	1.16182	-0.161765
USP9Y	0.00735234	-8.01722e-10	6.3713e-07	-6.38734e-07	0.031705	TRUE	TRUE	2.48789	1.81654	0.671348
EXOC6	0.00740695	-0.288914	-0.0683931	-0.509435	0.0319237	TRUE	TRUE	1.93766	2.66313	-0.725471
ARFGEF3	0.00743559	-0.406134	-0.16792	-0.644348	0.0320134	TRUE	TRUE	2.29772	3.29233	-0.994601
ZBTB41	0.00743416	-0.221099	-0.0147151	-0.427483	0.0320134	TRUE	TRUE	1.31249	2.05713	-0.744642
BAHD1	0.00744795	0.360417	0.602449	0.118386	0.0320425	TRUE	TRUE	0.945207	0.874544	0.0706626
VPS4B	0.00745019	-0.0996261	0.10338	-0.302632	0.0320425	TRUE	TRUE	1.39654	2.03533	-0.638794
BTBD10	0.00749612	-0.196315	0.0403816	-0.433011	0.0322061	TRUE	TRUE	1.68014	2.57926	-0.899124
OTUD3	0.00749284	0.309713	0.486183	0.133243	0.0322061	TRUE	TRUE	1.0909	1.23308	-0.142176
DMAP1	0.00750966	-0.125524	-0.00391737	-0.247131	0.0322305	TRUE	TRUE	0.56776	0.829046	-0.261286
DPP7	0.00750904	0.441377	0.710609	0.172146	0.0322305	TRUE	TRUE	1.96698	1.79022	0.176755
ACOT13	0.00752654	0.122005	0.263726	-0.019717	0.0322859	TRUE	TRUE	1.21366	1.32953	-0.115863
SOGA1	0.00756699	-0.201187	-0.0346936	-0.367681	0.0324424	TRUE	TRUE	1.61967	2.05362	-0.433952
FSTL3	0.00757598	0.2967	0.492908	0.100492	0.0324639	TRUE	TRUE	2.26832	1.63755	0.630765
SEC31B	0.00761588	-0.0321764	0.129893	-0.194245	0.0326131	TRUE	TRUE	1.31452	1.58081	-0.266284
SEC61A2	0.00761877	-0.155525	0.0290324	-0.340082	0.0326131	TRUE	TRUE	1.32938	1.91721	-0.587838
SEMA3B	0.00762557	0.27025	0.555028	-0.0145288	0.0326251	TRUE	TRUE	3.0349	2.34886	0.686033
IL13RA1	0.007636	0.397191	0.706226	0.0881566	0.0326415	TRUE	TRUE	1.05123	0.546732	0.504496
SERINC3	0.00763739	-1.31386	0.657597	-3.28532	0.0326415	TRUE	TRUE	0.480155	1.4103	-0.93014
TLN2	0.00764402	0.497478	0.9864	0.00855521	0.0326528	TRUE	TRUE	3.86951	4.78588	-0.916367
AP003108.2	0.00765582	0.298702	0.494888	0.102517	0.0326862	TRUE	TRUE	2.26608	2.34094	-0.074864
ZBTB43	0.0076784	-0.345198	-0.0481797	-0.642216	0.0327655	TRUE	TRUE	2.50659	3.37448	-0.867891
MNAT1	0.00768674	-0.289378	-0.0413336	-0.537422	0.0327839	TRUE	TRUE	4.02079	5.36199	-1.3412
DBNL	0.00769692	-0.0850577	0.0461015	-0.216217	0.0328102	TRUE	TRUE	0.984362	1.24004	-0.255674
SSX2IP	0.00770278	-0.765948	-0.113918	-1.41798	0.0328181	TRUE	TRUE	1.8749	2.60866	-0.733756
ERCC8	0.00772147	-0.263842	0.107694	-0.635378	0.0328589	TRUE	TRUE	1.38302	2.28003	-0.897017
FBXO22	0.00772538	-0.28326	-0.08412	-0.4824	0.0328589	TRUE	TRUE	1.33564	2.04055	-0.704913
IFT81	0.00773057	0.0237775	0.196424	-0.148869	0.0328589	TRUE	TRUE	1.37231	1.69369	-0.321381
NFRKB	0.00773245	-0.166897	-0.047902	-0.285892	0.0328589	TRUE	TRUE	0.930892	1.3864	-0.455512
ZNF227	0.00773224	0.194366	0.35279	0.0359407	0.0328589	TRUE	TRUE	1.00421	1.137	-0.132792
RNF144B	0.00776697	0.171931	0.459743	-0.115881	0.0329884	TRUE	TRUE	0.957287	1.0229	-0.0656083
AL442071.1	0.00778073	0.394314	0.72862	0.0600085	0.0330126	TRUE	TRUE	0.813948	0.651207	0.162741
EIF2B1	0.00777694	0.172627	0.335389	0.0098646	0.0330126	TRUE	TRUE	0.940734	1.06203	-0.121297
TMLHE-AS1	0.0077857	-0.106702	-0.0158225	-0.197582	0.0330166	TRUE	TRUE	0.5762	0.948289	-0.372089
PHYHIPL	0.007792	-0.619565	-0.250799	-0.98833	0.0330261	TRUE	TRUE	5.21326	6.61334	-1.40007
TRDMT1	0.00779717	-0.243995	-0.0253519	-0.462637	0.0330309	TRUE	TRUE	1.4013	2.05649	-0.655189
BDH1	0.00780933	-0.543198	-0.163427	-0.92297	0.0330482	TRUE	TRUE	1.71075	2.69343	-0.982676
KPNA1	0.00780722	-0.111101	0.109603	-0.331805	0.0330482	TRUE	TRUE	2.63096	3.29659	-0.665633
CMSS1	0.00782094	0.351124	0.629099	0.073149	0.0330533	TRUE	TRUE	3.09965	3.71519	-0.61554
HINT3	0.00782195	-0.140949	0.379514	-0.661411	0.0330533	TRUE	TRUE	0.51927	1.10204	-0.582772
TMEM219	0.00782266	-0.20998	-0.0255429	-0.394418	0.0330533	TRUE	TRUE	0.97614	1.43097	-0.454833
LTN1	0.00783291	-0.399514	0.0771101	-0.876137	0.0330624	TRUE	TRUE	1.73842	2.98255	-1.24412
TRIM22	0.00783223	0.634339	1.09838	0.170295	0.0330624	TRUE	TRUE	0.741464	0.752013	-0.0105483
FBXO34	0.00785327	0.335365	0.565285	0.105445	0.033063	TRUE	TRUE	1.78382	2.0279	-0.244073
LSM5	0.00784293	-0.025503	0.106911	-0.157917	0.033063	TRUE	TRUE	0.701433	0.942648	-0.241215
PARP6	0.00784467	-0.34318	-0.0457281	-0.640632	0.033063	TRUE	TRUE	2.79477	3.47391	-0.679142
SNX9	0.0078518	0.230622	0.563909	-0.102666	0.033063	TRUE	TRUE	3.46144	4.01732	-0.555882
TPP2	0.00785117	-0.367669	-0.139965	-0.595373	0.033063	TRUE	TRUE	2.1592	3.07067	-0.911471
CNIH1	0.00785978	0.266639	0.452389	0.0808885	0.0330734	TRUE	TRUE	1.1143	1.30407	-0.189766
TMEM38B	0.00787426	0.216279	0.354587	0.0779704	0.0331173	TRUE	TRUE	0.755114	0.72515	0.0299649
GORASP2	0.00788566	-0.15726	0.00487565	-0.319396	0.0331323	TRUE	TRUE	0.775234	1.20588	-0.430645
TJP1	0.00788595	-0.218912	-0.0702726	-0.36755	0.0331323	TRUE	TRUE	7.50201	8.24936	-0.747347
HEY2	0.00789738	0.234248	0.399417	0.0690782	0.0331633	TRUE	TRUE	0.731799	0.719104	0.0126951
PPT1	0.00792792	0.266891	0.453129	0.080653	0.0332745	TRUE	TRUE	1.02031	0.850316	0.169992
HECTD1	0.00793798	-0.389111	-0.138135	-0.640088	0.0332996	TRUE	TRUE	3.76729	4.72696	-0.959667
FBXL12	0.0079451	0.199446	0.334285	0.0646076	0.0333124	TRUE	TRUE	0.922439	0.879796	0.0426431
SLC7A5	0.00795969	0.828245	1.52386	0.132634	0.0333564	TRUE	TRUE	1.11464	0.807344	0.307294
MTMR9	0.00796472	0.35059	0.580037	0.121143	0.0333604	TRUE	TRUE	1.8861	2.16727	-0.281167
BRD2	0.00796892	0.273648	0.527386	0.0199092	0.0333609	TRUE	TRUE	2.42781	2.43318	-0.00536129
EIF5B	0.00797546	-0.274388	-0.0266105	-0.522165	0.0333712	TRUE	TRUE	1.76069	2.44867	-0.687981
POLD2	0.00800388	0.178258	0.299677	0.05684	0.033473	TRUE	TRUE	1.01762	0.869746	0.147871
CCDC126	0.00801898	0.233045	0.393505	0.0725849	0.033519	TRUE	TRUE	1.11868	1.12058	-0.00190461
CREB1	0.00803192	0.342661	0.585559	0.0997644	0.0335388	TRUE	TRUE	2.79381	3.11175	-0.317933
PDLIM4	0.00802901	0.371447	0.698268	0.0446263	0.0335388	TRUE	TRUE	1.0792	0.459176	0.620022
TDRD3	0.00803983	-0.352069	-0.0913395	-0.612798	0.0335547	TRUE	TRUE	5.48026	6.20538	-0.725127
CDK9	0.00805652	-0.0806775	0.00589576	-0.167251	0.0336072	TRUE	TRUE	1.35476	1.38658	-0.0318161
ZNF354A	0.00806415	-0.0562834	0.0396258	-0.152193	0.0336219	TRUE	TRUE	0.620281	0.846583	-0.226302
DICER1-AS1	0.00807408	-0.00113064	0.195711	-0.197973	0.0336461	TRUE	TRUE	1.58877	1.98988	-0.401112
BAZ2A	0.00812637	-0.186205	0.0330602	-0.40547	0.0338468	TRUE	TRUE	2.27317	2.89825	-0.625083
DNAJC15	0.0081439	-0.219176	-0.0626496	-0.375703	0.0339025	TRUE	TRUE	1.23597	1.83006	-0.594084
ARL15	0.00815284	0.397573	0.607962	0.187184	0.0339224	TRUE	TRUE	1.77631	1.8593	-0.0829905
GATAD1	0.00815921	-0.245486	-0.0876171	-0.403354	0.0339258	TRUE	TRUE	2.3545	2.78103	-0.426535
IFI44	0.00816286	-0.624059	-0.16895	-1.07917	0.0339258	TRUE	TRUE	0.415572	1.5448	-1.12923
NSUN4	0.0081661	0.335232	0.602578	0.067887	0.0339258	TRUE	TRUE	1.07724	0.895742	0.181494
ELK3	0.00819443	0.291388	0.490115	0.0926606	0.0340262	TRUE	TRUE	0.815288	0.6708	0.144489
CUL3	0.00820502	-0.427619	-0.166798	-0.68844	0.0340529	TRUE	TRUE	4.19287	5.17932	-0.986446
PPP5C	0.00821504	-0.12443	0.0707251	-0.319586	0.0340772	TRUE	TRUE	1.862	2.35753	-0.495535
BNIP3	0.00826121	-0.857273	-0.202417	-1.51213	0.0341052	TRUE	TRUE	1.24085	2.02522	-0.78437
BTF3L4	0.00825037	0.334662	0.524759	0.144564	0.0341052	TRUE	TRUE	1.3015	1.31191	-0.0104063
EML4	0.00822606	-0.268897	-0.0084035	-0.529391	0.0341052	TRUE	TRUE	1.7293	2.56623	-0.836929
JOSD1	0.00825436	0.332523	0.517035	0.148011	0.0341052	TRUE	TRUE	1.31921	1.30975	0.00945585
MYOM1	0.00823946	0.585964	1.05804	0.113891	0.0341052	TRUE	TRUE	3.42041	3.50214	-0.0817377
REV1	0.00824129	-0.322487	-0.0805093	-0.564464	0.0341052	TRUE	TRUE	3.08263	3.95937	-0.876737
SLC16A9	0.0082493	-0.816931	-0.223276	-1.41059	0.0341052	TRUE	TRUE	3.14034	4.77773	-1.63739
SPOUT1	0.00825978	-0.0768312	0.0041647	-0.157827	0.0341052	TRUE	TRUE	0.875246	1.0102	-0.134954
SREK1IP1	0.0082635	0.128106	0.30226	-0.0460473	0.0341052	TRUE	TRUE	1.14999	1.39107	-0.241084
VIPAS39	0.00824837	0.170736	0.354372	-0.0129004	0.0341052	TRUE	TRUE	1.17363	1.39872	-0.225088
ANTXR1	0.00828279	0.28445	0.538157	0.0307423	0.0341373	TRUE	TRUE	5.28283	5.46155	-0.178716
ATL3	0.00827928	0.235844	0.439802	0.0318859	0.0341373	TRUE	TRUE	1.28712	1.56431	-0.27719
IL17RC	0.00828382	0.189512	0.312854	0.0661713	0.0341373	TRUE	TRUE	1.80049	1.44393	0.356562
CFAP36	0.0082891	-0.312346	-0.0248639	-0.599827	0.0341419	TRUE	TRUE	1.51085	2.09919	-0.588333
DNAH7	0.00830364	-1.74883	-0.542602	-2.95506	0.0341846	TRUE	TRUE	5.14325	7.07215	-1.9289
AF117829.1	0.00834013	-0.822003	-0.283017	-1.36099	0.0342658	TRUE	TRUE	4.59692	6.03135	-1.43443
NT5E	0.00833701	-0.165824	0.125064	-0.456712	0.0342658	TRUE	TRUE	1.47727	2.04178	-0.564504
RMND5B	0.00833885	0.180108	0.341827	0.0183886	0.0342658	TRUE	TRUE	1.22062	1.27522	-0.0546061
TSC22D2	0.00833513	0.808797	1.34103	0.276562	0.0342658	TRUE	TRUE	6.03554	5.80318	0.23236
DOK5	0.00836105	0.460939	0.854651	0.0672272	0.0343299	TRUE	TRUE	3.88665	3.80938	0.0772682
PARD3	0.00836413	-0.189468	-0.0513599	-0.327577	0.0343299	TRUE	TRUE	9.75963	10.1192	-0.359598
DVL3	0.00840067	-0.0493418	0.08316	-0.181844	0.0344467	TRUE	TRUE	1.15499	1.34333	-0.188341
PISD	0.00840102	0.227973	0.393252	0.0626945	0.0344467	TRUE	TRUE	1.46911	1.44819	0.0209181
CDC23	0.00843017	0.227181	0.390439	0.0639224	0.034506	TRUE	TRUE	0.785589	0.848672	-0.0630831
SLC13A5	0.00842552	-0.260984	-0.0455064	-0.476461	0.034506	TRUE	TRUE	1.0811	1.63374	-0.552648
TMLHE	0.00843201	0.0333636	0.250191	-0.183463	0.034506	TRUE	TRUE	1.55999	2.2012	-0.641207
TRRAP	0.00843237	-0.378326	-0.13361	-0.623042	0.034506	TRUE	TRUE	3.19236	4.1627	-0.970339
C12orf65	0.00843773	0.21728	0.387994	0.0465656	0.0345107	TRUE	TRUE	0.865276	0.859846	0.00543028
[truncated: 6,178 more rows]

## Sheet: Endo
gene	p_value	model_log2FC	model_log2FC_ci_hi	model_log2FC_ci_low	FDR	conv_C	conv_D	avg_log2CPM_C9ALS	avg_log2CPM_Control	avg_log2FC
ID1	9.84836e-10	3.48568	4.54354	2.42781	6.23204e-06	TRUE	TRUE	8.29837	5.1264	3.17196
ACER2	7.47377e-07	-2.28542	-1.26414	-3.30669	0.00181328	TRUE	TRUE	2.87242	4.89522	-2.0228
ANXA3	8.59648e-07	2.36049	3.30868	1.41231	0.00181328	TRUE	TRUE	6.59804	4.04748	2.55057
RBM42	1.63765e-06	0.393716	0.787164	0.000268381	0.00259076	TRUE	TRUE	1.19481	0.417253	0.77756
ACTN4	2.34602e-06	2.86897	3.94312	1.79482	0.00296912	TRUE	TRUE	7.47663	5.04642	2.43021
NR4A1	5.62738e-06	2.0047	3.61989	0.38951	0.00593501	TRUE	TRUE	2.55064	0.589602	1.96104
BHLHE40	2.20433e-05	-1.65268	-0.727854	-2.57751	0.0133337	TRUE	TRUE	2.56695	4.18754	-1.62059
HIF1A	2.52852e-05	-2.02316	-1.05718	-2.98915	0.0133337	TRUE	TRUE	2.61513	4.51351	-1.89837
MX1	2.3022e-05	-2.55517	-1.63256	-3.47779	0.0133337	TRUE	TRUE	2.94902	5.45268	-2.50366
RAPGEF5	2.28029e-05	-2.14428	-0.999196	-3.28936	0.0133337	TRUE	TRUE	4.10444	6.06859	-1.96416
RUSC2	2.44727e-05	1.6169	2.52527	0.708533	0.0133337	TRUE	TRUE	3.59542	1.65645	1.93896
STAT1	1.63258e-05	-1.12167	-0.333851	-1.90949	0.0133337	TRUE	TRUE	2.75415	4.0368	-1.28265
ECE1	3.40651e-05	-1.90187	-0.913807	-2.88994	0.0157425	TRUE	TRUE	3.25661	4.85814	-1.60154
LRP4	3.48286e-05	2.32979	3.64892	1.01067	0.0157425	TRUE	TRUE	2.89614	1.48415	1.41199
ANGPTL4	3.87534e-05	-2.32107	-1.14775	-3.49438	0.0163488	TRUE	TRUE	0.383756	1.69902	-1.31527
ADD1	4.28574e-05	1.66719	2.67836	0.656013	0.0169501	TRUE	TRUE	7.77984	6.05191	1.72793
AKIRIN2	4.78632e-05	0.476058	0.996739	-0.0446218	0.0178164	TRUE	TRUE	1.16119	0.471302	0.689884
ID3	5.39702e-05	2.41008	3.46734	1.35283	0.0189735	TRUE	TRUE	6.99505	3.95511	3.03994
DLEU2	6.01905e-05	2.18869	3.30679	1.07059	0.0192998	TRUE	TRUE	6.77046	4.75137	2.01909
STXBP1	6.09982e-05	-2.40606	-1.40928	-3.40285	0.0192998	TRUE	TRUE	1.65834	3.49335	-1.83501
HSPA8	6.66113e-05	1.69501	2.6128	0.77722	0.0200722	TRUE	TRUE	3.85244	2.07992	1.77251
ARRDC3	8.59458e-05	-2.0694	-1.06252	-3.07629	0.022661	TRUE	TRUE	1.50918	3.20258	-1.6934
FGD4	7.87889e-05	1.52463	2.46743	0.581829	0.022661	TRUE	TRUE	4.89763	3.04687	1.85076
ST13	8.36948e-05	1.98535	2.9944	0.9763	0.022661	TRUE	TRUE	3.01963	1.56151	1.45813
ASNSD1	0.000100851	0.29532	0.675038	-0.0843983	0.0245633	TRUE	TRUE	1.42509	0.850197	0.574895
DSTN	0.000100924	1.33109	2.28011	0.382076	0.0245633	TRUE	TRUE	6.02617	4.47554	1.55064
DOCK4	0.000118427	-1.17653	-0.149228	-2.20383	0.0258557	TRUE	TRUE	6.03002	7.13384	-1.10382
IFI44L	0.000118904	-2.17448	-1.16155	-3.18741	0.0258557	TRUE	TRUE	3.61389	5.66556	-2.05167
LRRC28	0.000128583	-1.99806	-1.02139	-2.97473	0.0258557	TRUE	TRUE	1.2152	2.58025	-1.36506
MRAS	0.000130491	1.25068	2.72606	-0.224691	0.0258557	TRUE	TRUE	1.23059	0.221852	1.00873
SIRT5	0.00013075	1.39589	2.50189	0.289889	0.0258557	TRUE	TRUE	1.6523	0.633575	1.01872
SLC2A3	0.00012662	-1.73711	-0.241478	-3.23274	0.0258557	TRUE	TRUE	4.9112	5.9559	-1.0447
PRICKLE2	0.000138424	-1.95819	-0.900546	-3.01584	0.0265439	TRUE	TRUE	6.16828	7.65369	-1.48541
CD58	0.000156872	1.47021	2.32228	0.618138	0.0291967	TRUE	TRUE	3.4325	1.64142	1.79107
IER3	0.000171247	-1.75293	-0.610424	-2.89543	0.0309615	TRUE	TRUE	0.920944	1.90897	-0.988029
CLEC1A	0.000183784	-1.21468	-0.337677	-2.09169	0.0323051	TRUE	TRUE	2.15751	3.4285	-1.27099
C1RL	0.000191828	-0.92896	-0.175617	-1.6823	0.032709	TRUE	TRUE	0.831656	1.53031	-0.698654
MT-ND3	0.000196419	2.09409	3.12512	1.06307	0.032709	TRUE	TRUE	5.1511	4.09719	1.05391
ENG	0.000224372	2.28654	3.36585	1.20723	0.0364057	TRUE	TRUE	7.46042	5.52909	1.93133
LRRC49	0.000268622	-0.955379	-0.226243	-1.68452	0.042496	TRUE	TRUE	0.460757	1.6268	-1.16605
PTGES3	0.000287987	1.45249	2.46958	0.435392	0.0436934	TRUE	TRUE	4.26153	2.94801	1.31352
SOX18	0.000290571	1.067	1.89464	0.239355	0.0436934	TRUE	TRUE	4.65939	3.33093	1.32846
WDR60	0.000296905	-1.45694	-0.497768	-2.41612	0.0436934	TRUE	TRUE	4.0199	5.50689	-1.48699
SLC1A1	0.000306946	1.66058	2.57517	0.745997	0.0441444	TRUE	TRUE	7.84036	6.18924	1.65113
FGGY	0.000342516	-1.06877	-0.0855245	-2.05201	0.0481653	TRUE	TRUE	0.767781	1.31012	-0.542343
UTP18	0.000356562	0.468579	1.16323	-0.226074	0.0490505	TRUE	TRUE	0.905026	0.579548	0.325479
GALNT15	0.000373472	1.34855	2.17088	0.526223	0.0493501	TRUE	TRUE	7.74971	6.34057	1.40914
SNRK	0.000374337	-1.3792	-0.437434	-2.32098	0.0493501	TRUE	TRUE	3.75413	5.17329	-1.41917
PLLP	0.000400844	1.43539	2.24992	0.620848	0.0517662	TRUE	TRUE	3.30519	1.46041	1.84478
CWC25	0.000453153	-0.727777	-0.0163148	-1.43924	0.0531028	TRUE	TRUE	0.563576	1.21046	-0.64688
EDN1	0.000429676	0.793501	1.67345	-0.0864462	0.0531028	TRUE	TRUE	6.4452	3.00665	3.43855
LIMD1	0.000450207	0.050493	0.650276	-0.54929	0.0531028	TRUE	TRUE	0.872101	0.833861	0.0382398
SMAP2	0.000441133	-0.987636	-0.280514	-1.69476	0.0531028	TRUE	TRUE	0.710318	1.95659	-1.24627
YBX3	0.000452523	-0.489449	0.677367	-1.65627	0.0531028	TRUE	TRUE	5.68419	5.92148	-0.237295
HIF1A-AS2	0.00047006	-2.40692	-0.870139	-3.94369	0.0540825	TRUE	TRUE	2.71271	5.11302	-2.40031
AC007038.1	0.000499869	-0.840076	-0.109048	-1.5711	0.0564852	TRUE	TRUE	0.626893	1.404	-0.777112
AC097376.2	0.000558787	1.45543	2.58876	0.322104	0.0571847	TRUE	TRUE	2.05843	0.990445	1.06799
ADM	0.000601805	-0.748202	-0.104556	-1.39185	0.0571847	TRUE	TRUE	0.682542	1.86902	-1.18647
AL121761.1	0.000610339	1.92436	3.14945	0.699277	0.0571847	TRUE	TRUE	2.31021	1.01298	1.29723
ARL15	0.000593565	-1.00391	0.0143149	-2.02213	0.0571847	TRUE	TRUE	8.53254	9.16551	-0.632969
FRMD3	0.000606854	1.38028	2.31913	0.441421	0.0571847	TRUE	TRUE	2.59921	1.4398	1.15941
IFIT3	0.000524397	-1.02823	-0.323484	-1.73297	0.0571847	TRUE	TRUE	1.33836	2.77617	-1.43781
LEF1	0.000532176	0.792528	1.27742	0.307635	0.0571847	TRUE	TRUE	8.13005	6.90754	1.22251
MCTP1	0.000582817	-1.81454	-0.70722	-2.92186	0.0571847	TRUE	TRUE	3.43866	4.64222	-1.20357
PLEC	0.000599493	1.76119	2.78319	0.739197	0.0571847	TRUE	TRUE	3.70991	2.47512	1.23479
PUDP	0.000623537	-1.10754	-0.294478	-1.9206	0.0571847	TRUE	TRUE	0.623336	1.46463	-0.84129
SMAD6	0.000593742	2.0031	3.02374	0.982457	0.0571847	TRUE	TRUE	5.97657	4.13869	1.83788
SMIM37	0.000619214	0.330048	0.743423	-0.0833264	0.0571847	TRUE	TRUE	1.03222	0.568099	0.464118
XAF1	0.000555003	-0.15483	0.761113	-1.07077	0.0571847	TRUE	TRUE	6.40625	6.3779	0.0283517
ACTR1B	0.000703272	-0.657744	-0.0784668	-1.23702	0.057522	TRUE	TRUE	1.03243	1.91885	-0.886424
BACE2	0.000650466	-1.52216	-0.117214	-2.9271	0.057522	TRUE	TRUE	4.71166	6.23329	-1.52163
BRF1	0.000703251	0.126701	0.788002	-0.5346	0.057522	TRUE	TRUE	0.939446	0.76792	0.171527
C9orf72	0.000672276	-1.60569	-0.71333	-2.49806	0.057522	TRUE	TRUE	1.24113	2.55318	-1.31205
CLIC2	0.000712902	1.22178	2.06283	0.380724	0.057522	TRUE	TRUE	2.54626	1.38513	1.16113
CTGF	0.000671225	0.900084	1.511	0.289172	0.057522	TRUE	TRUE	3.95975	1.7923	2.16745
IFI44	0.000708246	-1.90804	-0.974751	-2.84132	0.057522	TRUE	TRUE	3.12001	4.7979	-1.6779
LIMCH1	0.000715042	1.31509	2.08863	0.541551	0.057522	TRUE	TRUE	8.0976	6.49933	1.59826
MYO9A	0.000718116	1.79818	2.73753	0.858837	0.057522	TRUE	TRUE	5.42508	3.68904	1.73603
PHACTR1	0.00065144	-2.21599	-0.193506	-4.23847	0.057522	TRUE	TRUE	5.29016	6.41821	-1.12806
HSP90AA1	0.000731398	1.39184	2.68919	0.0944816	0.0578536	TRUE	TRUE	5.6245	4.51078	1.11373
ARSG	0.000759933	-1.23154	-0.482192	-1.98089	0.058981	TRUE	TRUE	1.49502	2.99003	-1.49502
PHLPP2	0.000764293	0.872401	1.6459	0.0989046	0.058981	TRUE	TRUE	1.5543	0.514616	1.03969
TRPM6	0.000813737	-1.54413	-0.671101	-2.41715	0.0620401	TRUE	TRUE	2.45092	3.89049	-1.43957
BAMBI	0.000921822	0.710583	1.45766	-0.0364926	0.0670493	TRUE	TRUE	1.748	0.680599	1.0674
LLGL2	0.000890724	1.00424	1.83015	0.178323	0.0670493	TRUE	TRUE	1.43404	0.406599	1.02744
NR2C2	0.000918654	2.05901	3.10443	1.01359	0.0670493	TRUE	TRUE	3.29607	1.68727	1.6088
SETX	0.000907688	0.0535535	1.0895	-0.982396	0.0670493	TRUE	TRUE	4.34139	4.33492	0.00646719
AMOTL2	0.000974467	0.268716	0.520852	0.0165804	0.0680556	TRUE	TRUE	2.228	1.07407	1.15393
BUD23	0.000989431	-0.144856	0.210241	-0.499953	0.0680556	TRUE	TRUE	0.789728	1.09153	-0.301803
CYR61	0.000967565	0.275066	0.612003	-0.0618714	0.0680556	TRUE	TRUE	2.46699	0.580044	1.88695
IFIT1	0.000980783	-0.874812	-0.226092	-1.52353	0.0680556	TRUE	TRUE	1.0502	2.24863	-1.19843
PLCG2	0.000955296	0.605905	1.0266	0.185215	0.0680556	TRUE	TRUE	7.52716	6.80981	0.717358
CTBP2	0.00102028	1.35246	2.22147	0.483453	0.0694232	TRUE	TRUE	6.06882	4.69611	1.37271
GIMAP4	0.00103181	-0.931134	-0.191643	-1.67063	0.0694604	TRUE	TRUE	2.31857	3.29434	-0.975776
E2F4	0.00109673	0.125607	0.311739	-0.060524	0.0729462	TRUE	TRUE	0.896711	0.601385	0.295326
MBNL1	0.00110664	0.813583	1.33751	0.289653	0.0729462	TRUE	TRUE	8.78014	7.61212	1.16802
ACTG1	0.0012505	1.77193	2.8481	0.695761	0.0801833	TRUE	TRUE	7.81996	6.18405	1.63592
SPARC	0.00124333	2.40939	3.55294	1.26584	0.0801833	TRUE	TRUE	6.41034	4.42417	1.98617
ZNRF3	0.00125445	-1.24238	-0.229851	-2.2549	0.0801833	TRUE	TRUE	2.39415	3.22529	-0.831142
EGFL7	0.00127664	-1.5927	-0.360974	-2.82443	0.0807856	TRUE	TRUE	6.68202	8.07836	-1.39633
HERC6	0.00137165	-1.25726	-0.423431	-2.09109	0.0859389	TRUE	TRUE	1.70496	2.95446	-1.2495
DNAJA1	0.00139617	1.70266	2.76548	0.639839	0.0866173	TRUE	TRUE	4.41024	2.97142	1.43882
CRLF3	0.00141439	0.710687	1.68315	-0.261779	0.0868955	TRUE	TRUE	1.297	0.442822	0.854183
RAPGEF1	0.00147781	1.17888	1.92452	0.433242	0.0899191	TRUE	TRUE	8.11118	6.75887	1.35231
ABCA1	0.00165329	-2.28408	-1.11918	-3.44898	0.0901896	TRUE	TRUE	1.71822	3.16496	-1.44675
ANKH	0.00162738	1.87949	2.90988	0.849097	0.0901896	TRUE	TRUE	4.8477	3.33449	1.51321
FP671120.1	0.00150771	-0.686244	0.0512301	-1.42372	0.0901896	TRUE	TRUE	7.30743	7.79851	-0.491078
GJA1	0.0015279	-1.24742	0.601376	-3.09621	0.0901896	TRUE	TRUE	1.88097	2.67388	-0.792917
GNA14	0.0016243	-1.45181	-0.457631	-2.44598	0.0901896	TRUE	TRUE	1.48164	2.6035	-1.12186
HNRNPH2	0.00164328	-0.600882	-0.0573107	-1.14445	0.0901896	TRUE	TRUE	1.08383	2.03775	-0.953917
PART1	0.00156966	0.755596	1.47234	0.0388549	0.0901896	TRUE	TRUE	1.42071	0.296514	1.1242
REX1BD	0.00164173	-0.429664	0.0193337	-0.878661	0.0901896	TRUE	TRUE	0.678593	1.37889	-0.700298
RGCC	0.00161582	1.67199	2.69202	0.651954	0.0901896	TRUE	TRUE	6.12748	3.77913	2.34834
TGM2	0.0016507	-1.56531	0.687558	-3.81817	0.0901896	TRUE	TRUE	6.07207	7.09105	-1.01899
UCHL5	0.00155542	-0.156233	0.25233	-0.564796	0.0901896	TRUE	TRUE	1.21201	1.26856	-0.056551
WDFY2	0.00162721	-1.29135	-0.389303	-2.1934	0.0901896	TRUE	TRUE	1.34898	2.25197	-0.902991
ELK3	0.00170902	-0.809697	-0.0570022	-1.56239	0.0908799	TRUE	TRUE	2.22441	3.07516	-0.850748
KIAA0355	0.00169942	2.09207	3.05301	1.13112	0.0908799	TRUE	TRUE	5.82852	3.81716	2.01136
SEC23A	0.0016967	1.41354	2.28713	0.539953	0.0908799	TRUE	TRUE	3.59086	2.07214	1.51872
ZNF84	0.00173486	0.329647	0.784048	-0.124755	0.0914849	TRUE	TRUE	1.14539	0.640973	0.50442
GRK5	0.0017893	1.53581	2.54648	0.525143	0.093441	TRUE	TRUE	4.19717	2.8013	1.39587
SKIL	0.00180149	0.767638	1.30855	0.226723	0.093441	TRUE	TRUE	3.59006	2.16204	1.42803
IDI1	0.00185289	0.915962	1.99442	-0.162491	0.0942179	TRUE	TRUE	1.44576	0.650152	0.795612
LIMS2	0.001868	1.60287	2.53537	0.670359	0.0942179	TRUE	TRUE	5.61966	3.85221	1.76745
TMPO	0.00187602	1.53957	2.36221	0.71692	0.0942179	TRUE	TRUE	3.9941	2.27179	1.7223
UBE2R2	0.00187279	1.58134	2.48559	0.677084	0.0942179	TRUE	TRUE	4.2731	2.68852	1.58459
MFHAS1	0.00199834	1.17865	2.02312	0.334179	0.0995706	TRUE	TRUE	4.42735	2.94964	1.47772
ARL17A	0.00202724	0.794477	1.78173	-0.192772	0.100222	TRUE	TRUE	1.27496	0.413422	0.861542
IARS2	0.00215146	-1.12145	-0.267688	-1.97521	0.104896	TRUE	TRUE	1.0775	1.78307	-0.70557
TLK2	0.00215494	0.621059	1.62682	-0.384704	0.104896	TRUE	TRUE	3.46672	2.8625	0.604225
KIAA2026	0.0022537	0.154935	1.16184	-0.851972	0.107229	TRUE	TRUE	3.7161	3.40285	0.313252
MYADM	0.00224289	0.761002	1.54521	-0.0232068	0.107229	TRUE	TRUE	1.16759	0.511479	0.656113
NOS3	0.00224874	0.946025	1.88428	0.00776585	0.107229	TRUE	TRUE	3.04197	2.27183	0.770146
CHST3	0.00228165	0.125282	0.270118	-0.0195553	0.107748	TRUE	TRUE	1.30662	0.577286	0.729335
ACSL5	0.00237327	-1.63067	-0.549168	-2.71218	0.109621	TRUE	TRUE	4.24989	5.61175	-1.36186
AHDC1	0.00235436	6.77844	18.0287	-4.47185	0.109621	TRUE	TRUE	1.08088	0.475192	0.60569
JADE1	0.00235741	0.892674	1.57782	0.207529	0.109621	TRUE	TRUE	2.02484	1.02902	0.995811
ELL	0.00241348	0.0193002	0.618489	-0.579889	0.11067	TRUE	TRUE	1.10607	1.14915	-0.0430759
SSBP2	0.00243208	1.59641	2.55023	0.642597	0.110721	TRUE	TRUE	5.73674	4.28619	1.45055
KLF7	0.00246957	1.67566	2.65432	0.696994	0.111625	TRUE	TRUE	4.67978	3.07626	1.60352
AP2S1	0.00249555	-0.880519	-0.218397	-1.54264	0.111999	TRUE	TRUE	0.712005	1.80636	-1.09436
SPTAN1	0.00256409	1.32028	3.13651	-0.495957	0.114264	TRUE	TRUE	5.89568	4.37695	1.51873
DST	0.00264226	-1.5086	-0.561538	-2.45565	0.116925	TRUE	TRUE	2.48913	3.8241	-1.33497
ACSL3	0.0027492	0.954983	1.97132	-0.0613502	0.11946	TRUE	TRUE	5.30838	4.23302	1.07535
FAM171A1	0.0027562	1.52564	2.46934	0.581941	0.11946	TRUE	TRUE	3.29676	1.77624	1.52052
FAM172A	0.00274607	-2.01123	-0.796624	-3.22584	0.11946	TRUE	TRUE	5.56067	6.81362	-1.25295
SCAI	0.00278372	-0.558068	0.251571	-1.36771	0.119833	TRUE	TRUE	1.4709	1.90882	-0.437917
ARHGAP12	0.00284418	0.36228	1.19049	-0.46593	0.120792	TRUE	TRUE	3.1351	2.64997	0.485132
HIP1R	0.00283419	2.12138	3.49063	0.752121	0.120792	TRUE	TRUE	2.34593	1.32652	1.01942
INPP5A	0.00289843	1.47095	2.4067	0.535192	0.121465	TRUE	TRUE	2.85016	1.59658	1.25358
PRDM4	0.00288553	0.0123436	0.372275	-0.347588	0.121465	TRUE	TRUE	0.831231	0.624119	0.207113
ATP7B	0.00300304	1.28684	2.16041	0.413271	0.123398	TRUE	TRUE	3.99026	2.68513	1.30513
KCNQ1OT1	0.0029882	-0.7339	0.0317803	-1.49958	0.123398	TRUE	TRUE	0.877445	1.35841	-0.480969
KLF6	0.00300289	1.75635	2.74198	0.770723	0.123398	TRUE	TRUE	5.98972	4.51137	1.47835
RPS6KA5	0.00305072	-1.52681	-0.553043	-2.50058	0.124548	TRUE	TRUE	2.62624	3.64461	-1.01837
GSN	0.00313764	1.28233	2.12597	0.438689	0.125974	TRUE	TRUE	4.15136	2.80774	1.34361
MADD	0.00313846	-1.00962	-0.169884	-1.84936	0.125974	TRUE	TRUE	0.733406	1.45968	-0.726273
PPA1	0.00314537	1.42353	2.48555	0.36152	0.125974	TRUE	TRUE	5.46525	3.88253	1.58272
AGPAT1	0.00320199	0.835676	1.53652	0.13483	0.127435	TRUE	TRUE	1.66511	0.762904	0.902206
PSD3	0.00322934	-0.239999	0.464292	-0.944291	0.12772	TRUE	TRUE	2.25627	2.38615	-0.129889
WIPI1	0.00326086	-0.303956	0.204808	-0.812719	0.128166	TRUE	TRUE	1.47255	1.87393	-0.40138
FAM124A	0.00336526	0.40282	0.860359	-0.0547177	0.130821	TRUE	TRUE	1.62727	1.03164	0.595631
SULT1C4	0.00336977	-0.500157	0.256892	-1.25721	0.130821	TRUE	TRUE	0.92573	1.34621	-0.420482
DPYSL2	0.00342855	-0.579297	0.36485	-1.52344	0.132292	TRUE	TRUE	3.5906	3.95836	-0.367756
MARCKSL1	0.00350755	0.388158	0.742409	0.0339066	0.13452	TRUE	TRUE	1.38111	0.605491	0.775622
BBS9	0.00357797	-2.50496	-0.953157	-4.05677	0.135859	TRUE	TRUE	6.26012	6.8126	-0.552475
SCARB1	0.00358541	-1.11894	0.414769	-2.65265	0.135859	TRUE	TRUE	4.81391	6.21618	-1.40227
AL158152.2	0.00372089	0.352423	0.927742	-0.222897	0.138322	TRUE	TRUE	1.87566	1.38278	0.492887
MFSD12	0.00373783	-0.629863	-0.0238991	-1.23583	0.138322	TRUE	TRUE	0.578382	1.27759	-0.699207
NSRP1	0.00373529	-1.87002	-0.91077	-2.82927	0.138322	TRUE	TRUE	2.60411	4.14198	-1.53787
SLC38A3	0.00370752	-0.392206	0.020432	-0.804844	0.138322	TRUE	TRUE	1.15657	1.9319	-0.775331
NUB1	0.0037645	0.727294	1.78685	-0.332263	0.138499	TRUE	TRUE	1.57785	1.30005	0.2778
SLC26A2	0.00385299	-2.97429	-1.58647	-4.3621	0.140935	TRUE	TRUE	2.14841	4.42859	-2.28017
NIFK-AS1	0.00388419	-0.705509	0.0174156	-1.42843	0.140949	TRUE	TRUE	0.678464	1.19599	-0.51753
UBE2E2	0.00389793	-0.720698	0.302754	-1.74415	0.140949	TRUE	TRUE	4.03316	4.63946	-0.606296
ABHD6	0.0039213	-0.507595	0.00895943	-1.02415	0.140989	TRUE	TRUE	0.795678	1.80558	-1.0099
PPP2R3A	0.00395191	-0.782413	0.138387	-1.70321	0.141286	TRUE	TRUE	1.10428	1.55523	-0.450949
MAP1LC3A	0.00397981	-0.983226	-0.294059	-1.67239	0.141484	TRUE	TRUE	1.17471	2.39284	-1.21814
RTN1	0.00407355	-2.08172	-1.00798	-3.15546	0.144008	TRUE	TRUE	2.1436	3.64255	-1.49895
BRD4	0.00412429	-1.63795	-0.685731	-2.59018	0.1441	TRUE	TRUE	3.10448	4.41667	-1.31219
IFIT5	0.00412773	-0.0829975	0.501884	-0.667879	0.1441	TRUE	TRUE	0.985403	1.12725	-0.141844
RIN2	0.00414447	0.747352	1.60269	-0.107985	0.1441	TRUE	TRUE	6.9311	6.18975	0.741353
ADARB1	0.00438329	0.667109	1.29128	0.0429382	0.147974	TRUE	TRUE	2.97032	1.92393	1.04638
AGO4	0.00440394	1.33293	2.38884	0.277016	0.147974	TRUE	TRUE	2.8389	1.9233	0.915598
COX17	0.00441957	0.568789	1.02933	0.108248	0.147974	TRUE	TRUE	2.05148	1.14215	0.909333
DPH6	0.00438695	-1.05346	-0.268009	-1.8389	0.147974	TRUE	TRUE	1.20156	2.29337	-1.09181
HSP90AB1	0.00441104	1.60823	2.6124	0.604058	0.147974	TRUE	TRUE	6.29026	4.9596	1.33066
SMAD9	0.004403	1.38395	2.40411	0.363789	0.147974	TRUE	TRUE	5.35939	3.74069	1.6187
SREBF2	0.00435997	1.22531	2.17675	0.273881	0.147974	TRUE	TRUE	2.77464	1.51598	1.25866
GRK3	0.00445353	-0.960891	-0.176232	-1.74555	0.148326	TRUE	TRUE	0.780643	1.6008	-0.820159
TANK	0.00448015	1.45849	2.43092	0.486056	0.148431	TRUE	TRUE	4.46495	3.14625	1.3187
SLC44A2	0.00464118	0.823747	1.8214	-0.173909	0.152966	TRUE	TRUE	1.59189	1.10893	0.482961
MOB3B	0.00470508	0.025211	1.24795	-1.19753	0.154268	TRUE	TRUE	3.12778	3.17205	-0.0442715
DNAJB6	0.0047743	1.11902	2.22657	0.011468	0.155731	TRUE	TRUE	4.60985	3.58339	1.02646
STOM	0.00480608	0.570228	1.70351	-0.563051	0.155964	TRUE	TRUE	7.43574	6.70473	0.731013
EGFR	0.00484807	1.37234	2.39895	0.345734	0.156523	TRUE	TRUE	6.33001	4.66515	1.66486
TRIM47	0.00490385	1.07283	2.23237	-0.0867126	0.157521	TRUE	TRUE	1.3291	0.391789	0.937311
TBX3	0.00496662	1.58826	2.59359	0.582933	0.158731	TRUE	TRUE	3.57771	2.20763	1.37008
FAM107B	0.005048	0.297134	0.781068	-0.1868	0.159719	TRUE	TRUE	1.08423	0.705635	0.378591
PHF20	0.00504418	-0.831628	0.102572	-1.76583	0.159719	TRUE	TRUE	2.87419	3.43229	-0.558097
ABLIM3	0.00511135	-1.02039	-0.081448	-1.95934	0.160919	TRUE	TRUE	2.75858	3.61034	-0.851761
TFPI	0.00513822	-1.86422	-0.655361	-3.07308	0.160963	TRUE	TRUE	0.928466	1.91792	-0.989458
MTMR12	0.00519852	-0.407387	0.16388	-0.978654	0.16205	TRUE	TRUE	1.48838	1.834	-0.345619
ARMH4	0.00537371	1.36246	2.37794	0.346982	0.165877	TRUE	TRUE	2.09596	1.14699	0.948973
KLF2	0.00537217	1.18166	2.31338	0.049939	0.165877	TRUE	TRUE	5.16229	3.94156	1.22074
VCL	0.00540678	1.8993	2.80381	0.9948	0.166088	TRUE	TRUE	5.24862	3.08446	2.16416
ATP5F1A	0.00555332	-0.85526	-0.149814	-1.5607	0.167227	TRUE	TRUE	0.83627	1.68193	-0.845664
DAPK3	0.00557601	0.636329	1.24319	0.0294641	0.167227	TRUE	TRUE	1.54139	0.64283	0.898563
GRASP	0.00547359	1.57547	2.49019	0.660749	0.167227	TRUE	TRUE	4.89034	3.40869	1.48165
MED21	0.00553293	0.46914	0.925898	0.0123817	0.167227	TRUE	TRUE	1.3893	0.681904	0.707401
SCARF1	0.00555452	-1.22369	-0.426166	-2.02121	0.167227	TRUE	TRUE	1.34568	2.58519	-1.23951
IRF2BPL	0.00561053	0.592167	1.0789	0.105433	0.167469	TRUE	TRUE	1.25324	0.490453	0.762791
YWHAZ	0.00574915	1.23408	2.18136	0.286807	0.170801	TRUE	TRUE	5.7344	4.38491	1.3495
FZD6	0.00580526	-1.16565	-0.206014	-2.12529	0.171662	TRUE	TRUE	2.84414	3.89515	-1.05101
VPS41	0.00583606	1.29132	2.29202	0.290628	0.17177	TRUE	TRUE	3.02493	2.04897	0.975955
LINC01725	0.00593794	-1.14022	-0.260338	-2.0201	0.17396	TRUE	TRUE	0.663217	1.27886	-0.615639
G3BP2	0.00607576	-0.740434	0.104189	-1.58506	0.177177	TRUE	TRUE	1.99173	2.79738	-0.805657
TOP1	0.00616019	-1.52276	-0.57543	-2.47009	0.178815	TRUE	TRUE	4.00041	5.02022	-1.01982
HPRT1	0.00626061	1.1083	1.97278	0.243821	0.180173	TRUE	TRUE	1.646	0.631354	1.01465
OAZ2	0.00626391	0.0461341	0.622517	-0.530249	0.180173	TRUE	TRUE	1.22255	1.20382	0.0187341
AC020916.1	0.00634142	0.56195	1.31536	-0.191455	0.180759	TRUE	TRUE	1.22155	0.717821	0.503731
SUCO	0.00632383	0.02825	0.902242	-0.845742	0.180759	TRUE	TRUE	1.96942	1.976	-0.00657998
PNISR	0.00637361	1.3247	2.17953	0.469866	0.180862	TRUE	TRUE	6.22312	5.02255	1.20056
HNRNPC	0.00642469	1.29476	2.24563	0.34389	0.181497	TRUE	TRUE	5.22222	4.15262	1.0696
GATA2-AS1	0.00652385	0.967397	1.76095	0.173848	0.18348	TRUE	TRUE	3.22822	2.04827	1.17995
SLC9A3R2	0.00658972	0.717038	2.14983	-0.715756	0.184512	TRUE	TRUE	5.86482	4.65033	1.21449
POLR3A	0.00670654	-0.453251	0.272069	-1.17857	0.186136	TRUE	TRUE	0.692718	0.989544	-0.296826
PRKD1	0.00668252	1.32985	2.22316	0.436538	0.186136	TRUE	TRUE	4.10042	2.57633	1.5241
APPL2	0.00694731	0.209436	0.872454	-0.453581	0.187032	TRUE	TRUE	2.49656	2.09896	0.397605
HIST1H2AC	0.00698385	1.87426	3.55246	0.196063	0.187032	TRUE	TRUE	1.29181	0.478545	0.813265
KIF13A	0.00692868	1.53104	2.49571	0.566364	0.187032	TRUE	TRUE	5.06092	3.53998	1.52094
MID1	0.00688309	-2.44185	-0.970438	-3.91327	0.187032	TRUE	TRUE	1.90663	3.76431	-1.85768
NOX4	0.00684142	-0.838726	-0.0858585	-1.59159	0.187032	TRUE	TRUE	0.809996	1.4768	-0.666808
NSF	0.00678039	-2.18536	-1.16836	-3.20236	0.187032	TRUE	TRUE	2.94672	5.09314	-2.14642
RHOC	0.00697524	1.52859	2.58793	0.469257	0.187032	TRUE	TRUE	4.07811	3.18561	0.892501
SLC7A5	0.00701507	-1.87419	-0.357779	-3.39059	0.187032	TRUE	TRUE	7.06799	7.98758	-0.919589
TPR	0.00681597	-0.926475	0.0467947	-1.89974	0.187032	TRUE	TRUE	3.13745	3.93067	-0.793213
ZNF318	0.0070344	0.196839	0.560231	-0.166553	0.187032	TRUE	TRUE	1.07001	0.734753	0.335254
NUP85	0.00708024	0.231496	0.865668	-0.402676	0.187463	TRUE	TRUE	0.907073	0.687317	0.219756
NEK7	0.00716929	-1.65511	-0.618162	-2.69207	0.18903	TRUE	TRUE	4.19193	5.30376	-1.11182
PIK3R4	0.0073132	-1.25254	-0.220206	-2.28487	0.192025	TRUE	TRUE	1.04474	1.91645	-0.871714
DOCK7	0.00736533	-1.44021	-0.515594	-2.36483	0.192594	TRUE	TRUE	2.01745	3.20522	-1.18777
CFAP97	0.00762224	-0.776116	-0.0997386	-1.45249	0.194781	TRUE	TRUE	0.847728	1.56732	-0.719594
GAB1	0.00763364	-1.14273	0.170675	-2.45613	0.194781	TRUE	TRUE	3.9506	4.70554	-0.75494
RALB	0.00753992	-1.29229	-0.426874	-2.15771	0.194781	TRUE	TRUE	1.76419	2.77854	-1.01435
TCAF2	0.00754342	-1.21646	-0.372469	-2.06045	0.194781	TRUE	TRUE	1.49609	2.5497	-1.05361
TOX	0.00752146	-1.20176	0.573232	-2.97676	0.194781	TRUE	TRUE	1.92165	2.51868	-0.597032
TRIO	0.00761663	0.522948	0.937811	0.108085	0.194781	TRUE	TRUE	8.85981	7.84284	1.01697
JUN	0.00772743	-0.8302	-0.0609985	-1.5994	0.196382	TRUE	TRUE	2.74071	3.35779	-0.617081
ASAP2	0.00791379	1.37313	2.26111	0.485156	0.198608	TRUE	TRUE	3.6059	2.17846	1.42743
BEX4	0.00797765	-1.04736	-0.249514	-1.8452	0.198608	TRUE	TRUE	0.541987	1.49071	-0.948721
ELK4	0.0080692	0.293483	1.0119	-0.424937	0.198608	TRUE	TRUE	2.40904	2.06967	0.339371
FAM110D	0.00802284	-1.06275	-0.310577	-1.81492	0.198608	TRUE	TRUE	1.21427	2.25044	-1.03617
HSPB1	0.0080975	1.41103	2.492	0.330062	0.198608	TRUE	TRUE	2.76729	1.7089	1.05838
MAP4	0.00786479	0.861133	1.91781	-0.195541	0.198608	TRUE	TRUE	6.9199	5.86492	1.05498
NRDE2	0.00807412	0.468006	0.979394	-0.043381	0.198608	TRUE	TRUE	1.39317	0.768941	0.624234
OSBPL1A	0.00803155	-0.772014	0.0599085	-1.60394	0.198608	TRUE	TRUE	2.56983	3.07633	-0.506499
TBC1D4	0.00806495	1.30031	2.23686	0.363753	0.198608	TRUE	TRUE	9.18095	7.8885	1.29245
NEDD4L	0.00826621	1.55389	2.53964	0.568141	0.201187	TRUE	TRUE	4.36689	2.92928	1.4376
SLC2A13	0.00824127	-1.04715	-0.211717	-1.88259	0.201187	TRUE	TRUE	1.80405	2.73551	-0.931466
WDR1	0.00837222	1.44077	2.27004	0.611508	0.202986	TRUE	TRUE	3.83877	2.03942	1.79936
ZNF236	0.00841936	-0.481516	0.176363	-1.13939	0.20335	TRUE	TRUE	1.09376	1.5416	-0.447849
ATP5PB	0.0085276	-0.620677	0.077795	-1.31915	0.204801	TRUE	TRUE	0.912825	1.47255	-0.559725
SHROOM2	0.00857655	0.585918	1.42415	-0.252313	0.204801	TRUE	TRUE	3.0086	2.35066	0.657933
VWF	0.00855887	-0.837804	0.362648	-2.03826	0.204801	TRUE	TRUE	9.38868	9.781	-0.392319
AIF1L	0.00874144	0.451821	0.970963	-0.0673209	0.206166	TRUE	TRUE	2.60479	1.7833	0.821481
EIF5B	0.00886173	-0.828403	-0.154831	-1.50197	0.206166	TRUE	TRUE	2.23545	3.32084	-1.08539
FAM222B	0.00880427	-0.506927	0.372748	-1.3866	0.206166	TRUE	TRUE	2.30867	2.77914	-0.470476
KIN	0.00883221	-0.308622	0.0568158	-0.67406	0.206166	TRUE	TRUE	0.642626	1.27059	-0.627961
MDH2	0.00874637	-0.087101	0.1322	-0.306402	0.206166	TRUE	TRUE	0.694438	1.03223	-0.337789
SFPQ	0.0088501	-1.21603	-0.256813	-2.17525	0.206166	TRUE	TRUE	3.83864	4.66948	-0.830842
SLC35D2	0.00870394	0.444849	1.01059	-0.120891	0.206166	TRUE	TRUE	0.942082	0.447964	0.494117
PAPSS2	0.00895029	-1.0736	0.0119532	-2.15915	0.207463	TRUE	TRUE	4.45892	5.21627	-0.757352
FAM204A	0.00916213	-1.09746	-0.315118	-1.8798	0.209341	TRUE	TRUE	1.04258	2.09184	-1.04927
KLF13	0.00921357	0.907981	1.62073	0.195231	0.209341	TRUE	TRUE	2.38832	1.45074	0.937586
NRXN1	0.0092298	-0.498781	0.0237521	-1.02132	0.209341	TRUE	TRUE	0.667798	1.54721	-0.879411
RALGAPA1	0.00918087	0.905491	2.12254	-0.311562	0.209341	TRUE	TRUE	7.89872	6.46763	1.43109
TBC1D32	0.00912166	-0.786164	-0.0894976	-1.48283	0.209341	TRUE	TRUE	0.901073	1.66244	-0.76137
XPO1	0.00922786	1.42224	2.4723	0.372192	0.209341	TRUE	TRUE	3.42436	2.31966	1.1047
OTUD7A	0.00928189	1.19829	2.66206	-0.26547	0.209771	TRUE	TRUE	1.15871	0.482172	0.676534
SP100	0.00940595	-1.4004	-0.283927	-2.51687	0.211818	TRUE	TRUE	5.29617	6.33444	-1.03828
NDUFB9	0.00950238	-0.797987	-0.148525	-1.44745	0.213231	TRUE	TRUE	0.672122	1.68971	-1.01759
SNX2	0.00955085	-0.118946	0.471589	-0.709481	0.213561	TRUE	TRUE	1.52329	1.53299	-0.00970343
DLG2	0.00969048	-0.828789	0.17141	-1.82899	0.21441	TRUE	TRUE	3.2923	4.04252	-0.750225
HSPA4	0.00965099	1.43609	2.40631	0.465876	0.21441	TRUE	TRUE	2.79391	1.74875	1.04516
SCAP	0.00966902	-0.523186	0.204825	-1.2512	0.21441	TRUE	TRUE	1.1521	1.62931	-0.477206
GIMAP7	0.00987096	-0.517401	0.361111	-1.39591	0.216887	TRUE	TRUE	4.24359	4.42946	-0.185871
NPAS2	0.00986524	-1.686	-0.516671	-2.85533	0.216887	TRUE	TRUE	6.0794	7.2078	-1.1284
RANGAP1	0.0101486	0.871298	1.64832	0.0942757	0.222215	TRUE	TRUE	1.55427	0.617367	0.936907
KLF4	0.0102319	0.609759	1.13802	0.0814959	0.22256	TRUE	TRUE	2.56112	1.33523	1.22589
KLHL24	0.0102346	1.06845	1.95483	0.182067	0.22256	TRUE	TRUE	2.6607	1.78196	0.878743
AMN1	0.0103816	1.40174	2.95674	-0.153268	0.223703	TRUE	TRUE	1.38122	0.743577	0.637647
E2F3	0.0103933	-1.19354	-0.254652	-2.13244	0.223703	TRUE	TRUE	1.23577	2.07595	-0.840179
QKI	0.010335	0.652427	1.17025	0.134603	0.223703	TRUE	TRUE	9.34661	8.27482	1.07179
MFAP3	0.0104303	-1.6553	-0.603622	-2.70699	0.223739	TRUE	TRUE	2.55562	3.81569	-1.26007
INPP5F	0.0106607	-1.48099	-0.471911	-2.49008	0.227908	TRUE	TRUE	1.50593	2.58822	-1.08228
BST2	0.0110415	1.49681	2.47922	0.514397	0.229838	TRUE	TRUE	5.37296	4.21864	1.15432
G2E3	0.0107993	0.823844	1.58674	0.0609481	0.229838	TRUE	TRUE	1.9024	1.06158	0.840822
PRKN	0.0109994	-1.54601	-0.581756	-2.51026	0.229838	TRUE	TRUE	2.65509	4.10813	-1.45305
SLC16A6	0.0108538	-0.927235	-0.197538	-1.65693	0.229838	TRUE	TRUE	1.10262	2.32011	-1.21749
SNX25	0.011015	0.492367	1.43514	-0.45041	0.229838	TRUE	TRUE	3.12629	2.53119	0.595103
TBC1D22A	0.0109962	-1.7655	-0.463998	-3.067	0.229838	TRUE	TRUE	5.7629	6.50052	-0.737624
UPF3B	0.0110088	-0.480308	0.242837	-1.20345	0.229838	TRUE	TRUE	1.03282	1.36708	-0.334261
VASH1	0.0108985	-0.266616	0.464821	-0.998053	0.229838	TRUE	TRUE	1.25721	1.42825	-0.171036
NAMPT	0.0111792	-0.743169	0.501651	-1.98799	0.23194	TRUE	TRUE	6.479	6.96269	-0.483684
DTX3L	0.0112342	-0.594569	-0.0450736	-1.14406	0.23232	TRUE	TRUE	1.77406	2.61124	-0.83718
MX2	0.0112913	-1.85654	-0.765528	-2.94755	0.23274	TRUE	TRUE	1.25767	2.75631	-1.49864
TBL1X	0.0114076	1.22025	2.07113	0.369365	0.234375	TRUE	TRUE	3.81487	2.46737	1.3475
ARFGEF2	0.0115567	1.05654	2.1574	-0.0443156	0.234771	TRUE	TRUE	5.91009	4.73531	1.17478
CLEC2B	0.0116124	-1.32958	-0.350123	-2.30903	0.234771	TRUE	TRUE	1.73916	2.68054	-0.94138
CRIM1	0.0115581	1.08355	1.78715	0.379955	0.234771	TRUE	TRUE	9.64035	8.22879	1.41156
CUX1	0.0115955	1.37878	2.43575	0.321812	0.234771	TRUE	TRUE	6.77159	5.30922	1.46236
MPHOSPH9	0.0115286	0.186903	0.471895	-0.0980892	0.234771	TRUE	TRUE	0.901342	0.532385	0.368956
CDKL5	0.0117306	-0.70244	0.0486062	-1.45349	0.235654	TRUE	TRUE	1.36417	2.00369	-0.639521
PGAM1	0.0117276	-0.958154	-0.217968	-1.69834	0.235654	TRUE	TRUE	0.894621	1.78437	-0.88975
KAT6B	0.011926	-1.14208	-0.315723	-1.96844	0.236576	TRUE	TRUE	2.03324	2.98564	-0.952401
MTERF1	0.0119258	-1.09056	-0.340538	-1.84059	0.236576	TRUE	TRUE	1.09078	2.2528	-1.16202
MTUS2	0.0118544	-1.80316	-0.643788	-2.96252	0.236576	TRUE	TRUE	1.05341	2.18783	-1.13442
PNN	0.0118754	0.180292	0.836528	-0.475944	0.236576	TRUE	TRUE	2.67661	2.33862	0.337997
SAMD4A	0.0120076	1.09429	2.44858	-0.259994	0.23745	TRUE	TRUE	4.68892	2.83738	1.85154
CHST15	0.0121808	-1.78691	-0.414648	-3.15917	0.240125	TRUE	TRUE	1.73684	3.27198	-1.53513
CALD1	0.0127159	0.656045	2.17169	-0.859605	0.24164	TRUE	TRUE	5.40588	3.9646	1.44128
CCSER1	0.0124592	-1.56023	-0.532137	-2.58833	0.24164	TRUE	TRUE	3.47335	5.39074	-1.91739
CFH	0.0123234	-0.952918	0.169869	-2.0757	0.24164	TRUE	TRUE	3.80132	4.59054	-0.789214
CPLX1	0.0127148	-1.14293	-0.186182	-2.09969	0.24164	TRUE	TRUE	0.799079	1.53676	-0.737686
GAPVD1	0.0123389	0.872287	1.6319	0.112678	0.24164	TRUE	TRUE	2.90258	1.87626	1.02632
HSPD1	0.0126043	0.840359	1.87897	-0.198249	0.24164	TRUE	TRUE	3.0035	2.37326	0.630236
MNAT1	0.012495	-1.40813	-0.444249	-2.37201	0.24164	TRUE	TRUE	3.47143	4.59	-1.11857
PCDH9	0.0124411	0.0231317	0.799851	-0.753588	0.24164	TRUE	TRUE	1.36787	1.30894	0.0589285
PMAIP1	0.0125617	0.184276	0.615233	-0.246682	0.24164	TRUE	TRUE	1.71494	1.49466	0.220278
TBC1D2	0.0125763	-0.137293	0.413378	-0.687963	0.24164	TRUE	TRUE	1.3628	1.57945	-0.216644
TTTY14	0.0126342	1.96253e-10	1.41065e-06	-1.41026e-06	0.24164	TRUE	TRUE	1.67076	1.38535	0.285405
ZFYVE28	0.0126962	0.26182	1.2112	-0.687558	0.24164	TRUE	TRUE	4.16746	4.07108	0.0963775
TUBA1A	0.0127751	1.6407	3.59996	-0.318557	0.242038	TRUE	TRUE	2.86192	1.46761	1.39431
BMP6	0.0128301	1.48637	2.48148	0.491256	0.242355	TRUE	TRUE	5.21537	3.30418	1.91119
COBLL1	0.0129075	0.381593	1.02767	-0.264486	0.242894	TRUE	TRUE	10.0636	9.41783	0.645783
PHF11	0.0129354	0.141067	0.789633	-0.507499	0.242894	TRUE	TRUE	1.33122	1.28609	0.045136
ATG12	0.013335	0.426836	1.28624	-0.432563	0.243486	TRUE	TRUE	2.40253	1.9504	0.452127
CDKAL1	0.0132444	-0.611191	0.328259	-1.55064	0.243486	TRUE	TRUE	5.41502	5.93688	-0.52185
FOXQ1	0.0130145	0.474145	1.00353	-0.0552372	0.243486	TRUE	TRUE	1.50521	0.868371	0.636839
IL15	0.0132502	-0.884959	-0.135875	-1.63404	0.243486	TRUE	TRUE	0.927006	1.62873	-0.701722
LDAH	0.0133255	-0.501705	0.0793576	-1.08277	0.243486	TRUE	TRUE	1.08455	1.52571	-0.441155
NOP53	0.013271	0.393755	0.849491	-0.0619803	0.243486	TRUE	TRUE	0.968085	0.510504	0.457581
NRXN3	0.0130514	-0.196362	0.0819028	-0.474626	0.243486	TRUE	TRUE	0.64108	1.57693	-0.935849
PWP1	0.0132456	-0.0833231	0.185666	-0.352312	0.243486	TRUE	TRUE	0.786538	0.947034	-0.160496
SRSF4	0.0130879	-0.895599	0.0991643	-1.89036	0.243486	TRUE	TRUE	4.2521	5.11385	-0.861749
TM4SF18	0.0133517	0.900947	1.60682	0.19507	0.243486	TRUE	TRUE	4.27365	2.92493	1.34872
ANKRD26	0.0138223	-1.39174	-0.451718	-2.33175	0.248151	TRUE	TRUE	1.5822	2.54621	-0.964008
EEFSEC	0.0137916	-0.940072	-0.195107	-1.68504	0.248151	TRUE	TRUE	1.69218	2.5197	-0.82752
EIF3D	0.0138309	-0.0212257	0.527638	-0.570089	0.248151	TRUE	TRUE	1.41458	1.4187	-0.00411281
SLC35B3	0.0138428	-1.0652	-0.2459	-1.8845	0.248151	TRUE	TRUE	1.16372	1.97512	-0.811394
TMED4	0.0136506	-0.360438	0.16534	-0.886217	0.248151	TRUE	TRUE	0.901389	1.42776	-0.526367
ZCCHC7	0.0137702	0.273723	1.30149	-0.754041	0.248151	TRUE	TRUE	4.69484	4.23643	0.458416
CNNM2	0.0140073	1.40719	2.64797	0.166396	0.25039	TRUE	TRUE	1.59092	0.800161	0.790759
STARD3NL	0.0141072	-0.860285	-0.126582	-1.59399	0.251466	TRUE	TRUE	1.68645	2.59168	-0.905233
EZH1	0.0142135	1.04212	2.02798	0.0562606	0.251941	TRUE	TRUE	1.6071	0.843189	0.763915
XIST	0.0141962	1.39613	2.68448	0.107789	0.251941	TRUE	TRUE	4.30788	4.14081	0.167068
ADCY3	0.0143302	0.0957386	0.37523	-0.183753	0.2533	TRUE	TRUE	0.810349	0.739468	0.0708806
HDAC3	0.0143899	-0.419979	0.147339	-0.987296	0.253647	TRUE	TRUE	0.645327	1.00671	-0.361387
MTSS1	0.0146394	-1.18193	-0.20826	-2.15559	0.257328	TRUE	TRUE	4.00605	4.78737	-0.781319
ITM2B	0.0147937	-1.59358	-0.405548	-2.78161	0.258604	TRUE	TRUE	6.42047	7.48139	-1.06092
TUBB4B	0.0147794	0.966568	2.06497	-0.131829	0.258604	TRUE	TRUE	4.13526	2.54051	1.59475
ATP5IF1	0.0151868	-1.2311	-0.417326	-2.04487	0.260189	TRUE	TRUE	0.569596	1.62152	-1.05192
GADD45B	0.0152133	1.3932	2.61636	0.170035	0.260189	TRUE	TRUE	3.75079	1.97791	1.77288
GGT5	0.0149497	-0.662444	0.226107	-1.551	0.260189	TRUE	TRUE	3.17947	3.81321	-0.633741
HMCN1	0.0151453	1.06672	2.31195	-0.178515	0.260189	TRUE	TRUE	3.41916	2.32712	1.09204
KDM4B	0.0150664	-1.5365	-0.530002	-2.54299	0.260189	TRUE	TRUE	2.49889	3.60128	-1.10239
LAMA3	0.0151345	0.947511	1.96137	-0.0663514	0.260189	TRUE	TRUE	4.12959	2.8976	1.23199
NOD1	0.0151861	1.35356	2.34472	0.362398	0.260189	TRUE	TRUE	3.5215	2.38085	1.14065
RFX7	0.0150776	-1.09209	-0.216354	-1.96783	0.260189	TRUE	TRUE	2.41386	3.26108	-0.847215
CFLAR	0.0153295	0.774128	1.38819	0.160068	0.261107	TRUE	TRUE	8.42554	7.1494	1.27614
GTF3A	0.0153495	-0.177909	0.306084	-0.661902	0.261107	TRUE	TRUE	0.787693	0.995918	-0.208225
CD46	0.0157937	1.04655	2.08335	0.00974221	0.262483	TRUE	TRUE	6.65035	5.53695	1.1134
CNKSR3	0.0157194	1.11659	2.13661	0.0965612	0.262483	TRUE	TRUE	4.86574	3.61998	1.24575
ERI3	0.0156383	0.333989	0.90429	-0.236311	0.262483	TRUE	TRUE	1.67133	1.24932	0.422011
GCA	0.0158452	-1.00484	-0.215528	-1.79414	0.262483	TRUE	TRUE	0.982055	1.75417	-0.772112
KCNMB4	0.015833	-0.969191	-0.0825749	-1.85581	0.262483	TRUE	TRUE	1.43313	2.37633	-0.9432
MPC1	0.0155585	-0.636616	0.0235188	-1.29675	0.262483	TRUE	TRUE	0.744922	1.72613	-0.981208
PPP1R14A	0.0155525	0.272202	0.540148	0.00425669	0.262483	TRUE	TRUE	1.44231	0.656381	0.785926
RABGAP1	0.0158303	-1.35135	-0.367112	-2.33559	0.262483	TRUE	TRUE	3.77053	5.02203	-1.25149
SUCLG2	0.0157607	-1.27325	-0.356135	-2.19037	0.262483	TRUE	TRUE	2.24935	3.10971	-0.86036
WWC2	0.0157776	0.860569	2.00117	-0.280037	0.262483	TRUE	TRUE	7.10105	5.7913	1.30975
CSAD	0.0158967	0.981473	2.03364	-0.0706986	0.262649	TRUE	TRUE	1.69437	1.02739	0.666985
STT3B	0.0159863	-1.34218	-0.392504	-2.29186	0.263441	TRUE	TRUE	2.58686	3.30115	-0.714291
SERINC1	0.0161206	0.712678	1.75249	-0.32714	0.264964	TRUE	TRUE	4.08168	3.26554	0.816134
RNF185	0.016207	0.828432	1.91769	-0.260825	0.265008	TRUE	TRUE	1.23099	0.743641	0.487345
VTI1A	0.0161684	-0.212727	0.6363	-1.06175	0.265008	TRUE	TRUE	6.65803	6.61688	0.0411471
KLHL20	0.0162558	-1.17452	-0.254071	-2.09498	0.265121	TRUE	TRUE	2.00807	3.00855	-1.00048
MED14	0.0164561	-0.443271	0.0505492	-0.93709	0.266476	TRUE	TRUE	1.24512	1.94631	-0.701186
MT-CO3	0.0164148	-1.84045	-0.0781397	-3.60277	0.266476	TRUE	TRUE	6.67102	7.82628	-1.15526
SYT1	0.0164653	-0.342491	0.0517082	-0.736691	0.266476	TRUE	TRUE	0.665323	1.56407	-0.89875
EEF1A1	0.0165659	0.0229421	1.14617	-1.10029	0.267104	TRUE	TRUE	6.6874	6.80649	-0.119096
MED28	0.0166307	0.825159	1.7381	-0.0877838	0.267104	TRUE	TRUE	1.60544	1.03387	0.571567
RNF121	0.0166171	0.743415	1.64379	-0.15696	0.267104	TRUE	TRUE	1.06085	0.547451	0.513398
WSB1	0.0167999	-1.39018	-0.3357	-2.44467	0.269138	TRUE	TRUE	7.01542	7.80482	-0.789401
SRGAP2B	0.0169443	1.02013	1.9511	0.0891479	0.270766	TRUE	TRUE	4.09207	3.05166	1.04041
ADAM10	0.0171646	1.58109	2.64384	0.518346	0.271644	TRUE	TRUE	6.09392	4.5704	1.52352
FAM118A	0.0170955	-1.4615	-0.491561	-2.43143	0.271644	TRUE	TRUE	1.19346	2.20776	-1.01431
IFI16	0.0171383	-0.79271	0.426011	-2.01143	0.271644	TRUE	TRUE	4.80558	5.22809	-0.42251
SYF2	0.0171709	-0.445953	0.0220642	-0.913971	0.271644	TRUE	TRUE	0.933573	1.63281	-0.699241
FAM96B	0.0172711	0.0928846	0.30068	-0.114911	0.271869	TRUE	TRUE	1.43276	1.05559	0.377166
SESTD1	0.0172574	0.892548	1.61092	0.174173	0.271869	TRUE	TRUE	7.07531	6.01404	1.06127
ATP6V1F	0.0173501	0.131557	0.33576	-0.0726455	0.272002	TRUE	TRUE	1.06431	0.549713	0.514593
PAQR5	0.0173655	1.07116	2.03056	0.111757	0.272002	TRUE	TRUE	3.91251	2.92581	0.986701
TYW1B	0.0174092	-0.503702	0.067335	-1.07474	0.272014	TRUE	TRUE	1.13321	1.71551	-0.582303
CLIP1	0.0177011	-0.29166	0.672461	-1.25578	0.272537	TRUE	TRUE	3.30333	3.48175	-0.178421
CORO1B	0.0175968	-0.498671	0.0162697	-1.01361	0.272537	TRUE	TRUE	0.970434	1.86602	-0.895586
CRIP2	0.0176803	1.36971	2.43061	0.308814	0.272537	TRUE	TRUE	5.68807	4.53427	1.1538
FKBP8	0.017486	-0.25549	0.199007	-0.709987	0.272537	TRUE	TRUE	1.27108	1.60262	-0.331532
LDLR	0.0176422	1.44083	2.51222	0.369433	0.272537	TRUE	TRUE	3.40332	1.84545	1.55787
TCHP	0.0175713	0.282746	0.726949	-0.161458	0.272537	TRUE	TRUE	1.1794	0.754384	0.425021
ACTR3B	0.0178021	-0.882601	-0.144348	-1.62085	0.272848	TRUE	TRUE	0.731144	1.54208	-0.810934
ARHGAP31	0.0178075	0.433592	1.35315	-0.485968	0.272848	TRUE	TRUE	6.97334	6.33302	0.640316
ARMC9	0.0179317	0.281366	1.05784	-0.495113	0.272863	TRUE	TRUE	3.56285	3.14128	0.421566
IKBIP	0.0179601	-0.541256	0.151813	-1.23433	0.272863	TRUE	TRUE	0.82254	1.28013	-0.457589
MFSD11	0.0178993	0.281978	1.0765	-0.51254	0.272863	TRUE	TRUE	1.9504	1.65919	0.291208
SNX6	0.0180242	1.33917	2.35049	0.327852	0.272863	TRUE	TRUE	2.87493	1.80955	1.06538
SRPK1	0.0179865	1.0027	1.84172	0.163673	0.272863	TRUE	TRUE	3.33835	2.20361	1.13474
APP	0.0181164	0.76599	1.43928	0.0927009	0.272953	TRUE	TRUE	8.71232	7.56475	1.14757
CCDC130	0.0180851	-0.331107	0.0856695	-0.747884	0.272953	TRUE	TRUE	0.737184	1.04656	-0.30938
EFCAB2	0.0181699	1.14107	2.09694	0.185191	0.27311	TRUE	TRUE	2.58429	1.4703	1.11399
ANGPT2	0.0184865	-2.58546	-0.455748	-4.71518	0.27695	TRUE	TRUE	4.61299	5.85366	-1.24067
CBFB	0.0185925	0.942399	1.86222	0.0225797	0.27695	TRUE	TRUE	3.2056	2.47263	0.732964
EPAS1	0.0186173	0.462653	0.892215	0.0330904	0.27695	TRUE	TRUE	10.5839	9.94054	0.643354
INVS	0.018688	1.03598	2.02067	0.0512931	0.27695	TRUE	TRUE	2.96744	2.01555	0.951886
RTN3	0.0186731	0.200623	1.37956	-0.978316	0.27695	TRUE	TRUE	1.51409	1.29857	0.215522
TERF1	0.0186658	-0.815273	-0.135609	-1.49494	0.27695	TRUE	TRUE	1.23321	2.12333	-0.890114
KANSL1L	0.0189517	1.29632	2.31991	0.272736	0.280202	TRUE	TRUE	4.30198	3.28116	1.02082
BIRC6	0.0190797	-1.40022	-0.143618	-2.65683	0.280782	TRUE	TRUE	6.60385	7.06722	-0.463372
SLC6A6	0.0190464	0.143544	0.48894	-0.201852	0.280782	TRUE	TRUE	1.72935	1.3104	0.418948
AP000695.2	0.0193042	-1.37375	-0.501088	-2.24641	0.282912	TRUE	TRUE	0.579942	1.80118	-1.22124
C4orf3	0.0193139	0.44568	1.25571	-0.36435	0.282912	TRUE	TRUE	2.34343	1.90699	0.436443
CLIC4	0.0194237	1.23758	2.1343	0.340863	0.283864	TRUE	TRUE	6.63313	5.48767	1.14545
BET1	0.0195821	0.952346	1.74613	0.158561	0.28485	TRUE	TRUE	1.69763	0.8445	0.853128
GIT1	0.0199413	1.36656	2.45256	0.280554	0.28485	TRUE	TRUE	2.23628	1.42658	0.809702
GTF3C3	0.0198397	-0.461742	0.147858	-1.07134	0.28485	TRUE	TRUE	1.13083	1.46914	-0.338312
HDGF	0.0196334	1.26533	2.59636	-0.0657046	0.28485	TRUE	TRUE	1.52892	0.865228	0.663687
IRF2BP2	0.0195907	0.973234	1.7244	0.222065	0.28485	TRUE	TRUE	2.75058	1.65455	1.09604
LINGO1	0.0198564	1.23543	2.13381	0.337042	0.28485	TRUE	TRUE	3.50845	2.90991	0.598544
NBEAL2	0.019749	1.14912	2.20811	0.0901393	0.28485	TRUE	TRUE	1.80701	0.961091	0.845924
PHLPP1	0.0197051	0.323492	1.32631	-0.679325	0.28485	TRUE	TRUE	4.09025	3.68127	0.408975
PREX1	0.0198417	1.11186	1.93053	0.293189	0.28485	TRUE	TRUE	4.20282	2.8266	1.37621
USPL1	0.019928	0.220636	0.655048	-0.213776	0.28485	TRUE	TRUE	1.40585	1.01511	0.390738
PJA2	0.019993	-1.41353	-0.46298	-2.36409	0.284946	TRUE	TRUE	3.37856	4.77472	-1.39615
EIF1AX	0.0200473	0.817671	1.50392	0.131425	0.285078	TRUE	TRUE	3.08321	1.91974	1.16348
ILF3	0.0201689	-0.0514139	0.713766	-0.816594	0.285523	TRUE	TRUE	1.79683	1.9631	-0.166275
MAP3K2	0.0201482	1.1902	2.17188	0.208518	0.285523	TRUE	TRUE	3.955	2.91544	1.03956
JAZF1	0.0202566	0.725677	1.44218	0.00917861	0.286124	TRUE	TRUE	3.04993	2.10923	0.940694
TANGO6	0.0203289	-0.629127	0.338578	-1.59683	0.286507	TRUE	TRUE	1.5132	2.04677	-0.533561
PDHX	0.0203874	0.7528	1.57643	-0.0708257	0.286693	TRUE	TRUE	1.73009	1.14094	0.589153
ATP2B1	0.0209762	-1.30192	0.170915	-2.77476	0.287341	TRUE	TRUE	1.1723	2.05498	-0.882677
CLK4	0.020767	-0.0142004	0.569592	-0.597993	0.287341	TRUE	TRUE	1.25587	1.2537	0.0021715
CSGALNACT1	0.0205545	-0.836105	1.40341	-3.07562	0.287341	TRUE	TRUE	2.43024	3.43014	-0.999904
FBXL4	0.0205229	1.31591	2.37381	0.258009	0.287341	TRUE	TRUE	2.37695	1.53841	0.838535
FZD4	0.0208371	0.6445	1.20952	0.0794843	0.287341	TRUE	TRUE	2.9539	1.90591	1.04798
GALNT18	0.0206653	-0.899041	0.159353	-1.95744	0.287341	TRUE	TRUE	8.56342	9.23634	-0.672912
GOLGA1	0.0206948	0.312397	0.854396	-0.229602	0.287341	TRUE	TRUE	1.12908	0.785673	0.343406
NAV3	0.0209628	-0.661902	-0.0392752	-1.28453	0.287341	TRUE	TRUE	0.738601	1.68128	-0.942681
RNF114	0.0207304	1.30826	2.43135	0.185164	0.287341	TRUE	TRUE	1.90362	1.02894	0.874681
SLC16A14	0.0209258	0.815244	1.44046	0.190026	0.287341	TRUE	TRUE	2.62931	1.43626	1.19305
STIP1	0.0207032	0.972052	1.72057	0.223533	0.287341	TRUE	TRUE	2.00215	1.00558	0.996562
TEAD1	0.0209784	0.895729	1.81748	-0.0260206	0.287341	TRUE	TRUE	6.5001	5.64028	0.859819
PRICKLE1	0.0211095	0.719454	1.42501	0.0139015	0.287891	TRUE	TRUE	1.06977	0.360158	0.709615
SLFN5	0.0211026	-1.10627	-0.254534	-1.958	0.287891	TRUE	TRUE	1.94896	2.77616	-0.827205
TMEM39A	0.0212471	-0.637328	0.0660604	-1.34072	0.288523	TRUE	TRUE	0.787065	1.41462	-0.627551
USP47	0.0212457	0.778278	1.73792	-0.181366	0.288523	TRUE	TRUE	4.88958	4.136	0.753577
FEM1B	0.0214081	0.255877	0.850558	-0.338804	0.290087	TRUE	TRUE	1.68558	1.47779	0.207787
NIPA1	0.0214582	-0.880766	-0.08615	-1.67538	0.290145	TRUE	TRUE	0.750832	1.43207	-0.681234
AFAP1L2	0.0217939	1.15733	2.09981	0.214844	0.29344	TRUE	TRUE	3.93157	2.76991	1.16166
PPP5C	0.0217947	-0.975023	-0.123687	-1.82636	0.29344	TRUE	TRUE	0.658124	1.29908	-0.640955
C1QTNF3-AMACR	0.0218532	-0.371332	0.454665	-1.19733	0.293456	TRUE	TRUE	1.66579	1.73443	-0.0686337
CEMIP2	0.021935	-1.51152	-0.346823	-2.67621	0.293456	TRUE	TRUE	6.58859	7.46758	-0.878991
NDUFA1	0.0219175	0.211239	0.489744	-0.0672663	0.293456	TRUE	TRUE	1.07601	0.449607	0.626399
IQCJ-SCHIP1	0.0220145	0.349113	0.792048	-0.0938216	0.293898	TRUE	TRUE	1.7292	1.1143	0.6149
ATP2B4	0.0222168	0.544052	1.53488	-0.446773	0.29567	TRUE	TRUE	2.8087	2.51655	0.292144
FAM196A	0.0222408	0.366558	1.17745	-0.444332	0.29567	TRUE	TRUE	0.950279	0.90451	0.0457696
UBAP1	0.0222874	-0.804731	-0.0221115	-1.58735	0.29567	TRUE	TRUE	1.94546	2.79089	-0.845422
AZI2	0.0224167	0.538738	1.00621	0.071264	0.295723	TRUE	TRUE	1.75856	0.97292	0.785638
NFIB	0.0224316	2.10247	3.87196	0.332985	0.295723	TRUE	TRUE	8.44373	6.66581	1.77792
PPP2R5A	0.022339	0.126942	1.04289	-0.789007	0.295723	TRUE	TRUE	2.70359	2.46688	0.236713
SPG11	0.0225724	0.631601	1.6063	-0.343094	0.296961	TRUE	TRUE	3.1507	2.65693	0.493773
CDV3	0.0226551	-0.548677	0.121663	-1.21902	0.29743	TRUE	TRUE	2.28597	2.94605	-0.660075
C22orf34	0.0227289	1.25019	2.20484	0.295531	0.297781	TRUE	TRUE	4.83086	3.76135	1.06951
AC090517.4	0.0228216	0.099641	0.757188	-0.557906	0.297789	TRUE	TRUE	1.15556	1.00852	0.147042
DMXL1	0.0228236	-1.30399	-0.397311	-2.21066	0.297789	TRUE	TRUE	2.87843	3.99199	-1.11356
EPM2AIP1	0.0229368	-0.532471	0.0724383	-1.13738	0.29865	TRUE	TRUE	1.63785	2.35607	-0.718216
CRTC3	0.0230034	1.28694	2.21953	0.354351	0.298903	TRUE	TRUE	3.9064	2.86121	1.04519
CPSF2	0.0231694	-0.487427	0.107319	-1.08217	0.299457	TRUE	TRUE	1.20236	1.69157	-0.489217
MICU3	0.0231274	-1.14532	-0.238534	-2.0521	0.299457	TRUE	TRUE	2.23987	3.17355	-0.933676
TAF1D	0.023188	0.926861	1.81811	0.0356081	0.299457	TRUE	TRUE	2.54511	1.82185	0.723259
ADGRG1	0.0233126	-0.357066	1.33267	-2.0468	0.299842	TRUE	TRUE	3.22089	3.24913	-0.0282428
ATG14	0.02331	-0.225137	0.136077	-0.586351	0.299842	TRUE	TRUE	0.868806	1.2475	-0.378696
ANK2	0.0240702	-0.275021	0.162106	-0.712147	0.302098	TRUE	TRUE	1.41335	1.81576	-0.402414
DERA	0.0241668	-0.834748	-0.135528	-1.53397	0.302098	TRUE	TRUE	1.71034	2.47718	-0.766841
DNAJC10	0.0238052	0.0496594	0.629697	-0.530378	0.302098	TRUE	TRUE	1.9632	1.88855	0.0746547
DUSP3	0.0241522	0.61675	1.29399	-0.060493	0.302098	TRUE	TRUE	1.45808	0.844883	0.6132
ELOVL7	0.0236767	-0.0284623	0.450398	-0.507322	0.302098	TRUE	TRUE	10.263	9.91892	0.344101
GDI1	0.0241363	0.894261	1.72105	0.0674733	0.302098	TRUE	TRUE	1.64205	0.750008	0.892038
GOLGA7	0.0237299	0.507786	1.16376	-0.148187	0.302098	TRUE	TRUE	1.31911	0.817874	0.501237
GPR137C	0.0236862	1.05337	2.47113	-0.364385	0.302098	TRUE	TRUE	1.0603	0.40798	0.652316
KLF11	0.0242041	0.866935	1.64149	0.0923802	0.302098	TRUE	TRUE	1.59761	0.816994	0.780613
PDE10A	0.0239235	-0.6556	-0.0415257	-1.26967	0.302098	TRUE	TRUE	6.93706	8.08709	-1.15003
PEAK1	0.0238756	1.41797	2.45636	0.379584	0.302098	TRUE	TRUE	5.4844	4.18468	1.29972
PKD1	0.0237537	0.394686	1.01719	-0.227817	0.302098	TRUE	TRUE	1.35936	0.900545	0.458817
PRKAB1	0.0240547	1.17827	2.30663	0.0499032	0.302098	TRUE	TRUE	1.75189	0.959566	0.792323
RYBP	0.0241034	1.38488	2.38038	0.389379	0.302098	TRUE	TRUE	4.35276	3.35791	0.994851
VPS50	0.0236206	-0.445942	0.202924	-1.09481	0.302098	TRUE	TRUE	2.10165	2.46324	-0.361591
WHAMM	0.0243255	1.01085	2.0836	-0.0619043	0.303015	TRUE	TRUE	1.47702	0.844313	0.632704
PDCD6	0.0246281	0.577086	1.17161	-0.0174397	0.304591	TRUE	TRUE	1.34593	0.654465	0.691461
SEPT8	0.0245705	-0.481153	0.00449583	-0.966801	0.304591	TRUE	TRUE	0.758381	1.72186	-0.963477
SNRPB2	0.0246344	-0.533314	0.0215935	-1.08822	0.304591	TRUE	TRUE	1.08276	1.78944	-0.706685
TBC1D1	0.0246524	1.35657	2.32486	0.388274	0.304591	TRUE	TRUE	5.27267	3.95004	1.32263
TFG	0.0246926	-1.08009	-0.150664	-2.00952	0.304591	TRUE	TRUE	2.43512	3.16205	-0.726929
EIPR1	0.024936	0.109555	0.994516	-0.775406	0.30531	TRUE	TRUE	1.37612	1.10143	0.27469
ELOVL5	0.0249421	1.14939	2.03593	0.262858	0.30531	TRUE	TRUE	3.7522	2.75916	0.993038
GNAI2	0.0249439	0.754876	1.64773	-0.137974	0.30531	TRUE	TRUE	6.94468	6.61085	0.333828
RCBTB2	0.0249205	-0.695727	0.0168406	-1.4083	0.30531	TRUE	TRUE	1.18403	1.69027	-0.506236
ITPR2	0.0250261	-0.28582	0.778291	-1.34993	0.305724	TRUE	TRUE	3.30338	3.48495	-0.181575
CREBBP	0.0251201	-0.426148	0.53013	-1.38243	0.306281	TRUE	TRUE	4.1271	4.6019	-0.474793
AP1G1	0.0252708	1.05007	1.99155	0.108597	0.307526	TRUE	TRUE	2.74244	1.99189	0.750544
ITGAV	0.0253825	0.974734	1.84685	0.10262	0.307702	TRUE	TRUE	6.68949	5.53008	1.15941
ZNF592	0.0253441	1.1065	2.23763	-0.0246213	0.307702	TRUE	TRUE	1.4138	0.708733	0.705064
RFC3	0.0254409	-1.05634	-0.159712	-1.95296	0.30782	TRUE	TRUE	1.07755	1.8201	-0.742555
ZKSCAN1	0.0255093	-1.01975	-0.0363125	-2.00319	0.308059	TRUE	TRUE	4.08257	5.086	-1.00343
PITPNM2	0.025565	0.991527	2.07773	-0.0946728	0.308143	TRUE	TRUE	3.75285	3.41686	0.335987
ECHDC2	0.0257402	0.607236	1.61373	-0.399257	0.309077	TRUE	TRUE	2.94704	2.21466	0.732383
LRPAP1	0.0257079	-0.569315	-0.0216535	-1.11698	0.309077	TRUE	TRUE	1.23087	2.01027	-0.779405
FMNL3	0.0257948	1.35334	2.3437	0.362987	0.309146	TRUE	TRUE	4.76346	3.60997	1.15349
USP45	0.0259247	0.620937	1.15378	0.0880955	0.310116	TRUE	TRUE	1.85581	0.971493	0.884315
SLC22A5	0.0259738	0.693501	1.30087	0.0861316	0.310117	TRUE	TRUE	2.77767	1.73227	1.0454
AC099669.1	0.0261097	0.376003	1.08524	-0.333234	0.310327	TRUE	TRUE	0.838043	0.575166	0.262877
DYNC2H1	0.0261436	-0.314939	0.159033	-0.788911	0.310327	TRUE	TRUE	0.910771	1.16675	-0.255979
PHF2	0.0260611	0.382064	1.1083	-0.344177	0.310327	TRUE	TRUE	1.90704	1.58849	0.318549
TNKS1BP1	0.0261875	-0.530143	0.00143408	-1.06172	0.310327	TRUE	TRUE	0.901548	1.52028	-0.618728
ADAMTS9	0.0263942	-1.72837	-0.0944906	-3.36224	0.311089	TRUE	TRUE	4.90727	6.31963	-1.41237
DNAJC5	0.0264953	-0.621209	0.161701	-1.40412	0.311089	TRUE	TRUE	2.24262	2.90756	-0.66494
HIST1H4C	0.0264619	0.896896	1.85889	-0.0650972	0.311089	TRUE	TRUE	1.3149	0.58473	0.730173
MARCH3	0.0263957	-0.0297347	1.27449	-1.33396	0.311089	TRUE	TRUE	2.95393	2.8128	0.141125
RPS28	0.0265468	1.16602	2.11135	0.220698	0.311089	TRUE	TRUE	2.09301	1.29918	0.793829
SMIM3	0.0265023	-0.412444	0.344582	-1.16947	0.311089	TRUE	TRUE	1.93568	2.43572	-0.500033
ZNF83	0.0267442	1.35717	2.36952	0.344822	0.312823	TRUE	TRUE	4.641	3.61666	1.02435
WRN	0.0268035	-1.202	-0.218241	-2.18576	0.312938	TRUE	TRUE	2.1143	2.98125	-0.866947
CD320	0.0269598	0.378387	0.854992	-0.0982177	0.313	TRUE	TRUE	2.76676	2.2669	0.499853
CYTH3	0.0270219	1.26175	2.28321	0.240299	0.313	TRUE	TRUE	3.06438	1.97471	1.08967
PPID	0.0269459	0.685464	1.39939	-0.0284581	0.313	TRUE	TRUE	1.24652	0.607988	0.638527
SOGA1	0.0270561	0.504765	1.36914	-0.359614	0.313	TRUE	TRUE	0.986766	0.622503	0.364263
UBA3	0.0269713	-0.929732	-0.135639	-1.72383	0.313	TRUE	TRUE	1.44672	2.23184	-0.785125
FAM118B	0.0272074	0.713058	1.58326	-0.15714	0.313604	TRUE	TRUE	1.10517	0.504928	0.600244
OAS3	0.0271721	-0.673779	0.0710134	-1.41857	0.313604	TRUE	TRUE	1.22539	1.87693	-0.651542
AP001528.2	0.027333	0.66039	1.3777	-0.0569211	0.314479	TRUE	TRUE	1.76621	0.964822	0.801392
KIAA1549	0.0278402	1.09882	2.10876	0.0888766	0.318577	TRUE	TRUE	4.2037	3.18137	1.02233
PDK4	0.0278354	-1.11071	0.218318	-2.43974	0.318577	TRUE	TRUE	2.11145	2.56509	-0.453635
POT1	0.0278198	-0.636022	0.0498606	-1.32191	0.318577	TRUE	TRUE	1.54084	2.00584	-0.465001
AL592183.1	0.0279509	-1.14871	-0.283981	-2.01343	0.318956	TRUE	TRUE	1.98502	2.95918	-0.974166
ARL6IP5	0.0279742	-0.806045	-0.0873099	-1.52478	0.318956	TRUE	TRUE	1.26109	2.13413	-0.873037
ATP9B	0.0281027	-1.35025	-0.359341	-2.34116	0.319845	TRUE	TRUE	3.6792	4.7543	-1.0751
CP	0.0286006	-1.62897	-0.527087	-2.73085	0.322709	TRUE	TRUE	2.42952	3.64153	-1.21201
EPN2	0.0285782	0.0620319	1.06965	-0.945587	0.322709	TRUE	TRUE	5.00499	4.79513	0.209851
FGD5-AS1	0.0286531	0.235954	0.852591	-0.380684	0.322709	TRUE	TRUE	1.70115	1.39538	0.30577
MICAL3	0.0286399	1.32095	2.34479	0.297102	0.322709	TRUE	TRUE	3.50566	2.4251	1.08056
RASSF8	0.0285679	1.38464	2.48036	0.288918	0.322709	TRUE	TRUE	5.78619	4.3517	1.43449
SCP2	0.0286603	-0.801346	0.087146	-1.68984	0.322709	TRUE	TRUE	2.87174	3.59894	-0.727203
LYRM2	0.0287825	-0.00797077	0.469997	-0.485939	0.323509	TRUE	TRUE	0.752018	0.810304	-0.058286
GNAO1	0.0292444	0.673712	1.48206	-0.134639	0.326959	TRUE	TRUE	1.17006	0.405789	0.764268
GSE1	0.0292039	1.07669	1.9785	0.174879	0.326959	TRUE	TRUE	2.39167	1.39696	0.994712
MAP3K3	0.0292428	-0.62734	0.326263	-1.58094	0.326959	TRUE	TRUE	3.41381	3.83833	-0.424514
KMT5A	0.0294213	-0.101329	0.579338	-0.781996	0.328357	TRUE	TRUE	1.13484	1.24827	-0.113429
LIMA1	0.0295896	-1.27662	-0.303379	-2.24987	0.329185	TRUE	TRUE	2.33347	3.12099	-0.787524
RANBP2	0.0296682	0.330103	1.23877	-0.578568	0.329185	TRUE	TRUE	3.84029	3.38863	0.451655
REV3L	0.0297037	-0.453602	0.322427	-1.22963	0.329185	TRUE	TRUE	4.63454	5.26717	-0.632626
STXBP3	0.0296132	-0.0675754	0.722458	-0.857609	0.329185	TRUE	TRUE	2.24387	2.127	0.11687
CAMK2G	0.0298107	-0.439963	0.133447	-1.01337	0.329794	TRUE	TRUE	0.803503	1.32712	-0.523621
TXNIP	0.029948	-1.65777	-0.589085	-2.72645	0.330734	TRUE	TRUE	1.44436	2.45873	-1.01437
TNFRSF1B	0.0300477	1.22938	2.16545	0.293301	0.331257	TRUE	TRUE	2.95935	1.84414	1.11522
B4GALT5	0.0301568	-0.555789	0.40416	-1.51574	0.33126	TRUE	TRUE	2.97444	3.52261	-0.54817
KAZN	0.0301157	-0.246828	0.220159	-0.713816	0.33126	TRUE	TRUE	0.925745	1.26272	-0.336977
PSMD12	0.0302184	-0.298543	0.326238	-0.923323	0.33126	TRUE	TRUE	1.55795	1.88295	-0.324999
SPIN1	0.0302574	0.471403	1.29025	-0.34745	0.33126	TRUE	TRUE	2.79179	2.25331	0.53848
AGK	0.0305873	-0.316951	0.0772869	-0.71119	0.331427	TRUE	TRUE	0.849017	1.66618	-0.817162
ARL6IP4	0.0308427	0.666692	1.24349	0.0898964	0.331427	TRUE	TRUE	2.63398	1.68749	0.946492
CANX	0.0308035	-1.10768	-0.240449	-1.97491	0.331427	TRUE	TRUE	2.73616	3.76279	-1.02663
CAPRIN2	0.0307368	0.916336	1.7037	0.128971	0.331427	TRUE	TRUE	2.08562	1.11448	0.971143
CCDC68	0.0308825	1.0582	2.04137	0.0750212	0.331427	TRUE	TRUE	2.65738	1.73927	0.918105
CEBPZ	0.0306982	-0.341449	0.215251	-0.898149	0.331427	TRUE	TRUE	1.34747	1.78302	-0.435558
MKRN1	0.0305413	0.149215	0.613153	-0.314723	0.331427	TRUE	TRUE	1.06511	0.926308	0.138806
MYOF	0.0306201	0.406791	1.34233	-0.528746	0.331427	TRUE	TRUE	4.76422	4.35743	0.406793
NTNG1	0.0305706	0.157421	0.352762	-0.0379211	0.331427	TRUE	TRUE	1.00432	0.630297	0.374025
NUTM2A-AS1	0.0305039	-1.24187	-0.195712	-2.28802	0.331427	TRUE	TRUE	3.37417	4.40058	-1.0264
RPF1	0.0303521	0.596481	1.51459	-0.32163	0.331427	TRUE	TRUE	0.963016	0.48208	0.480936
ZFP90	0.0309011	-0.237108	0.290678	-0.764894	0.331427	TRUE	TRUE	0.841935	0.732629	0.109306
AC007319.1	0.0310084	-0.64039	0.0301254	-1.31091	0.33173	TRUE	TRUE	0.848408	1.45524	-0.606836
DIS3L2	0.0311449	-0.473958	0.210998	-1.15891	0.33173	TRUE	TRUE	2.15919	2.4901	-0.330906
FBXO8	0.0311779	0.249218	0.561967	-0.0635308	0.33173	TRUE	TRUE	0.995595	0.51534	0.480255
SP1	0.0311914	-0.174173	0.412208	-0.760555	0.33173	TRUE	TRUE	1.52359	1.48189	0.0417035
WDR41	0.0311573	-0.364819	0.166314	-0.895952	0.33173	TRUE	TRUE	1.17722	1.5354	-0.358176
BDP1	0.0314537	-0.717012	0.257369	-1.69139	0.333388	TRUE	TRUE	2.69591	3.25167	-0.555762
GRID2	0.0315448	-0.00778409	0.0742284	-0.0897966	0.333388	TRUE	TRUE	0.88852	0.837561	0.0509583
MCCC2	0.0315723	-0.538625	0.0649766	-1.14223	0.333388	TRUE	TRUE	0.831114	1.38252	-0.551402
RASGEF1B	0.0315678	1.101	2.03075	0.171253	0.333388	TRUE	TRUE	5.0985	4.49706	0.601433
ZNF496	0.0316107	-0.487676	0.0665633	-1.04192	0.333388	TRUE	TRUE	0.698073	1.20714	-0.509068
TCEAL4	0.0316782	0.165854	0.665657	-0.33395	0.333544	TRUE	TRUE	1.96901	1.75683	0.212175
CLCN7	0.0317439	-0.171536	0.172568	-0.515639	0.33368	TRUE	TRUE	0.872792	1.20923	-0.336442
COP1	0.0318413	-0.824448	-0.0281715	-1.62072	0.334149	TRUE	TRUE	5.02868	5.77231	-0.743634
C2orf83	0.0319522	-0.71928	0.129128	-1.56769	0.334474	TRUE	TRUE	1.49408	2.15646	-0.66238
DCHS1	0.0321843	-0.0361824	0.542181	-0.614545	0.334474	TRUE	TRUE	1.06319	0.891237	0.171948
METTL21A	0.0320759	0.952235	1.98407	-0.0796019	0.334474	TRUE	TRUE	1.082	0.560179	0.521816
MYL12B	0.0322313	0.613185	1.91214	-0.685772	0.334474	TRUE	TRUE	5.51969	4.68274	0.836951
TP53BP2	0.0321757	-0.990493	-0.165681	-1.8153	0.334474	TRUE	TRUE	0.87044	1.65458	-0.784142
TRIM37	0.0322423	-0.304673	0.475942	-1.08529	0.334474	TRUE	TRUE	1.32135	1.79508	-0.473732
UFD1	0.0321181	-0.826708	-0.103269	-1.55015	0.334474	TRUE	TRUE	1.20823	1.93634	-0.728106
ACTR10	0.0322952	0.861605	1.71882	0.00438645	0.334475	TRUE	TRUE	2.17018	1.32336	0.846821
NDFIP1	0.0325613	1.12273	2.07164	0.173807	0.33668	TRUE	TRUE	3.66786	2.8374	0.830463
RAB14	0.0327322	1.06918	2.02784	0.110509	0.337894	TRUE	TRUE	4.10023	3.24805	0.852181
LYSMD3	0.0329369	0.049978	0.492439	-0.392483	0.338902	TRUE	TRUE	1.00172	0.926963	0.074758
RTCA	0.0329159	0.0947032	0.612182	-0.422776	0.338902	TRUE	TRUE	0.933584	0.767153	0.166431
BCL10	0.0331576	-0.018855	0.382335	-0.420045	0.340408	TRUE	TRUE	0.842118	0.775302	0.0668154
PLA2G4A	0.0331908	-1.30004	-0.192331	-2.40776	0.340408	TRUE	TRUE	1.85104	2.85959	-1.00855
BAALC-AS1	0.0333034	-0.536244	0.0799013	-1.15239	0.340542	TRUE	TRUE	0.843222	1.44167	-0.598448
PTPRM	0.0333115	-0.511619	0.155377	-1.17861	0.340542	TRUE	TRUE	9.23488	9.75157	-0.516685
EBF4	0.0334138	0.424481	0.977761	-0.128798	0.340763	TRUE	TRUE	1.5266	1.04406	0.482542
SH3BGRL	0.0334408	-1.10941	-0.226854	-1.99196	0.340763	TRUE	TRUE	2.41746	3.22242	-0.804953
PHLDB1	0.0335246	0.770446	1.58573	-0.0448369	0.341067	TRUE	TRUE	3.22223	2.29864	0.92359
ST7	0.0337245	-0.0269019	0.974755	-1.02856	0.341453	TRUE	TRUE	3.12053	3.04227	0.0782556
UBE2Z	0.0337208	0.847788	1.56204	0.133532	0.341453	TRUE	TRUE	2.25812	1.26758	0.990542
USP15	0.0336183	-0.208277	0.974649	-1.3912	0.341453	TRUE	TRUE	5.32339	5.30461	0.0187824
STX12	0.0338104	1.0941	2.05941	0.128796	0.341776	TRUE	TRUE	6.35624	5.05548	1.30076
KLHL23	0.0339731	0.487098	1.05241	-0.0782162	0.341942	TRUE	TRUE	1.0796	0.482515	0.597086
MAP1B	0.0339528	-0.597212	-0.0512787	-1.14314	0.341942	TRUE	TRUE	1.33848	2.48391	-1.14543
TPM4	0.0339889	1.10091	2.56919	-0.367371	0.341942	TRUE	TRUE	5.36045	3.889	1.47145
SFXN5	0.0341131	1.09349	2.42341	-0.236419	0.342647	TRUE	TRUE	1.03556	0.457547	0.578017
CDK2	0.034384	0.163987	0.470164	-0.14219	0.34482	TRUE	TRUE	0.900474	0.622332	0.278142
TCEAL3	0.0345467	0.238321	0.726464	-0.249822	0.345904	TRUE	TRUE	0.993901	0.535788	0.458113
PRKCH	0.0346195	-0.773578	0.0849716	-1.63213	0.346086	TRUE	TRUE	8.32111	8.91504	-0.593935
PDGFB	0.0347704	0.397033	0.779561	0.0145041	0.34654	TRUE	TRUE	3.15992	2.11921	1.0407
TMEM41B	0.0347745	-0.110898	0.220611	-0.442408	0.34654	TRUE	TRUE	1.16661	1.34382	-0.177209
MAPK1	0.0349539	0.968468	1.92872	0.00821613	0.347234	TRUE	TRUE	3.78484	3.0565	0.728338
NADK	0.0349483	0.470439	1.02496	-0.0840781	0.347234	TRUE	TRUE	1.42894	0.729526	0.699419
VPS26A	0.0352793	-0.684295	0.0976128	-1.4662	0.349917	TRUE	TRUE	1.70226	2.18143	-0.479167
SESN1	0.0353889	0.756669	1.41361	0.0997304	0.350455	TRUE	TRUE	2.92917	1.87501	1.05417
AC016831.7	0.0361496	0.415402	1.04618	-0.21538	0.350631	TRUE	TRUE	7.69201	6.94648	0.745532
AMD1	0.0363712	0.575273	1.07262	0.077927	0.350631	TRUE	TRUE	2.51159	1.60693	0.904662
ARFGEF3	0.0361864	0.491656	1.4209	-0.437593	0.350631	TRUE	TRUE	3.68167	3.10542	0.576255
ATP11C	0.0364089	1.04283	1.94816	0.137494	0.350631	TRUE	TRUE	3.25064	2.32808	0.922566
CAVIN2	0.0363214	0.601603	1.61247	-0.409263	0.350631	TRUE	TRUE	5.84682	5.14711	0.699712
CCT5	0.0357208	0.818677	1.48011	0.157245	0.350631	TRUE	TRUE	2.30257	1.39784	0.904737
DCBLD2	0.0357319	-0.715378	0.0658761	-1.49663	0.350631	TRUE	TRUE	0.817277	1.19578	-0.3785
DENND4C	0.0366257	0.893971	1.74635	0.0415907	0.350631	TRUE	TRUE	5.30612	4.6161	0.690017
EIF3K	0.0358104	0.429658	0.872333	-0.0130161	0.350631	TRUE	TRUE	1.60236	1.0036	0.598761
GAN	0.0365929	0.780573	1.50028	0.0608709	0.350631	TRUE	TRUE	2.13845	1.30521	0.833248
KCNQ1	0.0358316	0.282969	0.683516	-0.117577	0.350631	TRUE	TRUE	0.988245	0.601496	0.386749
LSS	0.0363294	0.897811	1.7251	0.0705185	0.350631	TRUE	TRUE	2.85572	1.9825	0.873219
MAPKAPK5	0.0361334	-0.390181	0.297503	-1.07786	0.350631	TRUE	TRUE	0.952553	1.29224	-0.339684
NEK5	0.0361813	0.538656	1.15495	-0.0776366	0.350631	TRUE	TRUE	1.7997	1.06559	0.734112
PDZD2	0.0358657	1.23565	2.18034	0.290953	0.350631	TRUE	TRUE	6.3962	5.35893	1.03727
PSMD14	0.0365283	-0.89644	-0.139629	-1.65325	0.350631	TRUE	TRUE	2.02125	2.82241	-0.801167
RASSF1	0.0365483	0.884971	1.75496	0.0149813	0.350631	TRUE	TRUE	2.3868	1.62868	0.758113
RTL8C	0.0359039	2.06949	4.5273	-0.388326	0.350631	TRUE	TRUE	1.05948	0.641676	0.417808
SLC37A1	0.0361473	0.3888	0.795654	-0.0180542	0.350631	TRUE	TRUE	1.13973	0.360612	0.779121
SULF2	0.0362839	-1.17074	-0.257615	-2.08387	0.350631	TRUE	TRUE	2.97786	4.02645	-1.04859
TNS1	0.0357453	-1.10277	-0.121181	-2.08435	0.350631	TRUE	TRUE	4.32013	5.36725	-1.04712
ZNF337	0.0358859	0.60512	1.29687	-0.0866323	0.350631	TRUE	TRUE	1.40797	0.73707	0.670904
CAPN2	0.037648	0.905847	1.66356	0.148129	0.3526	TRUE	TRUE	3.2146	2.16741	1.04718
CCNI	0.0374973	0.687942	1.69233	-0.316449	0.3526	TRUE	TRUE	4.93726	4.32687	0.610389
CMTM6	0.0373684	-0.412783	0.209586	-1.03515	0.3526	TRUE	TRUE	1.63172	2.11096	-0.479241
DGKZ	0.0377925	-1.06421	-0.168808	-1.95961	0.3526	TRUE	TRUE	1.2136	2.04199	-0.828387
ELMO1	0.0373879	1.24038	2.1861	0.294657	0.3526	TRUE	TRUE	7.2663	5.75662	1.50968
IFNGR1	0.0377687	1.34911	2.32611	0.372109	0.3526	TRUE	TRUE	5.69837	4.28773	1.41064
IRAK3	0.0371448	0.96118	1.6774	0.244958	0.3526	TRUE	TRUE	7.46188	6.55178	0.910095
KLHDC2	0.0379223	-0.478001	0.0540396	-1.01004	0.3526	TRUE	TRUE	0.969295	1.47546	-0.506164
MCC	0.0373545	1.36836	2.42581	0.310922	0.3526	TRUE	TRUE	6.83083	5.43069	1.40013
PARD3	0.0376662	0.44207	1.52254	-0.6384	0.3526	TRUE	TRUE	6.04019	5.3087	0.731497
PDLIM1	0.037888	-1.64527	-0.243811	-3.04673	0.3526	TRUE	TRUE	0.985245	2.46158	-1.47634
PUS7	0.0375509	0.366416	0.737847	-0.00501513	0.3526	TRUE	TRUE	1.98932	1.25938	0.729939
RAB40C	0.0368976	0.141027	0.739805	-0.457751	0.3526	TRUE	TRUE	0.939311	0.702023	0.237287
RAPGEF4	0.0376925	-0.852958	0.333653	-2.03957	0.3526	TRUE	TRUE	7.08585	7.4132	-0.327356
RHBDD2	0.0375348	0.309582	1.08693	-0.467768	0.3526	TRUE	TRUE	0.859389	0.675642	0.183748
RIC8A	0.0379457	0.380301	1.04835	-0.287746	0.3526	TRUE	TRUE	0.919951	0.622524	0.297427
SGK3	0.037399	0.872095	1.84004	-0.0958483	0.3526	TRUE	TRUE	2.96342	2.21132	0.752099
TLNRD1	0.0376269	-0.413013	0.0672518	-0.893277	0.3526	TRUE	TRUE	0.642003	1.22706	-0.585059
USP14	0.0370862	-0.494942	0.263619	-1.2535	0.3526	TRUE	TRUE	1.94922	2.48581	-0.536589
YWHAG	0.0375262	-0.0939255	2.1304	-2.31825	0.3526	TRUE	TRUE	1.84706	1.76332	0.0837403
PLSCR1	0.038077	-0.14058	1.03942	-1.32058	0.353156	TRUE	TRUE	5.97629	5.9279	0.0483877
STAT5B	0.0381171	0.685008	1.61285	-0.242836	0.353156	TRUE	TRUE	3.38771	2.63505	0.752664
ZMIZ1	0.0384282	-1.26185	-0.298848	-2.22484	0.355517	TRUE	TRUE	3.71996	4.73501	-1.01505
PTPRK	0.038515	0.75577	1.41417	0.09737	0.3558	TRUE	TRUE	7.72165	6.69279	1.02886
GPI	0.0386137	-0.558601	0.0492671	-1.16647	0.356191	TRUE	TRUE	0.617721	1.16315	-0.54543
AC011997.1	0.0388373	0.848452	1.67324	0.0236657	0.356694	TRUE	TRUE	1.60528	0.927502	0.677774
TFEB	0.0388169	1.02578	2.23355	-0.181995	0.356694	TRUE	TRUE	1.66536	1.24394	0.421419
ZNF595	0.0387762	0.67523	1.61787	-0.267413	0.356694	TRUE	TRUE	1.39606	0.917488	0.478568
AIMP1	0.0390706	-0.316721	0.197505	-0.830947	0.357414	TRUE	TRUE	1.10637	1.42958	-0.323212
CUTA	0.0392083	-0.338636	0.145374	-0.822647	0.357414	TRUE	TRUE	0.730768	1.08716	-0.356396
ESYT3	0.0392069	0.393902	0.948938	-0.161133	0.357414	TRUE	TRUE	1.15515	0.702629	0.452523
PCBD1	0.0392546	0.382234	0.83598	-0.0715119	0.357414	TRUE	TRUE	1.15209	0.652617	0.499469
RPL21	0.039142	0.74487	1.37589	0.113852	0.357414	TRUE	TRUE	2.24549	1.37992	0.865578
TXNDC11	0.0392479	0.463073	0.940965	-0.0148189	0.357414	TRUE	TRUE	1.72556	0.973116	0.75244
GTPBP1	0.0393247	-0.598253	0.0225075	-1.21901	0.357538	TRUE	TRUE	1.06738	1.8774	-0.810021
TTLL5	0.0394525	-1.24765	-0.222044	-2.27325	0.358185	TRUE	TRUE	2.83323	3.75614	-0.922913
SESN3	0.0396012	-1.32736	-0.229555	-2.42516	0.358855	TRUE	TRUE	2.10731	3.23766	-1.13035
TMEM259	0.0396397	-0.520795	0.219495	-1.26109	0.358855	TRUE	TRUE	1.91051	2.38926	-0.478749
ANAPC16	0.0397088	0.724903	1.74482	-0.295018	0.358967	TRUE	TRUE	3.30571	2.9558	0.349908
AGTPBP1	0.0398017	0.192853	0.920579	-0.534874	0.3592	TRUE	TRUE	4.13187	3.52271	0.609156
IGFBP7	0.039848	-0.988924	0.293225	-2.27107	0.3592	TRUE	TRUE	7.68765	7.96336	-0.275712
MIRLET7BHG	0.040042	0.870263	1.85369	-0.113167	0.360435	TRUE	TRUE	3.92021	3.22184	0.698367
USP33	0.0405581	0.913814	1.86028	-0.0326549	0.364562	TRUE	TRUE	3.5809	2.70434	0.876567
CHCHD2	0.0407598	-1.03153	-0.238902	-1.82415	0.365855	TRUE	TRUE	2.89626	3.98472	-1.08846
SH3BP4	0.0408472	-0.640584	0.290864	-1.57203	0.36612	TRUE	TRUE	4.45261	4.86568	-0.41307
ANKRA2	0.0409345	0.366655	0.718915	0.0143962	0.366323	TRUE	TRUE	1.50962	0.759752	0.749871
JUND	0.0409856	0.806024	1.66431	-0.0522619	0.366323	TRUE	TRUE	5.02482	4.12016	0.904656
ITFG1	0.0411089	-0.95507	0.0476327	-1.95777	0.366696	TRUE	TRUE	4.61112	5.35043	-0.739315
PSMA4	0.0411431	-0.415527	0.0366228	-0.867676	0.366696	TRUE	TRUE	1.12479	1.7894	-0.66461
BMS1	0.0413615	-0.173041	0.52054	-0.866622	0.368123	TRUE	TRUE	1.4594	1.666	-0.206597
DEPP1	0.0415568	-1.22048	-0.184071	-2.2569	0.368307	TRUE	TRUE	3.43652	4.42947	-0.992954
FBXO25	0.0415009	-0.568344	0.0797266	-1.21641	0.368307	TRUE	TRUE	1.30125	1.76475	-0.463494
NAA35	0.0415475	-0.437371	0.392438	-1.26718	0.368307	TRUE	TRUE	1.78118	2.06041	-0.279228
RPS13	0.041626	0.710481	1.56605	-0.145084	0.368405	TRUE	TRUE	2.03491	1.23174	0.803174
AC004889.1	0.0417028	0.518079	0.991174	0.0449852	0.368431	TRUE	TRUE	1.51698	0.817223	0.699754
CERS2	0.042143	-0.113096	0.153094	-0.379285	0.368431	TRUE	TRUE	1.00582	1.21305	-0.207228
COX7A1	0.0423892	-0.0283834	0.258417	-0.315183	0.368431	TRUE	TRUE	1.05393	1.15017	-0.0962399
CTTNBP2	0.0425605	-0.901187	-0.0429012	-1.75947	0.368431	TRUE	TRUE	1.5658	2.48696	-0.921159
CYB5R3	0.0420215	0.558058	1.35055	-0.234439	0.368431	TRUE	TRUE	3.38983	2.84234	0.547487
DPYD	0.0425391	-1.22618	-0.195558	-2.25681	0.368431	TRUE	TRUE	5.18702	5.90071	-0.713691
EHBP1L1	0.0425527	0.578519	1.4178	-0.260761	0.368431	TRUE	TRUE	1.43187	1.0349	0.396977
NASP	0.0423784	-0.297389	0.391298	-0.986075	0.368431	TRUE	TRUE	2.01569	2.29079	-0.275099
OGDH	0.042491	1.03259	2.61266	-0.547471	0.368431	TRUE	TRUE	1.72356	1.38574	0.33782
PDK1	0.0423112	-0.707006	-0.0483551	-1.36566	0.368431	TRUE	TRUE	1.01372	1.56338	-0.549655
PHB	0.042344	0.315407	0.76135	-0.130537	0.368431	TRUE	TRUE	1.26333	0.812305	0.451025
PIK3R3	0.0422115	0.591031	1.49747	-0.31541	0.368431	TRUE	TRUE	3.08305	2.25672	0.826334
PLS3	0.0421754	1.37211	2.29787	0.446349	0.368431	TRUE	TRUE	4.11669	2.60823	1.50846
TALDO1	0.0418281	0.233507	0.735466	-0.268452	0.368431	TRUE	TRUE	1.16658	0.878164	0.288415
TOMM20	0.0422467	-0.496726	0.0846774	-1.07813	0.368431	TRUE	TRUE	1.08374	1.90774	-0.824006
TTC17	0.041911	0.659315	1.64633	-0.327697	0.368431	TRUE	TRUE	5.90253	5.06864	0.833895
RPL27	0.042638	0.70938	1.45192	-0.0331601	0.368597	TRUE	TRUE	2.4322	1.23985	1.19234
ICA1	0.0427563	-1.07037	-0.259208	-1.88153	0.369116	TRUE	TRUE	2.40387	3.41855	-1.01468
DUSP1	0.0428842	0.844737	1.80622	-0.116751	0.369617	TRUE	TRUE	5.63326	4.58426	1.049
GLIS3	0.0429312	-0.341287	0.628207	-1.31078	0.369617	TRUE	TRUE	4.7981	5.35635	-0.558247
BABAM2	0.0430967	-1.38507	-0.293769	-2.47637	0.36967	TRUE	TRUE	4.38788	5.37523	-0.987351
BTBD10	0.0430453	-0.641492	0.182033	-1.46502	0.36967	TRUE	TRUE	2.17886	2.6115	-0.432642
CNOT10	0.0432294	-0.096468	0.631986	-0.824922	0.36967	TRUE	TRUE	1.39429	1.45002	-0.0557242
GRAPL	0.0432128	1.19871	2.20298	0.194451	0.36967	TRUE	TRUE	2.55214	1.7385	0.813639
PTEN	0.0431257	-0.7529	0.157956	-1.66376	0.36967	TRUE	TRUE	4.61974	5.67182	-1.05208
NDE1	0.0433282	0.558889	1.15986	-0.042084	0.370015	TRUE	TRUE	1.86449	1.05838	0.806108
CLDND1	0.0434661	0.636104	1.20362	0.0685856	0.370193	TRUE	TRUE	1.5579	0.763832	0.794068
IP6K1	0.0434634	0.428419	1.09076	-0.233923	0.370193	TRUE	TRUE	2.0872	1.46064	0.62656
SEM1	0.0435574	0.622206	1.54495	-0.300536	0.370472	TRUE	TRUE	2.78811	2.35722	0.430882
ATF1	0.0438543	-0.445927	0.270304	-1.16216	0.371596	TRUE	TRUE	1.06631	1.50917	-0.442861
EDRF1	0.0438074	-0.183044	0.458707	-0.824795	0.371596	TRUE	TRUE	1.23885	1.35749	-0.118636
MRPS5	0.0439406	0.56187	1.38698	-0.263237	0.371596	TRUE	TRUE	1.92403	1.47469	0.44934
P4HA2	0.0438775	0.533998	1.05673	0.0112655	0.371596	TRUE	TRUE	1.10712	0.518167	0.588953
TMEM263	0.0439832	0.869089	1.81078	-0.0726052	0.371596	TRUE	TRUE	1.21394	0.580621	0.633323
AGPS	0.0440557	-0.69019	-0.00595887	-1.37442	0.371713	TRUE	TRUE	1.71042	2.29462	-0.584201
ID2	0.0441807	-0.389164	0.0818543	-0.860182	0.371941	TRUE	TRUE	0.705753	1.2704	-0.564647
KANSL1	0.0442004	0.404992	0.835007	-0.025023	0.371941	TRUE	TRUE	7.01419	6.595	0.419184
FDFT1	0.0446979	0.867062	1.87149	-0.137368	0.372583	TRUE	TRUE	2.17951	1.51	0.669515
HBEGF	0.0446502	0.487229	0.928868	0.0455893	0.372583	TRUE	TRUE	1.70008	0.911777	0.7883
HNRNPLL	0.0448459	0.656512	1.32368	-0.0106569	0.372583	TRUE	TRUE	2.08331	1.35936	0.723951
IFI35	0.044719	-0.588467	-0.0064485	-1.17049	0.372583	TRUE	TRUE	1.08912	1.9583	-0.869179
MYO6	0.0446505	1.02958	1.98214	0.0770236	0.372583	TRUE	TRUE	6.05557	4.99569	1.05988
NDRG3	0.0446379	-0.401261	0.060574	-0.863095	0.372583	TRUE	TRUE	0.668707	1.15746	-0.488758
PIGU	0.0448052	-0.63387	-0.0449959	-1.22274	0.372583	TRUE	TRUE	0.9241	1.66662	-0.742523
STARD13	0.0448654	-1.17655	-0.20377	-2.14934	0.372583	TRUE	TRUE	5.36582	6.39528	-1.02946
TRIM44	0.0444567	-1.18504	-0.251124	-2.11896	0.372583	TRUE	TRUE	3.40396	4.2991	-0.895147
UBE2G1	0.0446205	0.614383	1.41666	-0.187898	0.372583	TRUE	TRUE	2.57158	2.06938	0.5022
ATP9A	0.0450483	-0.0148699	0.850327	-0.880067	0.372635	TRUE	TRUE	4.32312	4.3293	-0.00617891
CEPT1	0.0450403	0.216361	0.807742	-0.37502	0.372635	TRUE	TRUE	1.73052	1.36677	0.363756
EFHD1	0.0450096	0.671674	1.33216	0.0111829	0.372635	TRUE	TRUE	1.66414	0.732517	0.93162
CYSTM1	0.04528	-0.277274	0.606327	-1.16088	0.373945	TRUE	TRUE	3.63049	3.98734	-0.356856
ELL2	0.0453249	-0.0798303	1.0296	-1.18926	0.373945	TRUE	TRUE	4.09853	4.4396	-0.341067
AC079447.1	0.0454573	0.250189	0.761273	-0.260895	0.374549	TRUE	TRUE	0.991622	0.740673	0.250949
ATP6V1C1	0.045581	-0.850115	-0.106834	-1.5934	0.37508	TRUE	TRUE	2.09066	2.80691	-0.716255
AK3	0.0457447	1.23383	2.21476	0.252899	0.375867	TRUE	TRUE	3.30118	2.2488	1.05237
ITPR3	0.0458582	1.14532	2.13633	0.154298	0.375867	TRUE	TRUE	3.25521	2.40931	0.8459
NACA	0.0458788	-0.745713	-0.0660141	-1.42541	0.375867	TRUE	TRUE	2.39206	3.30747	-0.915414
ZNF266	0.0459143	-0.280096	0.158391	-0.718583	0.375867	TRUE	TRUE	0.984826	1.3772	-0.392375
SAP30BP	0.0461097	-0.43045	0.131507	-0.992406	0.37698	TRUE	TRUE	1.44314	1.91076	-0.467623
GNB4	0.0462494	0.978058	1.88778	0.068338	0.377634	TRUE	TRUE	4.11481	3.05648	1.05833
BOC	0.0463859	0.69235	1.27709	0.107614	0.377774	TRUE	TRUE	1.69889	0.864462	0.834432
ZMAT3	0.0463517	-0.320442	0.121484	-0.762369	0.377774	TRUE	TRUE	0.74045	1.26713	-0.526682
ATP8B1	0.0464881	1.45377	2.67543	0.232104	0.377829	TRUE	TRUE	2.70012	1.89915	0.800968
TPM1	0.0465122	1.25506	2.25387	0.256239	0.377829	TRUE	TRUE	5.70838	4.41788	1.29051
CDK11B	0.0467837	0.551814	1.10556	-0.00193673	0.378577	TRUE	TRUE	1.35961	0.721934	0.637677
DHRSX	0.0467677	-1.00484	-0.0703789	-1.9393	0.378577	TRUE	TRUE	2.6335	3.55717	-0.923669
ZBTB4	0.0467179	0.81528	1.61561	0.0149461	0.378577	TRUE	TRUE	2.24605	1.54916	0.696886
MZT2B	0.0469191	0.695418	1.46386	-0.0730269	0.378704	TRUE	TRUE	1.84368	1.18809	0.655591
NUP153	0.0468802	-0.640905	0.0988342	-1.38064	0.378704	TRUE	TRUE	1.61026	2.15677	-0.54651
GRIPAP1	0.0470673	0.410622	0.907192	-0.0859476	0.379417	TRUE	TRUE	1.32535	0.812497	0.51285
KLHL18	0.0473148	-0.552021	0.0145085	-1.11855	0.380926	TRUE	TRUE	0.751557	1.27321	-0.521654
RYK	0.0474644	-0.496318	0.491677	-1.48431	0.381645	TRUE	TRUE	3.28339	3.55194	-0.268554
AGAP4	0.0476362	-0.483686	0.137195	-1.10457	0.381743	TRUE	TRUE	0.682977	1.16931	-0.486331
CYHR1	0.0478967	0.335719	0.88659	-0.215151	0.381743	TRUE	TRUE	1.09446	0.762466	0.331994
KATNBL1	0.0477342	0.26205	1.13778	-0.613677	0.381743	TRUE	TRUE	3.33003	2.97116	0.358879
NUCB2	0.0475935	0.496275	0.97236	0.0201889	0.381743	TRUE	TRUE	2.1354	1.28592	0.849481
PCID2	0.0478095	0.677653	1.39349	-0.0381865	0.381743	TRUE	TRUE	1.55711	0.933958	0.623157
TAZ	0.0478166	-0.938884	-0.137872	-1.7399	0.381743	TRUE	TRUE	0.839801	1.48481	-0.645012
ZNF562	0.0478989	0.676174	1.43441	-0.0820652	0.381743	TRUE	TRUE	1.40236	0.759916	0.642442
IMPAD1	0.0481931	-0.792998	-0.0547672	-1.53123	0.383605	TRUE	TRUE	1.24704	1.96243	-0.715389
KDELR1	0.0483949	0.551712	1.25545	-0.152022	0.384727	TRUE	TRUE	1.65665	1.12202	0.534626
COMMD2	0.0486353	0.377085	0.893215	-0.139045	0.384802	TRUE	TRUE	1.56496	0.969162	0.595798
HDAC7	0.0484669	0.594267	1.5722	-0.383663	0.384802	TRUE	TRUE	3.59024	3.12485	0.465383
RANBP1	0.0486475	0.138891	0.464956	-0.187174	0.384802	TRUE	TRUE	0.85485	0.721167	0.133683
RNH1	0.048535	0.144212	0.447341	-0.158917	0.384802	TRUE	TRUE	1.78197	1.54602	0.235948
ATP6V1B2	0.0489436	-0.649351	0.0123739	-1.31108	0.385236	TRUE	TRUE	0.70877	1.27986	-0.571087
KCTD12	0.0489459	0.604867	1.67064	-0.460909	0.385236	TRUE	TRUE	4.56107	3.92797	0.633101
NOP58	0.0488638	-0.664942	-0.0199253	-1.30996	0.385236	TRUE	TRUE	1.34699	2.04828	-0.701286
SEC62	0.0487999	-1.05087	-0.187134	-1.9146	0.385236	TRUE	TRUE	2.74912	3.78649	-1.03737
CDK17	0.0490772	0.514249	1.50734	-0.478842	0.38579	TRUE	TRUE	6.79195	6.0979	0.694043
CAMTA1	0.0492962	0.906623	1.74172	0.071523	0.386385	TRUE	TRUE	6.33405	5.5068	0.827253
CDK5RAP1	0.0493802	0.54646	1.27856	-0.185642	0.386385	TRUE	TRUE	1.02124	0.538485	0.482756
LIPE-AS1	0.0494978	0.670862	1.43823	-0.0965023	0.386385	TRUE	TRUE	1.06481	0.494145	0.570662
NCKAP5	0.0493586	0.0366052	0.150403	-0.0771928	0.386385	TRUE	TRUE	0.979617	0.760094	0.219523
RAD23B	0.0494334	-0.798391	0.118162	-1.71494	0.386385	TRUE	TRUE	2.63656	3.17666	-0.540105
TMEM14C	0.0495193	0.341675	0.960859	-0.277508	0.386385	TRUE	TRUE	0.968884	0.687924	0.28096
H1FX	0.0496528	1.09034	2.18705	-0.00637223	0.38695	TRUE	TRUE	2.15011	1.69031	0.459802
LINC00623	0.0498248	0.683146	1.46135	-0.0950628	0.387335	TRUE	TRUE	2.65697	1.787	0.869974
ZC4H2	0.0497983	0.504677	1.11452	-0.105164	0.387335	TRUE	TRUE	0.988734	0.509124	0.47961
LCA5	0.0499607	-0.749212	-0.0484054	-1.45002	0.387915	TRUE	TRUE	1.25718	1.79233	-0.535147
EPS15	0.0501694	-0.507316	0.480854	-1.49549	0.389059	TRUE	TRUE	4.86879	5.27457	-0.40578
ARHGAP26	0.050415	-0.29947	0.620729	-1.21967	0.389352	TRUE	TRUE	8.04719	8.05824	-0.0110557
BACH2	0.0505519	0.875149	1.69382	0.0564809	0.389352	TRUE	TRUE	2.645	1.71744	0.927561
CCDC85A	0.0506759	0.0311007	1.13417	-1.07196	0.389352	TRUE	TRUE	4.92351	4.64106	0.282449
LRCH1	0.0506304	0.604908	1.40861	-0.198793	0.389352	TRUE	TRUE	6.50566	6.13351	0.372149
MSMO1	0.0507087	0.358813	0.908506	-0.19088	0.389352	TRUE	TRUE	1.0188	0.690833	0.327967
RAB18	0.0508126	0.00882772	0.824261	-0.806606	0.389352	TRUE	TRUE	2.6453	2.41831	0.226991
RRAS2	0.0508841	0.432764	0.94886	-0.0833327	0.389352	TRUE	TRUE	1.60526	0.958674	0.646586
SRP9	0.0504858	-0.678793	-0.051334	-1.30625	0.389352	TRUE	TRUE	2.04982	2.78741	-0.737593
TMEM51	0.0507449	-0.515817	0.0434496	-1.07508	0.389352	TRUE	TRUE	0.937814	1.65346	-0.715643
ULK2	0.050874	0.819865	1.78805	-0.148324	0.389352	TRUE	TRUE	1.34166	0.736713	0.604949
ZBTB38	0.0508167	0.0905275	1.09206	-0.911004	0.389352	TRUE	TRUE	6.9986	6.78434	0.214261
SLC25A32	0.0511093	0.154783	0.786568	-0.477001	0.390604	TRUE	TRUE	2.04459	1.89613	0.148459
MIOS	0.0513372	-0.00137034	0.63556	-0.638301	0.391872	TRUE	TRUE	0.806016	0.847819	-0.0418023
INPP5B	0.0515018	-0.385561	0.181213	-0.952335	0.392182	TRUE	TRUE	0.669129	1.17834	-0.509209
KCNT2	0.0514871	-1.48657	-0.413528	-2.55962	0.392182	TRUE	TRUE	1.80402	3.01994	-1.21592
HP1BP3	0.0517174	1.1808	2.13399	0.227613	0.392407	TRUE	TRUE	4.91726	3.97462	0.942642
MGST3	0.0516428	0.712415	1.51711	-0.0922829	0.392407	TRUE	TRUE	3.50286	2.61522	0.887641
RHEB	0.051692	0.897768	1.67575	0.119781	0.392407	TRUE	TRUE	3.29802	2.29292	1.0051
NDUFB7	0.052042	0.329953	0.811334	-0.151428	0.394397	TRUE	TRUE	1.5296	1.13298	0.396618
ACVR2B	0.0521867	0.762447	1.58258	-0.0576889	0.395021	TRUE	TRUE	0.987044	0.381157	0.605887
AKAP7	0.0523185	-0.554817	0.121387	-1.23102	0.395545	TRUE	TRUE	0.882103	1.29396	-0.411852
MUC20-OT1	0.0523826	0.980624	1.99361	-0.0323563	0.395558	TRUE	TRUE	4.60894	3.73929	0.869651
SMPD4	0.052666	0.499493	1.0266	-0.0276136	0.397223	TRUE	TRUE	1.14318	0.567966	0.575216
ARRDC2	0.0528138	0.591284	1.15222	0.0303478	0.397286	TRUE	TRUE	2.30197	1.27341	1.02856
DERL1	0.0528081	-0.422834	0.196544	-1.04221	0.397286	TRUE	TRUE	1.08017	1.52651	-0.446343
LITAF	0.0528627	0.467721	0.956604	-0.0211609	0.397286	TRUE	TRUE	1.24934	0.585743	0.663601
IRF2	0.0529859	-0.630747	0.205764	-1.46726	0.39774	TRUE	TRUE	2.9441	3.44172	-0.497616
RGS5	0.0530712	-0.45124	0.084237	-0.986717	0.397908	TRUE	TRUE	1.46143	2.23447	-0.773047
TLE3	0.0535224	-1.29106	-0.207375	-2.37475	0.400817	TRUE	TRUE	0.682134	1.32483	-0.642693
CLK1	0.0536551	1.27983	2.32774	0.231922	0.400855	TRUE	TRUE	3.52027	2.66302	0.857246
GATA2	0.0536271	0.840069	1.59345	0.0866881	0.400855	TRUE	TRUE	2.47295	1.50974	0.963208
KCNJ2	0.0539077	-0.453992	0.267581	-1.17557	0.400855	TRUE	TRUE	0.832119	1.12798	-0.295864
LRRC37A3	0.0538376	-1.08148	-0.157984	-2.00497	0.400855	TRUE	TRUE	2.06093	2.8098	-0.748873
NUDT4	0.0537704	0.0734043	0.437434	-0.290625	0.400855	TRUE	TRUE	1.02061	0.868991	0.151615
SRGAP2C	0.0538996	0.617641	1.583	-0.347719	0.400855	TRUE	TRUE	3.33443	2.76248	0.571947
CDIP1	0.0539734	-0.767713	-0.027783	-1.50764	0.400873	TRUE	TRUE	0.667004	1.24058	-0.573574
SF3B1	0.0540799	0.718043	1.66684	-0.230754	0.401193	TRUE	TRUE	3.695	3.09646	0.598539
C7orf50	0.0545814	0.322438	0.950082	-0.305206	0.401781	TRUE	TRUE	1.53426	1.185	0.349266
FLNA	0.0543626	0.737999	1.4997	-0.0237027	0.401781	TRUE	TRUE	2.57129	1.70459	0.866699
HSP90B1	0.0544979	-0.524307	0.228349	-1.27696	0.401781	TRUE	TRUE	3.24364	3.42698	-0.183344
NECTIN3	0.0546671	1.31964	2.64033	-0.0010538	0.401781	TRUE	TRUE	1.88886	1.32213	0.566725
PRDM1	0.0545379	0.0211251	0.315812	-0.273562	0.401781	TRUE	TRUE	1.17097	1.44195	-0.270979
RNF10	0.0545799	-0.77666	-0.0718637	-1.48146	0.401781	TRUE	TRUE	1.35387	2.21216	-0.858297
SMTN	0.0545246	1.38814	2.89254	-0.116258	0.401781	TRUE	TRUE	1.74774	1.02667	0.721073
TRIP12	0.054611	-1.03692	-0.0812831	-1.99256	0.401781	TRUE	TRUE	5.30969	5.90124	-0.591548
SLC38A10	0.054872	-0.805823	-0.0792581	-1.53239	0.402819	TRUE	TRUE	1.18557	1.82671	-0.641137
AZIN1	0.0550114	0.794237	1.57241	0.0160681	0.403375	TRUE	TRUE	2.39273	1.69433	0.698405
NORAD	0.0550794	0.25498	1.02556	-0.515603	0.403406	TRUE	TRUE	3.50509	3.27051	0.234578
NSD1	0.0552177	0.696465	1.63131	-0.238382	0.403485	TRUE	TRUE	3.96421	3.29629	0.667913
SRSF9	0.0551898	-0.436367	0.245161	-1.11789	0.403485	TRUE	TRUE	1.31411	1.76207	-0.447966
TJP1	0.0553665	-0.0126917	0.441477	-0.466861	0.404105	TRUE	TRUE	8.40519	8.12026	0.284928
BNIP3	0.0556109	-0.672192	0.0409293	-1.38531	0.404955	TRUE	TRUE	1.00999	1.60445	-0.594453
STAM2	0.055601	0.108294	0.515222	-0.298635	0.404955	TRUE	TRUE	1.50558	1.2979	0.207677
NAA50	0.0558467	0.174507	0.750317	-0.401304	0.406079	TRUE	TRUE	2.00412	1.72387	0.280255
RSAD2	0.0558937	-0.282108	0.242492	-0.806708	0.406079	TRUE	TRUE	1.33429	1.77062	-0.436334
AC124312.1	0.0565611	-1.09588	-0.154287	-2.03747	0.406811	TRUE	TRUE	2.49562	3.46783	-0.972208
EOGT	0.0562355	-0.51579	0.272744	-1.30432	0.406811	TRUE	TRUE	2.36657	2.87448	-0.507903
GSTO1	0.0567016	0.279868	0.713002	-0.153265	0.406811	TRUE	TRUE	1.72155	1.22948	0.492069
GTDC1	0.0566941	0.928269	1.76216	0.0943765	0.406811	TRUE	TRUE	3.18168	2.19604	0.98564
KATNAL2	0.0564102	0.76206	1.59642	-0.0723018	0.406811	TRUE	TRUE	1.0266	0.435501	0.591103
NPM1	0.0564426	-0.153453	0.428011	-0.734917	0.406811	TRUE	TRUE	1.47008	1.59333	-0.123247
PTGR1	0.0564597	0.160436	0.55136	-0.230489	0.406811	TRUE	TRUE	0.998389	0.778879	0.21951
SGPP1	0.056662	0.737707	1.56337	-0.0879581	0.406811	TRUE	TRUE	1.4089	0.674755	0.734146
SMCO4	0.0564799	0.654117	1.476	-0.167768	0.406811	TRUE	TRUE	2.17089	1.49114	0.679758
TAPBP	0.0566391	0.00613754	1.08805	-1.07578	0.406811	TRUE	TRUE	3.09146	3.17749	-0.0860277
YWHAE	0.0561701	0.630302	1.56636	-0.30576	0.406811	TRUE	TRUE	5.27029	4.51343	0.756862
PXDC1	0.056917	-0.783975	0.0360678	-1.60402	0.407895	TRUE	TRUE	2.35863	2.9106	-0.551965
CEP170	0.0569916	1.21887	2.25797	0.179767	0.407967	TRUE	TRUE	4.48774	3.51278	0.974962
RFWD3	0.0571621	-0.644639	0.00410984	-1.29339	0.408725	TRUE	TRUE	0.681519	1.17471	-0.49319
ZFHX3	0.0572356	0.87675	1.76899	-0.0154928	0.408788	TRUE	TRUE	4.01007	3.03918	0.97089
NSMCE1	0.0573763	-0.691595	-0.0531964	-1.32999	0.409332	TRUE	TRUE	1.0427	1.94983	-0.907134
DPF2	0.0575531	-0.510359	0.135303	-1.15602	0.40948	TRUE	TRUE	0.936012	1.3167	-0.380689
PFKL	0.0575912	-0.36254	0.429514	-1.15459	0.40948	TRUE	TRUE	1.97901	2.40205	-0.423041
RBSN	0.0575789	2.44207	5.2464	-0.362253	0.40948	TRUE	TRUE	1.05888	0.885714	0.173162
SYMPK	0.0578176	1.16738	2.32482	0.00994666	0.410628	TRUE	TRUE	1.88079	1.21521	0.665582
DESI1	0.0581464	0.127363	0.657493	-0.402768	0.411182	TRUE	TRUE	0.944724	0.805464	0.13926
OSBPL5	0.0582205	1.14684	2.33636	-0.0426889	0.411182	TRUE	TRUE	1.7794	1.16897	0.610436
PRIM2	0.0580543	-0.427138	0.469459	-1.32374	0.411182	TRUE	TRUE	1.59835	1.78584	-0.187489
TRIM8	0.0579871	0.889417	1.87592	-0.0970853	0.411182	TRUE	TRUE	1.45133	0.797317	0.654011
ZDHHC3	0.0581882	-0.947541	-0.112954	-1.78213	0.411182	TRUE	TRUE	1.36891	2.20506	-0.836147
BRD8	0.0585532	-0.739968	-0.0120731	-1.46786	0.411847	TRUE	TRUE	0.640027	1.11854	-0.478515
CLINT1	0.0586401	-0.446118	0.283853	-1.17609	0.411847	TRUE	TRUE	1.88287	2.29778	-0.414909
IPMK	0.0585989	-0.339502	0.529463	-1.20847	0.411847	TRUE	TRUE	1.2913	1.92168	-0.630382
ITGA5	0.0584853	0.34974	1.20931	-0.509833	0.411847	TRUE	TRUE	2.85072	2.3145	0.53622
RBL2	0.0584557	-1.0607	-0.152082	-1.96933	0.411847	TRUE	TRUE	2.07563	3.0613	-0.98567
CDC14B	0.0588522	0.960798	1.86221	0.0593844	0.412735	TRUE	TRUE	3.03523	2.02884	1.00639
UQCRFS1	0.0588969	0.085107	0.328317	-0.158102	0.412735	TRUE	TRUE	1.15785	1.03685	0.120993
RPL31	0.0591103	0.397918	0.958014	-0.162178	0.413546	TRUE	TRUE	1.7582	1.25352	0.50467
TMEM8A	0.0591433	-0.700515	0.0385124	-1.43954	0.413546	TRUE	TRUE	0.785185	1.2123	-0.427111
ABCB1	0.0592126	0.794628	1.48695	0.102308	0.413574	TRUE	TRUE	10.8838	9.71564	1.16814
LEPR	0.0593691	-0.580419	0.305236	-1.46607	0.414209	TRUE	TRUE	4.68976	5.3663	-0.676541
AUTS2	0.0597588	-1.285	-0.0804188	-2.48958	0.416011	TRUE	TRUE	6.30477	7.03687	-0.732102
NMT2	0.0597045	0.925985	1.72916	0.122813	0.416011	TRUE	TRUE	3.0667	1.93365	1.13305
SIN3B	0.0598423	0.00819782	0.863864	-0.847468	0.416134	TRUE	TRUE	1.68846	1.86455	-0.176084
PLK2	0.0602132	-0.383629	0.0325285	-0.799786	0.417795	TRUE	TRUE	1.21689	2.0342	-0.817309
RPL12	0.0601781	-0.0613374	0.388971	-0.511646	0.417795	TRUE	TRUE	0.813263	0.854605	-0.041342
DHX32	0.0604727	-0.227992	0.295755	-0.751738	0.419136	TRUE	TRUE	1.03192	1.29679	-0.264867
UBB	0.0607286	-1.0265	-0.155834	-1.89717	0.420449	TRUE	TRUE	2.80688	3.75891	-0.952039
CTNNBIP1	0.061033	-0.370359	0.574127	-1.31485	0.421634	TRUE	TRUE	0.987826	1.2229	-0.235078
NR3C2	0.0609789	-0.0866395	1.10489	-1.27817	0.421634	TRUE	TRUE	7.14508	6.88192	0.263162
EIF3A	0.0615158	-1.00249	-0.213764	-1.79121	0.422262	TRUE	TRUE	2.79988	3.65977	-0.85989
KPNA3	0.0613997	0.789218	1.7157	-0.137268	0.422262	TRUE	TRUE	3.09045	2.29109	0.79936
PAPSS1	0.0612614	-0.741907	0.0633537	-1.54717	0.422262	TRUE	TRUE	1.71428	2.27823	-0.563952
PRR14L	0.0612879	0.95503	1.78184	0.128216	0.422262	TRUE	TRUE	2.41868	1.65091	0.767776
PSMD8	0.0613748	0.100778	0.218516	-0.0169595	0.422262	TRUE	TRUE	1.59175	1.23672	0.35503
TMOD2	0.0615243	-0.547768	0.23371	-1.32925	0.422262	TRUE	TRUE	1.57498	2.17198	-0.596996
PHLDB2	0.0617408	0.999968	1.85219	0.14775	0.422831	TRUE	TRUE	3.19241	2.1487	1.04371
PPARD	0.0617272	-1.00278	0.257317	-2.26289	0.422831	TRUE	TRUE	4.30724	5.07416	-0.766919
MYO1D	0.0618614	0.988198	1.85218	0.124218	0.423199	TRUE	TRUE	2.47449	1.56921	0.905284
RPL30	0.0620352	0.712401	1.36034	0.0644624	0.423472	TRUE	TRUE	2.92621	2.1512	0.775009
ZDHHC7	0.061991	-0.64918	0.175467	-1.47383	0.423472	TRUE	TRUE	1.12563	1.69946	-0.57383
PROS1	0.0621051	-0.622497	0.024955	-1.26995	0.423493	TRUE	TRUE	1.04817	1.75247	-0.704301
TBC1D14	0.062192	-0.645351	0.0144073	-1.30511	0.423628	TRUE	TRUE	0.75126	1.35466	-0.603397
AC007743.1	0.0623068	-0.0227465	0.807315	-0.852808	0.423869	TRUE	TRUE	1.00377	1.02458	-0.0208026
SHROOM4	0.0623613	1.17709	2.21447	0.139703	0.423869	TRUE	TRUE	5.7888	4.60274	1.18606
ACO2	0.0627414	1.08718	2.22981	-0.0554457	0.424197	TRUE	TRUE	1.42903	0.967124	0.461907
HLA-C	0.0626543	-1.35854	-0.176725	-2.54036	0.424197	TRUE	TRUE	6.37616	7.36035	-0.984186
MANEA	0.06266	0.627227	1.25985	-0.00539909	0.424197	TRUE	TRUE	1.3311	0.687576	0.643525
RER1	0.0628117	-0.43985	0.0565498	-0.936249	0.424197	TRUE	TRUE	1.20719	1.87816	-0.670968
VPS53	0.0626303	1.11765	2.08566	0.149638	0.424197	TRUE	TRUE	3.4565	2.62963	0.826868
ZFYVE21	0.0627538	-0.217756	0.608307	-1.04382	0.424197	TRUE	TRUE	0.811482	0.958303	-0.146821
DTNBP1	0.063035	1.02905	1.91676	0.141336	0.425042	TRUE	TRUE	2.46396	1.65509	0.808869
ZBTB46	0.0630712	0.862244	1.85503	-0.130536	0.425042	TRUE	TRUE	3.87338	3.04107	0.83231
RAB30	0.0631632	-0.391564	0.551464	-1.33459	0.425209	TRUE	TRUE	3.15949	3.26991	-0.110417
KANK1	0.0635484	1.17677	2.18486	0.168674	0.426959	TRUE	TRUE	4.98294	3.85669	1.12625
LCP2	0.0635581	-1.41918	-0.316229	-2.52213	0.426959	TRUE	TRUE	1.44881	2.56135	-1.11254
RIC8B	0.0636505	1.24047	2.41528	0.0656581	0.427126	TRUE	TRUE	1.99582	1.09113	0.904689
HLA-DRB1	0.06382	-0.407791	0.134188	-0.949769	0.427811	TRUE	TRUE	0.663949	1.36975	-0.705801
CALR	0.0639804	-0.482211	0.0645971	-1.02902	0.428432	TRUE	TRUE	2.12254	2.92853	-0.805996
UBXN4	0.0641696	-1.16438	-0.184755	-2.144	0.429244	TRUE	TRUE	3.61989	4.69784	-1.07796
AFG3L2	0.0644876	-0.42943	0.218367	-1.07723	0.429766	TRUE	TRUE	1.15064	1.38954	-0.238899
CKAP5	0.0645193	0.466767	0.933398	0.000134961	0.429766	TRUE	TRUE	1.79634	1.027	0.769334
ME1	0.0644183	-0.245377	0.269389	-0.760143	0.429766	TRUE	TRUE	0.925982	0.965544	-0.0395626
SLC1A3	0.0644534	-0.627021	-0.00285848	-1.25118	0.429766	TRUE	TRUE	1.04274	1.83871	-0.795974
AC116366.3	0.0652573	-0.70931	0.273776	-1.6924	0.430256	TRUE	TRUE	2.93121	3.69617	-0.764955
APOL3	0.0658191	0.0387676	0.698508	-0.620972	0.430256	TRUE	TRUE	2.67875	2.4098	0.268948
ARL2BP	0.0655189	0.302165	0.705494	-0.101164	0.430256	TRUE	TRUE	1.57777	1.06421	0.513554
ATP13A2	0.0662176	0.186397	0.629259	-0.256465	0.430256	TRUE	TRUE	1.02299	0.842427	0.18056
CALU	0.0662926	0.0815517	0.703804	-0.540701	0.430256	TRUE	TRUE	1.94248	1.7399	0.202584
CCDC30	0.0662324	-0.620239	0.081027	-1.32151	0.430256	TRUE	TRUE	0.691703	1.10186	-0.410156
CRELD1	0.0647274	-0.250324	0.357602	-0.858251	0.430256	TRUE	TRUE	0.751781	0.879305	-0.127525
DDOST	0.0662521	-0.427087	0.108474	-0.962647	0.430256	TRUE	TRUE	0.633622	1.0537	-0.420082
DDX58	0.0648475	-0.81941	-0.0472995	-1.59152	0.430256	TRUE	TRUE	1.99296	2.67633	-0.683366
DRAM1	0.0655313	0.472771	1.35948	-0.413941	0.430256	TRUE	TRUE	1.70395	1.54963	0.154324
DSTYK	0.0659956	-0.70798	0.0074211	-1.42338	0.430256	TRUE	TRUE	1.32347	1.93574	-0.612277
ECH1	0.0655856	-0.0391581	0.287889	-0.366205	0.430256	TRUE	TRUE	0.919238	0.939031	-0.0197925
FGFR1OP2	0.0660155	0.935097	1.80367	0.0665244	0.430256	TRUE	TRUE	3.65494	2.71415	0.940791
GORASP2	0.0649439	-0.618234	0.0177061	-1.25418	0.430256	TRUE	TRUE	1.10744	1.8876	-0.780161
MARC2	0.0662326	0.949077	2.23591	-0.337759	0.430256	TRUE	TRUE	1.05565	0.426428	0.629224
NADK2	0.0650423	-0.717292	0.0509401	-1.48552	0.430256	TRUE	TRUE	0.702706	1.21772	-0.515011
PALD1	0.066148	0.366739	1.31933	-0.585849	0.430256	TRUE	TRUE	3.55118	3.10418	0.446994
PLPP1	0.0661363	0.48228	1.17147	-0.206913	0.430256	TRUE	TRUE	7.3219	6.51154	0.810364
RUNX1T1	0.0650641	1.04785	2.02957	0.0661372	0.430256	TRUE	TRUE	4.87271	3.85304	1.01967
SAR1A	0.0661095	-0.310232	0.123889	-0.744353	0.430256	TRUE	TRUE	1.44654	1.80783	-0.361296
SMIM19	0.0657945	-0.693845	-0.0350095	-1.35268	0.430256	TRUE	TRUE	0.629561	1.23441	-0.604854
SPATA5	0.0654489	-0.969694	-0.0882586	-1.85113	0.430256	TRUE	TRUE	1.92078	2.61218	-0.691393
TBC1D20	0.0649837	0.0912515	0.557334	-0.374831	0.430256	TRUE	TRUE	0.893353	0.694952	0.198401
UBE2B	0.0661285	1.16953	2.16045	0.178608	0.430256	TRUE	TRUE	3.72459	3.06432	0.660274
ZNF107	0.0656505	-0.517658	0.0754373	-1.11075	0.430256	TRUE	TRUE	0.720477	1.2314	-0.51092
PML	0.0664052	-0.632026	0.248655	-1.51271	0.430545	TRUE	TRUE	1.58775	2.06835	-0.4806
BARD1	0.0670497	0.544332	1.25603	-0.167366	0.431225	TRUE	TRUE	1.32939	0.854919	0.474473
ERBB4	0.067148	-0.415805	0.236597	-1.06821	0.431225	TRUE	TRUE	0.760165	1.33136	-0.571192
GNAS	0.0665971	-0.817993	0.316342	-1.95233	0.431225	TRUE	TRUE	7.13603	7.72814	-0.592112
H3F3B	0.0672597	0.771473	1.80066	-0.257711	0.431225	TRUE	TRUE	6.42431	5.85556	0.568751
JAK2	0.0670568	-1.13859	-0.13936	-2.13781	0.431225	TRUE	TRUE	4.33579	5.14507	-0.80928
OSMR-AS1	0.0667894	1.07267	2.04932	0.0960152	0.431225	TRUE	TRUE	1.96607	1.14178	0.824285
PLAUR	0.0670982	-0.781093	0.0963994	-1.65859	0.431225	TRUE	TRUE	0.957455	1.76774	-0.81029
SERTAD2	0.0672028	0.312101	1.00993	-0.385731	0.431225	TRUE	TRUE	1.44435	1.20409	0.240253
SH3BP2	0.0669618	0.210553	0.779951	-0.358844	0.431225	TRUE	TRUE	1.53122	1.24646	0.284755
ZC3H7A	0.0666806	-0.283042	0.636109	-1.20219	0.431225	TRUE	TRUE	2.50432	2.78832	-0.284001
ZMYND11	0.0668551	1.09471	2.07246	0.116955	0.431225	TRUE	TRUE	4.81181	3.83953	0.972281
ZNF780B	0.0674063	-0.742939	0.0534848	-1.53936	0.431728	TRUE	TRUE	1.05814	1.46965	-0.411505
AC139887.2	0.0675637	-0.511549	0.220764	-1.24386	0.431862	TRUE	TRUE	1.40356	1.75264	-0.34909
FARS2	0.0675625	0.401447	1.3904	-0.587511	0.431862	TRUE	TRUE	3.28922	2.84242	0.446797
LAMTOR4	0.0677569	-0.239061	0.45091	-0.929032	0.43266	TRUE	TRUE	1.66503	1.7176	-0.0525719
DCLK2	0.068615	-1.2305	-0.177672	-2.28333	0.43344	TRUE	TRUE	2.8373	3.73117	-0.893871
DDX18	0.0680716	0.366445	1.14805	-0.415164	0.43344	TRUE	TRUE	1.96227	1.7363	0.225964
ICE2	0.0686089	0.183676	1.06063	-0.693274	0.43344	TRUE	TRUE	1.84543	1.71285	0.132584
INTS3	0.0686325	1.12192	2.19203	0.0518117	0.43344	TRUE	TRUE	1.76954	1.04825	0.72129
NFIL3	0.0684731	0.248951	0.672682	-0.17478	0.43344	TRUE	TRUE	1.12357	0.820332	0.303242
P4HA1	0.0683567	0.201751	1.58296	-1.17946	0.43344	TRUE	TRUE	2.89827	2.76237	0.135901
RPS23	0.0683436	1.05211	2.49758	-0.393354	0.43344	TRUE	TRUE	4.71794	3.71038	1.00756
RUVBL1	0.0681187	0.559417	1.37754	-0.258704	0.43344	TRUE	TRUE	1.32623	0.925062	0.401169
SNAP23	0.0681834	0.965672	1.9962	-0.0648513	0.43344	TRUE	TRUE	2.89495	2.23836	0.65659
ZNF532	0.0682585	1.16507	2.17199	0.158154	0.43344	TRUE	TRUE	3.87704	2.72738	1.14966
ZNF75D	0.0685531	-1.02896	-0.142849	-1.91508	0.43344	TRUE	TRUE	1.17753	1.91598	-0.73845
DDX17	0.0689348	0.39138	0.782182	0.000578187	0.434332	TRUE	TRUE	7.86488	7.24612	0.618764
JDP2	0.0689396	0.858557	1.70242	0.01469	0.434332	TRUE	TRUE	2.00043	1.35749	0.642937
MT-ATP6	0.0689797	-0.405412	0.0257068	-0.836532	0.434332	TRUE	TRUE	5.81593	7.43077	-1.61484
RB1	0.0690642	0.242479	1.14087	-0.655915	0.434432	TRUE	TRUE	5.66547	5.5535	0.111979
CRYL1	0.0693519	-0.538503	0.059237	-1.13624	0.434566	TRUE	TRUE	0.714787	1.50743	-0.792641
ITSN2	0.0693023	1.03541	1.92614	0.144684	0.434566	TRUE	TRUE	5.89078	5.06239	0.828384
RASGRF2	0.0693602	1.3825	2.4597	0.305296	0.434566	TRUE	TRUE	7.96979	6.26282	1.70696
RPL23	0.0693468	0.333504	0.866318	-0.199311	0.434566	TRUE	TRUE	2.18947	1.66987	0.519603
EPHB4	0.069466	0.384826	0.805546	-0.0358938	0.434798	TRUE	TRUE	1.4005	0.682149	0.71835
OPHN1	0.0697173	-0.9092	-0.0390646	-1.77934	0.435691	TRUE	TRUE	2.43635	3.27024	-0.833895
UBXN1	0.0697463	-0.530336	0.0485473	-1.10922	0.435691	TRUE	TRUE	0.896599	1.5874	-0.690799
AXIN2	0.0700384	-0.410932	0.169662	-0.991525	0.435777	TRUE	TRUE	0.693253	1.24529	-0.552037
BAG4	0.0699271	-0.772734	0.0189669	-1.56443	0.435777	TRUE	TRUE	0.869893	1.41468	-0.544791
DCAF1	0.0700216	-0.441682	0.0831013	-0.966465	0.435777	TRUE	TRUE	0.787975	1.36646	-0.578488
GPD1L	0.0699042	-1.09107	-0.15433	-2.02781	0.435777	TRUE	TRUE	1.65993	2.48956	-0.829628
SOCS2	0.0701044	-0.00923159	0.398074	-0.416537	0.435777	TRUE	TRUE	1.17991	1.23762	-0.0577098
FENDRR	0.070536	-0.598214	0.260684	-1.45711	0.438029	TRUE	TRUE	2.61456	3.12928	-0.514714
GBA2	0.0709682	0.719069	1.40173	0.0364089	0.440281	TRUE	TRUE	2.13732	1.31849	0.818834
RAI1	0.071041	-0.866845	-0.0327912	-1.7009	0.440301	TRUE	TRUE	1.52132	2.1638	-0.642478
GMDS	0.071205	-1.06753	-0.105228	-2.02983	0.440455	TRUE	TRUE	4.99495	5.96019	-0.965232
TIMP1	0.0711657	-0.537937	0.205716	-1.28159	0.440455	TRUE	TRUE	0.954098	1.23682	-0.282717
MPP5	0.0712774	-0.425609	0.53579	-1.38701	0.440472	TRUE	TRUE	1.97715	2.51465	-0.537501
CREBRF	0.0713721	0.375586	1.10221	-0.351036	0.440627	TRUE	TRUE	2.70423	2.29027	0.413956
KMT2D	0.0714601	0.195974	0.835489	-0.443541	0.44074	TRUE	TRUE	1.41652	1.11441	0.302109
AGO2	0.0721381	0.698352	1.46151	-0.0648062	0.440828	TRUE	TRUE	3.48191	2.62374	0.858168
ANKRD33B	0.0722491	-0.24127	0.385727	-0.868268	0.440828	TRUE	TRUE	1.69395	1.91138	-0.217427
ARGLU1	0.0716276	-0.260522	0.383334	-0.904377	0.440828	TRUE	TRUE	6.78782	6.73566	0.0521574
C9orf16	0.0719244	-0.648911	-0.00967997	-1.28814	0.440828	TRUE	TRUE	1.53592	2.24855	-0.712633
FBRSL1	0.0723736	0.639871	1.6775	-0.397762	0.440828	TRUE	TRUE	1.3872	1.08229	0.304912
GAS6	0.0722499	-0.333505	0.287456	-0.954467	0.440828	TRUE	TRUE	2.28501	2.52651	-0.2415
GINM1	0.0721908	0.55818	1.23877	-0.122409	0.440828	TRUE	TRUE	2.15366	1.55182	0.601837
GLI3	0.0717231	0.350597	1.06905	-0.367857	0.440828	TRUE	TRUE	1.0443	0.784946	0.259349
KRT10	0.0720111	0.484429	1.00343	-0.0345757	0.440828	TRUE	TRUE	1.55263	0.791097	0.761528
LPCAT1	0.0715816	0.479836	1.31291	-0.35324	0.440828	TRUE	TRUE	1.09259	0.770386	0.322201
PPP3CC	0.0718761	1.14906	2.16578	0.132335	0.440828	TRUE	TRUE	6.06807	4.83288	1.23519
RREB1	0.0723799	-0.935822	0.115704	-1.98735	0.440828	TRUE	TRUE	3.39962	3.95296	-0.553334
SLC5A6	0.0719658	-0.409896	0.719056	-1.53885	0.440828	TRUE	TRUE	1.7189	2.55967	-0.840768
CDC42SE1	0.0726138	0.714808	1.4263	0.00331459	0.440979	TRUE	TRUE	2.07141	1.44665	0.624759
ST6GALNAC3	0.0725602	-0.344116	0.0488481	-0.73708	0.440979	TRUE	TRUE	11.5578	11.521	0.036795
TTC27	0.0725781	-0.411754	0.413339	-1.23685	0.440979	TRUE	TRUE	1.21461	1.35331	-0.138693
KIAA1671	0.0728675	-1.00495	-0.0479731	-1.96193	0.441249	TRUE	TRUE	2.38543	2.92708	-0.541643
TASP1	0.0728163	-0.796472	-0.0406903	-1.55225	0.441249	TRUE	TRUE	1.39254	2.05636	-0.663819
TIAM1	0.0728555	-0.0923667	0.122744	-0.307478	0.441249	TRUE	TRUE	0.927346	1.22664	-0.299293
ANO6	0.0729888	-1.14085	-0.145249	-2.13645	0.441386	TRUE	TRUE	3.49357	4.49432	-1.00075
TSC22D3	0.0730296	1.11978	2.31248	-0.0729179	0.441386	TRUE	TRUE	3.19107	2.15866	1.03241
AGAP3	0.0734177	1.05133	2.0956	0.00705651	0.442923	TRUE	TRUE	2.99112	2.3829	0.60822
FLNB	0.0736338	1.06384	2.05677	0.0709183	0.442923	TRUE	TRUE	6.27076	5.38426	0.886495
LNX2	0.073573	0.726376	1.54158	-0.0888247	0.442923	TRUE	TRUE	2.64998	1.87327	0.77671
NCOA1	0.0735479	-0.991016	0.542046	-2.52408	0.442923	TRUE	TRUE	8.25577	8.41584	-0.160066
SUMF1	0.0735785	-1.06976	-0.140886	-1.99863	0.442923	TRUE	TRUE	3.45553	4.23461	-0.779078
PCDH1	0.0739311	0.804407	1.49575	0.113066	0.444289	TRUE	TRUE	2.81622	1.8574	0.958818
AHCYL2	0.0741169	-1.21579	-0.164884	-2.2667	0.444689	TRUE	TRUE	3.91276	4.61951	-0.70675
CTNNB1	0.0741382	0.987092	1.99975	-0.0255709	0.444689	TRUE	TRUE	7.24477	5.96338	1.28139
CD109	0.0743441	0.377573	1.12201	-0.366863	0.44508	TRUE	TRUE	2.29949	1.84259	0.456896
LRRC8A	0.0742818	1.11728	2.03773	0.196817	0.44508	TRUE	TRUE	2.91833	2.05861	0.859724
TMEM267	0.0745339	0.477295	1.14768	-0.193092	0.445794	TRUE	TRUE	1.068	0.702715	0.365286
GOLGB1	0.0746788	-1.06131	-0.144734	-1.97788	0.44624	TRUE	TRUE	3.82362	4.61612	-0.792503
WDR20	0.0748301	-0.983536	-0.108875	-1.8582	0.446722	TRUE	TRUE	2.14491	2.86776	-0.722855
SPSB3	0.0751552	0.557499	1.14348	-0.0284809	0.44824	TRUE	TRUE	1.2014	0.588187	0.613212
RAI2	0.075295	0.647943	1.30706	-0.0111761	0.448609	TRUE	TRUE	1.75129	1.04122	0.710075
TRAPPC12	0.0753589	-0.78841	0.0730782	-1.6499	0.448609	TRUE	TRUE	1.51233	2.09892	-0.586586
MRRF	0.0756982	-0.684834	-0.0107565	-1.35891	0.450205	TRUE	TRUE	0.982302	1.74281	-0.760507
POLR2L	0.0758313	0.611033	1.25607	-0.0340069	0.450573	TRUE	TRUE	2.02904	1.31284	0.716198
CALM1	0.0764421	0.485853	1.40834	-0.436635	0.450816	TRUE	TRUE	5.39762	4.629	0.768617
CCDC12	0.0763511	-0.183126	0.228757	-0.595009	0.450816	TRUE	TRUE	1.40746	1.72898	-0.321523
DYNLT3	0.0761954	0.666382	1.37117	-0.0384067	0.450816	TRUE	TRUE	1.92128	1.15721	0.764066
FAM114A2	0.0764339	-0.385875	0.0967508	-0.8685	0.450816	TRUE	TRUE	0.813772	1.35374	-0.539969
FIS1	0.0763721	0.280939	0.622025	-0.0601474	0.450816	TRUE	TRUE	1.68526	1.06974	0.615522
GHITM	0.0764363	-0.0527551	0.677658	-0.783168	0.450816	TRUE	TRUE	0.950323	1.08347	-0.133145
LARP1B	0.075993	0.791366	1.54121	0.0415215	0.450816	TRUE	TRUE	3.1347	1.98498	1.14972
SEC23IP	0.0764171	-0.70591	0.0114561	-1.42328	0.450816	TRUE	TRUE	1.14792	1.80704	-0.659121
INO80	0.0765235	-0.956241	-0.0948562	-1.81763	0.450876	TRUE	TRUE	1.94765	2.77127	-0.823621
MAZ	0.0773425	0.132247	0.390195	-0.125701	0.454432	TRUE	TRUE	0.950217	0.617464	0.332752
PRDM16	0.0772221	-0.361647	0.104291	-0.827586	0.454432	TRUE	TRUE	0.825617	1.31552	-0.489908
RSRP1	0.0773016	-1.09937	-0.114741	-2.084	0.454432	TRUE	TRUE	4.63947	5.09379	-0.454321
GALK2	0.0774949	-0.876267	0.0311295	-1.78366	0.454905	TRUE	TRUE	2.05216	2.67504	-0.622875
XRCC5	0.0777831	-0.628191	0.370558	-1.62694	0.456173	TRUE	TRUE	4.5079	4.84515	-0.337249
NDUFA5	0.0779507	-0.737008	-0.0481375	-1.42588	0.456733	TRUE	TRUE	0.826655	1.60334	-0.776682
RPL3	0.0780362	-0.558106	0.116391	-1.2326	0.456811	TRUE	TRUE	2.84917	3.45783	-0.608663
ANKRD28	0.0787671	-0.682512	0.331782	-1.6968	0.459096	TRUE	TRUE	4.02972	4.41679	-0.387065
EIF4A2	0.0786555	-0.883875	0.129063	-1.89681	0.459096	TRUE	TRUE	4.08246	4.92209	-0.839625
SEL1L	0.0787809	0.673892	1.30483	0.0429577	0.459096	TRUE	TRUE	2.37765	1.48309	0.894554
TFCP2	0.0787439	-1.0299	-0.145766	-1.91404	0.459096	TRUE	TRUE	2.21115	3.03892	-0.827772
ZDHHC6	0.0787892	-0.576659	0.016181	-1.1695	0.459096	TRUE	TRUE	0.928596	1.60785	-0.679255
ZNF761	0.0789045	1.04241	2.16722	-0.0823915	0.459345	TRUE	TRUE	1.4686	0.878837	0.589764
BEND7	0.0793269	-0.0672721	0.93282	-1.06736	0.46011	TRUE	TRUE	3.00799	3.03461	-0.0266182
IMPA1	0.0792913	-0.07869	0.552331	-0.709711	0.46011	TRUE	TRUE	1.12504	1.31385	-0.188814
MBNL2	0.0791103	0.863042	1.82614	-0.10006	0.46011	TRUE	TRUE	5.4564	4.82912	0.627283
RNF180	0.0792291	1.30735	2.99362	-0.37891	0.46011	TRUE	TRUE	1.55427	0.87583	0.678438
ATP6V1D	0.080435	0.563926	1.19183	-0.0639776	0.463346	TRUE	TRUE	1.95234	1.48754	0.464803
BTBD7	0.0805805	0.977048	1.89023	0.0638619	0.463346	TRUE	TRUE	3.672	2.63826	1.03374
CAV2	0.0806675	-0.508697	0.276108	-1.2935	0.463346	TRUE	TRUE	2.46918	2.91788	-0.448699
FXR1	0.0806007	1.17929	2.2141	0.144468	0.463346	TRUE	TRUE	3.81496	2.99439	0.820572
GABARAPL2	0.080278	0.110066	1.15432	-0.93419	0.463346	TRUE	TRUE	3.33116	3.05348	0.27768
GATAD2A	0.0806901	0.143361	1.10113	-0.814409	0.463346	TRUE	TRUE	3.20343	3.01457	0.188855
KIDINS220	0.0806889	1.00274	1.99072	0.0147547	0.463346	TRUE	TRUE	4.02124	3.31868	0.702564
NAV1	0.080068	-0.787774	0.099904	-1.67545	0.463346	TRUE	TRUE	2.47673	3.33088	-0.854154
PWAR6	0.0804715	-0.344356	0.100484	-0.789197	0.463346	TRUE	TRUE	0.656141	1.24907	-0.592929
RUFY1	0.080246	-0.325581	0.283215	-0.934376	0.463346	TRUE	TRUE	1.14875	1.47389	-0.325141
USP37	0.0805735	-0.453878	0.367306	-1.27506	0.463346	TRUE	TRUE	1.44097	1.85608	-0.41511
GBF1	0.0807789	1.01289	2.08883	-0.0630463	0.463357	TRUE	TRUE	2.88427	2.3	0.58427
HAGH	0.0808384	0.628979	1.42423	-0.16627	0.463357	TRUE	TRUE	1.77909	1.35994	0.419145
OPA1	0.0809712	-1.02111	-0.068784	-1.97343	0.463697	TRUE	TRUE	3.16593	4.11587	-0.949935
AC233296.1	0.0813951	0.132669	0.64741	-0.382072	0.465703	TRUE	TRUE	1.3328	1.18461	0.148193
THUMPD2	0.0816264	-0.655848	0.00165348	-1.31335	0.466605	TRUE	TRUE	1.32779	1.99833	-0.670534
PER2	0.0818278	0.581378	1.55467	-0.391911	0.466692	TRUE	TRUE	1.09096	0.868316	0.222647
PPA2	0.0817644	0.819469	1.86305	-0.224115	0.466692	TRUE	TRUE	3.40469	2.87146	0.533222
RETREG3	0.0819366	-0.519819	0.143661	-1.1833	0.466692	TRUE	TRUE	1.18095	1.4595	-0.278546
ZFPM2	0.0819242	0.896138	1.80379	-0.0115148	0.466692	TRUE	TRUE	6.92911	5.94197	0.987143
MYH9	0.082292	1.36738	2.34447	0.390279	0.468295	TRUE	TRUE	7.06786	5.78956	1.2783
CAMK1D	0.0826362	-1.10581	0.171171	-2.38279	0.469831	TRUE	TRUE	3.80301	4.93855	-1.13554
ATAD2B	0.0828382	-0.876633	0.114756	-1.86802	0.470218	TRUE	TRUE	3.65254	4.37825	-0.725708
LIMS1	0.0828529	-0.757318	0.242428	-1.75706	0.470218	TRUE	TRUE	4.00137	4.54749	-0.546114
ZC3H13	0.0829519	-0.344526	0.514619	-1.20367	0.470358	TRUE	TRUE	2.79363	2.92767	-0.134039
ODR4	0.0833702	-0.321825	0.509526	-1.15318	0.471885	TRUE	TRUE	2.03929	2.37329	-0.333997
YES1	0.0833653	-0.755453	0.242436	-1.75334	0.471885	TRUE	TRUE	4.69712	5.05322	-0.356109
ATP1B3	0.0835062	1.28227	2.22791	0.336621	0.471926	TRUE	TRUE	3.69779	2.65743	1.04036
EXT1	0.0836818	1.27222	2.42634	0.118096	0.471926	TRUE	TRUE	4.5353	3.16463	1.37067
HOMER1	0.0837504	-0.377502	0.452901	-1.20791	0.471926	TRUE	TRUE	1.15053	1.30619	-0.155663
MAP3K11	0.0836293	1.12854	2.23117	0.0259007	0.471926	TRUE	TRUE	2.27172	1.69259	0.579121
TPP1	0.0837454	0.600657	1.58331	-0.382	0.471926	TRUE	TRUE	1.47637	1.03756	0.438808
MBOAT2	0.0838436	0.81961	1.59199	0.0472279	0.472031	TRUE	TRUE	2.51274	1.69469	0.818053
NDUFA8	0.0841628	-0.263166	0.235339	-0.761671	0.473406	TRUE	TRUE	0.920311	1.48903	-0.568716
OXR1	0.084257	-1.07652	-0.0869118	-2.06613	0.473515	TRUE	TRUE	4.18359	5.10845	-0.924853
CPEB2	0.0847317	0.692361	1.59256	-0.20784	0.473659	TRUE	TRUE	3.36591	2.69893	0.666986
FAM120AOS	0.0845344	-0.10473	0.167162	-0.376623	0.473659	TRUE	TRUE	0.849597	0.907867	-0.0582694
HECA	0.0844436	0.708846	1.55377	-0.136076	0.473659	TRUE	TRUE	2.34323	1.73314	0.610083
KIAA0319L	0.0846274	-0.778316	0.117247	-1.67388	0.473659	TRUE	TRUE	2.23456	2.90477	-0.670215
KLHDC4	0.0846944	-0.84127	0.0702826	-1.75282	0.473659	TRUE	TRUE	0.647047	1.29049	-0.643444
ZNF12	0.0844073	0.617954	1.29348	-0.057575	0.473659	TRUE	TRUE	1.19808	0.560189	0.637892
PRMT2	0.0850425	-0.771403	0.202546	-1.74535	0.474798	TRUE	TRUE	3.41483	4.15112	-0.736293
SIPA1L2	0.0850855	-0.326458	0.675391	-1.32831	0.474798	TRUE	TRUE	3.91099	4.06805	-0.157057
FAM192A	0.0853915	-0.266026	0.429028	-0.96108	0.475985	TRUE	TRUE	1.44961	1.60567	-0.156057
GNPTAB	0.0855774	-0.306435	0.398093	-1.01096	0.475985	TRUE	TRUE	1.71613	1.9503	-0.234168
HLF	0.0856743	-0.943554	0.260197	-2.1473	0.475985	TRUE	TRUE	3.44234	4.09032	-0.647974
SUGT1	0.085532	0.672593	1.36878	-0.0235929	0.475985	TRUE	TRUE	2.65947	1.84762	0.811851
TMC7	0.0856564	0.332159	0.737141	-0.0728231	0.475985	TRUE	TRUE	1.47022	0.959641	0.510574
ACSL4	0.0861647	-0.894695	0.079601	-1.86899	0.476523	TRUE	TRUE	2.81575	3.46891	-0.653153
AP3M2	0.0858935	0.736121	1.48797	-0.0157331	0.476523	TRUE	TRUE	1.4972	0.861928	0.635274
DARS	0.0871711	-0.855753	0.00679108	-1.7183	0.476523	TRUE	TRUE	1.91395	2.70802	-0.794063
DDX24	0.0866827	0.125793	1.89802	-1.64644	0.476523	TRUE	TRUE	3.60001	3.65469	-0.0546834
DTWD2	0.086391	-0.491343	0.174756	-1.15744	0.476523	TRUE	TRUE	0.687862	1.03509	-0.347224
DYM	0.0865626	-0.689543	0.242055	-1.62114	0.476523	TRUE	TRUE	5.36984	6.02048	-0.650641
FAM221A	0.0863662	0.0289933	0.35302	-0.295034	0.476523	TRUE	TRUE	0.851964	0.777431	0.074533
FOXO3	0.0872401	0.886931	1.8788	-0.104934	0.476523	TRUE	TRUE	5.30179	4.22608	1.07571
GCH1	0.0867083	0.298836	0.762413	-0.164741	0.476523	TRUE	TRUE	1.63057	1.08968	0.540887
GNG4	0.0859372	-0.222703	0.0830615	-0.528467	0.476523	TRUE	TRUE	1.02663	1.81391	-0.787287
IER2	0.0871468	0.784098	1.50305	0.0651435	0.476523	TRUE	TRUE	3.12904	2.08688	1.04216
KHDC4	0.0868931	-0.371909	0.172849	-0.916667	0.476523	TRUE	TRUE	1.5026	1.89438	-0.391775
MT-CYB	0.0872773	0.466297	1.56045	-0.627861	0.476523	TRUE	TRUE	6.53329	6.182	0.351287
PELI1	0.086228	-0.56239	0.472971	-1.59775	0.476523	TRUE	TRUE	4.62013	5.3001	-0.679972
RPL24	0.0864888	0.701826	1.35358	0.0500719	0.476523	TRUE	TRUE	2.47159	1.60828	0.863307
RSL24D1	0.0870039	-0.0532063	0.252713	-0.359125	0.476523	TRUE	TRUE	0.792025	0.922278	-0.130253
TTLL7	0.0859982	-0.25063	0.316136	-0.817397	0.476523	TRUE	TRUE	0.943927	0.799337	0.14459
UHRF1BP1	0.0867262	-0.755426	-0.00997324	-1.50088	0.476523	TRUE	TRUE	1.26868	2.05562	-0.786939
UXS1	0.0871862	0.476229	1.08864	-0.136181	0.476523	TRUE	TRUE	2.10316	1.44032	0.662843
WDR35	0.0869632	-0.199781	0.212866	-0.612427	0.476523	TRUE	TRUE	0.800737	1.02326	-0.222528
NIPAL2	0.0873716	0.193267	0.903057	-0.516523	0.476627	TRUE	TRUE	1.14571	0.990467	0.155247
APLP2	0.0895801	-1.05952	-0.108999	-2.01005	0.477395	TRUE	TRUE	3.59682	4.61348	-1.01666
CCDC146	0.0901528	0.284131	0.61733	-0.049067	0.477395	TRUE	TRUE	1.73719	1.08055	0.656641
CD99	0.0882355	0.116469	0.641753	-0.408816	0.477395	TRUE	TRUE	1.73181	1.65128	0.0805275
DDX60	0.0898164	-0.73516	0.0593364	-1.52966	0.477395	TRUE	TRUE	1.81918	2.50274	-0.683559
EIF5	0.090141	-0.135055	0.57724	-0.84735	0.477395	TRUE	TRUE	2.73154	2.8824	-0.150852
ELOA	0.0891203	0.584118	1.593	-0.42476	0.477395	TRUE	TRUE	1.09014	0.781453	0.308684
ETFRF1	0.0892673	-0.615047	0.030982	-1.26108	0.477395	TRUE	TRUE	0.806972	1.37866	-0.571693
FAM213A	0.0886698	-0.845607	-0.00494513	-1.68627	0.477395	TRUE	TRUE	2.72583	3.33315	-0.607327
FKBP4	0.0899111	0.712506	1.38883	0.0361832	0.477395	TRUE	TRUE	1.35598	0.719732	0.636247
GABPB1	0.089071	0.50551	1.17308	-0.162063	0.477395	TRUE	TRUE	2.33604	1.84298	0.493051
IP6K2	0.0885887	-0.546617	0.0405998	-1.13383	0.477395	TRUE	TRUE	1.15948	1.71155	-0.55207
MAP2K3	0.089819	0.0781684	0.643346	-0.487009	0.477395	TRUE	TRUE	0.856979	0.808855	0.048124
MICU2	0.0900651	-0.790097	0.0636108	-1.64381	0.477395	TRUE	TRUE	1.94452	2.49658	-0.552059
MUM1	0.088448	0.591246	1.34706	-0.164565	0.477395	TRUE	TRUE	2.17911	1.60595	0.573154
NUFIP2	0.0899456	1.22957	2.32122	0.137922	0.477395	TRUE	TRUE	4.53574	3.60286	0.932884
NUS1	0.0885846	-0.515381	0.197455	-1.22822	0.477395	TRUE	TRUE	1.51385	1.89393	-0.380077
OCRL	0.0899138	-0.506236	0.154928	-1.1674	0.477395	TRUE	TRUE	0.803303	1.25031	-0.447005
PDCD2	0.0895197	0.581759	1.26204	-0.098522	0.477395	TRUE	TRUE	1.14847	0.575087	0.573385
PDLIM5	0.0896741	0.67635	1.62136	-0.268664	0.477395	TRUE	TRUE	6.35991	5.61685	0.743064
PDS5A	0.0886129	0.973134	1.98616	-0.0398956	0.477395	TRUE	TRUE	5.19847	4.38387	0.814595
PIP4K2B	0.0889897	0.1597	0.394748	-0.0753486	0.477395	TRUE	TRUE	1.30195	0.824588	0.477364
PPP2R3C	0.0899069	0.494051	1.3424	-0.354292	0.477395	TRUE	TRUE	1.96331	1.60753	0.355785
PRSS3	0.0888708	0.019713	0.339964	-0.300538	0.477395	TRUE	TRUE	1.01243	0.977062	0.0353726
RASAL2	0.0879142	0.507374	1.4427	-0.427951	0.477395	TRUE	TRUE	8.05641	7.21487	0.841539
RELA	0.0883338	0.637004	1.38931	-0.115303	0.477395	TRUE	TRUE	1.6827	1.112	0.570704
RHOA	0.0894052	1.05843	2.00836	0.108494	0.477395	TRUE	TRUE	5.55047	4.57828	0.972189
RNPEPL1	0.0876484	0.0769306	0.531919	-0.378057	0.477395	TRUE	TRUE	0.878115	0.729295	0.14882
SEMA6B	0.0894043	-1.01421	-0.0310656	-1.99735	0.477395	TRUE	TRUE	1.69743	2.59313	-0.895702
SLC7A6OS	0.087792	-0.0546478	0.260531	-0.369827	0.477395	TRUE	TRUE	1.12668	1.19935	-0.0726712
TMCC3	0.088139	0.973432	1.87981	0.0670508	0.477395	TRUE	TRUE	4.06774	3.00041	1.06733
TMED9	0.0900056	0.08811	0.340489	-0.164269	0.477395	TRUE	TRUE	1.43826	1.08923	0.349031
TTC33	0.0882039	0.186917	0.873335	-0.499502	0.477395	TRUE	TRUE	1.44666	1.00924	0.437417
USP42	0.0885516	-0.558482	0.0233683	-1.14033	0.477395	TRUE	TRUE	1.01497	1.69268	-0.677716
VPS28	0.0899706	0.175952	0.729466	-0.377561	0.477395	TRUE	TRUE	1.9342	1.69791	0.23629
ZNF124	0.0896282	-0.738098	0.0700446	-1.54624	0.477395	TRUE	TRUE	0.917142	1.81642	-0.899281
NSUN2	0.0903382	-0.614432	0.060569	-1.28943	0.477977	TRUE	TRUE	0.885539	1.25229	-0.36675
EIF2A	0.0905077	0.0268554	0.602374	-0.548663	0.478473	TRUE	TRUE	1.41812	1.32046	0.0976572
DNAJC9	0.0910957	-0.489295	0.189375	-1.16797	0.478782	TRUE	TRUE	0.708888	1.06487	-0.355983
JMY	0.0910408	0.68324	1.31461	0.0518694	0.478782	TRUE	TRUE	2.10962	1.32622	0.783405
MBD1	0.090825	0.581636	1.52302	-0.359746	0.478782	TRUE	TRUE	0.998217	0.764186	0.234031
PDXK	0.0909725	1.44152	3.10672	-0.223688	0.478782	TRUE	TRUE	5.58229	4.53199	1.0503
PPP1CA	0.0907748	-0.601331	0.0339736	-1.23664	0.478782	TRUE	TRUE	1.25832	1.94419	-0.685877
TOPORS	0.0909349	-0.238139	0.141788	-0.618065	0.478782	TRUE	TRUE	1.07679	1.47417	-0.39738
TRIM13	0.0907981	0.10782	0.511796	-0.296157	0.478782	TRUE	TRUE	1.72546	1.57843	0.147032
UNC13B	0.0912358	0.358904	1.33329	-0.615479	0.479121	TRUE	TRUE	5.57081	5.07823	0.492581
PALMD	0.0913871	1.05998	2.06063	0.0593305	0.479517	TRUE	TRUE	6.83949	5.62657	1.21292
NRP1	0.0916024	-0.958619	0.175513	-2.09275	0.480248	TRUE	TRUE	3.79972	4.79542	-0.995702
UAP1	0.0917398	0.572708	1.27878	-0.133368	0.480571	TRUE	TRUE	0.966703	0.507134	0.459569
TCF7L2	0.0923404	1.03842	1.99168	0.0851568	0.483139	TRUE	TRUE	5.85336	4.88486	0.968501
ZC3H6	0.0923829	0.503688	1.39682	-0.389446	0.483139	TRUE	TRUE	2.07017	1.70191	0.368258
EWSR1	0.0928896	0.220171	1.06974	-0.629401	0.483393	TRUE	TRUE	2.2405	2.07571	0.16479
JADE2	0.0926559	-0.0756045	0.382442	-0.533651	0.483393	TRUE	TRUE	1.25888	1.25445	0.00442665
RIMKLB	0.0927096	0.842069	1.80271	-0.118571	0.483393	TRUE	TRUE	5.93789	5.00771	0.930184
SEC63	0.0927515	-0.689946	0.0962156	-1.47611	0.483393	TRUE	TRUE	2.15916	2.68773	-0.528562
TSTD2	0.0928171	-0.173916	0.148547	-0.496378	0.483393	TRUE	TRUE	0.96368	1.25454	-0.290865
ZNF706	0.0928797	0.829504	1.74594	-0.0869346	0.483393	TRUE	TRUE	3.01422	2.19612	0.818093
SLCO2B1	0.0930288	-0.61327	0.444343	-1.67088	0.483719	TRUE	TRUE	6.48005	6.94024	-0.460188
DENND3	0.0933761	1.34162	2.36201	0.321222	0.483931	TRUE	TRUE	4.97358	3.83509	1.13849
FP236383.1	0.0940637	0.527772	1.51833	-0.462786	0.483931	TRUE	TRUE	6.80781	6.16309	0.644721
KDR	0.0939989	0.418754	1.0782	-0.240695	0.483931	TRUE	TRUE	2.14137	1.64746	0.493904
LIFR	0.0937656	1.47439	2.91957	0.0292121	0.483931	TRUE	TRUE	4.3062	3.31349	0.99271
LRRC69	0.0939211	-0.577513	0.138825	-1.29385	0.483931	TRUE	TRUE	0.908894	1.22815	-0.319251
PCAT19	0.0939386	0.666613	2.53799	-1.20476	0.483931	TRUE	TRUE	3.69143	3.18846	0.502968
PHIP	0.0937029	1.10488	2.10047	0.1093	0.483931	TRUE	TRUE	5.26865	4.51034	0.758304
SHLD2	0.0936309	-0.549309	0.0698648	-1.16848	0.483931	TRUE	TRUE	1.41798	1.99035	-0.57237
TMEM165	0.0939344	0.382821	1.37642	-0.610781	0.483931	TRUE	TRUE	5.28429	4.77149	0.512799
TRIM26	0.0933001	0.625702	1.78913	-0.537725	0.483931	TRUE	TRUE	1.21161	0.858781	0.352825
UBE2Q1	0.0940066	0.320176	1.23875	-0.598398	0.483931	TRUE	TRUE	1.30622	1.14541	0.160814
UNC5C	0.0936289	0.509794	1.80271	-0.783119	0.483931	TRUE	TRUE	1.06652	0.789436	0.277086
XXYLT1	0.0936663	-0.512621	0.0469229	-1.07216	0.483931	TRUE	TRUE	1.83981	2.40494	-0.565127
ZEB1	0.0943797	-0.359945	0.116583	-0.836474	0.485162	TRUE	TRUE	7.38721	8.20873	-0.821527
MKL2	0.0945902	-0.547931	0.400276	-1.49614	0.485668	TRUE	TRUE	9.18934	9.47445	-0.285105
SYTL4	0.0946316	0.499715	1.46167	-0.462245	0.485668	TRUE	TRUE	1.57992	1.21828	0.361643
UBE3A	0.0947729	-0.0631188	0.869771	-0.996008	0.485999	TRUE	TRUE	3.89141	3.79223	0.0991736
ARHGEF3	0.0949787	-0.952236	0.0379772	-1.94245	0.486266	TRUE	TRUE	3.91679	4.57649	-0.659695
UBR3	0.0949077	-0.913646	0.000751549	-1.82804	0.486266	TRUE	TRUE	4.64357	5.48363	-0.840055
HERC2	0.0951936	-0.16468	0.633856	-0.963215	0.486797	TRUE	TRUE	8.54735	8.93671	-0.389356
KCMF1	0.0952578	0.438619	1.3835	-0.506261	0.486797	TRUE	TRUE	3.65337	3.07267	0.580703
SLC35D1	0.0953132	0.574164	1.31022	-0.161893	0.486797	TRUE	TRUE	1.04102	0.508008	0.533012
RNF19A	0.0953919	1.1487	2.28773	0.00967936	0.486806	TRUE	TRUE	5.73824	4.59115	1.14708
GPATCH2	0.0954874	-0.623397	0.126568	-1.37336	0.486807	TRUE	TRUE	1.20034	1.72167	-0.521333
SRBD1	0.0955459	-0.35122	0.935693	-1.63813	0.486807	TRUE	TRUE	1.5774	2.05371	-0.476314
CPOX	0.0956926	0.522194	1.13971	-0.0953204	0.486908	TRUE	TRUE	0.973251	0.466995	0.506256
IL17RD	0.0957966	0.156775	0.418883	-0.105332	0.486908	TRUE	TRUE	1.4916	0.859341	0.632259
OGA	0.095781	1.04848	2.04744	0.0495137	0.486908	TRUE	TRUE	4.68179	3.83843	0.843366
AUP1	0.0960242	0.432396	0.935727	-0.0709352	0.48705	TRUE	TRUE	1.05527	0.544911	0.510362
CAT	0.0962093	-0.204682	0.509865	-0.919229	0.48705	TRUE	TRUE	0.79566	0.796113	-0.000453607
GRN	0.0960848	0.178939	0.722199	-0.364321	0.48705	TRUE	TRUE	1.54571	1.25224	0.293472
ITGA2	0.0960931	-1.06677	-0.0646044	-2.06893	0.48705	TRUE	TRUE	2.92982	3.83601	-0.906192
TMEM68	0.0962049	0.193732	0.853016	-0.465553	0.48705	TRUE	TRUE	0.96281	0.75478	0.20803
CADM1	0.0965098	0.566599	1.41008	-0.276885	0.487791	TRUE	TRUE	0.969178	0.617644	0.351534
Z96074.1	0.0964492	0.758534	1.74133	-0.224266	0.487791	TRUE	TRUE	1.18085	0.728777	0.452074
ARPP19	0.096597	0.890805	1.73349	0.0481238	0.487815	TRUE	TRUE	2.84946	2.05817	0.791293
DCAF6	0.0969001	0.395679	1.41078	-0.619423	0.487815	TRUE	TRUE	3.83487	3.55915	0.275727
PRMT1	0.0968865	-0.179702	0.22658	-0.585984	0.487815	TRUE	TRUE	1.20702	1.54302	-0.336001
SERPINB9	0.0966863	-0.211111	0.480438	-0.90266	0.487815	TRUE	TRUE	2.84309	3.06836	-0.225267
ZSWIM6	0.0968012	1.10224	2.10051	0.103971	0.487815	TRUE	TRUE	6.64002	5.40563	1.23439
ADAMTS9-AS2	0.0973321	0.149756	1.37564	-1.07613	0.488181	TRUE	TRUE	5.12479	5.1978	-0.0730131
CAST	0.097101	1.01365	1.99523	0.0320657	0.488181	TRUE	TRUE	4.89328	3.96573	0.927558
FOXO1	0.0973051	0.256804	1.26818	-0.75457	0.488181	TRUE	TRUE	6.55858	6.18814	0.370438
PTAR1	0.0972355	-0.869321	0.114914	-1.85356	0.488181	TRUE	TRUE	3.67698	4.19276	-0.515779
SLC4A7	0.0974356	-0.58112	0.438135	-1.60038	0.488181	TRUE	TRUE	2.79228	3.49385	-0.701574
TCF25	0.0974002	-1.0528	-0.0951332	-2.01047	0.488181	TRUE	TRUE	3.12294	4.02939	-0.906448
APCDD1	0.0977207	0.369638	0.939649	-0.200374	0.488835	TRUE	TRUE	2.04278	1.57797	0.464807
TMSB4X	0.0977179	-1.28038	-0.172096	-2.38867	0.488835	TRUE	TRUE	7.0939	7.97091	-0.877006
ITPKB	0.0979989	0.595021	1.62488	-0.434842	0.489503	TRUE	TRUE	3.73645	3.27333	0.463117
MTMR14	0.0980684	-0.0422113	0.570679	-0.655102	0.489503	TRUE	TRUE	1.05909	1.09013	-0.031045
SLC39A8	0.0980863	0.810816	1.76219	-0.14056	0.489503	TRUE	TRUE	4.68835	3.83898	0.84937
HLA-B	0.0985228	-1.98887	0.411971	-4.38972	0.491294	TRUE	TRUE	6.25934	7.65244	-1.3931
MT-CO2	0.0986247	-0.36046	0.812603	-1.53352	0.491415	TRUE	TRUE	6.51696	6.88597	-0.369014
NHS	0.0988414	0.331235	1.24735	-0.584878	0.492108	TRUE	TRUE	1.84568	1.71246	0.133222
ANKLE2	0.0990562	-0.685861	0.00494117	-1.37666	0.492402	TRUE	TRUE	1.7261	2.43445	-0.708349
SRARP	0.0990097	-1.07004	-0.101258	-2.03882	0.492402	TRUE	TRUE	3.983	4.94066	-0.95766
PBX3	0.0991429	0.92954	1.79995	0.0591271	0.492446	TRUE	TRUE	3.09569	2.08179	1.01391
VPS51	0.0992722	-0.124318	0.402978	-0.651615	0.492702	TRUE	TRUE	1.67372	1.77291	-0.0991918
CTIF	0.0994593	-1.0417	-0.0855419	-1.99785	0.492857	TRUE	TRUE	2.94295	3.51524	-0.572292
PRKAA1	0.0994436	-0.943504	-0.054965	-1.83204	0.492857	TRUE	TRUE	1.84146	2.54924	-0.70778
SH3BGRL2	0.0997625	0.66037	1.37035	-0.0496107	0.493889	TRUE	TRUE	2.81977	1.96002	0.859754
SORBS2	0.0998237	0.50935	1.49968	-0.480983	0.493889	TRUE	TRUE	8.58139	7.89458	0.686806
ASCC1	0.0999972	0.751006	1.50349	-0.00147477	0.494361	TRUE	TRUE	2.10768	1.35078	0.756903
ACTB	0.10027	0.361135	1.72994	-1.00767	0.494637	TRUE	TRUE	8.71841	7.91077	0.807635
B2M	0.100652	-1.35694	0.124229	-2.83812	0.494637	TRUE	TRUE	9.33568	10.0487	-0.713009
CREB3L2	0.100975	0.000452589	0.422066	-0.421161	0.494637	TRUE	TRUE	2.13102	2.06652	0.0644986
EXOC4	0.100718	-1.51394	-0.188699	-2.83919	0.494637	TRUE	TRUE	6.07989	6.95014	-0.870252
HGS	0.100605	0.421624	1.28231	-0.439059	0.494637	TRUE	TRUE	1.1266	1.06796	0.0586445
MACO1	0.100938	0.124821	1.05753	-0.807885	0.494637	TRUE	TRUE	2.24606	2.19109	0.05497
PNKD	0.100136	0.713255	1.65056	-0.224047	0.494637	TRUE	TRUE	1.13721	0.660913	0.476301
PRX	0.100453	0.0586386	0.834056	-0.716779	0.494637	TRUE	TRUE	2.07279	1.98824	0.0845453
RLF	0.100985	-0.823436	0.0205301	-1.6674	0.494637	TRUE	TRUE	2.3102	2.96223	-0.652023
SDHA	0.100641	0.943605	1.90157	-0.014362	0.494637	TRUE	TRUE	2.18308	1.51101	0.672075
SHROOM1	0.100358	0.310982	1.34213	-0.720168	0.494637	TRUE	TRUE	2.61447	2.3893	0.225169
TMBIM6	0.100991	0.550768	1.51131	-0.409771	0.494637	TRUE	TRUE	4.79013	4.37913	0.411
LYL1	0.101283	0.251198	0.562404	-0.0600085	0.495683	TRUE	TRUE	1.18872	0.703774	0.484942
ATRN	0.102088	-0.844146	0.0375491	-1.72584	0.495715	TRUE	TRUE	2.13271	2.65169	-0.518986
CCDC124	0.102241	-0.297419	0.340242	-0.93508	0.495715	TRUE	TRUE	0.91474	1.13964	-0.224903
CCDC90B	0.10248	-0.158945	0.347892	-0.665782	0.495715	TRUE	TRUE	0.866752	0.91057	-0.0438172
EFCAB13	0.101977	0.688202	1.45379	-0.0773896	0.495715	TRUE	TRUE	1.11147	0.62651	0.484956
EGLN1	0.101457	-0.670873	0.279557	-1.6213	0.495715	TRUE	TRUE	3.11828	3.61654	-0.498259
ME3	0.101575	0.651731	1.47874	-0.175275	0.495715	TRUE	TRUE	3.43947	2.53315	0.906318
PAPOLA	0.10238	-0.6137	0.427427	-1.65483	0.495715	TRUE	TRUE	4.01289	4.36663	-0.353744
PCDH11Y	0.101601	0.0139735	0.0472059	-0.019259	0.495715	TRUE	TRUE	1.62089	1.07775	0.543142
PDLIM7	0.102304	0.212827	0.4856	-0.0599465	0.495715	TRUE	TRUE	1.06339	0.568728	0.494666
PKNOX1	0.102479	-0.0177983	0.63533	-0.670926	0.495715	TRUE	TRUE	1.16546	1.08637	0.0790935
PRAG1	0.102351	0.2444	0.609139	-0.120339	0.495715	TRUE	TRUE	1.18543	0.812341	0.373094
PTPN9	0.102091	0.392536	1.1637	-0.378625	0.495715	TRUE	TRUE	1.71161	1.18125	0.530358
RAB2A	0.102418	1.0268	1.97269	0.0809202	0.495715	TRUE	TRUE	4.85121	3.97553	0.875679
RFK	0.101657	-0.375906	0.256769	-1.00858	0.495715	TRUE	TRUE	0.789701	1.11728	-0.327581
SBF2	0.102543	-0.0724531	0.655714	-0.80062	0.495715	TRUE	TRUE	7.467	7.34847	0.118525
ZNHIT6	0.102299	-0.275221	0.097833	-0.648275	0.495715	TRUE	TRUE	1.32747	1.75651	-0.429045
ATXN2	0.103664	0.692178	1.67697	-0.292616	0.496824	TRUE	TRUE	4.90387	4.38885	0.515017
CAPS2	0.104186	-0.463477	0.0745338	-1.00149	0.496824	TRUE	TRUE	0.874833	1.53695	-0.662117
CBWD5	0.104036	-0.379349	0.1967	-0.955398	0.496824	TRUE	TRUE	0.925628	1.3223	-0.396671
DCUN1D1	0.103909	0.588256	1.27925	-0.102737	0.496824	TRUE	TRUE	2.21926	1.71448	0.504781
FAM3C	0.103453	-0.821503	-0.0161055	-1.6269	0.496824	TRUE	TRUE	1.59713	2.33941	-0.742281
JMJD1C	0.103499	-0.114454	0.154999	-0.383906	0.496824	TRUE	TRUE	9.24119	9.29108	-0.0498883
KIAA0232	0.103017	0.925756	1.87896	-0.0274508	0.496824	TRUE	TRUE	3.54489	2.84846	0.696435
LPIN1	0.10339	-0.771655	0.128835	-1.67214	0.496824	TRUE	TRUE	1.49045	2.09367	-0.603224
MAFG	0.103929	0.0297906	0.447354	-0.387773	0.496824	TRUE	TRUE	1.12846	1.14533	-0.016866
MRPL13	0.103483	-0.409871	0.227326	-1.04707	0.496824	TRUE	TRUE	0.892056	1.27159	-0.379539
MSL2	0.104178	-0.261295	0.17691	-0.6995	0.496824	TRUE	TRUE	1.69471	1.8119	-0.117191
NCL	0.103254	-0.46579	0.0760782	-1.00766	0.496824	TRUE	TRUE	2.77607	3.1577	-0.381633
PRPF40A	0.104123	-0.87887	-0.0413695	-1.71637	0.496824	TRUE	TRUE	2.2788	3.02315	-0.744351
RB1CC1	0.103888	-0.962879	-0.0170592	-1.9087	0.496824	TRUE	TRUE	3.75302	4.43126	-0.678243
SMG5	0.104152	-0.655909	0.0669983	-1.37882	0.496824	TRUE	TRUE	1.00673	1.46593	-0.459204
TMEM167A	0.104007	-0.168858	0.31788	-0.655597	0.496824	TRUE	TRUE	1.28124	1.45233	-0.171088
WDR37	0.103637	-1.31866	-0.154081	-2.48323	0.496824	TRUE	TRUE	2.06905	2.98981	-0.920752
ZFAND4	0.103988	-0.470051	0.0801393	-1.02024	0.496824	TRUE	TRUE	0.74458	1.25423	-0.509646
ARID4A	0.104455	-0.900992	-0.0438993	-1.75808	0.497094	TRUE	TRUE	2.38852	3.1873	-0.798774
MAPKBP1	0.104379	0.498973	1.15308	-0.155138	0.497094	TRUE	TRUE	1.86801	1.31277	0.55524
ZNF254	0.104478	-0.801748	-0.0168028	-1.58669	0.497094	TRUE	TRUE	1.59877	2.41668	-0.817911
UBA6-AS1	0.104568	-0.0881605	0.763827	-0.940148	0.497151	TRUE	TRUE	1.33838	1.28952	0.0488582
CLTA	0.104747	0.43208	0.879269	-0.0151095	0.497625	TRUE	TRUE	3.05807	2.25055	0.807522
HDGFL3	0.104904	0.362085	1.32748	-0.603308	0.497625	TRUE	TRUE	4.50036	4.15091	0.34945
PANK3	0.104895	-0.175637	0.489665	-0.840939	0.497625	TRUE	TRUE	1.74873	1.82202	-0.0732937
ENOX2	0.105252	0.3216	0.7196	-0.0763998	0.498155	TRUE	TRUE	2.00927	1.49062	0.518645
MT-ND4L	0.105212	0.444689	1.00798	-0.118603	0.498155	TRUE	TRUE	2.57495	2.00078	0.574175
RECQL	0.105164	-0.370277	0.161008	-0.901562	0.498155	TRUE	TRUE	1.26281	1.60154	-0.338735
ZBTB43	0.105383	-0.028473	0.525005	-0.581951	0.498403	TRUE	TRUE	1.23034	1.17773	0.0526052
CNTNAP3	0.105464	-0.98518	0.0307596	-2.00112	0.498413	TRUE	TRUE	0.82561	1.25198	-0.426372
CTNNA1	0.105585	-0.318182	0.708539	-1.3449	0.498483	TRUE	TRUE	6.33892	6.36354	-0.02462
DPY19L1	0.105636	0.818976	1.66907	-0.0311126	0.498483	TRUE	TRUE	3.01321	2.11363	0.899577
CTNNAL1	0.105755	0.185456	0.7686	-0.397689	0.498673	TRUE	TRUE	1.72909	1.61674	0.112349
CPQ	0.105888	-0.887171	-0.0391312	-1.73521	0.498929	TRUE	TRUE	3.22113	3.83232	-0.611187
ADAMTS10	0.106224	-0.239992	0.224682	-0.704666	0.50014	TRUE	TRUE	0.847163	1.04007	-0.192904
DENR	0.106477	0.687067	1.39019	-0.0160575	0.500307	TRUE	TRUE	1.71019	1.02309	0.6871
IFNAR1	0.106457	0.98225	1.91377	0.0507253	0.500307	TRUE	TRUE	3.77167	2.72949	1.04218
NLK	0.106497	1.00016	1.98715	0.013168	0.500307	TRUE	TRUE	7.25785	6.09311	1.16474
PPARGC1B	0.106871	-1.14365	-0.086364	-2.20094	0.501496	TRUE	TRUE	0.809495	1.6612	-0.851705
PTN	0.107011	0.332842	0.985948	-0.320264	0.501496	TRUE	TRUE	0.92386	0.830633	0.0932269
RBKS	0.107067	-0.646238	0.124851	-1.41733	0.501496	TRUE	TRUE	0.917494	1.47311	-0.555612
TAL1	0.106976	0.256419	0.676627	-0.163788	0.501496	TRUE	TRUE	0.913944	0.525458	0.388487
WDPCP	0.107193	-1.08648	-0.131022	-2.04194	0.501715	TRUE	TRUE	2.7331	3.53568	-0.802577
ARF1	0.107439	0.627494	1.55247	-0.297478	0.501836	TRUE	TRUE	4.4741	3.8957	0.578396
FNIP2	0.107472	-0.963867	-0.0344616	-1.89327	0.501836	TRUE	TRUE	3.08568	3.96788	-0.882202
IGF2R	0.107399	-0.40195	0.529208	-1.33311	0.501836	TRUE	TRUE	3.39978	3.72355	-0.323774
ZUP1	0.107536	-0.475113	0.111667	-1.06189	0.501836	TRUE	TRUE	0.631061	1.15608	-0.525022
SEMA6A	0.107641	-1.1478	-0.0839554	-2.21165	0.501954	TRUE	TRUE	3.31823	4.1689	-0.850662
POLA1	0.10782	-0.497973	0.392079	-1.38803	0.502101	TRUE	TRUE	2.10567	2.49689	-0.391224
PTPN12	0.107831	0.685602	1.67318	-0.301973	0.502101	TRUE	TRUE	6.19533	5.51932	0.676016
NDUFS6	0.107922	-0.0434407	0.42224	-0.509121	0.502154	TRUE	TRUE	1.52494	1.58254	-0.0576004
C1GALT1	0.108462	-0.614563	0.366336	-1.59546	0.503384	TRUE	TRUE	2.72373	3.12561	-0.401879
G3BP1	0.1088	0.312583	1.23005	-0.604888	0.503384	TRUE	TRUE	3.76667	3.33309	0.433581
MAN1A1	0.108822	-1.00709	0.0139286	-2.0281	0.503384	TRUE	TRUE	3.12368	3.88367	-0.759984
MGRN1	0.108812	-0.0186913	0.410632	-0.448015	0.503384	TRUE	TRUE	1.52926	1.64719	-0.117929
PTPRE	0.108565	-0.532899	0.234186	-1.29998	0.503384	TRUE	TRUE	0.97461	1.30138	-0.32677
SIL1	0.108725	0.678823	1.50115	-0.1435	0.503384	TRUE	TRUE	2.32369	1.74945	0.574241
UBC	0.108458	-0.697954	0.423753	-1.81966	0.503384	TRUE	TRUE	7.72355	8.16447	-0.440915
ZIC1	0.108583	-1.28716	-0.402276	-2.17204	0.503384	TRUE	TRUE	0.505012	1.66103	-1.15602
BCL2L13	0.109079	0.886831	2.10894	-0.33528	0.5042	TRUE	TRUE	1.42376	1.06422	0.359537
DNAJB1	0.109274	1.762	3.29664	0.227357	0.504259	TRUE	TRUE	1.5293	0.73094	0.798358
METTL2B	0.109193	1.44144	3.67316	-0.790288	0.504259	TRUE	TRUE	1.00018	0.464386	0.535798
SKI	0.10949	0.714862	1.61629	-0.186562	0.504259	TRUE	TRUE	3.46597	2.71767	0.748304
SNAP25	0.109394	-0.0895944	0.0671536	-0.246342	0.504259	TRUE	TRUE	0.740624	1.45776	-0.717133
ZBTB16	0.109484	1.14615	2.49502	-0.202715	0.504259	TRUE	TRUE	8.02673	6.88603	1.1407
ANKRD40	0.109742	-0.0699796	0.336582	-0.476541	0.50432	TRUE	TRUE	1.12023	1.15817	-0.0379369
RNF167	0.109716	0.372826	0.819146	-0.0734933	0.50432	TRUE	TRUE	0.975741	0.454895	0.520846
STK25	0.109649	-0.0145133	0.596904	-0.62593	0.50432	TRUE	TRUE	1.45465	1.54077	-0.0861216
EEF2K	0.110093	0.510139	1.09724	-0.0769659	0.505566	TRUE	TRUE	0.987262	0.55808	0.429182
OBSCN	0.110439	-0.0308883	0.899582	-0.961358	0.505803	TRUE	TRUE	0.85535	0.898738	-0.0433875
PCAT1	0.110544	-0.683758	0.0627989	-1.43031	0.505803	TRUE	TRUE	1.44205	2.05331	-0.611268
SEC24D	0.110487	-0.814753	-0.0194389	-1.61007	0.505803	TRUE	TRUE	1.89222	2.81875	-0.926538
TSC22D1	0.110463	0.566682	1.25121	-0.117845	0.505803	TRUE	TRUE	9.76069	9.17861	0.582081
ZCCHC8	0.110312	0.402514	1.18664	-0.381613	0.505803	TRUE	TRUE	1.28278	0.991034	0.291749
IGF1R	0.110757	0.627316	1.33604	-0.0814066	0.50641	TRUE	TRUE	9.0795	8.11835	0.961145
ODF2L	0.110898	-0.952548	0.0021622	-1.90726	0.506687	TRUE	TRUE	2.91953	3.86082	-0.941299
LAMP2	0.111047	0.724573	1.53496	-0.0858152	0.507002	TRUE	TRUE	2.3321	1.42288	0.909216
GPX4	0.111278	-0.322109	0.194709	-0.838927	0.507693	TRUE	TRUE	1.56927	2.01908	-0.449811
TYW3	0.111652	0.0590088	0.61897	-0.500953	0.509031	TRUE	TRUE	1.21377	0.944577	0.269198
EDIL3	0.111934	-0.0301339	0.338828	-0.399096	0.509581	TRUE	TRUE	1.0134	0.825959	0.187439
SDC3	0.111893	-0.235037	0.136576	-0.606649	0.509581	TRUE	TRUE	0.89976	1.36501	-0.465247
NUAK1	0.112052	0.0540946	0.838471	-0.730282	0.509754	TRUE	TRUE	2.69421	2.67242	0.0217894
FAM114A1	0.112157	0.758176	1.59111	-0.0747582	0.509862	TRUE	TRUE	2.03272	1.38058	0.652138
ABCG1	0.112609	-1.45243	0.169655	-3.07451	0.510204	TRUE	TRUE	1.88242	2.88644	-1.00402
FHL3	0.112635	0.468039	1.00399	-0.0679117	0.510204	TRUE	TRUE	1.14787	0.658909	0.488963
MAPK9	0.11232	0.651543	1.39016	-0.0870747	0.510204	TRUE	TRUE	2.00659	1.32106	0.685536
MT1M	0.11244	0.378585	1.98762	-1.23045	0.510204	TRUE	TRUE	3.26999	2.84433	0.425659
PI4KB	0.112499	-0.848767	-0.00122821	-1.69631	0.510204	TRUE	TRUE	1.19393	1.69529	-0.501355
MTERF4	0.113693	-0.575378	0.102369	-1.25312	0.513893	TRUE	TRUE	1.05686	1.5746	-0.517736
RND3	0.113672	0.162339	0.639154	-0.314477	0.513893	TRUE	TRUE	1.82738	1.7025	0.124881
ZFP36	0.113692	0.803391	1.6113	-0.0045164	0.513893	TRUE	TRUE	2.80721	1.60415	1.20307
BAIAP2	0.114001	-0.489533	0.119591	-1.09866	0.514185	TRUE	TRUE	1.41567	1.94242	-0.526752
MARCH2	0.113928	-0.283455	0.223989	-0.790899	0.514185	TRUE	TRUE	0.903334	1.29794	-0.394608
PRCP	0.113961	0.41362	1.57468	-0.747442	0.514185	TRUE	TRUE	0.93649	1.0698	-0.133312
SAMHD1	0.114248	-0.58985	0.0367563	-1.21646	0.51472	TRUE	TRUE	1.56962	2.24546	-0.675848
XPOT	0.114283	-0.292358	0.218731	-0.803446	0.51472	TRUE	TRUE	1.25279	1.60044	-0.34765
MAP3K20	0.11437	0.995342	1.95357	0.0371185	0.514747	TRUE	TRUE	4.98188	4.06045	0.921431
TM2D1	0.114537	-0.235326	0.516863	-0.987515	0.515133	TRUE	TRUE	1.99326	2.23039	-0.237127
EFR3B	0.114645	1.02897	2.02278	0.0351608	0.515253	TRUE	TRUE	4.18832	3.27615	0.912175
ADIRF	0.114919	0.3811	1.09192	-0.329715	0.516118	TRUE	TRUE	2.43238	2.26382	0.168565
HECW2	0.115208	-0.373882	0.131672	-0.879435	0.517045	TRUE	TRUE	0.687755	1.0467	-0.358945
ADGRA2	0.115809	-0.515561	0.275636	-1.30676	0.517348	TRUE	TRUE	1.29396	1.67667	-0.382709
CDK6	0.116367	-0.366565	0.369753	-1.10288	0.517348	TRUE	TRUE	3.05044	3.16169	-0.11125
CDKN1B	0.115783	-0.438442	0.301264	-1.17815	0.517348	TRUE	TRUE	1.89089	2.18589	-0.295005
COA1	0.115877	-0.653163	0.207529	-1.51385	0.517348	TRUE	TRUE	2.20005	2.78549	-0.585447
DENND5A	0.11642	0.916046	1.88643	-0.0543423	0.517348	TRUE	TRUE	4.20213	3.37559	0.82654
GNL1	0.115587	-0.649905	0.0152957	-1.3151	0.517348	TRUE	TRUE	0.999333	1.88557	-0.886236
METRN	0.116318	-0.472472	0.0751733	-1.02012	0.517348	TRUE	TRUE	0.824728	1.23677	-0.41204
MTMR6	0.116176	0.527146	1.15914	-0.104848	0.517348	TRUE	TRUE	1.9404	1.49697	0.443436
PHB2	0.116076	-0.498803	0.0929963	-1.0906	0.517348	TRUE	TRUE	0.838388	1.39235	-0.553962
TMEM87A	0.116065	0.27756	1.2761	-0.720984	0.517348	TRUE	TRUE	3.03683	2.78849	0.248342
TRIQK	0.115626	-0.94549	-0.0656181	-1.82536	0.517348	TRUE	TRUE	1.50112	1.9612	-0.460077
UCK2	0.115924	-0.355634	0.211858	-0.923126	0.517348	TRUE	TRUE	1.42336	1.89857	-0.475213
WDR82	0.116141	-0.434553	0.389863	-1.25897	0.517348	TRUE	TRUE	2.24096	2.52202	-0.281055
ZKSCAN8	0.116398	0.119086	0.32776	-0.089588	0.517348	TRUE	TRUE	0.933856	0.619761	0.314095
HAUS6	0.116636	0.369453	1.02673	-0.287823	0.517945	TRUE	TRUE	0.92445	0.472408	0.452042
ORC5	0.116783	-0.756708	0.110435	-1.62385	0.518234	TRUE	TRUE	1.22455	1.69361	-0.469063
ARFRP1	0.117294	-0.0652315	0.306604	-0.437067	0.520019	TRUE	TRUE	0.859464	0.964071	-0.104607
CD81	0.117499	0.592491	1.60116	-0.416183	0.520019	TRUE	TRUE	4.67121	4.02902	0.642196
CNOT6L	0.117382	-0.463308	0.706515	-1.63313	0.520019	TRUE	TRUE	6.85001	6.96464	-0.114633
MEF2A	0.117514	0.550006	1.13546	-0.0354507	0.520019	TRUE	TRUE	8.97805	8.08884	0.889204
PTP4A3	0.11769	0.38091	0.909023	-0.147203	0.520071	TRUE	TRUE	1.36796	0.891819	0.476144
SLC16A4	0.117638	-0.757087	0.0105699	-1.52474	0.520071	TRUE	TRUE	1.29073	2.06939	-0.77866
CSMD1	0.118463	-0.294826	0.154187	-0.743838	0.522392	TRUE	TRUE	0.940118	1.38668	-0.446562
FAM133B	0.11854	0.276887	1.01837	-0.464597	0.522392	TRUE	TRUE	2.22242	2.00161	0.220803
LTBR	0.118545	0.351398	0.746509	-0.0437123	0.522392	TRUE	TRUE	1.35668	0.737225	0.619459
PQLC1	0.118402	-0.283578	0.386926	-0.954083	0.522392	TRUE	TRUE	1.73013	1.90477	-0.174641
DOPEY1	0.118735	-0.765169	0.0142824	-1.54462	0.522651	TRUE	TRUE	2.4783	3.09975	-0.621451
PLA2G16	0.118769	0.211804	0.877216	-0.453607	0.522651	TRUE	TRUE	2.62892	2.11604	0.512871
C6orf89	0.118964	0.20007	0.756187	-0.356047	0.523146	TRUE	TRUE	2.05975	1.67121	0.388533
CAAP1	0.11912	-0.438382	0.0871039	-0.963869	0.523468	TRUE	TRUE	1.04563	1.74105	-0.695419
UBAC2	0.119401	-0.588192	0.407569	-1.58395	0.524335	TRUE	TRUE	2.88234	3.25311	-0.37076
CARD8	0.119492	0.517332	1.50429	-0.469629	0.524373	TRUE	TRUE	3.50428	3.05586	0.44842
FAM13B	0.119616	-0.849944	0.104453	-1.80434	0.524555	TRUE	TRUE	2.97531	3.60932	-0.634014
HES1	0.119708	-0.102211	0.609958	-0.81438	0.524592	TRUE	TRUE	2.00347	2.06679	-0.0633174
HSPA12B	0.119967	0.834226	1.68559	-0.0171357	0.525	TRUE	TRUE	2.26564	1.50938	0.756252
SAP130	0.119938	0.620433	1.55305	-0.312183	0.525	TRUE	TRUE	1.09283	0.758127	0.334706
ING3	0.120182	-0.403279	0.181398	-0.987956	0.52558	TRUE	TRUE	0.688956	1.09139	-0.402431
PIP5K1C	0.120356	0.599199	1.60555	-0.407151	0.525975	TRUE	TRUE	3.59912	3.36389	0.235227
AGO3	0.120566	0.176253	1.17147	-0.818968	0.526086	TRUE	TRUE	3.84998	3.55556	0.294415
ARAP2	0.120631	1.03148	2.05484	0.00812563	0.526086	TRUE	TRUE	3.71429	3.0235	0.690789
HBB	0.120539	0.467439	1.35324	-0.418364	0.526086	TRUE	TRUE	1.133	0.904356	0.228648
ZNF195	0.120799	-0.266335	0.26432	-0.796989	0.526094	TRUE	TRUE	0.952934	1.05971	-0.106778
ZNF800	0.12076	1.05164	2.059	0.0442786	0.526094	TRUE	TRUE	3.50479	2.49571	1.00908
MT1X	0.120961	-0.168278	0.804095	-1.14065	0.52644	TRUE	TRUE	1.78011	2.36234	-0.582233
RNF38	0.12105	-1.00959	-0.0512192	-1.96795	0.526463	TRUE	TRUE	3.56653	4.46642	-0.899887
CYTOR	0.121495	0.182977	0.677852	-0.311898	0.528036	TRUE	TRUE	1.43574	1.19721	0.238534
PDE9A	0.121692	0.963534	2.49592	-0.568856	0.528165	TRUE	TRUE	1.31134	1.2729	0.0384389
RPS6KB1	0.121655	0.186504	1.00307	-0.630065	0.528165	TRUE	TRUE	1.17569	0.953677	0.222016
SLFN12	0.121867	0.553402	1.18173	-0.0749238	0.528202	TRUE	TRUE	1.32454	0.90156	0.422981
ZFP14	0.121864	-0.842194	0.017802	-1.70219	0.528202	TRUE	TRUE	0.744811	1.32186	-0.577047
NUBPL	0.121981	-0.000574337	0.482499	-0.483648	0.528335	TRUE	TRUE	1.10699	1.04433	0.0626633
ARL5B	0.1229	0.0620996	1.14178	-1.01758	0.52887	TRUE	TRUE	1.4466	1.78817	-0.341568
ATP5MC2	0.122336	0.389475	0.887582	-0.108633	0.52887	TRUE	TRUE	2.2485	1.77218	0.476315
CLDN5	0.122685	-0.320752	0.0497998	-0.691303	0.52887	TRUE	TRUE	10.1792	10.7474	-0.568159
EIF4H	0.122521	-0.664895	0.0930736	-1.42286	0.52887	TRUE	TRUE	2.65986	3.23004	-0.57018
GOLGA4	0.122756	-0.35834	0.60853	-1.32521	0.52887	TRUE	TRUE	5.54827	5.8642	-0.315929
RBMS1	0.122819	-0.677354	0.330104	-1.68481	0.52887	TRUE	TRUE	5.45843	5.79759	-0.339159
TRGC2	0.122355	0.040789	0.112698	-0.0311197	0.52887	TRUE	TRUE	1.69467	1.23038	0.464294
TRIP10	0.122941	0.399214	1.36922	-0.570791	0.52887	TRUE	TRUE	1.07618	0.849285	0.2269
USP40	0.122515	-0.603729	0.0848229	-1.29228	0.52887	TRUE	TRUE	1.45913	2.03789	-0.578757
ZNF431	0.122735	-0.426376	0.361803	-1.21456	0.52887	TRUE	TRUE	1.62542	1.86143	-0.23601
CAMSAP1	0.123587	0.850478	2.14789	-0.446937	0.52985	TRUE	TRUE	0.972308	0.525006	0.447302
CDC42	0.123537	-0.265752	0.636844	-1.16835	0.52985	TRUE	TRUE	4.19732	4.34631	-0.148984
CMPK2	0.123475	-0.628905	0.02099	-1.2788	0.52985	TRUE	TRUE	0.742657	1.37432	-0.631659
MPG	0.123437	0.170827	0.792959	-0.451305	0.52985	TRUE	TRUE	1.2453	1.01182	0.233478
NOL7	0.123282	0.0602876	0.545742	-0.425167	0.52985	TRUE	TRUE	1.40094	1.16346	0.237484
MMP24OS	0.124	1.1498	2.39377	-0.0941685	0.53126	TRUE	TRUE	1.47521	0.7083	0.766913
DCAF5	0.124387	-0.524201	0.349946	-1.39835	0.531525	TRUE	TRUE	3.34994	3.61086	-0.260927
GPR107	0.12437	0.192367	0.623421	-0.238687	0.531525	TRUE	TRUE	1.80638	1.42671	0.379676
NUMA1	0.124398	-0.811825	0.0158094	-1.63946	0.531525	TRUE	TRUE	2.18514	2.91739	-0.732255
RAD51B	0.124387	-0.616849	0.46674	-1.70044	0.531525	TRUE	TRUE	3.90178	4.38415	-0.482373
ABHD17A	0.124993	0.25022	0.946678	-0.446238	0.531896	TRUE	TRUE	2.84751	2.61056	0.236948
CTNNA2	0.124957	-0.647691	0.118325	-1.41371	0.531896	TRUE	TRUE	1.30759	2.18372	-0.876133
HSDL2	0.125092	0.0840099	0.99246	-0.82444	0.531896	TRUE	TRUE	0.832622	0.789218	0.0434043
ROCK1	0.125142	-0.07664	0.873328	-1.02661	0.531896	TRUE	TRUE	4.95771	4.81828	0.139432
SMAP1	0.124636	0.986486	1.94287	0.0301046	0.531896	TRUE	TRUE	4.45696	3.48717	0.969784
SNHG7	0.125157	0.672941	1.37039	-0.0245119	0.531896	TRUE	TRUE	2.17514	1.34856	0.826575
TAF2	0.124783	0.469333	1.53212	-0.593455	0.531896	TRUE	TRUE	2.11644	1.96423	0.152211
TCAIM	0.124871	-0.568252	0.193365	-1.32987	0.531896	TRUE	TRUE	1.83042	2.27841	-0.447986
PSMF1	0.125572	0.446433	1.2564	-0.363535	0.532945	TRUE	TRUE	3.01228	2.46609	0.546187
XIAP	0.125512	0.86024	1.73648	-0.0159953	0.532945	TRUE	TRUE	3.16114	2.58279	0.578345
ZFAS1	0.125782	1.01707	2.3043	-0.270163	0.533479	TRUE	TRUE	1.36579	0.915516	0.450273
AL390728.6	0.126074	-0.0647826	0.487167	-0.616732	0.533594	TRUE	TRUE	1.49249	1.52673	-0.0342328
ARNTL2	0.126089	0.249372	0.634832	-0.136089	0.533594	TRUE	TRUE	1.86399	1.21416	0.649832
HEG1	0.126147	0.663073	1.90226	-0.576117	0.533594	TRUE	TRUE	7.40959	6.1123	1.29729
POLDIP3	0.125956	-0.0641711	0.394051	-0.522394	0.533594	TRUE	TRUE	0.927006	1.07576	-0.14875
EDEM3	0.12646	-0.448104	0.477403	-1.37361	0.533614	TRUE	TRUE	2.26263	2.52698	-0.264353
LRRC58	0.12644	0.222554	0.503347	-0.0582391	0.533614	TRUE	TRUE	0.983062	0.507285	0.475777
PPP6R2	0.126513	0.158328	1.29354	-0.976888	0.533614	TRUE	TRUE	2.82535	2.73145	0.093896
PSMB4	0.126393	-0.0499072	0.183458	-0.283272	0.533614	TRUE	TRUE	0.902213	1.01217	-0.109961
TRMT13	0.126573	-0.126894	0.465264	-0.719052	0.533614	TRUE	TRUE	0.959485	1.03952	-0.0800362
PLCL1	0.126668	-0.018149	0.543975	-0.580273	0.533657	TRUE	TRUE	1.84445	1.69708	0.147367
LGALS9	0.127371	-0.202595	0.131723	-0.536914	0.535553	TRUE	TRUE	0.828794	1.21163	-0.38284
LYSMD2	0.127337	-0.298941	0.135593	-0.733476	0.535553	TRUE	TRUE	0.727442	1.09743	-0.369985
VAT1	0.127255	0.387092	0.956361	-0.182177	0.535553	TRUE	TRUE	2.16269	1.68442	0.478268
BCL2L1	0.127568	0.991296	1.98837	-0.005782	0.536023	TRUE	TRUE	5.69649	4.61886	1.07763
FAF2	0.127811	-0.730929	0.0693743	-1.53123	0.536686	TRUE	TRUE	1.37299	2.0539	-0.680906
PTK2B	0.127908	-0.266844	0.373969	-0.907656	0.536737	TRUE	TRUE	0.810959	1.04719	-0.236231
ITPR1	0.128237	-0.755784	0.0392932	-1.55086	0.537406	TRUE	TRUE	1.66279	2.25192	-0.589129
WRB	0.128166	-0.242245	0.327452	-0.811942	0.537406	TRUE	TRUE	1.12985	1.4373	-0.307444
FBXO21	0.128665	0.709096	1.56964	-0.151445	0.538145	TRUE	TRUE	2.62403	1.99974	0.62429
RAPGEF3	0.128668	0.880522	1.88131	-0.12027	0.538145	TRUE	TRUE	2.76071	2.15858	0.602124
SIK3	0.128621	0.653721	1.40193	-0.0944876	0.538145	TRUE	TRUE	7.20015	6.62971	0.570432
ETV6	0.128883	-0.207004	0.818244	-1.23225	0.538688	TRUE	TRUE	5.95205	6.08516	-0.133109
BCAT2	0.129372	0.0293923	0.780425	-0.72164	0.538953	TRUE	TRUE	0.795995	0.780406	0.015589
CHCHD3	0.129326	-0.41886	0.626419	-1.46414	0.538953	TRUE	TRUE	4.80914	4.83084	-0.0216978
CHP1	0.129367	-0.246528	0.365352	-0.858409	0.538953	TRUE	TRUE	1.00706	1.2506	-0.243543
GANAB	0.129229	0.287541	0.792385	-0.217303	0.538953	TRUE	TRUE	1.5217	1.19975	0.321951
NVL	0.129075	-0.312321	0.265754	-0.890395	0.538953	TRUE	TRUE	0.927668	1.19583	-0.268162
MAPK1IP1L	0.129465	0.0664891	0.989857	-0.856878	0.538982	TRUE	TRUE	3.11159	3.06837	0.0432242
PHYKPL	0.129754	-0.123995	0.734611	-0.982601	0.539832	TRUE	TRUE	2.81573	2.76853	0.0471965
TANC2	0.130035	0.586612	1.17578	-0.00255883	0.540647	TRUE	TRUE	3.13975	2.18847	0.951276
AC008537.1	0.130249	0.254365	1.13121	-0.622479	0.541034	TRUE	TRUE	0.981891	1.02418	-0.0422922
AGPAT5	0.130448	-0.232486	0.233603	-0.698575	0.541034	TRUE	TRUE	0.84889	1.0261	-0.177205
LINC01693	0.130471	-0.746654	0.0293296	-1.52264	0.541034	TRUE	TRUE	0.986388	1.58027	-0.593883
PRKD3	0.130381	0.747775	1.6998	-0.204248	0.541034	TRUE	TRUE	4.48748	3.83223	0.655254
SDCBP	0.13087	0.896476	1.78111	0.011839	0.541978	TRUE	TRUE	5.66046	5.11295	0.54751
ZC3H7B	0.130865	-0.412822	0.137105	-0.962748	0.541978	TRUE	TRUE	1.27494	1.70665	-0.431706
LAYN	0.130983	0.435934	0.883714	-0.0118456	0.542094	TRUE	TRUE	2.45333	1.71605	0.737273
CEP57L1	0.13134	-0.361818	0.261688	-0.985325	0.542862	TRUE	TRUE	0.827994	0.907292	-0.0792982
FAM120A	0.13133	0.594136	1.58718	-0.398906	0.542862	TRUE	TRUE	4.06007	3.57757	0.482495
ERCC8	0.131534	0.87395	1.91784	-0.169938	0.543307	TRUE	TRUE	1.10391	0.648021	0.455893
CDH11	0.13209	-0.98737	0.096537	-2.07128	0.544656	TRUE	TRUE	3.6587	4.33271	-0.674006
DCAF16	0.132099	0.289525	0.837087	-0.258037	0.544656	TRUE	TRUE	0.969412	0.789982	0.17943
ST8SIA4	0.132119	-0.825643	0.0655557	-1.71684	0.544656	TRUE	TRUE	2.00843	2.60374	-0.595304
OCIAD1	0.132215	-0.324378	0.986826	-1.63558	0.544698	TRUE	TRUE	2.78673	3.29502	-0.50829
SLCO1A2	0.132476	-0.159293	0.549527	-0.868113	0.545417	TRUE	TRUE	2.36695	3.08719	-0.720237
SEC16A	0.132645	-0.550513	0.0611777	-1.1622	0.54576	TRUE	TRUE	1.1399	1.84415	-0.704254
NDUFC1	0.133095	0.183811	0.502089	-0.134467	0.547253	TRUE	TRUE	1.31167	0.983174	0.328498
ETFDH	0.133228	-0.383581	0.280716	-1.04788	0.547447	TRUE	TRUE	1.21599	1.45079	-0.234801
RSBN1	0.133371	0.702927	1.48511	-0.079257	0.547679	TRUE	TRUE	1.90907	1.28023	0.628835
GPR89B	0.133464	0.154375	0.67166	-0.362911	0.547704	TRUE	TRUE	0.953109	0.684351	0.268758
COX5A	0.133654	-0.39468	0.0974743	-0.886834	0.548128	TRUE	TRUE	0.679717	1.17317	-0.493453
SEC14L1	0.133868	0.62726	1.34344	-0.08892	0.54865	TRUE	TRUE	8.95099	8.39378	0.557214
ADH5	0.134569	0.250604	0.62922	-0.128013	0.548862	TRUE	TRUE	1.05747	0.542407	0.515067
CFL2	0.134504	0.166243	0.414569	-0.0820834	0.548862	TRUE	TRUE	1.01272	0.720639	0.292076
EPHA4	0.134613	-0.986272	0.0304853	-2.00303	0.548862	TRUE	TRUE	4.68088	5.37223	-0.691352
KLHL29	0.134362	-0.482929	0.162278	-1.12814	0.548862	TRUE	TRUE	0.993665	1.41896	-0.425292
NAA30	0.134228	0.54522	1.26262	-0.172176	0.548862	TRUE	TRUE	1.93657	1.36137	0.575192
SARAF	0.134161	-0.761951	0.168799	-1.6927	0.548862	TRUE	TRUE	3.40476	4.16672	-0.76196
TTC23	0.134325	-0.829802	0.00464699	-1.66425	0.548862	TRUE	TRUE	1.3913	2.17543	-0.784132
UNK	0.134464	0.356173	0.745523	-0.0331772	0.548862	TRUE	TRUE	1.50912	0.909164	0.599957
BRD7	0.134788	0.425615	0.943942	-0.0927115	0.549219	TRUE	TRUE	1.77171	1.30077	0.470944
CC2D2B	0.135675	-0.0732695	0.331179	-0.477718	0.55145	TRUE	TRUE	0.803225	0.892569	-0.0893441
ERP44	0.135464	-0.599645	0.299615	-1.49891	0.55145	TRUE	TRUE	2.33206	2.82533	-0.493266
HSPA5	0.13579	-0.114042	0.450164	-0.678248	0.55145	TRUE	TRUE	2.28843	2.35638	-0.0679584
NAPEPLD	0.135849	-0.591505	0.156732	-1.33974	0.55145	TRUE	TRUE	0.795297	1.2552	-0.459907
RALGDS	0.135776	0.173517	0.724395	-0.377362	0.55145	TRUE	TRUE	1.16703	1.07699	0.0900424
S100A16	0.135858	0.223311	0.997812	-0.55119	0.55145	TRUE	TRUE	2.38916	2.11568	0.273473
LRIG1	0.136123	-0.641451	0.0756724	-1.35857	0.551817	TRUE	TRUE	1.25043	1.67851	-0.428075
NEK3	0.13612	0.930309	1.99943	-0.13881	0.551817	TRUE	TRUE	2.39079	1.6897	0.701092
ABCD3	0.136665	-0.288992	0.647459	-1.22544	0.552156	TRUE	TRUE	3.38694	3.48804	-0.101104
ADGRF5	0.136692	-0.286324	0.533233	-1.10588	0.552156	TRUE	TRUE	7.50286	7.75668	-0.253821
CFDP1	0.136432	-0.454866	0.523878	-1.43361	0.552156	TRUE	TRUE	2.5201	2.80357	-0.283464
FOXP1	0.136817	-0.343948	0.468515	-1.15641	0.552156	TRUE	TRUE	8.22063	8.99865	-0.778017
NHSL2	0.136746	-0.326328	0.553352	-1.20601	0.552156	TRUE	TRUE	2.1467	2.3945	-0.247799
OAS2	0.136358	-0.823658	0.0776332	-1.72495	0.552156	TRUE	TRUE	1.22074	2.15305	-0.932316
SFI1	0.136528	0.0490955	0.753926	-0.655735	0.552156	TRUE	TRUE	0.885033	0.847061	0.0379721
ARL6IP6	0.137434	-0.47558	0.0978756	-1.04904	0.552575	TRUE	TRUE	1.25504	1.83573	-0.580686
ATG2B	0.138051	-0.680084	0.126138	-1.4863	0.552575	TRUE	TRUE	1.81654	2.35885	-0.542312
CBX3	0.138033	-0.341958	0.231182	-0.915098	0.552575	TRUE	TRUE	1.4091	1.75339	-0.344288
CCDC50	0.137165	0.931255	1.88026	-0.0177482	0.552575	TRUE	TRUE	6.13014	5.2206	0.909531
ETNK1	0.138318	0.532957	1.51557	-0.449661	0.552575	TRUE	TRUE	4.25486	3.62778	0.627082
HACE1	0.137839	-0.598938	0.423078	-1.62095	0.552575	TRUE	TRUE	2.23136	2.89031	-0.658949
HMGB2	0.138058	-0.473251	0.0844759	-1.03098	0.552575	TRUE	TRUE	0.596535	1.09282	-0.496289
HMGN1	0.137588	0.599248	1.37033	-0.171832	0.552575	TRUE	TRUE	2.12756	1.55913	0.568429
MAP2	0.138191	0.147354	0.88077	-0.586063	0.552575	TRUE	TRUE	3.14404	2.96012	0.183928
PPP1CB	0.137513	-0.948224	0.0185136	-1.91496	0.552575	TRUE	TRUE	1.66576	2.41246	-0.7467
PPP4C	0.138235	-0.436627	0.0746582	-0.947913	0.552575	TRUE	TRUE	1.00555	1.5345	-0.528952
RAP1B	0.137686	0.88832	1.77881	-0.00217515	0.552575	TRUE	TRUE	6.458	5.50537	0.952632
SCML1	0.137349	-0.438773	0.085116	-0.962662	0.552575	TRUE	TRUE	2.21888	2.9665	-0.747625
TPST2	0.137657	0.829885	1.84423	-0.184464	0.552575	TRUE	TRUE	4.42908	3.78558	0.643508
WLS	0.138208	0.443616	1.23673	-0.349493	0.552575	TRUE	TRUE	2.33145	1.80736	0.524086
ZNF248	0.137633	-0.600405	0.209554	-1.41036	0.552575	TRUE	TRUE	1.40751	1.86595	-0.458435
PATJ	0.13861	-0.943599	0.0429434	-1.93014	0.552695	TRUE	TRUE	1.19796	1.88559	-0.687631
PEPD	0.138587	0.295665	0.865863	-0.274533	0.552695	TRUE	TRUE	1.3612	1.13172	0.229478
TMEM230	0.138492	0.529338	1.20363	-0.14495	0.552695	TRUE	TRUE	1.66408	0.952626	0.711454
DMTF1	0.138846	-0.653662	0.351241	-1.65856	0.553243	TRUE	TRUE	3.57788	3.87639	-0.298515
SCAMP2	0.138923	-0.217835	0.320439	-0.756109	0.553243	TRUE	TRUE	1.11564	1.38379	-0.268154
IL1R1	0.139375	-0.403518	0.406894	-1.21393	0.554697	TRUE	TRUE	1.82136	2.16431	-0.342953
AC104389.4	0.139966	-0.497324	0.374162	-1.36881	0.555614	TRUE	TRUE	1.0201	1.43029	-0.410187
EIF3J-DT	0.140133	-0.459332	0.312506	-1.23117	0.555614	TRUE	TRUE	0.97258	1.29018	-0.317602
HINT3	0.139821	-0.496686	0.222412	-1.21578	0.555614	TRUE	TRUE	0.685894	0.970021	-0.284127
SUN2	0.140125	0.428324	1.23835	-0.381696	0.555614	TRUE	TRUE	1.90902	1.67278	0.236245
VPS37A	0.140125	0.495067	1.10033	-0.110194	0.555614	TRUE	TRUE	2.08513	1.40448	0.680652
ZNF385B	0.139944	-0.48033	0.510097	-1.47076	0.555614	TRUE	TRUE	3.49599	3.7055	-0.209508
FGD5	0.140332	-1.04124	-0.0150963	-2.06739	0.556055	TRUE	TRUE	3.66096	4.19708	-0.536119
EIF4G2	0.140519	0.870482	1.77187	-0.030906	0.556449	TRUE	TRUE	4.587	3.72536	0.861639
SELENOO	0.140716	-0.180223	0.45042	-0.810867	0.55688	TRUE	TRUE	0.957436	1.11336	-0.155923
H2AFZ	0.140804	0.476852	0.969255	-0.0155503	0.556881	TRUE	TRUE	2.78741	2.0089	0.778512
ATP10A	0.141066	0.840077	1.63748	0.0426695	0.557092	TRUE	TRUE	10.4325	9.44663	0.985864
ERLIN1	0.141122	-0.432324	0.168467	-1.03312	0.557092	TRUE	TRUE	0.933103	1.26558	-0.332475
GIPC2	0.141051	1.13991	2.65034	-0.370519	0.557092	TRUE	TRUE	1.2013	0.643085	0.558218
PACRGL	0.14122	0.228348	0.710505	-0.253809	0.557132	TRUE	TRUE	1.1341	0.829429	0.304673
TMEM219	0.141331	-0.00158266	0.792091	-0.795256	0.557224	TRUE	TRUE	1.43494	1.48871	-0.053764
FMNL2	0.141453	0.971555	2.05314	-0.110031	0.557355	TRUE	TRUE	4.91826	4.34192	0.576341
BIRC2	0.141575	0.161824	0.598313	-0.274665	0.557492	TRUE	TRUE	1.56999	1.33023	0.239753
AEBP2	0.142172	0.663073	1.69022	-0.36407	0.558035	TRUE	TRUE	2.72437	2.18457	0.539801
ATP11B	0.142242	0.817972	1.71663	-0.0806894	0.558035	TRUE	TRUE	3.08801	2.40347	0.684533
CDC42BPB	0.142113	1.24895	2.31204	0.185861	0.558035	TRUE	TRUE	3.66758	2.89668	0.770899
ENTPD1	0.142225	0.173618	1.16013	-0.812892	0.558035	TRUE	TRUE	3.35677	3.0749	0.28187
FAM91A1	0.142177	-0.854048	0.146296	-1.85439	0.558035	TRUE	TRUE	2.20232	2.99923	-0.796913
UBE3C	0.141828	-0.763318	0.217162	-1.7438	0.558035	TRUE	TRUE	4.07125	4.4318	-0.360548
NAF1	0.142396	0.248785	0.534594	-0.0370246	0.558271	TRUE	TRUE	1.37196	0.800187	0.571768
THSD1	0.142479	-0.457744	0.100288	-1.01578	0.558271	TRUE	TRUE	1.56243	1.96802	-0.405589
ARHGEF11	0.143504	-0.524106	0.4664	-1.51461	0.558391	TRUE	TRUE	1.39729	1.65147	-0.254182
CHD1L	0.143833	-0.767878	0.0532247	-1.58898	0.558391	TRUE	TRUE	1.46334	1.95565	-0.492309
CHM	0.143201	0.248452	0.830926	-0.334021	0.558391	TRUE	TRUE	2.60449	2.288	0.316497
CIZ1	0.143031	-0.019976	0.482878	-0.52283	0.558391	TRUE	TRUE	0.818294	0.668011	0.150283
DDX23	0.142748	0.299464	0.685353	-0.0864246	0.558391	TRUE	TRUE	0.96264	0.513748	0.448892
DOCK9	0.14378	0.360249	0.674275	0.0462233	0.558391	TRUE	TRUE	10.4235	9.97379	0.449698
FAM168A	0.143362	-0.691749	0.254905	-1.6384	0.558391	TRUE	TRUE	1.83432	1.99889	-0.164566
MARCH1	0.142686	0.585565	1.5545	-0.383371	0.558391	TRUE	TRUE	1.1592	0.834985	0.324211
MIPOL1	0.143291	-0.111275	0.953523	-1.17607	0.558391	TRUE	TRUE	2.45749	2.54838	-0.090886
MPDZ	0.143275	0.885194	1.77337	-0.00298079	0.558391	TRUE	TRUE	5.29257	4.71064	0.581933
PARP11	0.143475	-0.39799	0.276633	-1.07261	0.558391	TRUE	TRUE	1.64152	2.01656	-0.375046
PKM	0.143791	-0.875253	0.0804786	-1.83098	0.558391	TRUE	TRUE	3.31998	4.32456	-1.00458
RPS12	0.143265	0.396767	1.04569	-0.252153	0.558391	TRUE	TRUE	2.81733	2.3185	0.498827
SMNDC1	0.143715	-0.252793	0.333054	-0.838639	0.558391	TRUE	TRUE	1.14954	1.62737	-0.477831
STARD3	0.143494	-0.258838	0.311798	-0.829474	0.558391	TRUE	TRUE	1.20061	1.39896	-0.198343
ASXL2	0.144737	-0.906216	0.0222086	-1.83464	0.558896	TRUE	TRUE	2.20508	2.7875	-0.582425
KCNMA1	0.144162	-0.474905	0.133816	-1.08363	0.558896	TRUE	TRUE	0.761044	1.31911	-0.558069
PGM2L1	0.144074	0.183462	0.488112	-0.121188	0.558896	TRUE	TRUE	0.911757	0.549994	0.361763
PGR	0.144234	-0.144913	0.691236	-0.981062	0.558896	TRUE	TRUE	2.31229	2.4416	-0.129304
RAP2A	0.144758	0.70312	1.42876	-0.0225206	0.558896	TRUE	TRUE	3.63749	2.67803	0.95946
RPS16	0.144634	0.278234	1.2006	-0.644136	0.558896	TRUE	TRUE	2.47659	2.43356	0.0430271
SAT2	0.14438	0.0182549	0.399175	-0.362666	0.558896	TRUE	TRUE	1.05791	1.0757	-0.0177908
USP34	0.144581	-0.377486	0.0797653	-0.834737	0.558896	TRUE	TRUE	7.35806	8.1165	-0.75844
ZNF428	0.144481	-0.127652	0.167038	-0.422342	0.558896	TRUE	TRUE	0.849245	1.2763	-0.427053
WDFY1	0.144868	1.06523	2.10942	0.0210337	0.55898	TRUE	TRUE	4.28092	3.75106	0.529859
ACOX3	0.146285	-0.402113	0.182982	-0.987208	0.559668	TRUE	TRUE	0.734172	1.04832	-0.31415
AGPAT3	0.14564	0.792752	1.71481	-0.129311	0.559668	TRUE	TRUE	2.56918	1.97785	0.591336
AURKAIP1	0.145912	0.219848	0.637847	-0.19815	0.559668	TRUE	TRUE	1.62608	1.23834	0.387738
C2CD2	0.146069	-0.77023	0.237602	-1.77806	0.559668	TRUE	TRUE	3.29004	3.91338	-0.62334
DOCK6	0.146264	0.937189	2.01139	-0.137008	0.559668	TRUE	TRUE	4.10752	3.43448	0.673042
EFL1	0.145545	-0.0786728	0.34785	-0.505196	0.559668	TRUE	TRUE	0.837482	0.795452	0.0420294
FAM126B	0.146086	0.794864	1.68278	-0.0930537	0.559668	TRUE	TRUE	3.16498	2.37309	0.791893
HIBCH	0.14555	-0.0657094	1.26637	-1.39779	0.559668	TRUE	TRUE	3.57278	3.50964	0.0631391
KIAA1109	0.145423	0.738227	1.68007	-0.20362	0.559668	TRUE	TRUE	5.66506	4.99853	0.666528
LMTK2	0.146102	0.0755477	0.912398	-0.761302	0.559668	TRUE	TRUE	2.37437	2.25054	0.123827
NAA25	0.14582	-0.513984	0.06536	-1.09333	0.559668	TRUE	TRUE	1.99328	2.47979	-0.486506
PTPN4	0.146109	-0.670836	0.287285	-1.62896	0.559668	TRUE	TRUE	2.6062	2.87071	-0.264518
SDF4	0.146265	-0.3663	0.164307	-0.896906	0.559668	TRUE	TRUE	1.07343	1.56798	-0.494555
ST5	0.145404	0.0236525	0.729802	-0.682497	0.559668	TRUE	TRUE	1.57285	1.42454	0.148316
DDX42	0.146409	-0.0896007	0.657062	-0.836263	0.559806	TRUE	TRUE	2.20221	2.17473	0.0274821
STX17	0.146694	0.342081	1.21799	-0.533831	0.560554	TRUE	TRUE	1.41967	1.22127	0.198402
CNN3	0.14714	0.151342	0.979256	-0.676572	0.561581	TRUE	TRUE	3.11405	2.97947	0.134578
SENP1	0.147135	-0.158822	0.415721	-0.733365	0.561581	TRUE	TRUE	0.924783	1.04847	-0.123683
SPRED2	0.147456	-0.25247	0.710221	-1.21516	0.562449	TRUE	TRUE	3.00165	3.27111	-0.269464
FAM177A1	0.148296	0.381629	1.10251	-0.339252	0.564302	TRUE	TRUE	2.49144	1.86458	0.626859
PLEKHG1	0.148388	-0.0439208	0.503046	-0.590888	0.564302	TRUE	TRUE	8.9097	8.43175	0.477955
PPP1R12B	0.148032	0.812738	1.63709	-0.011613	0.564302	TRUE	TRUE	3.41472	2.51275	0.901974
RMDN1	0.148265	-0.156944	0.251742	-0.56563	0.564302	TRUE	TRUE	0.747068	0.882142	-0.135074
SUPT6H	0.148383	-0.626084	0.0656722	-1.31784	0.564302	TRUE	TRUE	1.60026	2.35901	-0.758748
DDX10	0.149059	0.107641	0.849996	-0.634714	0.564432	TRUE	TRUE	2.80322	2.48551	0.317709
ERCC6	0.149029	-0.229736	0.113523	-0.572995	0.564432	TRUE	TRUE	0.765375	1.26116	-0.49579
MIER2	0.148962	0.581116	1.25843	-0.0961938	0.564432	TRUE	TRUE	1.422	0.795463	0.626533
RBMX	0.149136	0.16188	0.860521	-0.536762	0.564432	TRUE	TRUE	2.84038	2.51924	0.321134
SLC25A12	0.148994	-0.461478	0.354311	-1.27727	0.564432	TRUE	TRUE	1.31342	1.76614	-0.452722
SLC25A29	0.148618	0.760699	1.72575	-0.204352	0.564432	TRUE	TRUE	2.89152	2.1895	0.702019
TCF20	0.148527	0.678235	1.62959	-0.273115	0.564432	TRUE	TRUE	1.96382	1.55887	0.404953
TRAK1	0.148826	0.766445	1.72113	-0.188239	0.564432	TRUE	TRUE	3.89365	3.04681	0.846845
BTBD9	0.149646	-1.10708	-0.0755271	-2.13863	0.566025	TRUE	TRUE	4.14284	4.94683	-0.803988
DNAJC2	0.149783	-0.578218	0.0871993	-1.24364	0.566206	TRUE	TRUE	1.21944	1.80522	-0.58578
APPL1	0.150672	0.78155	1.58239	-0.0192868	0.566909	TRUE	TRUE	2.76745	2.03575	0.731708
CPNE8	0.151134	0.278026	0.774839	-0.218787	0.566909	TRUE	TRUE	7.40616	6.71158	0.694577
CTSA	0.150327	0.190898	0.72347	-0.341675	0.566909	TRUE	TRUE	0.87475	0.643077	0.231673
EPS8	0.150425	0.974459	1.96086	-0.0119422	0.566909	TRUE	TRUE	4.6879	3.82909	0.85881
MBOAT7	0.151073	0.857936	1.94234	-0.226473	0.566909	TRUE	TRUE	1.12592	0.66361	0.462307
MRPL41	0.150575	0.261463	0.561564	-0.0386385	0.566909	TRUE	TRUE	1.50614	0.913144	0.592994
MSH3	0.15107	-1.03335	-0.129809	-1.93689	0.566909	TRUE	TRUE	2.01971	2.93294	-0.913224
NADSYN1	0.151067	-0.597286	0.07602	-1.27059	0.566909	TRUE	TRUE	0.938977	1.53816	-0.599181
NSA2	0.150187	-0.260839	0.267666	-0.789343	0.566909	TRUE	TRUE	0.939656	1.16004	-0.220386
R3HDM1	0.150683	-0.662354	0.303747	-1.62845	0.566909	TRUE	TRUE	3.51885	3.79748	-0.278631
RIOK3	0.150351	0.205941	1.09125	-0.679367	0.566909	TRUE	TRUE	1.97332	1.89047	0.0828522
TMEM168	0.151065	-0.429051	0.233357	-1.09146	0.566909	TRUE	TRUE	1.93701	2.32709	-0.390084
WASHC2A	0.150878	-0.474881	0.12108	-1.07084	0.566909	TRUE	TRUE	1.13265	1.60415	-0.471498
AC025569.1	0.151326	0.148032	0.669267	-0.373202	0.567294	TRUE	TRUE	0.977434	0.911998	0.0654359
AC019197.1	0.151566	-0.888328	0.086176	-1.86283	0.567316	TRUE	TRUE	2.79654	3.44818	-0.651637
ATG4C	0.152318	0.426472	1.02024	-0.167294	0.567316	TRUE	TRUE	1.65205	1.09171	0.560342
DAP3	0.151686	-0.256671	0.419984	-0.933326	0.567316	TRUE	TRUE	1.38114	1.57144	-0.1903
IGBP1	0.151869	-0.756284	0.0447673	-1.55733	0.567316	TRUE	TRUE	1.06851	1.69646	-0.62795
MKNK2	0.15203	-0.109785	0.955337	-1.17491	0.567316	TRUE	TRUE	1.68302	1.80863	-0.125609
MOB2	0.15231	0.528614	1.17646	-0.119236	0.567316	TRUE	TRUE	2.19126	1.6111	0.580155
OXNAD1	0.152214	0.493003	1.04709	-0.0610886	0.567316	TRUE	TRUE	1.50803	0.916656	0.591371
PIGF	0.151848	-0.71555	0.0844188	-1.51552	0.567316	TRUE	TRUE	1.06656	1.64917	-0.582605
SPAST	0.152152	-0.672442	0.0679047	-1.41279	0.567316	TRUE	TRUE	1.43455	1.99747	-0.562913
SSFA2	0.151892	1.00265	2.01124	-0.00593967	0.567316	TRUE	TRUE	4.58235	3.835	0.747349
STK10	0.151675	0.825069	1.70662	-0.0564868	0.567316	TRUE	TRUE	3.40954	2.63461	0.774926
DGKH	0.152452	0.835366	1.70891	-0.0381739	0.567479	TRUE	TRUE	5.60189	4.6983	0.903589
CLASP1	0.152793	0.905914	2.14589	-0.334058	0.567689	TRUE	TRUE	5.33362	4.84357	0.490052
EML3	0.152955	0.294689	1.02165	-0.432274	0.567689	TRUE	TRUE	0.832124	0.665747	0.166377
MED10	0.152806	0.0780092	0.489528	-0.33351	0.567689	TRUE	TRUE	1.47089	1.3576	0.113288
OSBPL2	0.152889	0.103054	0.554512	-0.348403	0.567689	TRUE	TRUE	0.869613	0.753624	0.115989
WBP11	0.152957	-0.645371	0.0520573	-1.3428	0.567689	TRUE	TRUE	0.863226	1.51007	-0.64684
AP000787.1	0.153148	-0.597071	0.0804893	-1.27463	0.567794	TRUE	TRUE	1.1102	1.66117	-0.550967
METTL7A	0.153164	0.382376	1.05483	-0.290075	0.567794	TRUE	TRUE	1.5439	1.24812	0.295783
RRAGA	0.153303	0.23785	0.536724	-0.0610241	0.567975	TRUE	TRUE	1.1441	0.762849	0.381255
ARHGAP18	0.153414	0.893471	1.82027	-0.0333277	0.568054	TRUE	TRUE	2.93556	1.98135	0.954211
ERO1A	0.153755	-0.718887	0.149967	-1.58774	0.568396	TRUE	TRUE	2.38398	2.96154	-0.577562
SLC9A2	0.153638	0.612314	1.40295	-0.178327	0.568396	TRUE	TRUE	1.5776	0.90883	0.668774
SPATS2	0.153776	-0.795368	0.0751526	-1.66589	0.568396	TRUE	TRUE	2.23702	3.0127	-0.775679
CAMK2D	0.153973	-0.587234	0.223131	-1.3976	0.56846	TRUE	TRUE	6.22951	6.92961	-0.700092
PDIA6	0.153902	0.183614	0.928751	-0.561522	0.56846	TRUE	TRUE	1.75694	1.60847	0.148468
ATN1	0.1544	0.579462	1.32029	-0.161365	0.569268	TRUE	TRUE	2.73113	2.14182	0.589311
CSK	0.154915	-0.120308	0.474977	-0.715594	0.569268	TRUE	TRUE	0.749999	0.943422	-0.193423
DACH1	0.154846	0.215898	1.36224	-0.930438	0.569268	TRUE	TRUE	4.09663	3.87369	0.22294
IL17RA	0.155028	0.614851	1.47547	-0.245768	0.569268	TRUE	TRUE	2.37978	1.91122	0.468563
KHDRBS3	0.154801	-0.330046	0.145195	-0.805288	0.569268	TRUE	TRUE	0.778001	1.22523	-0.44723
PRKACB	0.154703	0.80801	1.88599	-0.269968	0.569268	TRUE	TRUE	4.2785	3.5164	0.762097
PSMC1	0.15468	-0.226284	0.188246	-0.640814	0.569268	TRUE	TRUE	1.16439	1.64039	-0.476009
RAP1A	0.154698	0.41404	1.4253	-0.597224	0.569268	TRUE	TRUE	4.96311	4.46087	0.502241
SH3RF1	0.155132	0.41631	1.316	-0.483381	0.569268	TRUE	TRUE	1.43245	1.03964	0.39281
TPK1	0.154578	-0.993067	0.191581	-2.17771	0.569268	TRUE	TRUE	2.40021	3.09211	-0.691902
TXNDC12	0.155181	0.00778105	0.515646	-0.500084	0.569268	TRUE	TRUE	1.31421	1.30304	0.0111763
ALG5	0.156743	-0.512402	0.0913343	-1.11614	0.56975	TRUE	TRUE	0.77096	1.20792	-0.436961
ARPC3	0.156543	0.446616	1.43241	-0.539178	0.56975	TRUE	TRUE	3.00144	2.66858	0.332864
ATP11A	0.156248	-0.959555	0.177013	-2.09612	0.56975	TRUE	TRUE	5.21888	5.82841	-0.609535
BRD9	0.15585	-0.34757	0.0992766	-0.794416	0.56975	TRUE	TRUE	0.980294	1.59081	-0.610512
CLCN5	0.156305	0.499656	1.23278	-0.233469	0.56975	TRUE	TRUE	1.45935	1.03353	0.425822
DCTN4	0.156586	-0.529572	0.188966	-1.24811	0.56975	TRUE	TRUE	2.02806	2.55516	-0.527095
EPB41L3	0.155658	-0.515255	0.0561859	-1.0867	0.56975	TRUE	TRUE	1.10913	1.68929	-0.580162
FASTKD1	0.156428	-0.000131629	0.6882	-0.688464	0.56975	TRUE	TRUE	1.31881	1.3359	-0.0170868
GNS	0.15631	-0.682088	0.0915315	-1.45571	0.56975	TRUE	TRUE	1.84412	2.58546	-0.741343
ISG15	0.156753	-0.892742	0.0924151	-1.8779	0.56975	TRUE	TRUE	2.71744	3.77245	-1.05502
KIAA0753	0.155887	-0.270526	0.296695	-0.837747	0.56975	TRUE	TRUE	0.909752	1.04555	-0.135795
POLR2C	0.156712	0.0212712	0.388917	-0.346375	0.56975	TRUE	TRUE	0.784897	0.872595	-0.0876977
RCN1	0.155442	0.491207	1.06713	-0.0847102	0.56975	TRUE	TRUE	1.19283	0.623069	0.569764
TRNAU1AP	0.155958	0.529126	1.15889	-0.100641	0.56975	TRUE	TRUE	1.05847	0.589826	0.468643
UNC5B	0.156678	0.33495	0.832666	-0.162767	0.56975	TRUE	TRUE	1.48435	1.02462	0.459729
ZBTB44	0.15631	0.679443	1.42574	-0.0668586	0.56975	TRUE	TRUE	2.28297	1.52581	0.757166
RAB21	0.15694	-0.433346	0.570087	-1.43678	0.569882	TRUE	TRUE	2.80122	3.48025	-0.679035
SEC31A	0.15697	0.771241	1.74066	-0.198178	0.569882	TRUE	TRUE	3.52886	2.88657	0.64229
KCTD10	0.157062	0.0151442	0.613222	-0.582934	0.569891	TRUE	TRUE	1.43414	1.38061	0.0535319
SAMM50	0.157301	0.414335	1.02131	-0.192638	0.570431	TRUE	TRUE	1.53777	1.07699	0.460786
DIP2B	0.157561	-0.248254	0.676216	-1.17273	0.571046	TRUE	TRUE	3.86254	3.94366	-0.0811179
RPA1	0.157752	0.396406	1.39119	-0.59838	0.571412	TRUE	TRUE	1.15948	0.952254	0.20723
BRAP	0.158095	-0.00157123	0.285631	-0.288773	0.571998	TRUE	TRUE	0.877453	0.875705	0.00174792
CCDC47	0.158075	0.644664	1.47475	-0.185427	0.571998	TRUE	TRUE	1.20825	0.746032	0.462219
ABCB10	0.158195	0.367527	0.862331	-0.127276	0.572034	TRUE	TRUE	1.19856	0.725073	0.473484
ACER3	0.158437	-0.890089	0.0801959	-1.86037	0.572255	TRUE	TRUE	3.82602	4.44552	-0.619499
ZC3H14	0.158428	-0.484123	0.159851	-1.1281	0.572255	TRUE	TRUE	2.04685	2.4384	-0.391547
ALDH9A1	0.158858	-0.185953	0.263681	-0.635588	0.573448	TRUE	TRUE	0.981676	1.09087	-0.109197
ALDH7A1	0.159716	0.00507571	0.314118	-0.303967	0.573492	TRUE	TRUE	0.813363	0.776788	0.0365743
ARPC2	0.15934	-0.767623	0.117257	-1.6525	0.573492	TRUE	TRUE	3.09001	3.878	-0.787991
ATF7IP2	0.159743	0.0883059	1.00338	-0.826772	0.573492	TRUE	TRUE	1.72108	1.67513	0.0459531
HSD17B12	0.159064	0.703357	1.72371	-0.316997	0.573492	TRUE	TRUE	4.80454	4.19116	0.613381
INTS6	0.159024	0.715841	1.75245	-0.320771	0.573492	TRUE	TRUE	3.57104	2.98581	0.585238
MIR29B2CHG	0.159776	-0.643918	0.333801	-1.62164	0.573492	TRUE	TRUE	3.70191	3.95273	-0.250828
NEDD9	0.159523	0.813927	2.19466	-0.56681	0.573492	TRUE	TRUE	7.50717	6.6332	0.873975
RHOB	0.159685	0.236805	0.830337	-0.356727	0.573492	TRUE	TRUE	3.30584	2.772	0.533833
STAG2	0.159773	-0.950548	0.0201168	-1.92121	0.573492	TRUE	TRUE	3.67396	4.5306	-0.856644
TMEM63B	0.159238	-0.00277985	0.617307	-0.622867	0.573492	TRUE	TRUE	1.0439	1.08407	-0.0401729
DHRS4L2	0.159875	-0.0140154	0.266336	-0.294367	0.573518	TRUE	TRUE	0.774619	0.85307	-0.0784513
ENOPH1	0.160421	-0.156604	0.182486	-0.495695	0.574502	TRUE	TRUE	1.0238	1.20365	-0.179849
HNRNPUL1	0.160374	0.71549	1.55196	-0.120981	0.574502	TRUE	TRUE	1.81148	1.35271	0.458769
MLLT3	0.160374	-0.37486	0.643605	-1.39332	0.574502	TRUE	TRUE	3.60027	3.55909	0.0411865
TTC28	0.16054	-0.938248	0.182796	-2.05929	0.574603	TRUE	TRUE	6.75755	7.36409	-0.606538
ABHD3	0.160841	1.19967	2.51705	-0.117706	0.574681	TRUE	TRUE	2.06341	1.31474	0.748667
CNOT8	0.160896	0.932889	1.90284	-0.0370649	0.574681	TRUE	TRUE	4.1598	3.31572	0.844083
NPIPB13	0.160692	-0.541851	0.0886138	-1.17232	0.574681	TRUE	TRUE	1.11755	1.75622	-0.638675
ZNF608	0.160925	0.273185	0.714568	-0.168198	0.574681	TRUE	TRUE	1.39244	1.04904	0.343406
ELMSAN1	0.161044	1.02113	2.26465	-0.222384	0.574713	TRUE	TRUE	2.02257	1.60666	0.41591
SOX7	0.161116	-0.650439	0.215063	-1.51594	0.574713	TRUE	TRUE	1.82095	2.4816	-0.660651
LINC01376	0.161232	-0.74647	0.276802	-1.76974	0.574804	TRUE	TRUE	1.61527	2.02088	-0.405617
RPS3	0.16137	-0.190666	0.751156	-1.13249	0.574973	TRUE	TRUE	3.86193	4.04887	-0.186937
ARL5A	0.161627	0.486678	1.37007	-0.396718	0.575564	TRUE	TRUE	1.70428	1.42007	0.28421
WDR43	0.16178	-0.543235	0.19748	-1.28395	0.575783	TRUE	TRUE	0.947593	1.456	-0.508412
MRPL33	0.162093	-0.493754	0.123677	-1.11118	0.57586	TRUE	TRUE	1.74858	2.33301	-0.584427
PHC3	0.162058	-0.251575	0.681024	-1.18417	0.57586	TRUE	TRUE	4.69438	4.91914	-0.224763
PITPNC1	0.161993	-0.230669	1.22791	-1.68925	0.57586	TRUE	TRUE	6.51216	6.54972	-0.0375581
SLC35E4	0.162165	0.736049	1.92364	-0.451545	0.57586	TRUE	TRUE	1.16388	0.336323	0.827556
CD55	0.163194	0.673469	1.42473	-0.077794	0.576569	TRUE	TRUE	2.87046	2.30426	0.566195
DHX8	0.163143	0.205857	0.714924	-0.30321	0.576569	TRUE	TRUE	1.00805	0.736099	0.271949
KXD1	0.162952	0.0345266	0.645533	-0.57648	0.576569	TRUE	TRUE	0.889238	0.878512	0.0107265
NAA16	0.163276	0.47393	1.49406	-0.546195	0.576569	TRUE	TRUE	2.58066	2.18852	0.392143
NDUFS4	0.163141	-0.206703	0.647327	-1.06073	0.576569	TRUE	TRUE	2.06874	2.28596	-0.217222
NXN	0.162867	-1.15825	0.152352	-2.46886	0.576569	TRUE	TRUE	7.01062	7.39108	-0.380454
PDE7B	0.162883	-0.182994	0.305275	-0.671262	0.576569	TRUE	TRUE	2.02737	2.36369	-0.336319
SNRNP40	0.162639	0.0916274	0.719608	-0.536353	0.576569	TRUE	TRUE	0.927207	0.844038	0.083169
UBL5	0.163083	0.223556	0.848013	-0.400901	0.576569	TRUE	TRUE	0.918215	1.01495	-0.096732
USP7	0.163074	-0.461086	0.250153	-1.17233	0.576569	TRUE	TRUE	2.13283	2.4814	-0.348571
L3MBTL4	0.16392	0.370783	1.12486	-0.383295	0.578518	TRUE	TRUE	1.24131	0.904299	0.337014
AIG1	0.164128	-0.659108	0.0805457	-1.39876	0.578788	TRUE	TRUE	2.01095	2.67546	-0.664504
ARPC5L	0.164728	-0.428604	0.110414	-0.967621	0.578788	TRUE	TRUE	1.37252	1.9445	-0.571973
CCDC84	0.164704	-0.066826	0.461098	-0.59475	0.578788	TRUE	TRUE	1.41341	1.59902	-0.185614
EIF2B1	0.16444	-0.402366	0.103815	-0.908546	0.578788	TRUE	TRUE	0.760544	1.22851	-0.467962
LY96	0.164683	-0.714497	0.103331	-1.53233	0.578788	TRUE	TRUE	0.886328	1.4354	-0.549076
PARP6	0.164218	-0.314617	0.261154	-0.890389	0.578788	TRUE	TRUE	0.761309	0.973594	-0.212285
RBBP6	0.16445	-0.647749	0.269376	-1.56487	0.578788	TRUE	TRUE	3.04044	3.70301	-0.662563
USP53	0.164685	-0.269871	0.754901	-1.29464	0.578788	TRUE	TRUE	5.17866	5.14075	0.0379081
AREL1	0.164865	0.347479	0.86163	-0.166672	0.57895	TRUE	TRUE	1.18704	0.702781	0.484263
COL19A1	0.165166	-0.38048	0.204733	-0.965693	0.579364	TRUE	TRUE	1.71764	2.11141	-0.393774
ECI2	0.165155	-0.840622	0.0347145	-1.71596	0.579364	TRUE	TRUE	2.32516	2.98277	-0.657612
CDH2	0.165978	-0.803612	0.296479	-1.9037	0.579959	TRUE	TRUE	4.08944	4.47775	-0.388316
NDUFAF7	0.165465	0.126163	0.547937	-0.29561	0.579959	TRUE	TRUE	1.07231	0.978164	0.0941436
NFKBIZ	0.165562	0.039806	0.573609	-0.493998	0.579959	TRUE	TRUE	1.10037	1.09892	0.00144987
OSBPL8	0.16593	0.465098	1.43126	-0.501064	0.579959	TRUE	TRUE	3.55622	3.00198	0.554233
RNF219	0.165925	-0.264007	0.41817	-0.946183	0.579959	TRUE	TRUE	0.865079	1.04021	-0.175129
TRGC1	0.165927	0.148429	0.374679	-0.0778213	0.579959	TRUE	TRUE	0.9204	0.695219	0.225181
ZHX2	0.165678	0.954747	2.00166	-0.0921639	0.579959	TRUE	TRUE	4.6999	4.00118	0.698719
COPS6	0.166099	0.674697	1.5112	-0.161804	0.580064	TRUE	TRUE	1.4475	1.02265	0.42485
SNAP29	0.166288	0.0851556	0.41643	-0.246118	0.580404	TRUE	TRUE	0.825627	0.718219	0.107409
HERPUD1	0.166585	0.865518	1.79506	-0.0640207	0.580798	TRUE	TRUE	6.874	6.17589	0.698106
LRP5	0.166546	0.259753	0.856363	-0.336857	0.580798	TRUE	TRUE	1.09294	0.872606	0.220335
ADCY9	0.167965	-0.311943	0.41437	-1.03826	0.580977	TRUE	TRUE	1.58342	1.8213	-0.237883
ATAD1	0.167248	0.545403	1.35679	-0.265986	0.580977	TRUE	TRUE	1.76755	1.31243	0.455122
CGAS	0.168134	0.869082	1.90304	-0.164879	0.580977	TRUE	TRUE	1.34352	0.726042	0.61748
EIF3B	0.167341	-0.774796	0.0809757	-1.63057	0.580977	TRUE	TRUE	1.27992	1.78867	-0.508755
IFT88	0.16768	-0.547577	0.0921742	-1.18733	0.580977	TRUE	TRUE	0.943362	1.40817	-0.464805
MED4	0.168037	0.0782122	0.776155	-0.61973	0.580977	TRUE	TRUE	2.28002	2.16363	0.116396
MT-ND2	0.168089	0.516686	1.50524	-0.471862	0.580977	TRUE	TRUE	5.21131	5.06161	0.149699
NR1H2	0.167157	-0.164766	0.200642	-0.530175	0.580977	TRUE	TRUE	1.2177	1.4931	-0.275397
PIK3R1	0.167667	-0.464369	0.450145	-1.37888	0.580977	TRUE	TRUE	2.70555	2.9591	-0.253544
RMND5B	0.167822	-0.270632	0.42184	-0.963105	0.580977	TRUE	TRUE	0.857678	0.904642	-0.0469638
SAT1	0.167264	0.3671	1.13899	-0.404787	0.580977	TRUE	TRUE	7.07001	6.77513	0.294879
SLC7A6	0.167639	-0.0449998	0.54904	-0.63904	0.580977	TRUE	TRUE	1.40754	1.33149	0.0760582
TIPARP	0.166944	0.278835	0.686547	-0.128878	0.580977	TRUE	TRUE	2.51997	2.13358	0.386398
TMEM50B	0.167537	-0.00634339	0.946258	-0.958945	0.580977	TRUE	TRUE	3.86205	3.81005	0.0519944
UQCRB	0.16809	0.0860095	0.687431	-0.515412	0.580977	TRUE	TRUE	1.41787	1.48493	-0.067055
USF3	0.167243	0.296592	0.874456	-0.281271	0.580977	TRUE	TRUE	1.26018	0.850971	0.409209
YTHDC2	0.168197	-0.875681	0.0406279	-1.79199	0.580977	TRUE	TRUE	2.6576	3.40166	-0.744063
PPP1R12C	0.168591	0.33761	1.03213	-0.35691	0.58139	TRUE	TRUE	1.06012	0.905259	0.154861
RPS20	0.168579	0.604647	1.42676	-0.217471	0.58139	TRUE	TRUE	2.54693	2.21073	0.3362
YY1	0.168592	0.752157	1.64547	-0.141157	0.58139	TRUE	TRUE	3.5706	2.94623	0.624372
AHSA1	0.168762	0.559517	1.20779	-0.0887612	0.581659	TRUE	TRUE	1.14983	0.583625	0.566206
TP53BP1	0.168863	-0.602145	0.0971479	-1.30144	0.581689	TRUE	TRUE	1.11192	1.47535	-0.363433
CDC37	0.169471	0.724446	1.597	-0.148111	0.581915	TRUE	TRUE	4.07064	3.41775	0.65289
CEP350	0.169509	0.577192	1.59386	-0.439473	0.581915	TRUE	TRUE	4.36139	3.73578	0.625612
DBNL	0.169621	-0.349712	0.132487	-0.831911	0.581915	TRUE	TRUE	1.11892	1.54071	-0.421786
GPALPP1	0.169133	-0.0694623	0.383821	-0.522745	0.581915	TRUE	TRUE	1.28937	1.36606	-0.0766911
MEF2D	0.169756	-0.244954	0.184974	-0.674883	0.581915	TRUE	TRUE	1.20071	1.54107	-0.340353
PRDM2	0.169744	-0.442507	0.537782	-1.4228	0.581915	TRUE	TRUE	3.61688	3.91188	-0.295004
SH3KBP1	0.169076	-0.565083	0.0978495	-1.22802	0.581915	TRUE	TRUE	1.74755	2.32602	-0.578469
TNFRSF10A	0.169513	-0.646849	0.102016	-1.39571	0.581915	TRUE	TRUE	1.58598	2.25282	-0.666836
ZNF326	0.169323	-0.122878	0.213437	-0.459193	0.581915	TRUE	TRUE	1.33593	1.60786	-0.27193
AKR1B1	0.170034	0.0145388	0.408907	-0.379829	0.582309	TRUE	TRUE	1.10256	1.12892	-0.0263579
CBLB	0.170055	-1.08861	-0.0604662	-2.11676	0.582309	TRUE	TRUE	2.75052	3.6936	-0.943074
ANKS1A	0.170325	0.513334	1.10401	-0.0773418	0.582919	TRUE	TRUE	8.34494	7.4492	0.895743
AKAP11	0.170459	-0.604522	0.0662601	-1.2753	0.583062	TRUE	TRUE	1.87009	2.61788	-0.747786
TYW1	0.170754	-0.191188	0.741045	-1.12342	0.583757	TRUE	TRUE	1.95663	2.22128	-0.264652
TMEM161B-AS1	0.170854	-0.722607	0.0995943	-1.54481	0.583781	TRUE	TRUE	1.52125	2.06943	-0.548183
C18orf25	0.171275	-0.250162	0.487395	-0.987718	0.584906	TRUE	TRUE	2.08226	2.24121	-0.158953
CWF19L2	0.17148	0.215726	1.24217	-0.810714	0.585288	TRUE	TRUE	3.20225	3.04696	0.155291
EMP2	0.17177	-0.291064	0.693911	-1.27604	0.585331	TRUE	TRUE	4.83012	5.01082	-0.180706
PRRC1	0.171665	0.49016	1.10166	-0.121344	0.585331	TRUE	TRUE	1.11758	0.616738	0.500844
SSH1	0.171721	-0.577286	0.616379	-1.77095	0.585331	TRUE	TRUE	3.14956	3.81479	-0.665232
ZDHHC5	0.171875	0.168444	0.468133	-0.131244	0.585376	TRUE	TRUE	1.13678	0.846381	0.290401
TMEM123	0.17203	0.879176	1.81033	-0.0519795	0.585587	TRUE	TRUE	7.01125	6.10668	0.904565
RNF2	0.172192	0.0841498	0.725912	-0.557612	0.585824	TRUE	TRUE	1.14305	0.908803	0.234251
COX4I1	0.1725	-0.431633	0.223231	-1.0865	0.586242	TRUE	TRUE	2.73486	3.53742	-0.802561
LDLRAD4	0.172476	-0.399425	0.613502	-1.41235	0.586242	TRUE	TRUE	4.26096	4.30432	-0.0433619
PCDH11X	0.173139	-0.618578	0.319694	-1.55685	0.587465	TRUE	TRUE	0.972138	1.30817	-0.336035
SERINC5	0.172986	-0.964038	-0.0914343	-1.83664	0.587465	TRUE	TRUE	4.29863	5.48829	-1.18966
TAPT1	0.173065	0.691913	1.75903	-0.375201	0.587465	TRUE	TRUE	2.80043	2.31199	0.488442
APAF1	0.173598	-0.494571	0.272358	-1.2615	0.588272	TRUE	TRUE	0.981455	1.41992	-0.438462
BTNL9	0.173642	-0.973942	0.100139	-2.04802	0.588272	TRUE	TRUE	5.93509	6.57538	-0.64029
KLHL3	0.173792	-0.520882	0.137502	-1.17927	0.588272	TRUE	TRUE	0.707785	1.04914	-0.341352
LMAN2	0.173708	0.125612	0.53882	-0.287595	0.588272	TRUE	TRUE	1.32007	1.16157	0.158498
LRP12	0.173841	-0.441424	0.256126	-1.13897	0.588272	TRUE	TRUE	0.986468	1.22687	-0.240398
ANKRD44	0.174326	-0.421431	0.55804	-1.4009	0.588286	TRUE	TRUE	4.11847	4.40647	-0.287996
CEBPG	0.174496	0.261105	0.745815	-0.223605	0.588286	TRUE	TRUE	1.90049	1.48935	0.411136
FTH1	0.174477	-1.0207	0.0861285	-2.12752	0.588286	TRUE	TRUE	5.98864	6.71108	-0.722437
GABPA	0.174188	-0.440023	0.245218	-1.12526	0.588286	TRUE	TRUE	1.58516	2.03816	-0.452996
RANBP17	0.174194	0.614624	1.32043	-0.0911794	0.588286	TRUE	TRUE	1.93817	1.16775	0.770419
RRAGC	0.174299	-0.436137	0.19201	-1.06428	0.588286	TRUE	TRUE	0.725653	1.12735	-0.401701
ZBTB11	0.174221	0.028773	0.634381	-0.576835	0.588286	TRUE	TRUE	1.48379	1.39807	0.085728
HK1	0.174686	-0.515158	0.457947	-1.48826	0.588297	TRUE	TRUE	2.6484	3.10035	-0.45195
NEDD4	0.174677	-0.751536	0.267852	-1.77092	0.588297	TRUE	TRUE	4.10549	4.58904	-0.483556
TMEM109	0.174844	0.734652	1.82164	-0.352332	0.588517	TRUE	TRUE	1.67341	1.43467	0.238739
ATXN1	0.175107	0.975773	2.08183	-0.130282	0.58909	TRUE	TRUE	6.9205	6.02127	0.899222
PDE6D	0.175476	0.541861	1.22502	-0.141297	0.590017	TRUE	TRUE	1.34216	0.826695	0.515461
THAP12	0.176167	-0.43284	0.125626	-0.991305	0.592026	TRUE	TRUE	0.676191	1.08089	-0.4047
GKAP1	0.176903	0.567544	1.29303	-0.157941	0.592357	TRUE	TRUE	1.73877	1.064	0.674773
HADHA	0.176701	0.593904	1.37126	-0.183456	0.592357	TRUE	TRUE	2.39839	1.74813	0.650258
PRDX1	0.176553	0.556978	1.13731	-0.0233559	0.592357	TRUE	TRUE	3.5993	2.57518	1.02412
RPL36	0.176921	0.574752	1.42412	-0.274618	0.592357	TRUE	TRUE	3.09925	2.68555	0.413696
SIPA1L3	0.176888	0.752785	1.7093	-0.203731	0.592357	TRUE	TRUE	2.60813	2.02051	0.587625
TEX264	0.176886	0.304545	0.929897	-0.320806	0.592357	TRUE	TRUE	1.12057	0.856155	0.264411
TRAPPC9	0.176734	-0.895297	0.0754465	-1.86604	0.592357	TRUE	TRUE	3.58512	3.96185	-0.376734
ACVR1	0.177231	-0.0392787	1.07342	-1.15198	0.592768	TRUE	TRUE	5.89958	5.35549	0.544087
DNAJC17	0.177213	-0.296368	0.154113	-0.74685	0.592768	TRUE	TRUE	0.81731	1.2199	-0.402595
MED1	0.177415	0.125791	0.621576	-0.369993	0.593071	TRUE	TRUE	1.25824	1.26596	-0.00771529
NRN1	0.177523	0.154357	0.418645	-0.109931	0.593117	TRUE	TRUE	1.21088	0.994819	0.21606
KAT6A	0.177623	0.713086	1.47265	-0.0464822	0.593139	TRUE	TRUE	6.80924	6.04895	0.760284
FAR1	0.177839	0.339533	1.37473	-0.69566	0.593548	TRUE	TRUE	4.89294	4.44876	0.444176
ARL8A	0.177977	0.151544	0.505505	-0.202416	0.593695	TRUE	TRUE	1.26168	1.0276	0.23408
ADAMTS1	0.179795	-1.132	0.138257	-2.40226	0.594431	TRUE	TRUE	1.977	2.92371	-0.946715
BECN1	0.178733	0.222732	0.618019	-0.172556	0.594431	TRUE	TRUE	1.08328	0.732273	0.35101
BTN3A2	0.179715	-0.432984	0.117135	-0.983104	0.594431	TRUE	TRUE	0.766929	1.23996	-0.473031
C20orf194	0.179787	0.202566	1.2104	-0.805272	0.594431	TRUE	TRUE	3.11016	2.87988	0.230281
CACNA2D3	0.178951	-0.374765	0.108785	-0.858314	0.594431	TRUE	TRUE	0.68354	1.19304	-0.509501
CCDC88A	0.17874	0.568128	1.5144	-0.378147	0.594431	TRUE	TRUE	3.10507	2.62725	0.477815
CHMP2B	0.178365	-0.137453	0.259145	-0.534051	0.594431	TRUE	TRUE	1.13554	1.37449	-0.238955
COX7C	0.178894	0.655741	1.4906	-0.179122	0.594431	TRUE	TRUE	2.44451	1.61772	0.826791
EIF2AK1	0.179664	0.298598	0.804858	-0.207663	0.594431	TRUE	TRUE	1.38542	1.07597	0.309443
GFM2	0.179363	0.393114	1.16451	-0.37828	0.594431	TRUE	TRUE	0.91519	0.712231	0.202959
HBS1L	0.17876	-0.184663	0.683125	-1.05245	0.594431	TRUE	TRUE	2.09617	2.25096	-0.154792
RAB11FIP2	0.179504	0.224465	0.965379	-0.516449	0.594431	TRUE	TRUE	1.70093	1.54643	0.154492
RBM23	0.178484	0.139793	0.408656	-0.12907	0.594431	TRUE	TRUE	1.0302	0.787131	0.243073
SF3B2	0.179323	0.665248	1.55484	-0.224346	0.594431	TRUE	TRUE	1.96167	1.47461	0.487055
TIE1	0.179415	0.617019	1.5647	-0.330658	0.594431	TRUE	TRUE	4.72862	4.41815	0.310469
TNFRSF12A	0.179587	0.317923	0.712009	-0.0761623	0.594431	TRUE	TRUE	1.31911	0.50932	0.809789
TNXB	0.179284	0.294262	1.16931	-0.580784	0.594431	TRUE	TRUE	2.24987	1.9652	0.284666
CDC34	0.180897	0.504736	1.19527	-0.185803	0.595272	TRUE	TRUE	1.24323	0.828914	0.414316
MANSC1	0.180907	-0.546837	0.150685	-1.24436	0.595272	TRUE	TRUE	0.998919	1.4434	-0.444482
MT-ND4	0.18099	0.0329768	0.733502	-0.667549	0.595272	TRUE	TRUE	5.95862	6.51394	-0.555324
NDUFB11	0.180721	0.128331	0.311385	-0.0547233	0.595272	TRUE	TRUE	1.01331	0.637988	0.375324
RPS27	0.180521	0.297091	0.878912	-0.28473	0.595272	TRUE	TRUE	1.68611	1.3499	0.336212
SELENOP	0.180505	0.229382	0.941783	-0.483019	0.595272	TRUE	TRUE	1.83236	1.53024	0.302121
SLFN11	0.180771	0.216858	0.753388	-0.319672	0.595272	TRUE	TRUE	1.89559	1.52702	0.368579
TECPR2	0.180239	-0.351052	0.268976	-0.97108	0.595272	TRUE	TRUE	1.33238	1.64994	-0.317558
TIMM23B	0.180411	-0.513282	0.145284	-1.17185	0.595272	TRUE	TRUE	1.52945	2.07956	-0.550116
UFC1	0.180583	-0.23135	0.184402	-0.647101	0.595272	TRUE	TRUE	0.927703	1.24408	-0.316379
NDUFB6	0.181535	-0.52123	0.106593	-1.14905	0.596754	TRUE	TRUE	0.826413	1.3272	-0.500786
KIF9-AS1	0.181848	0.837404	2.28979	-0.61498	0.597474	TRUE	TRUE	0.98402	0.799423	0.184597
ACADVL	0.182078	-0.95621	0.102161	-2.01458	0.59774	TRUE	TRUE	1.50222	2.31199	-0.80977
ATG10	0.182867	-0.97813	0.0237824	-1.98004	0.59774	TRUE	TRUE	1.85509	2.6288	-0.773703
CCNH	0.182474	0.880007	1.88467	-0.124655	0.59774	TRUE	TRUE	5.70783	4.95661	0.751224
CNOT1	0.183063	-0.606087	0.3076	-1.51977	0.59774	TRUE	TRUE	2.57851	3.20237	-0.623865
FAM217B	0.182541	0.228923	0.609228	-0.151381	0.59774	TRUE	TRUE	0.929083	0.611785	0.317297
MAP3K14	0.182745	-0.318907	0.28716	-0.924974	0.59774	TRUE	TRUE	1.09158	1.26303	-0.171446
MORF4L1	0.182997	-0.838255	0.0665386	-1.74305	0.59774	TRUE	TRUE	3.83309	4.63661	-0.803521
PHF1	0.182368	0.52389	1.21705	-0.169268	0.59774	TRUE	TRUE	1.22613	0.700673	0.525458
SPOCK2	0.182994	0.676199	2.23484	-0.88244	0.59774	TRUE	TRUE	5.55712	4.7974	0.759718
TINAGL1	0.182553	0.879054	1.75608	0.00202414	0.59774	TRUE	TRUE	3.60424	2.53279	1.07145
UBE2H	0.182731	0.213305	1.01282	-0.586215	0.59774	TRUE	TRUE	5.30571	5.20615	0.0995577
WDR7	0.182839	-0.548984	0.370533	-1.4685	0.59774	TRUE	TRUE	3.30047	3.60589	-0.305415
FARSB	0.183299	-0.384971	0.169488	-0.93943	0.598202	TRUE	TRUE	0.743415	1.13304	-0.389622
PRCC	0.184215	-0.492918	0.12065	-1.10649	0.600871	TRUE	TRUE	1.02501	1.63501	-0.609998
ST6GAL1	0.184306	-0.312381	0.524372	-1.14913	0.600871	TRUE	TRUE	6.33514	7.04373	-0.708593
TRIM69	0.18447	-0.308099	0.0901158	-0.706314	0.601093	TRUE	TRUE	1.17843	1.73422	-0.555786
MAPK6	0.18472	-0.152644	0.276535	-0.581824	0.601599	TRUE	TRUE	1.82635	2.19348	-0.367129
AC098850.3	0.185908	-0.623584	0.110829	-1.358	0.602251	TRUE	TRUE	1.34757	2.14452	-0.796957
ANKRD12	0.18696	0.326544	0.850983	-0.197895	0.602251	TRUE	TRUE	8.30639	7.67468	0.631714
BNIP3L	0.186344	-0.453234	0.25537	-1.16184	0.602251	TRUE	TRUE	1.89533	2.28168	-0.386352
CDK19	0.18708	0.338172	1.21768	-0.541333	0.602251	TRUE	TRUE	2.20412	1.96299	0.241133
CPNE1	0.18658	0.500559	1.20906	-0.207945	0.602251	TRUE	TRUE	1.22103	0.830514	0.390511
CTNND1	0.18503	-0.851988	0.0612481	-1.76522	0.602251	TRUE	TRUE	3.18599	3.86642	-0.68043
DDR2	0.186343	-0.325155	0.338811	-0.989122	0.602251	TRUE	TRUE	0.740589	1.00993	-0.269343
DEGS1	0.187551	0.281056	1.01362	-0.451512	0.602251	TRUE	TRUE	1.17126	0.940866	0.230399
DUSP5	0.187182	0.582276	1.29116	-0.126605	0.602251	TRUE	TRUE	2.31811	1.7323	0.585807
ENTPD1-AS1	0.187078	0.592172	1.37884	-0.194499	0.602251	TRUE	TRUE	2.6476	1.90782	0.739784
FAT4	0.186486	0.600305	1.60229	-0.401677	0.602251	TRUE	TRUE	4.57457	3.68358	0.890989
GLB1	0.186457	-0.42893	0.224365	-1.08222	0.602251	TRUE	TRUE	1.32247	1.69134	-0.368862
HLA-F	0.187572	-0.256469	0.34367	-0.856608	0.602251	TRUE	TRUE	1.28821	1.64035	-0.352142
LMBR1L	0.185626	0.131894	1.04482	-0.781034	0.602251	TRUE	TRUE	0.766699	0.813224	-0.0465243
NME7	0.185546	-0.218269	0.551135	-0.987673	0.602251	TRUE	TRUE	1.09906	1.27857	-0.179507
OSBPL10	0.187585	-0.893238	0.202516	-1.98899	0.602251	TRUE	TRUE	2.35033	3.01324	-0.662914
PIK3C2A	0.187254	0.942942	1.99734	-0.111453	0.602251	TRUE	TRUE	6.45489	5.23768	1.21721
PMP22	0.186242	0.157594	0.484807	-0.169619	0.602251	TRUE	TRUE	1.50332	1.15307	0.35025
PPP1CC	0.18665	0.413934	1.00817	-0.180305	0.602251	TRUE	TRUE	1.63422	1.12064	0.513586
PSMB6	0.186113	0.607401	1.70817	-0.493372	0.602251	TRUE	TRUE	1.03937	0.965054	0.0743125
PYURF	0.186551	0.153289	0.446661	-0.140084	0.602251	TRUE	TRUE	1.33836	0.969396	0.368965
SCARB2	0.18522	-0.186287	0.755754	-1.12833	0.602251	TRUE	TRUE	3.56304	3.63948	-0.0764443
SDK1	0.187342	0.207885	1.43001	-1.01424	0.602251	TRUE	TRUE	1.63417	1.70071	-0.0665337
SIK2	0.187075	0.840525	1.84749	-0.166444	0.602251	TRUE	TRUE	4.03068	3.41791	0.61277
SMC5	0.185996	-0.778792	0.079391	-1.63698	0.602251	TRUE	TRUE	3.09795	3.71792	-0.619969
TPD52L1	0.185951	-0.532225	0.379821	-1.44427	0.602251	TRUE	TRUE	1.58852	1.87463	-0.286117
UBQLN1	0.187077	0.685511	1.44342	-0.0723966	0.602251	TRUE	TRUE	2.98092	2.23438	0.746536
VIM	0.185459	-0.873974	0.271909	-2.01986	0.602251	TRUE	TRUE	6.12633	6.68858	-0.562244
CCNC	0.187808	0.137988	0.81606	-0.540085	0.60245	TRUE	TRUE	1.96389	1.85233	0.111553
UTP20	0.187837	-0.511373	0.131955	-1.1547	0.60245	TRUE	TRUE	0.824937	1.15851	-0.333569
SHE	0.188021	0.753025	1.5692	-0.0631522	0.602735	TRUE	TRUE	3.80044	2.89324	0.907199
USP9X	0.18815	-0.400075	0.581052	-1.3812	0.602842	TRUE	TRUE	3.83097	4.07952	-0.248548
POLR2A	0.188887	-0.326026	0.306637	-0.95869	0.604898	TRUE	TRUE	1.50079	1.85596	-0.355169
POLR2K	0.189069	-0.126585	0.114756	-0.367926	0.605174	TRUE	TRUE	0.72676	1.16969	-0.442933
MARCH5	0.189253	-0.0619877	0.657154	-0.78113	0.605456	TRUE	TRUE	1.82124	1.96176	-0.140519
DAP	0.189574	-0.831782	0.0974189	-1.76098	0.605511	TRUE	TRUE	2.69268	3.3796	-0.686927
LCOR	0.189749	0.894099	1.8567	-0.0685046	0.605511	TRUE	TRUE	4.06127	3.1667	0.894572
PSME1	0.189649	0.146696	0.648904	-0.355512	0.605511	TRUE	TRUE	1.03983	0.972585	0.0672415
RNF213	0.189533	-0.545426	0.791461	-1.88231	0.605511	TRUE	TRUE	3.86347	4.25293	-0.389459
URB1	0.189707	0.656891	1.45984	-0.146055	0.605511	TRUE	TRUE	1.51221	0.988892	0.523313
EXOC6	0.18993	-0.0538208	0.836502	-0.944144	0.605564	TRUE	TRUE	6.15022	6.05983	0.0903956
PIR	0.189957	-0.463981	0.142877	-1.07084	0.605564	TRUE	TRUE	0.926255	1.41969	-0.493437
ZDHHC17	0.190117	-0.595189	0.38121	-1.57159	0.605771	TRUE	TRUE	2.6162	2.88489	-0.268692
ADNP2	0.190668	-0.538814	0.301387	-1.37902	0.605964	TRUE	TRUE	1.09363	1.53555	-0.441924
AHCTF1	0.191146	-0.774036	0.123453	-1.67152	0.605964	TRUE	TRUE	2.35546	2.81016	-0.454699
CHN1	0.190947	0.351247	1.33743	-0.634938	0.605964	TRUE	TRUE	2.54694	2.49091	0.0560321
COPB2	0.190848	-0.537888	0.178923	-1.2547	0.605964	TRUE	TRUE	1.62758	1.97495	-0.347368
COX10	0.191423	0.43485	1.01389	-0.144187	0.605964	TRUE	TRUE	1.00212	0.566894	0.435222
FGD6	0.19112	0.695371	1.69053	-0.299786	0.605964	TRUE	TRUE	3.84619	2.94123	0.904963
RNASE1	0.191266	0.227923	0.762902	-0.307055	0.605964	TRUE	TRUE	3.18727	2.84425	0.343016
SERPINB1	0.190484	-0.509668	1.02328	-2.04262	0.605964	TRUE	TRUE	1.71737	2.26871	-0.551335
SF3B5	0.191411	-0.398693	0.175725	-0.973112	0.605964	TRUE	TRUE	1.24773	1.71461	-0.466879
TBC1D12	0.191415	0.499216	1.39449	-0.396055	0.605964	TRUE	TRUE	4.02786	3.31992	0.707942
VEGFC	0.191184	-0.82726	0.115373	-1.76989	0.605964	TRUE	TRUE	1.90684	2.59027	-0.683433
WDR61	0.191071	-0.472839	0.11626	-1.06194	0.605964	TRUE	TRUE	1.02028	1.49941	-0.479131
ZYX	0.190715	0.148585	0.325495	-0.0283247	0.605964	TRUE	TRUE	1.31036	0.859115	0.451246
[truncated: 4,330 more rows]

## Sheet: Exc_deep
gene	p_value	model_log2FC	model_log2FC_ci_hi	model_log2FC_ci_low	FDR	conv_C	conv_D	avg_log2CPM_C9ALS	avg_log2CPM_Control	avg_log2FC
RPL36	5.65687e-10	1.1074	1.42391	0.790888	7.53325e-06	TRUE	TRUE	2.51867	1.32583	1.19285
CRELD1	2.27866e-09	0.87257	1.15399	0.591152	1.51724e-05	TRUE	TRUE	4.62453	4.04027	0.584267
ARSJ	1.49847e-08	0.470289	0.718744	0.221835	2.88238e-05	TRUE	TRUE	1.56423	1.08014	0.484088
GLRX	8.53284e-09	1.05342	1.38654	0.720296	2.88238e-05	TRUE	TRUE	2.69036	1.99799	0.692372
GRID1	9.11092e-09	-0.465538	-0.340745	-0.590332	2.88238e-05	TRUE	TRUE	8.20396	8.55761	-0.35365
MAP3K5	1.5151e-08	0.944752	1.26398	0.625519	2.88238e-05	TRUE	TRUE	6.47782	5.79034	0.687487
PKD2L1	1.43634e-08	-0.341416	-0.104643	-0.578189	2.88238e-05	TRUE	TRUE	0.360024	0.860454	-0.50043
AC008537.1	2.62014e-08	-0.915936	-0.584042	-1.24783	3.85086e-05	TRUE	TRUE	4.18553	5.14721	-0.961676
ARHGAP10	2.99897e-08	1.19223	1.54462	0.839844	3.85086e-05	TRUE	TRUE	3.24709	2.31492	0.932173
KLHL29	3.18086e-08	-0.706091	-0.411077	-1.0011	3.85086e-05	TRUE	TRUE	6.28549	6.87182	-0.586332
SGK3	2.52127e-08	0.797532	1.10217	0.492892	3.85086e-05	TRUE	TRUE	4.95717	4.45401	0.503158
AFF1	5.20494e-08	0.647061	0.910336	0.383787	5.33186e-05	TRUE	TRUE	6.15456	5.73972	0.41484
MAMLD1	5.11814e-08	-0.849764	-0.541623	-1.15791	5.33186e-05	TRUE	TRUE	2.44442	3.05532	-0.610891
NPTXR	5.7105e-08	-1.0919	-0.738752	-1.44504	5.43191e-05	TRUE	TRUE	3.28331	4.10845	-0.82514
GTF2H2	6.12033e-08	1.05358	1.38167	0.725481	5.43363e-05	TRUE	TRUE	3.4902	2.63129	0.858907
OLMALINC	6.70008e-08	1.12657	1.49064	0.762491	5.57656e-05	TRUE	TRUE	1.36516	0.772001	0.59316
RPL36AL	7.54883e-08	0.810804	1.11032	0.511288	5.9134e-05	TRUE	TRUE	2.66137	1.35439	1.30698
CCNI	8.39615e-08	1.02751	1.42476	0.630264	6.21175e-05	TRUE	TRUE	6.85633	6.14368	0.712647
CEP152	1.23166e-07	1.30011	1.62424	0.975983	8.63267e-05	TRUE	TRUE	2.27669	1.4985	0.778187
CHORDC1	1.38617e-07	0.855772	1.15733	0.55421	8.79033e-05	TRUE	TRUE	4.49772	3.76417	0.733542
NFIA	1.35941e-07	0.759308	1.09677	0.421848	8.79033e-05	TRUE	TRUE	7.0746	6.29836	0.776241
GPR75-ASB3	1.47382e-07	0.874813	1.17399	0.575637	8.92132e-05	TRUE	TRUE	4.82797	4.24385	0.58412
PAPSS2	1.75311e-07	-0.83685	-0.502567	-1.17113	0.000101505	TRUE	TRUE	0.89821	1.61192	-0.713706
RPL23	2.59603e-07	0.911867	1.21949	0.604244	0.000144047	TRUE	TRUE	2.57471	1.7609	0.813805
RAP1GAP	2.74571e-07	-0.956433	-0.531708	-1.38116	0.000146259	TRUE	TRUE	5.82913	6.47576	-0.646629
CDK11A	2.96321e-07	-0.911217	-0.613974	-1.20846	0.000151773	TRUE	TRUE	1.29046	1.96021	-0.669743
RPS29	3.77673e-07	1.17805	1.508	0.848101	0.000186277	TRUE	TRUE	3.78386	2.95526	0.828599
TFAP2E	4.0259e-07	-0.893291	-0.604084	-1.1825	0.000191475	TRUE	TRUE	1.97395	2.70917	-0.735215
AC098829.1	5.0806e-07	2.40593	3.02103	1.79084	0.000220422	TRUE	TRUE	4.61337	2.51391	2.09946
LRRC2	4.8892e-07	-0.926129	-0.60727	-1.24499	0.000220422	TRUE	TRUE	1.02383	1.87715	-0.853324
NDUFC1	5.46213e-07	0.867581	1.16364	0.571519	0.000220422	TRUE	TRUE	2.27813	1.52209	0.756037
POLN	5.24185e-07	0.485847	0.683918	0.287776	0.000220422	TRUE	TRUE	5.52006	5.32059	0.199466
PRKAR2B	5.44539e-07	0.334223	0.507154	0.161292	0.000220422	TRUE	TRUE	7.20214	6.9276	0.274542
PDCD7	5.97139e-07	-0.550652	-0.238853	-0.86245	0.000233885	TRUE	TRUE	4.60609	5.33853	-0.732436
GPC6	6.47805e-07	-1.58806	-1.07916	-2.09696	0.000246481	TRUE	TRUE	3.6815	4.91019	-1.2287
AC090518.1	7.05544e-07	1.21164	1.58535	0.837924	0.000252415	TRUE	TRUE	1.5027	1.01289	0.489806
MECOM	6.85407e-07	0.639546	0.922518	0.356575	0.000252415	TRUE	TRUE	1.42612	0.7071	0.719024
OOEP	7.20265e-07	0.671628	1.0691	0.274157	0.000252415	TRUE	TRUE	2.42798	1.22078	1.2072
SNX3	7.43064e-07	0.973749	1.32385	0.623652	0.000253728	TRUE	TRUE	5.08641	4.42789	0.658526
ATP2B4	8.1687e-07	-0.926674	-0.529863	-1.32348	0.000271957	TRUE	TRUE	6.18902	6.99094	-0.801914
AC091138.1	9.91829e-07	0.897926	1.20837	0.587479	0.000291028	TRUE	TRUE	4.12641	3.53047	0.595947
ALCAM	9.50975e-07	-1.29782	-0.849118	-1.74652	0.000291028	TRUE	TRUE	2.87693	3.62288	-0.745951
AP001347.1	9.60116e-07	0.871037	1.23879	0.503283	0.000291028	TRUE	TRUE	6.17219	5.51555	0.656641
EIF2A	9.46354e-07	0.841535	1.16862	0.514452	0.000291028	TRUE	TRUE	3.32231	2.71621	0.606099
NHSL2	1.00528e-06	-0.694657	-0.415226	-0.974089	0.000291028	TRUE	TRUE	1.61995	2.17892	-0.558969
RPS27A	9.8184e-07	0.846647	1.14242	0.550871	0.000291028	TRUE	TRUE	3.06416	2.09587	0.968286
ISLR	1.03097e-06	0.252021	0.411876	0.0921663	0.000292116	TRUE	TRUE	1.7081	1.1021	0.606003
MACROD2	1.09218e-06	-0.302862	-0.215732	-0.389993	0.000303012	TRUE	TRUE	9.48244	9.79238	-0.309936
DAB2IP	1.40721e-06	-0.780713	-0.239212	-1.32221	0.000382444	TRUE	TRUE	3.13383	4.11593	-0.982095
CAMKK1	1.50664e-06	-0.466048	-0.137358	-0.794738	0.000382825	TRUE	TRUE	5.28769	5.94246	-0.654772
CEMIP2	1.59408e-06	0.650154	0.961088	0.339221	0.000382825	TRUE	TRUE	5.96393	5.45702	0.506906
CYR61	1.62656e-06	0.233514	0.405858	0.0611708	0.000382825	TRUE	TRUE	0.729915	0.389989	0.339926
MT-ND6	1.54194e-06	-0.113316	-0.00633412	-0.220299	0.000382825	TRUE	TRUE	0.902851	1.12087	-0.218017
PTGES3	1.63858e-06	0.99923	1.37085	0.627608	0.000382825	TRUE	TRUE	5.0499	4.54306	0.506847
SELENOW	1.61689e-06	0.890007	1.26116	0.518852	0.000382825	TRUE	TRUE	6.19102	5.4694	0.721614
SUSD1	1.52058e-06	-1.0391	-0.691113	-1.38709	0.000382825	TRUE	TRUE	3.23956	4.04365	-0.804086
SUSD4	1.53756e-06	-0.603178	-0.273526	-0.932831	0.000382825	TRUE	TRUE	6.47534	6.86707	-0.391722
AC007614.1	1.70239e-06	-0.530167	-0.263919	-0.796416	0.000390874	TRUE	TRUE	0.772954	1.21928	-0.446329
TXNRD3NB	1.73662e-06	-0.845926	-0.527337	-1.16452	0.000391976	TRUE	TRUE	1.43724	2.07002	-0.632779
ARL17A	1.96396e-06	1.60714	2.09697	1.11732	0.000409521	TRUE	TRUE	3.66472	2.472	1.19272
DBI	1.99185e-06	0.853591	1.18379	0.523392	0.000409521	TRUE	TRUE	1.36299	0.588159	0.774827
GLIPR1L2	1.99848e-06	0.945932	1.31431	0.577558	0.000409521	TRUE	TRUE	1.22203	0.872201	0.34983
SNRPN	2.02962e-06	1.15395	1.59246	0.715444	0.000409521	TRUE	TRUE	6.49888	5.63693	0.861948
TSNARE1	2.00828e-06	-0.993346	-0.645997	-1.34069	0.000409521	TRUE	TRUE	3.53262	4.3932	-0.860583
VPS29	2.0254e-06	0.916897	1.24587	0.587928	0.000409521	TRUE	TRUE	4.4307	3.70646	0.724236
ZFR2	1.86902e-06	-0.668997	-0.383086	-0.954908	0.000409521	TRUE	TRUE	4.91726	5.64038	-0.723113
SORCS2	2.06719e-06	-0.719201	-0.346005	-1.0924	0.000410877	TRUE	TRUE	2.74961	3.25244	-0.502827
DPH6-DT	2.14183e-06	1.14257	1.56331	0.721822	0.000419452	TRUE	TRUE	5.41491	4.36976	1.04515
AC096887.1	2.17472e-06	0.68521	0.995096	0.375323	0.000419722	TRUE	TRUE	1.89272	1.39954	0.493178
DPP4	2.21781e-06	0.750454	1.09228	0.408634	0.000421923	TRUE	TRUE	2.90573	2.18737	0.718363
ATP2C1	2.41394e-06	0.317613	0.478563	0.156664	0.00042298	TRUE	TRUE	7.23788	6.89258	0.345303
GTF3C3	2.3845e-06	0.849966	1.15378	0.546149	0.00042298	TRUE	TRUE	3.41379	2.75735	0.656435
NFASC	2.34979e-06	-0.258249	-0.171106	-0.345393	0.00042298	TRUE	TRUE	7.64935	7.95187	-0.302518
PTPRT	2.38839e-06	-1.12404	-0.709073	-1.53901	0.00042298	TRUE	TRUE	7.47092	8.12352	-0.652604
RUNX2	2.28984e-06	-0.853758	-0.512386	-1.19513	0.00042298	TRUE	TRUE	1.88979	2.12422	-0.234436
UQCRH	2.26164e-06	0.955828	1.28044	0.631216	0.00042298	TRUE	TRUE	4.88073	4.09031	0.790415
COX7A2	2.51848e-06	0.946064	1.26079	0.631336	0.000429982	TRUE	TRUE	2.87136	2.03371	0.837644
RPL24	2.51622e-06	0.676903	0.959851	0.393955	0.000429982	TRUE	TRUE	2.80738	1.96771	0.839679
AL662796.1	2.58572e-06	-0.561111	-0.212944	-0.909279	0.000430426	TRUE	TRUE	1.7066	2.01907	-0.312472
RANBP2	2.55841e-06	0.639134	0.932402	0.345865	0.000430426	TRUE	TRUE	6.49211	6.11216	0.379952
PCED1B	2.74759e-06	-0.575441	-0.288097	-0.862785	0.000448873	TRUE	TRUE	0.816322	1.19934	-0.383023
USP43	2.76395e-06	-0.494519	-0.146116	-0.842921	0.000448873	TRUE	TRUE	3.37049	3.91888	-0.548388
TMTC1	2.84546e-06	-0.562544	-0.222567	-0.902521	0.000456543	TRUE	TRUE	4.99885	5.58331	-0.584462
CFAP43	2.957e-06	1.02045	1.34388	0.697017	0.000463274	TRUE	TRUE	2.64272	1.91614	0.726584
TRPM3	2.9569e-06	1.16397	1.66589	0.662043	0.000463274	TRUE	TRUE	6.84492	6.08994	0.754985
MMP24	2.99421e-06	-0.618609	-0.269209	-0.968009	0.00046365	TRUE	TRUE	3.63547	4.26132	-0.625846
KCNT1	3.06157e-06	0.8849	1.2605	0.509298	0.000467943	TRUE	TRUE	5.78613	5.43786	0.34827
UQCRHL	3.09221e-06	0.458815	0.691001	0.226629	0.000467943	TRUE	TRUE	1.46184	0.794339	0.667502
HS3ST5	3.44477e-06	1.02619	1.49956	0.55282	0.000509711	TRUE	TRUE	6.99086	5.92202	1.06884
LINC00882	3.42345e-06	0.266609	0.399324	0.133893	0.000509711	TRUE	TRUE	8.25558	7.93054	0.32504
SLC35F3	3.66147e-06	-0.542322	-0.349722	-0.734922	0.000535822	TRUE	TRUE	8.33143	8.89908	-0.567648
BBOX1-AS1	3.74002e-06	0.756673	1.10408	0.409264	0.000541368	TRUE	TRUE	2.25657	1.70315	0.553417
OSGEP	3.87642e-06	-0.551986	-0.21737	-0.886601	0.000549173	TRUE	TRUE	3.06853	3.58835	-0.519818
PART1	3.8542e-06	0.951182	1.29194	0.610421	0.000549173	TRUE	TRUE	5.78147	5.10806	0.673419
ALDH1A1	4.13134e-06	1.10954	1.52727	0.691819	0.000579127	TRUE	TRUE	2.4998	1.54409	0.95571
PRPSAP2	4.29934e-06	-0.865702	-0.506986	-1.22442	0.000593061	TRUE	TRUE	3.24842	3.88791	-0.639488
SCHLAP1	4.31981e-06	-0.340597	-0.119546	-0.561649	0.000593061	TRUE	TRUE	0.651816	1.10702	-0.455203
C9orf153	4.53111e-06	0.835298	1.24086	0.429734	0.000615723	TRUE	TRUE	1.01108	0.940107	0.0709763
PNMA3	4.70757e-06	-0.897316	-0.389601	-1.40503	0.000633239	TRUE	TRUE	3.35586	4.13824	-0.782379
PPM1H	5.13643e-06	-0.426651	-0.21145	-0.641853	0.000682041	TRUE	TRUE	6.20163	6.34588	-0.144249
SPPL2B	5.1728e-06	-0.694321	-0.363058	-1.02558	0.000682041	TRUE	TRUE	2.83266	3.48198	-0.649322
AL033504.1	5.37783e-06	-1.37738	-0.893009	-1.86174	0.000702124	TRUE	TRUE	2.23041	3.1161	-0.885688
SFI1	5.43374e-06	-0.619717	-0.31393	-0.925505	0.000702535	TRUE	TRUE	3.4814	4.19223	-0.710824
CISD1	5.73861e-06	0.688237	1.02221	0.354264	0.000733965	TRUE	TRUE	4.98834	4.43106	0.557287
STXBP5-AS1	5.82958e-06	0.866414	1.22529	0.507538	0.000733965	TRUE	TRUE	7.86617	6.68755	1.17861
ZBTB8OS	5.84218e-06	0.360884	0.503315	0.218454	0.000733965	TRUE	TRUE	6.03244	5.76562	0.266823
OTUD7A	5.90541e-06	-0.183311	-0.0936021	-0.27302	0.000734975	TRUE	TRUE	8.55598	8.61778	-0.0618022
PSPH	6.03265e-06	0.673663	0.969108	0.378218	0.000743469	TRUE	TRUE	1.98366	1.50694	0.476727
VIPR1	6.08531e-06	-0.505371	-0.164348	-0.846394	0.000743469	TRUE	TRUE	3.59021	4.09366	-0.503455
SLC38A7	6.47299e-06	-0.676554	-0.380706	-0.972403	0.000783644	TRUE	TRUE	2.021	2.75672	-0.735713
RPL19	7.08628e-06	0.97173	1.2797	0.663758	0.000844427	TRUE	TRUE	3.09546	2.20357	0.891886
RPS16	7.10189e-06	0.727636	1.00819	0.447079	0.000844427	TRUE	TRUE	2.07674	1.26363	0.81311
RFPL1S	7.2401e-06	0.661658	0.944909	0.378408	0.000845758	TRUE	TRUE	5.98634	5.48648	0.499863
RNF165	7.22043e-06	-0.719763	-0.325581	-1.11395	0.000845758	TRUE	TRUE	4.63606	5.06168	-0.425623
MALRD1	7.3192e-06	-0.686166	-0.364406	-1.00793	0.000847564	TRUE	TRUE	1.06139	1.61104	-0.549651
GNL1	7.4673e-06	-0.796532	-0.44982	-1.14324	0.000852024	TRUE	TRUE	3.58952	4.18845	-0.598932
LRRC28	7.48568e-06	-0.617717	-0.261442	-0.973993	0.000852024	TRUE	TRUE	6.45512	6.70354	-0.248419
SAMD5	7.65324e-06	-1.4935	-0.88099	-2.106	0.000863713	TRUE	TRUE	2.35364	3.40289	-1.04925
TRAF6	7.72206e-06	0.767143	1.06025	0.474035	0.000864157	TRUE	TRUE	3.46461	2.99363	0.470985
SDK2	7.91745e-06	-0.87235	-0.504865	-1.23984	0.000878639	TRUE	TRUE	3.70224	4.51822	-0.815987
FAM198B-AS1	8.15429e-06	0.260002	0.476144	0.0438602	0.000897443	TRUE	TRUE	2.58376	1.79816	0.785601
AC097468.2	8.29123e-06	-0.218687	-0.0571317	-0.380242	0.000905035	TRUE	TRUE	0.575819	0.864071	-0.288252
EIF1B	8.96954e-06	1.0285	1.40524	0.651754	0.000942904	TRUE	TRUE	4.75029	3.59532	1.15496
FKBP4	8.78735e-06	0.735548	1.03828	0.432818	0.000942904	TRUE	TRUE	2.71623	2.07888	0.637356
LY86-AS1	8.84692e-06	-0.527205	-0.0810093	-0.9734	0.000942904	TRUE	TRUE	5.39175	5.61208	-0.22033
RPL11	8.88209e-06	0.751845	1.04822	0.45547	0.000942904	TRUE	TRUE	3.3807	2.38208	0.998625
UQCRB	8.99217e-06	1.46042	1.81893	1.10191	0.000942904	TRUE	TRUE	4.23993	3.13745	1.10248
BTBD8	9.47048e-06	0.49662	0.740341	0.252899	0.000953864	TRUE	TRUE	6.77039	6.2348	0.535584
HAGHL	9.45107e-06	-0.608927	-0.327712	-0.890141	0.000953864	TRUE	TRUE	1.62445	2.36898	-0.744524
NDUFA1	9.40584e-06	0.537544	0.783832	0.291255	0.000953864	TRUE	TRUE	2.17073	1.4326	0.738134
PDP1	9.21067e-06	0.703717	1.10981	0.297622	0.000953864	TRUE	TRUE	5.68797	5.15999	0.527975
PSME4	9.52647e-06	0.705867	1.03263	0.379107	0.000953864	TRUE	TRUE	5.77418	5.38602	0.388161
ZNF821	9.52232e-06	-0.335938	-0.0320354	-0.639841	0.000953864	TRUE	TRUE	4.43103	4.79184	-0.360818
RPS3	9.65842e-06	0.850319	1.29668	0.403955	0.000959859	TRUE	TRUE	4.47156	3.70879	0.762772
ARL10	9.85563e-06	-0.674387	-0.354769	-0.994004	0.000972203	TRUE	TRUE	2.65477	3.2915	-0.636728
SEC61G	1.00599e-05	0.49151	0.740088	0.242933	0.000985054	TRUE	TRUE	1.19313	0.700001	0.493134
MRPS31	1.03459e-05	0.642347	0.920401	0.364292	0.00100566	TRUE	TRUE	4.26128	3.8453	0.415973
NT5DC1	1.04374e-05	0.637948	1.06457	0.211328	0.00100721	TRUE	TRUE	5.67996	5.01539	0.664573
KIAA1324	1.06066e-05	-0.559861	-0.284283	-0.835438	0.00101617	TRUE	TRUE	5.33132	5.7679	-0.436582
TNNT2	1.07098e-05	-0.574477	-0.272295	-0.876658	0.00101873	TRUE	TRUE	1.33405	1.76442	-0.43037
FXR1	1.11803e-05	0.609582	0.848729	0.370435	0.00105594	TRUE	TRUE	6.03193	5.49849	0.533445
AC097537.1	1.21299e-05	-0.282359	-0.100142	-0.464577	0.00113756	TRUE	TRUE	0.967701	0.883272	0.0844298
ADD2	1.26164e-05	-0.327463	-0.200449	-0.454477	0.00115269	TRUE	TRUE	7.02028	7.29108	-0.270803
NCOA7	1.24177e-05	0.280832	0.474714	0.0869507	0.00115269	TRUE	TRUE	7.40872	7.0627	0.346025
RPL41	1.26374e-05	0.88333	1.26168	0.504975	0.00115269	TRUE	TRUE	3.39987	2.0709	1.32897
SEZ6L2	1.25024e-05	0.782101	1.11586	0.448341	0.00115269	TRUE	TRUE	5.57049	4.86596	0.704531
MALSU1	1.28182e-05	0.898383	1.20711	0.589656	0.00116123	TRUE	TRUE	2.82538	2.34591	0.479477
BDH1	1.32645e-05	-0.678514	-0.39983	-0.957198	0.00119354	TRUE	TRUE	5.45718	6.00666	-0.549482
RPL35A	1.33918e-05	0.873571	1.17565	0.57149	0.00119691	TRUE	TRUE	3.05785	1.97541	1.08244
FAM85B	1.35389e-05	-0.374716	-0.188059	-0.561373	0.00120199	TRUE	TRUE	6.56483	7.14369	-0.578867
DPY19L2	1.37379e-05	0.300991	0.397458	0.204523	0.00121158	TRUE	TRUE	6.89895	6.61828	0.280672
CCT3	1.4259e-05	0.599203	0.940583	0.257822	0.00124637	TRUE	TRUE	4.01816	3.5733	0.444861
NRP2	1.43196e-05	-0.631564	-0.334756	-0.928373	0.00124637	TRUE	TRUE	0.819181	1.24564	-0.426454
ARHGAP15	1.50397e-05	-0.179924	0.0516153	-0.411464	0.00127422	TRUE	TRUE	1.33044	1.2946	0.0358449
GTF3A	1.49553e-05	1.05039	1.3769	0.723877	0.00127422	TRUE	TRUE	3.55908	2.92196	0.63712
IGSF9B	1.51181e-05	-0.664938	-0.296728	-1.03315	0.00127422	TRUE	TRUE	3.64319	4.52428	-0.881088
LINC00511	1.48524e-05	-0.567396	-0.21169	-0.923102	0.00127422	TRUE	TRUE	2.96673	3.72206	-0.755331
OTUD6B-AS1	1.48733e-05	0.612258	0.940857	0.283659	0.00127422	TRUE	TRUE	3.46093	2.81245	0.648483
PRKAR1B	1.54849e-05	-0.220642	-0.129942	-0.311341	0.00129694	TRUE	TRUE	7.10931	7.35444	-0.245128
SOGA1	1.55868e-05	-0.826478	-0.488358	-1.1646	0.00129731	TRUE	TRUE	2.95876	3.86792	-0.909163
ALS2CL	1.59099e-05	-0.551912	-0.260306	-0.843518	0.00129983	TRUE	TRUE	0.550459	0.950637	-0.400178
CACYBP	1.5888e-05	1.13403	1.49497	0.773096	0.00129983	TRUE	TRUE	3.6489	2.93544	0.713453
TMEM62	1.5721e-05	-0.638944	-0.30124	-0.976648	0.00129983	TRUE	TRUE	3.94817	4.37445	-0.426271
SYT17	1.61538e-05	-0.73045	-0.434079	-1.02682	0.00131171	TRUE	TRUE	0.925861	1.61538	-0.689519
AC138305.1	1.70036e-05	1.27593	1.71633	0.835529	0.00136251	TRUE	TRUE	2.81238	1.91323	0.899146
ANKRD44	1.69209e-05	-0.701007	-0.391079	-1.01094	0.00136251	TRUE	TRUE	2.00063	2.62933	-0.628703
MYBPC1	1.70863e-05	0.630323	0.9448	0.315846	0.00136251	TRUE	TRUE	1.70891	0.777823	0.931087
DTWD2	1.79205e-05	-0.79959	-0.386614	-1.21257	0.00140381	TRUE	TRUE	4.28379	4.58567	-0.301877
NTRK3	1.78244e-05	0.171729	0.508003	-0.164546	0.00140381	TRUE	TRUE	7.58778	7.5695	0.0182808
SASH1	1.778e-05	-0.797419	-0.449958	-1.14488	0.00140381	TRUE	TRUE	2.69345	3.16388	-0.470428
ATP23	1.81998e-05	0.410927	0.66003	0.161825	0.00140911	TRUE	TRUE	1.1359	0.843704	0.292198
RPL32	1.81027e-05	0.928639	1.32944	0.527841	0.00140911	TRUE	TRUE	3.81223	2.52726	1.28497
FAM189A1	1.88602e-05	-0.714179	-0.342893	-1.08546	0.0014518	TRUE	TRUE	6.13068	6.46355	-0.332866
BICDL1	1.93849e-05	-0.337123	-0.160613	-0.513634	0.00146906	TRUE	TRUE	6.0817	6.40726	-0.32556
SNCB	1.91986e-05	0.84689	1.19231	0.501467	0.00146906	TRUE	TRUE	4.69535	4.19371	0.501639
ST6GALNAC5	1.94154e-05	-1.2509	-0.774743	-1.72705	0.00146906	TRUE	TRUE	4.94099	5.75831	-0.817325
CLASP1	2.00075e-05	0.163554	0.285404	0.0417044	0.00148022	TRUE	TRUE	8.22855	7.95759	0.270951
LONRF1	1.97367e-05	0.77544	1.10514	0.44574	0.00148022	TRUE	TRUE	5.04877	4.65552	0.393248
MAMSTR	1.99864e-05	-0.194898	-0.0422898	-0.347505	0.00148022	TRUE	TRUE	0.503074	0.763187	-0.260112
PLEKHA5	1.97936e-05	0.426922	0.672882	0.180962	0.00148022	TRUE	TRUE	9.37376	9.08472	0.28904
LHFPL3	2.07293e-05	-0.917617	-0.533632	-1.3016	0.00152515	TRUE	TRUE	2.6628	3.10126	-0.438454
ROR1	2.09472e-05	-0.757428	-0.401824	-1.11303	0.00153272	TRUE	TRUE	1.3046	1.7534	-0.448793
FLNB	2.11984e-05	-0.607199	-0.271181	-0.943217	0.00154262	TRUE	TRUE	4.5606	5.2369	-0.676298
HS1BP3	2.16739e-05	-0.817726	-0.512504	-1.12295	0.00156865	TRUE	TRUE	2.41144	3.2261	-0.814666
CADPS2	2.18076e-05	1.14341	1.71906	0.56775	0.00156979	TRUE	TRUE	9.39979	8.51911	0.880679
GAB1	2.25413e-05	0.853449	1.1887	0.518198	0.00161388	TRUE	TRUE	6.42222	5.79895	0.623275
ATP5F1A	2.28327e-05	1.30891	1.7062	0.911616	0.00161736	TRUE	TRUE	5.04587	4.04508	1.00079
COX7A1	2.2823e-05	0.284285	0.475265	0.093305	0.00161736	TRUE	TRUE	1.60762	0.804275	0.80335
DHRS4-AS1	2.32445e-05	-0.568174	-0.305216	-0.831132	0.00163782	TRUE	TRUE	1.08148	1.45805	-0.376573
CPSF6	2.3967e-05	0.291934	0.495665	0.088203	0.0016452	TRUE	TRUE	6.41289	5.98507	0.427825
DGCR8	2.38075e-05	-0.649681	-0.346288	-0.953074	0.0016452	TRUE	TRUE	2.35282	3.02294	-0.670112
LINC00609	2.38128e-05	1.08421	1.48232	0.686095	0.0016452	TRUE	TRUE	1.52939	0.94171	0.587676
LINC01115	2.38909e-05	-0.112662	0.00359875	-0.228924	0.0016452	TRUE	TRUE	0.294672	1.33635	-1.04167
PRKCSH	2.35311e-05	0.752795	1.06551	0.440075	0.0016452	TRUE	TRUE	2.33742	1.97057	0.366851
AC093503.2	2.48231e-05	-0.0895969	0.00566618	-0.18486	0.00169523	TRUE	TRUE	0.55499	0.702156	-0.147166
SLC9A7	2.49843e-05	-0.627929	-0.273766	-0.982091	0.00169753	TRUE	TRUE	3.45412	3.93774	-0.483621
JUNB	2.51803e-05	0.119778	0.241518	-0.00196185	0.00169886	TRUE	TRUE	0.78262	0.680645	0.101975
PLPPR1	2.5259e-05	-0.832153	-0.403468	-1.26084	0.00169886	TRUE	TRUE	1.69896	2.19553	-0.496568
ENOX1	2.56334e-05	-0.459122	-0.302419	-0.615826	0.00171538	TRUE	TRUE	8.43908	8.62184	-0.182758
ABO	2.6294e-05	0.47782	0.740575	0.215066	0.00173908	TRUE	TRUE	1.27484	0.964701	0.31014
EMB	2.66998e-05	0.818566	1.14863	0.4885	0.00173908	TRUE	TRUE	4.3539	3.57203	0.781873
IL34	2.66187e-05	-0.524685	-0.122757	-0.926613	0.00173908	TRUE	TRUE	1.32253	2.1787	-0.85617
ITM2B	2.67711e-05	0.799345	1.19884	0.399855	0.00173908	TRUE	TRUE	6.73932	6.0703	0.669016
RPL30	2.66849e-05	0.659523	0.980295	0.338752	0.00173908	TRUE	TRUE	3.47462	2.78219	0.692435
TTC39B	2.63249e-05	0.665258	0.962478	0.368038	0.00173908	TRUE	TRUE	5.79135	5.16093	0.630415
DHDDS	2.77229e-05	-0.552361	-0.225314	-0.879408	0.00179216	TRUE	TRUE	3.5744	3.99903	-0.424628
SPOCK1	2.87588e-05	-0.500881	-0.277194	-0.724569	0.00185015	TRUE	TRUE	8.09384	8.28787	-0.194025
ATP8B2	2.90429e-05	-0.519472	-0.171122	-0.867821	0.00185945	TRUE	TRUE	3.47661	3.89723	-0.42062
SEPT9	2.94083e-05	-0.337021	0.0101755	-0.684218	0.00187383	TRUE	TRUE	3.93811	4.5499	-0.611793
PDE9A	3.00312e-05	-0.565405	-0.274539	-0.85627	0.00190441	TRUE	TRUE	0.981153	1.39073	-0.409572
COX7C	3.08435e-05	1.28133	1.63029	0.932366	0.00194665	TRUE	TRUE	4.07173	2.78782	1.28392
CADM1	3.13606e-05	-0.913753	-0.569206	-1.2583	0.00196995	TRUE	TRUE	6.48091	7.40002	-0.919104
ALPK1	3.15498e-05	0.694619	1.00376	0.385477	0.00197253	TRUE	TRUE	1.61512	1.26239	0.352735
CD83	3.18201e-05	-0.458665	-0.22717	-0.690161	0.00197475	TRUE	TRUE	1.01324	1.36629	-0.353054
PPHLN1	3.18819e-05	0.426222	0.630206	0.222237	0.00197475	TRUE	TRUE	7.10025	6.74401	0.356238
RNPS1	3.22118e-05	-0.361735	-0.107636	-0.615833	0.00198595	TRUE	TRUE	5.52478	5.78601	-0.261223
MGAT5B	3.31892e-05	-0.337501	0.106244	-0.781245	0.00203678	TRUE	TRUE	3.07593	3.3172	-0.241268
NPY1R	3.35049e-05	-0.279708	0.102255	-0.661671	0.00204672	TRUE	TRUE	4.56345	4.74522	-0.18177
TCEAL8	3.41529e-05	0.423531	0.642985	0.204077	0.00207678	TRUE	TRUE	1.98369	1.35318	0.630514
CDKL1	3.53708e-05	0.641917	0.947395	0.336439	0.00214106	TRUE	TRUE	5.35747	4.85474	0.502732
AC023790.2	3.59638e-05	-0.466872	-0.213903	-0.719841	0.00216461	TRUE	TRUE	0.387009	0.730861	-0.343852
PIGL	3.6085e-05	-1.10165	-0.656596	-1.5467	0.00216461	TRUE	TRUE	4.58528	4.99171	-0.406431
AC091826.2	3.67471e-05	-0.43569	-0.208325	-0.663055	0.00219266	TRUE	TRUE	1.00487	1.55548	-0.550612
METTL5	3.68819e-05	0.875113	1.18018	0.570042	0.00219266	TRUE	TRUE	2.33828	1.81406	0.52422
EVA1C	3.71647e-05	-0.542778	-0.18214	-0.903416	0.00219966	TRUE	TRUE	3.68506	4.09587	-0.410815
AC109466.1	3.77859e-05	-0.864741	-0.47898	-1.2505	0.00221672	TRUE	TRUE	1.145	2.32497	-1.17997
WBP1L	3.77032e-05	-0.639257	-0.296158	-0.982355	0.00221672	TRUE	TRUE	3.68757	4.28021	-0.592638
POU6F1	3.80159e-05	-0.659343	-0.330163	-0.988524	0.00222043	TRUE	TRUE	2.6962	3.14362	-0.447427
COX6B1	3.86862e-05	0.684779	0.977087	0.392472	0.00224971	TRUE	TRUE	2.6591	2.0391	0.619998
AC093879.1	3.98017e-05	-0.378223	0.09594	-0.852386	0.00225477	TRUE	TRUE	3.49342	3.28768	0.205739
FAM118A	3.99365e-05	-0.921039	-0.366861	-1.47522	0.00225477	TRUE	TRUE	2.09741	3.03532	-0.937906
MTMR1	4.0297e-05	-0.667229	-0.302113	-1.03235	0.00225477	TRUE	TRUE	5.35628	5.69298	-0.336695
NDUFB2	3.90156e-05	0.845673	1.14769	0.543653	0.00225477	TRUE	TRUE	2.94666	2.095	0.851656
PTRH1	4.02969e-05	-0.353214	-0.140147	-0.566281	0.00225477	TRUE	TRUE	1.84752	2.0645	-0.216984
RASGEF1A	4.02394e-05	-0.570138	-0.220875	-0.919401	0.00225477	TRUE	TRUE	3.34535	3.78304	-0.437687
RGS2	3.94775e-05	0.457791	0.713779	0.201803	0.00225477	TRUE	TRUE	1.07058	0.783015	0.287561
SULT1A1	4.0051e-05	-0.630867	-0.278906	-0.982829	0.00225477	TRUE	TRUE	4.10151	4.88769	-0.786176
TNFSF13B	4.00585e-05	0.980698	1.31293	0.648464	0.00225477	TRUE	TRUE	3.34956	2.99182	0.357733
LINC02389	4.12575e-05	-0.883518	-0.498773	-1.26826	0.00226267	TRUE	TRUE	5.54569	6.17483	-0.629132
NECTIN1	4.06264e-05	-0.697872	-0.411671	-0.984074	0.00226267	TRUE	TRUE	2.36753	3.01128	-0.643743
PUS7	4.08154e-05	-0.714604	-0.303563	-1.12565	0.00226267	TRUE	TRUE	4.32649	4.85056	-0.524074
RORB-AS1	4.12877e-05	-0.208868	-0.0394638	-0.378272	0.00226267	TRUE	TRUE	0.564625	0.664242	-0.0996175
ZNF609	4.12299e-05	-0.243234	-0.133518	-0.35295	0.00226267	TRUE	TRUE	6.87424	7.09167	-0.217425
CRMP1	4.18606e-05	-0.507834	-0.146806	-0.868863	0.00228466	TRUE	TRUE	5.29909	5.69275	-0.393657
LRTM1	4.29255e-05	0.889902	1.20446	0.57534	0.00233322	TRUE	TRUE	3.34134	2.4511	0.890239
SCRN2	4.32219e-05	-0.39764	-0.157216	-0.638063	0.00233978	TRUE	TRUE	1.25244	1.54369	-0.291253
CMPK2	4.35874e-05	-0.398123	-0.164256	-0.631991	0.00235001	TRUE	TRUE	0.575702	0.871788	-0.296085
ZDHHC2	4.43892e-05	0.716565	1.06676	0.366366	0.00238359	TRUE	TRUE	4.52051	4.06062	0.459888
ATP13A2	4.51785e-05	-0.608438	-0.21292	-1.00396	0.00241623	TRUE	TRUE	5.04061	5.48715	-0.446538
ARPC3	4.57429e-05	0.602064	0.921553	0.282576	0.00242692	TRUE	TRUE	3.48195	3.15559	0.326358
WDFY2	4.55646e-05	-0.824423	-0.460112	-1.18873	0.00242692	TRUE	TRUE	3.84921	4.56719	-0.717978
ELOVL5	4.62598e-05	0.848214	1.17549	0.52094	0.00243495	TRUE	TRUE	3.48969	3.07783	0.411857
RPS18	4.62439e-05	0.444497	0.675054	0.213939	0.00243495	TRUE	TRUE	2.03094	1.3557	0.675238
ELFN2	4.69853e-05	-0.657802	-0.335951	-0.979652	0.0024634	TRUE	TRUE	2.82279	3.58267	-0.759883
BBIP1	4.81109e-05	0.722764	1.03601	0.409519	0.00247372	TRUE	TRUE	4.58795	4.14205	0.445899
CAPN10	4.74065e-05	-0.44955	-0.184178	-0.714923	0.00247372	TRUE	TRUE	1.54203	2.10336	-0.561329
MT3	4.79865e-05	1.94096	2.93006	0.951862	0.00247372	TRUE	TRUE	2.28811	0.867714	1.4204
ST3GAL1	4.77751e-05	-0.374213	0.103664	-0.852091	0.00247372	TRUE	TRUE	4.30869	4.86901	-0.560328
TATDN1	4.77254e-05	0.777971	1.13846	0.417483	0.00247372	TRUE	TRUE	4.52907	4.29962	0.229448
CPEB1	5.0539e-05	-0.74055	-0.388434	-1.09267	0.00258857	TRUE	TRUE	2.90477	3.59489	-0.690116
ZNF740	5.09192e-05	-0.278187	-0.107138	-0.449237	0.00259805	TRUE	TRUE	1.06669	1.39796	-0.331273
PKN1	5.11537e-05	-0.330776	-0.126741	-0.534811	0.00260005	TRUE	TRUE	0.544924	1.00039	-0.455462
NPSR1	5.22585e-05	-0.209603	-0.0159458	-0.403259	0.00264611	TRUE	TRUE	0.57848	0.757908	-0.179428
ATG5	5.33994e-05	0.475136	0.782148	0.168123	0.00265343	TRUE	TRUE	6.0363	5.63778	0.398512
ELOB	5.3213e-05	0.656228	0.964746	0.347709	0.00265343	TRUE	TRUE	1.96884	1.31718	0.651658
NDC1	5.31537e-05	0.621699	0.902765	0.340632	0.00265343	TRUE	TRUE	2.37482	1.81468	0.560146
RPS24	5.31246e-05	0.805833	1.18005	0.431617	0.00265343	TRUE	TRUE	3.98623	3.16598	0.820256
ST3GAL6-AS1	5.28499e-05	-0.558489	-0.280232	-0.836745	0.00265343	TRUE	TRUE	0.409688	0.925595	-0.515906
LAMTOR5	5.37063e-05	0.649398	0.929929	0.368867	0.00265876	TRUE	TRUE	2.46722	1.69222	0.774997
CTIF	5.41693e-05	-0.282015	-0.135291	-0.42874	0.00266144	TRUE	TRUE	6.60458	6.90845	-0.30387
KHDC4	5.436e-05	-0.415907	-0.105532	-0.726282	0.00266144	TRUE	TRUE	3.52079	3.90059	-0.3798
LINC00310	5.41864e-05	-0.448079	-0.201981	-0.694177	0.00266144	TRUE	TRUE	0.690947	1.16682	-0.475877
PSD	5.46318e-05	-0.411501	-0.0986222	-0.724381	0.00266495	TRUE	TRUE	4.96458	5.43802	-0.473443
SLC25A32	5.53397e-05	0.682679	1.0063	0.359062	0.00268963	TRUE	TRUE	3.6949	3.25507	0.439824
NUP93	5.615e-05	-0.457203	-0.0215461	-0.89286	0.00271909	TRUE	TRUE	4.59418	4.82521	-0.231031
MRPL16	5.67832e-05	0.558057	0.835554	0.28056	0.00273979	TRUE	TRUE	1.81915	1.28031	0.538835
ATP5F1C	5.74831e-05	0.652854	0.993582	0.312126	0.00276355	TRUE	TRUE	4.0608	3.73011	0.330688
MPHOSPH9	5.78246e-05	0.340842	0.526023	0.155661	0.00276997	TRUE	TRUE	6.43472	6.12946	0.305257
MED31	5.85473e-05	0.764445	1.08087	0.448021	0.00279453	TRUE	TRUE	2.9487	2.48597	0.46273
AC008591.1	5.94873e-05	-0.841121	-0.462249	-1.21999	0.00280919	TRUE	TRUE	3.69526	4.03713	-0.341876
MORC2-AS1	5.93596e-05	-0.0652568	0.0140974	-0.144611	0.00280919	TRUE	TRUE	0.416888	0.61416	-0.197271
SEC22B	5.94335e-05	0.793877	1.1255	0.462253	0.00280919	TRUE	TRUE	3.85528	3.34551	0.50977
KIAA1522	6.22521e-05	-0.645509	-0.353727	-0.93729	0.00292677	TRUE	TRUE	1.66543	2.22521	-0.559776
UTP23	6.24166e-05	0.484858	0.723023	0.246692	0.00292677	TRUE	TRUE	5.26286	4.91449	0.348363
CLK1	6.27357e-05	0.689711	0.999461	0.379961	0.00293141	TRUE	TRUE	4.48874	4.32083	0.167915
LINC01123	6.36899e-05	-0.186219	-0.0407246	-0.331714	0.00293481	TRUE	TRUE	0.498208	0.793995	-0.295787
RPL23A	6.36895e-05	0.553619	0.815876	0.291361	0.00293481	TRUE	TRUE	2.38187	1.6871	0.694762
RPS23	6.3151e-05	1.00343	1.37626	0.630604	0.00293481	TRUE	TRUE	3.4615	2.35647	1.10503
SLC27A3	6.33933e-05	-0.288928	-0.103197	-0.474659	0.00293481	TRUE	TRUE	0.465547	0.823334	-0.357787
DNMT3A	6.40132e-05	-0.895707	-0.449294	-1.34212	0.00293953	TRUE	TRUE	5.38672	6.26425	-0.877537
RPL7	6.75434e-05	0.803115	1.18189	0.424337	0.00309098	TRUE	TRUE	3.37815	2.35752	1.02064
HTR2C	6.83306e-05	-0.685663	-0.264852	-1.10647	0.0031163	TRUE	TRUE	1.20228	1.63658	-0.434296
ELAVL2	6.89204e-05	0.770198	1.13717	0.403228	0.00313247	TRUE	TRUE	5.95512	5.50902	0.446096
PRKD1	6.96102e-05	0.802824	1.17852	0.427131	0.00314237	TRUE	TRUE	6.24847	5.68324	0.565224
TTC6	6.95182e-05	-0.426796	-0.169142	-0.684449	0.00314237	TRUE	TRUE	0.835074	1.25919	-0.424115
AREL1	7.05813e-05	-0.420584	-0.0252691	-0.815899	0.00317544	TRUE	TRUE	2.95288	3.25427	-0.301389
SYTL2	7.09979e-05	0.625702	1.0189	0.232505	0.00318343	TRUE	TRUE	5.69647	5.08324	0.613228
H2AFZ	7.13003e-05	0.797109	1.13435	0.459866	0.00318626	TRUE	TRUE	3.74302	3.05592	0.687097
ERBB4	7.28374e-05	0.802022	1.1974	0.406641	0.00320124	TRUE	TRUE	2.97618	2.48409	0.492082
GNB3	7.26362e-05	-0.352266	-0.0152367	-0.689296	0.00320124	TRUE	TRUE	1.01907	1.51502	-0.495948
HACE1	7.22499e-05	0.295706	0.459942	0.131471	0.00320124	TRUE	TRUE	6.53876	6.06491	0.47385
PITPNM3	7.27524e-05	-0.547266	-0.194361	-0.900172	0.00320124	TRUE	TRUE	3.66193	4.1211	-0.459161
RPL28	7.24607e-05	0.978504	1.30389	0.653115	0.00320124	TRUE	TRUE	3.83841	3.0972	0.741216
UQCRC2	7.36571e-05	0.74615	1.21902	0.273283	0.00322662	TRUE	TRUE	5.81526	5.46955	0.345708
DUT	7.57659e-05	0.631271	0.919069	0.343473	0.00330811	TRUE	TRUE	3.53083	3.04141	0.489416
MROH1	7.75745e-05	-0.434637	-0.17527	-0.694004	0.00336502	TRUE	TRUE	5.67077	6.06501	-0.394243
RMDN2	7.75226e-05	-0.656086	-0.310666	-1.00151	0.00336502	TRUE	TRUE	3.18216	3.6934	-0.511242
RUNX1	7.78892e-05	1.02636	1.41394	0.638772	0.0033677	TRUE	TRUE	2.48751	2.34501	0.142498
SARM1	7.96054e-05	-0.650974	-0.335484	-0.966464	0.00341969	TRUE	TRUE	3.76564	4.46474	-0.699099
TTF2	7.93638e-05	0.706781	1.02706	0.3865	0.00341969	TRUE	TRUE	1.41065	1.16605	0.244596
ADAMTS10	8.1023e-05	-0.340381	-0.00353427	-0.677228	0.0034694	TRUE	TRUE	3.41205	4.02609	-0.614039
LINC02218	8.18862e-05	-0.417388	-0.141389	-0.693387	0.00349512	TRUE	TRUE	0.849842	1.005	-0.155161
AC007040.2	8.41677e-05	-1.01472	-0.590884	-1.43856	0.00358103	TRUE	TRUE	2.3377	3.05405	-0.716348
MED27	8.4749e-05	0.00777562	0.220004	-0.204453	0.00359427	TRUE	TRUE	6.08778	6.11674	-0.0289545
ZNF519	8.5999e-05	0.456367	0.681928	0.230805	0.00363571	TRUE	TRUE	6.21247	5.84425	0.368225
MPC2	8.68865e-05	0.543314	0.830361	0.256267	0.00366161	TRUE	TRUE	3.32561	2.61687	0.708739
GALNT18	8.77581e-05	-0.52495	-0.128398	-0.921503	0.00366375	TRUE	TRUE	4.59432	4.99546	-0.401139
GRIK1	8.7659e-05	-0.504541	-0.162599	-0.846484	0.00366375	TRUE	TRUE	0.873061	1.17029	-0.297229
PPFIA4	8.77626e-05	-0.656984	-0.354052	-0.959917	0.00366375	TRUE	TRUE	5.14997	5.66098	-0.511011
GOLGA8A	8.81389e-05	-1.00557	-0.572639	-1.43849	0.00366796	TRUE	TRUE	5.96782	6.50157	-0.533757
TSHZ2	8.87439e-05	-0.99842	-0.460228	-1.53661	0.00368163	TRUE	TRUE	4.31234	5.17267	-0.860326
LRRC4B	8.94e-05	-0.655728	-0.247964	-1.06349	0.00369733	TRUE	TRUE	4.9971	5.50643	-0.509333
AL109930.1	9.00951e-05	-0.494563	-0.24172	-0.747405	0.00370567	TRUE	TRUE	1.65516	2.12415	-0.468989
NF2	9.04365e-05	0.27961	0.59042	-0.0311998	0.00370567	TRUE	TRUE	3.53635	3.64646	-0.110116
PRPF38B	9.03753e-05	-0.695651	-0.366333	-1.02497	0.00370567	TRUE	TRUE	3.25548	3.85227	-0.596793
AC139887.2	9.21215e-05	0.569352	0.88471	0.253994	0.00375163	TRUE	TRUE	4.64071	4.29161	0.349099
ATP5PF	9.21033e-05	1.01158	1.32903	0.694124	0.00375163	TRUE	TRUE	3.55559	2.521	1.03459
MYO1E	9.27385e-05	0.615836	0.946461	0.285211	0.00376524	TRUE	TRUE	1.23085	0.920032	0.310813
PNMA1	9.32377e-05	0.842713	1.19752	0.487902	0.003774	TRUE	TRUE	4.03127	3.32028	0.710985
SERTM1	9.41829e-05	0.285715	0.4697	0.10173	0.00380071	TRUE	TRUE	1.04958	0.848415	0.201165
RPL21	9.59242e-05	0.502331	0.761201	0.243461	0.00385928	TRUE	TRUE	1.80034	1.01764	0.782702
DNER	9.71823e-05	-0.624903	-0.277871	-0.971934	0.00389812	TRUE	TRUE	3.14923	3.66193	-0.5127
DAZAP1	0.00010014	0.744771	1.07855	0.410987	0.0040047	TRUE	TRUE	3.41312	3.01713	0.395989
FNBP4	0.000100837	-0.296632	-0.0666031	-0.52666	0.00402052	TRUE	TRUE	5.93178	6.19689	-0.265106
REPS2	0.000102291	0.145839	0.387142	-0.0954627	0.0040663	TRUE	TRUE	7.27075	6.97073	0.300018
CAST	0.000104019	0.528902	0.848483	0.209322	0.00412269	TRUE	TRUE	5.57489	5.21253	0.362364
EIF4G2	0.000105528	0.908733	1.27337	0.544092	0.00414731	TRUE	TRUE	4.87644	4.07937	0.797067
NME5	0.000105575	0.33243	0.503671	0.161189	0.00414731	TRUE	TRUE	5.65331	5.28872	0.364595
RPLP1	0.000105078	0.951259	1.3367	0.565815	0.00414731	TRUE	TRUE	3.53847	2.36632	1.17215
RSAD2	0.00010736	-0.912636	-0.593023	-1.23225	0.00420503	TRUE	TRUE	1.95613	2.62546	-0.669331
EXOC4	0.00010824	-0.163021	-0.0874781	-0.238564	0.00422705	TRUE	TRUE	8.27741	8.29569	-0.0182794
RPL34	0.00010875	0.859772	1.29307	0.426477	0.00423459	TRUE	TRUE	2.65254	1.76673	0.88581
RASGRP3	0.000109814	0.366887	0.588369	0.145405	0.00426354	TRUE	TRUE	1.09002	0.686898	0.403119
RTL5	0.000110275	-0.144347	-0.0173525	-0.271342	0.00426898	TRUE	TRUE	0.555336	0.724813	-0.169477
NUCB2	0.000111266	0.489488	0.759789	0.219187	0.00429488	TRUE	TRUE	4.22644	3.84773	0.378709
AC092422.1	0.000112865	-0.564509	-0.275836	-0.853183	0.00431536	TRUE	TRUE	1.44939	1.82119	-0.371799
AC093607.1	0.000113595	-0.494668	-0.190409	-0.798927	0.00431536	TRUE	TRUE	0.961134	1.45503	-0.493899
CAB39L	0.000113039	1.01503	1.37403	0.656026	0.00431536	TRUE	TRUE	4.85518	4.06577	0.789409
CCDC32	0.000113562	-0.560867	-0.242078	-0.879656	0.00431536	TRUE	TRUE	2.96595	3.38403	-0.41808
KCNMB4	0.000112602	-0.441368	-0.102682	-0.780054	0.00431536	TRUE	TRUE	6.69325	6.97385	-0.280597
ZSWIM6	0.000113741	-0.265962	-0.143801	-0.388123	0.00431536	TRUE	TRUE	7.32372	7.60943	-0.285702
UBR2	0.000114314	0.364779	0.602352	0.127207	0.00432478	TRUE	TRUE	7.18253	6.89507	0.287461
GDNF-AS1	0.000116174	-0.55847	-0.230027	-0.886912	0.00438268	TRUE	TRUE	0.719538	0.931429	-0.211891
TMEM135	0.000116776	0.40451	0.631026	0.177993	0.00439294	TRUE	TRUE	6.32872	5.96291	0.365804
CCT6B	0.000119778	-0.327219	-0.0974128	-0.557024	0.0044932	TRUE	TRUE	0.647975	0.930285	-0.282311
MCF2	0.000120328	0.739871	1.06268	0.417061	0.00450115	TRUE	TRUE	2.86483	2.48199	0.382839
AC103876.1	0.000121219	-0.354404	-0.0195056	-0.689302	0.00452177	TRUE	TRUE	1.98402	2.26763	-0.283606
AAK1	0.000122671	0.259283	0.342943	0.175623	0.00454437	TRUE	TRUE	8.33424	8.09897	0.235277
DCC	0.000122871	-1.31855	-0.655536	-1.98156	0.00454437	TRUE	TRUE	5.19038	5.47165	-0.281268
EMG1.1	0.00012319	0.223254	0.391074	0.0554333	0.00454437	TRUE	TRUE	0.82231	0.550403	0.271907
SYP	0.000122799	-0.344414	-0.053649	-0.635179	0.00454437	TRUE	TRUE	6.51916	6.71023	-0.191075
MCTP1	0.000126397	0.376411	0.576485	0.176337	0.00463701	TRUE	TRUE	9.30363	9.10412	0.19951
NACA	0.000126366	0.805448	1.14209	0.468804	0.00463701	TRUE	TRUE	4.13988	3.48055	0.659332
C2orf80	0.000130192	0.620093	0.924799	0.315386	0.0047631	TRUE	TRUE	2.26716	1.81024	0.456922
FAM227A	0.000132811	0.911683	1.37235	0.451014	0.0048456	TRUE	TRUE	2.68352	2.26203	0.421497
UBAC2	0.000133981	-0.121146	0.171247	-0.413539	0.00487492	TRUE	TRUE	6.51861	6.61788	-0.0992615
GRIA1	0.000134382	-0.214066	-0.0628148	-0.365318	0.0048762	TRUE	TRUE	8.51955	8.75475	-0.235196
LEPR	0.000135686	0.964852	1.31251	0.617198	0.00491016	TRUE	TRUE	3.85345	3.05596	0.797489
AL117190.1	0.000139146	-0.704547	-0.263566	-1.14553	0.00497111	TRUE	TRUE	1.82687	2.63378	-0.806918
EPHB1	0.000139237	-0.213019	0.0230202	-0.449059	0.00497111	TRUE	TRUE	5.18245	5.48905	-0.306603
PRKN	0.000138465	-0.228239	-0.0894626	-0.367015	0.00497111	TRUE	TRUE	8.46285	8.56933	-0.106484
SUPT3H	0.000139069	-0.219878	-0.118302	-0.321455	0.00497111	TRUE	TRUE	7.89603	7.96908	-0.0730437
[truncated: 12,947 more rows]

## Sheet: Exc_intermediate
gene	p_value	model_log2FC	model_log2FC_ci_hi	model_log2FC_ci_low	FDR	conv_C	conv_D	avg_log2CPM_C9ALS	avg_log2CPM_Control	avg_log2FC
[truncated: 12,976 more rows]

[truncated: 10 more sheets: Exc_upper, Inh_LAMP5, Inh_other_CGE, Inh_PVALB, Inh_SST, Inh_VIP, Micro, Oligo, OPC, VLMC]
