# Supplementary material for: Divergent single cell transcriptome and epigenome alterations in ALS and FTD patients with C9orf72 mutation
Source: Nat Commun. 2023 Sep 15;14:5714. doi: 10.1038/s41467-023-41033-y (PMC10504300; doi:10.1038/s41467-023-41033-y)
Supplement: Supplementary file 7 — Supplementary Dataset 4 [file 41467_2023_41033_MOESM7_ESM.xlsx]

## Sheet: Astro
gene	p_value	model_log2FC	model_log2FC_ci_hi	model_log2FC_ci_low	FDR	conv_C	conv_D	avg_log2CPM_C9ALS	avg_log2CPM_Control	avg_log2FC
STOM	3.22905e-16	1.57899	1.97257	1.1854	2.62716e-12	TRUE	TRUE	3.18071	2.78503	0.395683
AL591686.2	9.73906e-15	3.22733	3.77276	2.6819	3.11565e-11	TRUE	TRUE	2.87019	2.49356	0.376632
COLEC12	1.14884e-14	1.78185	2.15238	1.41133	3.11565e-11	TRUE	TRUE	5.08996	5.76589	-0.675925
NSF	3.63689e-14	-2.66772	-2.25208	-3.08336	7.39743e-11	TRUE	TRUE	0.819244	3.00847	-2.18922
NDRG1	4.53132e-13	2.54162	3.03606	2.04718	7.37336e-10	TRUE	TRUE	3.56885	3.3451	0.223752
ARL17A	1.24795e-12	2.45473	2.89165	2.01781	1.61987e-09	TRUE	TRUE	1.77599	1.58996	0.186035
SYBU	1.39369e-12	1.14793	1.54754	0.748317	1.61987e-09	TRUE	TRUE	2.54109	3.30441	-0.763328
BAIAP3	4.44613e-12	7.44063	7.57886	7.30241	4.52172e-09	TRUE	TRUE	0.662892	1.05868	-0.395786
TAPT1-AS1	6.03914e-12	-1.57497	-1.14544	-2.00449	5.45939e-09	TRUE	TRUE	5.0768	6.56318	-1.48638
AL592183.1	1.64866e-11	-2.08949	-1.61224	-2.56673	1.34135e-08	TRUE	TRUE	2.13782	3.69634	-1.55852
FSTL1	3.25901e-11	1.45199	1.82115	1.08284	2.23144e-08	TRUE	TRUE	3.80774	4.03517	-0.227426
P4HA2	3.29121e-11	0.859829	1.25976	0.459897	2.23144e-08	TRUE	TRUE	1.77516	0.961259	0.813898
FTX	4.0775e-11	-0.43117	-0.337817	-0.524522	2.55189e-08	TRUE	TRUE	8.93278	9.91264	-0.979863
KIF1B	7.22145e-11	-0.808397	-0.557197	-1.0596	4.19669e-08	TRUE	TRUE	8.01712	9.09768	-1.08056
BSN	1.14434e-10	-4.30325	-3.17358	-5.43293	6.20691e-08	TRUE	TRUE	0.117414	1.16376	-1.04634
ANO6	1.59592e-10	1.3096	1.68743	0.93177	7.51351e-08	TRUE	TRUE	3.81986	3.84422	-0.0243618
MT1E	1.51872e-10	1.49693	1.89241	1.10145	7.51351e-08	TRUE	TRUE	2.57088	2.28237	0.288508
PTCHD1	1.75463e-10	1.87925	2.21834	1.54017	7.51351e-08	TRUE	TRUE	4.0482	4.60167	-0.553469
PTPRD	1.749e-10	-2.29342	-1.85112	-2.73572	7.51351e-08	TRUE	TRUE	1.06094	4.45181	-3.39087
ASAP3	2.06924e-10	1.40362	1.82429	0.982949	8.01684e-08	TRUE	TRUE	3.71835	3.49865	0.219698
MSRA	2.03008e-10	1.45461	1.79279	1.11643	8.01684e-08	TRUE	TRUE	6.02585	5.90205	0.123798
TMEM65	2.24689e-10	1.0993	1.47026	0.728343	8.3094e-08	TRUE	TRUE	2.30597	2.3569	-0.0509329
FLOT2	2.93937e-10	1.3991	1.78208	1.01613	1.03446e-07	TRUE	TRUE	2.51759	2.34956	0.168028
NUMBL	3.0515e-10	1.57675	2.30994	0.843561	1.03446e-07	TRUE	TRUE	2.01241	1.42093	0.591474
TEX2	3.32517e-10	1.02637	1.37415	0.678589	1.08214e-07	TRUE	TRUE	3.01537	2.70681	0.308562
ITPKC	4.66333e-10	3.97785	5.48436	2.47133	1.45926e-07	TRUE	TRUE	3.16234	1.7521	1.41024
HDAC7	5.73714e-10	0.760892	1.08489	0.436896	1.72879e-07	TRUE	TRUE	2.71172	2.32625	0.385468
AC105942.1	6.79979e-10	1.79868	2.6064	0.990952	1.97582e-07	TRUE	TRUE	1.69473	1.5299	0.164828
STAT5B	7.64143e-10	1.0067	1.36803	0.645368	2.14382e-07	TRUE	TRUE	3.14195	3.10259	0.0393577
PPP1R7	1.05549e-09	0.813176	1.14908	0.477273	2.86248e-07	TRUE	TRUE	1.52382	1.50845	0.0153659
CARD19	1.12708e-09	0.660146	0.98114	0.339152	2.86561e-07	TRUE	TRUE	1.5919	1.42802	0.163883
ZNF609	1.10559e-09	-0.916286	-0.577848	-1.25472	2.86561e-07	TRUE	TRUE	4.49593	6.07135	-1.57542
ST8SIA1	1.29548e-09	2.51752	2.86425	2.17078	3.19396e-07	TRUE	TRUE	4.59557	4.54321	0.0523584
ATXN7L1	2.0004e-09	1.12127	1.52189	0.72065	4.39871e-07	TRUE	TRUE	4.77818	4.67737	0.100802
GLUD1	1.99553e-09	-0.833703	-0.552809	-1.1146	4.39871e-07	TRUE	TRUE	6.40117	7.72391	-1.32274
PLD2	1.90849e-09	1.44273	2.07442	0.811034	4.39871e-07	TRUE	TRUE	1.55357	1.64215	-0.088587
PMP2	1.84999e-09	1.0642	1.42835	0.700053	4.39871e-07	TRUE	TRUE	3.4106	2.98681	0.423789
GALNT10	2.37254e-09	1.0076	1.36141	0.653783	5.01251e-07	TRUE	TRUE	2.31971	1.90213	0.417581
NOD1	2.46436e-09	1.72027	2.54229	0.898246	5.01251e-07	TRUE	TRUE	1.72027	1.50587	0.214396
PHLDB1	2.46315e-09	1.52326	2.15247	0.894045	5.01251e-07	TRUE	TRUE	3.55395	3.27012	0.283823
COL4A2	2.66711e-09	1.04825	1.41194	0.684566	5.29259e-07	TRUE	TRUE	2.21671	2.03202	0.184695
TEAD3	3.26734e-09	1.50269	2.16978	0.835594	6.1946e-07	TRUE	TRUE	1.57301	1.02781	0.545193
TMBIM1	3.27394e-09	2.03289	2.71238	1.35339	6.1946e-07	TRUE	TRUE	3.34787	3.14317	0.204701
UBASH3B	3.62838e-09	1.54145	2.32092	0.761976	6.7092e-07	TRUE	TRUE	2.35503	1.83158	0.523456
STK24	3.8699e-09	1.26235	1.72823	0.796472	6.99677e-07	TRUE	TRUE	3.27085	4.09703	-0.826181
HUNK	4.91857e-09	0.643716	1.01489	0.272547	8.69946e-07	TRUE	TRUE	1.33957	0.800573	0.539002
FZD4	5.98711e-09	0.98164	1.47389	0.489384	1.03641e-06	TRUE	TRUE	1.32102	1.1277	0.193321
CLIP2	6.92301e-09	0.522672	0.814692	0.230653	1.17345e-06	TRUE	TRUE	2.61754	2.37459	0.242953
NUCB1	7.40189e-09	1.05597	1.50739	0.604548	1.22902e-06	TRUE	TRUE	2.0116	1.43414	0.577465
SCARB1	8.60609e-09	0.790869	1.12904	0.452701	1.40038e-06	TRUE	TRUE	1.78688	1.5708	0.216079
AL512422.1	9.52694e-09	1.75184	3.02623	0.477457	1.51983e-06	TRUE	TRUE	1.75483	2.05079	-0.295955
AP001528.2	1.15057e-08	1.03883	1.41668	0.660988	1.61397e-06	TRUE	TRUE	2.47875	2.73303	-0.254278
DCUN1D1	1.09197e-08	-1.14004	-0.80737	-1.4727	1.61397e-06	TRUE	TRUE	3.26761	4.71354	-1.44593
MAOB	1.06242e-08	1.31755	1.68563	0.94948	1.61397e-06	TRUE	TRUE	4.72232	5.18761	-0.465288
MFAP3L	1.12127e-08	0.68589	0.984433	0.387347	1.61397e-06	TRUE	TRUE	5.29319	5.39548	-0.102299
PLSCR1	1.09456e-08	4.08437	5.73876	2.42998	1.61397e-06	TRUE	TRUE	3.60654	2.98193	0.624603
TACC1	1.09822e-08	0.814245	1.18656	0.441924	1.61397e-06	TRUE	TRUE	4.81404	5.01576	-0.201721
ZCCHC24	1.13084e-08	1.06546	1.55187	0.579043	1.61397e-06	TRUE	TRUE	3.73441	4.08778	-0.353366
ZDHHC3	1.26876e-08	0.885968	1.29502	0.47692	1.7496e-06	TRUE	TRUE	1.57807	1.33468	0.243381
ATP5F1C	1.53913e-08	0.695779	1.07189	0.319668	1.9658e-06	TRUE	TRUE	3.03166	3.06749	-0.0358325
FAS	1.54635e-08	1.85674	2.84756	0.865931	1.9658e-06	TRUE	TRUE	1.97674	1.12244	0.854301
HS6ST1	1.4522e-08	0.668228	1.03065	0.305808	1.9658e-06	TRUE	TRUE	2.59875	2.96123	-0.362476
SPOCK1	1.49951e-08	1.08456	1.46668	0.702443	1.9658e-06	TRUE	TRUE	5.7278	5.14235	0.585448
YIPF1	1.49026e-08	0.926912	1.40226	0.451565	1.9658e-06	TRUE	TRUE	1.38753	1.15927	0.22826
GAS6	1.66817e-08	1.03325	1.50302	0.563483	2.04139e-06	TRUE	TRUE	2.24954	1.65904	0.590498
LRRFIP1	1.67093e-08	0.796314	1.18865	0.403978	2.04139e-06	TRUE	TRUE	3.00421	3.10247	-0.0982628
MT1M	1.68109e-08	2.28169	2.89832	1.66506	2.04139e-06	TRUE	TRUE	1.8435	1.55252	0.290975
CAST	1.88507e-08	1.15122	1.62739	0.675047	2.13013e-06	TRUE	TRUE	4.28338	4.27235	0.0110359
CLIP4	1.86413e-08	-0.957325	-0.563262	-1.35139	2.13013e-06	TRUE	TRUE	4.78883	6.66905	-1.88022
DBI	1.86289e-08	0.669634	0.983181	0.356087	2.13013e-06	TRUE	TRUE	1.97716	1.73779	0.239368
RABGAP1	1.8782e-08	-0.807693	-0.438266	-1.17712	2.13013e-06	TRUE	TRUE	4.89586	6.14071	-1.24486
SP1	1.86781e-08	1.3354	2.33739	0.333405	2.13013e-06	TRUE	TRUE	2.01104	1.44722	0.563823
CCDC91	2.03459e-08	0.964824	1.30257	0.62708	2.18822e-06	TRUE	TRUE	5.67462	6.13466	-0.460042
DECR1	2.09605e-08	-1.58533	-1.22094	-1.94972	2.18822e-06	TRUE	TRUE	3.0579	4.9773	-1.9194
KLF6	2.05673e-08	1.42822	2.34736	0.509079	2.18822e-06	TRUE	TRUE	1.8738	1.39321	0.48059
KLF7	2.00299e-08	1.8811	2.4487	1.3135	2.18822e-06	TRUE	TRUE	5.54712	5.30692	0.240193
MLXIP	2.12474e-08	0.555476	0.887621	0.223332	2.18822e-06	TRUE	TRUE	1.64456	1.50964	0.134917
PIKFYVE	1.99897e-08	0.809447	1.1783	0.440596	2.18822e-06	TRUE	TRUE	3.47969	3.83397	-0.354286
RHOU	2.11865e-08	1.26265	1.83548	0.689833	2.18822e-06	TRUE	TRUE	2.08869	1.79031	0.298379
ITGA9	2.32976e-08	0.622068	0.976517	0.26762	2.34012e-06	TRUE	TRUE	1.92885	2.40134	-0.472486
PPP2R5C	2.30491e-08	0.893394	1.24541	0.541379	2.34012e-06	TRUE	TRUE	4.64397	4.99939	-0.355424
AQR	2.60757e-08	-1.038	-0.72564	-1.35037	2.55604e-06	TRUE	TRUE	2.41134	3.78724	-1.37591
FAM13C	2.59152e-08	-1.61614	-1.26254	-1.96975	2.55604e-06	TRUE	TRUE	2.21559	4.40272	-2.18712
ILK	2.84717e-08	0.478892	0.769332	0.188453	2.72524e-06	TRUE	TRUE	2.64069	2.57931	0.0613894
TIPARP	2.81671e-08	0.847834	1.26045	0.435214	2.72524e-06	TRUE	TRUE	2.51558	2.31262	0.202966
KCND3	2.99619e-08	1.72907	2.4433	1.01484	2.83453e-06	TRUE	TRUE	4.56646	4.76706	-0.200601
RGCC	3.08586e-08	-1.01966	-0.789242	-1.25007	2.88581e-06	TRUE	TRUE	1.07927	1.86122	-0.781954
AQP1	3.42045e-08	2.44405	2.88555	2.00255	3.16236e-06	TRUE	TRUE	2.23529	1.36428	0.87101
SMAD3	3.7532e-08	1.28768	1.73475	0.840621	3.43101e-06	TRUE	TRUE	3.98407	4.08589	-0.101819
TENM4	3.96789e-08	2.12253	2.94359	1.30146	3.58697e-06	TRUE	TRUE	6.92741	5.23371	1.6937
UBE2B	4.09924e-08	1.6743	2.43732	0.91127	3.66499e-06	TRUE	TRUE	3.81651	3.82153	-0.00501837
UBALD2	4.18626e-08	0.431413	0.737095	0.12573	3.70211e-06	TRUE	TRUE	0.892566	0.594792	0.297774
OSMR-AS1	4.27664e-08	2.37133	3.14516	1.5975	3.74137e-06	TRUE	TRUE	4.46952	4.24089	0.228628
RBPMS	4.87021e-08	1.68107	2.33009	1.03206	4.21532e-06	TRUE	TRUE	3.49844	3.3718	0.126638
PNPLA8	5.28911e-08	0.982228	1.40585	0.558609	4.48229e-06	TRUE	TRUE	4.62263	5.19496	-0.572336
RAB11A	5.33812e-08	1.71542	2.49908	0.931762	4.48229e-06	TRUE	TRUE	3.8527	4.51203	-0.659336
SRGAP3	5.34393e-08	-0.63779	-0.354421	-0.921158	4.48229e-06	TRUE	TRUE	6.54105	7.57275	-1.03169
FRYL	5.68087e-08	-0.999438	-0.625008	-1.37387	4.66864e-06	TRUE	TRUE	4.23571	5.54707	-1.31135
HIF1A-AS2	5.62556e-08	1.15486	1.68568	0.624035	4.66864e-06	TRUE	TRUE	1.39664	1.60232	-0.205679
PLEKHO1	5.80562e-08	0.744319	1.06022	0.428417	4.72345e-06	TRUE	TRUE	2.54287	2.13636	0.406514
SAMD4B	5.96521e-08	0.833485	1.30177	0.365205	4.80524e-06	TRUE	TRUE	4.18292	4.00847	0.174452
GOLGB1	6.07264e-08	-1.04698	-0.673104	-1.42085	4.84383e-06	TRUE	TRUE	4.97721	6.28999	-1.31278
FGFR1	6.46286e-08	1.59658	2.2107	0.982459	5.10503e-06	TRUE	TRUE	4.46551	4.52558	-0.0600715
TANC1	6.80982e-08	2.08825	2.72965	1.44684	5.32738e-06	TRUE	TRUE	4.06011	3.54018	0.519934
ESYT1	7.22036e-08	0.375681	0.615324	0.136038	5.59475e-06	TRUE	TRUE	0.82075	0.670844	0.149906
PDE8B	7.45552e-08	0.790459	1.21385	0.367068	5.72247e-06	TRUE	TRUE	1.11458	1.2049	-0.0903264
B4GALT5	7.89798e-08	0.631338	1.03464	0.228032	6.00542e-06	TRUE	TRUE	3.58563	3.9553	-0.36967
DNAJC6	7.97798e-08	-1.98894	-1.52865	-2.44924	6.01008e-06	TRUE	TRUE	1.76654	3.17861	-1.41207
DPH6	8.27629e-08	-0.735048	-0.413088	-1.05701	6.17761e-06	TRUE	TRUE	4.64378	5.96616	-1.32238
KIAA0319L	8.84316e-08	-1.26875	-0.867999	-1.6695	6.53351e-06	TRUE	TRUE	4.04974	5.52572	-1.47598
UGCG	8.91371e-08	1.67454	2.40909	0.93999	6.53351e-06	TRUE	TRUE	2.43174	1.89825	0.533491
AQP4	9.0798e-08	0.427221	0.533707	0.320734	6.59582e-06	TRUE	TRUE	8.65516	8.66892	-0.0137557
AL121761.1	1.03501e-07	1.00793	1.46385	0.552011	7.40208e-06	TRUE	TRUE	2.89351	3.1432	-0.24969
PVT1	1.03716e-07	1.02238	1.71466	0.330103	7.40208e-06	TRUE	TRUE	1.66237	1.17865	0.483721
PROS1	1.04641e-07	1.67368	2.54974	0.797619	7.40314e-06	TRUE	TRUE	2.61701	2.72261	-0.105596
HIPK3	1.06528e-07	1.30891	1.98646	0.63137	7.47166e-06	TRUE	TRUE	4.46532	5.42949	-0.964175
TRAF3	1.07876e-07	0.864994	1.34503	0.384957	7.50151e-06	TRUE	TRUE	3.79015	4.27346	-0.483312
SASH1	1.10532e-07	-0.736261	-0.429277	-1.04325	7.55707e-06	TRUE	TRUE	8.44219	9.19864	-0.756459
WWTR1	1.10349e-07	1.79908	2.33699	1.26118	7.55707e-06	TRUE	TRUE	3.91864	3.99737	-0.0787349
AL132780.1	1.23902e-07	0.329792	0.524408	0.135177	8.34678e-06	TRUE	TRUE	1.04777	0.7328	0.314969
RNF220	1.24135e-07	-1.33239	-1.05903	-1.60575	8.34678e-06	TRUE	TRUE	3.10331	3.93731	-0.833993
PCSK6	1.26323e-07	-0.329158	-0.205382	-0.452933	8.42428e-06	TRUE	TRUE	0.574186	0.915291	-0.341105
TRNAU1AP	1.3554e-07	0.789236	1.27705	0.301418	8.96545e-06	TRUE	TRUE	1.86235	1.76746	0.0948907
IPO9-AS1	1.36784e-07	1.01141	1.40532	0.617496	8.97477e-06	TRUE	TRUE	1.75917	1.97323	-0.214061
PNRC1	1.50443e-07	0.44428	0.729088	0.159472	9.79201e-06	TRUE	TRUE	2.16686	2.05603	0.110821
ANOS1	1.60177e-07	1.64922	2.00778	1.29065	1.02614e-05	TRUE	TRUE	3.75102	3.73776	0.0132576
RASL12	1.59716e-07	1.12325	1.50655	0.739958	1.02614e-05	TRUE	TRUE	1.51534	0.959704	0.555638
C3orf70	1.61777e-07	1.49683	2.05491	0.938756	1.0283e-05	TRUE	TRUE	4.30597	5.44425	-1.13827
VWA1	1.68667e-07	0.557639	0.944641	0.170637	1.06378e-05	TRUE	TRUE	1.08789	0.715246	0.372648
POGZ	1.71919e-07	-0.632363	-0.301272	-0.963454	1.07595e-05	TRUE	TRUE	6.10817	7.14253	-1.03436
PCM1	1.74846e-07	-0.761261	-0.426022	-1.0965	1.08591e-05	TRUE	TRUE	6.15028	7.41249	-1.26221
SLC44A1	1.76326e-07	-1.12223	-0.760694	-1.48376	1.08681e-05	TRUE	TRUE	3.50927	4.37316	-0.86389
BMPR2	1.8076e-07	0.545187	0.841188	0.249185	1.10576e-05	TRUE	TRUE	5.56531	6.23569	-0.670381
NKTR	1.85316e-07	-0.763362	-0.424146	-1.10258	1.12517e-05	TRUE	TRUE	5.78127	7.01912	-1.23785
MKNK2	2.03669e-07	0.283091	0.502313	0.0638681	1.21842e-05	TRUE	TRUE	1.95185	1.17111	0.780734
RRAGC	2.02636e-07	0.35137	0.587511	0.115229	1.21842e-05	TRUE	TRUE	0.825013	0.7983	0.0267124
GPR75-ASB3	2.07744e-07	-0.69128	-0.359174	-1.02339	1.23372e-05	TRUE	TRUE	6.21034	7.37926	-1.16892
FGF14	2.1181e-07	-1.80099	-0.847811	-2.75417	1.24876e-05	TRUE	TRUE	1.4523	3.54221	-2.08991
ATN1	2.24588e-07	0.575862	0.987389	0.164335	1.31457e-05	TRUE	TRUE	3.7145	3.45552	0.258986
NFIX	2.29253e-07	-0.943625	-0.587186	-1.30007	1.33229e-05	TRUE	TRUE	3.94762	4.72783	-0.78021
INTS10	2.42432e-07	1.31515	1.77832	0.851988	1.39889e-05	TRUE	TRUE	4.91481	5.11697	-0.202159
AC022414.1	2.53012e-07	0.847827	1.21028	0.485372	1.44965e-05	TRUE	TRUE	0.798707	0.917607	-0.1189
AC068888.1	2.55639e-07	1.14781	1.81809	0.477524	1.45446e-05	TRUE	TRUE	2.14031	2.08987	0.050434
AC008250.1	2.62679e-07	0.689135	1.00756	0.370711	1.48414e-05	TRUE	TRUE	0.685631	1.16804	-0.482407
LGALS8	2.68038e-07	0.483929	0.748027	0.219831	1.49367e-05	TRUE	TRUE	0.839389	0.863928	-0.0245392
TARS	2.66378e-07	0.604473	0.894739	0.314208	1.49367e-05	TRUE	TRUE	1.44997	1.24859	0.201376
RIMKLB	2.74435e-07	-1.4716	-1.08727	-1.85592	1.51892e-05	TRUE	TRUE	3.35815	4.96533	-1.60718
PLCE1	2.79418e-07	2.06367	3.03944	1.08789	1.52412e-05	TRUE	TRUE	3.78349	2.55518	1.22831
PTPRN2	2.80611e-07	-1.64391	-1.04662	-2.2412	1.52412e-05	TRUE	TRUE	0.225221	1.28332	-1.0581
SLC6A8	2.80996e-07	0.541128	0.911344	0.170913	1.52412e-05	TRUE	TRUE	1.5484	1.35573	0.192671
CRMP1	2.83695e-07	0.601961	0.942014	0.261907	1.52857e-05	TRUE	TRUE	2.92011	2.99685	-0.0767359
TECPR2	2.91295e-07	-1.5059	-1.1679	-1.84391	1.5592e-05	TRUE	TRUE	2.78573	3.92193	-1.1362
CRY2	2.98887e-07	1.38278	1.91438	0.851188	1.58938e-05	TRUE	TRUE	3.73436	3.46681	0.26755
PPARD	3.02333e-07	0.488148	0.782096	0.1942	1.59726e-05	TRUE	TRUE	1.47777	1.42781	0.0499578
CAPZB	3.06882e-07	0.723381	1.0557	0.39106	1.61083e-05	TRUE	TRUE	4.24679	4.41479	-0.168002
RLIM	3.25573e-07	0.567744	0.920199	0.215289	1.69799e-05	TRUE	TRUE	1.55011	1.58754	-0.0374331
C3orf58	3.29379e-07	-1.43466	-1.07379	-1.79553	1.69864e-05	TRUE	TRUE	1.9569	3.36793	-1.41103
SRA1	3.29874e-07	0.550917	0.839938	0.261897	1.69864e-05	TRUE	TRUE	1.05799	1.13361	-0.0756172
SQLE	3.32084e-07	0.951932	1.68376	0.220099	1.69927e-05	TRUE	TRUE	1.70157	1.00325	0.698324
CA13	3.47016e-07	0.431098	0.814028	0.0481668	1.76457e-05	TRUE	TRUE	1.04746	1.00607	0.0413951
WDR20	3.50726e-07	-1.04689	-0.711433	-1.38235	1.77236e-05	TRUE	TRUE	2.88027	4.29839	-1.41812
RPS11	3.53421e-07	0.409962	0.617608	0.202316	1.77496e-05	TRUE	TRUE	1.13373	0.594745	0.538982
CEP350	3.56025e-07	-1.23303	-0.771886	-1.69417	1.77707e-05	TRUE	TRUE	5.66681	7.46278	-1.79597
STAG1	3.61695e-07	-1.08604	-0.688891	-1.4832	1.78574e-05	TRUE	TRUE	4.19119	5.75618	-1.56499
TTC19	3.62152e-07	0.750805	1.11395	0.387664	1.78574e-05	TRUE	TRUE	4.5465	5.40912	-0.862625
DUSP22	3.77267e-07	0.874615	1.44608	0.303151	1.84906e-05	TRUE	TRUE	1.36426	1.27338	0.0908782
CRISPLD1	3.93872e-07	2.35489	2.82516	1.88462	1.91889e-05	TRUE	TRUE	1.77723	1.25699	0.520237
RBM26	3.987e-07	-0.700537	-0.354162	-1.04691	1.93085e-05	TRUE	TRUE	5.45905	6.86878	-1.40973
NLK	4.13442e-07	-1.12044	-0.79257	-1.44832	1.99039e-05	TRUE	TRUE	2.59179	3.87317	-1.28138
GPR173	4.19155e-07	0.882026	1.24396	0.52009	1.99971e-05	TRUE	TRUE	2.42331	2.40527	0.0180366
IGDCC4	4.25208e-07	1.10104	1.4696	0.732485	1.99971e-05	TRUE	TRUE	1.99584	1.73644	0.259404
SGIP1	4.20915e-07	0.627135	0.847977	0.406294	1.99971e-05	TRUE	TRUE	7.94858	7.76591	0.182676
ZIC4	4.22907e-07	0.701456	1.04187	0.361044	1.99971e-05	TRUE	TRUE	0.836834	1.05968	-0.222846
FAM107B	4.40727e-07	-0.387307	-0.266015	-0.508598	2.06078e-05	TRUE	TRUE	0.678088	0.962626	-0.284537
SLC16A2	4.57549e-07	0.705645	1.10246	0.308831	2.12721e-05	TRUE	TRUE	1.72339	1.69269	0.030701
CAPN1	4.62971e-07	0.803835	1.41258	0.195091	2.1281e-05	TRUE	TRUE	1.5094	1.51166	-0.00226316
RPL41	4.62423e-07	0.636319	1.00777	0.264868	2.1281e-05	TRUE	TRUE	1.0749	1.70432	-0.629427
FGF11	4.68156e-07	0.724161	1.03395	0.414377	2.1361e-05	TRUE	TRUE	1.01512	0.806437	0.208679
IDI1	4.69964e-07	1.49914	2.77986	0.218427	2.1361e-05	TRUE	TRUE	2.963	2.08733	0.875671
ID4	4.7619e-07	-1.23821	-0.492769	-1.98366	2.15238e-05	TRUE	TRUE	2.88326	4.33758	-1.45432
PBX4	4.80545e-07	0.637075	0.967256	0.306893	2.16006e-05	TRUE	TRUE	0.985877	1.06396	-0.0780843
CLU	5.00954e-07	0.65631	0.789762	0.522859	2.22719e-05	TRUE	TRUE	9.2409	8.57936	0.661538
PER2	5.00846e-07	0.754089	1.18183	0.326348	2.22719e-05	TRUE	TRUE	2.11753	2.0079	0.10963
CC2D1A	5.04243e-07	0.747375	1.0976	0.397147	2.22963e-05	TRUE	TRUE	2.18867	1.90658	0.282094
COBL	5.10773e-07	0.904071	1.27108	0.537067	2.2463e-05	TRUE	TRUE	4.37646	4.29813	0.0783367
FBXL13	5.1722e-07	0.505347	0.847397	0.163298	2.26242e-05	TRUE	TRUE	2.2977	2.53887	-0.241168
PEX5L	5.30489e-07	-1.19196	-0.73185	-1.65207	2.30805e-05	TRUE	TRUE	1.81399	2.77464	-0.960658
XRCC4	5.47986e-07	-0.922334	-0.622822	-1.22184	2.3715e-05	TRUE	TRUE	1.8038	2.85939	-1.05559
AC097103.2	5.58873e-07	-0.779948	-0.405989	-1.15391	2.38277e-05	TRUE	TRUE	4.7039	5.63898	-0.935074
MPZL1	5.58698e-07	0.433999	0.937495	-0.0694967	2.38277e-05	TRUE	TRUE	2.12177	2.44601	-0.324233
TNFRSF1A	5.59376e-07	1.09612	1.79633	0.395913	2.38277e-05	TRUE	TRUE	2.46789	2.15673	0.311159
CMIP	5.66426e-07	1.02011	1.31485	0.725367	2.40023e-05	TRUE	TRUE	5.74523	6.31789	-0.572661
FLNA	5.74449e-07	1.20088	1.83294	0.568816	2.42162e-05	TRUE	TRUE	2.53076	1.78868	0.742075
STON2	5.86049e-07	-0.494216	-0.260508	-0.727924	2.45778e-05	TRUE	TRUE	6.942	8.24229	-1.30029
PTH1R	5.9305e-07	0.735068	1.06361	0.406527	2.47439e-05	TRUE	TRUE	1.49425	1.10456	0.389689
CDC14B	6.02999e-07	0.716132	0.938377	0.493886	2.50306e-05	TRUE	TRUE	5.54363	5.9352	-0.391571
DMTF1	6.27716e-07	-0.90163	-0.539913	-1.26335	2.59244e-05	TRUE	TRUE	4.00466	5.32815	-1.32349
ACACB	6.39713e-07	-1.21776	-0.761778	-1.67374	2.62864e-05	TRUE	TRUE	6.26412	7.98573	-1.72161
TF	6.59044e-07	-0.438846	-0.313555	-0.564137	2.69446e-05	TRUE	TRUE	1.00103	1.16321	-0.162187
EPAS1	6.7932e-07	1.07821	1.67215	0.484264	2.74972e-05	TRUE	TRUE	2.23792	1.78178	0.456144
POGK	6.77602e-07	-0.250063	-0.111031	-0.389094	2.74972e-05	TRUE	TRUE	0.892351	1.2768	-0.384452
ARID5B	6.95962e-07	0.788715	1.31748	0.259946	2.80314e-05	TRUE	TRUE	3.65316	4.21307	-0.559912
PTPA	7.11596e-07	0.687254	1.14869	0.225817	2.85199e-05	TRUE	TRUE	2.1054	1.59656	0.508845
PLEKHM1	7.22263e-07	0.628726	1.16982	0.0876297	2.88055e-05	TRUE	TRUE	1.94048	2.03141	-0.0909388
PTPN4	7.31488e-07	-0.902186	-0.522538	-1.28183	2.89322e-05	TRUE	TRUE	4.54183	5.59404	-1.05221
SEPT10	7.32552e-07	0.915364	1.55561	0.275114	2.89322e-05	TRUE	TRUE	1.95792	2.00793	-0.050008
STK40	7.57891e-07	0.484722	0.900262	0.0691811	2.97884e-05	TRUE	TRUE	1.60816	1.10886	0.499299
PIK3IP1	7.7647e-07	1.06995	1.57743	0.562473	3.00827e-05	TRUE	TRUE	2.14529	2.91605	-0.770766
TGFBRAP1	7.71103e-07	-0.370192	-0.179007	-0.561377	3.00827e-05	TRUE	TRUE	0.579892	1.01725	-0.437361
TTC38	7.73798e-07	0.735972	1.22793	0.244019	3.00827e-05	TRUE	TRUE	1.79648	1.89067	-0.0941896
USP24	7.93373e-07	-0.729917	-0.361172	-1.09866	3.05919e-05	TRUE	TRUE	4.05144	5.35844	-1.30701
INSIG1	7.99097e-07	1.25593	2.25703	0.25484	3.06672e-05	TRUE	TRUE	2.69912	1.32619	1.37293
RAB5A	8.05741e-07	0.913449	1.26513	0.561773	3.0777e-05	TRUE	TRUE	3.09565	3.06935	0.0262984
ANKRD33B	8.30255e-07	0.646479	0.978412	0.314546	3.15652e-05	TRUE	TRUE	0.630065	0.885642	-0.255577
TSPAN14	8.35753e-07	0.470499	0.79271	0.148287	3.16264e-05	TRUE	TRUE	1.68321	1.7889	-0.105685
WIF1	8.51288e-07	-0.530865	0.082815	-1.14454	3.20652e-05	TRUE	TRUE	2.29743	2.73123	-0.433801
NUFIP2	8.67849e-07	0.81733	1.27992	0.354743	3.25383e-05	TRUE	TRUE	4.10291	4.12893	-0.0260208
DUSP16	8.81369e-07	0.878728	1.238	0.519454	3.28937e-05	TRUE	TRUE	2.62015	2.9687	-0.348556
PLEKHA7	9.01576e-07	-0.810477	-0.442138	-1.17882	3.34942e-05	TRUE	TRUE	4.68169	5.79468	-1.11299
WDR1	9.12673e-07	1.24776	2.11828	0.377249	3.37523e-05	TRUE	TRUE	1.90331	1.37094	0.53237
TMED10	9.65097e-07	0.87363	1.44694	0.300318	3.55296e-05	TRUE	TRUE	3.45954	3.71786	-0.258311
CDC7	1.02085e-06	0.883271	1.51822	0.248323	3.74126e-05	TRUE	TRUE	1.24412	0.859599	0.384524
CAMK1D	1.03612e-06	1.20304	1.61415	0.791927	3.75385e-05	TRUE	TRUE	5.90192	5.45988	0.442044
LAMA5	1.0372e-06	0.880563	1.45069	0.310433	3.75385e-05	TRUE	TRUE	1.4017	1.09428	0.307422
MAPK1IP1L	1.04274e-06	0.722781	1.0683	0.377265	3.75385e-05	TRUE	TRUE	2.51	2.64806	-0.138056
UBAC1	1.04006e-06	0.422378	0.696562	0.148194	3.75385e-05	TRUE	TRUE	1.49599	1.31577	0.180219
LMNA	1.0829e-06	0.661627	1.16772	0.155539	3.88126e-05	TRUE	TRUE	1.89331	1.64919	0.24412
BNC2	1.08867e-06	1.77409	2.20438	1.3438	3.88484e-05	TRUE	TRUE	2.03282	1.46615	0.566677
GRAMD1B	1.109e-06	-0.925148	-0.547345	-1.30295	3.92298e-05	TRUE	TRUE	4.31627	5.17153	-0.855261
RBL2	1.10665e-06	-1.13959	-0.800523	-1.47866	3.92298e-05	TRUE	TRUE	2.69688	4.28425	-1.58737
C1orf43	1.12874e-06	0.0871924	0.331859	-0.157474	3.97551e-05	TRUE	TRUE	1.6582	1.67769	-0.0194861
MAPK11	1.17313e-06	0.564262	0.880335	0.24819	4.11404e-05	TRUE	TRUE	1.31708	0.922983	0.394094
AC017101.1	1.20738e-06	0.626683	1.31654	-0.0631727	4.19518e-05	TRUE	TRUE	1.01181	1.39506	-0.383254
NFATC2	1.21136e-06	0.988499	1.8304	0.146595	4.19518e-05	TRUE	TRUE	2.14126	2.31553	-0.174275
WTAP	1.21174e-06	0.836963	1.27736	0.396568	4.19518e-05	TRUE	TRUE	2.82895	3.06405	-0.235103
C12orf49	1.25797e-06	0.729352	1.36135	0.0973543	4.29428e-05	TRUE	TRUE	1.8885	1.96854	-0.0800376
ETFA	1.24619e-06	-1.0294	-0.696569	-1.36224	4.29428e-05	TRUE	TRUE	2.52771	4.11892	-1.59121
GPATCH2	1.25471e-06	-1.36854	-1.06468	-1.6724	4.29428e-05	TRUE	TRUE	1.90902	3.00092	-1.0919
TULP4	1.26147e-06	-0.980843	-0.648656	-1.31303	4.29428e-05	TRUE	TRUE	2.74595	3.6645	-0.918554
AC087482.1	1.28724e-06	0.990813	1.41601	0.56562	4.29472e-05	TRUE	TRUE	1.39651	1.41652	-0.0200105
EPC1	1.28799e-06	-0.750045	-0.39646	-1.10363	4.29472e-05	TRUE	TRUE	4.74493	6.13634	-1.39142
EPS15	1.2776e-06	-0.586279	-0.295081	-0.877477	4.29472e-05	TRUE	TRUE	5.53061	6.86167	-1.33106
NCK2	1.26749e-06	-0.372126	-0.0915827	-0.652668	4.29472e-05	TRUE	TRUE	2.20549	2.8713	-0.665817
SLC25A25	1.27464e-06	0.727892	1.48487	-0.0290893	4.29472e-05	TRUE	TRUE	2.18073	2.04937	0.131355
AC053527.1	1.3009e-06	-0.88798	-0.517031	-1.25893	4.32005e-05	TRUE	TRUE	4.0562	5.16294	-1.10674
LGALS3	1.30668e-06	1.1639	2.00676	0.321037	4.32161e-05	TRUE	TRUE	2.85426	3.17553	-0.32127
FOXK1	1.32425e-06	0.876977	1.46096	0.292997	4.32695e-05	TRUE	TRUE	3.12696	3.04911	0.0778455
GYG2	1.32166e-06	1.53861	2.17361	0.903598	4.32695e-05	TRUE	TRUE	2.06043	1.58062	0.479817
TP53	1.31953e-06	0.900945	1.38733	0.414558	4.32695e-05	TRUE	TRUE	2.13817	1.87494	0.263227
YOD1	1.33571e-06	0.504194	0.808117	0.20027	4.34692e-05	TRUE	TRUE	1.1388	0.853021	0.285777
BPTF	1.3848e-06	-0.913215	-0.498352	-1.32808	4.48873e-05	TRUE	TRUE	6.676	7.33355	-0.657555
MAP4K5	1.39064e-06	-0.924327	-0.541712	-1.30694	4.48977e-05	TRUE	TRUE	5.26814	6.84275	-1.57461
GRIA2	1.42054e-06	-1.32705	-0.649331	-2.00477	4.5682e-05	TRUE	TRUE	6.26712	7.99426	-1.72713
PTPRE	1.43823e-06	0.754119	1.14931	0.358927	4.60686e-05	TRUE	TRUE	1.89017	1.57249	0.31768
DTWD1	1.45449e-06	-0.900664	-0.631124	-1.1702	4.64068e-05	TRUE	TRUE	1.38485	2.34392	-0.959077
PSRC1	1.46338e-06	0.783798	1.32222	0.245372	4.6508e-05	TRUE	TRUE	1.01234	0.491238	0.521099
ASH1L	1.49755e-06	0.695388	0.949166	0.441609	4.70426e-05	TRUE	TRUE	7.0259	7.3086	-0.282702
CARS	1.48813e-06	0.829593	1.33502	0.324166	4.70426e-05	TRUE	TRUE	1.94318	1.74778	0.195398
COL11A1	1.49522e-06	1.20627	2.01957	0.392964	4.70426e-05	TRUE	TRUE	2.61811	2.15679	0.461318
FBXL7	1.51425e-06	0.130222	0.220533	0.0399112	4.73845e-05	TRUE	TRUE	9.81526	9.98977	-0.174507
FBXO22	1.54373e-06	-0.81505	-0.581243	-1.04886	4.81217e-05	TRUE	TRUE	1.3337	2.18041	-0.846703
GLO1	1.56945e-06	0.863836	1.46086	0.266816	4.85709e-05	TRUE	TRUE	2.2814	2.04951	0.231883
RIN2	1.57008e-06	0.937959	1.23563	0.640286	4.85709e-05	TRUE	TRUE	6.33774	6.68337	-0.345634
EFNA1	1.60902e-06	0.551526	1.05471	0.0483387	4.92142e-05	TRUE	TRUE	0.930342	0.719019	0.211323
RAD17	1.59956e-06	-0.44967	-0.247153	-0.652188	4.92142e-05	TRUE	TRUE	0.980921	1.5286	-0.547682
USP25	1.60462e-06	-0.847546	-0.539963	-1.15513	4.92142e-05	TRUE	TRUE	2.69699	3.94005	-1.24306
AC107214.1	1.64423e-06	-0.291434	-0.156305	-0.426562	5.01028e-05	TRUE	TRUE	0.571807	0.91196	-0.340153
ADCY9	1.69294e-06	0.685388	1.15074	0.220038	5.13404e-05	TRUE	TRUE	3.45353	3.65341	-0.199878
ARNT2	1.69746e-06	-0.722704	-0.374624	-1.07078	5.13404e-05	TRUE	TRUE	6.46288	7.01791	-0.555035
AC008957.1	1.75532e-06	1.0018	1.3981	0.605506	5.26083e-05	TRUE	TRUE	1.29589	2.43974	-1.14385
CARM1	1.75878e-06	0.761339	1.35736	0.165318	5.26083e-05	TRUE	TRUE	1.82825	1.42235	0.405907
EFTUD2	1.75848e-06	0.487815	0.833899	0.141731	5.26083e-05	TRUE	TRUE	1.29934	1.33594	-0.0366007
FAM66D	1.8402e-06	-0.891841	-0.536856	-1.24683	5.4798e-05	TRUE	TRUE	3.8155	5.73351	-1.918
SNTB2	1.84546e-06	0.53537	0.920521	0.150218	5.4798e-05	TRUE	TRUE	1.42062	1.43462	-0.0140002
GNG12	1.85334e-06	0.725838	1.1055	0.346177	5.48318e-05	TRUE	TRUE	2.9067	3.29149	-0.384791
DCAF5	1.87929e-06	0.784781	1.22775	0.341815	5.53981e-05	TRUE	TRUE	4.37237	4.64436	-0.271996
VDAC3	1.88912e-06	0.695467	1.26438	0.126555	5.5487e-05	TRUE	TRUE	3.09029	3.09614	-0.00585297
BAIAP2	1.91541e-06	2.16234	5.56756	-1.24287	5.60567e-05	TRUE	TRUE	1.58972	1.38855	0.201169
WIPF1	1.95785e-06	1.01141	1.39176	0.631066	5.69849e-05	TRUE	TRUE	2.20323	2.24104	-0.037814
ZDHHC7	1.96113e-06	0.208567	0.457023	-0.0398894	5.69849e-05	TRUE	TRUE	1.12797	1.33839	-0.210414
IDH2-DT	1.97954e-06	1.11546	1.73407	0.496847	5.70915e-05	TRUE	TRUE	1.7731	1.70857	0.0645392
LIMCH1	1.97524e-06	0.970928	1.3071	0.634753	5.70915e-05	TRUE	TRUE	6.84392	7.00005	-0.156133
MAN1C1	1.98585e-06	1.69374	2.47221	0.915274	5.70915e-05	TRUE	TRUE	2.91434	2.40736	0.506981
GSE1	2.02494e-06	0.810554	1.17145	0.449659	5.80101e-05	TRUE	TRUE	3.59475	3.85928	-0.26453
AL162511.1	2.03622e-06	0.662775	0.974793	0.350756	5.81288e-05	TRUE	TRUE	0.930785	0.679299	0.251486
GNAI1	2.05022e-06	-0.520242	-0.331871	-0.708613	5.83239e-05	TRUE	TRUE	0.523959	1.42336	-0.899405
AC023421.2	2.09106e-06	-0.675266	-0.401547	-0.948985	5.92782e-05	TRUE	TRUE	0.527238	1.64707	-1.11983
ANAPC5	2.11181e-06	-1.13666	-0.840647	-1.43268	5.95605e-05	TRUE	TRUE	1.84045	2.64907	-0.80862
IPO8	2.11566e-06	-0.492344	-0.298087	-0.686601	5.95605e-05	TRUE	TRUE	1.26289	1.92682	-0.663933
ZNF292	2.13387e-06	-0.996748	-0.581671	-1.41182	5.98662e-05	TRUE	TRUE	5.4563	6.77575	-1.31946
BRD4	2.16368e-06	1.00447	1.62284	0.386102	6.02865e-05	TRUE	TRUE	3.7714	3.75719	0.0142025
MATN2	2.15897e-06	1.74502	2.19328	1.29677	6.02865e-05	TRUE	TRUE	1.27491	0.96094	0.313971
PHC2	2.18115e-06	0.821973	1.46173	0.182217	6.0566e-05	TRUE	TRUE	2.40857	2.13696	0.271612
ABCD4	2.2605e-06	1.10795	1.54782	0.668078	6.23761e-05	TRUE	TRUE	3.4254	3.30296	0.122442
AC009163.1	2.26167e-06	1.67757	3.62494	-0.269809	6.23761e-05	TRUE	TRUE	0.898395	0.635846	0.262549
RBM25	2.27467e-06	-1.00255	-0.622754	-1.38235	6.25226e-05	TRUE	TRUE	4.42147	5.28057	-0.859102
CNTNAP1	2.30489e-06	1.59079	3.67267	-0.491097	6.31399e-05	TRUE	TRUE	1.13175	0.707515	0.424233
NKAIN4	2.32626e-06	0.960866	1.58194	0.33979	6.35117e-05	TRUE	TRUE	1.30075	1.14831	0.152433
EIF2S2	2.33531e-06	1.17872	2.54742	-0.189983	6.35454e-05	TRUE	TRUE	1.12873	1.3487	-0.219971
ZRANB3	2.36415e-06	-1.04946	-0.691581	-1.40733	6.41158e-05	TRUE	TRUE	2.38623	3.74714	-1.36091
AC006978.2	2.38467e-06	0.867061	1.42359	0.310531	6.44575e-05	TRUE	TRUE	1.85903	1.63688	0.222155
CORO1C	2.42004e-06	0.42543	0.785687	0.0651725	6.50809e-05	TRUE	TRUE	1.59436	1.77102	-0.176663
LITAF	2.42374e-06	0.944941	1.28725	0.602629	6.50809e-05	TRUE	TRUE	1.16168	0.755896	0.405785
FAM135B	2.43736e-06	0.684305	1.08418	0.284431	6.52313e-05	TRUE	TRUE	3.64903	3.57675	0.0722804
GOLPH3	2.48676e-06	0.610415	1.00715	0.213685	6.61186e-05	TRUE	TRUE	2.41304	2.95982	-0.546777
MKL1	2.48068e-06	0.774466	1.36639	0.182546	6.61186e-05	TRUE	TRUE	4.06724	4.29835	-0.231105
ZBED5-AS1	2.51327e-06	-0.78549	-0.506186	-1.06479	6.66058e-05	TRUE	TRUE	0.822093	1.39485	-0.572757
USP28	2.62016e-06	-0.734376	-0.509986	-0.958766	6.9213e-05	TRUE	TRUE	1.05719	1.7992	-0.74201
FLVCR1	2.69739e-06	0.316028	0.565573	0.0664817	7.10226e-05	TRUE	TRUE	1.26438	1.29921	-0.0348252
MVP	2.71211e-06	0.950468	1.56973	0.331205	7.11798e-05	TRUE	TRUE	1.28715	1.2349	0.052252
P3H2	2.73821e-06	0.796512	1.15288	0.440142	7.16337e-05	TRUE	TRUE	1.02228	0.780926	0.241354
LCOR	2.74867e-06	-0.894535	-0.521174	-1.2679	7.16768e-05	TRUE	TRUE	4.01409	5.48985	-1.47575
SC5D	2.81563e-06	0.623693	1.03584	0.211545	7.31884e-05	TRUE	TRUE	1.46179	0.942117	0.519669
VAV2	2.82924e-06	0.607113	0.925531	0.288696	7.3308e-05	TRUE	TRUE	2.23162	2.00179	0.22983
ABHD17C	2.88054e-06	-0.49456	-0.232086	-0.757034	7.43604e-05	TRUE	TRUE	1.38771	1.97458	-0.586871
SFPQ	2.88814e-06	-0.851927	-0.480742	-1.22311	7.43604e-05	TRUE	TRUE	5.19374	6.51156	-1.31782
MCUR1	2.91135e-06	0.411969	0.678969	0.144968	7.47217e-05	TRUE	TRUE	1.53677	1.57704	-0.040271
CRTC3	2.93963e-06	0.549786	0.905006	0.194567	7.50084e-05	TRUE	TRUE	3.61226	3.88531	-0.273048
STAU1	2.94096e-06	0.775535	1.2837	0.267371	7.50084e-05	TRUE	TRUE	2.95317	3.18593	-0.232753
FADS1	2.95457e-06	1.40141	2.33338	0.469448	7.512e-05	TRUE	TRUE	3.04953	2.68684	0.362688
RHPN1	2.96444e-06	0.664424	1.10519	0.223654	7.51361e-05	TRUE	TRUE	1.78576	1.57914	0.206622
ACOT11	2.9941e-06	1.39022	1.91021	0.87024	7.56521e-05	TRUE	TRUE	7.34415	6.26966	1.07449
CARF	3.02856e-06	-1.03175	-0.749058	-1.31445	7.6286e-05	TRUE	TRUE	1.58503	2.63122	-1.04619
CADM1	3.05397e-06	0.2711	0.401995	0.140205	7.66885e-05	TRUE	TRUE	10.4278	10.492	-0.0641702
CHI3L1	3.0734e-06	3.33972	5.26365	1.41578	7.69391e-05	TRUE	TRUE	4.17733	2.1459	2.03143
TLE3	3.11408e-06	0.826898	1.37831	0.275482	7.77182e-05	TRUE	TRUE	1.76703	1.84561	-0.0785828
PDXDC1	3.13436e-06	0.659083	1.12078	0.197388	7.79851e-05	TRUE	TRUE	3.94374	5.00352	-1.05978
TBL1X	3.1477e-06	0.779418	1.05419	0.504645	7.80783e-05	TRUE	TRUE	6.68432	7.05914	-0.374824
PAG1	3.24132e-06	0.452242	0.788476	0.116008	8.01561e-05	TRUE	TRUE	2.68582	2.7476	-0.0617711
SLC39A10	3.2855e-06	-1.57621	-0.444785	-2.70763	8.10026e-05	TRUE	TRUE	1.1326	2.39935	-1.26675
CDK13	3.29779e-06	-0.532341	-0.213169	-0.851513	8.10598e-05	TRUE	TRUE	5.43962	6.6913	-1.25167
MYO5A	3.31057e-06	-1.21969	-0.667325	-1.77205	8.11288e-05	TRUE	TRUE	2.45082	4.03841	-1.58758
HSD17B7	3.33238e-06	0.615365	1.41399	-0.183255	8.1418e-05	TRUE	TRUE	2.27296	1.73387	0.53909
ST3GAL1	3.35286e-06	0.61966	1.0009	0.23842	8.16733e-05	TRUE	TRUE	3.16271	3.7219	-0.559183
GAB2	3.44105e-06	1.61022	1.99173	1.22872	8.35713e-05	TRUE	TRUE	4.1349	4.5557	-0.420796
AL662796.1	3.49403e-06	1.1861	1.62389	0.748299	8.46053e-05	TRUE	TRUE	0.944425	0.945638	-0.00121365
CUL3	3.52815e-06	-0.870452	-0.506449	-1.23446	8.5178e-05	TRUE	TRUE	4.25123	5.50652	-1.25529
IST1	3.54677e-06	0.77459	1.20307	0.346107	8.53742e-05	TRUE	TRUE	2.47651	2.59205	-0.115536
C9orf3	3.60353e-06	0.587165	0.791072	0.383259	8.64847e-05	TRUE	TRUE	5.84408	6.43944	-0.595367
IFI16	3.62542e-06	1.43907	1.87357	1.00456	8.67542e-05	TRUE	TRUE	1.14914	0.790076	0.359063
KIAA1958	3.63974e-06	-1.32864	-0.910226	-1.74706	8.67701e-05	TRUE	TRUE	5.03842	6.4731	-1.43468
TMEM117	3.64741e-06	-1.09692	-0.781596	-1.41224	8.67701e-05	TRUE	TRUE	2.69753	4.18139	-1.48386
MN1	3.68707e-06	0.480924	1.00003	-0.0381838	8.74578e-05	TRUE	TRUE	1.09501	0.754654	0.340359
HPS5	3.72536e-06	0.330912	0.634943	0.0268804	8.81092e-05	TRUE	TRUE	1.52239	1.77813	-0.255742
AUH	3.83321e-06	0.965997	1.48813	0.443867	9.02279e-05	TRUE	TRUE	4.8072	5.42793	-0.620726
MUS81	3.83713e-06	0.565677	1.13095	0.000404782	9.02279e-05	TRUE	TRUE	1.17353	0.88062	0.292914
METTL15	3.87132e-06	-0.605345	-0.254844	-0.955847	9.07696e-05	TRUE	TRUE	5.00861	6.32046	-1.31185
SEPT9	3.99919e-06	1.8026	2.57768	1.02751	9.34982e-05	TRUE	TRUE	3.50988	2.64006	0.869823
GMDS-DT	4.04086e-06	-0.610816	-0.305159	-0.916473	9.42019e-05	TRUE	TRUE	5.84116	7.08732	-1.24616
ATG4B	4.0534e-06	0.692666	1.04666	0.338669	9.42241e-05	TRUE	TRUE	2.98689	2.94276	0.044122
AC108866.1	4.19317e-06	-1.46633	-0.823871	-2.10879	9.69854e-05	TRUE	TRUE	4.85754	5.95807	-1.10054
SMIM29	4.19602e-06	0.436251	1.08965	-0.217153	9.69854e-05	TRUE	TRUE	1.02808	0.870026	0.158053
CNOT6	4.32866e-06	-0.458606	-0.260404	-0.656809	9.97677e-05	TRUE	TRUE	1.24271	2.01441	-0.771698
NEDD4	4.40552e-06	0.905555	1.33972	0.471386	0.000101056	TRUE	TRUE	2.36996	2.34054	0.0294178
SLC25A33	4.40938e-06	-0.94964	-0.644478	-1.2548	0.000101056	TRUE	TRUE	2.92708	3.73059	-0.803516
TSPAN9	4.42885e-06	0.37682	0.622228	0.131412	0.000101217	TRUE	TRUE	1.33201	1.29519	0.0368124
TIAM2	4.4587e-06	0.838789	1.35234	0.325236	0.000101613	TRUE	TRUE	4.56704	4.61506	-0.0480136
NCOA3	4.48368e-06	-0.704672	-0.416397	-0.992946	0.000101897	TRUE	TRUE	1.8803	2.68191	-0.801603
ADAL	4.55133e-06	-0.767986	-0.534638	-1.00133	0.000103089	TRUE	TRUE	1.25696	1.95201	-0.695046
PCGF3	4.56145e-06	0.463965	0.775518	0.152412	0.000103089	TRUE	TRUE	1.77872	1.87363	-0.0949106
NADK2	4.59329e-06	-1.03353	-0.670925	-1.39614	0.000103521	TRUE	TRUE	3.73911	5.09961	-1.36049
EVL	4.61369e-06	0.820044	1.20695	0.433133	0.000103693	TRUE	TRUE	3.62366	3.37875	0.24491
ARFGEF3	4.65964e-06	-0.956928	-0.65425	-1.25961	0.000104437	TRUE	TRUE	2.22825	3.2083	-0.980049
NLGN2	4.68367e-06	0.711125	1.04867	0.37358	0.000104688	TRUE	TRUE	1.87882	1.5166	0.362223
AATK	4.74959e-06	-0.351877	-0.24191	-0.461844	0.00010587	TRUE	TRUE	0.879478	1.19344	-0.313959
IL6ST	4.79688e-06	1.11996	1.494	0.745923	0.000106632	TRUE	TRUE	4.80151	5.13296	-0.331456
GNA14-AS1	4.81781e-06	1.78073	3.29673	0.264724	0.000106806	TRUE	TRUE	3.03996	3.89848	-0.858527
MNT	4.8425e-06	0.499063	0.953632	0.0444945	0.000107061	TRUE	TRUE	1.22143	0.892969	0.328465
TMEM144	4.87882e-06	-0.882605	-0.57267	-1.19254	0.000107572	TRUE	TRUE	2.69329	3.25329	-0.560005
RPS6KA2	4.89584e-06	0.304545	0.410236	0.198855	0.000107656	TRUE	TRUE	9.38527	9.53354	-0.148269
CTNNA3	4.93397e-06	-0.865136	-0.642754	-1.08752	0.000108145	TRUE	TRUE	1.26498	1.84334	-0.578364
UBAP1	4.94467e-06	0.511641	1.0264	-0.00311881	0.000108145	TRUE	TRUE	3.85882	3.95678	-0.0979565
ANXA11	4.97405e-06	0.568919	0.933711	0.204128	0.000108496	TRUE	TRUE	1.66395	1.81092	-0.14697
BTG2	4.99643e-06	0.850054	1.7136	-0.013495	0.000108692	TRUE	TRUE	1.27469	0.804432	0.470253
CDC42SE1	5.01246e-06	0.407709	0.733601	0.081817	0.00010875	TRUE	TRUE	1.5675	1.72705	-0.15955
ABCC9	5.21334e-06	2.26358	3.03109	1.49606	0.000111915	TRUE	TRUE	4.68693	4.69738	-0.010448
EGLN1	5.18155e-06	-0.934698	-0.665357	-1.20404	0.000111915	TRUE	TRUE	1.79959	2.95037	-1.15078
LPGAT1	5.19058e-06	-0.836549	-0.548694	-1.1244	0.000111915	TRUE	TRUE	1.79909	2.79558	-0.996481
TMEM59	5.19964e-06	0.510562	0.824362	0.196763	0.000111915	TRUE	TRUE	2.66761	2.63661	0.0309932
KDM3A	5.22865e-06	-1.64797	-1.33971	-1.95624	0.000111948	TRUE	TRUE	2.48596	4.2362	-1.75024
ABCA3	5.375e-06	1.02581	1.49707	0.554546	0.000113596	TRUE	TRUE	2.67116	2.49305	0.178106
ACSS2	5.35278e-06	0.500433	0.9595	0.0413662	0.000113596	TRUE	TRUE	1.89435	1.44768	0.446668
AP000462.1	5.34068e-06	0.448761	1.14301	-0.245485	0.000113596	TRUE	TRUE	2.22128	2.88698	-0.665706
KHDRBS1	5.37542e-06	0.357118	0.690469	0.023768	0.000113596	TRUE	TRUE	2.62542	2.71678	-0.0913625
MVB12B	5.32249e-06	-0.892853	-0.531392	-1.25432	0.000113596	TRUE	TRUE	3.43858	4.49017	-1.05159
CLASP2	5.4919e-06	-0.582984	-0.294912	-0.871055	0.000115126	TRUE	TRUE	7.32041	8.41392	-1.09351
KIAA0586	5.48685e-06	0.736157	1.19642	0.275898	0.000115126	TRUE	TRUE	3.03405	3.37826	-0.344204
MKL2	5.50443e-06	1.03678	1.52163	0.551931	0.000115126	TRUE	TRUE	4.55981	5.21858	-0.658773
TMEM41B	5.46941e-06	0.747462	1.35189	0.143038	0.000115126	TRUE	TRUE	2.73781	2.52779	0.210013
PDE7B	5.57151e-06	-0.558243	-0.191831	-0.924654	0.00011623	TRUE	TRUE	6.41394	7.64364	-1.2297
MAOA	5.61282e-06	-1.54883	-1.24853	-1.84913	0.000116793	TRUE	TRUE	1.73126	3.1765	-1.44524
BICRAL	5.64822e-06	-1.16005	-0.793885	-1.52622	0.000117229	TRUE	TRUE	3.55789	5.09363	-1.53573
DEAF1	5.67763e-06	0.354879	0.822022	-0.112265	0.000117242	TRUE	TRUE	2.05022	1.95947	0.0907455
GABBR1	5.66484e-06	-0.970118	-0.568718	-1.37152	0.000117242	TRUE	TRUE	5.21299	5.56065	-0.347658
CDK18	5.73113e-06	-0.435807	-0.299031	-0.572583	0.000118047	TRUE	TRUE	1.1046	1.47998	-0.375382
SLC37A1	5.74904e-06	0.438509	0.762116	0.114902	0.000118117	TRUE	TRUE	1.55142	1.30615	0.245264
PIGC	5.86391e-06	-0.653418	-0.441736	-0.8651	0.000120173	TRUE	TRUE	1.27945	2.31069	-1.03124
SOBP	5.92721e-06	-1.15879	-0.754322	-1.56326	0.000121165	TRUE	TRUE	4.92709	5.76576	-0.838669
KIF5B	5.96007e-06	0.59093	0.996213	0.185648	0.000121532	TRUE	TRUE	3.19812	3.62168	-0.423553
CYP2J2	6.00269e-06	-0.932392	-0.675456	-1.18933	0.000122095	TRUE	TRUE	1.39653	2.6304	-1.23386
TRAF6	6.0734e-06	0.219991	0.4001	0.0398813	0.000123225	TRUE	TRUE	1.1509	1.11917	0.0317247
AVL9	6.16772e-06	0.65044	1.02083	0.280052	0.000124827	TRUE	TRUE	4.99618	5.43226	-0.436077
DDX46	6.2063e-06	-0.934099	-0.623978	-1.24422	0.000125296	TRUE	TRUE	2.78519	3.6821	-0.896911
ADPGK-AS1	6.28124e-06	0.4398	0.953327	-0.0737269	0.000126495	TRUE	TRUE	0.997233	1.02886	-0.0316285
PALLD	6.3114e-06	1.65729	2.26232	1.05226	0.000126789	TRUE	TRUE	7.48695	7.60629	-0.119341
BAHCC1	6.60364e-06	0.402367	0.673545	0.131188	0.000132333	TRUE	TRUE	1.11036	1.1574	-0.0470429
BARD1	6.75313e-06	2.35591	3.84549	0.866326	0.000134791	TRUE	TRUE	3.07626	2.39163	0.68463
MAPK8IP1	6.77187e-06	1.2634	2.34259	0.184211	0.000134791	TRUE	TRUE	1.09272	0.890965	0.201753
TMEM126B	6.776e-06	0.268357	0.520739	0.0159757	0.000134791	TRUE	TRUE	0.888745	1.10066	-0.21191
PAN3	6.93365e-06	-0.897189	-0.534691	-1.25969	0.000137591	TRUE	TRUE	3.95441	5.60438	-1.64996
DDR2	6.98043e-06	0.514914	0.856004	0.173823	0.000138182	TRUE	TRUE	3.4708	3.46187	0.00892686
TNFRSF10B	7.07047e-06	0.644583	1.1652	0.123969	0.000139625	TRUE	TRUE	1.14085	0.656983	0.483867
LINC02062	7.31139e-06	-1.21268	-0.722664	-1.70269	0.000143866	TRUE	TRUE	3.89932	5.15497	-1.25564
PNN	7.32062e-06	-0.899082	-0.596449	-1.20171	0.000143866	TRUE	TRUE	2.48691	3.34761	-0.860704
UBR5-AS1	7.35399e-06	0.496539	0.868438	0.124639	0.000144174	TRUE	TRUE	0.732593	0.846162	-0.113569
NRSN2	7.46004e-06	0.63291	1.18076	0.0850565	0.000145901	TRUE	TRUE	1.48488	1.35568	0.129205
PTTG1IP	7.58631e-06	0.401599	0.756968	0.04623	0.000148015	TRUE	TRUE	3.49672	3.81922	-0.322504
P2RY14	7.64567e-06	0.532956	1.36403	-0.298117	0.000148816	TRUE	TRUE	2.36414	3.34215	-0.978011
PPP2CB	7.8065e-06	0.54477	0.895908	0.193632	0.000151584	TRUE	TRUE	4.43324	4.04646	0.386781
CPNE8	7.82985e-06	1.8288	2.31227	1.34532	0.000151675	TRUE	TRUE	5.00748	5.06393	-0.056452
LRP6	7.90714e-06	-1.06493	-0.707177	-1.42268	0.000152809	TRUE	TRUE	3.4058	4.95179	-1.54599
YLPM1	7.98927e-06	-1.19329	-0.799228	-1.58735	0.00015403	TRUE	TRUE	3.21984	4.65828	-1.43844
MYO1E	8.04589e-06	1.45074	2.57034	0.331141	0.000154755	TRUE	TRUE	3.34175	2.52714	0.814616
CTDSP2	8.07856e-06	0.661019	1.2197	0.102334	0.000155017	TRUE	TRUE	2.76552	2.86005	-0.0945246
DLG5	8.28144e-06	0.422176	0.762412	0.0819395	0.000158536	TRUE	TRUE	2.88485	3.28791	-0.403055
AC007495.1	8.31236e-06	-0.872178	-0.590457	-1.1539	0.000158754	TRUE	TRUE	1.61444	2.69169	-1.07725
CNTLN	8.33231e-06	0.643137	1.01645	0.269824	0.000158763	TRUE	TRUE	3.22836	3.97954	-0.751172
EPB41L2	8.3604e-06	-0.725882	-0.358917	-1.09285	0.000158926	TRUE	TRUE	5.46575	6.77149	-1.30574
MRPL19	8.45886e-06	-0.745482	-0.483303	-1.00766	0.000160423	TRUE	TRUE	1.35961	2.02251	-0.662893
RAB27A	8.59217e-06	0.576427	0.882773	0.270081	0.000162569	TRUE	TRUE	1.94638	1.96794	-0.0215599
TANGO2	8.612e-06	0.521655	0.827813	0.215497	0.000162569	TRUE	TRUE	1.20897	1.17894	0.0300388
COG5	8.82043e-06	0.620417	0.931471	0.309363	0.000166118	TRUE	TRUE	5.61124	6.29222	-0.680975
AC007193.2	8.87777e-06	0.595837	1.93425	-0.74258	0.000166812	TRUE	TRUE	1.61292	2.32097	-0.708053
MOB3B	8.9373e-06	-1.29818	-0.998956	-1.5974	0.000167544	TRUE	TRUE	1.11636	2.64394	-1.52759
RAB30	8.96552e-06	-0.988857	-0.509313	-1.4684	0.000167686	TRUE	TRUE	3.8643	5.32328	-1.45898
GLI3	9.01291e-06	-0.637647	-0.296942	-0.978353	0.000168186	TRUE	TRUE	6.24915	7.36535	-1.11621
CTSA	9.25482e-06	0.389717	0.693796	0.0856377	0.000171911	TRUE	TRUE	1.62889	1.45049	0.178403
TSNARE1	9.24911e-06	-0.477308	-0.321907	-0.63271	0.000171911	TRUE	TRUE	0.836406	1.37486	-0.538455
EMP2	9.3808e-06	0.920782	1.53459	0.306978	0.000173579	TRUE	TRUE	1.04259	0.788258	0.254332
PKNOX2	9.38726e-06	0.624814	0.94301	0.306617	0.000173579	TRUE	TRUE	2.59194	2.33394	0.257999
PIGA	9.49439e-06	0.236473	0.507983	-0.0350383	0.000175162	TRUE	TRUE	0.977832	0.828198	0.149634
FAM184A	9.55584e-06	-0.653863	-0.171695	-1.13603	0.000175897	TRUE	TRUE	6.27781	7.33835	-1.06054
IGFBP7	9.58726e-06	1.74711	2.23908	1.25513	0.000176077	TRUE	TRUE	6.00734	4.97758	1.02976
IL6R	9.6142e-06	0.898769	1.49642	0.301119	0.000176174	TRUE	TRUE	2.78019	3.01678	-0.236593
MARK4	9.664e-06	0.460371	0.855513	0.0652292	0.000176688	TRUE	TRUE	2.51524	2.45212	0.0631153
KIF21A	9.72657e-06	-1.45441	-0.987507	-1.92132	0.000177412	TRUE	TRUE	5.79637	6.95696	-1.16059
PLEKHM2	9.77438e-06	0.822126	1.43311	0.211142	0.000177412	TRUE	TRUE	2.5504	2.27694	0.273462
SPEG	9.79083e-06	0.547673	1.14833	-0.0529828	0.000177412	TRUE	TRUE	1.69427	1.44005	0.254216
SULT1A1	9.78659e-06	-0.765146	-0.542254	-0.988038	0.000177412	TRUE	TRUE	1.27853	1.92921	-0.650676
PCBD2	9.98151e-06	-0.918052	-0.618306	-1.2178	0.000180466	TRUE	TRUE	1.51738	2.61457	-1.0972
WDR60	1.02005e-05	-0.814249	-0.432665	-1.19583	0.000184017	TRUE	TRUE	4.37592	5.19595	-0.82003
IL3RA	1.04257e-05	0.775645	1.12705	0.424237	0.000187663	TRUE	TRUE	1.237	1.56834	-0.331333
CSTB	1.04922e-05	1.22847	2.08526	0.371675	0.000188442	TRUE	TRUE	1.81966	1.00232	0.817337
XPA	1.05386e-05	-0.73738	-0.50861	-0.966149	0.000188859	TRUE	TRUE	1.65075	2.33541	-0.684661
AC092164.1	1.06107e-05	0.523092	0.820313	0.225872	0.000188904	TRUE	TRUE	0.744432	0.725109	0.0193238
LYN	1.06027e-05	0.307422	0.668372	-0.0535276	0.000188904	TRUE	TRUE	2.00162	2.13666	-0.135044
UBXN6	1.05771e-05	0.563676	0.87004	0.257311	0.000188904	TRUE	TRUE	0.722593	0.733768	-0.011175
KLHL13	1.0736e-05	0.45052	0.725924	0.175117	0.000190301	TRUE	TRUE	0.864635	0.810978	0.0536563
SUSD6	1.07237e-05	1.40132	1.89593	0.906706	0.000190301	TRUE	TRUE	1.92058	1.97811	-0.057532
RORA-AS1	1.08117e-05	0.299413	0.839751	-0.240926	0.000190812	TRUE	TRUE	2.11647	3.30234	-1.18587
SLC25A37	1.0798e-05	0.629863	1.03743	0.222297	0.000190812	TRUE	TRUE	3.9813	3.67469	0.306603
H6PD	1.09238e-05	0.545458	0.908187	0.182729	0.000192372	TRUE	TRUE	1.69975	1.76916	-0.0694103
CEP192	1.09848e-05	-0.900323	-0.540177	-1.26047	0.000192613	TRUE	TRUE	3.42604	4.81466	-1.38863
SERF2	1.09769e-05	-0.73366	-0.43387	-1.03345	0.000192613	TRUE	TRUE	0.995432	1.86309	-0.867656
RNF114	1.10507e-05	0.174911	0.422613	-0.0727912	0.000193352	TRUE	TRUE	1.27565	1.56285	-0.287197
LRCH1	1.1153e-05	-0.137608	0.0587042	-0.33392	0.000194723	TRUE	TRUE	1.41804	1.60061	-0.182569
CSNK2A2	1.13658e-05	-0.4345	-0.208522	-0.660478	0.000198013	TRUE	TRUE	1.04291	1.55432	-0.511408
ZBTB7C	1.14938e-05	1.2086	2.23111	0.186095	0.000199815	TRUE	TRUE	3.62641	3.38198	0.244423
NFIC	1.1544e-05	0.581774	1.02132	0.142227	0.00020026	TRUE	TRUE	4.21038	4.13219	0.0781872
PXDC1	1.16491e-05	1.09541	1.97067	0.220154	0.000201653	TRUE	TRUE	1.36033	1.13138	0.228951
CPEB3	1.16981e-05	-0.943154	-0.565526	-1.32078	0.000202071	TRUE	TRUE	5.78887	6.98699	-1.19812
IER5L	1.18909e-05	1.20968	2.60345	-0.184081	0.000204533	TRUE	TRUE	1.76973	0.803023	0.966705
ZBTB20	1.18699e-05	-0.0431123	0.0441458	-0.130371	0.000204533	TRUE	TRUE	11.2841	11.4865	-0.202429
GOLGA5	1.20432e-05	-0.38544	-0.205571	-0.565309	0.000206716	TRUE	TRUE	0.828145	1.29893	-0.470783
SULT1C4	1.20992e-05	0.450492	0.743383	0.157601	0.000207241	TRUE	TRUE	0.603142	0.804583	-0.201441
CCDC171	1.2184e-05	-1.24216	-0.901529	-1.5828	0.000207903	TRUE	TRUE	3.31801	4.33581	-1.0178
GAREM1	1.2189e-05	-0.496044	-0.200188	-0.791899	0.000207903	TRUE	TRUE	6.63338	7.76195	-1.12856
AASS	1.2289e-05	1.43304	2.10812	0.757966	0.000208733	TRUE	TRUE	4.20534	4.71761	-0.512272
COG3	1.22856e-05	-0.72191	-0.494602	-0.949218	0.000208733	TRUE	TRUE	1.25812	2.15455	-0.896428
AC010618.3	1.24195e-05	0.481601	0.840305	0.122897	0.000209637	TRUE	TRUE	1.15963	1.16159	-0.00195894
CCDC88C	1.24064e-05	0.507349	0.840575	0.174124	0.000209637	TRUE	TRUE	0.691932	0.824243	-0.132311
MYL6	1.24114e-05	0.815393	1.53739	0.0933958	0.000209637	TRUE	TRUE	1.14477	1.28339	-0.138621
SNX27	1.24562e-05	-0.696501	-0.452338	-0.940665	0.000209822	TRUE	TRUE	1.54532	2.30399	-0.758671
CLMN	1.25342e-05	0.702918	1.017	0.388836	0.000210698	TRUE	TRUE	2.59199	2.37976	0.212228
AL359710.1	1.26226e-05	-0.804697	-0.46775	-1.14164	0.000211718	TRUE	TRUE	2.48825	3.39856	-0.910304
RIC8B	1.26469e-05	0.353925	0.705236	0.00261456	0.000211718	TRUE	TRUE	2.8332	3.52635	-0.693148
HMBOX1	1.27126e-05	1.14531	1.57049	0.720134	0.000212382	TRUE	TRUE	6.46029	6.77429	-0.314005
LINC02256	1.28614e-05	0.572039	0.915965	0.228114	0.000214426	TRUE	TRUE	3.52621	4.20775	-0.681536
CRIM1	1.30288e-05	0.961658	1.33218	0.591137	0.00021591	TRUE	TRUE	4.84328	5.44859	-0.605314
NCOR2	1.3026e-05	0.484297	0.920152	0.0484414	0.00021591	TRUE	TRUE	3.86804	4.16373	-0.295692
PDE4DIP	1.303e-05	-0.707019	-0.446283	-0.967755	0.00021591	TRUE	TRUE	8.76731	9.56938	-0.802074
ERBIN	1.31079e-05	0.527896	0.816079	0.239713	0.00021676	TRUE	TRUE	8.82462	9.29709	-0.472464
AC069368.1	1.31346e-05	0.766472	1.67575	-0.142806	0.00021676	TRUE	TRUE	2.92559	1.98553	0.940065
SHMT1	1.32009e-05	0.339094	0.641469	0.03672	0.000217413	TRUE	TRUE	0.929443	0.905236	0.0242073
CATSPERE	1.33094e-05	-1.05281	-0.751338	-1.35429	0.000218758	TRUE	TRUE	1.44797	2.52517	-1.0772
ACTN1	1.34209e-05	0.764062	2.87856	-1.35043	0.000219704	TRUE	TRUE	2.33582	1.65703	0.678792
GLG1	1.33966e-05	0.47539	0.763427	0.187353	0.000219704	TRUE	TRUE	6.13276	6.49299	-0.360233
DEDD	1.34505e-05	0.281961	0.553738	0.0101834	0.000219746	TRUE	TRUE	0.752966	0.995431	-0.242466
NME9	1.35338e-05	0.594968	0.898032	0.291903	0.000220664	TRUE	TRUE	1.96145	1.91886	0.0425875
AC072022.1	1.35771e-05	0.921233	1.66017	0.182297	0.000220926	TRUE	TRUE	0.945748	1.16579	-0.220039
TAP1	1.3907e-05	0.223594	0.644087	-0.1969	0.000225843	TRUE	TRUE	0.896041	0.734122	0.161919
ATAD2	1.39423e-05	0.211162	0.422347	-2.24029e-05	0.000225966	TRUE	TRUE	1.28925	1.53351	-0.244266
ANAPC1	1.4093e-05	-0.670236	-0.388955	-0.951516	0.000227502	TRUE	TRUE	1.91459	2.93709	-1.0225
MTERF2	1.40864e-05	0.516501	0.886228	0.146774	0.000227502	TRUE	TRUE	1.62022	1.57599	0.0442264
AP003086.2	1.41316e-05	0.579971	0.880991	0.278951	0.000227621	TRUE	TRUE	1.0787	1.77001	-0.691308
ARFIP1	1.42123e-05	-0.898655	-0.603035	-1.19427	0.000227621	TRUE	TRUE	2.3659	3.54704	-1.18114
CORO2B	1.42075e-05	0.646639	1.00709	0.286183	0.000227621	TRUE	TRUE	3.35475	3.33106	0.0236914
TRAF3IP2	1.41622e-05	0.524058	1.04305	0.00506851	0.000227621	TRUE	TRUE	2.50001	3.04288	-0.542865
HIP1R	1.44386e-05	-1.26841	-0.487052	-2.04977	0.00023079	TRUE	TRUE	3.68863	4.59436	-0.905732
MIR646HG	1.44878e-05	0.713817	1.26126	0.166371	0.000231123	TRUE	TRUE	1.45719	1.15768	0.29951
SPEN	1.47034e-05	-0.71512	-0.36195	-1.06829	0.000234103	TRUE	TRUE	4.26655	5.18833	-0.921786
RNF157	1.47475e-05	0.439716	1.10857	-0.229134	0.000234347	TRUE	TRUE	3.41425	3.18146	0.232783
AL117335.1	1.48499e-05	0.357735	0.717647	-0.00217705	0.000235515	TRUE	TRUE	2.86781	3.59318	-0.725365
NUS1	1.49842e-05	-0.668578	-0.428631	-0.908524	0.000236722	TRUE	TRUE	1.61735	2.34558	-0.728227
PRKCA-AS1	1.49552e-05	0.760316	1.72942	-0.208791	0.000236722	TRUE	TRUE	2.06299	2.62196	-0.558972
DYNLT1	1.51016e-05	0.234697	0.4614	0.00799466	0.000238113	TRUE	TRUE	0.919813	0.880824	0.0389886
ADAM17	1.55052e-05	0.47791	0.78016	0.17566	0.000244005	TRUE	TRUE	2.07098	2.26051	-0.18954
PXN	1.55414e-05	0.655319	1.01109	0.299549	0.000244103	TRUE	TRUE	1.23672	1.20178	0.0349415
COL6A1	1.56148e-05	0.632365	0.945692	0.319038	0.000244482	TRUE	TRUE	1.82457	1.52049	0.304073
TMEM87A	1.56257e-05	0.529144	0.879844	0.178444	0.000244482	TRUE	TRUE	3.24707	3.6421	-0.395028
NUP85	1.56638e-05	0.582276	0.880585	0.283967	0.000244608	TRUE	TRUE	0.998632	1.1236	-0.124969
MAP9	1.57212e-05	-1.02474	-0.745982	-1.30349	0.000245034	TRUE	TRUE	0.786528	1.94808	-1.16156
B3GLCT	1.58624e-05	-1.49747	-1.11291	-1.88203	0.000246436	TRUE	TRUE	1.82407	3.08931	-1.26524
CTNNB1	1.58718e-05	0.714743	1.13066	0.298823	0.000246436	TRUE	TRUE	3.50126	4.03419	-0.532933
CDK11A	1.59159e-05	-0.451019	-0.282973	-0.619064	0.000246651	TRUE	TRUE	0.557608	0.913334	-0.355726
AC118549.1	1.6086e-05	-1.39116	-1.02432	-1.758	0.000248813	TRUE	TRUE	3.2603	4.71647	-1.45616
ULK1	1.61819e-05	0.694084	1.18911	0.199055	0.000249821	TRUE	TRUE	2.19443	1.85948	0.334951
SNTA1	1.63142e-05	-0.167315	0.773337	-1.10797	0.000251129	TRUE	TRUE	3.94999	4.31963	-0.369639
TMX3	1.63283e-05	-0.648743	-0.354706	-0.94278	0.000251129	TRUE	TRUE	1.77667	2.64897	-0.872293
BCO1	1.64392e-05	0.579091	1.10969	0.048496	0.000252357	TRUE	TRUE	0.99356	1.25133	-0.257774
GRB2	1.65289e-05	-0.22849	0.0280797	-0.485061	0.000253257	TRUE	TRUE	1.6925	2.17821	-0.485706
TMEM51	1.65928e-05	0.428327	0.720288	0.136365	0.000253757	TRUE	TRUE	1.17105	0.971196	0.199859
ATP2B4	1.6728e-05	1.03428	1.46941	0.59914	0.000254352	TRUE	TRUE	6.60453	6.51111	0.0934119
IQCK	1.66676e-05	-0.596031	-0.279022	-0.913039	0.000254352	TRUE	TRUE	4.73637	6.01256	-1.27619
ITGB4	1.6745e-05	0.672388	0.9192	0.425576	0.000254352	TRUE	TRUE	5.46748	5.82426	-0.356783
RELL1	1.67568e-05	0.408368	1.08685	-0.270115	0.000254352	TRUE	TRUE	2.77982	3.05902	-0.279206
BORCS5	1.67928e-05	-0.799911	-0.519728	-1.08009	0.000254425	TRUE	TRUE	1.90444	2.77187	-0.86743
TUBE1	1.69179e-05	-0.597099	-0.373149	-0.821049	0.000255844	TRUE	TRUE	1.22055	1.8844	-0.663853
TTC28	1.72356e-05	-0.444337	-0.209734	-0.678939	0.000260164	TRUE	TRUE	7.20018	8.45564	-1.25546
HAT1	1.72946e-05	0.497721	0.904469	0.090972	0.000260571	TRUE	TRUE	1.33421	1.39134	-0.0571348
NPM1	1.78081e-05	0.17504	0.512466	-0.162386	0.000267813	TRUE	TRUE	0.869539	1.20698	-0.337444
ARHGEF10L	1.78728e-05	2.0683	2.92461	1.21199	0.000268162	TRUE	TRUE	5.39123	4.40462	0.98661
DERA	1.79061e-05	0.91389	1.29528	0.532499	0.000268162	TRUE	TRUE	1.84711	2.14201	-0.294898
FARS2	1.79632e-05	-0.799097	-0.250096	-1.3481	0.000268162	TRUE	TRUE	4.16373	5.58396	-1.42023
SMAP1	1.79402e-05	-0.893973	-0.558675	-1.22927	0.000268162	TRUE	TRUE	3.04855	4.23949	-1.19094
NASP	1.79981e-05	-1.28112	-0.979554	-1.58269	0.000268192	TRUE	TRUE	2.70156	4.09731	-1.39575
FBXL17	1.80808e-05	-0.706741	-0.341911	-1.07157	0.000268783	TRUE	TRUE	6.60312	7.98958	-1.38646
PRPF40A	1.81039e-05	-0.799597	-0.507345	-1.09185	0.000268783	TRUE	TRUE	2.33911	3.36751	-1.0284
CNP	1.82283e-05	-0.537984	-0.38423	-0.691737	0.000269647	TRUE	TRUE	0.92947	1.21849	-0.289023
PITPNC1	1.82102e-05	0.158497	0.238824	0.0781689	0.000269647	TRUE	TRUE	11.3483	11.3824	-0.034074
AP003025.2	1.83751e-05	0.0542883	0.499026	-0.390449	0.000271242	TRUE	TRUE	1.11558	1.66444	-0.548859
BACE2	1.84114e-05	0.504075	0.904819	0.10333	0.000271242	TRUE	TRUE	1.30574	0.850279	0.455456
ZNF460	1.84362e-05	0.227111	0.415844	0.0383785	0.000271242	TRUE	TRUE	0.848501	0.899502	-0.0510004
GABPB1-AS1	1.84838e-05	-1.37951	-0.775625	-1.9834	0.000271451	TRUE	TRUE	3.62044	4.86736	-1.24692
TMEM132C	1.86501e-05	1.1966	2.00027	0.392927	0.0002734	TRUE	TRUE	2.98525	2.73621	0.249047
PLCD3	1.87659e-05	0.435357	0.790328	0.0803868	0.000274604	TRUE	TRUE	1.44454	1.2	0.244538
BCL6	1.89483e-05	1.14054	1.68599	0.595094	0.000276774	TRUE	TRUE	7.7098	7.26835	0.441453
PSAP	1.90144e-05	0.261749	0.561845	-0.0383473	0.000277242	TRUE	TRUE	5.54878	5.30859	0.240191
HIVEP2	1.9051e-05	1.04058	1.42578	0.655387	0.00027728	TRUE	TRUE	4.43375	5.1022	-0.668452
RPL21	1.90895e-05	0.237883	0.450339	0.0254282	0.000277343	TRUE	TRUE	0.715715	0.751737	-0.036022
FAM155A	1.91784e-05	-0.276719	-0.132863	-0.420575	0.000278138	TRUE	TRUE	9.31868	9.9601	-0.641421
OTUD4	1.97493e-05	0.0104649	0.290523	-0.269593	0.000285909	TRUE	TRUE	1.73105	2.3234	-0.59235
FAF2	1.98293e-05	0.607099	0.941601	0.272597	0.000286556	TRUE	TRUE	2.57313	2.73216	-0.159032
ATP6V0E2	1.99761e-05	-0.0190905	0.981287	-1.01947	0.000288166	TRUE	TRUE	1.02351	1.07835	-0.054845
ANGEL1	2.02245e-05	-0.509901	-0.28096	-0.738842	0.000291232	TRUE	TRUE	0.87715	1.43741	-0.560264
IPMK	2.03187e-05	-0.378312	-0.24017	-0.516455	0.000292073	TRUE	TRUE	0.806254	1.32101	-0.514756
HDAC5	2.04842e-05	0.36676	0.664428	0.0690922	0.000293932	TRUE	TRUE	1.5419	1.31827	0.223632
TATDN1	2.05821e-05	-0.716947	-0.447495	-0.986398	0.000294816	TRUE	TRUE	1.62071	2.50847	-0.887761
PRSS23	2.0788e-05	0.817019	1.21021	0.423827	0.000297243	TRUE	TRUE	1.53379	2.14543	-0.611639
NGLY1	2.08551e-05	-0.782701	-0.500598	-1.0648	0.000297679	TRUE	TRUE	1.44978	2.36767	-0.917885
DAPK3	2.12069e-05	0.357457	0.656612	0.058302	0.000302159	TRUE	TRUE	0.86748	0.756732	0.110748
PNKD	2.12432e-05	0.196713	0.953052	-0.559625	0.000302159	TRUE	TRUE	1.69315	2.19475	-0.501604
FBRSL1	2.12968e-05	0.487825	0.766554	0.209096	0.000302392	TRUE	TRUE	1.90367	1.64653	0.257138
AC048382.5	2.15916e-05	-0.311212	-0.111043	-0.511381	0.00030508	TRUE	TRUE	0.596415	0.808209	-0.211794
MT2A	2.15986e-05	0.910189	1.25503	0.565348	0.00030508	TRUE	TRUE	4.62773	4.57948	0.048251
RNPEP	2.15847e-05	-0.111177	0.111926	-0.33428	0.00030508	TRUE	TRUE	0.590895	0.911363	-0.320468
GALNT15	2.16699e-05	1.42649	2.38621	0.46677	0.000305557	TRUE	TRUE	2.2721	1.9993	0.272792
LMBR1L	2.18354e-05	0.531801	0.82301	0.240592	0.000307002	TRUE	TRUE	1.31426	1.26371	0.0505565
ZFYVE9	2.18479e-05	-0.732616	-0.384501	-1.08073	0.000307002	TRUE	TRUE	3.24113	4.43093	-1.1898
ZMYND8	2.22833e-05	-1.45028	-0.617889	-2.28268	0.000312581	TRUE	TRUE	3.90717	5.83038	-1.92321
CLEC2D	2.24081e-05	0.381381	0.653006	0.109757	0.000313423	TRUE	TRUE	0.700206	0.830156	-0.12995
TUBGCP5	2.24204e-05	-0.777653	-0.499109	-1.0562	0.000313423	TRUE	TRUE	0.884506	1.59674	-0.712231
RPL13	2.26568e-05	-2.66556	-1.73194	-3.59918	0.000316185	TRUE	TRUE	0.468565	1.75803	-1.28947
DNAH7	2.28108e-05	-1.55319	-1.07405	-2.03233	0.000317789	TRUE	TRUE	5.74075	7.72377	-1.98302
MYH10	2.30482e-05	-0.797651	-0.49815	-1.09715	0.000320547	TRUE	TRUE	2.1111	3.20791	-1.09681
EIF4G3	2.31906e-05	-0.877928	-0.527762	-1.22809	0.000321977	TRUE	TRUE	6.15596	7.54832	-1.39236
ARHGAP12	2.36536e-05	-0.672461	-0.349792	-0.995131	0.000327288	TRUE	TRUE	2.7061	3.66659	-0.960492
SPPL2A	2.36286e-05	0.489138	0.817623	0.160653	0.000327288	TRUE	TRUE	2.87009	3.02366	-0.153571
CTNND2	2.39168e-05	-0.0499727	0.0715372	-0.171483	0.000330368	TRUE	TRUE	11.4527	11.4767	-0.0240003
HPN	2.40401e-05	0.531848	1.00804	0.0556557	0.000331509	TRUE	TRUE	1.16903	1.10605	0.0629794
NECTIN2	2.40972e-05	0.367363	0.599978	0.134748	0.000331734	TRUE	TRUE	1.3268	1.10313	0.22367
MED28	2.45152e-05	0.362521	0.629527	0.0955148	0.000336918	TRUE	TRUE	1.75887	1.91476	-0.155889
ZFP36	2.46314e-05	2.36401	4.69243	0.0355952	0.000337945	TRUE	TRUE	2.66506	1.44344	1.22161
TGFBR1	2.46989e-05	-0.0930277	0.123528	-0.309583	0.0003383	TRUE	TRUE	0.910541	1.21411	-0.303572
COMMD10	2.49351e-05	-1.08984	-0.740498	-1.43919	0.000340389	TRUE	TRUE	3.45717	4.51505	-1.05788
TMCC2	2.49012e-05	1.37179	2.32161	0.421966	0.000340389	TRUE	TRUE	1.8283	1.46568	0.362619
CALU	2.49815e-05	0.620652	0.948321	0.292984	0.000340452	TRUE	TRUE	1.75503	1.78421	-0.0291835
RSAD1	2.50343e-05	0.42349	0.674243	0.172737	0.000340601	TRUE	TRUE	1.17217	0.79048	0.381694
HAVCR2	2.52825e-05	0.440601	0.934941	-0.0537388	0.000342656	TRUE	TRUE	0.970123	0.937653	0.0324699
KLHL21	2.53539e-05	0.149915	0.475966	-0.176135	0.000342656	TRUE	TRUE	1.86874	1.99152	-0.122777
MRVI1-AS1	2.5325e-05	0.538039	0.906534	0.169544	0.000342656	TRUE	TRUE	0.871344	1.19901	-0.327671
PLSCR4	2.53189e-05	1.1102	1.40124	0.819165	0.000342656	TRUE	TRUE	6.62069	7.28902	-0.668334
WDR12	2.54417e-05	-0.550449	-0.310394	-0.790505	0.000343273	TRUE	TRUE	1.01319	1.59645	-0.583266
TDRD3	2.57492e-05	-0.621827	-0.245809	-0.997844	0.000346847	TRUE	TRUE	5.27291	6.32153	-1.04863
BHLHE40	2.58714e-05	1.12625	2.32315	-0.070653	0.000347342	TRUE	TRUE	2.44075	1.88055	0.560199
MIS12	2.58709e-05	-0.116164	0.0733026	-0.30563	0.000347342	TRUE	TRUE	0.643009	0.991381	-0.348371
MEF2D	2.60123e-05	0.389041	0.826845	-0.0487619	0.00034866	TRUE	TRUE	1.81848	1.58338	0.235101
C12orf29	2.62703e-05	0.409212	0.708047	0.110377	0.000351538	TRUE	TRUE	0.606469	1.40116	-0.794691
LINC01727	2.63558e-05	-0.874666	-0.625638	-1.12369	0.000352103	TRUE	TRUE	0.752138	1.27869	-0.526554
MYLK	2.64529e-05	1.54169	2.07158	1.01179	0.000352821	TRUE	TRUE	3.89272	3.36578	0.526937
CHST6	2.6583e-05	1.16787	2.1496	0.186141	0.000353977	TRUE	TRUE	1.07024	0.632013	0.438223
ZC3H4	2.66819e-05	-0.459741	-0.255471	-0.664011	0.000354713	TRUE	TRUE	0.819625	1.33252	-0.5129
RSRC2	2.68726e-05	0.594329	1.1476	0.0410538	0.000356514	TRUE	TRUE	3.06362	3.18054	-0.116916
TBC1D14	2.69051e-05	0.0338978	0.357844	-0.290048	0.000356514	TRUE	TRUE	1.69303	2.29893	-0.605907
CTTNBP2NL	2.70946e-05	0.651185	1.08547	0.216895	0.000358228	TRUE	TRUE	1.51976	1.4725	0.0472517
RBM41	2.71225e-05	-0.442256	-0.179738	-0.704774	0.000358228	TRUE	TRUE	1.59408	2.51259	-0.918517
EPHX2	2.72945e-05	0.512138	0.814463	0.209813	0.000359916	TRUE	TRUE	1.50471	1.42684	0.0778686
TMEM176B	2.73636e-05	0.470338	0.744457	0.196219	0.000360244	TRUE	TRUE	0.985652	0.969156	0.0164964
CDHR3	2.74423e-05	0.868963	1.16272	0.575206	0.000360696	TRUE	TRUE	7.15338	7.27132	-0.117938
MR1	2.75415e-05	0.26173	0.473527	0.0499326	0.000360834	TRUE	TRUE	0.886448	0.779959	0.106489
UAP1	2.75093e-05	0.297542	0.562088	0.0329965	0.000360834	TRUE	TRUE	0.921267	1.12967	-0.2084
AC009133.1	2.7666e-05	0.568999	0.972872	0.165125	0.000361882	TRUE	TRUE	0.683147	0.865065	-0.181918
MLLT10	2.78106e-05	-0.607722	-0.259339	-0.956106	0.00036319	TRUE	TRUE	5.85771	7.10338	-1.24567
KBTBD11	2.78594e-05	0.280275	0.677394	-0.116845	0.000363244	TRUE	TRUE	2.04983	2.24965	-0.199818
UBE2H	2.79339e-05	0.807029	1.19217	0.421889	0.000363633	TRUE	TRUE	5.22943	5.88064	-0.651219
ENTPD2	2.82624e-05	0.592089	0.869896	0.314282	0.00036732	TRUE	TRUE	1.38665	0.814985	0.571666
RAB34	2.83456e-05	-0.140021	0.163115	-0.443156	0.000367814	TRUE	TRUE	1.75685	1.97083	-0.213987
IL33	2.84093e-05	0.624232	1.06785	0.180612	0.000368054	TRUE	TRUE	1.87911	2.04071	-0.161605
GIT2	2.87529e-05	-0.484254	-0.202229	-0.766278	0.000371914	TRUE	TRUE	1.69504	2.22676	-0.531716
ARID4B	2.88478e-05	0.461909	0.780899	0.142918	0.000372548	TRUE	TRUE	5.7625	6.3375	-0.575006
HNRNPF	2.89076e-05	0.689744	1.31942	0.0600661	0.000372729	TRUE	TRUE	1.63218	1.43331	0.198872
HMGCR	2.90222e-05	0.823267	1.50431	0.142228	0.000373615	TRUE	TRUE	2.26847	1.28846	0.980017
DPH5	2.90939e-05	-0.658924	-0.421393	-0.896454	0.000373946	TRUE	TRUE	0.747811	1.36194	-0.614133
NEGR1	2.91918e-05	-2.27411	-0.858214	-3.69002	0.000374613	TRUE	TRUE	1.73446	4.19289	-2.45843
NSUN2	2.92488e-05	-0.596291	-0.380151	-0.812432	0.000374753	TRUE	TRUE	1.03667	1.96029	-0.923614
TYW1B	2.93685e-05	-0.594576	-0.322072	-0.86708	0.000375695	TRUE	TRUE	1.43942	2.22933	-0.789913
ASAP1	2.9533e-05	0.424903	0.638296	0.21151	0.000377206	TRUE	TRUE	7.17535	7.50616	-0.330806
ASTN1	2.97212e-05	-1.26042	-0.825634	-1.69521	0.000379016	TRUE	TRUE	5.73422	6.83454	-1.10032
DAZAP1	2.98691e-05	0.28132	0.576333	-0.0136939	0.000379711	TRUE	TRUE	1.80164	1.98771	-0.186075
DNAJC11	2.98437e-05	-0.738873	-0.465581	-1.01217	0.000379711	TRUE	TRUE	1.21027	1.95293	-0.742655
TRIM44	3.02195e-05	-0.984087	-0.62738	-1.34079	0.000383566	TRUE	TRUE	4.12971	5.15361	-1.0239
C9orf72	3.05539e-05	-0.524609	-0.330972	-0.718247	0.000387206	TRUE	TRUE	0.970024	1.96141	-0.991385
AC245297.3	3.07901e-05	-1.69323	-0.988626	-2.39784	0.000388485	TRUE	TRUE	6.0375	7.58261	-1.54511
MARCH8	3.08458e-05	-0.759903	-0.521306	-0.998499	0.000388485	TRUE	TRUE	1.49262	2.59976	-1.10714
RIN3	3.08416e-05	0.525208	0.856771	0.193645	0.000388485	TRUE	TRUE	1.18374	1.04334	0.140393
UROS	3.08209e-05	-0.738913	-0.499745	-0.978082	0.000388485	TRUE	TRUE	1.17393	1.72594	-0.552005
SGSM2	3.09743e-05	0.602064	0.939827	0.2643	0.000389501	TRUE	TRUE	2.57628	2.51374	0.0625378
TCAF1	3.13311e-05	-0.229619	0.0517108	-0.510948	0.00039338	TRUE	TRUE	2.40154	3.24928	-0.847742
NLN	3.14958e-05	-1.05444	-0.769209	-1.33967	0.000394838	TRUE	TRUE	1.224	2.37753	-1.15353
PACS1	3.1618e-05	0.801249	1.15047	0.452032	0.00039576	TRUE	TRUE	6.4141	6.36239	0.0517069
ACSL4	3.17204e-05	0.349332	0.769679	-0.0710153	0.000395823	TRUE	TRUE	2.11433	1.83665	0.277678
CASP3	3.16794e-05	-0.441065	-0.274678	-0.607453	0.000395823	TRUE	TRUE	0.854184	1.21485	-0.360665
CCP110	3.19808e-05	-0.670882	-0.450502	-0.891261	0.000397853	TRUE	TRUE	1.4338	2.10296	-0.66916
MCEE	3.19568e-05	-0.45279	-0.224817	-0.680762	0.000397853	TRUE	TRUE	0.886339	1.49899	-0.612655
TENT2	3.22606e-05	-0.763072	-0.390966	-1.13518	0.000400721	TRUE	TRUE	4.84662	6.27016	-1.42353
CRYAB	3.2732e-05	-0.602206	-0.252189	-0.952223	0.000405956	TRUE	TRUE	2.50867	1.3316	1.17707
GATD1	3.30362e-05	0.582424	1.18513	-0.0202768	0.000408484	TRUE	TRUE	1.1307	1.06787	0.0628295
GSTO2	3.30184e-05	-0.788891	-0.55706	-1.02072	0.000408484	TRUE	TRUE	0.896183	1.71276	-0.816576
PGBD5	3.41499e-05	-0.701743	-0.456058	-0.947428	0.000421614	TRUE	TRUE	0.746124	1.49314	-0.747013
GADD45B	3.44273e-05	1.18161	2.87033	-0.50711	0.000424395	TRUE	TRUE	2.27877	1.21657	1.0622
CADM4	3.4618e-05	0.865405	1.58656	0.144248	0.0004261	TRUE	TRUE	2.04804	1.46317	0.584878
ADORA2B	3.47224e-05	0.333639	0.685908	-0.0186308	0.00042674	TRUE	TRUE	1.90568	2.14609	-0.240408
TBC1D2B	3.52361e-05	0.0743984	0.393	-0.244203	0.0004324	TRUE	TRUE	1.97213	2.41996	-0.447831
STAMBPL1	3.53372e-05	0.538004	0.858454	0.217555	0.000432987	TRUE	TRUE	0.995564	0.893315	0.102249
AL136531.2	3.55423e-05	0.480841	0.797496	0.164185	0.000434845	TRUE	TRUE	1.00931	1.06715	-0.0578382
DNAJC19	3.56397e-05	-0.309221	-0.0880226	-0.530419	0.000435382	TRUE	TRUE	0.581899	1.0217	-0.439799
WDR27	3.58345e-05	-1.03529	-0.70605	-1.36453	0.000437106	TRUE	TRUE	1.94388	3.12681	-1.18293
VPS39	3.59009e-05	-0.662325	-0.420326	-0.904324	0.00043726	TRUE	TRUE	1.64672	2.39009	-0.743367
EFCAB13	3.60191e-05	0.441591	0.711337	0.171846	0.000438043	TRUE	TRUE	0.715186	1.01255	-0.297359
MTMR2	3.61427e-05	-0.703156	-0.451991	-0.954321	0.000438891	TRUE	TRUE	1.854	2.90204	-1.04803
DTNBP1	3.64466e-05	0.955168	1.41455	0.495782	0.000441922	TRUE	TRUE	3.4143	3.76013	-0.345834
WIPI1	3.65842e-05	0.424725	0.718981	0.130469	0.000442272	TRUE	TRUE	1.29642	1.17027	0.126155
ZNRF2	3.657e-05	0.601977	1.3816	-0.177649	0.000442272	TRUE	TRUE	2.23454	2.21063	0.0239076
SMG9	3.70048e-05	0.284959	0.497955	0.0719632	0.000446693	TRUE	TRUE	1.14814	1.0063	0.141839
ALG14	3.71725e-05	-0.260876	-0.00165313	-0.520099	0.000448053	TRUE	TRUE	1.67867	2.12955	-0.45088
GAB1	3.72344e-05	0.491732	0.804746	0.178717	0.000448135	TRUE	TRUE	5.39959	6.0873	-0.687716
CRELD1	3.7586e-05	0.0807593	0.385081	-0.223562	0.000451032	TRUE	TRUE	2.32587	2.11917	0.206703
FBF1	3.75757e-05	0.297366	0.597606	-0.00287446	0.000451032	TRUE	TRUE	0.892019	1.29204	-0.400025
PLAA	3.77423e-05	0.0958346	0.317082	-0.125413	0.000451575	TRUE	TRUE	1.27699	1.4473	-0.170314
ZNHIT6	3.77092e-05	-0.918647	-0.674608	-1.16269	0.000451575	TRUE	TRUE	1.21082	2.31386	-1.10304
CRTAP	3.79318e-05	0.453573	1.03605	-0.128901	0.00045185	TRUE	TRUE	1.53841	1.47924	0.0591725
GTPBP6	3.79062e-05	0.330358	0.561737	0.098978	0.00045185	TRUE	TRUE	1.26017	1.09957	0.160605
RHBDL2	3.78987e-05	0.552011	1.20199	-0.0979679	0.00045185	TRUE	TRUE	0.999853	1.17055	-0.1707
URI1	3.86947e-05	-1.44766	-1.11945	-1.77587	0.000460263	TRUE	TRUE	2.45019	3.95689	-1.5067
NF2	3.88555e-05	-0.274942	-0.0486438	-0.501241	0.000461501	TRUE	TRUE	1.34257	1.79031	-0.447736
APCDD1	3.91985e-05	-1.25347	-0.582083	-1.92486	0.000463554	TRUE	TRUE	3.82396	5.07488	-1.25092
MIATNB	3.92186e-05	0.500896	0.84966	0.152131	0.000463554	TRUE	TRUE	2.02651	2.1086	-0.0820878
RSU1	3.92894e-05	0.450336	0.792432	0.10824	0.000463554	TRUE	TRUE	2.09917	2.29845	-0.199284
STXBP4	3.92101e-05	-0.669347	-0.376908	-0.961787	0.000463554	TRUE	TRUE	1.6675	2.57042	-0.902919
TAF12	3.93132e-05	-0.128472	0.0198167	-0.276761	0.000463554	TRUE	TRUE	0.675459	0.827469	-0.15201
SDCBP	3.95324e-05	0.405727	1.09277	-0.281313	0.000465464	TRUE	TRUE	1.2813	1.63462	-0.35332
EIF3M	3.97836e-05	-0.318032	-0.113844	-0.52222	0.000467745	TRUE	TRUE	1.17778	1.61567	-0.437885
SPTLC2	4.03251e-05	0.0569616	0.365349	-0.251426	0.000472745	TRUE	TRUE	1.95308	2.39334	-0.440266
XRCC6	4.03226e-05	0.453208	1.2234	-0.316988	0.000472745	TRUE	TRUE	1.21957	1.73575	-0.516178
NOL9	4.12989e-05	-0.39628	-0.139277	-0.653283	0.000483169	TRUE	TRUE	0.887724	1.3122	-0.424481
PTPN1	4.1333e-05	0.239784	0.522115	-0.0425473	0.000483169	TRUE	TRUE	1.73251	2.0355	-0.302984
RFTN1	4.14039e-05	2.20572	3.30847	1.10297	0.000483303	TRUE	TRUE	1.79779	1.97675	-0.178959
PABPC1	4.16471e-05	0.11611	0.448993	-0.216772	0.000485445	TRUE	TRUE	1.77514	2.3865	-0.611361
UCKL1	4.17163e-05	-0.108692	0.0896057	-0.306989	0.000485556	TRUE	TRUE	0.647243	0.97556	-0.328318
DLST	4.22722e-05	0.673185	1.09296	0.253409	0.000491323	TRUE	TRUE	1.68177	1.86694	-0.185175
TMEM87B	4.24398e-05	0.942696	1.45706	0.428335	0.000492568	TRUE	TRUE	1.64084	1.67583	-0.0349852
RCHY1	4.25677e-05	-0.41607	-0.220208	-0.611932	0.000492647	TRUE	TRUE	1.11016	1.72292	-0.61276
STIM2	4.25547e-05	-0.850831	-0.488773	-1.21289	0.000492647	TRUE	TRUE	3.97694	5.5221	-1.54516
CCDC7	4.29485e-05	-0.657003	-0.301829	-1.01218	0.000495698	TRUE	TRUE	3.7845	4.77033	-0.985831
PLCD1	4.29532e-05	0.711732	1.29758	0.125886	0.000495698	TRUE	TRUE	1.76963	1.80459	-0.034967
AC244517.10	4.34473e-05	0.308692	0.528082	0.0893012	0.000499727	TRUE	TRUE	1.15179	1.2147	-0.0629105
AP002495.2	4.34866e-05	-0.604802	-0.353571	-0.856034	0.000499727	TRUE	TRUE	1.21151	2.01583	-0.804317
LGALS3BP	4.34028e-05	0.291875	0.814447	-0.230697	0.000499727	TRUE	TRUE	0.939308	0.946995	-0.00768604
TRERF1	4.367e-05	0.428158	0.811627	0.0446896	0.000501127	TRUE	TRUE	2.53559	3.34343	-0.807832
RASA3	4.38591e-05	1.49494	2.27809	0.711795	0.000502589	TRUE	TRUE	2.77632	2.18993	0.58639
CKMT2-AS1	4.40341e-05	-0.801249	-0.528346	-1.07415	0.000503177	TRUE	TRUE	1.78791	2.67349	-0.885584
ME3	4.40154e-05	0.391193	0.742937	0.0394492	0.000503177	TRUE	TRUE	2.13519	2.43905	-0.303858
NAT9	4.41964e-05	-0.227876	-0.0715466	-0.384205	0.000503617	TRUE	TRUE	0.613377	0.871052	-0.257675
PITRM1	4.41382e-05	0.171228	0.426446	-0.0839909	0.000503617	TRUE	TRUE	1.178	1.4203	-0.242301
GRIK5	4.42943e-05	0.337849	0.63944	0.0362582	0.000504025	TRUE	TRUE	1.68206	1.85114	-0.169083
KALRN	4.44838e-05	0.691012	0.944729	0.437295	0.000505475	TRUE	TRUE	7.13572	7.44546	-0.309742
CERS5	4.46328e-05	0.465427	0.818557	0.112298	0.00050631	TRUE	TRUE	1.86646	2.27392	-0.407466
NPIPB5	4.46817e-05	0.3466	0.646841	0.0463582	0.00050631	TRUE	TRUE	2.27135	2.64892	-0.377569
THRAP3	4.47765e-05	0.0838293	0.419554	-0.251896	0.000506678	TRUE	TRUE	2.89731	3.51042	-0.61311
GADD45A	4.51908e-05	1.75689	3.09243	0.421344	0.000510656	TRUE	TRUE	1.72258	1.29205	0.430528
MYH14	4.56273e-05	0.25661	0.505742	0.00747752	0.000514354	TRUE	TRUE	2.13401	1.9948	0.13921
RBKS	4.56445e-05	-0.569927	-0.304179	-0.835676	0.000514354	TRUE	TRUE	0.738847	1.40721	-0.668362
FAM124A	4.58373e-05	0.47225	0.753414	0.191086	0.000515812	TRUE	TRUE	1.9166	1.83079	0.0858126
ALMS1	4.60921e-05	-0.780964	-0.447611	-1.11432	0.000517963	TRUE	TRUE	2.92791	3.89697	-0.969059
STK4	4.62351e-05	-0.343025	-0.0858253	-0.600225	0.000518853	TRUE	TRUE	1.21832	1.72514	-0.506821
IFNGR1	4.63411e-05	0.308619	0.532911	0.0843269	0.000519327	TRUE	TRUE	1.64894	1.58255	0.0663881
COQ8B	4.66345e-05	0.447922	0.958672	-0.0628278	0.000521896	TRUE	TRUE	1.91361	2.16995	-0.256343
HERPUD2	4.68081e-05	-0.985611	-0.647452	-1.32377	0.000523119	TRUE	TRUE	2.91229	4.31772	-1.40543
AAMP	4.73353e-05	0.307194	0.615388	-0.000998957	0.00052684	TRUE	TRUE	1.01524	0.84538	0.169865
AKAP7	4.72692e-05	-1.06209	-0.688779	-1.43539	0.00052684	TRUE	TRUE	3.24548	4.55294	-1.30746
XPO4	4.72982e-05	-0.780424	-0.471346	-1.0895	0.00052684	TRUE	TRUE	2.4239	3.58988	-1.16597
CNOT11	4.82735e-05	-0.35233	-0.204435	-0.500225	0.000536548	TRUE	TRUE	0.677281	0.997062	-0.319781
SPIRE1	4.83438e-05	-0.734661	-0.353678	-1.11565	0.000536597	TRUE	TRUE	6.17467	7.17598	-1.00131
ANO5	4.84728e-05	0.78352	1.27342	0.293616	0.000537295	TRUE	TRUE	4.2356	4.38037	-0.144771
AIMP1	4.88384e-05	-0.282491	-0.0663408	-0.498642	0.000537685	TRUE	TRUE	1.14338	1.53711	-0.393737
CTCF	4.88172e-05	-0.249663	-0.0408324	-0.458493	0.000537685	TRUE	TRUE	1.22532	1.67931	-0.453995
LINC00513	4.8831e-05	0.576203	1.59453	-0.442122	0.000537685	TRUE	TRUE	2.79256	4.01595	-1.22338
REL	4.86556e-05	0.0460035	0.257511	-0.165504	0.000537685	TRUE	TRUE	0.946624	1.20606	-0.259435
STRADB	4.86236e-05	-0.501911	-0.297103	-0.70672	0.000537685	TRUE	TRUE	0.959274	1.62338	-0.664107
HILPDA	4.93695e-05	0.876214	1.81194	-0.0595079	0.000542798	TRUE	TRUE	2.1595	1.84084	0.318661
VPS13D	4.94562e-05	0.61139	0.902027	0.320753	0.000543017	TRUE	TRUE	5.45224	6.21845	-0.766211
ELL2	4.95253e-05	1.17693	2.26077	0.0930995	0.000543043	TRUE	TRUE	3.20011	3.8977	-0.697593
ICE2	4.98023e-05	-0.958871	-0.656529	-1.26121	0.000545346	TRUE	TRUE	1.9901	3.03389	-1.04379
VCL	5.02288e-05	2.29557	3.16428	1.42686	0.000549276	TRUE	TRUE	4.40302	3.8643	0.538719
AP000311.1	5.03351e-05	0.173986	1.08859	-0.740621	0.0005497	TRUE	TRUE	2.43288	4.06065	-1.62777
LNX2	5.08845e-05	0.349561	0.57223	0.126892	0.000554955	TRUE	TRUE	0.940131	1.02586	-0.0857337
ADSS	5.0967e-05	-0.603874	-0.415039	-0.79271	0.00055511	TRUE	TRUE	0.76454	1.43735	-0.672812
MAPKAPK2	5.12217e-05	0.250393	0.555162	-0.054376	0.000556431	TRUE	TRUE	1.75887	1.81498	-0.0561134
RRM2B	5.12251e-05	0.373081	0.695368	0.050794	0.000556431	TRUE	TRUE	1.24786	1.03164	0.216216
ELL	5.13335e-05	0.260858	0.470212	0.0515035	0.000556866	TRUE	TRUE	0.715443	0.691721	0.023722
ENO1	5.15762e-05	0.676744	1.25104	0.102446	0.000558342	TRUE	TRUE	4.45777	4.16101	0.296755
XPO6	5.16069e-05	-0.519519	-0.235672	-0.803366	0.000558342	TRUE	TRUE	2.06787	2.71687	-0.648998
LSS	5.17243e-05	0.611314	1.2382	-0.0155673	0.00055887	TRUE	TRUE	2.93324	3.16879	-0.235551
AL589740.1	5.24825e-05	-0.207103	0.000821234	-0.415028	0.000565751	TRUE	TRUE	9.35312	9.84884	-0.49572
CAPRIN2	5.25003e-05	-0.642748	-0.39636	-0.889136	0.000565751	TRUE	TRUE	2.13987	3.00987	-0.869991
MVD	5.28001e-05	0.330692	1.29888	-0.637499	0.00056823	TRUE	TRUE	1.59831	1.03532	0.562991
DOT1L	5.28829e-05	0.419875	0.758478	0.0812719	0.000568369	TRUE	TRUE	1.19506	1.14373	0.0513355
TRANK1	5.32086e-05	0.28219	0.655564	-0.0911842	0.000571115	TRUE	TRUE	1.01162	1.6366	-0.624984
AREL1	5.34549e-05	-0.540825	-0.314636	-0.767014	0.000572249	TRUE	TRUE	1.31872	2.07917	-0.760455
STK39	5.34291e-05	-1.09834	-0.776498	-1.42019	0.000572249	TRUE	TRUE	2.1689	3.09035	-0.921452
GAPDH	5.37502e-05	-1.98517	0.0586425	-4.02899	0.000573965	TRUE	TRUE	0.563046	1.39985	-0.836806
RECK	5.37563e-05	0.461327	0.792364	0.130291	0.000573965	TRUE	TRUE	2.59564	2.79135	-0.195717
SMARCA1	5.43674e-05	1.33707	1.9234	0.750742	0.000579729	TRUE	TRUE	2.86223	2.9715	-0.109267
CBX3	5.49742e-05	0.272977	0.551627	-0.00567223	0.000583932	TRUE	TRUE	0.893358	1.19186	-0.298498
CTNNAL1	5.51126e-05	0.365471	0.613097	0.117844	0.000583932	TRUE	TRUE	0.980822	1.04711	-0.0662896
MKRN2	5.48525e-05	-0.158096	-0.0275569	-0.288634	0.000583932	TRUE	TRUE	0.591992	0.839819	-0.247827
NAP1L4	5.51204e-05	-0.975027	-0.607251	-1.3428	0.000583932	TRUE	TRUE	4.08171	5.08812	-1.00641
SEMA3B	5.50165e-05	0.45992	0.771242	0.148597	0.000583932	TRUE	TRUE	2.32664	2.24376	0.0828817
ATIC	5.56858e-05	-0.546254	-0.353194	-0.739314	0.0005889	TRUE	TRUE	1.17058	2.01268	-0.842094
EIF2S3	5.59513e-05	0.315225	0.642181	-0.0117311	0.0005889	TRUE	TRUE	2.3274	2.76798	-0.440583
GNB5	5.58954e-05	0.642175	1.2974	-0.0130448	0.0005889	TRUE	TRUE	1.19865	1.31131	-0.112659
SCARA3	5.59338e-05	2.11516	3.00469	1.22563	0.0005889	TRUE	TRUE	5.42411	4.8553	0.568814
SF3B1	5.59045e-05	-0.834005	-0.490954	-1.17706	0.0005889	TRUE	TRUE	3.40858	4.26241	-0.853836
MOK	5.60829e-05	-0.768279	-0.409669	-1.12689	0.000589523	TRUE	TRUE	3.39756	4.82148	-1.42392
DIO2	5.64043e-05	0.230467	1.4509	-0.989961	0.000592136	TRUE	TRUE	2.7175	2.15537	0.562128
ACTR3	5.66473e-05	0.560092	1.07452	0.0456675	0.000593156	TRUE	TRUE	2.4968	2.60961	-0.112815
PKN2	5.66319e-05	-0.966782	-0.575344	-1.35822	0.000593156	TRUE	TRUE	4.66942	6.11035	-1.44093
CYBC1	5.67708e-05	0.610538	1.14727	0.0738116	0.000593686	TRUE	TRUE	1.51606	1.38563	0.130432
CMTM4	5.70305e-05	0.412026	0.750732	0.0733205	0.000595635	TRUE	TRUE	2.85528	3.0826	-0.227323
PIK3C2A	5.75345e-05	-0.829571	-0.41719	-1.24195	0.000599542	TRUE	TRUE	5.32978	6.57364	-1.24387
SMIM4	5.75519e-05	-0.503217	-0.307293	-0.69914	0.000599542	TRUE	TRUE	0.904422	1.36335	-0.458932
PLPP3	5.76863e-05	-1.27822	-0.43862	-2.11782	0.000600173	TRUE	TRUE	4.77753	6.48049	-1.70296
BBS4	5.79573e-05	0.429017	0.876159	-0.0181241	0.000601484	TRUE	TRUE	1.87615	2.38994	-0.513787
USP3	5.79601e-05	-0.85739	-0.505053	-1.20973	0.000601484	TRUE	TRUE	3.26803	4.90098	-1.63294
RIC3	5.85814e-05	-1.04955	-0.710616	-1.38849	0.0006064	TRUE	TRUE	2.95252	4.11625	-1.16373
UBE2N	5.85829e-05	-0.626548	-0.40557	-0.847526	0.0006064	TRUE	TRUE	0.937002	1.92189	-0.984892
PPP1R12A	5.88624e-05	-0.561357	-0.230898	-0.891816	0.000608519	TRUE	TRUE	5.71979	6.92318	-1.20339
AKAP12	5.94262e-05	0.6863	1.18393	0.188665	0.000612014	TRUE	TRUE	4.21519	4.55508	-0.339892
CRB2	5.94092e-05	1.09344	1.86218	0.324702	0.000612014	TRUE	TRUE	2.67899	2.14021	0.538779
MARCH2	5.9393e-05	0.315917	0.639875	-0.00803977	0.000612014	TRUE	TRUE	1.06885	1.0802	-0.0113462
KIF1A	5.98528e-05	0.593532	0.935361	0.251704	0.000615629	TRUE	TRUE	4.09215	3.7075	0.384649
NEK6	6.0079e-05	1.08443	1.7851	0.383764	0.000617175	TRUE	TRUE	4.18588	4.3102	-0.124319
ARHGAP17	6.03548e-05	0.450428	0.859673	0.0411823	0.000619226	TRUE	TRUE	2.45582	2.8015	-0.34568
MEAF6	6.08426e-05	-0.484071	-0.211572	-0.756571	0.000623445	TRUE	TRUE	1.44393	2.0212	-0.577263
PCLO	6.12715e-05	-4.42155	-2.18964	-6.65345	0.000626262	TRUE	TRUE	0.528385	4.14396	-3.61558
ZNF227	6.12246e-05	0.386977	0.636083	0.13787	0.000626262	TRUE	TRUE	1.05741	1.17578	-0.11837
ITSN2	6.17532e-05	0.592294	1.06518	0.119412	0.000630394	TRUE	TRUE	4.2158	4.51526	-0.299461
DDX6	6.18359e-05	0.245863	0.599114	-0.107387	0.000630447	TRUE	TRUE	2.74779	3.51365	-0.765868
PRR5	6.20372e-05	0.255905	0.436882	0.074927	0.000631708	TRUE	TRUE	1.13004	0.92758	0.202462
OGT	6.25025e-05	0.236232	0.80984	-0.337376	0.000635651	TRUE	TRUE	3.22149	3.83617	-0.614679
GPLD1	6.28017e-05	-0.458288	-0.232365	-0.68421	0.000637101	TRUE	TRUE	1.28439	1.79739	-0.513
TTC7B	6.27702e-05	0.20333	0.577273	-0.170613	0.000637101	TRUE	TRUE	4.63325	5.40182	-0.768571
ASB6	6.33523e-05	0.109011	0.323121	-0.105098	0.000641885	TRUE	TRUE	0.877538	0.821241	0.0562974
SLC41A1	6.35876e-05	0.273075	0.554616	-0.00846563	0.000643469	TRUE	TRUE	1.86789	1.91727	-0.0493771
ZFP14	6.40376e-05	0.197977	0.501555	-0.1056	0.000647218	TRUE	TRUE	1.8696	2.20389	-0.334291
DNER	6.46941e-05	1.51977	2.25769	0.781859	0.000653041	TRUE	TRUE	4.6244	4.10953	0.514869
LINC00499	6.55694e-05	-2.29977	-1.23443	-3.36512	0.000661056	TRUE	TRUE	5.14837	6.9479	-1.79954
BRD7	6.65992e-05	-0.418847	-0.193406	-0.644288	0.000670608	TRUE	TRUE	1.18553	1.67541	-0.489872
HIVEP3	6.75956e-05	0.678702	1.1332	0.224203	0.000679408	TRUE	TRUE	3.95587	3.83699	0.118874
TRIM33	6.76401e-05	-0.815985	-0.469144	-1.16283	0.000679408	TRUE	TRUE	3.37085	4.53322	-1.16238
HSPA13	6.88092e-05	0.0877898	0.2484	-0.0728205	0.000690298	TRUE	TRUE	0.897489	0.824894	0.0725946
APIP	6.99034e-05	0.554935	0.851562	0.258308	0.000700411	TRUE	TRUE	2.1875	2.11418	0.0733246
CPLANE1	7.03293e-05	-0.75674	-0.40085	-1.11263	0.000703812	TRUE	TRUE	4.14866	5.26266	-1.114
PSMB1	7.0608e-05	0.33934	1.13408	-0.455401	0.000704867	TRUE	TRUE	0.996661	1.33498	-0.338323
SMARCD3	7.05542e-05	0.509538	0.951746	0.0673293	0.000704867	TRUE	TRUE	1.97156	1.80021	0.171347
CDC73	7.1332e-05	-0.418255	-0.0632601	-0.77325	0.00070747	TRUE	TRUE	3.38573	4.39571	-1.00999
FGL1	7.13904e-05	-0.818841	-0.546129	-1.09155	0.00070747	TRUE	TRUE	0.983665	1.95502	-0.971359
GHR	7.13683e-05	0.346431	0.566686	0.126175	0.00070747	TRUE	TRUE	0.903277	0.679967	0.22331
RRBP1	7.10737e-05	0.574021	1.07868	0.0693596	0.00070747	TRUE	TRUE	2.29773	1.77661	0.52112
ST6GALNAC5	7.13691e-05	-4.73283	-3.2943	-6.17135	0.00070747	TRUE	TRUE	0.16878	1.48292	-1.31414
ZSWIM7	7.1081e-05	0.711357	1.12568	0.297033	0.00070747	TRUE	TRUE	1.70218	2.11312	-0.410936
LINC01600	7.16854e-05	0.346587	0.569277	0.123897	0.000709528	TRUE	TRUE	0.735991	0.731561	0.00443001
AIFM2	7.22639e-05	-0.354656	-0.126677	-0.582636	0.000714385	TRUE	TRUE	0.529881	0.840571	-0.310689
ERLIN2	7.37448e-05	-0.387719	-0.174614	-0.600825	0.000728141	TRUE	TRUE	1.59772	1.86647	-0.268751
ABCC8	7.40597e-05	0.95766	1.53225	0.383066	0.000730363	TRUE	TRUE	1.63606	1.64294	-0.00687945
TCF7L1	7.4239e-05	-0.0134037	0.348853	-0.375661	0.000731245	TRUE	TRUE	3.87	3.87066	-0.000652912
LYRM2	7.43955e-05	0.624158	1.11003	0.138289	0.0007319	TRUE	TRUE	2.05599	1.91323	0.142759
IPO7	7.46825e-05	0.0786802	0.590086	-0.432726	0.000733837	TRUE	TRUE	1.63564	1.94122	-0.305578
AMOT	7.50803e-05	-0.874609	-0.589163	-1.16005	0.000735506	TRUE	TRUE	2.48796	3.37781	-0.889854
GTDC1	7.51235e-05	-0.996248	-0.650134	-1.34236	0.000735506	TRUE	TRUE	3.22338	4.42939	-1.20601
LINC01515	7.5002e-05	1.46293	1.95918	0.96668	0.000735506	TRUE	TRUE	0.990003	1.47375	-0.483749
SUCLA2	7.52943e-05	-0.753367	-0.491189	-1.01555	0.000736291	TRUE	TRUE	1.51088	2.36059	-0.849708
ACAT2	7.55917e-05	0.962901	2.07375	-0.147951	0.000738313	TRUE	TRUE	1.87419	1.06987	0.804316
DFFA	7.6122e-05	-0.121183	0.119998	-0.362364	0.000742289	TRUE	TRUE	0.968525	0.956202	0.0123234
ZNF573	7.61813e-05	-0.745394	-0.4689	-1.02189	0.000742289	TRUE	TRUE	0.98195	1.74664	-0.764688
NAGLU	7.63278e-05	0.41867	0.97112	-0.13378	0.000742826	TRUE	TRUE	1.19919	1.06956	0.129629
ENAH	7.6554e-05	0.407213	0.770109	0.0443177	0.000744138	TRUE	TRUE	4.00604	4.50398	-0.497933
AL355974.2	7.74383e-05	1.1982	2.22206	0.174352	0.000750046	TRUE	TRUE	1.39304	1.21195	0.181093
CDYL	7.73724e-05	0.728076	1.2865	0.169658	0.000750046	TRUE	TRUE	2.78043	3.26717	-0.486734
TPM3	7.74306e-05	0.0631695	1.39202	-1.26568	0.000750046	TRUE	TRUE	0.831002	1.53222	-0.701217
MSANTD2	7.76939e-05	-0.692953	-0.439732	-0.946174	0.000750734	TRUE	TRUE	1.04885	1.68195	-0.633099
MTMR9	7.76078e-05	-0.576626	-0.374646	-0.778606	0.000750734	TRUE	TRUE	1.75094	2.3367	-0.585763
NCLN	7.82833e-05	-0.254209	-0.0475284	-0.460889	0.000755532	TRUE	TRUE	0.647581	0.771734	-0.124153
IPP	7.90747e-05	-0.498623	-0.286494	-0.710753	0.000761363	TRUE	TRUE	0.928413	1.45048	-0.522069
YWHAZ	7.90616e-05	0.638192	3.76589	-2.4895	0.000761363	TRUE	TRUE	1.43247	2.35312	-0.920655
AL449266.1	7.92724e-05	0.165069	0.492606	-0.162468	0.000762365	TRUE	TRUE	1.44123	1.90402	-0.46279
ANXA5	7.95176e-05	0.339414	0.622793	0.0560344	0.000762919	TRUE	TRUE	1.14044	1.33917	-0.198727
SRSF7	7.94529e-05	0.450798	0.838722	0.0628751	0.000762919	TRUE	TRUE	1.79393	2.08332	-0.289392
ZCCHC17	7.98265e-05	-0.669758	-0.408167	-0.931349	0.00076498	TRUE	TRUE	1.34987	2.30579	-0.955925
CPD	8.01774e-05	0.0977934	0.391863	-0.196276	0.000767439	TRUE	TRUE	2.32333	2.87144	-0.54811
AC091948.1	8.04109e-05	-0.87162	-0.54769	-1.19555	0.00076877	TRUE	TRUE	3.13157	3.65284	-0.521272
AVEN	8.06514e-05	-0.606218	-0.348159	-0.864277	0.000770127	TRUE	TRUE	1.0922	1.80579	-0.713588
TBC1D12	8.07422e-05	-0.44308	-0.262444	-0.623716	0.000770127	TRUE	TRUE	1.54352	1.94155	-0.398024
HDGFL3	8.10507e-05	0.540442	0.885944	0.19494	0.000771616	TRUE	TRUE	2.35555	2.78042	-0.424869
SLC43A2	8.10879e-05	1.16531	2.3072	0.0234226	0.000771616	TRUE	TRUE	2.17219	2.41293	-0.240737
ZNF596	8.13107e-05	-0.123372	0.0437988	-0.290543	0.000772832	TRUE	TRUE	0.6187	0.879938	-0.261238
LYST	8.20984e-05	0.0305567	0.400978	-0.339865	0.000779408	TRUE	TRUE	4.14165	4.68317	-0.541525
CHP1	8.27427e-05	0.269577	0.595685	-0.0565319	0.00078461	TRUE	TRUE	1.57395	1.37318	0.200763
TMEM254-AS1	8.33902e-05	-0.378265	-0.212413	-0.544116	0.000789829	TRUE	TRUE	0.71791	1.11442	-0.396509
CNIH1	8.40096e-05	-0.315003	-0.107857	-0.522149	0.00079477	TRUE	TRUE	0.927663	1.2855	-0.357842
ACAP2	8.45555e-05	-0.759681	-0.378585	-1.14078	0.000796231	TRUE	TRUE	5.34145	6.82898	-1.48754
CREM	8.43616e-05	0.0858921	0.368803	-0.197019	0.000796231	TRUE	TRUE	2.54532	2.8507	-0.305377
MPHOSPH8	8.45466e-05	-0.84016	-0.477419	-1.2029	0.000796231	TRUE	TRUE	4.00214	4.36125	-0.359116
RGN	8.44147e-05	0.82295	1.14678	0.499118	0.000796231	TRUE	TRUE	1.73662	1.88943	-0.152803
MT-ND3	8.46776e-05	0.124231	0.465641	-0.217179	0.000796459	TRUE	TRUE	3.09443	1.34797	1.74647
UBE2D3	8.55743e-05	0.50359	0.888912	0.118268	0.000803963	TRUE	TRUE	5.26959	5.77342	-0.503828
ITPA	8.64907e-05	-0.445837	-0.19264	-0.699033	0.000810136	TRUE	TRUE	0.706797	1.09178	-0.384978
OSBPL5	8.6381e-05	0.456586	0.74471	0.168462	0.000810136	TRUE	TRUE	0.931926	1.01613	-0.0842067
PTPN9	8.653e-05	0.674023	1.35745	-0.0093998	0.000810136	TRUE	TRUE	4.87815	5.68261	-0.804457
TIAM1	8.8046e-05	-0.731258	-0.461341	-1.00118	0.000823382	TRUE	TRUE	2.05655	2.95415	-0.897603
PAXIP1	8.83218e-05	-0.551223	-0.340912	-0.761534	0.000824376	TRUE	TRUE	1.00692	1.66058	-0.653658
PTPRS	8.83549e-05	0.57463	0.91545	0.233811	0.000824376	TRUE	TRUE	3.57255	3.44342	0.129121
ZFYVE16	8.86636e-05	-0.828867	-0.438164	-1.21957	0.000826308	TRUE	TRUE	4.57453	5.89052	-1.31599
PHKG1	8.96348e-05	0.260345	0.735417	-0.214726	0.000834404	TRUE	TRUE	1.90534	2.37568	-0.470344
ERGIC3	9.08843e-05	-0.48387	-0.269214	-0.698527	0.000845068	TRUE	TRUE	0.806169	1.14648	-0.34031
LINC01184	9.20511e-05	-1.11953	-0.767633	-1.47143	0.000853966	TRUE	TRUE	2.95808	4.27043	-1.31235
MED29	9.20037e-05	0.322224	0.641348	0.00309979	0.000853966	TRUE	TRUE	0.719286	0.985764	-0.266477
IL17RC	9.36788e-05	0.459374	0.915908	0.00283994	0.000868076	TRUE	TRUE	1.61208	1.40492	0.20716
OLMALINC	9.38594e-05	0.572174	0.92923	0.215119	0.000868622	TRUE	TRUE	2.81325	2.15955	0.653704
SLC15A4	9.39512e-05	0.372455	0.724481	0.0204285	0.000868622	TRUE	TRUE	1.46859	1.33981	0.128783
PML	9.41139e-05	1.35118	2.21198	0.490381	0.000869138	TRUE	TRUE	1.74944	1.49249	0.256958
RUVBL1	9.43938e-05	-0.263776	-0.0556364	-0.471916	0.000870735	TRUE	TRUE	0.87082	1.24944	-0.378619
RABEP1	9.46033e-05	-0.39231	-0.0419352	-0.742685	0.000871679	TRUE	TRUE	3.69104	4.33592	-0.644877
AL022068.1	9.51338e-05	-1.14251	-0.771097	-1.51393	0.000875575	TRUE	TRUE	3.1195	4.9255	-1.806
AHSA1	9.52423e-05	0.705587	2.22347	-0.8123	0.000875584	TRUE	TRUE	1.02558	0.807666	0.217909
TRAPPC6B	9.59093e-05	-0.475777	-0.265107	-0.686448	0.00088072	TRUE	TRUE	1.41847	2.269	-0.850533
ANTXR1	9.69891e-05	0.343123	0.652068	0.0341784	0.000885638	TRUE	TRUE	5.09011	5.49102	-0.400917
DDX23	9.69396e-05	0.425308	0.734498	0.116119	0.000885638	TRUE	TRUE	0.812121	0.889482	-0.0773608
FAM199X	9.69472e-05	-0.783744	-0.525836	-1.04165	0.000885638	TRUE	TRUE	1.79574	2.82647	-1.03073
NOM1	9.69596e-05	-0.455451	-0.272011	-0.638891	0.000885638	TRUE	TRUE	0.487129	0.881362	-0.394232
TIMMDC1	9.66274e-05	-0.512438	-0.262413	-0.762463	0.000885638	TRUE	TRUE	1.20919	1.86789	-0.658702
HLF	9.72401e-05	-0.925751	-0.619525	-1.23198	0.000886935	TRUE	TRUE	0.555581	1.55011	-0.99453
FGGY	9.75885e-05	-1.34754	-0.953888	-1.74118	0.000889115	TRUE	TRUE	4.39553	5.81085	-1.41532
PSMA5	9.7992e-05	0.239177	0.499049	-0.0206939	0.000891793	TRUE	TRUE	0.554718	0.85655	-0.301831
BEST1	9.85883e-05	0.473882	0.8394	0.108365	0.000896217	TRUE	TRUE	1.03926	0.609337	0.429924
ITGA7	9.94511e-05	0.986726	1.75853	0.214919	0.000903052	TRUE	TRUE	3.89969	3.68356	0.216126
MT1X	9.98463e-05	1.30952	2.24442	0.37462	0.000905629	TRUE	TRUE	2.44946	2.1861	0.263359
RFX4	0.000100259	0.353405	0.628451	0.0783594	0.000908362	TRUE	TRUE	9.42103	9.35247	0.0685544
DTNA	0.000101517	0.368803	0.535599	0.202008	0.000916463	TRUE	TRUE	12.0234	12.0939	-0.0705698
FGD6	0.000101604	-0.847644	-0.192303	-1.50299	0.000916463	TRUE	TRUE	4.13446	5.42161	-1.28715
TPCN2	0.000101496	0.332419	0.730273	-0.0654348	0.000916463	TRUE	TRUE	1.81819	1.80984	0.00834138
TTLL5	0.000101355	0.61183	0.979919	0.24374	0.000916463	TRUE	TRUE	3.43342	4.09531	-0.661887
ADAM12	0.000102175	0.378564	0.969505	-0.212378	0.000919083	TRUE	TRUE	2.6519	2.40938	0.242519
EXOSC7	0.000102233	0.368636	0.602128	0.135144	0.000919083	TRUE	TRUE	0.986855	0.896543	0.0903124
RAB3GAP2	0.000102107	0.578684	0.938042	0.219326	0.000919083	TRUE	TRUE	3.86833	4.29145	-0.423118
EHBP1	0.000102488	-0.375477	-0.0911721	-0.659782	0.000920051	TRUE	TRUE	6.33333	7.21744	-0.884111
PHF3	0.000102567	-0.980661	-0.495405	-1.46592	0.000920051	TRUE	TRUE	3.83207	5.2395	-1.40742
RNF149	0.000103781	0.305118	0.660124	-0.0498877	0.000929916	TRUE	TRUE	3.0187	3.44196	-0.423254
IP6K1	0.000104899	-0.58345	-0.338873	-0.828028	0.000938894	TRUE	TRUE	1.77357	2.61737	-0.843794
AMZ2	0.000105269	-0.774538	-0.424371	-1.1247	0.00094014	TRUE	TRUE	2.61357	3.44274	-0.829174
FBXL4	0.000105206	-0.934676	-0.612317	-1.25703	0.00094014	TRUE	TRUE	2.21016	3.42431	-1.21415
NDUFV3	0.000105851	-0.423436	-0.139079	-0.707793	0.000943642	TRUE	TRUE	1.55996	1.99056	-0.430593
STK17A	0.000105893	-0.553855	-0.317677	-0.790034	0.000943642	TRUE	TRUE	1.48665	2.21752	-0.730871
CRIPT	0.000106425	0.195255	0.405361	-0.0148513	0.000946314	TRUE	TRUE	0.803284	0.892407	-0.0891229
REPS1	0.000106328	-0.33133	-0.0886643	-0.573995	0.000946314	TRUE	TRUE	6.84067	7.96039	-1.11972
FRY	0.00010659	0.279148	0.920056	-0.36176	0.000946744	TRUE	TRUE	1.48022	1.47835	0.0018756
HNF4G	0.000106749	-0.627238	-0.31418	-0.940296	0.000947121	TRUE	TRUE	1.63067	2.42387	-0.793205
SLC12A2	0.000107495	-0.517293	-0.336302	-0.698285	0.000952697	TRUE	TRUE	0.977225	1.2098	-0.232575
RALGDS	0.000108413	1.53127	2.32829	0.734258	0.000958749	TRUE	TRUE	3.92525	2.85067	1.07458
ZNF678	0.000108402	0.550228	1.12396	-0.0235083	0.000958749	TRUE	TRUE	2.23614	2.21768	0.0184654
AC098850.3	0.000109417	-0.824351	-0.512391	-1.13631	0.000964754	TRUE	TRUE	3.52325	4.44968	-0.926425
DICER1	0.000109532	0.233835	0.583936	-0.116265	0.000964754	TRUE	TRUE	4.86147	5.8016	-0.940126
ENTPD5	0.000109371	-0.143801	0.107043	-0.394646	0.000964754	TRUE	TRUE	0.847373	1.16771	-0.320336
RPLP2	0.000109566	0.662007	1.37338	-0.0493643	0.000964754	TRUE	TRUE	0.769193	0.806752	-0.037559
PFKFB2	0.00011032	1.39363	3.01553	-0.228274	0.000970338	TRUE	TRUE	3.21168	2.42114	0.790542
IRAK1BP1	0.000110495	-0.852085	-0.547673	-1.1565	0.000970353	TRUE	TRUE	2.07042	3.10445	-1.03403
SFXN5	0.00011056	-0.466711	-0.24653	-0.686891	0.000970353	TRUE	TRUE	8.13314	8.47107	-0.337926
IGF2R	0.000111271	0.35752	0.808014	-0.0929743	0.000975538	TRUE	TRUE	2.94041	3.00334	-0.0629287
BOC	0.00011164	-0.00941333	0.418661	-0.437488	0.00097772	TRUE	TRUE	3.56884	5.07534	-1.5065
FUT10	0.000112682	-0.834511	-0.12958	-1.53944	0.000985785	TRUE	TRUE	2.87412	4.07788	-1.20377
NOCT	0.00011302	0.398177	0.655908	0.140445	0.000986954	TRUE	TRUE	1.17548	1.4544	-0.27893
SMU1	0.000113153	-0.225231	0.00296092	-0.453422	0.000986954	TRUE	TRUE	1.11948	1.54804	-0.428561
TARS2	0.00011318	0.0466675	0.271877	-0.178542	0.000986954	TRUE	TRUE	0.618862	0.777112	-0.158251
GRAMD1A	0.000114092	0.255071	0.561175	-0.0510337	0.000993848	TRUE	TRUE	2.01864	1.81625	0.202386
DRAM2	0.000114657	0.398843	0.727072	0.0706134	0.000995567	TRUE	TRUE	1.3019	1.65284	-0.350944
FAM168A	0.000114468	-0.550169	-0.189751	-0.910587	0.000995567	TRUE	TRUE	6.2649	7.18391	-0.919016
NFATC3	0.000114546	0.217563	0.543726	-0.108601	0.000995567	TRUE	TRUE	3.46934	3.55699	-0.0876504
API5	0.000115184	-0.663517	-0.405836	-0.921199	0.000999077	TRUE	TRUE	1.62193	2.35459	-0.73266
NEDD9	0.000115446	0.255544	0.592276	-0.0811882	0.00100028	TRUE	TRUE	1.20283	1.28708	-0.0842557
PTCD2	0.00011593	-0.470122	-0.269749	-0.670495	0.00100341	TRUE	TRUE	0.793437	1.28252	-0.489087
SRPK2	0.000116444	-0.646968	-0.323121	-0.970816	0.00100679	TRUE	TRUE	5.4402	6.63476	-1.19456
KATNAL1	0.000117721	-0.591011	-0.303114	-0.878907	0.00101675	TRUE	TRUE	1.75613	2.6634	-0.907269
ATP13A4	0.000117862	-0.999515	-0.610112	-1.38892	0.00101689	TRUE	TRUE	6.69458	7.97155	-1.27697
BDH1	0.000118093	-0.831459	-0.561159	-1.10176	0.0010178	TRUE	TRUE	1.75112	2.47437	-0.723251
EDEM3	0.000118456	-0.0148533	0.285036	-0.314743	0.00101985	TRUE	TRUE	2.68508	3.13739	-0.452318
ACVR1	0.000119496	-0.0946328	0.195786	-0.385052	0.00102771	TRUE	TRUE	1.97422	2.55153	-0.577312
RPL5	0.000119905	0.311061	0.647375	-0.0252521	0.00103014	TRUE	TRUE	1.08261	1.77868	-0.696068
CCDC191	0.000120308	-0.863138	-0.567091	-1.15919	0.00103112	TRUE	TRUE	2.0635	3.07217	-1.00867
LCMT1	0.000120525	-0.520465	-0.279536	-0.761395	0.00103112	TRUE	TRUE	1.57311	2.1786	-0.60549
RNF43	0.000120156	0.625107	1.72341	-0.473192	0.00103112	TRUE	TRUE	2.21958	2.24187	-0.0222881
SORCS2	0.000120462	0.800405	1.22416	0.376648	0.00103112	TRUE	TRUE	6.44735	6.28581	0.161533
SF1	0.000121594	-0.997731	-0.614653	-1.38081	0.00103917	TRUE	TRUE	3.58058	5.05549	-1.47491
FAM107A	0.000122067	0.748294	1.15039	0.346202	0.00104212	TRUE	TRUE	6.82791	6.99136	-0.163453
CNTFR	0.000123199	-1.03789	-0.735987	-1.3398	0.00104991	TRUE	TRUE	2.4764	3.31745	-0.84105
MECP2	0.000123393	0.274689	0.617368	-0.0679909	0.00104991	TRUE	TRUE	2.8873	3.3322	-0.444902
OLA1	0.000123497	-0.768675	-0.423284	-1.11407	0.00104991	TRUE	TRUE	3.14446	4.20272	-1.05826
POLR3A	0.000123324	0.683077	1.34645	0.019705	0.00104991	TRUE	TRUE	2.28072	2.05394	0.226775
SIDT2	0.000123855	0.352424	0.727617	-0.0227695	0.00105186	TRUE	TRUE	1.27859	1.07376	0.204827
FBXL3	0.000124125	-0.508207	-0.244271	-0.772143	0.00105306	TRUE	TRUE	2.16947	3.1039	-0.934428
RPS27L	0.000124393	0.332865	0.589315	0.0764146	0.00105351	TRUE	TRUE	1.20509	1.04822	0.156868
WNK3	0.000124437	-0.632338	-0.414259	-0.850417	0.00105351	TRUE	TRUE	1.32463	2.16435	-0.839713
TRIM52	0.000124753	-0.153579	0.00119017	-0.308349	0.00105508	TRUE	TRUE	0.927554	1.31376	-0.386207
AC064807.1	0.000124982	-0.598274	-0.322822	-0.873727	0.00105592	TRUE	TRUE	0.737398	1.13513	-0.397736
SARM1	0.000125541	-0.47803	-0.240247	-0.715813	0.00105756	TRUE	TRUE	1.17222	1.57821	-0.405992
USP16	0.000125566	-0.346517	-0.128289	-0.564744	0.00105756	TRUE	TRUE	1.49633	1.97604	-0.479702
ZNF518A	0.000125312	-0.55017	-0.215131	-0.885209	0.00105756	TRUE	TRUE	5.5219	6.60584	-1.08394
PRKCE	0.000126074	0.340963	0.683334	-0.0014079	0.00105964	TRUE	TRUE	4.4044	5.02271	-0.618314
SNAP23	0.000125974	0.369342	0.6938	0.0448845	0.00105964	TRUE	TRUE	2.55823	2.75361	-0.195377
LARP1B	0.000126791	-0.826944	-0.53973	-1.11416	0.00106458	TRUE	TRUE	2.1552	2.9089	-0.753702
ATP6V1A	0.000127149	-0.75814	-0.415258	-1.10102	0.00106648	TRUE	TRUE	2.35854	3.83756	-1.47903
CALR	0.000128295	1.79698	3.67945	-0.0854919	0.00107498	TRUE	TRUE	1.81617	1.34688	0.46929
KLHL28	0.000128923	-0.403757	-0.144119	-0.663396	0.00107803	TRUE	TRUE	1.4174	2.25621	-0.838806
SHARPIN	0.00012889	-0.404072	-0.204416	-0.603728	0.00107803	TRUE	TRUE	0.596359	0.907649	-0.311291
GNA12	0.000129058	1.36541	2.13855	0.592256	0.00107805	TRUE	TRUE	5.12093	5.18798	-0.0670422
SH3BGRL2	0.00013046	-0.696856	-0.414296	-0.979416	0.00108864	TRUE	TRUE	1.62287	2.80386	-1.18099
LGR4	0.00013118	-0.537451	-0.036543	-1.03836	0.00109352	TRUE	TRUE	5.79796	6.9147	-1.11675
SENP1	0.000131781	-0.419224	-0.181904	-0.656544	0.00109741	TRUE	TRUE	1.0967	1.77695	-0.680252
WIPF2	0.000132601	-0.851683	-0.494228	-1.20914	0.00110199	TRUE	TRUE	3.81304	4.87984	-1.06679
WNK1	0.000132521	-0.881903	-0.503457	-1.26035	0.00110199	TRUE	TRUE	4.06377	5.40451	-1.34073
NKAP	0.000132825	-0.297381	-0.145137	-0.449626	0.00110272	TRUE	TRUE	0.565893	0.807233	-0.241341
NDUFAF2	0.000133563	-0.562824	-0.312766	-0.812882	0.00110771	TRUE	TRUE	1.48693	2.24843	-0.761504
CD99L2	0.000133834	-0.576735	-0.293383	-0.860088	0.00110842	TRUE	TRUE	1.66533	2.52464	-0.859311
ZC3H12C	0.00013392	-1.23651	-0.578054	-1.89497	0.00110842	TRUE	TRUE	4.20782	5.60287	-1.39505
BCL7C	0.000135974	-0.656005	-0.380104	-0.931906	0.00112287	TRUE	TRUE	1.47212	2.21918	-0.74706
NPAS3	0.000136081	0.0810579	0.182793	-0.0206769	0.00112287	TRUE	TRUE	12.3308	12.4979	-0.167024
SELENOF	0.000135836	-0.415103	-0.144671	-0.685535	0.00112287	TRUE	TRUE	1.89888	2.4962	-0.597319
SUCLG2-AS1	0.000136608	-0.748457	0.0242595	-1.52117	0.00112609	TRUE	TRUE	4.67278	5.76588	-1.0931
ZNF234	0.000136816	-0.0291634	0.128344	-0.186671	0.00112665	TRUE	TRUE	0.560937	0.827669	-0.266732
AC007038.1	0.000138233	-0.649567	-0.36455	-0.934583	0.00113717	TRUE	TRUE	0.986106	1.78477	-0.798665
KTN1	0.000139638	-0.746429	-0.381418	-1.11144	0.00114576	TRUE	TRUE	4.04514	4.91294	-0.867803
RBM17	0.00013952	-0.408261	-0.173357	-0.643166	0.00114576	TRUE	TRUE	1.45878	1.96445	-0.50567
ZNF420	0.000139699	-0.370285	-0.121721	-0.618849	0.00114576	TRUE	TRUE	0.823767	1.44088	-0.617115
NXN	0.000139971	0.65373	1.10145	0.206014	0.00114683	TRUE	TRUE	1.92376	2.02346	-0.0996994
C1RL	0.00014091	0.753813	1.76515	-0.257522	0.00115336	TRUE	TRUE	1.99008	2.27126	-0.281175
DPP10-AS3	0.000141178	0.531945	0.887924	0.175967	0.00115439	TRUE	TRUE	0.769671	0.970272	-0.200602
DENND6A	0.000142073	-0.779922	-0.467602	-1.09224	0.00116055	TRUE	TRUE	1.81941	3.12772	-1.30831
MGAT4A	0.000142241	-0.229103	0.0172069	-0.475412	0.00116076	TRUE	TRUE	1.50809	1.9627	-0.454609
PLEKHG3	0.000143635	0.202699	0.79774	-0.392343	0.00117096	TRUE	TRUE	1.15316	1.10239	0.050773
GOLGA3	0.000145034	-0.197414	0.0545844	-0.449412	0.00118117	TRUE	TRUE	1.64506	1.91842	-0.273361
RBM4B	0.000145201	-0.0902326	0.106872	-0.287338	0.00118136	TRUE	TRUE	1.08815	1.45409	-0.365934
TRMT61B	0.0001454	-0.608428	-0.382302	-0.834555	0.00118179	TRUE	TRUE	0.944802	1.66192	-0.717116
SPX	0.00014576	0.486325	0.824803	0.147846	0.00118354	TRUE	TRUE	1.01432	0.526708	0.487613
APOL6	0.000146799	0.554332	1.26019	-0.151528	0.00118851	TRUE	TRUE	1.32126	1.38749	-0.0662293
NT5C3A	0.000146811	-0.537124	-0.323154	-0.751094	0.00118851	TRUE	TRUE	1.47818	2.0171	-0.538922
VPS54	0.000146644	-0.90694	-0.557006	-1.25687	0.00118851	TRUE	TRUE	3.11776	4.51136	-1.3936
FOXK2	0.000147234	0.358911	0.987415	-0.269593	0.00119075	TRUE	TRUE	3.1009	3.01841	0.0824927
MOB1A	0.000147531	0.189743	0.419246	-0.0397588	0.00119197	TRUE	TRUE	0.965697	1.10772	-0.142019
SMARCA2	0.000147895	-0.728539	-0.369395	-1.08768	0.00119357	TRUE	TRUE	6.50501	7.55575	-1.05074
WDSUB1	0.000148022	0.146782	0.496572	-0.203008	0.00119357	TRUE	TRUE	1.91572	2.60171	-0.685993
PRPF4B	0.000148756	0.225791	0.775802	-0.32422	0.0011983	TRUE	TRUE	3.56339	4.22459	-0.661198
SLC37A3	0.000149553	0.421303	0.816836	0.0257701	0.00120352	TRUE	TRUE	1.41648	1.36167	0.0548196
POC1B	0.000150087	0.187356	0.512941	-0.138229	0.00120663	TRUE	TRUE	2.76628	2.9935	-0.227224
UBE2J1	0.000150289	-0.475534	-0.254339	-0.696729	0.00120706	TRUE	TRUE	1.15937	1.75517	-0.595801
NTRK3	0.000150511	0.590437	0.830937	0.349937	0.00120765	TRUE	TRUE	8.72181	8.81194	-0.090132
PID1	0.000150816	-0.888021	-0.569269	-1.20677	0.00120891	TRUE	TRUE	2.14872	3.10635	-0.95763
PWP1	0.000151248	-0.306929	-0.131848	-0.482009	0.00121118	TRUE	TRUE	1.00113	1.51411	-0.512973
ZC3H14	0.000151578	-0.681831	-0.386974	-0.976689	0.00121143	TRUE	TRUE	2.4454	3.25075	-0.80535
ZFC3H1	0.000151432	-0.688749	-0.383403	-0.994094	0.00121143	TRUE	TRUE	2.30669	3.48967	-1.18297
PLEKHH3	0.000152021	0.275501	0.50598	0.045022	0.00121378	TRUE	TRUE	0.921198	0.82114	0.100058
AC010894.3	0.000152402	0.262555	1.35324	-0.828129	0.00121563	TRUE	TRUE	0.880266	1.03737	-0.157103
SUDS3	0.000152806	-0.264469	0.0317473	-0.560685	0.00121766	TRUE	TRUE	1.46529	2.33105	-0.865759
SEPT2	0.00015297	0.517824	0.842982	0.192665	0.00121777	TRUE	TRUE	4.26311	4.81394	-0.550833
ZNF510	0.00015389	-0.184817	-0.0222252	-0.347408	0.0012239	TRUE	TRUE	0.630795	0.967593	-0.336798
ICA1L	0.000155266	-0.725325	-0.376989	-1.07366	0.00123364	TRUE	TRUE	3.66456	4.96927	-1.30471
FYTTD1	0.000155852	-0.235246	-0.0578777	-0.412614	0.00123708	TRUE	TRUE	1.0719	1.44355	-0.371648
ELAC2	0.000156617	-0.217862	-0.0693919	-0.366332	0.00124194	TRUE	TRUE	0.558277	0.84265	-0.284374
PSMG4	0.000156919	0.656391	1.04551	0.267275	0.00124313	TRUE	TRUE	3.16166	4.04583	-0.884169
ZNF586	0.000157373	-0.0512018	0.269935	-0.372339	0.00124552	TRUE	TRUE	2.59958	3.05399	-0.454405
NTNG1	0.00015813	1.13089	1.55409	0.707689	0.00124907	TRUE	TRUE	1.19934	1.18066	0.0186859
SNAPC4	0.00015804	0.00526986	0.250773	-0.240233	0.00124907	TRUE	TRUE	0.669449	0.865483	-0.196033
ANO8	0.000158469	0.412089	1.15555	-0.331367	0.00125054	TRUE	TRUE	2.83225	2.75989	0.0723563
RPN1	0.000158711	0.0947346	0.421896	-0.232427	0.00125123	TRUE	TRUE	1.46463	1.74757	-0.282945
ANAPC7	0.000160856	-0.374532	-0.17687	-0.572195	0.00126671	TRUE	TRUE	0.963823	1.4783	-0.514472
DNAJC1	0.000160986	0.503639	0.864006	0.143271	0.00126671	TRUE	TRUE	4.21703	4.58185	-0.36482
AL021368.2	0.000161142	-0.207582	-0.045106	-0.370058	0.00126672	TRUE	TRUE	0.47268	0.889286	-0.416606
CLPB	0.000162078	0.262536	0.51834	0.00673202	0.00127161	TRUE	TRUE	1.32195	1.42433	-0.102385
PIAS2	0.000162029	-0.632976	-0.284966	-0.980986	0.00127161	TRUE	TRUE	2.97562	4.19656	-1.22095
CDC42SE2	0.000163408	-0.74669	-0.429266	-1.06411	0.00127835	TRUE	TRUE	2.72658	3.56516	-0.838574
PPM1F	0.000163323	0.209852	0.429156	-0.00945213	0.00127835	TRUE	TRUE	0.838113	0.752714	0.0853989
SNX25	0.000163393	-0.67046	-0.368221	-0.9727	0.00127835	TRUE	TRUE	2.25904	3.2403	-0.981255
AAMDC	0.000164451	0.370837	0.687627	0.054046	0.00128528	TRUE	TRUE	2.09517	2.45057	-0.355399
PRELID2	0.000165153	0.474844	0.923329	0.0263583	0.00128829	TRUE	TRUE	1.84372	1.99784	-0.154119
TBK1	0.000165134	-0.0257614	0.294624	-0.346147	0.00128829	TRUE	TRUE	1.86287	2.3355	-0.472631
UBE2V2	0.000166708	0.624055	2.56696	-1.31885	0.00129917	TRUE	TRUE	0.69208	1.21341	-0.521331
LRFN5	0.000168064	-0.810732	-0.47386	-1.14761	0.00130849	TRUE	TRUE	0.388603	1.1138	-0.725198
DDHD1	0.000168283	-1.00469	-0.651801	-1.35758	0.00130881	TRUE	TRUE	2.86886	3.9589	-1.09005
SRGAP2	0.000168428	0.381186	0.738802	0.0235702	0.00130881	TRUE	TRUE	1.23953	0.972116	0.267415
KCNIP1	0.000168653	1.08546	2.09673	0.0742028	0.00130931	TRUE	TRUE	3.28792	2.61239	0.675528
AKAP13	0.00016938	0.821363	1.31856	0.324163	0.00130996	TRUE	TRUE	5.21497	5.81499	-0.600025
CDK14	0.000169127	-0.729081	-0.357881	-1.10028	0.00130996	TRUE	TRUE	4.82949	6.02057	-1.19108
GPR135	0.000169305	-0.475365	-0.2517	-0.69903	0.00130996	TRUE	TRUE	1.01596	1.59087	-0.574908
HELB	0.000169346	0.512771	1.34242	-0.316883	0.00130996	TRUE	TRUE	1.55825	1.17984	0.378408
MBD2	0.000170285	-0.465765	-0.22641	-0.70512	0.0013157	TRUE	TRUE	1.82907	2.59471	-0.765644
CHST12	0.000170886	0.159106	0.742801	-0.424588	0.0013191	TRUE	TRUE	1.55281	1.7609	-0.208094
AC013643.2	0.000172152	0.68823	1.30276	0.0737002	0.0013251	TRUE	TRUE	2.22237	2.05417	0.168205
DRG1	0.000172077	-0.334287	-0.0644061	-0.604168	0.0013251	TRUE	TRUE	1.3871	1.9977	-0.610605
LRP4-AS1	0.000171928	-0.374778	-0.0944044	-0.655151	0.0013251	TRUE	TRUE	1.11992	2.66124	-1.54133
HEATR5B	0.000173734	-0.651256	-0.328587	-0.973926	0.00133601	TRUE	TRUE	2.0085	3.07564	-1.06714
GFOD1	0.000174123	-0.905606	-0.340338	-1.47087	0.00133774	TRUE	TRUE	1.16602	2.02282	-0.8568
FAM160B2	0.000174575	0.274127	0.532835	0.0154193	0.00133994	TRUE	TRUE	1.18894	1.11839	0.070541
SMARCA4	0.000175523	-0.290485	0.0238301	-0.6048	0.00134595	TRUE	TRUE	2.32244	2.74185	-0.419409
PQLC1	0.000175834	0.392183	0.688352	0.096015	0.00134706	TRUE	TRUE	1.98764	2.03091	-0.0432708
CBX5	0.000176437	-0.366775	-0.0554784	-0.678072	0.00134882	TRUE	TRUE	2.06542	2.7904	-0.724987
EFR3A	0.00017656	0.638362	1.01955	0.257173	0.00134882	TRUE	TRUE	5.07953	5.46723	-0.387692
TNC	0.00017636	-0.573469	0.119411	-1.26635	0.00134882	TRUE	TRUE	1.18567	1.32086	-0.135185
FARSB	0.000177322	-0.831642	-0.581828	-1.08146	0.0013521	TRUE	TRUE	1.12139	1.98881	-0.86742
PRDM16	0.000177207	0.790456	1.13491	0.445999	0.0013521	TRUE	TRUE	7.2417	7.31488	-0.073185
CABIN1	0.000178506	0.389712	0.740138	0.0392866	0.00135985	TRUE	TRUE	3.05388	3.42727	-0.373387
RNF215	0.000178983	0.134337	0.340496	-0.0718227	0.00136221	TRUE	TRUE	0.784307	0.954387	-0.17008
LINC00271	0.000180307	-1.46833	-0.994207	-1.94245	0.00137101	TRUE	TRUE	1.9587	3.52898	-1.57028
UBR3	0.00018125	-0.783146	-0.391871	-1.17442	0.00137689	TRUE	TRUE	5.47164	6.91141	-1.43976
DNM2	0.000181599	0.495699	0.858934	0.132465	0.00137697	TRUE	TRUE	2.53883	2.65771	-0.118884
RPP38	0.00018145	-0.440387	-0.195974	-0.6848	0.00137697	TRUE	TRUE	1.02405	1.49243	-0.468379
LINC01006	0.000182231	-0.697303	-0.437452	-0.957154	0.00138047	TRUE	TRUE	0.5269	1.41289	-0.885992
METAP1	0.000182729	-0.542353	-0.350248	-0.734457	0.00138296	TRUE	TRUE	0.786614	1.2993	-0.512686
CSGALNACT2	0.000183413	0.440463	1.01488	-0.133951	0.00138657	TRUE	TRUE	2.56703	3.03063	-0.463594
RADIL	0.000183547	0.696526	1.33875	0.0542998	0.00138657	TRUE	TRUE	1.70666	1.37587	0.33079
TMEM241	0.000184529	0.189148	0.963601	-0.585305	0.0013927	TRUE	TRUE	3.39076	4.59214	-1.20137
RSF1	0.000185068	-0.780312	-0.402386	-1.15824	0.00139441	TRUE	TRUE	4.63851	5.71508	-1.07658
YARS	0.000185098	0.470854	0.953612	-0.0119041	0.00139441	TRUE	TRUE	2.06847	1.97628	0.0921915
KMT5B	0.000185958	-0.756392	-0.411614	-1.10117	0.00139958	TRUE	TRUE	3.2049	4.13615	-0.931249
PCDH9	0.000186614	0.173428	0.392798	-0.0459426	0.00140323	TRUE	TRUE	12.6659	12.8065	-0.140607
ECHDC1	0.000187955	-0.641411	-0.374438	-0.908384	0.00141201	TRUE	TRUE	1.49582	2.23014	-0.734318
SLC9A6	0.000188515	-0.657001	-0.458217	-0.855786	0.00141491	TRUE	TRUE	0.762904	1.62097	-0.858064
LPXN	0.000189259	-0.842302	-0.586998	-1.09761	0.00141918	TRUE	TRUE	0.976424	1.83629	-0.859863
SNX18	0.000189449	-0.470042	-0.266028	-0.674055	0.0014193	TRUE	TRUE	0.703244	1.14978	-0.446532
IFFO2	0.000189708	0.39918	1.10963	-0.311268	0.00141993	TRUE	TRUE	1.58828	0.904334	0.683943
BNIP3	0.000190546	-0.315069	1.97591	-2.60605	0.00142358	TRUE	TRUE	0.943054	2.02552	-1.08247
PCF11	0.000190424	-0.503042	-0.208041	-0.798043	0.00142358	TRUE	TRUE	2.30611	2.86997	-0.563854
PRMT7	0.00019073	-0.341354	-0.0401177	-0.642591	0.00142365	TRUE	TRUE	1.36532	2.01312	-0.647796
PRKCQ	0.000191236	0.7674	1.38528	0.149518	0.00142506	TRUE	TRUE	1.19148	1.21524	-0.0237595
SLC9A9	0.000191269	0.590611	0.87115	0.310071	0.00142506	TRUE	TRUE	7.51228	7.92238	-0.410098
KIAA0895L	0.000191858	0.271398	0.523348	0.0194476	0.00142814	TRUE	TRUE	1.4231	1.63109	-0.207999
FRS2	0.000192163	-0.824927	-0.448267	-1.20159	0.0014291	TRUE	TRUE	4.50457	5.65331	-1.14874
MROH1	0.00019382	0.25367	0.699358	-0.192019	0.00144011	TRUE	TRUE	2.36662	2.54698	-0.180354
PSMD13	0.000194515	0.108854	0.325449	-0.107741	0.00144395	TRUE	TRUE	1.41499	1.51734	-0.102349
IQCJ-SCHIP1	0.000195277	0.6634	1.94982	-0.623016	0.00144829	TRUE	TRUE	1.19287	1.43498	-0.242111
SORBS1	0.00019589	0.520522	0.793332	0.247713	0.00145151	TRUE	TRUE	11.1456	10.904	0.24156
CCDC6	0.000196387	0.143258	0.509573	-0.223058	0.00145387	TRUE	TRUE	4.0989	5.02301	-0.924108
SAP130	0.000196612	-0.452706	-0.204445	-0.700967	0.00145422	TRUE	TRUE	1.79974	2.36999	-0.570255
ACVR2A	0.000196872	-0.616361	-0.389279	-0.843443	0.00145481	TRUE	TRUE	1.08084	1.75411	-0.673271
ACADM	0.000197396	-0.581659	-0.302166	-0.861152	0.00145737	TRUE	TRUE	1.82843	2.63116	-0.80273
ORC2	0.000197817	-0.694718	-0.398008	-0.991428	0.00145915	TRUE	TRUE	1.65777	2.45074	-0.792971
AC098829.1	0.000199446	0.829823	1.21721	0.442433	0.00146868	TRUE	TRUE	3.53108	3.92086	-0.389777
LINC00534	0.00019947	-0.563366	-0.361779	-0.764952	0.00146868	TRUE	TRUE	0.477507	1.05648	-0.578973
COPS4	0.000201265	-0.501338	-0.290757	-0.71192	0.00147921	TRUE	TRUE	1.156	1.97355	-0.817546
COPZ1	0.000201171	0.386089	0.668886	0.103293	0.00147921	TRUE	TRUE	1.1296	1.17252	-0.0429217
LAS1L	0.000201467	-0.303565	-0.162713	-0.444417	0.00147936	TRUE	TRUE	0.681096	1.13723	-0.456132
ARHGEF26	0.000202213	-0.289109	-0.0699322	-0.508285	0.00148047	TRUE	TRUE	7.0013	7.97373	-0.972423
ATE1	0.000202346	-0.693179	-0.328029	-1.05833	0.00148047	TRUE	TRUE	3.70209	5.09529	-1.39319
LINC00500	0.000201814	-0.903895	-0.510771	-1.29702	0.00148047	TRUE	TRUE	0.812084	1.7401	-0.928012
ZNF438	0.00020225	0.437221	0.790363	0.0840792	0.00148047	TRUE	TRUE	4.78465	5.40153	-0.616884
IFNAR1	0.000203403	0.382326	0.681139	0.0835137	0.00148554	TRUE	TRUE	1.83633	2.24661	-0.41028
PMS1	0.000203297	-1.08894	-0.78829	-1.38959	0.00148554	TRUE	TRUE	2.12073	3.14349	-1.02276
INTS9	0.000203688	0.439933	0.794912	0.0849532	0.00148629	TRUE	TRUE	2.49278	2.72917	-0.236389
JKAMP	0.000204069	-0.329255	-0.0998341	-0.558676	0.00148773	TRUE	TRUE	1.26848	1.75713	-0.488645
RFTN2	0.000204737	-0.806217	0.0821821	-1.69462	0.00149126	TRUE	TRUE	5.32189	6.80934	-1.48745
GGA3	0.000205527	-0.287736	-0.124246	-0.451226	0.00149568	TRUE	TRUE	0.85369	1.24157	-0.387883
PPP1CB	0.000206864	0.976048	1.65797	0.294129	0.00150407	TRUE	TRUE	2.9022	2.97423	-0.072029
MAP3K4	0.000208289	-0.590274	-0.313179	-0.86737	0.00151201	TRUE	TRUE	2.18229	3.10331	-0.921026
OSTM1	0.000208556	-0.638492	-0.403794	-0.87319	0.00151201	TRUE	TRUE	1.72487	2.25447	-0.529599
PRRX1	0.0002087	0.798092	1.15749	0.43869	0.00151201	TRUE	TRUE	3.33231	4.25025	-0.917937
RLBP1	0.000208679	0.432705	0.990311	-0.124901	0.00151201	TRUE	TRUE	1.21435	0.872786	0.341565
PHYHIPL	0.000209365	-1.09893	-0.579794	-1.61806	0.00151548	TRUE	TRUE	5.30694	7.00874	-1.7018
MICAL3	0.000209694	-0.18854	0.480908	-0.857988	0.0015165	TRUE	TRUE	3.10999	3.67531	-0.565319
BACH1	0.000210156	-0.00936377	0.269566	-0.288294	0.0015185	TRUE	TRUE	1.6778	2.12988	-0.452082
AP1S2	0.000210841	0.634914	1.12683	0.143001	0.00152086	TRUE	TRUE	2.01753	1.89294	0.124586
TRUB1	0.000210857	-0.495979	-0.270082	-0.721875	0.00152086	TRUE	TRUE	0.585936	0.992211	-0.406275
BUB3	0.000212791	-0.265203	-0.11917	-0.411236	0.00153291	TRUE	TRUE	0.760288	1.16594	-0.405653
CHCHD6	0.000213149	-0.795489	-0.518479	-1.0725	0.00153291	TRUE	TRUE	1.10812	1.67244	-0.564316
HIP1	0.000213281	-0.726177	-0.386698	-1.06566	0.00153291	TRUE	TRUE	2.25545	2.83662	-0.58117
RPAP2	0.000213104	-0.762957	-0.40307	-1.12284	0.00153291	TRUE	TRUE	3.80017	4.89555	-1.09539
SCARB2	0.000213479	-0.826932	-0.492863	-1.161	0.00153298	TRUE	TRUE	2.88109	3.85836	-0.977276
ZNF540	0.00021409	0.182813	0.591967	-0.22634	0.00153601	TRUE	TRUE	0.999209	1.17033	-0.171121
MMADHC	0.000214311	-0.232407	-0.0857938	-0.379019	0.00153624	TRUE	TRUE	0.54953	0.995155	-0.445625
CCM2	0.000214971	-0.463502	-0.163448	-0.763556	0.00153861	TRUE	TRUE	1.86033	2.50777	-0.647432
TMEM263	0.000215019	-0.149205	0.0564646	-0.354875	0.00153861	TRUE	TRUE	0.785636	1.00895	-0.223314
SMAD1	0.00021527	1.24208	1.96995	0.514206	0.00153905	TRUE	TRUE	4.16873	4.79139	-0.622662
GTF2H3	0.000216035	-0.843422	-0.617404	-1.06944	0.00154316	TRUE	TRUE	1.06679	1.83118	-0.764396
GTF2B	0.00021623	0.426381	0.724277	0.128485	0.0015432	TRUE	TRUE	1.18658	1.42307	-0.236491
ABCB10	0.000217	-0.578244	-0.313413	-0.843075	0.00154733	TRUE	TRUE	1.3164	2.01821	-0.701807
FAM53C	0.00021948	0.168658	0.365564	-0.0282482	0.00156365	TRUE	TRUE	1.49688	1.44828	0.0486011
BMP2K	0.000219897	-0.690489	-0.20413	-1.17685	0.00156388	TRUE	TRUE	5.9938	7.13694	-1.14314
WDTC1	0.000219735	-0.0828893	0.196129	-0.361908	0.00156388	TRUE	TRUE	1.33172	1.90945	-0.577727
IFITM3	0.000220093	1.60471	2.8447	0.364709	0.00156391	TRUE	TRUE	2.16432	1.50716	0.65716
MAP2K3	0.000220657	0.344057	0.662277	0.0258377	0.00156655	TRUE	TRUE	0.972552	0.581985	0.390567
ATP5S	0.000221526	-0.469557	-0.238	-0.701114	0.00157	TRUE	TRUE	0.966118	1.49473	-0.528616
LHFPL2	0.000221529	-0.19004	0.0444773	-0.424558	0.00157	TRUE	TRUE	1.57344	1.96892	-0.395476
CEP95	0.000221975	0.466421	0.770225	0.162617	0.00157042	TRUE	TRUE	3.01229	3.45892	-0.446633
PTK2	0.000221815	-0.310303	-0.158636	-0.461969	0.00157042	TRUE	TRUE	7.61025	8.46523	-0.854972
SLC22A5	0.000225588	0.254254	0.562418	-0.053911	0.0015946	TRUE	TRUE	1.89312	2.13444	-0.24132
PRPF8	0.000226785	0.493733	0.805232	0.182234	0.00160167	TRUE	TRUE	2.57002	2.4409	0.129121
PPP3CC	0.000227366	1.10196	1.6483	0.555613	0.00160438	TRUE	TRUE	4.03279	4.63689	-0.604101
BRAP	0.000227722	-0.219699	0.0458988	-0.485296	0.00160446	TRUE	TRUE	0.991727	1.49993	-0.508203
TAF1D	0.000227772	0.411343	0.85833	-0.035643	0.00160446	TRUE	TRUE	3.19488	3.37305	-0.17817
TRPC4AP	0.000228232	0.179403	0.534198	-0.175393	0.00160631	TRUE	TRUE	3.49114	3.87878	-0.387641
RNF182	0.000228592	-1.16225	-0.840159	-1.48435	0.00160659	TRUE	TRUE	3.16412	4.24374	-1.07962
SIGIRR	0.000228666	0.0614093	0.250322	-0.127503	0.00160659	TRUE	TRUE	0.744592	0.692227	0.0523652
ARAP2	0.000229414	-0.719216	-0.396485	-1.04195	0.00161045	TRUE	TRUE	7.00629	8.316	-1.30971
AC009690.2	0.000230936	0.0485769	0.364765	-0.267611	0.00161974	TRUE	TRUE	0.570231	0.990557	-0.420326
PISD	0.000232533	0.465449	0.768146	0.162752	0.00162953	TRUE	TRUE	1.47635	1.43325	0.0430997
AC027644.4	0.000234239	-0.597996	-0.294257	-0.901734	0.0016399	TRUE	TRUE	1.99267	2.47421	-0.48154
ZBTB41	0.000234416	-0.572546	-0.344914	-0.800177	0.0016399	TRUE	TRUE	1.46736	2.28048	-0.813117
AGAP6	0.000234846	-0.680076	-0.416648	-0.943504	0.0016415	TRUE	TRUE	1.22037	1.85311	-0.632744
ERICH1	0.000237341	-0.451218	-0.142673	-0.759763	0.00165752	TRUE	TRUE	1.19984	1.72793	-0.528089
SHLD2	0.000239029	-0.848166	-0.539343	-1.15699	0.00166788	TRUE	TRUE	1.81713	2.66245	-0.845318
NOL11	0.000240773	-0.253884	-0.105252	-0.402516	0.0016786	TRUE	TRUE	0.526979	0.831234	-0.304256
AL442071.1	0.00024319	0.214029	0.811153	-0.383096	0.001694	TRUE	TRUE	0.700486	0.719312	-0.0188251
JOSD1	0.000245375	0.2367	0.459156	0.0142438	0.00170484	TRUE	TRUE	1.33099	1.27527	0.0557202
LIN54	0.000244983	0.275196	0.629314	-0.078921	0.00170484	TRUE	TRUE	1.51109	1.86128	-0.350184
MBOAT7	0.000245189	0.468842	0.867457	0.0702278	0.00170484	TRUE	TRUE	0.843667	0.94961	-0.105943
NLGN4X	0.000245601	0.413821	1.01084	-0.183195	0.00170496	TRUE	TRUE	4.36299	4.54593	-0.182939
FBXO16	0.000246105	-0.392535	-0.154442	-0.630629	0.00170512	TRUE	TRUE	0.786373	1.16001	-0.373638
KIF3C	0.000245986	1.20356	3.52024	-1.11311	0.00170512	TRUE	TRUE	0.70429	1.12669	-0.422399
LSM6	0.000246253	0.296143	0.731248	-0.138961	0.00170512	TRUE	TRUE	1.70524	1.75046	-0.0452194
AGPS	0.000247802	-0.717624	-0.415898	-1.01935	0.00171162	TRUE	TRUE	1.77347	2.66368	-0.890217
SEC62	0.000247823	0.628458	1.11193	0.144983	0.00171162	TRUE	TRUE	3.58498	3.60244	-0.0174552
UBN2	0.000247436	-0.679166	-0.360024	-0.998309	0.00171162	TRUE	TRUE	3.33441	4.12143	-0.787012
MPHOSPH10	0.000248104	-0.355279	-0.199356	-0.511202	0.00171211	TRUE	TRUE	0.696145	1.15141	-0.455268
PSAT1	0.000248944	0.835104	1.53643	0.133777	0.00171645	TRUE	TRUE	3.39555	3.82761	-0.432062
AL138828.1	0.00025187	-0.323909	0.0313817	-0.679199	0.00173515	TRUE	TRUE	1.17738	2.17381	-0.996425
FAM153A	0.000252376	1.16818	2.31756	0.0188005	0.00173717	TRUE	TRUE	0.843333	0.652226	0.191106
FAM200A	0.000252848	-0.302667	-0.0933945	-0.511939	0.00173748	TRUE	TRUE	0.670862	0.936312	-0.26545
RPS20	0.000252636	0.366102	0.701528	0.0306749	0.00173748	TRUE	TRUE	1.05439	0.688592	0.365794
SUPV3L1	0.000253139	-0.044843	0.160663	-0.250349	0.00173801	TRUE	TRUE	1.09085	1.45111	-0.360266
ZNF19	0.000253435	-0.287872	-0.0352066	-0.540537	0.00173857	TRUE	TRUE	0.513832	0.89869	-0.384858
ANKRD17	0.000253891	-0.437297	-0.117908	-0.756685	0.00173877	TRUE	TRUE	6.43257	7.38117	-0.948603
SYT17	0.000253815	0.509591	0.842969	0.176213	0.00173877	TRUE	TRUE	5.54281	6.2994	-0.75659
NFASC	0.000254918	0.553973	1.25098	-0.143033	0.00174433	TRUE	TRUE	2.34923	2.28496	0.0642643
PLEC	0.000256248	1.03699	1.81173	0.262249	0.00175196	TRUE	TRUE	4.22541	4.15044	0.0749691
CTSB	0.000256698	0.689379	1.44251	-0.0637522	0.00175209	TRUE	TRUE	1.36665	1.49033	-0.123681
ST7	0.000256505	-0.561658	-0.15498	-0.968336	0.00175209	TRUE	TRUE	5.8976	7.29125	-1.39365
SRRM1	0.000257232	-0.587424	-0.289195	-0.885653	0.00175427	TRUE	TRUE	3.34854	3.90344	-0.554899
AC037459.2	0.000258923	0.514063	1.07946	-0.0513347	0.00176075	TRUE	TRUE	2.13159	2.23384	-0.102253
C11orf49	0.000259118	-0.491289	-0.205407	-0.777171	0.00176075	TRUE	TRUE	5.4245	6.88651	-1.462
CYP20A1	0.000259481	-0.695981	-0.482742	-0.909221	0.00176075	TRUE	TRUE	1.61783	2.23373	-0.615899
MUT	0.000259323	0.319495	0.561432	0.0775587	0.00176075	TRUE	TRUE	1.89851	2.00533	-0.106821
TTYH3	0.000258859	0.714445	1.72609	-0.297204	0.00176075	TRUE	TRUE	2.35437	1.71105	0.643324
ZNF487	0.000258582	0.181287	0.41964	-0.0570666	0.00176075	TRUE	TRUE	0.897662	1.02615	-0.128486
UFM1	0.000260075	-0.4268	-0.221578	-0.632023	0.00176331	TRUE	TRUE	0.97785	1.53357	-0.555721
KCTD6	0.000260961	0.364349	0.676228	0.0524706	0.00176784	TRUE	TRUE	1.86544	1.94317	-0.0777353
NAA30	0.000262012	-0.0771617	0.0644855	-0.218809	0.00177349	TRUE	TRUE	0.806095	1.03395	-0.227855
SLTM	0.000265339	-0.702816	-0.368656	-1.03698	0.00179451	TRUE	TRUE	3.52028	4.25906	-0.738783
AC012085.2	0.000266239	0.0534468	0.37071	-0.263817	0.00179899	TRUE	TRUE	0.573487	1.10419	-0.530705
ZC3H13	0.000266443	-0.697457	-0.427513	-0.967401	0.00179899	TRUE	TRUE	2.7262	3.57719	-0.850987
AC006504.5	0.000266778	-0.615645	-0.372283	-0.859007	0.00179976	TRUE	TRUE	0.881338	1.44727	-0.565935
CRY1	0.000267268	0.740738	1.48094	0.000540009	0.00180157	TRUE	TRUE	2.33713	1.73664	0.600488
ALG8	0.000268655	-0.621922	-0.384503	-0.859341	0.00180942	TRUE	TRUE	0.797729	1.33704	-0.53931
ZMYM4	0.000268937	-0.806173	-0.441305	-1.17104	0.00180982	TRUE	TRUE	4.01001	5.35233	-1.34231
SYNGAP1-AS1	0.000270456	0.0548585	0.243738	-0.134021	0.00181853	TRUE	TRUE	0.568829	0.875846	-0.307016
INO80E	0.000270801	-0.173899	0.0487113	-0.396509	0.00181935	TRUE	TRUE	0.659413	0.846133	-0.18672
SLC25A11	0.000271574	-0.167637	-0.0120786	-0.323195	0.00182304	TRUE	TRUE	0.708327	0.912726	-0.204399
TSPOAP1-AS1	0.000272795	0.201035	0.451895	-0.0498248	0.00182973	TRUE	TRUE	0.627555	0.850857	-0.223302
ZADH2	0.000274417	-0.484942	-0.253436	-0.716448	0.00183909	TRUE	TRUE	1.16575	1.74697	-0.581224
PLCG1	0.000274791	-0.712056	-0.377062	-1.04705	0.00184008	TRUE	TRUE	3.26049	4.15351	-0.893021
LNPEP	0.000275255	-0.797795	-0.44629	-1.1493	0.00184168	TRUE	TRUE	3.4442	4.65475	-1.21055
HLA-E	0.000275514	1.10041	2.21106	-0.010247	0.00184189	TRUE	TRUE	1.89726	1.53769	0.359578
AC009554.1	0.000275859	-0.168746	0.305811	-0.643303	0.00184268	TRUE	TRUE	1.02217	1.79784	-0.775663
RNF38	0.000276101	-0.871187	-0.516145	-1.22623	0.00184279	TRUE	TRUE	3.47156	4.69743	-1.22587
CLINT1	0.000277301	-0.20847	0.0690828	-0.486022	0.00184928	TRUE	TRUE	1.63808	2.36486	-0.726776
HARS	0.000278294	-0.387797	-0.134987	-0.640607	0.0018539	TRUE	TRUE	1.44537	1.85953	-0.41416
SNAPC3	0.000278678	0.335683	0.658809	0.0125561	0.0018539	TRUE	TRUE	2.2978	2.59633	-0.298528
TSPAN3	0.000278529	0.348394	0.696281	0.000507722	0.0018539	TRUE	TRUE	3.57622	3.61603	-0.0398147
SLC30A7	0.000279627	-0.50486	-0.224106	-0.785614	0.0018587	TRUE	TRUE	1.78024	2.65826	-0.878021
ST6GAL1	0.000280391	1.02019	1.57657	0.463808	0.00186226	TRUE	TRUE	2.31968	1.7972	0.522476
GPATCH2L	0.000281852	-0.601343	-0.260151	-0.942535	0.00187043	TRUE	TRUE	3.30225	4.09286	-0.790616
NAA35	0.000282598	-0.805803	-0.515436	-1.09617	0.00187385	TRUE	TRUE	2.29766	3.34583	-1.04817
FAM196A	0.000283115	-0.121471	0.2	-0.442942	0.00187575	TRUE	TRUE	1.23402	1.66449	-0.430478
KRBOX4	0.000283516	-0.64914	-0.416881	-0.881398	0.00187688	TRUE	TRUE	1.53053	2.273	-0.742471
DENND1A	0.000283899	-0.199562	-0.0286863	-0.370437	0.00187789	TRUE	TRUE	7.28419	8.17934	-0.895151
RNF180	0.000284774	-0.513994	-0.228823	-0.799165	0.00188214	TRUE	TRUE	2.15665	3.03106	-0.874415
HABP4	0.00028709	-0.152905	0.337951	-0.643761	0.00189394	TRUE	TRUE	2.20388	2.59925	-0.395373
IRF2BP2	0.000287324	0.683486	1.10605	0.260922	0.00189394	TRUE	TRUE	2.01294	1.74934	0.263594
PCAT1	0.000287262	0.90939	1.31884	0.49994	0.00189394	TRUE	TRUE	1.51656	1.04337	0.473194
TSPAN7	0.00028749	1.02802	1.42879	0.62725	0.00189394	TRUE	TRUE	2.06901	1.65976	0.409244
RETREG3	0.000288846	-0.521113	-0.287527	-0.754698	0.00190134	TRUE	TRUE	1.43157	1.99562	-0.56405
SIN3A	0.000289219	0.808972	1.29055	0.327395	0.00190225	TRUE	TRUE	2.2143	2.51301	-0.298709
PHTF1	0.000290757	-0.479164	-0.167507	-0.790821	0.00191082	TRUE	TRUE	1.42476	2.18068	-0.755918
SMG7	0.00029109	-0.311574	0.0130535	-0.636202	0.00191147	TRUE	TRUE	2.81655	3.55608	-0.739534
LSM14A	0.000292682	-0.730997	-0.37277	-1.08922	0.00191883	TRUE	TRUE	3.7573	4.86841	-1.11111
SEMA6A	0.000292595	-0.786501	-0.445997	-1.12701	0.00191883	TRUE	TRUE	2.1729	3.01789	-0.844988
MDC1	0.00029427	0.177986	0.413242	-0.0572694	0.00192768	TRUE	TRUE	0.911264	1.08876	-0.177494
ELK3	0.000294764	0.666347	1.08624	0.246456	0.00192781	TRUE	TRUE	0.750595	0.711028	0.0395669
GNB2	0.000294753	0.513532	1.0659	-0.0388403	0.00192781	TRUE	TRUE	1.35578	1.21872	0.137056
B3GAT3	0.00029748	0.304242	0.54751	0.0609743	0.00194089	TRUE	TRUE	1.52365	1.25217	0.271474
COMMD1	0.000297369	-1.15015	-0.787246	-1.51306	0.00194089	TRUE	TRUE	3.53575	4.66675	-1.13101
SKP2	0.000297215	-0.444494	-0.268289	-0.620699	0.00194089	TRUE	TRUE	0.502273	0.883317	-0.381044
LINC02427	0.000298177	-1.2739	-0.838913	-1.70888	0.00194388	TRUE	TRUE	1.00896	2.14757	-1.13861
RORA	0.000298463	0.00328429	0.217214	-0.210646	0.00194419	TRUE	TRUE	11.5778	11.7445	-0.16671
C5orf30	0.000300685	-0.58559	-0.363579	-0.8076	0.0019571	TRUE	TRUE	0.872405	1.43864	-0.566234
CEP70	0.000301214	0.449654	0.779834	0.119474	0.00195898	TRUE	TRUE	2.77575	3.16627	-0.390524
MBTD1	0.000302014	-0.920476	-0.60396	-1.23699	0.00196261	TRUE	TRUE	2.54455	3.81528	-1.27073
FAM149B1	0.000302451	-0.560333	-0.322978	-0.797688	0.00196388	TRUE	TRUE	1.31111	2.2024	-0.891287
GFAP	0.000302822	1.23359	2.06014	0.407035	0.00196472	TRUE	TRUE	8.64018	7.72606	0.914122
LINC00467	0.000303514	-0.824811	-0.535822	-1.1138	0.00196764	TRUE	TRUE	1.08656	1.78431	-0.697754
GRM1	0.000308093	-0.354529	-0.23221	-0.476848	0.00199574	TRUE	TRUE	0.685702	0.761531	-0.0758285
NFKB1	0.000308507	-0.759245	-0.507915	-1.01058	0.00199683	TRUE	TRUE	2.15911	3.20539	-1.04628
TBC1D30	0.00031043	0.273454	0.502966	0.0439429	0.00200768	TRUE	TRUE	0.785646	1.27162	-0.485976
AC018797.2	0.000311366	0.308257	0.572128	0.0443847	0.00200894	TRUE	TRUE	0.993294	0.918477	0.0748173
CCDC40	0.000311323	0.283245	0.604555	-0.0380651	0.00200894	TRUE	TRUE	1.24551	1.22122	0.0242874
RFX7	0.000310882	-1.088	-0.711339	-1.46466	0.00200894	TRUE	TRUE	3.97238	5.39927	-1.4269
CREB3L2	0.000311897	-0.633531	-0.42621	-0.840852	0.00201077	TRUE	TRUE	1.19079	1.8194	-0.628608
ENPP5	0.00031242	-0.462578	-0.20637	-0.718785	0.00201171	TRUE	TRUE	1.16462	1.87129	-0.706676
UBR1	0.000312537	0.268216	0.639587	-0.103155	0.00201171	TRUE	TRUE	4.57383	5.12862	-0.554796
SH3BP2	0.000312867	0.711474	1.40698	0.0159688	0.00201224	TRUE	TRUE	2.46268	2.07242	0.39026
SREK1	0.000313736	-0.690449	-0.383324	-0.997574	0.00201624	TRUE	TRUE	3.21863	3.86099	-0.642359
JUP	0.000314701	-0.161501	0.0140313	-0.337032	0.00202084	TRUE	TRUE	0.585906	0.847902	-0.261996
AC242426.2	0.000318823	-0.558038	-0.333813	-0.782263	0.00204409	TRUE	TRUE	1.47587	2.13396	-0.658092
DDX31	0.000318688	-0.375331	-0.0939626	-0.656699	0.00204409	TRUE	TRUE	1.29112	1.82072	-0.5296
AEBP1	0.000319883	1.01011	1.63743	0.382785	0.00204926	TRUE	TRUE	1.98279	1.23788	0.744904
DDHD2	0.000320134	-0.655055	-0.33937	-0.97074	0.00204926	TRUE	TRUE	1.46287	2.57836	-1.11549
AGPAT5	0.00032082	-0.890942	-0.575198	-1.20669	0.00205204	TRUE	TRUE	2.39374	3.7242	-1.33046
VPS26A	0.000322425	0.12016	0.366391	-0.126071	0.00206068	TRUE	TRUE	1.34454	1.68201	-0.337464
HSPA2	0.00032295	-0.0552633	0.0892581	-0.199785	0.00206159	TRUE	TRUE	0.663808	0.820312	-0.156504
SERPINB9	0.000323074	-0.901146	-0.612464	-1.18983	0.00206159	TRUE	TRUE	1.17148	2.04092	-0.869438
TBXAS1	0.000324211	0.0472914	0.234261	-0.139678	0.00206722	TRUE	TRUE	0.736426	0.832512	-0.0960862
AC008957.2	0.000326326	0.297656	1.38693	-0.791615	0.00207458	TRUE	TRUE	3.05197	4.67706	-1.62509
ANKRD13C	0.000326385	0.569972	0.929033	0.210911	0.00207458	TRUE	TRUE	3.02827	3.73542	-0.707149
CTNNA1	0.000325996	0.793034	1.16295	0.42312	0.00207458	TRUE	TRUE	4.42216	5.11344	-0.691273
SEC24C	0.000326108	-0.275495	-0.0794651	-0.471524	0.00207458	TRUE	TRUE	0.96288	1.23826	-0.275377
ZNF862	0.000327862	-0.399165	-0.0642264	-0.734104	0.00208235	TRUE	TRUE	2.10366	2.93077	-0.827107
TAF3	0.000328176	-1.34962	-1.06569	-1.63355	0.00208271	TRUE	TRUE	2.28317	3.41741	-1.13424
ELP6	0.000328783	-0.400096	-0.213851	-0.58634	0.00208494	TRUE	TRUE	0.684076	1.04951	-0.365434
AC104662.2	0.000330418	-0.320877	-0.18547	-0.456284	0.00209337	TRUE	TRUE	0.800068	1.28507	-0.484997
EPM2A	0.000330765	-1.24306	-0.564283	-1.92183	0.00209337	TRUE	TRUE	2.73452	3.6675	-0.932979
NUP210L	0.000330884	0.209808	0.418715	0.000900907	0.00209337	TRUE	TRUE	0.853756	0.678385	0.175371
ANKRD23	0.000332856	-0.161865	0.0487935	-0.372523	0.00210395	TRUE	TRUE	1.13644	1.48385	-0.347412
ARFRP1	0.000333849	-0.283	-0.0918802	-0.47412	0.00210395	TRUE	TRUE	0.675936	0.968558	-0.292622
CDS2	0.000333705	0.223678	0.560254	-0.112897	0.00210395	TRUE	TRUE	3.07179	3.53267	-0.460875
DMPK	0.000333435	0.290625	0.571433	0.00981587	0.00210395	TRUE	TRUE	1.97804	1.80898	0.169051
GLCCI1	0.000333534	-1.13346	-0.767457	-1.49945	0.00210395	TRUE	TRUE	3.46407	4.98851	-1.52445
NSMCE2	0.000334786	-0.68167	-0.316077	-1.04726	0.00210822	TRUE	TRUE	4.89949	6.23522	-1.33573
ASB7	0.000335073	-0.477322	-0.265257	-0.689388	0.00210839	TRUE	TRUE	1.10248	1.72325	-0.620768
KCNJ3	0.000335347	-2.91016	-1.05115	-4.76917	0.00210849	TRUE	TRUE	0.324144	1.38839	-1.06424
SNX24	0.000336451	-0.676895	-0.326083	-1.02771	0.00211337	TRUE	TRUE	2.22995	3.41852	-1.18857
YIPF6	0.000336643	-0.270038	-0.0486392	-0.491437	0.00211337	TRUE	TRUE	1.24858	1.70426	-0.455676
UBE2E1	0.000337011	0.460541	0.850115	0.0709675	0.00211405	TRUE	TRUE	3.68514	4.40421	-0.719078
MRS2	0.000338823	-0.0183495	0.194996	-0.231695	0.00212378	TRUE	TRUE	1.08835	1.4588	-0.370453
SS18L1	0.00033936	-0.274591	-0.0901018	-0.45908	0.00212551	TRUE	TRUE	1.12227	1.45041	-0.328135
TTC1	0.000339623	-0.606104	-0.346819	-0.865389	0.00212552	TRUE	TRUE	1.74871	2.48196	-0.73325
APPL2	0.000340294	-0.777824	-0.413774	-1.14187	0.00212645	TRUE	TRUE	4.20965	5.38156	-1.1719
KMT5A	0.000340077	-0.339541	-0.109058	-0.570025	0.00212645	TRUE	TRUE	1.43725	1.76292	-0.32567
AKIRIN1	0.000341747	0.375785	0.789364	-0.0377948	0.00212823	TRUE	TRUE	1.83871	2.03335	-0.194639
ANKS1A	0.000341116	-0.0237907	0.300987	-0.348569	0.00212823	TRUE	TRUE	3.08095	3.59934	-0.518383
CMTR2	0.000341367	-0.470056	-0.288535	-0.651577	0.00212823	TRUE	TRUE	0.450807	0.903223	-0.452416
ELF1	0.00034177	-0.895335	-0.56945	-1.22122	0.00212823	TRUE	TRUE	2.67736	4.00183	-1.32446
FOS	0.000342934	1.82044	2.26884	1.37203	0.00212823	TRUE	TRUE	1.91235	1.64725	0.265102
FUS	0.000342188	-0.704125	-0.417387	-0.990862	0.00212823	TRUE	TRUE	3.12038	3.83799	-0.717612
GLMN	0.000342607	-0.231752	0.0526087	-0.516112	0.00212823	TRUE	TRUE	1.52383	2.1875	-0.663678
UIMC1	0.000342135	-0.408264	-0.127077	-0.689451	0.00212823	TRUE	TRUE	1.84613	2.90914	-1.063
URGCP	0.000342891	-0.448809	-0.229514	-0.668104	0.00212823	TRUE	TRUE	0.908077	1.4273	-0.519219
NRG3	0.000344233	0.0866743	0.167282	0.00606659	0.00213466	TRUE	TRUE	12.0458	12.1588	-0.112991
CNIH3	0.000344866	-0.760887	-0.410538	-1.11124	0.00213696	TRUE	TRUE	2.89013	4.11374	-1.22361
BRWD1	0.000345531	-0.721665	-0.334058	-1.10927	0.00213945	TRUE	TRUE	5.07716	6.20759	-1.13042
FASTKD1	0.000346634	-0.878499	-0.59809	-1.15891	0.00214465	TRUE	TRUE	1.55966	2.21388	-0.654219
DCBLD2	0.000347509	-0.549754	-0.339657	-0.75985	0.00214759	TRUE	TRUE	0.99157	1.49342	-0.501847
KAZN	0.000347637	1.14024	2.08131	0.199171	0.00214759	TRUE	TRUE	3.1924	2.56437	0.628029
SEMA4B	0.000349825	0.914238	1.42492	0.403553	0.00215831	TRUE	TRUE	4.82682	4.98252	-0.1557
TEX264	0.000349902	-0.108734	0.079917	-0.297385	0.00215831	TRUE	TRUE	0.68053	0.711892	-0.0313616
AMMECR1	0.000351754	0.116635	0.408785	-0.175515	0.00216809	TRUE	TRUE	1.26531	1.94486	-0.679552
SLC25A27	0.000352243	-0.681179	-0.373003	-0.989354	0.00216945	TRUE	TRUE	2.28767	3.46715	-1.17948
RAB6B	0.000357106	0.188921	1.6473	-1.26946	0.00219774	TRUE	TRUE	1.04165	0.610379	0.431269
SELENOS	0.00035824	-0.0549719	0.180262	-0.290206	0.00220305	TRUE	TRUE	1.10589	1.23068	-0.124789
AL031428.1	0.000360718	0.252788	0.502917	0.00265879	0.00221662	TRUE	TRUE	0.781527	1.06685	-0.285323
MED27	0.000361871	-0.527188	-0.179432	-0.874945	0.00222202	TRUE	TRUE	3.29027	4.16989	-0.879624
CCDC12	0.000363341	-0.36075	-0.157041	-0.564459	0.00222307	TRUE	TRUE	0.921048	1.30594	-0.38489
FAM71F2	0.000364413	-0.35383	-0.151918	-0.555742	0.00222307	TRUE	TRUE	0.45442	0.889108	-0.434687
JADE2	0.000364501	-0.289412	-0.151092	-0.427732	0.00222307	TRUE	TRUE	0.524962	0.994301	-0.469339
KLHL8	0.000364289	-0.806628	-0.544315	-1.06894	0.00222307	TRUE	TRUE	1.26767	2.29335	-1.02568
MINK1	0.000363533	1.06742	1.58676	0.548078	0.00222307	TRUE	TRUE	4.31049	4.74988	-0.439385
MRPS27	0.000362656	-0.523036	-0.232545	-0.813526	0.00222307	TRUE	TRUE	1.77141	2.4378	-0.666388
PRKAR1A	0.000364101	-0.00693541	1.40693	-1.4208	0.00222307	TRUE	TRUE	0.979786	1.70197	-0.722186
SAMD12	0.000363589	-0.547601	-0.348002	-0.7472	0.00222307	TRUE	TRUE	1.72317	2.07798	-0.354815
ZNF141	0.000362618	0.101908	0.513077	-0.309261	0.00222307	TRUE	TRUE	1.79137	2.31837	-0.526992
FLOT1	0.000365717	-0.652045	0.520529	-1.82462	0.00222594	TRUE	TRUE	2.18851	2.56316	-0.374653
RNF40	0.000365791	0.0169184	0.244895	-0.211058	0.00222594	TRUE	TRUE	1.107	1.19422	-0.0872234
SNF8	0.000365288	-0.259787	-0.0355371	-0.484036	0.00222594	TRUE	TRUE	0.768891	1.09491	-0.326015
PXK	0.000367015	-0.653289	-0.431418	-0.87516	0.00223017	TRUE	TRUE	1.98584	2.65197	-0.666124
UHRF1BP1	0.000367035	-0.485667	-0.247959	-0.723376	0.00223017	TRUE	TRUE	1.51799	2.28923	-0.771242
PSMC6	0.00036814	0.0598004	0.35835	-0.23875	0.00223522	TRUE	TRUE	2.02354	2.44123	-0.417694
NUMA1	0.000368966	-0.531043	-0.227985	-0.834102	0.00223856	TRUE	TRUE	3.06942	3.69506	-0.625644
CEP85L	0.000369432	-0.79673	-0.355525	-1.23793	0.00223972	TRUE	TRUE	5.78153	7.06223	-1.2807
CACNA1C	0.000371122	0.719212	1.10294	0.33548	0.00224661	TRUE	TRUE	5.37059	5.5891	-0.218515
DGKB	0.0003709	-3.91056	-2.72228	-5.09885	0.00224661	TRUE	TRUE	0.669995	3.7039	-3.03391
POLR2B	0.000373573	-0.0513934	0.218464	-0.321251	0.00225977	TRUE	TRUE	1.67004	2.08604	-0.416002
WDR41	0.000374552	0.504807	0.871898	0.137716	0.00226401	TRUE	TRUE	3.50365	3.97999	-0.476346
RGS3	0.00037567	-0.654612	-0.39347	-0.915754	0.00226908	TRUE	TRUE	1.3355	2.38599	-1.05048
TMEM62	0.000378324	-0.459028	-0.221087	-0.696969	0.00228342	TRUE	TRUE	1.05758	1.76657	-0.708986
GSTT2B	0.000379727	0.261448	0.740078	-0.217181	0.00228849	TRUE	TRUE	0.874785	0.850118	0.0246671
MICU2	0.000379598	-0.374081	-0.0566428	-0.691519	0.00228849	TRUE	TRUE	3.30819	3.99121	-0.683018
CAP1	0.000381037	0.401271	0.697417	0.105126	0.00229468	TRUE	TRUE	0.916511	1.12412	-0.207606
AC022601.1	0.000382406	0.259338	0.460885	0.0577922	0.00230122	TRUE	TRUE	0.511921	1.19549	-0.683572
TRMT13	0.000384888	-0.765935	-0.500394	-1.03148	0.00231445	TRUE	TRUE	1.2363	1.94734	-0.711046
CNOT1	0.000385734	0.112082	0.429251	-0.205086	0.00231782	TRUE	TRUE	2.26404	2.90433	-0.64029
POR	0.000386899	0.308775	0.570873	0.0466775	0.00232311	TRUE	TRUE	2.08196	1.84691	0.235053
AC100800.1	0.000389827	0.128288	0.563102	-0.306525	0.00233724	TRUE	TRUE	0.552466	1.02007	-0.467604
AP003059.2	0.000389712	-0.627749	-0.327432	-0.928067	0.00233724	TRUE	TRUE	0.562335	1.21661	-0.654272
MAPRE2	0.000393238	1.44498	2.05959	0.830364	0.00235595	TRUE	TRUE	7.05062	6.81892	0.2317
DPY19L1	0.000395736	0.481868	0.84644	0.117296	0.00236917	TRUE	TRUE	3.38064	4.10401	-0.723368
ZNF444	0.000400907	-0.720863	-0.460647	-0.981079	0.00239837	TRUE	TRUE	1.309	1.93107	-0.622062
MCL1	0.000402756	0.753565	1.41282	0.0943118	0.00240766	TRUE	TRUE	1.6623	1.98172	-0.319419
ATF7IP	0.000403967	-0.996583	-0.635007	-1.35816	0.00241135	TRUE	TRUE	3.51226	5.11284	-1.60059
USP30	0.000403956	-0.412561	-0.213922	-0.6112	0.00241135	TRUE	TRUE	1.07636	1.58049	-0.504127
ZNF521	0.000407002	-1.16908	-0.767368	-1.57079	0.00242769	TRUE	TRUE	4.47829	5.66343	-1.18513
PANK3	0.000407774	0.316709	0.595055	0.0383628	0.00243051	TRUE	TRUE	1.82048	1.95482	-0.134334
XPO5	0.000408919	-0.477389	-0.243103	-0.711675	0.00243555	TRUE	TRUE	1.05291	1.50063	-0.447719
NAMPT	0.000411308	0.912547	1.56272	0.262371	0.00244799	TRUE	TRUE	1.81666	1.61888	0.197786
CHD9	0.000412126	-0.608342	-0.324451	-0.892233	0.00245107	TRUE	TRUE	7.1064	8.27883	-1.17242
ST5	0.000416711	1.23709	1.61497	0.859204	0.00247653	TRUE	TRUE	4.16988	4.02792	0.141957
FNIP2	0.000419132	-0.230165	-0.0267684	-0.433561	0.00248909	TRUE	TRUE	1.47346	1.85606	-0.382598
TNS2	0.000419534	0.311266	0.628954	-0.00642098	0.00248966	TRUE	TRUE	2.22729	2.39835	-0.171058
ZBTB18	0.000423352	-0.655478	-0.388643	-0.922313	0.00251049	TRUE	TRUE	1.03345	1.98021	-0.946762
CEBPB	0.000425187	0.454158	0.905517	0.00279967	0.00251793	TRUE	TRUE	1.42707	1.15545	0.271621
TBC1D8	0.000425225	-0.20592	0.0474729	-0.459313	0.00251793	TRUE	TRUE	1.44392	1.85727	-0.413348
MARC1	0.000427092	-0.45887	-0.286391	-0.631349	0.00252714	TRUE	TRUE	0.666922	1.04863	-0.381705
FOXN2	0.000428027	-0.892444	-0.60764	-1.17725	0.00252716	TRUE	TRUE	2.2855	3.10439	-0.81889
OXR1	0.0004279	-2.75307	-1.53338	-3.97277	0.00252716	TRUE	TRUE	1.52611	4.20031	-2.6742
TBC1D13	0.000427654	-0.125332	0.0595533	-0.310217	0.00252716	TRUE	TRUE	0.729589	1.0569	-0.327309
PLCL1	0.000428706	-0.816984	-0.315248	-1.31872	0.00252933	TRUE	TRUE	1.97493	3.0947	-1.11976
ARMH1	0.000429393	0.399262	0.711233	0.0872911	0.00253064	TRUE	TRUE	4.43505	4.30245	0.132595
DNAL1	0.00042955	-0.419364	-0.204257	-0.634471	0.00253064	TRUE	TRUE	0.724596	1.28022	-0.555625
DDX42	0.000432017	0.243691	0.52678	-0.0393993	0.00254334	TRUE	TRUE	1.8939	2.23341	-0.339504
PDXK	0.000432741	1.33981	2.01804	0.661573	0.00254392	TRUE	TRUE	4.20329	3.51674	0.686548
UBE2L3	0.000432436	-0.419934	-0.197931	-0.641937	0.00254392	TRUE	TRUE	1.83351	2.27144	-0.437931
ATR	0.000433614	-0.677784	-0.354735	-1.00083	0.00254621	TRUE	TRUE	2.04738	2.88544	-0.838061
KAT5	0.000433757	0.207274	0.419932	-0.00538395	0.00254621	TRUE	TRUE	0.901449	0.874902	0.0265467
TYW1	0.000434319	-0.577798	-0.247234	-0.908363	0.00254767	TRUE	TRUE	2.48127	3.44684	-0.965568
CCZ1	0.00043636	-0.215528	-0.0133192	-0.417737	0.0025545	TRUE	TRUE	0.908463	1.11783	-0.209367
NTPCR	0.000436526	-0.482851	-0.272181	-0.693521	0.0025545	TRUE	TRUE	1.21813	1.47221	-0.254077
RING1	0.000436287	-0.416982	-0.220194	-0.61377	0.0025545	TRUE	TRUE	1.21639	1.61855	-0.402163
SEC63	0.000436738	-0.719773	-0.399652	-1.0399	0.0025545	TRUE	TRUE	2.60395	3.57922	-0.975264
COPS7B	0.000437594	-0.586303	-0.282371	-0.890236	0.00255766	TRUE	TRUE	1.44017	2.41003	-0.969859
C9orf85	0.000438199	-0.719489	-0.431281	-1.0077	0.00255852	TRUE	TRUE	1.55679	2.39076	-0.833977
PITPNA	0.000438999	0.202234	0.58111	-0.176641	0.00255852	TRUE	TRUE	2.50921	2.91292	-0.403703
RNF214	0.000438546	-0.2295	0.0819369	-0.540938	0.00255852	TRUE	TRUE	1.18525	1.78032	-0.595072
SF3A3	0.000438856	-0.0871167	0.0887474	-0.262981	0.00255852	TRUE	TRUE	0.797589	1.11185	-0.314263
KLHDC10	0.000441713	-0.923979	-0.578981	-1.26898	0.00256746	TRUE	TRUE	2.47874	3.18927	-0.710527
NARFL	0.000441399	0.204682	0.398406	0.010958	0.00256746	TRUE	TRUE	0.728833	0.698815	0.0300185
SEPT8	0.00044197	0.619351	1.1879	0.0507977	0.00256746	TRUE	TRUE	3.3405	3.62328	-0.282773
SMARCAD1	0.000441389	-0.824225	-0.509448	-1.139	0.00256746	TRUE	TRUE	2.53059	3.69085	-1.16026
ZNF133	0.000442111	-0.472931	-0.202497	-0.743364	0.00256746	TRUE	TRUE	1.18205	1.78624	-0.604189
AC025283.3	0.000443256	-0.0544344	0.191331	-0.3002	0.00257145	TRUE	TRUE	1.39037	1.81342	-0.423056
MTIF3	0.000443746	-0.153275	0.0995642	-0.406114	0.00257145	TRUE	TRUE	1.73998	2.15922	-0.419232
PHF20L1	0.000443665	-0.881532	-0.556937	-1.20613	0.00257145	TRUE	TRUE	2.66362	3.78301	-1.11938
PAPOLG	0.000447895	0.223316	0.464179	-0.0175473	0.00259365	TRUE	TRUE	0.83097	0.977427	-0.146457
ARHGAP1	0.000448655	0.497436	1.01866	-0.0237921	0.0025962	TRUE	TRUE	2.00318	1.95708	0.0461018
WDR73	0.000450066	0.0987767	0.393992	-0.196439	0.00260251	TRUE	TRUE	1.82245	2.2413	-0.418849
TAB3	0.000452115	-0.544518	-0.328745	-0.760292	0.00261251	TRUE	TRUE	0.906928	1.60421	-0.697278
AARS	0.000453804	0.234282	0.747857	-0.279293	0.0026204	TRUE	TRUE	1.48605	1.72595	-0.239897
SKI	0.000455235	0.195587	0.542543	-0.15137	0.0026268	TRUE	TRUE	2.38839	2.42329	-0.0348992
CASC3	0.000458954	0.430363	0.888263	-0.0275377	0.00264639	TRUE	TRUE	2.26866	2.42211	-0.153454
IAH1	0.000459885	-0.0334775	0.297918	-0.364873	0.00264988	TRUE	TRUE	1.0784	1.31232	-0.233914
ENTPD1	0.00046032	0.459416	0.825179	0.0936534	0.00265051	TRUE	TRUE	3.33662	3.56322	-0.226598
PKIG	0.000461546	-0.0146099	0.307249	-0.336469	0.00265569	TRUE	TRUE	2.14499	2.84567	-0.700677
IREB2	0.000462727	-0.675335	-0.35381	-0.996859	0.00265872	TRUE	TRUE	2.41043	3.6329	-1.22247
SOAT1	0.000462529	0.61294	1.2451	-0.0192166	0.00265872	TRUE	TRUE	1.85072	1.48889	0.36183
C12orf73	0.000463632	-0.185189	0.0066338	-0.377011	0.00266133	TRUE	TRUE	1.13362	1.31738	-0.183758
CASD1	0.000463836	-0.697501	-0.373749	-1.02125	0.00266133	TRUE	TRUE	2.87301	3.99112	-1.11811
UBA3	0.00046461	-0.0682381	0.248381	-0.384858	0.00266389	TRUE	TRUE	2.36852	2.91854	-0.550026
ARHGEF3	0.000465528	2.13441	3.17493	1.09388	0.0026654	TRUE	TRUE	4.77519	3.73203	1.04316
SPRY2	0.000465426	0.395375	0.733246	0.0575042	0.0026654	TRUE	TRUE	2.54324	2.39246	0.150773
AL139353.1	0.000466055	-0.485745	-0.26411	-0.70738	0.00266654	TRUE	TRUE	0.644024	1.00674	-0.362715
TCEANC2	0.00046847	-0.261631	-0.109927	-0.413335	0.00267848	TRUE	TRUE	0.627477	0.865181	-0.237703
CWF19L2	0.00046937	-0.588777	-0.244855	-0.932698	0.00268166	TRUE	TRUE	2.81274	4.00416	-1.19142
LGI4	0.000469943	0.204347	0.583101	-0.174406	0.00268166	TRUE	TRUE	4.76397	4.88015	-0.116173
NID1	0.000470015	0.17717	0.593189	-0.238849	0.00268166	TRUE	TRUE	1.32536	1.19901	0.126348
RMND5A	0.000473	-0.688923	-0.444749	-0.933096	0.0026968	TRUE	TRUE	1.51086	2.44803	-0.93717
SOCS7	0.000473925	0.218213	0.480692	-0.044265	0.00270018	TRUE	TRUE	1.50038	1.65564	-0.155267
EBLN3P	0.000476782	-0.311036	-0.1221	-0.499972	0.00271455	TRUE	TRUE	1.11264	1.55876	-0.446113
NDE1	0.000477239	-0.354062	-0.161451	-0.546672	0.00271526	TRUE	TRUE	0.849964	1.19476	-0.344795
EML4	0.000478271	-0.534106	-0.278032	-0.790181	0.00271764	TRUE	TRUE	1.66295	2.3674	-0.704457
FAM177A1	0.00047866	0.123892	0.471589	-0.223805	0.00271764	TRUE	TRUE	1.67008	1.78016	-0.110085
ZNF346	0.000478633	-0.572941	-0.304616	-0.841267	0.00271764	TRUE	TRUE	2.28072	2.90279	-0.622067
RYR3	0.00047906	0.307661	0.461014	0.154309	0.00271801	TRUE	TRUE	10.7469	10.5479	0.199081
OGFR	0.000479757	0.458219	0.861614	0.0548241	0.00272007	TRUE	TRUE	1.24082	1.29066	-0.0498363
NACC2	0.000483713	0.842905	1.4418	0.244006	0.00273868	TRUE	TRUE	4.32638	4.20575	0.120637
ZNF423	0.000483481	0.870635	1.53673	0.204544	0.00273868	TRUE	TRUE	4.63794	4.30914	0.3288
AL356599.1	0.000484361	-1.02005	-0.671022	-1.36907	0.00274044	TRUE	TRUE	2.43714	3.80708	-1.36994
RALGAPA2	0.000485794	0.61924	0.864254	0.374225	0.00274664	TRUE	TRUE	6.8484	7.35981	-0.511416
GNA14	0.000486487	0.876247	1.22903	0.523468	0.00274865	TRUE	TRUE	7.75376	8.27741	-0.523657
FBXO28	0.000487556	-0.0121463	0.271679	-0.295971	0.00275093	TRUE	TRUE	1.94735	2.31743	-0.370078
IGBP1	0.000487567	-0.395144	-0.187705	-0.602583	0.00275093	TRUE	TRUE	1.05232	1.49762	-0.445302
TMEM259	0.000487936	0.433666	0.94492	-0.0775893	0.00275111	TRUE	TRUE	2.53558	2.35673	0.178848
NUDT5	0.000489296	-0.795554	-0.509095	-1.08201	0.00275686	TRUE	TRUE	1.24512	1.97909	-0.733962
GAS2	0.000490996	-0.353951	-0.143253	-0.564648	0.00276453	TRUE	TRUE	1.25067	1.54698	-0.29631
BAALC-AS1	0.000493636	1.5496	2.47986	0.619336	0.00277747	TRUE	TRUE	4.4416	4.30074	0.140854
LINC00598	0.000494216	0.470771	0.786463	0.155078	0.00277881	TRUE	TRUE	3.03658	3.08376	-0.0471735
FAM76A	0.000496148	0.272024	0.516368	0.0276814	0.00278266	TRUE	TRUE	0.770196	0.871123	-0.100927
LONRF1	0.000496064	0.251695	0.477578	0.0258111	0.00278266	TRUE	TRUE	2.00868	1.9892	0.0194783
SLC44A3	0.000496268	0.883245	1.79344	-0.0269464	0.00278266	TRUE	TRUE	3.59531	3.58328	0.0120315
TAF11	0.000495649	-0.297068	0.0708847	-0.66502	0.00278266	TRUE	TRUE	1.22178	1.82051	-0.598732
IDE	0.0004972	-0.444761	-0.180107	-0.709416	0.00278596	TRUE	TRUE	1.45285	2.29094	-0.838096
CCDC84	0.000498304	-0.114197	0.249381	-0.477775	0.00279023	TRUE	TRUE	2.1316	2.93726	-0.80566
AL683813.1	0.000500133	0.130083	0.468006	-0.20784	0.0027947	TRUE	TRUE	2.46578	2.67362	-0.20784
MAPKAPK5	0.000500006	-0.423779	-0.159781	-0.687778	0.0027947	TRUE	TRUE	1.11475	1.78501	-0.670259
ZNF621	0.000499625	0.391419	0.712898	0.0699396	0.0027947	TRUE	TRUE	1.93086	2.53791	-0.607052
ENHO	0.000501128	-1.01832	-0.705316	-1.33132	0.00279834	TRUE	TRUE	1.96755	2.35783	-0.390277
GRIN2C	0.000502466	1.66854	2.49834	0.83875	0.00280139	TRUE	TRUE	5.37683	3.98903	1.38781
LRRC75A	0.000502679	0.301144	0.622139	-0.01985	0.00280139	TRUE	TRUE	1.1858	1.26274	-0.0769407
TOB1	0.000502707	-0.544082	-0.330239	-0.757924	0.00280139	TRUE	TRUE	1.8003	2.34779	-0.547493
ABCF1	0.000504198	-0.308296	-0.143421	-0.473171	0.00280777	TRUE	TRUE	0.760239	1.12665	-0.366414
ARHGAP26	0.000506413	0.308727	0.573494	0.0439604	0.00281818	TRUE	TRUE	8.55123	8.81207	-0.260836
CBL	0.000506898	0.327094	0.617244	0.0369444	0.00281895	TRUE	TRUE	1.88959	2.04749	-0.157896
AASDH	0.000509912	-0.628834	-0.311583	-0.946084	0.00283377	TRUE	TRUE	2.46581	3.36398	-0.898173
CAB39	0.000512515	-0.128959	0.186931	-0.444848	0.0028463	TRUE	TRUE	2.98468	3.41316	-0.428481
HUWE1	0.000513373	0.237129	0.604876	-0.130618	0.00284653	TRUE	TRUE	4.18106	4.92607	-0.745008
ST7L	0.000513607	-0.562292	-0.265333	-0.85925	0.00284653	TRUE	TRUE	2.37571	3.49708	-1.12137
ZIC1	0.000513458	1.03554	1.3953	0.675782	0.00284653	TRUE	TRUE	4.42885	4.69027	-0.26142
VPS26C	0.000517156	-0.213968	0.0458254	-0.473762	0.00286425	TRUE	TRUE	1.68414	2.08545	-0.401315
KLHL9	0.000517521	-0.194746	-0.0356105	-0.353881	0.00286432	TRUE	TRUE	0.731611	0.999145	-0.267534
RC3H1	0.000519975	-0.425127	-0.0863152	-0.763939	0.00287594	TRUE	TRUE	2.90947	3.94856	-1.03909
C15orf41	0.000523012	-0.865367	-0.581544	-1.14919	0.00288528	TRUE	TRUE	1.47667	2.49415	-1.01748
DNASE1	0.000522854	-0.467133	-0.169281	-0.764986	0.00288528	TRUE	TRUE	2.1569	2.75776	-0.600857
FABP5	0.000523081	0.283028	0.643798	-0.0777421	0.00288528	TRUE	TRUE	0.942315	0.987666	-0.0453505
ZNF354A	0.000522513	-0.274348	-0.108557	-0.44014	0.00288528	TRUE	TRUE	0.58088	0.862116	-0.281236
MTHFD2L	0.000524846	-0.767169	-0.45656	-1.07778	0.00289305	TRUE	TRUE	2.20727	2.83466	-0.627395
POM121	0.00052841	-0.536136	-0.265588	-0.806685	0.00291073	TRUE	TRUE	1.99349	2.74379	-0.750296
RPL37A	0.000530661	0.483221	1.00392	-0.0374759	0.00292115	TRUE	TRUE	2.56005	2.26988	0.290169
CD99	0.000532493	1.35131	1.78509	0.917528	0.0029253	TRUE	TRUE	2.36112	2.44822	-0.0871049
MED14	0.000532315	-0.489227	-0.201995	-0.776458	0.0029253	TRUE	TRUE	1.87236	2.91576	-1.0434
RAP1A	0.000532433	0.115777	0.415103	-0.183548	0.0029253	TRUE	TRUE	2.56568	2.93488	-0.369206
C10orf143	0.000533287	-0.583702	-0.343192	-0.824211	0.00292768	TRUE	TRUE	0.838501	1.19839	-0.359886
IFT81	0.000535626	-0.429393	-0.194699	-0.664088	0.00293854	TRUE	TRUE	1.25802	1.86475	-0.606732
FOPNL	0.000536308	-0.330066	-0.186659	-0.473473	0.0029387	TRUE	TRUE	0.787073	1.08154	-0.294463
MAP3K14	0.000536982	2.28047	3.33748	1.22347	0.0029387	TRUE	TRUE	3.90079	2.60988	1.2909
MRPS9	0.00053685	-0.523923	-0.279987	-0.76786	0.0029387	TRUE	TRUE	1.22046	1.83894	-0.618474
ZNFX1	0.0005371	0.161085	0.590712	-0.268543	0.0029387	TRUE	TRUE	1.64074	1.58429	0.0564567
NMRAL1	0.000538643	0.258691	0.526272	-0.00888911	0.00294516	TRUE	TRUE	1.01639	1.17061	-0.154218
PGGHG	0.000539459	0.239267	0.423803	0.0547308	0.00294764	TRUE	TRUE	0.813699	0.650152	0.163547
ETV1	0.000542604	-0.00945232	0.282326	-0.301231	0.00296166	TRUE	TRUE	3.1325	3.62298	-0.490479
FADS3	0.000542753	0.558069	0.908145	0.207993	0.00296166	TRUE	TRUE	2.75944	2.74587	0.0135684
NEIL1	0.000543476	0.143565	0.417734	-0.130604	0.00296362	TRUE	TRUE	1.12773	1.6138	-0.486069
PRR3	0.000545873	-0.333483	-0.163809	-0.503157	0.00297308	TRUE	TRUE	0.699609	1.07785	-0.37824
REXO2	0.000545942	-0.238959	-0.0751377	-0.402781	0.00297308	TRUE	TRUE	0.666588	1.08852	-0.42193
PIP4K2A	0.000547908	0.999541	1.57152	0.42756	0.00298179	TRUE	TRUE	5.4653	5.96237	-0.497071
ASMTL	0.000552611	0.0811776	0.30266	-0.140305	0.00300337	TRUE	TRUE	0.834342	0.961861	-0.127519
GNPAT	0.000552309	0.297705	0.607827	-0.0124171	0.00300337	TRUE	TRUE	1.34786	1.61581	-0.267956
CLOCK	0.000554466	-0.639244	-0.366706	-0.911783	0.00301144	TRUE	TRUE	2.39181	3.05374	-0.661932
CNOT2	0.000556325	-0.733476	-0.381922	-1.08503	0.00301952	TRUE	TRUE	3.43524	4.67623	-1.241
GNAI2	0.000557179	0.456801	0.85944	0.0541612	0.00302214	TRUE	TRUE	2.07881	1.95508	0.123735
FAM214B	0.000559093	0.139818	0.360505	-0.0808691	0.00302848	TRUE	TRUE	1.06365	0.936702	0.126946
LINC00903	0.000558861	0.153185	0.736071	-0.429701	0.00302848	TRUE	TRUE	0.662394	1.08821	-0.425816
HM13	0.000559537	0.0830342	0.388368	-0.222299	0.00302887	TRUE	TRUE	2.0794	2.14803	-0.0686354
SENP5	0.00056263	0.227366	0.578451	-0.123719	0.00304359	TRUE	TRUE	3.12348	3.73949	-0.616006
LAP3	0.000565175	0.271635	0.735901	-0.192632	0.00305532	TRUE	TRUE	1.42083	1.67633	-0.255494
PRMT3	0.000568792	-0.661639	-0.370467	-0.952812	0.00307283	TRUE	TRUE	2.001	2.60868	-0.607681
CTTN	0.000570165	0.148677	0.494874	-0.19752	0.00307438	TRUE	TRUE	3.55352	3.7665	-0.212978
PIK3C2B	0.000570211	-0.529045	-0.336972	-0.721119	0.00307438	TRUE	TRUE	0.815574	1.14422	-0.328647
TMTC3	0.000570042	-0.632757	-0.399011	-0.866502	0.00307438	TRUE	TRUE	1.29939	1.97858	-0.679185
C16orf72	0.00057336	-0.0727379	0.176098	-0.321574	0.00308727	TRUE	TRUE	1.72025	2.18262	-0.462371
STK32C	0.000573078	-0.29443	-0.0517277	-0.537133	0.00308727	TRUE	TRUE	1.22632	1.66253	-0.436208
ATP11C	0.000573868	0.0680469	0.289785	-0.153691	0.00308783	TRUE	TRUE	1.60244	1.78934	-0.186898
KIAA0355	0.000574225	0.267333	0.59563	-0.0609638	0.00308783	TRUE	TRUE	2.01166	2.45272	-0.44106
HMGCS1	0.000576494	1.29259	2.36743	0.217744	0.00309799	TRUE	TRUE	3.39515	2.06804	1.32712
CCND2	0.000578525	0.225168	0.827054	-0.376719	0.00310685	TRUE	TRUE	1.59788	1.05792	0.539957
AMZ1	0.000580558	0.147212	0.650448	-0.356023	0.00311366	TRUE	TRUE	1.60125	1.80245	-0.201192
PPCDC	0.000580316	-0.657509	-0.33649	-0.978527	0.00311366	TRUE	TRUE	1.65901	2.38173	-0.722717
KLHL42	0.000581138	-0.527104	-0.22651	-0.827698	0.00311471	TRUE	TRUE	1.6553	2.1914	-0.536092
ZNF135	0.000583562	-0.501381	-0.291783	-0.710979	0.00312565	TRUE	TRUE	0.911732	1.48419	-0.572463
CSNK1D	0.000586218	-0.0550085	0.251777	-0.361794	0.00313575	TRUE	TRUE	2.22774	2.68324	-0.4555
UGGT1	0.000586097	-0.499407	-0.208891	-0.789922	0.00313575	TRUE	TRUE	1.48093	2.29117	-0.810242
ADCY8	0.000588071	0.63547	0.950702	0.320237	0.00314359	TRUE	TRUE	4.76351	5.21753	-0.454013
FAM208A	0.000589825	-0.584856	-0.301686	-0.868025	0.0031509	TRUE	TRUE	2.42715	3.38531	-0.958161
POU6F2	0.000590668	-1.07224	-0.726319	-1.41815	0.00315333	TRUE	TRUE	2.33133	3.54683	-1.2155
KLHL7	0.000596141	-0.677757	-0.381473	-0.974041	0.00318046	TRUE	TRUE	2.08245	2.75665	-0.674204
MYO9A	0.000597442	0.608027	0.817916	0.398138	0.00318531	TRUE	TRUE	6.74501	7.32235	-0.577347
GSTA4	0.000598356	-0.55066	-0.315941	-0.78538	0.0031881	TRUE	TRUE	1.3082	1.91087	-0.602671
EIF4A1	0.000601318	0.161658	0.406662	-0.0833457	0.00320178	TRUE	TRUE	0.880778	0.792911	0.0878676
EBF4	0.000602777	0.22911	0.505082	-0.0468613	0.00320745	TRUE	TRUE	1.0259	0.857765	0.16814
GAS8	0.000603306	-0.66816	-0.365421	-0.970898	0.00320817	TRUE	TRUE	1.13894	1.68625	-0.547317
NSL1	0.000604366	-0.430665	-0.185218	-0.676113	0.00321171	TRUE	TRUE	1.74146	2.53893	-0.797472
AC074032.1	0.000604863	0.0259351	0.606598	-0.554728	0.00321225	TRUE	TRUE	2.469	3.36589	-0.896887
UEVLD	0.00060675	-0.316708	-0.0171981	-0.616219	0.00322017	TRUE	TRUE	1.60207	2.15426	-0.552199
CHD1	0.000607155	0.345624	0.730533	-0.0392857	0.00322022	TRUE	TRUE	2.68765	3.03768	-0.350032
BCL2	0.000607764	0.376056	0.524465	0.227648	0.00322135	TRUE	TRUE	7.8302	8.40147	-0.571269
TNRC18	0.00060907	0.273021	0.748707	-0.202665	0.00322617	TRUE	TRUE	3.90631	4.41256	-0.506254
SESN1	0.000615347	0.840527	1.56262	0.118429	0.0032573	TRUE	TRUE	4.25774	5.06811	-0.810372
KLF9	0.000616036	0.954591	1.85094	0.0582419	0.00325882	TRUE	TRUE	3.04509	2.89438	0.150704
RAB14	0.000618048	0.197873	0.470565	-0.0748198	0.00326734	TRUE	TRUE	1.7467	1.93612	-0.189414
FBXL18	0.000619913	0.077567	0.386879	-0.231745	0.00327369	TRUE	TRUE	1.04561	1.28088	-0.235277
RYBP	0.000620457	0.508869	0.865498	0.15224	0.00327369	TRUE	TRUE	2.53801	3.08873	-0.55072
TOM1L1	0.000620207	-0.529869	-0.283288	-0.77645	0.00327369	TRUE	TRUE	0.992457	1.56685	-0.574396
MARS	0.000621099	0.294225	0.548629	0.0398199	0.00327496	TRUE	TRUE	1.44811	1.37611	0.0719933
PI4KA	0.000622974	0.228558	0.706788	-0.249673	0.00328272	TRUE	TRUE	4.91355	5.06415	-0.150594
AC211486.5	0.000626752	0.0654099	0.293086	-0.162266	0.00330049	TRUE	TRUE	0.388871	0.943722	-0.554851
AMPD2	0.000627421	-0.498692	-0.253425	-0.743959	0.00330064	TRUE	TRUE	0.584609	0.801626	-0.217017
ZMYM2	0.000627591	-0.722658	-0.336559	-1.10876	0.00330064	TRUE	TRUE	4.94288	6.45018	-1.50729
UBQLN1	0.000628001	0.170651	0.621443	-0.280141	0.00330066	TRUE	TRUE	2.3487	2.74528	-0.396573
LMBR1	0.000629037	0.0979481	0.409264	-0.213368	0.00330397	TRUE	TRUE	3.09623	3.51169	-0.415466
ATAD1	0.000630572	-0.5992	-0.318321	-0.880078	0.00330776	TRUE	TRUE	2.40179	3.25039	-0.848596
POU3F3	0.000630502	-0.388651	-0.157557	-0.619746	0.00330776	TRUE	TRUE	2.17295	2.33691	-0.163954
PPP2R5A	0.00063452	-0.755001	-0.426748	-1.08325	0.00332632	TRUE	TRUE	3.11467	4.14165	-1.02699
TRIM47	0.000635135	0.741647	1.78067	-0.297375	0.00332741	TRUE	TRUE	1.69525	1.24265	0.452599
TTC39B	0.000638194	0.0577221	0.247108	-0.131664	0.00334128	TRUE	TRUE	1.662	1.71563	-0.0536379
USP36	0.000639233	0.0873872	0.345318	-0.170543	0.00334457	TRUE	TRUE	1.71324	1.81511	-0.101871
HMGCLL1	0.000642854	0.476572	1.03591	-0.0827714	0.00336135	TRUE	TRUE	1.66752	2.77664	-1.10912
CACNB2	0.000647599	-0.0747016	0.750501	-0.899904	0.00338181	TRUE	TRUE	9.00566	9.54591	-0.540249
ELMO2	0.000647497	0.423791	1.07755	-0.229968	0.00338181	TRUE	TRUE	2.80862	3.55149	-0.742871
ABL2	0.000648515	-0.326677	-0.000129895	-0.653224	0.00338442	TRUE	TRUE	2.89034	3.63861	-0.74827
BCLAF3	0.000649267	-0.558952	-0.267206	-0.850697	0.00338618	TRUE	TRUE	2.15013	2.89293	-0.742796
RB1CC1	0.00065065	0.527291	0.967925	0.0866564	0.00339122	TRUE	TRUE	4.79269	5.33539	-0.5427
MSH2	0.000651807	-0.44583	-0.21366	-0.678	0.00339507	TRUE	TRUE	1.30633	1.99058	-0.684253
DPY19L4	0.000654069	-0.509303	-0.267506	-0.751101	0.00340082	TRUE	TRUE	1.34977	1.95202	-0.602249
RHOJ	0.00065372	-1.20117	-0.804913	-1.59743	0.00340082	TRUE	TRUE	4.00853	5.40721	-1.39868
SGK3	0.000654164	-0.814792	-0.418846	-1.21074	0.00340082	TRUE	TRUE	6.17929	6.94626	-0.76697
LSM12	0.000655107	-0.203117	-0.0472742	-0.358959	0.00340354	TRUE	TRUE	0.654698	0.844239	-0.189541
RNF20	0.000658589	-0.315279	-0.166729	-0.463829	0.00341945	TRUE	TRUE	0.746641	1.15023	-0.403588
CEP112	0.00066221	0.488824	0.778381	0.199266	0.00343606	TRUE	TRUE	4.5971	5.60867	-1.01157
SMAP2	0.000663142	-0.0989103	0.462413	-0.660234	0.0034387	TRUE	TRUE	0.607726	1.16243	-0.554706
PRRC2A	0.000664597	0.243555	0.536528	-0.0494194	0.00344405	TRUE	TRUE	1.9409	1.8938	0.0470988
MBD6	0.000668203	-0.139074	0.0421197	-0.320268	0.00345613	TRUE	TRUE	0.650447	0.861758	-0.21131
SNHG25	0.000667904	0.622417	1.15224	0.0925916	0.00345613	TRUE	TRUE	0.94149	0.876023	0.0654668
ZCWPW1	0.000667629	-0.266382	-0.0391836	-0.49358	0.00345613	TRUE	TRUE	0.891983	1.1949	-0.302918
VPS8	0.000668782	-0.894249	-0.531625	-1.25687	0.00345693	TRUE	TRUE	3.49866	4.65778	-1.15912
DDIT3	0.000675561	0.0453524	0.163817	-0.0731123	0.00348919	TRUE	TRUE	0.728935	0.695748	0.0331868
DZIP3	0.000675881	-0.603702	-0.24477	-0.962634	0.00348919	TRUE	TRUE	3.84807	4.99365	-1.14558
CMC1	0.000676908	-0.897015	-0.620536	-1.17349	0.00349006	TRUE	TRUE	1.666	2.66995	-1.00395
TRIO	0.000676632	0.517301	0.764341	0.27026	0.00349006	TRUE	TRUE	8.16111	8.38063	-0.219521
PCNP	0.000679688	0.162333	0.468382	-0.143717	0.00350218	TRUE	TRUE	2.03911	2.46549	-0.426383
WEE2-AS1	0.000680724	-0.325678	-0.0857786	-0.565578	0.0035053	TRUE	TRUE	0.66856	0.941153	-0.272594
TXLNA	0.000682385	0.261798	0.489757	0.0338389	0.00351163	TRUE	TRUE	1.1083	1.05581	0.0524918
LPCAT3	0.000685172	0.469003	0.924837	0.0131696	0.00352269	TRUE	TRUE	1.63084	1.51786	0.11298
SYT11	0.00068576	0.517127	1.17873	-0.144471	0.00352269	TRUE	TRUE	4.98703	4.59543	0.391597
VAV3	0.000685834	-0.568659	0.767339	-1.90466	0.00352269	TRUE	TRUE	4.25155	4.92068	-0.669135
NUDT4	0.000687803	-0.464434	0.376089	-1.30496	0.00352835	TRUE	TRUE	1.3652	2.0212	-0.656001
PEX13	0.000687578	-0.396271	-0.201105	-0.591437	0.00352835	TRUE	TRUE	0.852664	1.30643	-0.453769
ALDH6A1	0.000693299	-0.137433	0.126677	-0.401544	0.00355431	TRUE	TRUE	1.91809	2.43268	-0.514583
COPG2	0.000698061	-0.858986	-0.590155	-1.12782	0.00357646	TRUE	TRUE	1.19604	2.02673	-0.830688
PRKD3	0.000699731	0.111225	0.335294	-0.112843	0.00358276	TRUE	TRUE	1.2932	1.63589	-0.342696
B3GALT5	0.000700893	-0.399955	-0.0625358	-0.737375	0.0035862	TRUE	TRUE	1.30676	2.18194	-0.875175
EXOG	0.000701285	-0.481372	-0.228663	-0.734082	0.0035862	TRUE	TRUE	1.45596	1.99697	-0.541019
EEFSEC	0.000703191	-0.724131	-0.447789	-1.00047	0.0035937	TRUE	TRUE	1.3333	2.12368	-0.790384
TLDC1	0.000707742	-0.446458	-0.212319	-0.680597	0.00361468	TRUE	TRUE	0.710421	1.29366	-0.583236
NFXL1	0.000708886	-0.422518	-0.205242	-0.639795	0.00361826	TRUE	TRUE	1.07517	1.61282	-0.537646
FAM171B	0.000711357	-1.09952	-0.223608	-1.97542	0.00362859	TRUE	TRUE	5.44391	6.99967	-1.55576
JAKMIP2-AS1	0.000713851	0.0852095	0.331231	-0.160812	0.00363903	TRUE	TRUE	0.706019	1.01215	-0.306129
CHST3	0.000715657	0.417422	1.11483	-0.279982	0.00364098	TRUE	TRUE	2.25956	2.14404	0.115518
GALNT2	0.000715916	0.135155	0.504148	-0.233838	0.00364098	TRUE	TRUE	4.70746	4.8604	-0.152939
TMEM209	0.000716024	-0.209252	-0.0382951	-0.38021	0.00364098	TRUE	TRUE	0.776253	1.12456	-0.348306
ZNF559-ZNF177	0.000715492	-0.415245	-0.161615	-0.668875	0.00364098	TRUE	TRUE	1.26562	1.76241	-0.496795
PSMC2	0.000720126	-0.192154	0.0325123	-0.416819	0.00365955	TRUE	TRUE	1.41383	1.62939	-0.215567
SETBP1	0.000720876	0.554684	0.927953	0.181415	0.00366108	TRUE	TRUE	2.73395	2.91671	-0.18276
HEY2	0.000721622	0.163221	0.337282	-0.0108401	0.00366258	TRUE	TRUE	0.821412	0.679786	0.141626
SLC39A14	0.00072621	1.56144	2.85253	0.27035	0.00368357	TRUE	TRUE	3.07408	2.55363	0.520446
DDIT4	0.000728434	-1.18613	-0.90361	-1.46865	0.00368891	TRUE	TRUE	1.21646	2.08565	-0.869189
RNF144A	0.000728624	0.380021	1.1469	-0.386859	0.00368891	TRUE	TRUE	2.14583	2.67879	-0.532956
TUBGCP4	0.000728482	-0.388083	-0.177381	-0.598785	0.00368891	TRUE	TRUE	0.773796	1.13943	-0.365636
ITGB1	0.000730815	0.905535	1.82136	-0.0102905	0.00369771	TRUE	TRUE	2.60646	2.46978	0.136683
AP003025.1	0.000732056	0.0618749	0.721928	-0.598178	0.00370169	TRUE	TRUE	1.22263	1.56947	-0.346832
NEBL	0.000735175	-0.580411	-0.515006	-0.645816	0.00371515	TRUE	TRUE	9.94577	10.4879	-0.542158
CTBP1	0.000740297	-0.00464798	0.337145	-0.346441	0.00373871	TRUE	TRUE	1.38175	1.54812	-0.166375
RAB21	0.00074321	0.163343	0.409947	-0.08326	0.00375109	TRUE	TRUE	2.19051	2.58821	-0.397702
ACER3	0.000744451	-0.403724	-0.0496395	-0.757808	0.00375415	TRUE	TRUE	3.01695	3.68695	-0.67
COPB2	0.000744739	-0.102759	0.141374	-0.346891	0.00375415	TRUE	TRUE	1.58136	1.89491	-0.31355
ZNF148	0.000746102	-0.683078	-0.311191	-1.05497	0.00375869	TRUE	TRUE	4.06933	5.43308	-1.36375
ACAA2	0.000747259	-0.294909	-0.124951	-0.464867	0.00376219	TRUE	TRUE	0.452132	0.965289	-0.513156
FAM118B	0.000751528	0.033322	0.222129	-0.155485	0.00378134	TRUE	TRUE	1.00541	1.18239	-0.176971
LRSAM1	0.00075256	0.435302	0.785998	0.0846066	0.00378419	TRUE	TRUE	2.3638	2.39788	-0.0340892
LIFR	0.000754859	-0.199742	-0.0739286	-0.325556	0.00379341	TRUE	TRUE	7.948	8.88798	-0.939979
SH3PXD2A	0.000755564	0.425008	0.896008	-0.0459916	0.00379461	TRUE	TRUE	1.52699	1.49954	0.0274488
FNDC3B	0.000756031	0.413953	0.761112	0.066794	0.00379461	TRUE	TRUE	5.49607	6.17925	-0.683176
RENBP	0.000761825	-0.00302213	0.194408	-0.200453	0.00382134	TRUE	TRUE	0.75895	0.730393	0.0285569
PIN4	0.000763652	-0.31353	-0.0274136	-0.599646	0.00382814	TRUE	TRUE	1.09718	1.45469	-0.357513
CLYBL	0.000765807	-0.809941	-0.436557	-1.18333	0.0038297	TRUE	TRUE	4.05935	5.80268	-1.74333
STK38L	0.000765398	-0.633019	-0.335858	-0.93018	0.0038297	TRUE	TRUE	2.1715	3.22663	-1.05513
TMTC1	0.000765073	1.16779	2.04572	0.289871	0.0038297	TRUE	TRUE	4.11926	4.21652	-0.0972542
TSPAN15	0.000765846	0.1922	0.366677	0.017722	0.0038297	TRUE	TRUE	0.947353	0.821129	0.126224
SIPA1L2	0.000767897	-0.0929791	0.193289	-0.379248	0.0038376	TRUE	TRUE	1.33545	1.80688	-0.471436
DHRS4L2	0.0007691	-0.322634	-0.198544	-0.446725	0.00384098	TRUE	TRUE	0.62413	0.921046	-0.296917
PPIE	0.000769517	-0.605304	-0.343111	-0.867497	0.00384098	TRUE	TRUE	1.41833	2.02803	-0.609698
ECI2	0.000772873	0.36576	0.666285	0.0652357	0.00385536	TRUE	TRUE	1.55418	1.59097	-0.0367976
LINC00472	0.000774545	-0.0246263	0.152528	-0.201781	0.00386134	TRUE	TRUE	0.726297	1.16673	-0.440435
ZFYVE26	0.000775689	0.0765316	0.318813	-0.16575	0.00386467	TRUE	TRUE	1.13129	1.60712	-0.475827
INSIG2	0.000782507	-0.399082	-0.217667	-0.580496	0.00389565	TRUE	TRUE	0.844606	1.24678	-0.402169
LUC7L2	0.000782865	-0.395991	-0.119055	-0.672927	0.00389565	TRUE	TRUE	1.32258	1.66743	-0.344847
KDM3B	0.000784446	-0.285882	0.0575146	-0.629278	0.00389875	TRUE	TRUE	2.78539	3.68791	-0.902525
SOX13	0.00078439	-0.544371	-0.216669	-0.872073	0.00389875	TRUE	TRUE	1.52223	2.24757	-0.725336
SYTL2	0.000786817	0.424981	0.756786	0.0931761	0.00390815	TRUE	TRUE	0.990521	1.01684	-0.0263194
DHRS4-AS1	0.000790342	-0.242389	-0.0610776	-0.423701	0.00392326	TRUE	TRUE	0.83472	1.11784	-0.283116
TMED8	0.000791704	-0.702646	-0.378394	-1.0269	0.00392523	TRUE	TRUE	2.76334	3.52137	-0.758022
TTTY10	0.000791492	-0.00159213	0.000499563	-0.00368382	0.00392523	TRUE	TRUE	1.10276	1.30175	-0.198998
ADAMTS9	0.000794064	0.597784	0.941491	0.254076	0.00393453	TRUE	TRUE	1.53677	1.07642	0.460351
TENT4A	0.000796264	-0.452139	-0.207297	-0.696981	0.00394303	TRUE	TRUE	1.74778	2.28051	-0.532729
CEMIP2	0.000803302	0.0530442	0.345155	-0.239067	0.00397305	TRUE	TRUE	1.11983	1.11329	0.00653553
LINC00854	0.000802986	-0.201305	0.459304	-0.861913	0.00397305	TRUE	TRUE	2.63327	3.51373	-0.880469
DCAF17	0.000806955	-0.789351	-0.545358	-1.03334	0.00398747	TRUE	TRUE	0.866511	1.66087	-0.794361
HELQ	0.000807199	-0.304229	-0.111127	-0.497331	0.00398747	TRUE	TRUE	0.886144	1.27642	-0.39028
KPNA4	0.000810785	-0.00968163	0.32577	-0.345133	0.00400276	TRUE	TRUE	2.69565	3.40224	-0.706589
DESI1	0.000811872	-0.0921015	0.103646	-0.287849	0.00400327	TRUE	TRUE	0.661383	0.855968	-0.194585
PLEKHA8	0.000811865	0.267771	0.561758	-0.0262156	0.00400327	TRUE	TRUE	2.07151	2.46943	-0.397913
THUMPD1	0.000812477	-0.216674	-0.0419992	-0.39135	0.00400382	TRUE	TRUE	0.800099	1.24797	-0.447867
CEPT1	0.000813245	-0.292078	0.0157044	-0.599861	0.00400518	TRUE	TRUE	1.31334	2.18829	-0.874946
PLD5	0.000814441	1.37466	1.88699	0.862326	0.00400865	TRUE	TRUE	1.44943	1.85018	-0.400749
KLHL32	0.000815397	-0.818276	-0.351376	-1.28518	0.00401092	TRUE	TRUE	4.40324	6.04354	-1.6403
BRD2	0.000817742	-0.335691	-0.0558173	-0.615565	0.00402003	TRUE	TRUE	2.12572	2.49945	-0.373732
RUFY1	0.000819749	-0.0731989	0.259073	-0.40547	0.00402503	TRUE	TRUE	2.27159	2.76979	-0.498201
RUFY2	0.00081952	-0.785696	-0.454062	-1.11733	0.00402503	TRUE	TRUE	2.77087	3.91361	-1.14273
PHF20	0.000821428	0.0638793	0.388607	-0.260849	0.00403084	TRUE	TRUE	2.54987	2.8584	-0.308537
TUBGCP3	0.000823469	-0.551115	-0.238222	-0.864008	0.00403842	TRUE	TRUE	1.77651	2.83375	-1.05723
GLTP	0.000823984	-0.32693	-0.152837	-0.501023	0.00403851	TRUE	TRUE	0.73416	1.02948	-0.295318
ODF2L	0.000824693	-0.626154	-0.354964	-0.897343	0.00403956	TRUE	TRUE	1.33407	2.29805	-0.963986
LINC00623	0.000825813	-0.66331	-0.333304	-0.993317	0.00404261	TRUE	TRUE	2.8396	4.23766	-1.39806
LTBP1	0.000826445	1.20008	1.71252	0.687633	0.00404327	TRUE	TRUE	3.97581	3.88286	0.0929418
PPID	0.000827826	0.0495233	0.678587	-0.579541	0.00404759	TRUE	TRUE	0.565215	0.835341	-0.270126
VASN	0.000830091	0.814552	1.71109	-0.0819858	0.00405623	TRUE	TRUE	1.85693	0.971544	0.885385
DTX3	0.000833913	0.178846	0.470951	-0.113259	0.00407246	TRUE	TRUE	1.39922	1.51041	-0.111191
LINC00886	0.000839782	-0.439952	-0.23226	-0.647644	0.00409866	TRUE	TRUE	0.98365	1.57899	-0.595337
LSM5	0.000843214	-0.0965085	0.0508049	-0.243822	0.00411294	TRUE	TRUE	0.656375	0.783178	-0.126802
GPR155	0.000846212	1.10452	2.86078	-0.651731	0.00412509	TRUE	TRUE	2.86001	2.47242	0.387584
SMAD6	0.000846797	0.666278	1.25829	0.0742652	0.00412547	TRUE	TRUE	1.05828	0.923061	0.135224
ZW10	0.000847434	-0.155305	0.0191523	-0.329763	0.0041261	TRUE	TRUE	0.544299	0.899435	-0.355137
SHTN1	0.000855617	-1.09994	-0.371436	-1.82844	0.00416346	TRUE	TRUE	0.572413	1.82513	-1.25272
JAZF1	0.000856622	0.209355	0.585556	-0.166845	0.00416585	TRUE	TRUE	3.11317	3.71966	-0.606493
BTG1	0.00085869	0.387747	0.665782	0.109711	0.00416844	TRUE	TRUE	0.902747	1.26012	-0.357372
RUNX1	0.000858601	0.228476	0.679529	-0.222578	0.00416844	TRUE	TRUE	0.960582	0.741741	0.218841
ZDHHC20	0.000858567	-0.652375	-0.328917	-0.975833	0.00416844	TRUE	TRUE	1.99985	2.93375	-0.9339
MRPL45	0.00086151	-0.264177	-0.073196	-0.455157	0.00417963	TRUE	TRUE	0.754963	1.30967	-0.554702
TFEB	0.00086516	0.544093	0.947244	0.140942	0.00419234	TRUE	TRUE	1.38125	1.25305	0.128203
ZFYVE28	0.000864853	1.83516	2.73192	0.938414	0.00419234	TRUE	TRUE	4.76116	3.90921	0.851952
MAP4	0.00086616	0.365974	0.608178	0.123769	0.00419469	TRUE	TRUE	6.47764	6.91612	-0.43848
TFE3	0.000867441	0.55088	0.992551	0.10921	0.0041984	TRUE	TRUE	1.23235	1.13026	0.102091
PRTFDC1	0.000868492	-0.628066	-0.274783	-0.981348	0.00420098	TRUE	TRUE	3.83982	4.77556	-0.935742
WDR45	0.000872912	0.546215	1.12547	-0.0330402	0.00421985	TRUE	TRUE	1.44525	1.24539	0.199864
ABHD18	0.000876429	0.183808	0.530358	-0.162742	0.00423434	TRUE	TRUE	2.56519	3.11879	-0.553602
DNAJB14	0.000877606	-0.68489	-0.352093	-1.01769	0.00423499	TRUE	TRUE	2.81032	3.82645	-1.01613
EPRS	0.00087759	-0.620881	-0.338479	-0.903284	0.00423499	TRUE	TRUE	2.35271	3.11449	-0.761785
BMS1P14	0.000878654	-0.42524	-0.209528	-0.640953	0.00423503	TRUE	TRUE	0.482181	0.910636	-0.428456
LMAN2	0.000878481	-0.125476	0.0653844	-0.316337	0.00423503	TRUE	TRUE	0.656475	0.791517	-0.135042
RBM45	0.000879596	-0.295898	-0.097945	-0.49385	0.00423706	TRUE	TRUE	0.859548	1.31067	-0.451126
AC040934.1	0.000883844	0.127673	0.316361	-0.0610161	0.004255	TRUE	TRUE	0.921118	1.07907	-0.157957
TBC1D19	0.00088547	-0.7226	-0.351963	-1.09324	0.00426031	TRUE	TRUE	3.38175	4.69939	-1.31764
TENM2	0.000886752	2.25036	3.47882	1.0219	0.00426396	TRUE	TRUE	8.19105	6.70903	1.48202
INTS3	0.000888764	0.33481	0.688447	-0.0188271	0.00427111	TRUE	TRUE	2.92568	3.35994	-0.434263
IFT172	0.000889637	0.36095	0.716707	0.00519274	0.0042719	TRUE	TRUE	2.89946	2.99583	-0.096371
RLF	0.000889978	-0.452665	-0.130552	-0.774777	0.0042719	TRUE	TRUE	2.77365	3.76534	-0.991691
DLL1	0.000891077	0.127931	0.476022	-0.22016	0.00427388	TRUE	TRUE	1.60121	1.68565	-0.0844364
PAIP2	0.000891443	0.648394	1.6398	-0.343013	0.00427388	TRUE	TRUE	1.43634	1.90972	-0.47338
CPSF7	0.000892864	-1.06777	-0.774849	-1.36069	0.00427818	TRUE	TRUE	2.78119	3.63765	-0.856458
EZR	0.00089821	-0.841158	-0.485686	-1.19663	0.00429873	TRUE	TRUE	3.96971	4.86938	-0.899668
TMEM106B	0.000898189	-0.515234	-0.235377	-0.795091	0.00429873	TRUE	TRUE	2.24714	2.85345	-0.606319
GLIDR	0.000899976	-0.678477	-0.377602	-0.979352	0.00430319	TRUE	TRUE	1.88375	2.74186	-0.858109
MFSD10	0.00090073	-0.259168	-0.0103129	-0.508023	0.00430319	TRUE	TRUE	1.11732	1.22901	-0.111691
NRIP1	0.000900337	-0.069418	0.137815	-0.276652	0.00430319	TRUE	TRUE	1.5423	2.0738	-0.531506
QSOX1	0.000903058	-0.0193564	0.164118	-0.202831	0.00431178	TRUE	TRUE	0.743824	0.87196	-0.128135
NBR1	0.000906061	-0.0380062	0.279419	-0.355431	0.00432358	TRUE	TRUE	2.05643	2.23491	-0.178488
CFAP69	0.000914439	-0.143926	0.0949465	-0.382798	0.004361	TRUE	TRUE	1.1245	1.75653	-0.632032
PSMF1	0.000916883	0.183423	0.478222	-0.111375	0.0043701	TRUE	TRUE	2.1441	2.49781	-0.353715
HSCB	0.000918739	0.37784	0.6876	0.0680802	0.00437638	TRUE	TRUE	1.63578	1.53874	0.097044
FAM117B	0.000920513	-0.535637	-0.3103	-0.760974	0.00438227	TRUE	TRUE	0.970488	1.60509	-0.634605
IFNGR2	0.000922555	0.431974	1.00629	-0.142343	0.00438686	TRUE	TRUE	1.81076	2.37165	-0.560884
TFDP1	0.000922192	-0.413968	-0.221268	-0.606668	0.00438686	TRUE	TRUE	0.635448	0.937144	-0.301695
RAB8B	0.00092853	-0.172179	0.0667854	-0.411144	0.00441269	TRUE	TRUE	1.41489	1.82863	-0.413745
TUBGCP2	0.000931096	0.0650434	0.366306	-0.236219	0.0044223	TRUE	TRUE	1.67174	1.91028	-0.238535
PITPNB	0.00093237	-0.513508	-0.202159	-0.824857	0.00442577	TRUE	TRUE	2.48266	3.23516	-0.752498
C21orf62-AS1	0.000935257	0.38758	0.721832	0.0533278	0.00443688	TRUE	TRUE	2.8312	3.00227	-0.171073
RCL1	0.000938388	-0.203122	0.0922359	-0.498481	0.00444716	TRUE	TRUE	1.78578	2.42583	-0.640047
TTC26	0.000939064	-0.121447	0.147248	-0.390143	0.00444716	TRUE	TRUE	0.709431	0.988545	-0.279115
WDR91	0.000938722	0.209143	0.441967	-0.0236806	0.00444716	TRUE	TRUE	1.1771	1.33795	-0.160849
BROX	0.00094046	-0.360515	-0.173406	-0.547624	0.00445074	TRUE	TRUE	0.785943	1.33125	-0.545305
MAPK8	0.000941431	-0.765456	-0.388855	-1.14206	0.00445074	TRUE	TRUE	4.53674	5.68765	-1.15092
ZC3H8	0.000941461	-0.547332	-0.274671	-0.819994	0.00445074	TRUE	TRUE	1.4283	2.00869	-0.580392
EIF3B	0.000942937	-0.356924	-0.125164	-0.588684	0.00445255	TRUE	TRUE	1.55213	1.80148	-0.249359
NCAPD2	0.000942816	0.078256	0.2335	-0.0769881	0.00445255	TRUE	TRUE	0.673626	0.857857	-0.18423
SAV1	0.000945323	0.221646	0.448897	-0.00560526	0.00446122	TRUE	TRUE	0.979689	1.06846	-0.088771
KIF2A	0.000946659	-0.597109	-0.252046	-0.942172	0.00446494	TRUE	TRUE	3.52685	4.59757	-1.07072
UCHL3	0.000948739	-0.491885	-0.242552	-0.741217	0.00447215	TRUE	TRUE	0.737029	1.10637	-0.369345
DGKH	0.000950091	0.153089	0.497835	-0.191657	0.00447594	TRUE	TRUE	0.970313	0.822149	0.148164
BACH2	0.000951422	1.09127	1.59178	0.590762	0.00447961	TRUE	TRUE	5.37986	5.6381	-0.258239
CLCN6	0.000954586	0.17357	0.383787	-0.0366465	0.00448931	TRUE	TRUE	1.19961	1.2446	-0.0449841
NCBP3	0.000954412	-0.804963	-0.553586	-1.05634	0.00448931	TRUE	TRUE	1.62905	2.37408	-0.745033
FOSL2	0.000956864	0.435147	0.937146	-0.0668525	0.00449223	TRUE	TRUE	1.23015	0.794318	0.435836
SCFD2	0.000956213	-1.1024	-0.737849	-1.46695	0.00449223	TRUE	TRUE	2.92863	4.09764	-1.16901
TSC22D2	0.000956581	0.336115	0.89742	-0.22519	0.00449223	TRUE	TRUE	5.58186	5.99549	-0.413633
CEMIP	0.00095786	0.712349	1.14902	0.275678	0.00449432	TRUE	TRUE	0.804173	1.26207	-0.457895
HNRNPA1	0.000959917	0.176464	0.429088	-0.0761594	0.00450138	TRUE	TRUE	1.09244	1.05173	0.0407069
TGFB3	0.000965967	0.394938	0.708761	0.0811143	0.00452714	TRUE	TRUE	0.946754	0.556868	0.389885
EMD	0.000967361	0.183409	0.368343	-0.00152442	0.00452913	TRUE	TRUE	0.7679	0.665489	0.102411
KIF13A	0.000967505	-1.10113	-0.68221	-1.52005	0.00452913	TRUE	TRUE	4.90778	5.88809	-0.980312
NCOA7	0.000971487	-0.0762414	1.79845	-1.95094	0.00454515	TRUE	TRUE	1.31651	2.60886	-1.29235
ANKRD42	0.000973467	-0.291903	-0.0687727	-0.515032	0.00454549	TRUE	TRUE	0.778784	1.22053	-0.441743
CDK5RAP1	0.000972808	-0.583163	-0.359253	-0.807072	0.00454549	TRUE	TRUE	1.14569	1.75575	-0.610057
DDX10	0.000973298	-0.680326	-0.448356	-0.912296	0.00454549	TRUE	TRUE	1.3202	2.12618	-0.805981
ENDOD1	0.000976519	0.308314	0.63266	-0.0160323	0.00454549	TRUE	TRUE	2.21777	2.40383	-0.18606
HEPH	0.000975877	-0.686597	-0.41593	-0.957263	0.00454549	TRUE	TRUE	2.83101	3.50125	-0.670239
MAK	0.000974014	0.0936925	0.704963	-0.517578	0.00454549	TRUE	TRUE	1.36886	1.98977	-0.620908
MEGF10	0.000975304	-0.444218	0.386742	-1.27518	0.00454549	TRUE	TRUE	5.71491	6.58414	-0.869239
SUGP1	0.000976589	-0.212052	-0.0287991	-0.395305	0.00454549	TRUE	TRUE	0.715682	0.991842	-0.276159
ZNF347	0.000975631	0.199934	0.489397	-0.089528	0.00454549	TRUE	TRUE	1.05766	1.03147	0.0261955
ATG16L1	0.000978598	-0.241521	-0.0556916	-0.427351	0.00455224	TRUE	TRUE	0.640591	1.01092	-0.370325
KSR1	0.000980566	0.269273	0.624192	-0.0856466	0.00455879	TRUE	TRUE	1.96967	2.06143	-0.0917655
ASCC1	0.000986072	-0.632823	-0.328988	-0.936658	0.00458002	TRUE	TRUE	2.01868	2.97759	-0.958908
CUL9	0.000986259	-0.0437525	0.158192	-0.245697	0.00458002	TRUE	TRUE	0.965193	1.06897	-0.103777
MBD1	0.000989083	-0.224208	-0.00838298	-0.440033	0.00459052	TRUE	TRUE	0.996252	1.27367	-0.277414
MTR	0.000989836	-0.780468	-0.410282	-1.15065	0.0045914	TRUE	TRUE	2.95767	4.44905	-1.49138
APOL2	0.000992063	0.350925	0.979346	-0.277495	0.0045991	TRUE	TRUE	1.2779	0.965153	0.312751
CSNK1G3	0.000992893	-0.645352	-0.358569	-0.932134	0.00460033	TRUE	TRUE	2.17887	2.95772	-0.778843
NPLOC4	0.000999727	0.00232439	0.307	-0.302351	0.00462936	TRUE	TRUE	2.19884	2.84209	-0.643252
NT5DC1	0.0010012	-1.33523	-0.918076	-1.75238	0.00463355	TRUE	TRUE	2.61451	3.79334	-1.17883
TMTC2	0.0010045	0.588309	0.806004	0.370613	0.00464616	TRUE	TRUE	7.87994	8.41912	-0.539178
AFTPH	0.00100646	-0.165287	0.104201	-0.434776	0.00465229	TRUE	TRUE	2.12337	2.70376	-0.580392
PLS3	0.00100754	0.169335	0.464426	-0.125757	0.00465229	TRUE	TRUE	1.77591	2.02386	-0.247944
STXBP3	0.0010074	-0.0730724	0.26313	-0.409275	0.00465229	TRUE	TRUE	2.54138	3.53514	-0.993764
MTMR1	0.00101359	0.591812	1.08593	0.0976937	0.00467759	TRUE	TRUE	4.21496	5.10966	-0.894701
MRPL42	0.00101672	-0.276689	-0.0932985	-0.460079	0.00468937	TRUE	TRUE	1.21053	1.68181	-0.47128
TGIF1	0.00101822	-0.0334405	0.255871	-0.322752	0.0046936	TRUE	TRUE	0.703861	1.05813	-0.354269
RNF44	0.00102335	0.0508293	0.244839	-0.143181	0.00471458	TRUE	TRUE	0.749509	0.795169	-0.0456598
EDC3	0.00102603	-0.293391	-0.054106	-0.532676	0.00472157	TRUE	TRUE	1.12148	1.58796	-0.466476
VPS36	0.00102587	-0.647206	-0.365114	-0.929297	0.00472157	TRUE	TRUE	2.18417	3.16732	-0.983144
PRIMPOL	0.00102921	-0.671273	-0.386413	-0.956134	0.00473356	TRUE	TRUE	1.5735	2.39223	-0.818728
ME1	0.00103189	-1.07202	-0.755059	-1.38898	0.00474319	TRUE	TRUE	3.80189	4.9822	-1.18032
NACA	0.00103412	0.665062	2.15067	-0.820549	0.00475075	TRUE	TRUE	0.898452	1.14994	-0.251491
CDC42BPB	0.00103851	-0.080417	0.273299	-0.434133	0.00476824	TRUE	TRUE	3.31464	4.22557	-0.910928
CCT6B	0.00104028	-0.451822	-0.211216	-0.692428	0.00477366	TRUE	TRUE	0.584773	1.19162	-0.606844
HSPA1B	0.00104113	0.835833	1.37078	0.300882	0.00477489	TRUE	TRUE	1.62623	0.723431	0.902802
AC125613.1	0.00104427	-1.01585	-0.373572	-1.65812	0.00478016	TRUE	TRUE	3.61966	5.01814	-1.39848
ORC5	0.00104377	-0.564465	-0.303527	-0.825404	0.00478016	TRUE	TRUE	1.02153	1.82989	-0.808356
PARP6	0.00104446	-0.310357	0.0228795	-0.643593	0.00478016	TRUE	TRUE	2.66089	3.45676	-0.795867
ZNF264	0.00104463	0.0524887	0.328272	-0.223295	0.00478016	TRUE	TRUE	1.15199	1.29226	-0.140275
DUSP18	0.0010478	-0.0765869	0.154496	-0.30767	0.00478925	TRUE	TRUE	0.876526	0.899755	-0.0232299
TGS1	0.00104764	-0.223225	-0.0222456	-0.424203	0.00478925	TRUE	TRUE	1.04697	1.49171	-0.444741
ZNF701	0.00105211	-0.180055	-0.0352271	-0.324884	0.00480626	TRUE	TRUE	0.609261	0.902202	-0.292941
AL139260.1	0.00105306	0.966249	1.53786	0.39464	0.00480712	TRUE	TRUE	4.06273	3.91741	0.145316
USP42	0.00105348	-0.436764	-0.237856	-0.635671	0.00480712	TRUE	TRUE	1.4701	1.98495	-0.514848
LINC01135	0.0010547	-0.370406	-0.165624	-0.575189	0.0048073	TRUE	TRUE	1.22728	1.8827	-0.655426
RINT1	0.0010545	-0.284922	-0.0861829	-0.483661	0.0048073	TRUE	TRUE	0.547491	1.02742	-0.479924
CDK8	0.00105768	-0.690642	-0.360311	-1.02097	0.0048182	TRUE	TRUE	2.70946	3.80407	-1.09461
MCFD2	0.00105877	0.0518945	0.410156	-0.306367	0.00482045	TRUE	TRUE	1.49598	1.70317	-0.207191
NIFK-AS1	0.00106124	0.128375	0.44563	-0.18888	0.00482898	TRUE	TRUE	2.22786	2.55429	-0.326423
BCL7A	0.00106228	0.435482	0.773131	0.0978336	0.00483102	TRUE	TRUE	0.675138	0.949418	-0.27428
CCDC126	0.00106335	0.16723	0.367406	-0.0329461	0.00483321	TRUE	TRUE	1.21756	1.19342	0.0241325
BCAP29	0.00107073	-0.439805	-0.188141	-0.691468	0.00485598	TRUE	TRUE	1.47756	2.34697	-0.869407
CALCOCO1	0.00107075	0.0552235	0.351577	-0.24113	0.00485598	TRUE	TRUE	1.4173	1.91434	-0.49704
DBT	0.00106897	-0.481678	-0.243313	-0.720042	0.00485598	TRUE	TRUE	1.85828	2.65244	-0.794157
EDRF1	0.00107056	-0.454786	-0.207635	-0.701938	0.00485598	TRUE	TRUE	1.27948	1.9727	-0.693221
MED10	0.00107202	-0.0865386	0.332436	-0.505514	0.00485904	TRUE	TRUE	0.958778	1.17845	-0.219667
LRRK2	0.00107421	-0.498248	-0.189619	-0.806878	0.00486623	TRUE	TRUE	1.14285	2.09025	-0.947396
SLIRP	0.00107567	0.264973	0.58297	-0.0530239	0.00487013	TRUE	TRUE	1.54829	2.00953	-0.461234
GALNT16	0.00107831	1.3608	3.00257	-0.280982	0.00487936	TRUE	TRUE	1.95242	0.909531	1.04289
ARL5B	0.00107935	0.0430355	0.167051	-0.0809796	0.00488036	TRUE	TRUE	0.756316	0.722906	0.0334102
NSUN3	0.00107973	-0.721262	-0.448643	-0.993881	0.00488036	TRUE	TRUE	1.36607	2.23954	-0.873464
SLC8B1	0.00108082	0.389838	0.725086	0.05459	0.00488258	TRUE	TRUE	1.60865	1.77097	-0.162325
KLKB1	0.00108182	-1.44359	-0.86822	-2.01897	0.00488357	TRUE	TRUE	1.38068	2.21474	-0.834064
METTL16	0.00108224	-0.0947023	0.205006	-0.39441	0.00488357	TRUE	TRUE	2.04689	2.51665	-0.46976
CYFIP1	0.00109302	-0.064609	0.215675	-0.344893	0.0049186	TRUE	TRUE	2.02426	2.17243	-0.148176
EIF3E	0.00109191	-0.528052	-0.0383777	-1.01773	0.0049186	TRUE	TRUE	3.99787	4.76049	-0.762625
LUC7L3	0.00109273	-0.876335	-0.26223	-1.49044	0.0049186	TRUE	TRUE	6.75056	7.27036	-0.519792
MIGA1	0.00109266	-0.623037	-0.301429	-0.944646	0.0049186	TRUE	TRUE	2.70473	3.66955	-0.964821
RACK1	0.00109222	0.183465	0.496195	-0.129265	0.0049186	TRUE	TRUE	0.790005	1.16273	-0.372726
SCAMP4	0.00109511	0.168195	0.368616	-0.0322267	0.00492529	TRUE	TRUE	1.14405	0.980619	0.163434
POLR3C	0.00109637	-0.103485	0.0349453	-0.241914	0.00492821	TRUE	TRUE	0.662415	0.909589	-0.247173
MAGT1	0.00109989	0.232498	0.494822	-0.0298268	0.00494129	TRUE	TRUE	1.28664	1.28628	0.000361999
PLCG2	0.00110051	0.755381	1.14987	0.360891	0.00494138	TRUE	TRUE	3.50169	4.34858	-0.846891
RAB2A	0.00110197	-0.54316	-0.202202	-0.884118	0.00494518	TRUE	TRUE	3.76853	4.68879	-0.920259
BBOF1	0.00110535	0.175376	0.476605	-0.125852	0.00495151	TRUE	TRUE	1.28182	1.64617	-0.364348
CAPZA2	0.00110563	0.400328	1.02716	-0.2265	0.00495151	TRUE	TRUE	3.21635	3.57021	-0.353861
GEMIN8	0.00110488	-0.4215	-0.164896	-0.678104	0.00495151	TRUE	TRUE	1.25082	2.21858	-0.967763
NOTCH2	0.00110581	-0.583992	-0.195885	-0.972099	0.00495151	TRUE	TRUE	5.25712	6.40204	-1.14492
GRK5	0.00110758	0.479015	0.875316	0.0827136	0.00495671	TRUE	TRUE	1.24835	0.829077	0.419272
SRP54	0.00111056	0.0128098	0.392847	-0.367227	0.0049673	TRUE	TRUE	2.37697	3.07891	-0.701942
TBC1D16	0.00111179	0.0313372	0.282107	-0.219432	0.00497005	TRUE	TRUE	1.39362	1.65053	-0.256915
HACL1	0.00111333	-0.446495	-0.192386	-0.700603	0.00497215	TRUE	TRUE	1.71538	2.64789	-0.932501
PPP1R21	0.00111348	-1.01162	-0.685757	-1.33749	0.00497215	TRUE	TRUE	2.11244	3.28363	-1.17118
LINGO1	0.0011176	0.965859	1.42745	0.504267	0.00498781	TRUE	TRUE	2.8089	2.0119	0.796996
RMDN3	0.0011188	-0.168856	0.078762	-0.416475	0.00499042	TRUE	TRUE	1.24733	1.45804	-0.210712
DCUN1D5	0.00112428	-0.478738	-0.217197	-0.740279	0.0050094	TRUE	TRUE	1.28587	2.03148	-0.745616
MED6	0.00112397	-0.343872	-0.142079	-0.545666	0.0050094	TRUE	TRUE	1.41064	1.95956	-0.548924
SCO1	0.0011252	-0.0706194	0.150936	-0.292175	0.00501074	TRUE	TRUE	0.676428	0.939451	-0.263024
MYDGF	0.00112609	0.0306349	0.244429	-0.183159	0.00501195	TRUE	TRUE	0.718913	0.705242	0.0136707
ATP13A2	0.00112868	-0.0134497	0.704749	-0.731648	0.00502076	TRUE	TRUE	0.760828	1.27354	-0.512713
SEC31A	0.0011308	-0.614375	-0.297289	-0.931461	0.00502742	TRUE	TRUE	2.96405	3.7338	-0.769746
EPC2	0.00113999	-0.783799	-0.44167	-1.12593	0.00506553	TRUE	TRUE	3.36131	4.71438	-1.35307
MSMO1	0.00114119	2.24196	3.93727	0.54666	0.00506687	TRUE	TRUE	3.56305	2.22826	1.33479
UBE2D2	0.00114154	-0.0058836	0.315233	-0.327001	0.00506687	TRUE	TRUE	2.8726	3.3715	-0.498902
LRP10	0.00114844	0.26596	0.702558	-0.170637	0.00509471	TRUE	TRUE	1.42845	1.60771	-0.179259
TFRC	0.00115063	0.552491	1.38237	-0.27739	0.00510164	TRUE	TRUE	2.41233	2.44448	-0.0321489
UHRF1BP1L	0.00115272	0.206953	0.532921	-0.119014	0.00510815	TRUE	TRUE	2.43841	2.86988	-0.431469
RPS6	0.00115694	0.634111	1.68464	-0.416423	0.00512403	TRUE	TRUE	0.662128	0.767855	-0.105727
AC105285.1	0.00115821	-0.546136	-0.307406	-0.784867	0.00512686	TRUE	TRUE	1.31956	1.71128	-0.391721
SLC35D1	0.00116127	-0.306234	-0.0543436	-0.558124	0.00513764	TRUE	TRUE	1.80572	2.36763	-0.561911
ITGA6	0.00116579	1.29282	1.99225	0.593382	0.00515481	TRUE	TRUE	4.98736	4.7166	0.270762
UFSP2	0.00116755	-0.273783	-0.0842884	-0.463278	0.00515978	TRUE	TRUE	0.987867	1.44911	-0.461246
TSTD2	0.00116996	0.11115	0.380745	-0.158446	0.00516764	TRUE	TRUE	1.97597	2.30716	-0.331193
AP000446.1	0.00117216	-0.46992	-0.244807	-0.695032	0.005173	TRUE	TRUE	1.07517	1.61647	-0.541298
FAM181B	0.00117244	-0.606475	-0.27982	-0.933131	0.005173	TRUE	TRUE	2.25486	2.75169	-0.496829
WDR36	0.00117523	-0.2813	-0.125624	-0.436977	0.00518247	TRUE	TRUE	0.754273	1.1282	-0.373926
PEX26	0.00117944	-0.109869	0.0840702	-0.303808	0.0051955	TRUE	TRUE	0.729151	1.00261	-0.273456
ZC2HC1C	0.00117946	0.0444104	0.181109	-0.0922885	0.0051955	TRUE	TRUE	0.536186	0.836551	-0.300365
GATAD2A	0.00118069	0.50333	1.04368	-0.0370168	0.0051956	TRUE	TRUE	2.62936	2.74943	-0.120067
INO80	0.00118076	-0.0557988	0.316983	-0.428581	0.0051956	TRUE	TRUE	2.33634	2.92478	-0.588438
THAP6	0.0011834	-0.475805	-0.233516	-0.718094	0.0052044	TRUE	TRUE	1.44986	2.02831	-0.578448
PLXND1	0.00118881	0.385087	0.817215	-0.0470405	0.00522539	TRUE	TRUE	0.939189	0.662127	0.277062
ATF6B	0.00119123	0.0807325	0.382866	-0.221401	0.00523318	TRUE	TRUE	1.94815	2.2885	-0.340356
ZNF708	0.00119227	0.229707	0.754679	-0.295265	0.0052349	TRUE	TRUE	3.3029	4.12556	-0.822658
ZNF331	0.00120163	0.434122	0.717957	0.150286	0.00527319	TRUE	TRUE	1.56965	1.73089	-0.161241
CCPG1	0.00120789	-0.673249	-0.324376	-1.02212	0.00529158	TRUE	TRUE	2.97422	4.10893	-1.13471
ESF1	0.0012084	-0.691461	-0.419213	-0.963709	0.00529158	TRUE	TRUE	1.5806	2.15992	-0.579316
GMCL1	0.00120754	-0.520718	-0.281843	-0.759592	0.00529158	TRUE	TRUE	0.967256	1.5828	-0.615548
NAA16	0.00120908	-0.356258	-0.0964541	-0.616061	0.00529158	TRUE	TRUE	2.06896	2.83783	-0.768867
ZNF26	0.00120867	-0.228562	-0.00342068	-0.453702	0.00529158	TRUE	TRUE	0.848351	1.14218	-0.29383
HIF1A	0.00120988	1.10446	1.68926	0.519665	0.00529227	TRUE	TRUE	5.68825	5.70466	-0.0164052
STX5	0.00121146	0.0936805	0.474813	-0.287452	0.00529632	TRUE	TRUE	1.31375	1.48961	-0.175862
AC092378.1	0.00121599	-0.310842	-0.152223	-0.469462	0.00530459	TRUE	TRUE	0.735175	1.08096	-0.345782
ACYP2	0.00121661	-0.535031	-0.265472	-0.80459	0.00530459	TRUE	TRUE	5.88806	7.17649	-1.28843
CNNM4	0.0012158	-0.110201	0.0792078	-0.299609	0.00530459	TRUE	TRUE	0.735578	0.996843	-0.261265
HECTD1	0.00121517	-0.60641	-0.246995	-0.965824	0.00530459	TRUE	TRUE	3.82464	4.87734	-1.0527
MID1	0.00121645	-0.591406	0.117702	-1.30051	0.00530459	TRUE	TRUE	3.93291	5.17884	-1.24593
PPHLN1	0.00121943	-0.680701	-0.343078	-1.01832	0.00531403	TRUE	TRUE	2.96549	4.10791	-1.14243
IFT43	0.00122035	0.929545	1.43411	0.424985	0.00531518	TRUE	TRUE	3.61825	3.60893	0.00932237
LYPLA1	0.00122261	-0.386699	-0.155213	-0.618185	0.00531932	TRUE	TRUE	0.91388	1.37195	-0.458067
ORMDL1	0.00122225	-0.614102	-0.344093	-0.884111	0.00531932	TRUE	TRUE	1.45118	1.97419	-0.523004
ARPC3	0.00122642	-0.446016	0.872281	-1.76431	0.00533307	TRUE	TRUE	0.89982	1.46271	-0.562894
ADAM9	0.00123125	0.0170289	0.221228	-0.18717	0.0053512	TRUE	TRUE	1.36425	1.59258	-0.228331
BCOR	0.00123442	0.292979	0.536212	0.0497452	0.00536012	TRUE	TRUE	0.955796	0.936366	0.0194297
KDM7A	0.00123462	0.320932	0.639284	0.00257982	0.00536012	TRUE	TRUE	2.16103	2.16073	0.000303623
G3BP2	0.00123686	0.240295	1.50583	-1.02524	0.00536698	TRUE	TRUE	0.766728	1.33028	-0.563556
SAP30	0.0012392	-0.303241	-0.147912	-0.45857	0.00537428	TRUE	TRUE	0.684003	1.09183	-0.407826
ZCRB1	0.00124021	-0.0271559	0.208193	-0.262505	0.00537581	TRUE	TRUE	1.05008	1.24085	-0.190768
SCAMP2	0.00124097	0.212327	0.484981	-0.0603276	0.00537619	TRUE	TRUE	1.02391	1.12254	-0.0986237
ANKRD28	0.0012427	0.553317	0.927663	0.178971	0.00537977	TRUE	TRUE	4.29578	5.38912	-1.09334
BTBD7	0.00124311	-0.771744	-0.424373	-1.11911	0.00537977	TRUE	TRUE	3.45593	4.34609	-0.890158
PRMT9	0.00124645	-0.375729	-0.129097	-0.622361	0.00539135	TRUE	TRUE	0.944963	1.49799	-0.55303
CUL4A	0.00125041	-0.186471	0.139941	-0.512883	0.00540296	TRUE	TRUE	3.05181	3.64675	-0.59494
NTAN1	0.00125046	-0.03676	0.0817149	-0.155235	0.00540296	TRUE	TRUE	0.622578	0.760107	-0.137528
LRRC8B	0.00125143	-0.325419	1.05372	-1.70456	0.00540427	TRUE	TRUE	1.02431	1.32572	-0.301405
ANKRD36	0.00125665	-1.03417	-0.605556	-1.46279	0.00542395	TRUE	TRUE	3.03994	4.55174	-1.5118
ADNP2	0.00126059	0.307977	0.746281	-0.130327	0.00543806	TRUE	TRUE	2.59078	2.46912	0.121662
DESI2	0.00126363	-0.260462	-0.0864348	-0.434489	0.00544828	TRUE	TRUE	0.96763	1.4099	-0.442265
FBXO9	0.00126861	-0.725197	-0.439984	-1.01041	0.00546397	TRUE	TRUE	1.92086	2.82463	-0.903765
RYK	0.00126844	-0.133889	0.164507	-0.432285	0.00546397	TRUE	TRUE	3.11996	3.73229	-0.61233
HLTF	0.00127723	-0.657297	-0.321922	-0.992671	0.00549816	TRUE	TRUE	2.35906	3.41391	-1.05484
ASAP2	0.0012789	0.559933	1.12586	-0.00599885	0.00550245	TRUE	TRUE	5.96379	6.23936	-0.27557
LRIG2	0.00128085	-0.491515	-0.213069	-0.769961	0.00550791	TRUE	TRUE	1.62166	2.53335	-0.911691
AC026471.4	0.00128628	0.0231431	0.204449	-0.158163	0.00552834	TRUE	TRUE	0.707453	0.812309	-0.104856
SH3BGRL	0.00128929	-0.871661	-0.530523	-1.2128	0.00553838	TRUE	TRUE	2.84753	3.79938	-0.951846
GK	0.00129377	0.0830842	0.286851	-0.120682	0.00555456	TRUE	TRUE	1.3181	1.5016	-0.183498
NSMAF	0.00129443	-0.115682	0.196606	-0.42797	0.00555456	TRUE	TRUE	2.79965	3.37729	-0.577635
TGOLN2	0.00129656	-0.583245	0.0439831	-1.21047	0.00556081	TRUE	TRUE	0.968187	1.8076	-0.839413
MAN1A2	0.00129766	-0.720116	-0.400002	-1.04023	0.00556256	TRUE	TRUE	2.6696	3.60456	-0.934965
AKTIP	0.00130021	-0.0879862	0.12336	-0.299333	0.00556821	TRUE	TRUE	0.787297	1.07835	-0.291058
LDLR	0.00130034	1.97918	3.36047	0.597885	0.00556821	TRUE	TRUE	3.28725	1.51725	1.77
IGSF10	0.00130214	0.137566	0.635331	-0.360199	0.00557297	TRUE	TRUE	0.980212	1.17604	-0.195831
AC007388.1	0.0013066	-0.166416	0.178338	-0.51117	0.00558913	TRUE	TRUE	2.3921	3.02268	-0.630581
PRUNE2	0.00131345	-0.959103	0.0740474	-1.99225	0.00561545	TRUE	TRUE	1.31679	2.50731	-1.19052
INF2	0.0013145	-0.267772	-0.136633	-0.398911	0.00561701	TRUE	TRUE	0.711702	0.979052	-0.26735
NDUFB6	0.00131797	0.572195	1.31044	-0.166047	0.00562887	TRUE	TRUE	1.37893	1.39638	-0.0174526
PLGLB1	0.00131947	-0.382226	-0.205765	-0.558686	0.00563233	TRUE	TRUE	0.861022	1.1688	-0.307781
SRPX2	0.00132179	-0.597177	-0.272367	-0.921986	0.00563925	TRUE	TRUE	0.574155	2.04338	-1.46922
SECISBP2L	0.00132438	-0.650454	-0.301774	-0.999134	0.00564736	TRUE	TRUE	3.65324	4.64526	-0.992022
PCED1A	0.00133224	0.0569773	0.27706	-0.163105	0.00567629	TRUE	TRUE	0.772823	0.905313	-0.13249
SERINC1	0.00133256	-0.288473	0.0918887	-0.668834	0.00567629	TRUE	TRUE	0.236714	1.09453	-0.857812
ZNF276	0.0013346	-0.367497	-0.17897	-0.556025	0.00568201	TRUE	TRUE	0.675894	0.997772	-0.321878
PPIL3	0.00133632	-0.0486007	0.239781	-0.336983	0.00568634	TRUE	TRUE	1.02458	1.30138	-0.2768
UGDH-AS1	0.00133848	-0.55866	-0.250023	-0.867297	0.00569255	TRUE	TRUE	1.8918	2.66062	-0.768816
C1GALT1	0.00133945	-0.581932	-0.3175	-0.846363	0.00569371	TRUE	TRUE	1.58804	2.29406	-0.70602
DAAM1	0.00134138	0.81751	1.24482	0.390198	0.00569597	TRUE	TRUE	7.40178	7.53423	-0.132454
SCRN3	0.0013411	-0.707398	-0.42964	-0.985157	0.00569597	TRUE	TRUE	1.10142	1.75489	-0.653468
AC090579.1	0.00134834	-0.262526	-0.0716059	-0.453445	0.00571955	TRUE	TRUE	0.535466	0.907023	-0.371557
ELP3	0.00134814	-0.286075	0.00348087	-0.575631	0.00571955	TRUE	TRUE	2.04821	2.62011	-0.5719
FAM182B	0.00135237	0.644559	0.972491	0.316628	0.00573365	TRUE	TRUE	5.81266	5.21508	0.597584
FBXO33	0.00135651	-0.437684	-0.258156	-0.617213	0.00574821	TRUE	TRUE	1.46229	2.05598	-0.593691
LIPA	0.00136045	-0.498514	-0.221767	-0.775262	0.0057619	TRUE	TRUE	1.50381	2.13177	-0.627962
DAPK1	0.00136293	-0.536064	-0.167611	-0.904517	0.00576624	TRUE	TRUE	5.09665	6.46557	-1.36892
METTL4	0.00136319	0.154775	0.350989	-0.0414385	0.00576624	TRUE	TRUE	0.868812	0.983496	-0.114684
ZNF730	0.0013636	0.414197	0.702818	0.125576	0.00576624	TRUE	TRUE	1.24153	1.59499	-0.353456
CBX6	0.00136435	0.390754	1.38366	-0.602155	0.00576641	TRUE	TRUE	0.710321	0.737812	-0.0274913
SERPING1	0.00137532	0.517272	1.42665	-0.392108	0.00580978	TRUE	TRUE	1.71955	1.34301	0.376543
PRKAA1	0.001377	-0.125874	0.0879205	-0.339668	0.00581082	TRUE	TRUE	1.33908	1.75229	-0.413202
PRMT2	0.0013765	0.0626018	0.452865	-0.327661	0.00581082	TRUE	TRUE	3.40071	3.83474	-0.434026
NIN	0.00137865	-0.599838	-0.24367	-0.956005	0.00581476	TRUE	TRUE	4.20471	5.09737	-0.892666
C1orf21	0.00138083	-0.436061	-0.164415	-0.707707	0.00582096	TRUE	TRUE	6.27322	7.37559	-1.10236
SSH2	0.00138242	-0.859008	-0.483995	-1.23402	0.00582462	TRUE	TRUE	3.98507	5.12627	-1.1412
PRPSAP1	0.0013855	0.243034	0.545465	-0.0593972	0.00583156	TRUE	TRUE	1.78545	1.83038	-0.0449366
SUPT7L	0.0013851	-0.0992307	0.140957	-0.339418	0.00583156	TRUE	TRUE	1.24651	1.5595	-0.312998
SMOX	0.00138797	-0.0137223	0.447177	-0.474621	0.00583896	TRUE	TRUE	2.39945	2.55414	-0.15469
RAMP1	0.00139428	0.303748	0.71752	-0.110024	0.00586244	TRUE	TRUE	4.19569	4.59847	-0.402783
MKNK1	0.00139571	0.400738	0.871254	-0.0697786	0.00586543	TRUE	TRUE	2.67265	2.72343	-0.0507826
THRB	0.00139924	-1.13232	-0.463323	-1.80132	0.00587724	TRUE	TRUE	4.88704	6.47113	-1.58408
COL5A2	0.00140077	-1.13261	0.352737	-2.61795	0.00588064	TRUE	TRUE	0.803647	1.52414	-0.720491
FDX1	0.00140178	-0.0502501	0.106351	-0.206851	0.00588182	TRUE	TRUE	1.01981	1.19709	-0.177285
MEGF8	0.00140533	-0.11613	0.113376	-0.345637	0.00589369	TRUE	TRUE	1.06714	1.22772	-0.160573
AC244517.11	0.00140833	0.490716	0.970731	0.0107013	0.00590171	TRUE	TRUE	0.753315	1.16906	-0.415743
FGD5-AS1	0.00140869	-0.468799	-0.229753	-0.707844	0.00590171	TRUE	TRUE	1.00834	1.6162	-0.607863
POLM	0.00141089	0.368618	0.716946	0.0202903	0.00590789	TRUE	TRUE	1.24215	0.975292	0.266857
CLIP1	0.0014122	0.60916	0.914334	0.303986	0.00591033	TRUE	TRUE	6.02499	6.18046	-0.155466
ID2	0.00141468	-0.905828	0.00341323	-1.81507	0.00591762	TRUE	TRUE	2.79038	3.24275	-0.452371
RHOA	0.0014154	-0.0501236	0.251846	-0.352093	0.00591762	TRUE	TRUE	1.72185	2.1154	-0.393546
STX12	0.00141877	0.15691	0.464561	-0.150741	0.00592865	TRUE	TRUE	2.19358	2.46988	-0.276305
PKIA-AS1	0.00142706	-0.32882	-0.13329	-0.524349	0.00596026	TRUE	TRUE	0.37171	1.21325	-0.841537
HLCS	0.00142862	-0.891025	-0.490708	-1.29134	0.0059637	TRUE	TRUE	2.6114	3.79178	-1.18038
TRMT11	0.00143151	-0.46468	-0.237323	-0.692038	0.00597269	TRUE	TRUE	1.14473	1.81435	-0.669614
DCP1B	0.00143359	-0.646944	-0.359583	-0.934304	0.00597831	TRUE	TRUE	1.79961	2.69733	-0.897719
BOD1	0.00143597	-0.35773	-0.16651	-0.54895	0.00598517	TRUE	TRUE	0.580592	0.89258	-0.311989
RCC1L	0.00143749	-0.0667727	0.149028	-0.282573	0.00598844	TRUE	TRUE	0.974336	1.19127	-0.216933
DOPEY1	0.00144292	-0.812013	-0.452829	-1.1712	0.00600492	TRUE	TRUE	3.13513	4.54485	-1.40972
PDK4	0.00144286	-1.08827	-0.539034	-1.63751	0.00600492	TRUE	TRUE	2.66783	4.78882	-2.12099
ADH5	0.00144549	-0.214851	0.00545861	-0.435161	0.00601253	TRUE	TRUE	1.1763	1.53444	-0.358139
VDAC2	0.00145071	-0.162936	0.735595	-1.06147	0.00603115	TRUE	TRUE	0.646569	0.958025	-0.311457
TRAK2	0.00145173	-0.673867	-0.398729	-0.949004	0.0060323	TRUE	TRUE	2.3826	3.02116	-0.638567
SH3D19	0.00145365	-0.794156	-0.500228	-1.08809	0.00603721	TRUE	TRUE	1.05861	2.06036	-1.00175
SELENOI	0.00145812	0.279532	0.717182	-0.158119	0.00604983	TRUE	TRUE	2.01102	1.9795	0.0315147
SLC25A32	0.00145817	-0.175077	-0.0533632	-0.29679	0.00604983	TRUE	TRUE	0.938584	1.24206	-0.303478
CARNMT1	0.00146675	-0.213772	-0.040073	-0.38747	0.00607611	TRUE	TRUE	0.874919	1.10535	-0.230432
SAP30BP	0.00146669	0.210181	0.508747	-0.0883847	0.00607611	TRUE	TRUE	2.15834	2.5537	-0.39536
USP32	0.00146627	0.471212	0.897373	0.0450502	0.00607611	TRUE	TRUE	3.57566	3.79899	-0.223331
TTC7A	0.00146751	0.121955	0.445515	-0.201605	0.00607617	TRUE	TRUE	2.85983	3.04031	-0.180478
MFSD11	0.00146867	0.223329	0.70188	-0.255223	0.00607787	TRUE	TRUE	2.72803	2.86483	-0.136794
PTPN2	0.00146961	0.0828025	0.383495	-0.21789	0.00607868	TRUE	TRUE	1.90031	2.2625	-0.362188
NTM	0.00147369	0.203355	0.441634	-0.0349248	0.00609246	TRUE	TRUE	11.6388	11.3306	0.308132
KIFC2	0.00147652	0.17037	0.438669	-0.0979295	0.00610106	TRUE	TRUE	1.1608	1.27117	-0.110371
ZNF274	0.00147864	0.219162	0.462693	-0.0243696	0.00610672	TRUE	TRUE	1.52428	1.61995	-0.0956646
RHOBTB2	0.00148056	-0.444114	1.12945	-2.01767	0.00611154	TRUE	TRUE	1.22501	1.26259	-0.0375748
AHDC1	0.00148183	0.654243	1.44374	-0.135253	0.00611367	TRUE	TRUE	3.51678	3.2705	0.246283
ATP6V1H	0.00148334	-0.709311	-0.348762	-1.06986	0.0061168	TRUE	TRUE	4.28946	5.54313	-1.25367
ARL3	0.00148915	-0.440457	-0.112478	-0.768436	0.00613596	TRUE	TRUE	2.74194	3.28199	-0.540055
PTP4A2	0.00148953	0.0979914	0.274623	-0.0786401	0.00613596	TRUE	TRUE	0.665068	0.860165	-0.195097
TRIM24	0.00149025	-0.448328	-0.224381	-0.672275	0.00613596	TRUE	TRUE	1.84754	2.40292	-0.555385
TTC8	0.00149377	-0.760191	-0.441177	-1.0792	0.00614734	TRUE	TRUE	1.76817	2.96287	-1.1947
CACUL1	0.00149612	-0.458295	-0.131756	-0.784834	0.00615392	TRUE	TRUE	3.09696	3.9522	-0.855238
CGRRF1	0.00149849	-0.342635	-0.151568	-0.533703	0.00616054	TRUE	TRUE	1.21828	1.6837	-0.465415
MTA3	0.0015004	-0.536675	-0.194548	-0.878801	0.006161	TRUE	TRUE	2.94014	3.93315	-0.993016
NECAP1	0.00150013	0.179898	1.01216	-0.652364	0.006161	TRUE	TRUE	0.546293	1.07215	-0.525858
ZNF594	0.00150087	-0.491549	-0.260307	-0.722791	0.006161	TRUE	TRUE	1.03344	1.52693	-0.493491
MGST3	0.00150194	-0.0136279	0.547788	-0.575044	0.00616226	TRUE	TRUE	2.42112	3.4633	-1.04218
LMTK3	0.00150374	0.217721	0.456676	-0.021233	0.00616653	TRUE	TRUE	0.988984	0.933754	0.05523
POLK	0.00150622	-0.657903	-0.301551	-1.01426	0.00617359	TRUE	TRUE	3.53241	4.67435	-1.14193
TMEM178B	0.00150735	-1.06113	-0.513562	-1.60869	0.00617514	TRUE	TRUE	4.94577	6.20822	-1.26245
IRF2	0.00151041	-0.204071	0.156925	-0.565067	0.00618456	TRUE	TRUE	3.49361	4.39067	-0.897061
CROCC	0.00151515	0.268229	0.560738	-0.0242809	0.00620082	TRUE	TRUE	1.58779	1.83568	-0.247894
AC004158.1	0.00151645	-1.04304	-0.569833	-1.51624	0.00620305	TRUE	TRUE	1.45113	2.41422	-0.963087
DNMT1	0.00151749	0.1367	0.379147	-0.105746	0.00620418	TRUE	TRUE	0.988365	1.09413	-0.105766
IL1R1	0.00152136	0.279813	0.517819	0.0418078	0.00621685	TRUE	TRUE	0.571517	1.03635	-0.46483
FAM96A	0.00153019	0.109017	0.286145	-0.0681104	0.0062498	TRUE	TRUE	0.647198	0.727638	-0.0804409
LRPPRC	0.0015334	-0.687411	-0.330797	-1.04402	0.00625977	TRUE	TRUE	2.79107	4.00129	-1.21022
WASHC5	0.00153641	-0.49187	-0.237727	-0.746014	0.00626893	TRUE	TRUE	1.4561	2.17978	-0.72368
ANKRD6	0.00153926	0.797178	1.28715	0.307208	0.00627741	TRUE	TRUE	2.53683	2.73064	-0.193806
CEP76	0.001541	-0.155628	0.0577853	-0.369041	0.00628136	TRUE	TRUE	0.556947	1.03208	-0.475129
PCBP2	0.00154271	-0.0749066	0.269761	-0.419575	0.00628251	TRUE	TRUE	3.65492	4.08543	-0.430504
POP1	0.00154311	-0.283261	-0.120428	-0.446094	0.00628251	TRUE	TRUE	0.687099	1.13036	-0.443262
ZFYVE1	0.0015436	0.184436	0.431763	-0.062891	0.00628251	TRUE	TRUE	1.40479	1.65231	-0.247524
[truncated: 6,138 more rows]

## Sheet: Endo
gene	p_value	model_log2FC	model_log2FC_ci_hi	model_log2FC_ci_low	FDR	conv_C	conv_D	avg_log2CPM_C9ALS	avg_log2CPM_Control	avg_log2FC
HIF1A-AS2	1.51738e-10	-3.84704	-1.86828	-5.8258	8.99959e-07	TRUE	TRUE	2.65542	4.29516	-1.63974
GNAS	3.10017e-07	4.12604	5.96779	2.28429	0.000919356	TRUE	TRUE	7.57912	4.41871	3.16041
SLC1A1	1.78978e-06	0.692624	1.13913	0.246119	0.00353839	TRUE	TRUE	7.79551	6.94316	0.852348
PILRB	3.31566e-06	0.253993	1.1485	-0.640512	0.0049163	TRUE	TRUE	0.951217	0.673188	0.278029
ACTB	1.56268e-05	0.711364	1.1123	0.310426	0.00772356	TRUE	TRUE	8.7357	7.60981	1.1259
BCL2L14	1.19759e-05	-0.250462	0.426298	-0.927222	0.00772356	TRUE	TRUE	0.89162	1.08893	-0.197305
EXOC7	7.17231e-06	-0.0584213	1.32449	-1.44134	0.00772356	TRUE	TRUE	0.799846	0.985614	-0.185768
KDM4C	9.03062e-06	-2.91012	-1.48826	-4.33198	0.00772356	TRUE	TRUE	5.24091	5.48495	-0.244038
MDFIC	1.53514e-05	-2.45192	0.157055	-5.0609	0.00772356	TRUE	TRUE	0.702854	1.24556	-0.542709
PAIP1	1.51514e-05	-0.915237	0.128084	-1.95856	0.00772356	TRUE	TRUE	1.18561	1.31927	-0.133656
SLC12A7	9.86874e-06	0.249954	1.03086	-0.53095	0.00772356	TRUE	TRUE	1.08686	0.768843	0.31802
SLC5A6	1.48169e-05	-2.77278	-1.17282	-4.37274	0.00772356	TRUE	TRUE	1.86839	2.30704	-0.438653
PPP1R9B	2.68457e-05	0.495201	1.62125	-0.630845	0.0122478	TRUE	TRUE	1.09789	0.533181	0.56471
PURA	3.70185e-05	-0.341905	0.95732	-1.64113	0.0156826	TRUE	TRUE	2.87212	2.74851	0.123603
KLF11	4.94254e-05	1.71244	3.99104	-0.566152	0.0161735	TRUE	TRUE	1.3663	0.401873	0.964426
PWWP2A	5.18121e-05	-0.322413	0.426317	-1.07114	0.0161735	TRUE	TRUE	1.31288	1.25101	0.0618691
RAB2B	4.53647e-05	1.58344	4.30018	-1.13331	0.0161735	TRUE	TRUE	1.17068	0.872269	0.29841
SLC16A1	4.52048e-05	-3.87373	-2.18021	-5.56725	0.0161735	TRUE	TRUE	5.73243	5.6435	0.0889261
SORBS3	5.13354e-05	-0.804715	0.0761124	-1.68554	0.0161735	TRUE	TRUE	1.54141	1.98583	-0.444421
OCIAD1	7.67152e-05	0.301357	1.82427	-1.22156	0.0227499	TRUE	TRUE	3.16609	2.58614	0.579948
PITPNC1	8.74628e-05	2.51345	3.91432	1.11257	0.024702	TRUE	TRUE	6.74607	5.90022	0.845847
GTF2A1	9.36174e-05	0.329593	1.42156	-0.762378	0.0252384	TRUE	TRUE	1.51139	1.4951	0.0162881
LRP8	0.000107375	-1.46526	-0.233724	-2.6968	0.0276887	TRUE	TRUE	2.27601	2.7503	-0.474292
PIAS2	0.000119676	-1.57559	-0.365007	-2.78617	0.029575	TRUE	TRUE	3.47483	3.73362	-0.258789
PKNOX1	0.000133137	1.2141	3.47724	-1.04904	0.0303706	TRUE	TRUE	1.01685	0.813607	0.203241
PLOD2	0.000130113	-3.58822	-1.94458	-5.23186	0.0303706	TRUE	TRUE	1.35121	2.79631	-1.4451
ANKS1A	0.000157724	5.23205	7.36237	3.10172	0.0307037	TRUE	TRUE	8.50371	7.59171	0.912001
CSRP1	0.000147411	8.44369	16.1072	0.780162	0.0307037	TRUE	TRUE	1.15442	0.834418	0.319998
FUNDC2	0.000152653	-0.0237579	0.549894	-0.59741	0.0307037	TRUE	TRUE	1.06092	0.873977	0.18694
SLC48A1	0.000160481	1.05142	3.12203	-1.01918	0.0307037	TRUE	TRUE	1.19272	0.990424	0.202291
SNTB2	0.000155126	1.65357	5.1906	-1.88345	0.0307037	TRUE	TRUE	0.923772	0.66923	0.254542
PLK2	0.000165994	-0.25544	0.208711	-0.71959	0.0307659	TRUE	TRUE	1.19172	1.1543	0.0374153
UEVLD	0.000173742	-1.43784	-0.0028827	-2.8728	0.0312263	TRUE	TRUE	0.805936	1.3134	-0.507459
TRMT9B	0.000180485	8.51551	8.90057	8.13046	0.0314841	TRUE	TRUE	1.15831	0.435879	0.722428
FARP1	0.000189092	1.1631	2.81343	-0.487235	0.0318222	TRUE	TRUE	3.43593	2.53804	0.897892
FTO	0.000193154	-2.44638	-0.600392	-4.29236	0.0318222	TRUE	TRUE	5.10392	5.52864	-0.424719
SLC22A5	0.000210168	1.87324	4.17579	-0.429322	0.0336894	TRUE	TRUE	2.40684	1.66854	0.738301
BLZF1	0.000232962	-0.917558	0.240386	-2.0755	0.0341357	TRUE	TRUE	0.812314	1.44017	-0.627858
CASP7	0.000235975	6.43315	10.3771	2.48922	0.0341357	TRUE	TRUE	1.42177	0.912673	0.509093
CFDP1	0.000235889	-0.741976	0.139273	-1.62323	0.0341357	TRUE	TRUE	2.87577	2.26283	0.612941
KCNIP4	0.00023336	-0.813243	3.41722	-5.0437	0.0341357	TRUE	TRUE	1.14876	0.474421	0.674334
ELP1	0.00025803	-0.264897	0.160513	-0.690307	0.0347812	TRUE	TRUE	1.31714	0.926221	0.390919
SUMF1	0.000255205	-2.11762	-0.424499	-3.81074	0.0347812	TRUE	TRUE	2.65946	3.65194	-0.992476
UBB	0.000250113	3.66667	5.1903	2.14304	0.0347812	TRUE	TRUE	4.62623	2.38027	2.24596
PANK2	0.000266676	-0.557562	0.0385135	-1.15364	0.035148	TRUE	TRUE	1.67917	1.63175	0.0474128
CTSA	0.00029531	-0.308684	0.224211	-0.841579	0.0373541	TRUE	TRUE	0.986041	0.667191	0.31885
GOLGA1	0.000308608	-2.23748	-0.375903	-4.09905	0.0373541	TRUE	TRUE	0.786288	1.65279	-0.866501
PREX2	0.000304781	-2.61095	-0.866075	-4.35583	0.0373541	TRUE	TRUE	6.41188	7.09778	-0.685905
RBFOX2	0.000301368	-0.573402	-0.142954	-1.00385	0.0373541	TRUE	TRUE	7.33921	6.90016	0.439054
PSMB2	0.000318753	-0.777745	0.260293	-1.81578	0.0378105	TRUE	TRUE	1.1174	1.3229	-0.205503
IL18R1	0.000359433	2.90459	6.08185	-0.272657	0.0417999	TRUE	TRUE	1.98466	2.02054	-0.0358788
ATP1A2	0.000374111	-0.1298	1.56521	-1.82481	0.0426702	TRUE	TRUE	0.861545	1.48343	-0.621887
SEC14L1	0.000382438	1.5342	4.44123	-1.37284	0.042797	TRUE	TRUE	8.54281	7.70658	0.836232
ARID5B	0.00041879	-1.1277	0.0573181	-2.31271	0.043647	TRUE	TRUE	1.44644	1.85746	-0.411015
ARL3	0.00042683	0.121375	0.73898	-0.496231	0.043647	TRUE	TRUE	1.26136	0.657516	0.603839
CSGALNACT1	0.000413495	-1.84194	-0.218596	-3.46528	0.043647	TRUE	TRUE	2.98009	3.21742	-0.237322
PGR	0.000409686	3.37041	5.05349	1.68733	0.043647	TRUE	TRUE	2.51212	2.06282	0.449295
SNCA	0.000421722	-0.00121614	0.00481809	-0.00725037	0.043647	TRUE	TRUE	0.460919	1.60592	-1.145
FDPS	0.000461003	-0.587332	0.143254	-1.31792	0.0441001	TRUE	TRUE	2.79376	2.18173	0.612036
GLUL	0.000458325	0.144489	2.0277	-1.73872	0.0441001	TRUE	TRUE	1.75703	2.16331	-0.406275
MLLT6	0.000442297	0.88518	2.45808	-0.687724	0.0441001	TRUE	TRUE	2.63876	1.16947	1.46929
XAF1	0.000447185	-1.40449	0.886188	-3.69516	0.0441001	TRUE	TRUE	6.11679	5.38772	0.72907
NR3C2	0.000470591	-2.93903	0.0829669	-5.96102	0.0443027	TRUE	TRUE	6.8598	7.73213	-0.872335
IFRD1	0.000504143	4.04815	6.82281	1.2735	0.0467199	TRUE	TRUE	2.21973	1.55638	0.663344
COX7A1	0.000538424	9.194	10.8226	7.56538	0.0491291	TRUE	TRUE	0.84793	0.864252	-0.0163215
OSBP2	0.000578721	9.09922	9.96236	8.23608	0.052006	TRUE	TRUE	0.922503	0.72279	0.199713
ITIH5	0.000607459	-2.03891	0.240217	-4.31803	0.0529829	TRUE	TRUE	3.82733	4.01153	-0.184206
TLK2	0.000604448	0.907152	2.41732	-0.603012	0.0529829	TRUE	TRUE	3.04677	3.36334	-0.316571
NHP2	0.000632332	-0.108771	0.304666	-0.522207	0.0543531	TRUE	TRUE	0.837476	1.09675	-0.25927
ARRDC2	0.000653479	3.36146	5.81255	0.910378	0.0545885	TRUE	TRUE	1.91368	0.767574	1.14611
MICU2	0.000652442	-0.666642	0.565885	-1.89917	0.0545885	TRUE	TRUE	2.22559	2.33166	-0.10608
B2M	0.000682886	0.102283	0.972584	-0.768018	0.0558769	TRUE	TRUE	8.90275	9.50131	-0.598563
NARS2	0.000687745	-0.00525421	0.541341	-0.551849	0.0558769	TRUE	TRUE	1.1813	0.877156	0.304142
SPAG9	0.000714361	2.26623	3.65198	0.880467	0.0572551	TRUE	TRUE	6.31118	4.82201	1.48917
POLD3	0.000735928	-0.57405	0.420543	-1.56864	0.0581972	TRUE	TRUE	0.981549	1.58052	-0.598975
HSP90AB1	0.000759981	3.32685	5.87513	0.778567	0.0586402	TRUE	TRUE	7.0287	3.45802	3.57068
ZBED4	0.000761304	0.205452	1.20432	-0.793418	0.0586402	TRUE	TRUE	0.912234	0.646229	0.266004
TTN-AS1	0.000786051	-1.69884	-0.405682	-2.992	0.0597701	TRUE	TRUE	1.5935	1.87968	-0.286183
ARRDC3	0.000851652	-3.09522	-1.58139	-4.60906	0.062907	TRUE	TRUE	1.58979	3.16997	-1.58018
LSS	0.000856443	2.59597	4.8952	0.296742	0.062907	TRUE	TRUE	2.92128	1.92044	1.00084
MOB3B	0.000865448	-1.92536	-0.752172	-3.09856	0.062907	TRUE	TRUE	3.00156	3.88642	-0.884859
SENP7	0.000869731	-2.521	-1.07267	-3.96933	0.062907	TRUE	TRUE	3.93442	3.8578	0.0766279
ARID5A	0.000891642	2.00948	4.33528	-0.316333	0.0633834	TRUE	TRUE	2.07597	2.1358	-0.0598358
ATP6V1E1	0.00091869	2.83151	5.52801	0.135014	0.0633834	TRUE	TRUE	1.41567	1.0542	0.361464
C15orf41	0.000947461	-0.145961	0.377838	-0.669761	0.0633834	TRUE	TRUE	0.943634	1.51123	-0.567595
CKMT2	0.000941282	-1.70433	-0.254757	-3.15389	0.0633834	TRUE	TRUE	1.2069	1.37996	-0.173054
CUX1	0.000944732	2.33533	4.42706	0.243598	0.0633834	TRUE	TRUE	6.56776	5.41335	1.15441
DNAJC21	0.000898708	0.116468	1.04059	-0.807649	0.0633834	TRUE	TRUE	1.48716	1.36827	0.118898
TPK1	0.000951125	-2.21948	-0.913094	-3.52586	0.0633834	TRUE	TRUE	2.50852	3.37389	-0.865375
METTL9	0.000966986	2.62107	5.2482	-0.00606658	0.0637244	TRUE	TRUE	2.07665	1.35768	0.718975
NXN	0.000982618	-3.9046	-1.52893	-6.28027	0.0640429	TRUE	TRUE	6.47681	6.26277	0.214041
PDAP1	0.000995233	-0.244665	0.124304	-0.613634	0.0641601	TRUE	TRUE	0.844838	0.830009	0.0148291
SNRK	0.0010358	-2.71724	-1.31487	-4.11962	0.0655157	TRUE	TRUE	3.45454	4.22086	-0.766318
VCL	0.00103835	3.13446	5.19045	1.07847	0.0655157	TRUE	TRUE	4.06432	2.27709	1.78723
UBE2O	0.00107549	0.547451	2.95931	-1.86441	0.0671443	TRUE	TRUE	0.747141	1.2429	-0.495754
ECE1	0.00112083	-2.6475	-1.3062	-3.98881	0.0692464	TRUE	TRUE	3.616	4.27955	-0.663553
MECOM	0.00114125	-6.93971	3.59186	-17.4713	0.0695545	TRUE	TRUE	10.015	9.78472	0.230332
NGLY1	0.00114927	-0.387633	0.950031	-1.7253	0.0695545	TRUE	TRUE	2.71611	2.69977	0.0163404
DPF2	0.00118085	-0.0331775	1.72231	-1.78866	0.0702299	TRUE	TRUE	1.31512	0.900115	0.415003
KMT5A	0.00118412	0.780902	2.28734	-0.725534	0.0702299	TRUE	TRUE	1.22787	0.708177	0.519697
ABCC5	0.00120937	-1.85142	-0.057882	-3.64495	0.0710178	TRUE	TRUE	1.24996	1.45886	-0.208896
CCDC130	0.00126269	-0.606362	0.290453	-1.50318	0.0734214	TRUE	TRUE	0.769384	1.103	-0.333614
CHN1	0.00127884	-1.46837	-0.174704	-2.76204	0.0736081	TRUE	TRUE	1.31522	2.15163	-0.836412
PLPPR4	0.00129072	-1.39467	0.268132	-3.05748	0.0736081	TRUE	TRUE	2.22297	1.52054	0.702422
ITPR1	0.00131124	-0.961011	-0.0335344	-1.88849	0.0740666	TRUE	TRUE	1.59588	2.03656	-0.440685
ANKRD36	0.00134776	-0.954967	-0.144345	-1.76559	0.0754109	TRUE	TRUE	1.98766	3.28209	-1.29442
DCAF1	0.00139782	2.56856	6.48036	-1.34324	0.077481	TRUE	TRUE	1.08138	0.901802	0.179582
WDR27	0.00141492	-1.11632	0.0270203	-2.25967	0.0777026	TRUE	TRUE	1.24103	2.1525	-0.911475
USP39	0.00143481	0.608582	1.92186	-0.704697	0.0780721	TRUE	TRUE	1.61193	0.715309	0.896618
ANKRD37	0.00147611	-0.732122	1.99316	-3.4574	0.0782054	TRUE	TRUE	1.89824	1.9404	-0.0421522
NRG3	0.00147682	2.86148	6.26392	-0.540949	0.0782054	TRUE	TRUE	0.808979	1.10788	-0.298902
RUFY2	0.00145851	0.306204	1.32816	-0.715754	0.0782054	TRUE	TRUE	2.16453	1.6532	0.511333
CEP295	0.00156383	-0.015794	0.55652	-0.588108	0.0808631	TRUE	TRUE	1.39745	1.09074	0.30671
DHX30	0.00156791	0.0832732	0.568314	-0.401768	0.0808631	TRUE	TRUE	1.28771	0.644323	0.643391
SEMA6A	0.00154404	-1.42097	0.0391879	-2.88113	0.0808631	TRUE	TRUE	4.38241	4.22042	0.161995
RHOBTB1	0.00167102	-1.06438	0.711334	-2.84009	0.085438	TRUE	TRUE	2.94216	3.54422	-0.602061
AUTS2	0.00169028	-0.442716	0.143367	-1.0288	0.0856841	TRUE	TRUE	7.06328	5.8352	1.22808
BTG2	0.00185986	3.61887	5.71418	1.52357	0.0906184	TRUE	TRUE	3.17811	2.14398	1.03414
DARS	0.00185442	-0.688077	0.582874	-1.95903	0.0906184	TRUE	TRUE	2.34976	2.0915	0.258263
GOLGA3	0.00183921	-0.513797	0.178952	-1.20655	0.0906184	TRUE	TRUE	1.28334	1.62924	-0.345898
MAP3K8	0.00180484	3.05466	4.53151	1.5778	0.0906184	TRUE	TRUE	3.3576	2.46202	0.895579
SYMPK	0.00186401	-0.0656532	1.68536	-1.81667	0.0906184	TRUE	TRUE	1.25792	1.29202	-0.0341073
EIF3A	0.00190016	2.62872	4.67635	0.581089	0.0916249	TRUE	TRUE	3.44354	2.42395	1.01959
WDR70	0.00193138	-1.86915	0.223407	-3.96172	0.092379	TRUE	TRUE	4.7094	4.34758	0.361817
FOSL2	0.00194857	3.20238	4.73518	1.66959	0.0924559	TRUE	TRUE	4.08347	3.73183	0.35164
RPS27L	0.00197331	0.818722	2.69098	-1.05354	0.0928865	TRUE	TRUE	1.28127	1.49613	-0.21486
NCALD	0.00199506	2.63964	5.32202	-0.0427371	0.0931708	TRUE	TRUE	2.05805	0.391521	1.66653
ELMSAN1	0.00203032	2.55317	4.51067	0.595681	0.0933476	TRUE	TRUE	2.074	1.70264	0.371362
XPNPEP3	0.00202461	-1.05567	0.20304	-2.31439	0.0933476	TRUE	TRUE	0.834349	0.958062	-0.123713
HOOK3	0.00210492	-0.532102	1.02726	-2.09147	0.0953	TRUE	TRUE	3.85657	2.99747	0.859095
MPZL1	0.00209595	-1.5696	-0.49976	-2.63943	0.0953	TRUE	TRUE	3.19017	3.19125	-0.00108328
CAB39	0.00214821	0.0456557	2.10674	-2.01543	0.0959462	TRUE	TRUE	3.75323	3.03885	0.714376
DEPTOR	0.00216773	-1.96166	-0.301481	-3.62184	0.0959462	TRUE	TRUE	2.53717	2.92549	-0.388314
PLAUR	0.00215632	1.12671	3.15866	-0.90523	0.0959462	TRUE	TRUE	1.3828	1.12651	0.256292
MYL6	0.00220789	-1.16203	1.08142	-3.40548	0.0962436	TRUE	TRUE	3.37927	3.84694	-0.467676
STAT1	0.00220032	-1.46549	-0.218581	-2.7124	0.0962436	TRUE	TRUE	2.72268	3.48962	-0.766935
TSEN15	0.00222313	-0.272808	0.224605	-0.770221	0.0962436	TRUE	TRUE	0.887895	0.905847	-0.0179517
ANXA1	0.00225584	1.83643	3.61616	0.0567087	0.096263	TRUE	TRUE	2.6524	1.76961	0.882795
HPS1	0.0022885	0.978513	3.21656	-1.25954	0.096263	TRUE	TRUE	1.08019	0.821962	0.258233
LRRC8A	0.00227725	2.9137	5.0708	0.756599	0.096263	TRUE	TRUE	2.71301	1.57206	1.14095
RRAGB	0.00225763	0.480017	1.69344	-0.733408	0.096263	TRUE	TRUE	1.13044	1.06104	0.0693978
KDM5A	0.00232865	1.97826	3.93152	0.0249919	0.097262	TRUE	TRUE	3.66747	3.26589	0.401583
MYEF2	0.00236055	2.39779	4.29316	0.50243	0.0979053	TRUE	TRUE	3.19566	2.91286	0.282799
NAPEPLD	0.00239569	-7.01001	-1.2918	-12.7282	0.098572	TRUE	TRUE	0.814527	0.836214	-0.0216872
WDR41	0.00244311	0.621809	2.29157	-1.04796	0.098572	TRUE	TRUE	1.42124	1.13589	0.28535
WDR73	0.0024385	-2.00637	0.0601468	-4.07289	0.098572	TRUE	TRUE	0.821962	0.924136	-0.102174
YEATS2	0.00243855	-1.57938	-0.436276	-2.72248	0.098572	TRUE	TRUE	1.9708	2.61762	-0.646825
LAMA2	0.00249416	-2.11279	-0.772717	-3.45287	0.0999519	TRUE	TRUE	3.65163	4.06696	-0.415332
CCNI	0.00256658	-1.11996	-0.194408	-2.04552	0.102164	TRUE	TRUE	4.73817	4.308	0.430172
CHD9	0.00266608	-0.72971	0.665483	-2.1249	0.104512	TRUE	TRUE	4.53135	4.70987	-0.178521
CNTLN	0.00266548	-1.03417	0.808653	-2.87699	0.104512	TRUE	TRUE	3.05909	3.46958	-0.410484
ME3	0.00267843	2.78405	4.52708	1.04102	0.104512	TRUE	TRUE	3.03348	2.09364	0.939846
PTPRD	0.00273044	-3.52567	1.40072	-8.45207	0.105781	TRUE	TRUE	0.358639	2.20427	-1.84563
TPM4	0.00274664	2.45249	3.75329	1.15169	0.105781	TRUE	TRUE	4.82783	3.92814	0.899685
EPC1	0.0027866	-0.673595	0.8817	-2.22889	0.106628	TRUE	TRUE	4.77304	4.88903	-0.115994
CCDC32	0.00280572	0.992311	3.00732	-1.0227	0.106671	TRUE	TRUE	1.18505	1.06977	0.115278
HERC6	0.00283718	-1.61564	-0.433233	-2.79805	0.10718	TRUE	TRUE	1.429	2.52066	-1.09166
ELP4	0.00286514	-2.06779	-0.810643	-3.32495	0.107459	TRUE	TRUE	3.08375	3.6969	-0.613153
MBD1	0.00288698	0.378842	1.34885	-0.591169	0.107459	TRUE	TRUE	1.25099	0.891608	0.359378
RREB1	0.0028989	2.14872	4.3271	-0.0296525	0.107459	TRUE	TRUE	3.6031	3.08073	0.522375
ASB7	0.00299629	0.129462	1.26981	-1.01089	0.110379	TRUE	TRUE	0.770247	0.905572	-0.135325
LINC00862	0.00304142	3.3542	8.29406	-1.58565	0.110667	TRUE	TRUE	1.18126	0.492442	0.688815
ZNF496	0.00303969	-0.903891	0.209667	-2.01745	0.110667	TRUE	TRUE	0.837376	0.902857	-0.0654802
ATP6V0A1	0.00315281	0.173004	1.56243	-1.21642	0.112141	TRUE	TRUE	1.66621	1.70383	-0.0376147
ATP6V0D1	0.00321411	3.76918	5.75343	1.78493	0.112141	TRUE	TRUE	0.989096	1.06727	-0.0781686
CALR	0.00326469	-2.28172	-0.748462	-3.81499	0.112141	TRUE	TRUE	2.28915	2.6446	-0.355449
DENND2A	0.00334493	-0.0405248	0.792698	-0.873748	0.112141	TRUE	TRUE	1.79035	1.47205	0.318304
DYNLRB1	0.00334275	-1.34014	0.157196	-2.83747	0.112141	TRUE	TRUE	2.20795	2.86044	-0.652499
FAM13A	0.00321195	-1.1666	-0.111354	-2.22185	0.112141	TRUE	TRUE	2.44784	2.25088	0.196966
IFT43	0.00335221	-1.61236	0.220649	-3.44538	0.112141	TRUE	TRUE	0.752273	0.960034	-0.207761
MVB12B	0.00330968	-2.13547	-0.697811	-3.57314	0.112141	TRUE	TRUE	1.5572	2.21072	-0.653514
PCCA	0.00323401	-0.62016	0.453149	-1.69347	0.112141	TRUE	TRUE	6.42705	7.44849	-1.02144
PGAM1	0.00328744	-0.443019	0.178129	-1.06417	0.112141	TRUE	TRUE	0.965793	0.851542	0.114251
PPP1R15A	0.00315782	-1.05041	0.247733	-2.34855	0.112141	TRUE	TRUE	0.767526	1.10736	-0.339832
SOX18	0.0032575	2.43602	5.13091	-0.258865	0.112141	TRUE	TRUE	4.70054	2.47889	2.22165
VWA2	0.00315402	-0.156234	0.155222	-0.467689	0.112141	TRUE	TRUE	1.13117	1.47225	-0.341077
ZMYND8	0.00311681	-0.0806836	0.768403	-0.92977	0.112141	TRUE	TRUE	3.74582	3.93134	-0.185524
ZNF366	0.00336554	-1.21667	0.763371	-3.19671	0.112141	TRUE	TRUE	4.59175	4.52272	0.0690266
BLCAP	0.00345886	-1.53987	-0.181364	-2.89838	0.112264	TRUE	TRUE	1.88415	2.2057	-0.321551
DNAJB1	0.00345307	1.36523	3.35803	-0.627568	0.112264	TRUE	TRUE	2.05509	0.538503	1.51659
KMT2C	0.00343106	1.57603	3.82699	-0.674941	0.112264	TRUE	TRUE	6.8753	6.00367	0.87163
RFC3	0.00346389	0.15147	2.64465	-2.34171	0.112264	TRUE	TRUE	1.89228	1.96048	-0.0681951
TBCA	0.00342993	-0.784627	0.419789	-1.98904	0.112264	TRUE	TRUE	2.87427	3.31619	-0.441924
ZC3H18	0.00349797	-0.556405	0.315683	-1.42849	0.112753	TRUE	TRUE	0.981396	1.03109	-0.0496928
TMC6	0.00353027	0.73954	2.26804	-0.788957	0.113178	TRUE	TRUE	1.4364	0.654785	0.781611
FP236383.1	0.00355688	2.67627	4.28458	1.06796	0.113419	TRUE	TRUE	7.18563	5.51238	1.67325
ACER2	0.00367374	-0.583663	1.35287	-2.5202	0.115285	TRUE	TRUE	3.94341	4.33024	-0.386838
BRD2	0.0036365	1.96538	4.23956	-0.308794	0.115285	TRUE	TRUE	1.80894	1.67535	0.133591
GOPC	0.0036626	0.72789	2.33824	-0.88246	0.115285	TRUE	TRUE	1.45775	1.20214	0.25561
PROSER2	0.00372195	-0.0199314	0.0553952	-0.0952579	0.115575	TRUE	TRUE	0.957666	0.823521	0.134145
SHANK3	0.00370601	-0.268973	1.37613	-1.91408	0.115575	TRUE	TRUE	4.20496	4.02972	0.17524
TRAM2	0.00374798	-0.304692	0.214175	-0.823558	0.115777	TRUE	TRUE	1.45733	2.12896	-0.671629
ARHGEF11	0.00386737	1.47725	3.62992	-0.67542	0.117027	TRUE	TRUE	1.42923	1.17658	0.25265
HEXB	0.00380926	-0.286768	0.193725	-0.767262	0.117027	TRUE	TRUE	1.10537	0.828135	0.277237
RIPOR2	0.00386094	-2.46953	-0.495303	-4.44375	0.117027	TRUE	TRUE	0.636934	1.65227	-1.01534
UBR4	0.0038374	1.83798	3.78536	-0.109399	0.117027	TRUE	TRUE	3.10156	2.81903	0.282538
TNFAIP1	0.00399527	3.62166	6.10492	1.13839	0.119677	TRUE	TRUE	1.75305	1.36101	0.39204
TNRC18	0.00399425	-0.647052	0.14533	-1.43943	0.119677	TRUE	TRUE	1.77522	1.81376	-0.0385428
BBS9	0.00406438	-3.79119	-0.444288	-7.13808	0.121135	TRUE	TRUE	6.17425	7.0339	-0.859641
SLFN11	0.00411698	0.978395	2.76191	-0.805124	0.121482	TRUE	TRUE	1.40949	1.20279	0.206704
ZDHHC5	0.00411598	0.618046	2.4463	-1.2102	0.121482	TRUE	TRUE	0.943835	0.835499	0.108336
DPP9	0.00417296	1.06637	2.90241	-0.769664	0.122524	TRUE	TRUE	1.10584	0.948286	0.157551
ACO2	0.00422609	0.538956	2.15954	-1.08163	0.122724	TRUE	TRUE	0.937991	0.950263	-0.0122723
C19orf66	0.00425972	-0.743761	0.0340057	-1.52153	0.122724	TRUE	TRUE	1.1681	1.5715	-0.403403
COLGALT1	0.00421139	-0.0365216	0.364578	-0.437621	0.122724	TRUE	TRUE	0.989599	1.01477	-0.0251689
FKBP5	0.00434533	2.70252	4.30157	1.10347	0.122724	TRUE	TRUE	5.15235	5.04746	0.104885
M6PR	0.00434474	-0.332665	0.900943	-1.56627	0.122724	TRUE	TRUE	1.35097	1.32065	0.030324
PPFIBP1	0.0043416	-0.627404	-0.239005	-1.0158	0.122724	TRUE	TRUE	8.39726	7.99256	0.4047
STXBP6	0.00431058	-1.61571	1.71884	-4.95025	0.122724	TRUE	TRUE	5.01041	4.65667	0.353739
VTA1	0.00431597	-1.35592	-0.152541	-2.5593	0.122724	TRUE	TRUE	1.29263	2.20142	-0.908788
DMXL1	0.00437264	0.456119	1.70323	-0.790997	0.122911	TRUE	TRUE	3.47349	2.81445	0.659041
IGBP1	0.00440882	1.419	3.66312	-0.825129	0.123343	TRUE	TRUE	1.32106	0.814592	0.506466
HSPA4L	0.00448693	0.291677	0.906513	-0.323159	0.123777	TRUE	TRUE	1.91288	0.117983	1.7949
PNPLA8	0.00446988	2.20752	4.56127	-0.146225	0.123777	TRUE	TRUE	2.79042	2.37009	0.420325
PRRC2A	0.00446584	-0.451555	0.105369	-1.00848	0.123777	TRUE	TRUE	1.01348	1.75835	-0.744876
APH1A	0.00470117	2.28185	4.64556	-0.0818665	0.128955	TRUE	TRUE	1.57346	0.70812	0.865336
DHFR	0.00471813	-1.78462	-0.449479	-3.11976	0.128955	TRUE	TRUE	1.91109	2.45162	-0.540533
AC092957.1	0.00474703	-6.06538	-2.17623	-9.95452	0.12915	TRUE	TRUE	0.440813	2.06362	-1.62281
COX17	0.00478099	3.00557	5.89174	0.119396	0.12948	TRUE	TRUE	1.72616	1.61208	0.114078
HRCT1	0.00485076	3.80669	5.89918	1.71419	0.130772	TRUE	TRUE	0.969703	1.03058	-0.0608762
BCAR1	0.00488371	-1.02758	-0.0518397	-2.00332	0.131065	TRUE	TRUE	1.70518	2.36474	-0.659556
VDAC2	0.00497374	1.95632	4.06781	-0.155178	0.132879	TRUE	TRUE	2.32112	0.944846	1.37627
AC006978.2	0.00521385	0.59373	2.08849	-0.901031	0.137265	TRUE	TRUE	1.34703	1.70198	-0.354947
GBE1	0.00521023	0.658307	2.51108	-1.19447	0.137265	TRUE	TRUE	4.02361	3.60946	0.414153
MAD1L1	0.00517772	-1.22178	-0.0837764	-2.35978	0.137265	TRUE	TRUE	1.47634	1.66547	-0.189129
NCOA7	0.00531844	-2.16601	-0.684501	-3.64753	0.137265	TRUE	TRUE	3.88492	4.97747	-1.09255
PARD3	0.0052394	-0.979156	0.903204	-2.86151	0.137265	TRUE	TRUE	5.53505	5.53795	-0.00289773
SPOCK3	0.00527037	0.316249	8.34621	-7.71371	0.137265	TRUE	TRUE	3.71299	4.17582	-0.462823
TMA7	0.00532187	-0.0776177	1.76679	-1.92202	0.137265	TRUE	TRUE	1.39466	1.3684	0.0262606
ZFAT	0.00533668	5.65509	9.74434	1.56585	0.137265	TRUE	TRUE	0.986944	0.891038	0.0959056
ZNF160	0.00534617	1.96412	3.18219	0.74604	0.137265	TRUE	TRUE	2.89281	2.17741	0.715395
KIAA0100	0.00537023	1.3714	3.33619	-0.593387	0.137288	TRUE	TRUE	1.36549	0.827844	0.537644
SH3KBP1	0.00541377	-1.83752	-0.486787	-3.18825	0.137807	TRUE	TRUE	1.5832	2.06048	-0.477279
DNAJC5	0.00545151	0.563562	2.15302	-1.02589	0.138175	TRUE	TRUE	2.36201	2.46326	-0.101254
DLST	0.00549483	0.806023	2.36004	-0.747997	0.13868	TRUE	TRUE	1.54897	1.13013	0.418843
MT-ND2	0.00552467	0.838835	1.55163	0.126038	0.138843	TRUE	TRUE	6.27103	5.68636	0.584664
KLHL36	0.00558018	1.35399	3.60747	-0.899491	0.139646	TRUE	TRUE	1.17327	1.04715	0.126118
NFIL3	0.00564839	0.379706	1.53768	-0.778264	0.140759	TRUE	TRUE	1.18901	0.926789	0.262218
INVS	0.00576661	-2.06275	-0.867759	-3.25775	0.140905	TRUE	TRUE	3.3464	4.1585	-0.812097
KANK1	0.00574946	-1.22858	-0.204236	-2.25292	0.140905	TRUE	TRUE	4.51976	3.90225	0.617508
NEAT1	0.00567862	-10.3593	-9.83891	-10.8797	0.140905	TRUE	TRUE	11.3757	11.1784	0.197285
PPM1K	0.00577303	0.297918	1.52717	-0.931336	0.140905	TRUE	TRUE	1.64501	1.19275	0.452258
TMX3	0.00572698	1.85053	4.20264	-0.501569	0.140905	TRUE	TRUE	2.35409	1.69518	0.658911
CLDND1	0.00582488	-0.541938	0.116739	-1.20061	0.141588	TRUE	TRUE	1.63895	1.54511	0.0938379
CEP104	0.00589732	2.08272	4.30229	-0.136843	0.141607	TRUE	TRUE	1.06306	0.752281	0.310781
YPEL3	0.00586269	0.067947	0.493817	-0.357923	0.141607	TRUE	TRUE	1.15084	0.715758	0.435083
YWHAH	0.00588222	0.876294	2.3748	-0.622216	0.141607	TRUE	TRUE	1.32377	0.143936	1.17984
POLR3A	0.00595356	1.37018	3.95044	-1.21008	0.142381	TRUE	TRUE	0.766364	0.841412	-0.0750479
B3GAT3	0.00601735	-0.506885	0.171075	-1.18485	0.143329	TRUE	TRUE	0.837218	1.17446	-0.337244
KLF2	0.00605517	1.10948	2.34339	-0.124428	0.143437	TRUE	TRUE	5.702	3.57625	2.12576
SPARC	0.00607025	2.85163	5.12125	0.58201	0.143437	TRUE	TRUE	6.4647	4.02345	2.44125
MYO1E	0.00615491	2.34698	3.75637	0.937595	0.14486	TRUE	TRUE	6.36938	4.98608	1.3833
ADGRL3	0.00652135	-1.57388	0.0258551	-3.17361	0.152276	TRUE	TRUE	2.44328	2.68651	-0.243227
JADE2	0.00650208	0.334979	1.42367	-0.753713	0.152276	TRUE	TRUE	1.60044	1.44288	0.157564
ABHD17A	0.00671384	-1.52983	-0.237724	-2.82193	0.154163	TRUE	TRUE	2.39171	2.08153	0.310173
ERCC3	0.00668108	-0.516501	0.491729	-1.52473	0.154163	TRUE	TRUE	0.634496	1.27417	-0.639676
IQCK	0.00665043	-3.58869e-05	0.000324084	-0.000395858	0.154163	TRUE	TRUE	1.04509	0.755269	0.289824
PPM1H	0.0067321	-1.18151	0.419076	-2.78209	0.154163	TRUE	TRUE	3.82586	3.34185	0.484014
SRSF10	0.00670119	-0.881492	0.483427	-2.24641	0.154163	TRUE	TRUE	3.1009	2.94548	0.155425
PERP	0.00683625	1.95009	4.08109	-0.180903	0.155813	TRUE	TRUE	3.48144	3.40067	0.0807685
SNRPB	0.0068567	-0.137435	0.155181	-0.430052	0.155813	TRUE	TRUE	1.0427	0.928337	0.114358
ARNT2	0.00711538	-0.783167	1.6225	-3.18883	0.158734	TRUE	TRUE	4.26575	3.75775	0.508008
DDX10	0.00714586	-1.46246	-0.362697	-2.56223	0.158734	TRUE	TRUE	2.70012	2.44308	0.257034
DNAJC16	0.00701878	-1.08531	0.122997	-2.29362	0.158734	TRUE	TRUE	0.906779	0.955799	-0.04902
PDE8A	0.00714371	2.42815	3.95694	0.899362	0.158734	TRUE	TRUE	5.24306	4.07703	1.16603
UBE2E3	0.00714376	-1.85918	-0.726185	-2.99217	0.158734	TRUE	TRUE	2.71403	2.97902	-0.264989
UBE2L6	0.00707806	-0.388401	0.942619	-1.71942	0.158734	TRUE	TRUE	1.10982	1.28292	-0.173097
LIMCH1	0.00720254	2.04718	3.81399	0.280369	0.159113	TRUE	TRUE	8.3927	6.02986	2.36284
SLC25A25	0.00721656	0.858967	2.75654	-1.0386	0.159113	TRUE	TRUE	1.08956	0.861074	0.228488
DDX52	0.0073014	-0.901712	-0.0222152	-1.78121	0.159873	TRUE	TRUE	1.70415	2.07584	-0.371688
NR4A1	0.00730495	1.8552	4.20666	-0.496262	0.159873	TRUE	TRUE	2.22117	1.14217	1.079
BOC	0.00734209	-0.00534499	0.41497	-0.42566	0.160095	TRUE	TRUE	1.53035	1.1724	0.357954
LIN52	0.00737583	-0.763734	0.238152	-1.76562	0.160242	TRUE	TRUE	0.989562	1.22762	-0.238059
SACS	0.00746407	1.4029	3.32561	-0.51981	0.161567	TRUE	TRUE	1.80575	0.657489	1.14826
LHFPL2	0.00757231	-1.79295	-0.222754	-3.36314	0.163314	TRUE	TRUE	3.74367	3.67297	0.0706941
DENND5B	0.00765947	2.10779	4.36056	-0.144989	0.164595	TRUE	TRUE	4.85242	3.72931	1.12311
CCDC88A	0.00776506	-1.17044	-0.223214	-2.11767	0.16525	TRUE	TRUE	2.85294	2.94878	-0.0958329
CDK12	0.00782042	-1.13822	-0.236627	-2.03981	0.16525	TRUE	TRUE	2.08956	2.59853	-0.508974
GTF3C1	0.00781979	-0.121705	0.360057	-0.603468	0.16525	TRUE	TRUE	1.25435	1.57934	-0.324989
SPIDR	0.00782923	-1.84706	0.01562	-3.70974	0.16525	TRUE	TRUE	6.54526	6.60023	-0.0549757
TAF1B	0.00772393	-0.217568	0.271085	-0.70622	0.16525	TRUE	TRUE	0.987285	0.855344	0.131941
LRRC37B	0.00788963	-0.15521	0.265804	-0.576223	0.165934	TRUE	TRUE	1.23846	1.01425	0.224213
TBC1D1	0.00795204	2.03742	3.83935	0.235492	0.166656	TRUE	TRUE	5.04556	3.63234	1.41322
CCNYL1	0.00801189	0.877437	2.60945	-0.854572	0.166942	TRUE	TRUE	1.44163	1.06585	0.375787
CDKL5	0.00804951	0.947725	3.02455	-1.1291	0.166942	TRUE	TRUE	1.08348	1.33752	-0.254038
EMP2	0.00820434	-2.44263	-0.822727	-4.06253	0.166942	TRUE	TRUE	4.72105	5.02847	-0.307418
GCA	0.00809753	0.516464	2.43472	-1.40179	0.166942	TRUE	TRUE	1.19211	1.41012	-0.218008
GNAQ	0.00813864	-0.264694	0.116882	-0.64627	0.166942	TRUE	TRUE	8.74842	8.68471	0.0637094
JUND	0.00821902	2.54258	4.34329	0.741867	0.166942	TRUE	TRUE	5.11397	3.51313	1.60084
KIAA1549	0.00818763	0.299532	1.64879	-1.04973	0.166942	TRUE	TRUE	4.36686	3.29433	1.07253
RTF1	0.00811961	0.738148	2.47218	-0.995886	0.166942	TRUE	TRUE	1.82249	1.88454	-0.0620546
TRAF5	0.00818114	-0.33851	0.133445	-0.810466	0.166942	TRUE	TRUE	1.09449	1.17974	-0.0852459
BTAF1	0.00830486	1.73233	3.92905	-0.464382	0.16811	TRUE	TRUE	2.57232	2.7139	-0.141578
BCLAF3	0.00837899	0.228521	1.35882	-0.901776	0.168272	TRUE	TRUE	0.976363	1.23122	-0.254854
ELMO1	0.00839071	-0.212518	0.812336	-1.23737	0.168272	TRUE	TRUE	6.55714	5.89219	0.664952
SAMHD1	0.00842635	0.0784923	1.9897	-1.83271	0.168272	TRUE	TRUE	1.38642	1.72928	-0.342859
ZNF124	0.00841738	0.739607	2.15071	-0.671497	0.168272	TRUE	TRUE	1.44433	0.657533	0.786797
ESYT2	0.00854067	0.559461	0.97396	0.144962	0.168288	TRUE	TRUE	8.81655	9.04291	-0.226363
PLEKHA5	0.00847405	0.61157	2.07407	-0.850933	0.168288	TRUE	TRUE	2.09568	1.88897	0.206717
SLC4A7	0.00850434	2.52452	3.9467	1.10234	0.168288	TRUE	TRUE	3.10009	2.81395	0.28614
VPS39	0.00853483	0.327317	1.71527	-1.06064	0.168288	TRUE	TRUE	1.32208	1.06743	0.25465
MTSS1	0.00866583	-3.63363	-1.38174	-5.88552	0.170189	TRUE	TRUE	3.9411	4.5069	-0.565803
MYO1C	0.00878576	0.672608	2.36715	-1.02193	0.170289	TRUE	TRUE	2.08383	1.54863	0.535204
TANC2	0.00876377	-0.33868	0.651912	-1.32927	0.170289	TRUE	TRUE	3.21597	2.75114	0.464826
TMEM140	0.00873657	2.3154	5.01259	-0.381792	0.170289	TRUE	TRUE	1.93191	1.29797	0.633943
ZKSCAN1	0.00876144	-2.66564	-1.00415	-4.32714	0.170289	TRUE	TRUE	3.99301	5.01218	-1.01917
NSD2	0.00886225	1.55938	3.59811	-0.479357	0.170656	TRUE	TRUE	2.95604	2.05747	0.898575
RETREG3	0.00885305	-0.948312	0.132822	-2.02945	0.170656	TRUE	TRUE	1.30768	1.34221	-0.0345371
NR3C1	0.00890889	0.561547	2.02737	-0.904272	0.170999	TRUE	TRUE	7.02908	4.83149	2.19759
OGFRL1	0.0089531	-0.0494862	0.97065	-1.06962	0.171293	TRUE	TRUE	1.013	1.08658	-0.0735886
DST	0.00909167	-0.860062	0.664524	-2.38465	0.173254	TRUE	TRUE	2.21819	2.95408	-0.735893
NCOR1	0.00911402	-1.37104	-0.152298	-2.58977	0.173254	TRUE	TRUE	4.94396	4.64272	0.301247
ARFGAP3	0.00938958	2.00045	3.99856	0.00233326	0.177922	TRUE	TRUE	3.15963	1.98574	1.17389
B4GALT1	0.00945669	2.34647	4.13801	0.554933	0.178056	TRUE	TRUE	3.19389	2.08684	1.10706
BCL6B	0.00944508	-0.214428	0.0550373	-0.483894	0.178056	TRUE	TRUE	1.59361	1.34681	0.246808
CNTNAP3	0.00953391	-0.236907	0.290466	-0.76428	0.178942	TRUE	TRUE	0.676977	1.03046	-0.353488
CDC42SE2	0.00958186	-1.16001	-0.104013	-2.216	0.179274	TRUE	TRUE	2.48116	2.97655	-0.495389
GRASP	0.00961953	2.51423	4.55286	0.475606	0.179413	TRUE	TRUE	3.95697	2.97359	0.983382
EEF1B2	0.00987625	0.418108	1.6856	-0.849378	0.179782	TRUE	TRUE	1.50404	0.99725	0.506788
EIF3B	0.00966977	0.414588	1.666	-0.836826	0.179782	TRUE	TRUE	1.54064	1.54528	-0.00464251
IKBIP	0.0099057	-0.0153151	0.5905	-0.62113	0.179782	TRUE	TRUE	0.928587	1.08791	-0.159327
MGMT	0.00981687	-1.19071	-0.187003	-2.19442	0.179782	TRUE	TRUE	2.21632	2.50649	-0.290174
NMD3	0.00976655	-0.398186	0.965036	-1.76141	0.179782	TRUE	TRUE	1.75279	1.37447	0.378325
PDPR	0.00990237	-0.502427	0.0944899	-1.09934	0.179782	TRUE	TRUE	1.22433	1.7497	-0.525367
SNX4	0.00975852	-1.34826	-0.0194315	-2.67708	0.179782	TRUE	TRUE	1.03759	1.47135	-0.433765
TXLNG	0.00991209	0.623765	2.36297	-1.11544	0.179782	TRUE	TRUE	1.21274	1.15	0.0627399
ZRANB1	0.00973943	-0.372311	0.0396746	-0.784297	0.179782	TRUE	TRUE	1.84893	1.79767	0.0512576
FAM214A	0.0100432	-1.02699	-0.0753237	-1.97866	0.181604	TRUE	TRUE	3.31284	3.05345	0.259394
CBFA2T2	0.0102707	0.40713	2.14872	-1.33446	0.184036	TRUE	TRUE	2.43527	2.33917	0.096099
IFIT3	0.0102331	-2.00537	-0.209109	-3.80163	0.184036	TRUE	TRUE	1.10559	1.82227	-0.716676
TTC3	0.0102437	0.559276	2.2313	-1.11275	0.184036	TRUE	TRUE	3.90318	3.49274	0.410441
KDM5B	0.0103198	-0.802852	-0.038958	-1.56675	0.184358	TRUE	TRUE	1.9613	2.02242	-0.0611171
LMBRD1	0.0103754	-2.04746	-0.565693	-3.52923	0.184795	TRUE	TRUE	2.91117	3.4575	-0.546333
INPP5B	0.0105073	-0.159701	0.435187	-0.75459	0.185856	TRUE	TRUE	1.37001	1.14871	0.221309
NUDT4	0.010529	0.802822	2.32304	-0.717393	0.185856	TRUE	TRUE	1.06597	0.456146	0.609821
SAMD8	0.0104887	-0.3299	0.378837	-1.03864	0.185856	TRUE	TRUE	1.87789	1.72683	0.151052
CDC73	0.0107272	-0.0906268	1.51015	-1.6914	0.188761	TRUE	TRUE	3.29652	3.62223	-0.325714
LEF1	0.0108209	3.04909	5.74449	0.353685	0.188761	TRUE	TRUE	7.93273	6.34861	1.58412
SH3BP4	0.010781	-1.44772	0.667571	-3.56301	0.188761	TRUE	TRUE	4.10617	3.62077	0.485398
WWP1	0.0108092	-0.65265	0.0390913	-1.34439	0.188761	TRUE	TRUE	3.78951	3.75606	0.0334496
TFEB	0.0108771	-0.146234	1.00239	-1.29486	0.189184	TRUE	TRUE	1.35905	1.40043	-0.0413739
DLEU2	0.01101	0.0076387	0.470845	-0.455568	0.189897	TRUE	TRUE	6.48828	5.80463	0.683651
FBXO9	0.010993	0.0124099	0.796653	-0.771833	0.189897	TRUE	TRUE	1.57516	1.89276	-0.31761
NPM1	0.0110306	0.084292	1.53908	-1.37049	0.189897	TRUE	TRUE	1.35199	1.16133	0.190656
RNPEPL1	0.0110461	0.130392	1.097	-0.836219	0.189897	TRUE	TRUE	1.05708	0.924582	0.132498
COL4A2	0.011231	2.32793	4.59837	0.0574877	0.190637	TRUE	TRUE	4.13219	2.29911	1.83308
GPR85	0.011162	-4.02888	-1.75015	-6.30761	0.190637	TRUE	TRUE	3.25694	3.80712	-0.550185
RANBP17	0.0112717	-0.533891	0.518421	-1.5862	0.190637	TRUE	TRUE	1.88122	1.27797	0.603249
SDCCAG8	0.0112389	-1.87697	-0.116269	-3.63767	0.190637	TRUE	TRUE	3.75602	3.96768	-0.211654
TGFB1	0.011282	0.414399	1.5212	-0.692404	0.190637	TRUE	TRUE	1.30294	0.780113	0.522826
ZFYVE16	0.0111888	1.15937	2.34215	-0.0234172	0.190637	TRUE	TRUE	3.39741	3.29769	0.0997192
SKP1	0.0113682	2.46871	4.19564	0.741777	0.191005	TRUE	TRUE	3.12039	1.88268	1.23771
TMCC3	0.0113558	2.77518	4.46815	1.08221	0.191005	TRUE	TRUE	4.19197	3.28873	0.903243
SFT2D1	0.0114134	0.0249047	1.54784	-1.49803	0.191223	TRUE	TRUE	1.11151	1.10695	0.00455864
MFSD6	0.0114708	1.06797	2.73553	-0.59959	0.19156	TRUE	TRUE	1.30859	0.698474	0.610116
TULP4	0.0114981	-1.0957	0.281166	-2.47257	0.19156	TRUE	TRUE	3.9578	3.62359	0.334219
AIF1L	0.0116842	3.23377	4.98899	1.47854	0.192497	TRUE	TRUE	2.57591	1.53491	1.041
LINC01725	0.011592	-1.5807	0.228484	-3.38988	0.192497	TRUE	TRUE	0.796304	1.00613	-0.209822
REV1	0.0116436	0.181355	1.8949	-1.53219	0.192497	TRUE	TRUE	2.76808	2.30309	0.464992
SLC38A3	0.0116825	-2.38314	-0.632574	-4.13371	0.192497	TRUE	TRUE	0.814086	1.87223	-1.05815
HDAC2	0.0119539	-1.27053	-0.0562614	-2.48479	0.195407	TRUE	TRUE	1.71499	1.54949	0.165503
ILK	0.0119597	1.43192	3.33431	-0.47046	0.195407	TRUE	TRUE	2.39953	1.36409	1.03544
SPRED1	0.0119257	-1.25372	-0.225012	-2.28244	0.195407	TRUE	TRUE	2.06789	2.2667	-0.19881
IGFBP3	0.0120503	-0.153811	0.294369	-0.601992	0.196347	TRUE	TRUE	1.9339	3.25389	-1.32
CHD1L	0.0121344	0.632536	2.36694	-1.10187	0.196934	TRUE	TRUE	2.65599	2.24494	0.411051
UNC45A	0.0121528	0.806081	2.33288	-0.720717	0.196934	TRUE	TRUE	0.978833	0.650285	0.328548
ABCD3	0.0124589	2.16978	3.54882	0.790737	0.197967	TRUE	TRUE	3.9994	3.19327	0.806127
ABL2	0.0125265	0.770474	2.49791	-0.956957	0.197967	TRUE	TRUE	3.51992	2.92499	0.594926
CEP57	0.012365	-1.7492	-0.532001	-2.96641	0.197967	TRUE	TRUE	1.73423	2.71084	-0.976611
COL4A1	0.012521	2.45622	4.62604	0.286401	0.197967	TRUE	TRUE	2.28733	1.49607	0.791266
ENTPD1-AS1	0.0123433	0.873039	2.77433	-1.02825	0.197967	TRUE	TRUE	2.14847	2.52546	-0.376986
ITPK1	0.0125261	-0.797462	0.500005	-2.09493	0.197967	TRUE	TRUE	0.941921	1.45643	-0.514513
KCTD20	0.0125738	0.746703	2.42629	-0.932887	0.197967	TRUE	TRUE	1.92505	1.28223	0.642815
NOL7	0.0124789	-1.05134	0.0192199	-2.1219	0.197967	TRUE	TRUE	1.12408	1.64576	-0.521689
PTPN18	0.0125723	1.85747	4.0258	-0.310858	0.197967	TRUE	TRUE	1.32536	0.646276	0.679085
RPL22	0.0122757	1.54372	4.06836	-0.980921	0.197967	TRUE	TRUE	1.15442	0.452766	0.701657
TOP1	0.0125837	-0.654425	0.47517	-1.78402	0.197967	TRUE	TRUE	3.26602	3.90641	-0.640389
MT-ND3	0.0126319	0.558537	2.33862	-1.22154	0.198096	TRUE	TRUE	5.92752	4.79693	1.13058
SGCB	0.0126586	-0.591194	0.205808	-1.3882	0.198096	TRUE	TRUE	0.858182	1.04551	-0.18733
ATP6V0E1	0.0129347	0.666152	2.32732	-0.995014	0.199781	TRUE	TRUE	2.86622	2.5582	0.308028
AZIN1	0.0129021	0.790007	2.34312	-0.763109	0.199781	TRUE	TRUE	1.7316	1.24949	0.482107
PAQR5	0.0128122	1.44152	3.40886	-0.525835	0.199781	TRUE	TRUE	3.9295	2.54525	1.38425
PLEKHM2	0.0128824	-0.130437	0.609075	-0.869949	0.199781	TRUE	TRUE	1.92877	1.51322	0.415558
ZNF292	0.0128713	-0.832724	0.798535	-2.46398	0.199781	TRUE	TRUE	4.22053	4.41298	-0.192448
OSBPL9	0.0129739	1.60251	3.35405	-0.149034	0.199866	TRUE	TRUE	3.16347	2.84913	0.314344
RCBTB1	0.0131163	2.58183	5.58277	-0.41911	0.201535	TRUE	TRUE	1.10568	0.885152	0.220532
LINC01184	0.0131529	-2.62158	-1.02819	-4.21497	0.201576	TRUE	TRUE	1.28946	2.52291	-1.23345
TCF7L1	0.0132038	-0.542371	0.126034	-1.21078	0.201834	TRUE	TRUE	2.28293	1.85565	0.427284
SRGN	0.0132593	2.01942	5.03356	-0.994715	0.202161	TRUE	TRUE	6.8697	5.50779	1.36191
AC005154.6	0.0135842	-0.674553	0.74034	-2.08945	0.203389	TRUE	TRUE	0.828906	0.919421	-0.0905153
ANGPTL4	0.0136639	-2.0302	0.119084	-4.17948	0.203389	TRUE	TRUE	0.704858	1.49131	-0.78645
ARHGAP23	0.0135756	1.96595	4.18792	-0.256024	0.203389	TRUE	TRUE	2.01189	1.28284	0.729051
IGFBP4	0.0135029	1.73123	4.92149	-1.45903	0.203389	TRUE	TRUE	1.23163	0.552955	0.678679
MID1	0.0136827	-0.410272	0.472895	-1.29344	0.203389	TRUE	TRUE	2.93166	3.71085	-0.77919
MIRLET7BHG	0.0135316	1.38419	3.29374	-0.525348	0.203389	TRUE	TRUE	3.51721	2.13307	1.38414
SCARB1	0.0136488	-1.70204	0.491236	-3.89532	0.203389	TRUE	TRUE	4.89099	4.74625	0.144739
SERGEF	0.0134172	-1.29631	-0.181003	-2.41162	0.203389	TRUE	TRUE	1.7029	1.95186	-0.248965
SLC30A5	0.0136793	0.74381	2.38096	-0.893336	0.203389	TRUE	TRUE	1.08958	0.686637	0.402942
STK11	0.0135396	-0.780054	0.21104	-1.77115	0.203389	TRUE	TRUE	0.757218	1.08603	-0.328814
NBEAL1	0.013884	-2.49335	-1.04278	-3.94392	0.205041	TRUE	TRUE	4.48295	4.71935	-0.236395
SLC35D1	0.0139237	-1.07123	-0.0930642	-2.0494	0.205041	TRUE	TRUE	1.20595	1.43004	-0.224092
SOCS3	0.0139108	1.45584	3.74878	-0.837096	0.205041	TRUE	TRUE	2.00573	1.74634	0.259395
UBE2Z	0.0139321	1.12112	3.15557	-0.913332	0.205041	TRUE	TRUE	2.33161	1.80621	0.525398
SLC44A1	0.0139817	1.29623	2.77525	-0.18278	0.205262	TRUE	TRUE	2.07515	1.94706	0.128091
PPA1	0.0140167	2.39928	3.90091	0.89765	0.205266	TRUE	TRUE	4.62698	3.87137	0.755608
CCDC92	0.0140627	-1.37247	-0.211976	-2.53296	0.205434	TRUE	TRUE	1.51376	2.02269	-0.508932
ABHD6	0.0141673	1.80219	4.14448	-0.540105	0.205861	TRUE	TRUE	1.43446	0.74766	0.686796
CALD1	0.0142022	1.36779	3.71524	-0.979665	0.205861	TRUE	TRUE	4.81959	3.6226	1.19699
HIVEP1	0.0142308	2.37474	4.61557	0.133907	0.205861	TRUE	TRUE	4.62082	4.85093	-0.230109
NUP50	0.0141413	-0.102227	0.800625	-1.00508	0.205861	TRUE	TRUE	1.1991	1.30537	-0.10627
RNH1	0.0142669	0.370105	1.77482	-1.03461	0.205881	TRUE	TRUE	1.22479	0.980408	0.244378
YTHDC2	0.0143023	3.08965	5.41859	0.760707	0.205891	TRUE	TRUE	2.71806	2.38396	0.334102
USP4	0.0143396	-0.0812724	0.317599	-0.480144	0.205927	TRUE	TRUE	2.02359	1.20285	0.820743
ELK3	0.0144404	-2.02707	-0.347798	-3.70634	0.206376	TRUE	TRUE	2.5724	2.94502	-0.372624
RPF1	0.0144229	0.195784	1.37824	-0.986673	0.206376	TRUE	TRUE	0.846971	0.745516	0.101455
API5	0.0146812	0.00456872	0.51488	-0.505742	0.209313	TRUE	TRUE	1.68944	1.20794	0.481498
TRIM28	0.0147492	-0.223134	0.599952	-1.04622	0.209778	TRUE	TRUE	1.09496	1.02392	0.0710376
RAB30	0.0150407	2.10106	3.4877	0.714426	0.213344	TRUE	TRUE	3.98001	3.13829	0.841715
ZRANB2	0.0150718	0.409319	2.04645	-1.22781	0.213344	TRUE	TRUE	4.26196	3.58831	0.67365
ZC3H8	0.0151134	-0.245975	0.382125	-0.874075	0.213423	TRUE	TRUE	0.896064	0.67743	0.218635
VSIG10	0.0152304	-0.241666	0.301473	-0.784805	0.214564	TRUE	TRUE	0.91188	0.922867	-0.0109871
ANGEL2	0.015667	1.47095	3.65961	-0.717705	0.21509	TRUE	TRUE	1.32712	1.29172	0.0353975
APBB2	0.0156387	0.0557831	1.1016	-0.990034	0.21509	TRUE	TRUE	7.51805	7.28719	0.230862
ARL4A	0.0155401	-0.731482	0.0644071	-1.52737	0.21509	TRUE	TRUE	1.88805	1.52094	0.367108
ARL6IP4	0.0154381	1.94029	4.09712	-0.216527	0.21509	TRUE	TRUE	1.89974	1.5897	0.310042
CDYL	0.0153519	-0.52953	0.81368	-1.87274	0.21509	TRUE	TRUE	3.4735	3.69125	-0.217751
DCP2	0.0153385	0.632953	2.04368	-0.777776	0.21509	TRUE	TRUE	2.0084	2.05313	-0.044724
FAM210A	0.0155089	-0.102842	0.193243	-0.398928	0.21509	TRUE	TRUE	0.784557	1.26989	-0.485334
FOS	0.0155929	3.21928	6.8628	-0.424228	0.21509	TRUE	TRUE	1.46391	0.948758	0.515151
PHF12	0.015498	-0.0227174	1.16015	-1.20558	0.21509	TRUE	TRUE	1.29243	1.38193	-0.0895061
PICALM	0.0157793	0.84632	1.8228	-0.130155	0.21509	TRUE	TRUE	9.53057	8.66164	0.868928
PINK1	0.0156379	2.19203	4.42539	-0.0413249	0.21509	TRUE	TRUE	2.09225	1.74378	0.34847
PREX1	0.015787	1.77746	3.85483	-0.299917	0.21509	TRUE	TRUE	3.79758	2.45272	1.34486
RNF38	0.0158117	-0.843453	-0.113986	-1.57292	0.21509	TRUE	TRUE	3.60613	3.31125	0.294883
SCRN1	0.0157079	0.942913	2.73761	-0.851782	0.21509	TRUE	TRUE	1.54207	1.16947	0.3726
TOX	0.015686	-3.30555	-0.471968	-6.13914	0.21509	TRUE	TRUE	2.46482	3.38261	-0.917796
DOCK7	0.0159031	-0.539357	0.0781028	-1.15682	0.215345	TRUE	TRUE	2.71744	2.60872	0.108722
NDUFC1	0.0158735	-2.82646	-0.852984	-4.79994	0.215345	TRUE	TRUE	1.09041	1.44295	-0.352539
FAM124A	0.0160077	2.37818	5.21448	-0.458123	0.216268	TRUE	TRUE	1.58985	1.2681	0.321749
MAPKAPK2	0.0160489	0.806677	2.41608	-0.802721	0.216332	TRUE	TRUE	1.23566	1.25946	-0.0237996
CLPX	0.0160908	0.325876	1.76886	-1.11711	0.216404	TRUE	TRUE	1.1488	1.33746	-0.188657
PHF14	0.0162702	-1.16083	-0.0167939	-2.30487	0.218322	TRUE	TRUE	4.34806	3.75796	0.590097
CCNH	0.0164245	2.42811	3.85276	1.00345	0.219895	TRUE	TRUE	5.70737	4.8633	0.844069
COG3	0.0165998	0.112324	0.832584	-0.607936	0.220426	TRUE	TRUE	1.59757	1.35796	0.23961
KCNJ2	0.0166128	-2.57902	-0.571082	-4.58695	0.220426	TRUE	TRUE	0.893106	1.69273	-0.799623
RAB10	0.0165975	-0.911271	0.387877	-2.21042	0.220426	TRUE	TRUE	3.73178	4.43526	-0.703481
TMEM41B	0.0165967	-0.23215	0.107342	-0.571643	0.220426	TRUE	TRUE	0.674511	1.19781	-0.523303
UBR1	0.0168758	2.34453	3.60483	1.08423	0.223416	TRUE	TRUE	5.04352	4.1646	0.878916
HMGCL	0.0170751	-0.358203	0.132666	-0.849071	0.224551	TRUE	TRUE	0.806014	0.847069	-0.0410558
MT-ND5	0.0170674	-1.47881	-0.063541	-2.89407	0.224551	TRUE	TRUE	3.28749	4.65382	-1.36633
SERINC5	0.01706	-1.95727	-0.154723	-3.75982	0.224551	TRUE	TRUE	4.73556	5.21421	-0.478649
LINC00623	0.0171149	-0.598771	-0.0118819	-1.18566	0.224576	TRUE	TRUE	2.03701	1.90346	0.133549
SFPQ	0.0172657	0.264481	1.08917	-0.560207	0.226054	TRUE	TRUE	3.88022	4.1831	-0.302873
EFL1	0.0173948	-1.1237	-0.00466179	-2.24274	0.226743	TRUE	TRUE	1.06006	1.16701	-0.106949
TRAPPC9	0.0173673	-2.06896	-0.367822	-3.7701	0.226743	TRUE	TRUE	3.59988	4.36993	-0.770049
MSL2	0.0174466	0.132642	0.900098	-0.634814	0.226921	TRUE	TRUE	1.64393	1.02793	0.616002
ABHD2	0.0180303	0.70662	2.43369	-1.02045	0.227298	TRUE	TRUE	3.72626	3.34525	0.381013
AL136531.2	0.0178661	2.31959	3.8131	0.826082	0.227298	TRUE	TRUE	3.67349	4.26393	-0.590448
BRF1	0.0180567	-0.470204	0.53595	-1.47636	0.227298	TRUE	TRUE	0.845709	0.792544	0.0531649
CREBZF	0.0179723	-0.903879	0.365414	-2.17317	0.227298	TRUE	TRUE	1.34106	1.31573	0.0253348
ECHS1	0.0180655	1.12341	2.89769	-0.650872	0.227298	TRUE	TRUE	1.33315	0.767184	0.565967
FCGRT	0.0176046	0.349965	1.27412	-0.574186	0.227298	TRUE	TRUE	1.13408	0.843207	0.290877
GCH1	0.0180888	-0.395642	0.230774	-1.02206	0.227298	TRUE	TRUE	1.63549	1.05927	0.576216
GLYR1	0.0177969	2.06587	4.24551	-0.113765	0.227298	TRUE	TRUE	2.59357	1.68328	0.910293
NEK3	0.0178405	-0.456118	0.590565	-1.5028	0.227298	TRUE	TRUE	1.8422	2.0888	-0.246599
NUS1	0.0180234	0.000806361	0.810429	-0.808816	0.227298	TRUE	TRUE	0.956814	1.0192	-0.0623853
PPP3CC	0.0179245	-0.543859	1.23197	-2.31969	0.227298	TRUE	TRUE	5.53614	5.09581	0.440329
PSMD11	0.0180046	1.72534	4.02606	-0.575383	0.227298	TRUE	TRUE	1.25323	1.2122	0.0410306
RBPJ	0.0175809	0.218563	1.89643	-1.4593	0.227298	TRUE	TRUE	2.80893	2.83709	-0.0281573
SPTBN1	0.0176333	-0.323901	3.36582	-4.01363	0.227298	TRUE	TRUE	9.18107	8.75814	0.42293
TXNDC11	0.0176026	1.38995	3.45069	-0.67079	0.227298	TRUE	TRUE	1.6579	0.772894	0.885009
ZNF862	0.0178534	-0.800726	0.388016	-1.98947	0.227298	TRUE	TRUE	0.964437	1.13985	-0.17541
CPLANE1	0.018208	0.139859	1.96657	-1.68685	0.228313	TRUE	TRUE	2.06038	2.63636	-0.575979
IL17RD	0.0183672	0.74314	2.80772	-1.32144	0.229339	TRUE	TRUE	1.44932	1.35911	0.0902103
WDR7	0.0183475	-2.0038	-0.525031	-3.48256	0.229339	TRUE	TRUE	3.49564	3.67404	-0.1784
MORF4L2	0.0184274	-0.212821	0.119983	-0.545626	0.229606	TRUE	TRUE	2.03491	1.93188	0.103024
PSIP1	0.0185518	-1.6952	-0.534195	-2.85621	0.230189	TRUE	TRUE	2.28052	2.3168	-0.0362829
SF3B1	0.0185357	0.325393	1.98686	-1.33608	0.230189	TRUE	TRUE	4.28436	3.74023	0.544124
CD63	0.0186066	1.94669	4.13857	-0.245185	0.230388	TRUE	TRUE	2.74763	1.89723	0.850403
ARHGEF9	0.0187214	-0.701006	0.22	-1.62201	0.231326	TRUE	TRUE	0.799026	1.5648	-0.765778
UBE2D2	0.0188452	-0.744091	0.248993	-1.73717	0.232373	TRUE	TRUE	2.87026	2.60839	0.261867
CEBPZOS	0.0192638	0.481788	1.69541	-0.731835	0.234148	TRUE	TRUE	1.16767	0.996285	0.171388
DDIT4	0.0191128	-0.1069	0.978947	-1.19275	0.234148	TRUE	TRUE	1.81734	1.84992	-0.0325868
DYNLL2	0.0191209	1.38493	3.49765	-0.727787	0.234148	TRUE	TRUE	1.29384	0.34681	0.947026
EVA1C	0.0192656	1.90267	3.39718	0.408159	0.234148	TRUE	TRUE	6.16472	5.45201	0.712706
GIGYF1	0.0192183	-1.09993	0.297419	-2.49727	0.234148	TRUE	TRUE	0.722547	0.931574	-0.209027
TMEM184C	0.0192537	-0.197851	0.225116	-0.620819	0.234148	TRUE	TRUE	0.864196	0.810867	0.0533281
ZNF706	0.0192304	2.03387	4.18934	-0.121597	0.234148	TRUE	TRUE	2.93677	2.20707	0.729702
USP16	0.0193484	-0.407346	1.17602	-1.99071	0.234674	TRUE	TRUE	0.972464	1.31687	-0.344409
MCF2L	0.0194334	1.62919	3.34177	-0.0833973	0.235224	TRUE	TRUE	6.07105	5.50857	0.562479
AMFR	0.0197158	-0.0722665	0.310505	-0.455038	0.23719	TRUE	TRUE	1.39851	1.63802	-0.239514
FRMD3	0.0197041	2.49576	4.99143	9.3533e-05	0.23719	TRUE	TRUE	2.50746	1.52305	0.98441
STOM	0.0196914	2.01088	4.48315	-0.461383	0.23719	TRUE	TRUE	7.57212	5.56406	2.00806
ESF1	0.0200678	-0.455564	0.233599	-1.14473	0.24008	TRUE	TRUE	1.53674	1.20814	0.328596
MLLT3	0.0199991	-1.2109	-0.190604	-2.23119	0.24008	TRUE	TRUE	3.91717	3.90864	0.00852865
SNRNP200	0.0200775	0.252838	1.26286	-0.757181	0.24008	TRUE	TRUE	1.31412	1.19873	0.115391
SRP68	0.0202947	2.60412	5.2763	-0.0680542	0.242188	TRUE	TRUE	1.03239	0.562685	0.469707
MTMR12	0.0203768	-1.95811	-0.54793	-3.36828	0.242584	TRUE	TRUE	1.37408	1.96613	-0.592052
PLD3	0.0204096	-0.565953	0.0441435	-1.17605	0.242584	TRUE	TRUE	0.948623	1.22544	-0.276821
PDZD2	0.0205981	-2.61808	-1.03351	-4.20264	0.244335	TRUE	TRUE	6.17449	6.15085	0.0236375
CALCOCO2	0.0207744	2.38862	3.91172	0.865508	0.245796	TRUE	TRUE	2.98012	2.70179	0.278328
ERO1A	0.0208259	-0.437517	0.013108	-0.888142	0.245796	TRUE	TRUE	2.20607	2.57783	-0.371756
GLB1	0.0208456	-0.10707	1.43114	-1.64528	0.245796	TRUE	TRUE	1.06712	1.03405	0.0330737
SLC30A7	0.0209098	2.56197	4.65758	0.46636	0.246064	TRUE	TRUE	2.60848	2.83515	-0.226665
HYAL2	0.0210897	1.60052	3.59015	-0.389107	0.247535	TRUE	TRUE	4.40609	2.89541	1.51068
INTS4	0.0211601	-1.25836	-0.0439662	-2.47276	0.247535	TRUE	TRUE	0.808918	1.40865	-0.599732
MAN2C1	0.0211253	2.06887	5.35466	-1.21693	0.247535	TRUE	TRUE	0.864327	0.873767	-0.00943973
IP6K2	0.0212967	-0.844437	-0.0190006	-1.66987	0.248643	TRUE	TRUE	0.984465	1.56534	-0.58087
A2M	0.0217285	-0.451299	0.0270555	-0.929654	0.249026	TRUE	TRUE	7.75877	6.71428	1.0445
AKAP8L	0.0218753	-0.274561	1.26965	-1.81877	0.249026	TRUE	TRUE	1.69011	1.40076	0.289354
CUL2	0.0218694	-0.450242	0.0820595	-0.982544	0.249026	TRUE	TRUE	1.59195	1.53801	0.0539469
CYR61	0.0218233	2.27953	4.91179	-0.352737	0.249026	TRUE	TRUE	1.21562	0.855767	0.359857
ENOPH1	0.0215482	1.39587	3.56244	-0.770702	0.249026	TRUE	TRUE	1.08695	0.752032	0.334917
GID8	0.0214543	-0.174106	0.109015	-0.457226	0.249026	TRUE	TRUE	0.879522	0.690113	0.189409
GPD1L	0.0217695	-0.77255	-0.0097611	-1.53534	0.249026	TRUE	TRUE	2.17626	2.26337	-0.08711
JDP2	0.0215337	1.71446	3.91576	-0.48684	0.249026	TRUE	TRUE	1.64736	0.801712	0.84565
LRCH3	0.0218156	-0.653104	0.818618	-2.12483	0.249026	TRUE	TRUE	3.71896	3.59513	0.123826
NFXL1	0.0217865	-0.166256	0.218566	-0.551078	0.249026	TRUE	TRUE	0.974612	0.82786	0.146752
PLCG2	0.0214237	1.41332	2.44532	0.381324	0.249026	TRUE	TRUE	7.77822	7.57516	0.203051
RPA1	0.0214912	-0.325407	0.273458	-0.924272	0.249026	TRUE	TRUE	0.939705	1.52836	-0.588655
TACC1	0.0217387	0.517844	0.885899	0.149789	0.249026	TRUE	TRUE	9.94769	9.94371	0.00398071
HNRNPA1	0.0220285	-0.102229	1.00306	-1.20752	0.24954	TRUE	TRUE	1.57353	1.51047	0.0630561
NACA	0.0220989	-1.64525	-0.323066	-2.96743	0.24954	TRUE	TRUE	2.65651	2.52444	0.132074
PDE7B	0.0220263	-2.64951	-0.902448	-4.39658	0.24954	TRUE	TRUE	1.25773	1.84307	-0.585345
PPARD	0.0221309	0.0498574	1.79605	-1.69633	0.24954	TRUE	TRUE	4.09998	4.28543	-0.185451
TLE3	0.0220884	2.52826	5.62853	-0.572022	0.24954	TRUE	TRUE	1.02802	0.592214	0.435809
KIAA0355	0.0223326	2.45824	3.85637	1.06011	0.249915	TRUE	TRUE	5.71751	3.91707	1.80044
LAYN	0.0223272	2.51382	4.67371	0.353917	0.249915	TRUE	TRUE	2.28156	1.49998	0.781582
NFATC2	0.0222159	-0.506877	0.876678	-1.89043	0.249915	TRUE	TRUE	0.962211	1.41167	-0.449464
VSIR	0.0223247	-0.728947	0.915592	-2.37349	0.249915	TRUE	TRUE	3.68831	3.14464	0.543674
CEACAM19	0.0225425	0.670592	2.01787	-0.676684	0.250374	TRUE	TRUE	1.30319	0.730361	0.572826
CENPC	0.0225287	-0.251734	0.449034	-0.952502	0.250374	TRUE	TRUE	2.17654	2.27872	-0.10218
FRMD4B	0.0225027	-2.21787	-0.680807	-3.75494	0.250374	TRUE	TRUE	2.28648	2.48962	-0.20314
OSBP	0.0224676	0.397383	1.50107	-0.706304	0.250374	TRUE	TRUE	1.598	1.08963	0.508361
ACACB	0.0226167	-1.39003	0.326333	-3.10639	0.250678	TRUE	TRUE	1.95559	2.04449	-0.0888969
CALU	0.0227625	0.296343	1.3763	-0.783609	0.250678	TRUE	TRUE	1.8685	1.52613	0.34237
COMMD6	0.0230671	0.399544	2.00271	-1.20362	0.250678	TRUE	TRUE	1.11816	0.769846	0.348315
CRY1	0.0228927	2.31564	5.15816	-0.526876	0.250678	TRUE	TRUE	1.91362	1.5565	0.357114
CTBP2	0.0228628	1.27534	2.52326	0.0274217	0.250678	TRUE	TRUE	6.00313	4.76214	1.24099
FAM104A	0.0229809	-0.528005	0.253448	-1.30946	0.250678	TRUE	TRUE	0.739601	1.18332	-0.443722
MFSD8	0.0227201	-1.24239	-0.122766	-2.36202	0.250678	TRUE	TRUE	1.19231	1.56462	-0.372313
PIGN	0.0230181	-1.45045	0.329567	-3.23046	0.250678	TRUE	TRUE	1.68318	2.2214	-0.538213
PSMD2	0.0230771	2.05354	4.37642	-0.269332	0.250678	TRUE	TRUE	1.37443	0.636937	0.737496
PTCD3	0.0230038	-1.15344	0.361002	-2.66789	0.250678	TRUE	TRUE	1.75447	1.5349	0.219566
UAP1	0.02274	0.381795	1.73573	-0.972145	0.250678	TRUE	TRUE	1.04341	0.853424	0.189988
UBE2Q2	0.0228393	-0.568177	0.283858	-1.42021	0.250678	TRUE	TRUE	2.04615	2.05718	-0.0110284
GALNT15	0.0232432	1.0459	3.49709	-1.40528	0.251955	TRUE	TRUE	7.46602	7.3187	0.147316
PHF3	0.0232796	0.0488318	1.74842	-1.65075	0.251955	TRUE	TRUE	3.81613	4.15615	-0.34002
ACVR1	0.0233947	-0.248141	0.310554	-0.806837	0.25266	TRUE	TRUE	5.91332	4.88115	1.03218
SELENOW	0.0234299	1.54687	2.67249	0.421254	0.25266	TRUE	TRUE	6.10183	4.40349	1.69833
CTNNA1	0.0235826	1.23841	2.60578	-0.128957	0.253844	TRUE	TRUE	6.35721	5.64882	0.708392
ZFP36	0.0237557	2.18126	4.80001	-0.43749	0.255245	TRUE	TRUE	2.06247	1.25347	0.809003
ACTR3	0.0240934	2.34351	4.14027	0.546755	0.257202	TRUE	TRUE	4.3222	3.06071	1.26149
HMGXB4	0.0239935	-0.658133	0.200672	-1.51694	0.257202	TRUE	TRUE	0.927815	1.24355	-0.31573
SERPINB1	0.0240551	2.91178	5.21544	0.608116	0.257202	TRUE	TRUE	1.45884	1.49396	-0.0351154
YPEL5	0.0241114	1.94941	4.61744	-0.718615	0.257202	TRUE	TRUE	1.4099	1.0493	0.360601
MTO1	0.0242378	2.71047	4.90759	0.513338	0.258086	TRUE	TRUE	1.03863	0.965754	0.072873
ATP6V1D	0.0247324	1.47878	3.79364	-0.836081	0.262412	TRUE	TRUE	1.16251	0.521024	0.641487
PKN1	0.024732	-0.0211002	0.966999	-1.0092	0.262412	TRUE	TRUE	2.1306	1.55026	0.580334
ORAI2	0.0248319	3.25139	6.83726	-0.334469	0.262531	TRUE	TRUE	0.955303	0.725376	0.229927
SRM	0.0248322	-0.689643	0.343723	-1.72301	0.262531	TRUE	TRUE	0.725234	0.950174	-0.22494
CGNL1	0.0250645	-0.273915	1.57823	-2.12606	0.26342	TRUE	TRUE	7.0144	6.73038	0.284019
CYBA	0.0250459	2.05874	4.45154	-0.334064	0.26342	TRUE	TRUE	1.93352	1.26645	0.667069
HILPDA	0.0250201	-0.482068	0.956985	-1.92112	0.26342	TRUE	TRUE	0.764275	1.13911	-0.374836
OSBPL1A	0.0251369	-1.73595	-0.419922	-3.05197	0.26342	TRUE	TRUE	1.99318	2.59662	-0.603437
STX12	0.0251384	2.0452	4.60592	-0.515526	0.26342	TRUE	TRUE	5.41698	4.19703	1.21994
IER2	0.0253884	1.15289	3.02396	-0.718171	0.264173	TRUE	TRUE	3.49982	2.02222	1.4776
NBEA	0.0253776	0.878154	2.68787	-0.931567	0.264173	TRUE	TRUE	3.51197	2.58596	0.926016
NRN1	0.0253727	0.625178	2.05036	-0.800006	0.264173	TRUE	TRUE	1.03762	0.485335	0.552288
WDR6	0.0252662	-0.232275	0.208034	-0.672584	0.264173	TRUE	TRUE	0.818824	0.989454	-0.17063
PDGFC	0.025449	2.26705	3.87703	0.657067	0.26434	TRUE	TRUE	2.93214	2.30007	0.632061
RORA	0.0255989	-1.51486	0.619374	-3.64909	0.265432	TRUE	TRUE	5.70429	6.41021	-0.705922
TBC1D8	0.025673	1.85945	3.89828	-0.179373	0.265735	TRUE	TRUE	3.3278	2.93641	0.391392
NXPE3	0.0257427	1.64687	3.8194	-0.525653	0.265993	TRUE	TRUE	1.85583	1.0668	0.789026
STAMBP	0.0260283	0.274207	2.23488	-1.68647	0.268183	TRUE	TRUE	0.828895	0.981444	-0.152549
ZNF654	0.0260451	-0.66228	0.953362	-2.27792	0.268183	TRUE	TRUE	2.48408	2.77191	-0.287834
ATP6V1G1	0.0261295	-0.755968	1.11953	-2.63146	0.268422	TRUE	TRUE	2.36778	2.38448	-0.0167002
KDM7A	0.0261588	-1.31273	0.343529	-2.96899	0.268422	TRUE	TRUE	3.36079	3.28229	0.0785014
LARGE1	0.0262969	-0.507275	1.61213	-2.62668	0.269373	TRUE	TRUE	4.29006	3.85169	0.438368
PSMB3	0.0264729	-2.28642	-0.438762	-4.13407	0.270709	TRUE	TRUE	1.04611	1.46998	-0.423874
AUH	0.0266532	-0.600816	0.793381	-1.99501	0.271028	TRUE	TRUE	3.00353	3.08476	-0.0812344
PISD	0.0266869	-0.142561	0.102696	-0.387818	0.271028	TRUE	TRUE	0.868411	1.11802	-0.249607
TIPARP	0.0266208	2.55657	4.17972	0.933413	0.271028	TRUE	TRUE	2.42531	1.82243	0.602884
WASHC3	0.0266644	-1.31849	0.054141	-2.69112	0.271028	TRUE	TRUE	0.979298	1.1829	-0.203598
ZBTB1	0.0267823	-0.72288	-0.0761315	-1.36963	0.271532	TRUE	TRUE	2.5482	2.42184	0.126351
CD58	0.0268599	1.39292	3.24069	-0.454847	0.271854	TRUE	TRUE	3.44177	1.29142	2.15036
SPEN	0.0269589	1.94243	3.53757	0.347294	0.27239	TRUE	TRUE	5.00295	4.09258	0.910368
BSG	0.0270657	-1.29392	0.947931	-3.53576	0.272444	TRUE	TRUE	8.00954	7.65039	0.359153
ENAH	0.0270236	3.36021	5.83007	0.890346	0.272444	TRUE	TRUE	3.27745	2.5317	0.745747
ZC3H14	0.027102	-0.215653	1.30806	-1.73936	0.272444	TRUE	TRUE	2.33119	1.99951	0.331681
CHP1	0.0273823	1.89808	4.45796	-0.661806	0.272491	TRUE	TRUE	1.15834	0.779913	0.378429
DCLK1	0.0271945	1.72566	3.69131	-0.239988	0.272491	TRUE	TRUE	3.27357	3.83929	-0.565712
GFPT1	0.0273716	-0.0415844	0.328478	-0.411647	0.272491	TRUE	TRUE	1.43449	1.07442	0.360072
KCNQ1OT1	0.0273499	-0.599784	0.364636	-1.5642	0.272491	TRUE	TRUE	0.640543	1.33215	-0.691609
MYO10	0.0272942	-1.75196	-0.102626	-3.40129	0.272491	TRUE	TRUE	5.70846	5.31298	0.395475
NRIP1	0.0272837	0.876656	2.63955	-0.886241	0.272491	TRUE	TRUE	2.20532	1.67861	0.526709
PJA2	0.0275478	-1.30745	0.29716	-2.91207	0.273679	TRUE	TRUE	3.62773	3.77698	-0.149253
ATM	0.0282083	-1.36338	0.50102	-3.22778	0.274349	TRUE	TRUE	2.24738	2.27232	-0.0249422
CREM	0.0281202	0.623036	1.86476	-0.618685	0.274349	TRUE	TRUE	4.47309	4.47256	0.00052907
DAD1	0.0277085	0.472335	1.68869	-0.744024	0.274349	TRUE	TRUE	1.47399	1.18439	0.289598
DDX31	0.027849	-0.162716	1.38516	-1.71059	0.274349	TRUE	TRUE	0.887335	0.80027	0.0870652
EGFL7	0.0278559	-2.23261	0.45771	-4.92293	0.274349	TRUE	TRUE	7.11539	7.01586	0.0995336
IMMP2L	0.027865	-2.9521	-0.49801	-5.4062	0.274349	TRUE	TRUE	5.89804	6.29338	-0.395345
NEDD4L	0.0277744	2.12246	4.14044	0.104474	0.274349	TRUE	TRUE	4.36509	2.86246	1.50262
PHACTR1	0.0280422	-2.53055	-0.375417	-4.68568	0.274349	TRUE	TRUE	5.03	5.57467	-0.544668
PRMT9	0.0281603	-0.441176	0.614071	-1.49642	0.274349	TRUE	TRUE	0.891232	1.01841	-0.127181
SOX5	0.0282166	-0.169773	1.03922	-1.37877	0.274349	TRUE	TRUE	7.24743	6.23166	1.01577
TFCP2	0.0282033	-1.63089	-0.498931	-2.76284	0.274349	TRUE	TRUE	2.55394	2.48013	0.073817
ZC3H15	0.027958	2.35629	4.75102	-0.0384499	0.274349	TRUE	TRUE	1.97623	1.00121	0.97502
ZNF512	0.0279667	-0.303347	0.0542903	-0.660985	0.274349	TRUE	TRUE	1.56347	1.58971	-0.0262405
XPA	0.0285981	0.537655	1.996	-0.920689	0.277603	TRUE	TRUE	1.10074	0.752676	0.34806
PLCL1	0.0286915	-3.00243	-0.896468	-5.10839	0.277745	TRUE	TRUE	1.27	1.93926	-0.669263
UQCRB	0.0287064	-0.411417	0.0902248	-0.913059	0.277745	TRUE	TRUE	1.56116	1.02764	0.533515
AC104123.1	0.0288495	-1.18539	0.0967568	-2.46754	0.278566	TRUE	TRUE	0.689902	1.23938	-0.549478
ARHGAP29	0.0289026	0.678353	1.39052	-0.0338115	0.278566	TRUE	TRUE	8.94925	8.58449	0.364762
RIT1	0.0289321	0.894741	2.6846	-0.89512	0.278566	TRUE	TRUE	1.17042	1.05646	0.113962
GAB1	0.0289982	-1.34297	0.947591	-3.63353	0.27875	TRUE	TRUE	4.89136	4.51908	0.372279
HIST1H4C	0.0292166	-1.34821	0.436474	-3.1329	0.278822	TRUE	TRUE	1.07279	0.944078	0.128709
HSPA12B	0.0291611	0.416003	1.5105	-0.678496	0.278822	TRUE	TRUE	2.20317	1.05859	1.14458
ITCH	0.0291824	0.567173	2.22372	-1.08937	0.278822	TRUE	TRUE	3.84082	3.16338	0.677442
PDCD2	0.0292279	0.417011	1.48848	-0.654462	0.278822	TRUE	TRUE	1.26388	0.705345	0.558534
RHOG	0.0292408	2.33036	5.36785	-0.707121	0.278822	TRUE	TRUE	0.974578	0.530901	0.443676
SNED1	0.0294667	0.430063	2.34951	-1.48939	0.280525	TRUE	TRUE	5.31596	5.38645	-0.0704925
PLEKHA2	0.02971	-0.457669	0.64594	-1.56128	0.28173	TRUE	TRUE	1.29951	1.256	0.0435165
RBM20	0.029875	-0.199832	0.0637394	-0.463403	0.28173	TRUE	TRUE	1.40663	1.46642	-0.0597891
SRSF2	0.0299475	1.46234	3.3124	-0.387731	0.28173	TRUE	TRUE	2.05504	1.36832	0.68672
STX7	0.0298067	-0.668625	-0.0346026	-1.30265	0.28173	TRUE	TRUE	3.48859	3.1908	0.297781
SUSD6	0.0299579	0.965954	3.12802	-1.19611	0.28173	TRUE	TRUE	5.22915	4.71701	0.512136
TNFRSF10B	0.0299381	-0.507903	0.220329	-1.23613	0.28173	TRUE	TRUE	1.87669	2.18725	-0.310559
TTC19	0.0299733	2.54768	4.1558	0.939565	0.28173	TRUE	TRUE	3.64349	2.90389	0.739597
UBE2E2	0.0297315	-0.45377	1.06347	-1.97101	0.28173	TRUE	TRUE	4.09375	4.29377	-0.20002
AGPS	0.0302591	-1.89899	-0.566265	-3.23171	0.282846	TRUE	TRUE	1.93641	2.38653	-0.450126
LMAN2	0.0302185	-0.317316	0.223217	-0.857849	0.282846	TRUE	TRUE	1.2672	1.12092	0.146275
RASGRF2	0.0302828	1.28808	3.57794	-1.00178	0.282846	TRUE	TRUE	7.41734	5.95109	1.46625
ZNF207	0.0302616	-0.520233	0.973546	-2.01401	0.282846	TRUE	TRUE	4.3677	4.41014	-0.0424361
C11orf49	0.0306321	-0.423395	0.368019	-1.21481	0.283682	TRUE	TRUE	1.2107	0.965878	0.244822
MTHFR	0.0307071	-0.0838852	0.92498	-1.09275	0.283682	TRUE	TRUE	1.25555	0.80073	0.454819
NOL9	0.0305894	1.16081	2.96636	-0.644732	0.283682	TRUE	TRUE	1.09994	0.568203	0.531742
RAB30-AS1	0.0306317	-0.647896	0.477232	-1.77302	0.283682	TRUE	TRUE	1.85284	1.83417	0.0186687
RTN4	0.030597	0.313609	2.22823	-1.60102	0.283682	TRUE	TRUE	5.57447	5.61202	-0.0375433
STXBP4	0.0306085	-0.555224	0.489162	-1.59961	0.283682	TRUE	TRUE	1.19895	0.902883	0.296066
ZC2HC1A	0.0306946	-0.337534	0.185442	-0.860509	0.283682	TRUE	TRUE	0.913626	0.775382	0.138245
PSEN1	0.0309365	-0.305895	0.307287	-0.919077	0.285357	TRUE	TRUE	2.17362	2.29512	-0.121501
SLCO4A1	0.0310141	2.18716	4.11134	0.262978	0.285628	TRUE	TRUE	5.03156	4.74205	0.289509
ATF7IP2	0.0311582	-0.969276	-0.0738791	-1.86467	0.285826	TRUE	TRUE	1.72842	1.6661	0.0623141
MTUS2	0.0311939	-0.038608	0.164049	-0.241265	0.285826	TRUE	TRUE	1.52132	0.498287	1.02303
NFATC2IP	0.0310918	-0.381049	0.345869	-1.10797	0.285826	TRUE	TRUE	1.5814	1.47245	0.108953
TDRD7	0.0312284	-0.905268	-0.0503857	-1.76015	0.285826	TRUE	TRUE	1.3254	1.89045	-0.565049
ANKRD40	0.0314118	0.170275	1.10933	-0.768782	0.286697	TRUE	TRUE	1.07418	0.861954	0.212229
APOLD1	0.0314685	3.50397	6.77691	0.23103	0.286697	TRUE	TRUE	6.5241	6.30292	0.221174
DUSP1	0.0314294	0.68685	2.22106	-0.847358	0.286697	TRUE	TRUE	5.15727	5.23199	-0.0747113
ARMC1	0.0315532	-0.105752	0.548401	-0.759905	0.287028	TRUE	TRUE	1.06746	0.709547	0.357911
CD59	0.0318703	1.89925	4.29842	-0.499925	0.288584	TRUE	TRUE	1.54684	1.59806	-0.0512154
GOLGA4	0.0318102	0.467793	1.86359	-0.928004	0.288584	TRUE	TRUE	5.95557	5.50955	0.446024
RNF111	0.0318664	-0.386593	1.10204	-1.87523	0.288584	TRUE	TRUE	2.36483	3.05147	-0.686644
NUFIP2	0.0319732	1.99101	3.96193	0.0200791	0.288664	TRUE	TRUE	4.02725	3.94158	0.0856684
PEAK1	0.0319765	-0.435292	0.60617	-1.47676	0.288664	TRUE	TRUE	5.47782	5.08423	0.393585
CHST15	0.0322627	-1.81408	-0.440233	-3.18792	0.289546	TRUE	TRUE	2.60337	2.99501	-0.391632
CTNNBIP1	0.0322694	0.958203	3.08006	-1.16365	0.289546	TRUE	TRUE	0.965702	1.00492	-0.0392178
GSTO1	0.032176	-0.485916	0.329127	-1.30096	0.289546	TRUE	TRUE	1.25219	0.962244	0.289946
TMEM59	0.0321229	2.16503	3.62488	0.705186	0.289546	TRUE	TRUE	3.37612	1.93478	1.44134
CFAP36	0.0323553	-0.122967	0.194408	-0.440342	0.289651	TRUE	TRUE	0.707286	0.93931	-0.232024
EIF2AK3	0.0324056	-0.935805	0.0837418	-1.95535	0.289651	TRUE	TRUE	1.3343	1.37185	-0.0375503
TEX2	0.0324276	-0.382686	0.218375	-0.983748	0.289651	TRUE	TRUE	1.01169	1.07686	-0.0651702
LRRC37A2	0.0324893	-0.180836	0.109989	-0.471661	0.289766	TRUE	TRUE	0.865477	1.02483	-0.159353
CDV3	0.0325751	1.91645	4.07134	-0.238437	0.290011	TRUE	TRUE	2.36461	1.67459	0.690024
VPS41	0.0326146	0.47513	1.7318	-0.781542	0.290011	TRUE	TRUE	2.76593	2.86083	-0.0948994
TUBE1	0.0330484	-1.88428	-0.179531	-3.58904	0.293428	TRUE	TRUE	1.10345	1.30493	-0.201481
EIF2AK2	0.0334026	0.138813	1.89262	-1.61499	0.294881	TRUE	TRUE	4.0553	3.57305	0.482254
GOLGA2	0.0334591	0.833795	2.45599	-0.788399	0.294881	TRUE	TRUE	0.996818	0.73716	0.259658
LINC02256	0.0334242	-1.12061	0.638523	-2.87974	0.294881	TRUE	TRUE	1.09698	1.59443	-0.497444
RERE	0.0335104	-0.160093	0.670771	-0.990957	0.294881	TRUE	TRUE	6.90414	6.96771	-0.0635753
WBP2	0.0334971	-0.18696	0.660865	-1.03479	0.294881	TRUE	TRUE	1.63185	1.27407	0.357772
ZNRF2	0.0334454	-0.118739	0.395833	-0.63331	0.294881	TRUE	TRUE	1.86308	1.23964	0.623438
DEAF1	0.0336086	-0.752445	0.0650382	-1.56993	0.295307	TRUE	TRUE	1.96779	1.69543	0.272364
CEBPB	0.0339821	1.71789	4.20021	-0.764433	0.295525	TRUE	TRUE	1.17347	1.13741	0.0360594
EPN1	0.033813	-0.395247	0.214632	-1.00513	0.295525	TRUE	TRUE	1.05336	0.881872	0.171484
GOLPH3	0.0338383	2.14084	3.85341	0.428271	0.295525	TRUE	TRUE	3.8146	2.9777	0.8369
KHDC4	0.0338642	-0.288866	1.22661	-1.80434	0.295525	TRUE	TRUE	1.20041	1.40271	-0.202303
PECAM1	0.0339142	-4.93578	-0.509878	-9.36169	0.295525	TRUE	TRUE	7.80167	8.39	-0.588328
PIGC	0.0338069	-0.969066	0.0596072	-1.99774	0.295525	TRUE	TRUE	0.796083	0.992053	-0.19597
PPP2R1A	0.0339765	1.23908	3.06539	-0.587216	0.295525	TRUE	TRUE	1.80529	1.25384	0.55145
KCTD9	0.0340835	0.0789814	1.1347	-0.976735	0.29554	TRUE	TRUE	1.21491	0.814836	0.400077
MAML2	0.0340443	-2.18821	-0.522279	-3.85414	0.29554	TRUE	TRUE	3.5687	3.53098	0.0377121
PKP4	0.034158	0.253879	1.4559	-0.948139	0.295753	TRUE	TRUE	7.29063	6.26317	1.02745
ST6GALNAC1	0.0342938	0.779358	2.5002	-0.941483	0.296497	TRUE	TRUE	1.18151	1.00387	0.177641
ZMAT1	0.0343548	-1.49155	-0.247861	-2.73524	0.296592	TRUE	TRUE	1.50236	1.855	-0.352643
UPF3A	0.0345471	-1.49492	-0.0943308	-2.8955	0.297818	TRUE	TRUE	2.34478	2.78635	-0.441577
MAGI1	0.0346337	-2.08279	0.848623	-5.0142	0.298131	TRUE	TRUE	6.90935	6.64072	0.268635
AHCYL1	0.0348279	1.71706	3.54008	-0.105948	0.298914	TRUE	TRUE	2.25743	1.95088	0.306551
JMY	0.0349071	-0.366875	0.29814	-1.03189	0.298914	TRUE	TRUE	2.03089	1.84164	0.189252
PIP5K1B	0.034971	-0.200649	0.191247	-0.592545	0.298914	TRUE	TRUE	1.05533	0.990331	0.0650025
SH2B3	0.0349195	0.12301	0.861092	-0.615072	0.298914	TRUE	TRUE	1.29303	1.06049	0.232539
SLC7A5	0.0349766	-0.987567	1.19573	-3.17086	0.298914	TRUE	TRUE	7.29145	7.29689	-0.00544665
ZEB1	0.0351106	1.72294	3.37859	0.0672919	0.299627	TRUE	TRUE	7.83676	6.93194	0.904823
HNRNPH2	0.0353314	-0.0912799	1.13672	-1.31928	0.30066	TRUE	TRUE	1.11842	0.598316	0.520103
ITPR2	0.035333	-0.0914104	1.66712	-1.84994	0.30066	TRUE	TRUE	3.53141	3.77633	-0.244914
ANKRD13D	0.0354902	-0.197702	0.14245	-0.537853	0.300943	TRUE	TRUE	1.07326	0.798079	0.27518
HBEGF	0.0355257	1.46276	4.00422	-1.07871	0.300943	TRUE	TRUE	1.12716	0.969475	0.157687
KLF9	0.0354304	0.919759	2.92599	-1.08647	0.300943	TRUE	TRUE	3.07888	2.43034	0.648542
WHAMM	0.0355692	0.477931	2.08727	-1.13141	0.300943	TRUE	TRUE	1.41915	1.05909	0.360062
NUP160	0.0356587	0.514968	2.12092	-1.09098	0.30127	TRUE	TRUE	2.46834	2.04918	0.419165
ANKRD13C	0.035828	-0.830056	0.179027	-1.83914	0.301513	TRUE	TRUE	2.06967	2.2395	-0.169833
ARFGEF1	0.0358399	-1.35527	0.891783	-3.60233	0.301513	TRUE	TRUE	4.64451	4.6959	-0.0513974
EHD2	0.0358319	-0.413201	0.490719	-1.31712	0.301513	TRUE	TRUE	2.00933	1.48991	0.519418
MSH2	0.0361141	-1.12713	0.419124	-2.67339	0.30296	TRUE	TRUE	1.31629	1.39176	-0.0754756
SAFB2	0.0360972	-0.941162	-0.0144752	-1.86785	0.30296	TRUE	TRUE	1.25385	1.56403	-0.310184
CCDC186	0.0362357	0.930456	2.63668	-0.775767	0.303123	TRUE	TRUE	2.71337	2.78535	-0.071976
EDN1	0.0361959	3.18806	6.73282	-0.356708	0.303123	TRUE	TRUE	4.98664	3.25015	1.73649
FMNL2	0.0363885	2.0028	3.29619	0.709404	0.303239	TRUE	TRUE	4.82885	5.32075	-0.491904
GNAI2	0.0363487	1.97335	4.18431	-0.237612	0.303239	TRUE	TRUE	6.80067	5.16478	1.63589
NAA38	0.036403	-0.0589654	1.15267	-1.27061	0.303239	TRUE	TRUE	1.9758	1.98149	-0.00568219
PRKAR2A	0.0365314	0.177112	1.8785	-1.52428	0.303882	TRUE	TRUE	2.74342	2.47313	0.270283
IGF1R	0.0367188	-0.170661	0.33258	-0.673902	0.305013	TRUE	TRUE	9.27438	8.14588	1.1285
C22orf34	0.0368312	2.46151	4.52202	0.400993	0.305519	TRUE	TRUE	4.39462	2.82715	1.56747
TBC1D5	0.0369924	-2.36049	0.00271644	-4.7237	0.306428	TRUE	TRUE	5.93918	5.95016	-0.0109739
LRRC8B	0.0371147	2.10963	4.2824	-0.0631452	0.306768	TRUE	TRUE	3.17094	1.82841	1.34253
SELENOO	0.037137	-0.173013	0.12636	-0.472387	0.306768	TRUE	TRUE	1.00334	0.971872	0.0314713
THOC7	0.0372577	-0.590396	0.282057	-1.46285	0.30691	TRUE	TRUE	0.949045	0.786388	0.162657
ZCCHC24	0.0372327	-0.735397	0.809178	-2.27997	0.30691	TRUE	TRUE	1.09146	1.56245	-0.47099
ZBTB16	0.0373332	0.386094	0.829813	-0.0576261	0.307106	TRUE	TRUE	8.12138	7.49536	0.626015
ATG12	0.0378517	-0.970493	-0.045831	-1.89515	0.309653	TRUE	TRUE	1.5727	1.79163	-0.218925
CXorf36	0.0378116	0.482415	1.59945	-0.634617	0.309653	TRUE	TRUE	5.3517	5.25499	0.0967134
LUC7L3	0.0377296	0.982492	2.31494	-0.349956	0.309653	TRUE	TRUE	5.00689	4.44466	0.562229
PLSCR4	0.0378346	-2.02067	-0.429256	-3.61209	0.309653	TRUE	TRUE	4.74659	5.38237	-0.635781
FUS	0.0379689	2.17918	3.84227	0.516098	0.309757	TRUE	TRUE	3.17779	2.82602	0.351769
MAP4K3	0.0379686	0.966805	2.21896	-0.285349	0.309757	TRUE	TRUE	5.93551	5.33849	0.597022
PANK3	0.0380228	-1.01607	-0.142288	-1.88986	0.309771	TRUE	TRUE	1.60356	2.39504	-0.791484
CABIN1	0.0386894	0.88276	2.65725	-0.891735	0.310194	TRUE	TRUE	2.01669	1.97647	0.0402222
CLPTM1	0.0387629	2.49687	4.9621	0.0316327	0.310194	TRUE	TRUE	1.1935	0.786209	0.407287
CSRNP1	0.0385138	0.246927	1.24567	-0.751816	0.310194	TRUE	TRUE	0.941269	1.20255	-0.261282
KIF2A	0.0387686	2.64071	5.24221	0.0392163	0.310194	TRUE	TRUE	2.13088	1.64849	0.482397
LDLR	0.0383769	2.7861	5.47689	0.095316	0.310194	TRUE	TRUE	2.42846	1.54465	0.883811
MAFK	0.0382664	1.27316	3.28112	-0.734809	0.310194	TRUE	TRUE	1.21652	1.03474	0.181781
MEF2A	0.0388756	0.347708	0.794691	-0.0992752	0.310194	TRUE	TRUE	8.86675	7.68546	1.18129
MGST2	0.038778	-1.84176	-0.45164	-3.23188	0.310194	TRUE	TRUE	3.0278	3.02334	0.00446355
NDUFB2	0.0389115	-1.2718	0.326588	-2.87019	0.310194	TRUE	TRUE	1.39374	1.47951	-0.0857749
NUMB	0.0385989	-0.243139	1.43461	-1.92089	0.310194	TRUE	TRUE	4.35964	3.93817	0.42147
PBRM1	0.0384355	-1.50318	-0.254689	-2.75166	0.310194	TRUE	TRUE	3.58539	3.43233	0.153061
RGS3	0.0381952	0.174666	1.86824	-1.51891	0.310194	TRUE	TRUE	3.58918	3.26484	0.324339
SNX3	0.0388747	2.42434	4.1564	0.69228	0.310194	TRUE	TRUE	4.14134	2.84133	1.3
TAZ	0.0388568	1.31589	3.34244	-0.710653	0.310194	TRUE	TRUE	1.17576	1.05448	0.121274
TOX4	0.0385287	1.14871	2.98767	-0.690253	0.310194	TRUE	TRUE	1.71128	1.03489	0.676395
TRNT1	0.0381428	0.480992	1.713	-0.751015	0.310194	TRUE	TRUE	1.34814	1.33908	0.00905753
CA5B	0.0397279	2.31803	4.77824	-0.142182	0.310516	TRUE	TRUE	2.78296	1.66106	1.1219
DAG1	0.0391093	2.05563	4.62782	-0.51657	0.310516	TRUE	TRUE	1.43445	1.15425	0.280204
DDX60	0.0395134	-0.202981	1.31166	-1.71762	0.310516	TRUE	TRUE	2.3616	2.42702	-0.0654153
EBF1	0.0398206	-1.1051	1.25471	-3.4649	0.310516	TRUE	TRUE	6.29545	5.60837	0.68708
HSBP1	0.0394089	-0.422748	0.598753	-1.44425	0.310516	TRUE	TRUE	1.43207	1.09143	0.340643
ITGA1	0.0395378	1.18467	2.72457	-0.355218	0.310516	TRUE	TRUE	7.60871	7.84075	-0.232042
LSM8	0.0391388	-0.566981	0.658653	-1.79262	0.310516	TRUE	TRUE	1.1152	1.38237	-0.267169
PAK2	0.0395584	1.71155	3.46346	-0.0403657	0.310516	TRUE	TRUE	4.0917	2.99455	1.09715
PIP4K2B	0.0394989	-0.306644	1.06378	-1.67707	0.310516	TRUE	TRUE	0.98695	1.24986	-0.262906
PMAIP1	0.0396977	2.45017	4.7588	0.141545	0.310516	TRUE	TRUE	1.68665	1.10463	0.58202
PPIA	0.0395174	2.52527	4.80953	0.241009	0.310516	TRUE	TRUE	3.12918	1.65785	1.47132
RNF114	0.0393882	1.52624	3.42595	-0.37347	0.310516	TRUE	TRUE	2.17954	1.79932	0.380227
SLC30A9	0.0396912	0.410446	1.82021	-0.99932	0.310516	TRUE	TRUE	2.44818	1.98991	0.458267
TAPBP	0.0393614	2.36811	4.01531	0.720914	0.310516	TRUE	TRUE	2.7128	2.37447	0.338323
TFAM	0.039758	-0.175164	0.569227	-0.919555	0.310516	TRUE	TRUE	0.948891	0.685329	0.263562
UBN1	0.0390984	2.06454	3.5626	0.56649	0.310516	TRUE	TRUE	2.4403	2.00287	0.43743
UBR3	0.039842	0.607742	1.57485	-0.359362	0.310516	TRUE	TRUE	5.34863	5.08577	0.262856
SMNDC1	0.0399955	-0.232188	0.0617412	-0.526118	0.311304	TRUE	TRUE	1.40539	1.25873	0.146657
PCDH1	0.0400596	1.89105	3.94934	-0.167243	0.311394	TRUE	TRUE	2.75609	1.48678	1.26931
PRKCH	0.0401363	-0.506525	-0.0975671	-0.915483	0.311582	TRUE	TRUE	8.4342	8.35237	0.0818257
KAT2A	0.040322	2.5535	6.47006	-1.36306	0.312614	TRUE	TRUE	1.05913	1.01004	0.0490922
PPP2CB	0.0404203	-0.86644	-0.107562	-1.62532	0.312967	TRUE	TRUE	3.09049	2.53058	0.55991
SH3BP2	0.0404891	1.67628	3.96434	-0.611778	0.313091	TRUE	TRUE	1.32887	0.842773	0.486098
SPTLC1	0.0405486	-0.929036	0.684993	-2.54306	0.313143	TRUE	TRUE	1.80232	2.3585	-0.556183
ANAPC1	0.0409153	0.254029	2.01588	-1.50782	0.313737	TRUE	TRUE	2.10225	1.75386	0.348389
COA1	0.0409702	-1.29181	0.0122075	-2.59582	0.313737	TRUE	TRUE	2.96582	2.921	0.0448268
DRAM1	0.041092	0.362994	1.36516	-0.639171	0.313737	TRUE	TRUE	1.58048	1.20009	0.380398
FARS2	0.0411706	-1.75324	-0.375532	-3.13096	0.313737	TRUE	TRUE	3.40062	3.51237	-0.111756
IRF2BPL	0.040897	1.04229	3.20049	-1.1159	0.313737	TRUE	TRUE	1.01883	0.569558	0.449271
PDXDC1	0.0408083	-1.42101	-0.322605	-2.51942	0.313737	TRUE	TRUE	2.74438	3.09114	-0.346762
RAPGEF3	0.0411012	1.04861	2.59756	-0.500337	0.313737	TRUE	TRUE	3.19468	1.39127	1.80341
RPL23	0.0409004	-0.577511	0.505273	-1.66029	0.313737	TRUE	TRUE	1.83487	1.90855	-0.0736797
STIP1	0.0407012	1.79364	4.56152	-0.974236	0.313737	TRUE	TRUE	2.35584	0.816866	1.53898
TRIM25	0.0412074	-0.141319	0.284681	-0.56732	0.313737	TRUE	TRUE	1.13547	0.768532	0.366941
VPS35	0.0411529	0.293359	2.13555	-1.54883	0.313737	TRUE	TRUE	1.05111	1.60658	-0.555474
ALKBH5	0.0412823	-1.28392	-0.0789739	-2.48887	0.313904	TRUE	TRUE	1.45137	1.52969	-0.0783258
RALGPS2	0.0413798	2.10871	4.38453	-0.167115	0.314167	TRUE	TRUE	1.80171	1.42584	0.375866
SHC2	0.0414757	2.0875	3.59042	0.584588	0.314167	TRUE	TRUE	3.70345	2.87207	0.831375
TBC1D32	0.0414535	-0.604362	0.196665	-1.40539	0.314167	TRUE	TRUE	1.20367	1.33697	-0.133295
FRAS1	0.0415416	-0.744306	0.245597	-1.73421	0.314264	TRUE	TRUE	1.4645	1.75949	-0.294997
ATG13	0.0419146	0.757851	3.46168	-1.94598	0.315239	TRUE	TRUE	0.915565	0.87872	0.0368446
RAB18	0.0420305	-0.248768	0.607931	-1.10547	0.315239	TRUE	TRUE	2.48935	2.36076	0.128592
SYNRG	0.0417366	2.17156	4.08429	0.258829	0.315239	TRUE	TRUE	2.95539	2.66438	0.291012
TCP1	0.0418033	-0.376665	0.319514	-1.07284	0.315239	TRUE	TRUE	1.65512	1.40678	0.248348
TRPM7	0.0419512	-1.31199	-0.318525	-2.30546	0.315239	TRUE	TRUE	3.22195	3.15955	0.0623927
YTHDC1	0.0419707	-0.667893	-0.0536204	-1.28217	0.315239	TRUE	TRUE	3.38667	3.22254	0.16413
ZNF652	0.0420425	-0.0150663	1.43289	-1.46302	0.315239	TRUE	TRUE	2.86499	2.53377	0.331222
UBE2M	0.042107	0.0595111	0.888016	-0.768994	0.315324	TRUE	TRUE	0.918027	1.09852	-0.180497
PPP1R15B	0.0425218	1.86641	4.39606	-0.663226	0.317749	TRUE	TRUE	1.55162	1.05851	0.493116
SH3BP5	0.0425379	-0.191348	0.716192	-1.09889	0.317749	TRUE	TRUE	1.40662	1.305	0.101613
KLC1	0.0426414	1.49339	2.60808	0.378695	0.318121	TRUE	TRUE	2.49884	3.10921	-0.61037
SMAD7	0.0427223	-1.37726	-0.18001	-2.57451	0.318324	TRUE	TRUE	1.55651	1.52362	0.0328942
HIF1A	0.0429041	-1.72433	-0.41932	-3.02933	0.318877	TRUE	TRUE	3.15212	3.26082	-0.108693
OAS2	0.0429577	-1.29815	-0.157977	-2.43833	0.318877	TRUE	TRUE	1.10569	2.06184	-0.956146
ZZEF1	0.0429577	-0.0176101	0.881192	-0.916412	0.318877	TRUE	TRUE	2.22192	1.83428	0.387643
UACA	0.0430668	0.354676	0.821561	-0.112208	0.319287	TRUE	TRUE	6.93433	6.31334	0.620987
ENOSF1	0.0433	-1.10645	0.0951604	-2.30805	0.319434	TRUE	TRUE	0.763436	1.53197	-0.768529
GOLGA7	0.0432688	1.25241	3.30306	-0.798244	0.319434	TRUE	TRUE	1.46188	0.850171	0.611712
NSUN6	0.0432931	-1.56259	-0.322757	-2.80242	0.319434	TRUE	TRUE	3.48841	3.63348	-0.14507
RPH3AL	0.0434099	0.352127	1.70126	-0.997004	0.319434	TRUE	TRUE	2.02538	1.43444	0.590942
ST6GAL1	0.0433306	-2.30779	0.290403	-4.90597	0.319434	TRUE	TRUE	7.25844	6.47674	0.781694
ZNF43	0.0434019	0.414873	1.98134	-1.1516	0.319434	TRUE	TRUE	1.22883	1.49947	-0.27064
AAMDC	0.0437163	-0.471137	0.102659	-1.04493	0.319942	TRUE	TRUE	1.28097	1.34439	-0.0634198
BCAS3	0.0438564	-1.46152	0.13809	-3.06113	0.319942	TRUE	TRUE	5.1929	5.15991	0.0329962
EP300	0.0438454	1.98336	3.85228	0.114448	0.319942	TRUE	TRUE	3.42338	2.8779	0.545474
ESAM	0.0437802	1.78942	3.02011	0.558732	0.319942	TRUE	TRUE	4.5354	3.72562	0.809788
PLEC	0.0435898	2.25644	4.14785	0.365042	0.319942	TRUE	TRUE	3.45726	2.44926	1.008
PNPLA6	0.0438051	-0.0165727	0.668203	-0.701348	0.319942	TRUE	TRUE	1.12823	1.08371	0.044511
SCFD2	0.0438489	-1.02885	-0.0833395	-1.97436	0.319942	TRUE	TRUE	2.41343	2.31472	0.0987099
TFB1M	0.044299	-0.804716	0.191782	-1.80122	0.322773	TRUE	TRUE	1.34315	1.4765	-0.133354
ATP1A1	0.0444897	0.922553	2.98342	-1.13832	0.323765	TRUE	TRUE	4.63698	3.69714	0.939837
MOSMO	0.0445695	1.72643	3.55412	-0.101264	0.323948	TRUE	TRUE	4.7014	4.43295	0.268444
GABPA	0.044723	2.29259	4.82038	-0.235191	0.324666	TRUE	TRUE	1.87564	1.39689	0.478749
PPID	0.0448855	0.928388	2.80884	-0.952069	0.325448	TRUE	TRUE	1.4206	0.94956	0.471039
FAM118A	0.0450514	-0.604163	0.0940725	-1.3024	0.325754	TRUE	TRUE	0.77701	1.94434	-1.16733
HEATR1	0.0452024	-0.534105	0.0825871	-1.1508	0.325754	TRUE	TRUE	1.05094	1.15816	-0.107213
HECTD1	0.0451981	-0.485695	1.85884	-2.83023	0.325754	TRUE	TRUE	4.61863	4.4259	0.192731
NCOR2	0.0451317	0.916591	2.667	-0.833822	0.325754	TRUE	TRUE	2.73297	2.36312	0.369849
SGK3	0.0451753	1.5033	3.51282	-0.506213	0.325754	TRUE	TRUE	2.71068	1.88493	0.825747
CYFIP1	0.0453254	1.58619	3.27629	-0.103915	0.326244	TRUE	TRUE	3.42123	3.56196	-0.140729
ZFAND5	0.0454638	2.12226	3.68977	0.554736	0.326844	TRUE	TRUE	3.05471	2.53287	0.521843
LONRF1	0.0456382	2.04045	4.07565	0.00524556	0.327433	TRUE	TRUE	1.61109	1.94464	-0.333551
LRRC69	0.0457114	0.847775	2.48409	-0.788544	0.327433	TRUE	TRUE	1.24654	0.797764	0.44878
MRPL41	0.0456825	1.03866	2.70384	-0.626522	0.327433	TRUE	TRUE	1.43817	0.990385	0.447788
ABCA1	0.0459617	-1.28569	0.0258787	-2.59726	0.328535	TRUE	TRUE	2.33627	2.85287	-0.516606
IFIT5	0.0459761	-0.281533	0.0990438	-0.662111	0.328535	TRUE	TRUE	0.788424	0.954107	-0.165683
CTGF	0.0462177	2.34751	4.509	0.186024	0.328678	TRUE	TRUE	2.87238	2.73157	0.140818
PIGL	0.0462026	-0.418732	1.01506	-1.85253	0.328678	TRUE	TRUE	0.938259	1.37413	-0.435869
RBM18	0.0461305	-0.956007	0.262102	-2.17412	0.328678	TRUE	TRUE	0.752863	0.860883	-0.108021
SUCO	0.0460865	0.684416	2.29196	-0.923124	0.328678	TRUE	TRUE	2.19534	1.94933	0.246011
B3GLCT	0.0464834	-0.0894921	0.408995	-0.587979	0.329064	TRUE	TRUE	1.43899	0.917109	0.521878
CARD6	0.0464496	1.47131	3.65708	-0.714458	0.329064	TRUE	TRUE	1.11946	0.651232	0.468231
CDK5RAP2	0.0464939	1.8442	3.81973	-0.131323	0.329064	TRUE	TRUE	2.56871	1.94172	0.626984
CPT1A	0.046473	-1.01741	0.0524288	-2.08724	0.329064	TRUE	TRUE	3.04193	2.97686	0.0650734
TTC21B	0.0465607	-1.6189	-0.359293	-2.87851	0.329144	TRUE	TRUE	2.11009	2.76899	-0.658898
SMARCAL1	0.0466357	-0.337639	1.2691	-1.94438	0.329281	TRUE	TRUE	0.729249	0.875129	-0.145881
ZDHHC20	0.0467372	1.49853	3.4512	-0.454143	0.329606	TRUE	TRUE	2.97706	2.21379	0.76327
AC243964.2	0.0469712	1.78214	4.19132	-0.627048	0.330079	TRUE	TRUE	0.963539	0.641903	0.321636
LITAF	0.0468805	1.86088	4.28238	-0.560615	0.330079	TRUE	TRUE	1.76864	1.08251	0.686126
MBNL1	0.0469205	-0.0219775	0.559279	-0.603234	0.330079	TRUE	TRUE	9.01338	8.0844	0.928984
CASS4	0.0471481	-1.32465	-0.287949	-2.36136	0.330117	TRUE	TRUE	1.93463	2.30593	-0.371302
PSMC6	0.047035	0.711008	2.00235	-0.580337	0.330117	TRUE	TRUE	2.21824	1.33552	0.882714
RASAL2	0.04715	1.07769	3.3562	-1.20082	0.330117	TRUE	TRUE	8.67319	6.89096	1.78224
ZNF44	0.0471994	1.79906	4.17687	-0.578746	0.330117	TRUE	TRUE	1.53261	1.16091	0.3717
HMCES	0.0473005	-0.0408992	0.103507	-0.185306	0.330435	TRUE	TRUE	0.923861	1.02246	-0.0985952
ASS1	0.0476253	1.55914	4.09564	-0.977352	0.33099	TRUE	TRUE	1.0733	0.655919	0.417383
COPA	0.0477148	1.56966	3.30439	-0.165069	0.33099	TRUE	TRUE	3.23131	2.92963	0.301678
DLG1	0.0474778	-1.23159	0.886971	-3.35015	0.33099	TRUE	TRUE	5.21535	5.48125	-0.265906
EIF2B1	0.0475961	-0.0883675	0.136493	-0.313228	0.33099	TRUE	TRUE	1.01097	0.841744	0.169228
NOS3	0.0475802	2.08701	4.21749	-0.0434806	0.33099	TRUE	TRUE	3.1723	2.15809	1.0142
RIN2	0.0476835	2.10651	3.63858	0.574446	0.33099	TRUE	TRUE	6.71677	5.72666	0.990104
EIF3D	0.0478643	0.447195	1.52714	-0.632749	0.331639	TRUE	TRUE	1.23421	0.799976	0.434234
SRFBP1	0.0479824	-0.69462	0.120245	-1.50949	0.33207	TRUE	TRUE	1.6028	1.7778	-0.174999
ADAMTS1	0.0485844	1.06738	3.68712	-1.55237	0.332943	TRUE	TRUE	2.81791	2.91672	-0.0988183
AL138881.1	0.048254	1.74235	5.50977	-2.02508	0.332943	TRUE	TRUE	0.967593	0.717339	0.250255
ARHGEF37	0.0485288	0.444592	1.51089	-0.621705	0.332943	TRUE	TRUE	1.69687	1.06592	0.630954
DSTN	0.0486139	1.63403	3.70646	-0.4384	0.332943	TRUE	TRUE	5.67499	3.92759	1.7474
EFCAB11	0.0483614	-0.256533	0.199981	-0.713047	0.332943	TRUE	TRUE	0.767435	1.02718	-0.25974
EIF4A2	0.0482208	1.3149	3.48287	-0.853069	0.332943	TRUE	TRUE	4.42317	2.65031	1.77286
GTF3C3	0.0483999	-0.158092	0.0893715	-0.405555	0.332943	TRUE	TRUE	1.65756	1.22834	0.429216
ORMDL1	0.0483412	0.130867	1.6332	-1.37147	0.332943	TRUE	TRUE	1.58825	1.3793	0.208952
SLC26A2	0.0485376	-0.961549	0.477966	-2.40106	0.332943	TRUE	TRUE	2.3005	3.39591	-1.09541
MPRIP	0.0486979	0.988098	2.92842	-0.952227	0.333134	TRUE	TRUE	4.14077	3.08043	1.06034
ORC2	0.0488177	-1.63644	-0.366572	-2.9063	0.333308	TRUE	TRUE	1.72526	2.20321	-0.477946
PTPRG	0.0488917	0.465358	4.6321	-3.70139	0.333308	TRUE	TRUE	11.2857	10.3565	0.929213
VCPIP1	0.048892	-0.124025	0.103389	-0.351439	0.333308	TRUE	TRUE	0.805606	0.730887	0.0747191
FKBP4	0.048983	0.793393	2.78761	-1.20082	0.333546	TRUE	TRUE	2.14539	0.186549	1.95884
NAA30	0.0491139	1.845	4.05816	-0.368172	0.333733	TRUE	TRUE	1.79139	1.22725	0.564137
PCMTD1	0.0491231	-1.76561	-0.543547	-2.98767	0.333733	TRUE	TRUE	4.43032	5.06899	-0.638673
BAZ2B	0.0492012	-0.0227165	0.738519	-0.783952	0.333823	TRUE	TRUE	7.57764	7.02592	0.551727
MANBA	0.0492489	-1.11257	-0.00206563	-2.22307	0.333823	TRUE	TRUE	0.780799	1.40433	-0.623536
DMD	0.0493769	-0.386426	1.27316	-2.04601	0.333927	TRUE	TRUE	1.25578	2.06095	-0.805171
MAP3K20	0.0493475	1.69306	3.02385	0.36227	0.333927	TRUE	TRUE	5.01038	4.5475	0.462877
HIVEP2	0.0494639	0.405754	1.67658	-0.865072	0.334135	TRUE	TRUE	4.36512	5.26393	-0.898808
CCM2L	0.0497279	0.310652	1.51024	-0.888935	0.334699	TRUE	TRUE	2.09058	1.29126	0.799322
DDX60L	0.0498269	0.342951	2.26834	-1.58244	0.334699	TRUE	TRUE	3.03698	2.92737	0.109605
INSIG1	0.0497307	0.786067	2.43738	-0.865244	0.334699	TRUE	TRUE	1.18303	0.778077	0.404952
PALM	0.0497235	0.000668554	1.43107	-1.42973	0.334699	TRUE	TRUE	2.64699	2.05428	0.592706
SBDS	0.0498295	2.35335	4.38062	0.326081	0.334699	TRUE	TRUE	2.3227	1.51927	0.803437
FOXO3	0.0499139	1.35514	2.61757	0.0927138	0.334886	TRUE	TRUE	5.35669	4.78648	0.570211
UPF2	0.0500161	-1.46061	-0.396463	-2.52476	0.335193	TRUE	TRUE	2.49117	2.94993	-0.458761
SQOR	0.0501351	1.16337	3.09881	-0.772076	0.335611	TRUE	TRUE	1.00635	0.475602	0.53075
CDC40	0.0502357	0.382696	1.4473	-0.681911	0.335905	TRUE	TRUE	1.35551	0.711984	0.643522
TDG	0.0503258	-0.652295	0.209634	-1.51422	0.336129	TRUE	TRUE	1.10367	1.01	0.093673
DAP3	0.0504077	-1.24413	-0.0392715	-2.44899	0.336297	TRUE	TRUE	1.28702	1.69157	-0.404546
ICE2	0.0505352	0.293258	1.77554	-1.18902	0.336391	TRUE	TRUE	1.5485	1.64976	-0.101264
ZMYM4	0.0505292	-2.54909	-0.540106	-4.55808	0.336391	TRUE	TRUE	4.44196	4.51118	-0.0692243
CD55	0.050729	1.66026	3.79243	-0.471901	0.337303	TRUE	TRUE	2.74285	1.93514	0.807715
CUL5	0.0509061	1.2192	3.01237	-0.573973	0.337967	TRUE	TRUE	3.4869	3.33162	0.155286
FTL	0.0509626	-0.268786	1.77246	-2.31003	0.337967	TRUE	TRUE	5.87728	4.7393	1.13798
PPP1R13B	0.0510569	-0.686475	0.78892	-2.16187	0.337967	TRUE	TRUE	4.36957	3.57279	0.796779
ZC3H6	0.0510132	2.18654	3.92157	0.451501	0.337967	TRUE	TRUE	1.69867	1.72184	-0.0231744
AP001011.1	0.0511859	1.07505	3.05972	-0.909616	0.338066	TRUE	TRUE	0.978261	1.22223	-0.243971
SF3B2	0.0511617	-0.177083	0.219613	-0.573779	0.338066	TRUE	TRUE	1.82881	1.31198	0.516827
ATP6V1F	0.0513197	-0.579724	0.50084	-1.66029	0.338197	TRUE	TRUE	1.04725	0.858416	0.188831
DIS3L2	0.0512863	-2.05712	-0.603202	-3.51103	0.338197	TRUE	TRUE	2.28579	2.67387	-0.388085
AC124312.1	0.0515585	1.07727	2.95465	-0.800121	0.338616	TRUE	TRUE	1.3195	0.928541	0.390956
DYRK1A	0.051892	0.626077	1.67677	-0.424614	0.338616	TRUE	TRUE	6.20154	5.26726	0.934278
EMCN	0.0517177	-0.11145	0.423536	-0.646436	0.338616	TRUE	TRUE	6.33945	5.2551	1.08435
NF2	0.0518972	0.0778747	0.895948	-0.740199	0.338616	TRUE	TRUE	1.11468	1.14207	-0.0273909
NOL10	0.0516207	-0.78522	0.204523	-1.77496	0.338616	TRUE	TRUE	1.81947	2.18913	-0.369662
PRSS23	0.0518841	0.225024	3.23613	-2.78609	0.338616	TRUE	TRUE	3.28742	3.76581	-0.478389
TAPT1	0.051455	-0.787009	0.00436675	-1.57839	0.338616	TRUE	TRUE	2.39476	2.93535	-0.540595
TBC1D19	0.0518901	-1.25825	0.032111	-2.54861	0.338616	TRUE	TRUE	1.06055	1.56309	-0.502534
YWHAB	0.0516748	-0.497772	0.87922	-1.87476	0.338616	TRUE	TRUE	3.37953	2.55429	0.825239
TSPAN15	0.0520695	2.75446	5.10798	0.400948	0.339367	TRUE	TRUE	0.945892	0.801129	0.144763
DDX46	0.052335	-0.148753	1.19358	-1.49109	0.339992	TRUE	TRUE	2.94872	2.735	0.213718
GAK	0.0523946	-0.724572	0.19574	-1.64488	0.339992	TRUE	TRUE	1.99653	2.48842	-0.491892
NFATC3	0.0523773	-1.02134	0.720946	-2.76362	0.339992	TRUE	TRUE	4.31221	3.61635	0.695862
RALY	0.0523588	-1.39831	0.00214407	-2.79877	0.339992	TRUE	TRUE	3.04015	3.22325	-0.183098
S100PBP	0.0524581	0.3542	1.94989	-1.24149	0.340032	TRUE	TRUE	1.74494	1.6083	0.136632
INTS8	0.0529086	-0.190379	0.218116	-0.598873	0.342273	TRUE	TRUE	1.10976	1.03631	0.0734443
RNF40	0.0529193	-0.195907	0.185426	-0.57724	0.342273	TRUE	TRUE	1.02631	0.645152	0.381154
TMPO	0.0530887	1.92461	3.75599	0.0932228	0.342994	TRUE	TRUE	3.15042	2.19502	0.955394
FXR1	0.0535842	1.92653	4.09763	-0.244562	0.345819	TRUE	TRUE	4.43069	2.82797	1.60273
MARCH2	0.0538366	-0.924994	0.295883	-2.14587	0.346439	TRUE	TRUE	0.710078	0.965924	-0.255846
PPP1R12C	0.0537937	0.875141	2.50216	-0.751879	0.346439	TRUE	TRUE	0.98347	0.767629	0.215842
SCARB2	0.0538554	-0.417566	1.09192	-1.92705	0.346439	TRUE	TRUE	3.36321	2.86991	0.493298
EIF2S1	0.053989	-0.27108	1.05614	-1.5983	0.346922	TRUE	TRUE	1.73271	1.78108	-0.0483697
CHKA	0.0541101	-0.41525	1.40539	-2.23589	0.346948	TRUE	TRUE	3.16	2.90101	0.258987
ZBTB44	0.0541069	-1.53206	-0.323086	-2.74103	0.346948	TRUE	TRUE	2.04544	2.35218	-0.306738
INF2	0.0543167	-1.0305	0.0113828	-2.07238	0.347897	TRUE	TRUE	1.41053	1.5856	-0.175076
CTC1	0.054451	-0.00330224	0.0382771	-0.0448816	0.348018	TRUE	TRUE	1.27573	0.559109	0.716626
NPIPB4	0.0544529	-1.66231	-0.0829057	-3.24172	0.348018	TRUE	TRUE	0.892207	1.63873	-0.746526
PTPRB	0.0545323	-0.44527	-0.0378216	-0.852718	0.34815	TRUE	TRUE	8.6192	8.40282	0.216381
HMGN2	0.0547843	-0.570381	0.68937	-1.83013	0.349089	TRUE	TRUE	1.39752	1.25874	0.138776
TTL	0.0547971	-0.212996	0.0760628	-0.502054	0.349089	TRUE	TRUE	1.10397	1.0445	0.059478
ABHD13	0.0552235	1.38016	3.83586	-1.07553	0.349394	TRUE	TRUE	1.41084	1.02228	0.388561
AP2A2	0.0550137	2.15195	4.08552	0.218375	0.349394	TRUE	TRUE	3.49799	2.3163	1.18169
CEP85L	0.0551695	0.283518	1.87775	-1.31072	0.349394	TRUE	TRUE	3.23916	2.75682	0.482334
CYTH1	0.0552574	2.36402	4.15681	0.571228	0.349394	TRUE	TRUE	5.61716	4.62172	0.995437
GGT5	0.0549339	-1.0739	0.696838	-2.84463	0.349394	TRUE	TRUE	3.08075	4.03373	-0.95298
PRIM2	0.0551311	-0.418565	0.197447	-1.03458	0.349394	TRUE	TRUE	1.78002	1.78	1.61715e-05
RAB35	0.0550651	0.33072	1.2814	-0.619955	0.349394	TRUE	TRUE	1.07597	0.821862	0.25411
EML4	0.0554486	2.06596	4.11395	0.0179721	0.349863	TRUE	TRUE	2.55026	2.1801	0.370166
PPP1R12B	0.0554495	-0.663022	0.222476	-1.54852	0.349863	TRUE	TRUE	2.81139	2.90422	-0.0928258
GPD2	0.0560056	-0.33729	0.0662686	-0.740848	0.352809	TRUE	TRUE	2.26707	1.6927	0.574363
PALD1	0.056162	0.866684	2.47353	-0.740162	0.352809	TRUE	TRUE	3.58565	3.16572	0.419934
TNIP1	0.0562138	-0.685753	-0.00583541	-1.36567	0.352809	TRUE	TRUE	1.63124	1.8817	-0.25046
TRA2B	0.0562067	1.93172	4.00362	-0.140175	0.352809	TRUE	TRUE	3.26834	2.5938	0.674535
UBA6	0.0561326	2.21031	4.21062	0.209992	0.352809	TRUE	TRUE	3.88874	3.0702	0.818542
ANAPC5	0.0567515	-1.24387	-0.245179	-2.24257	0.353355	TRUE	TRUE	2.44005	2.10998	0.330073
DDAH2	0.0567656	1.46905	3.41083	-0.472723	0.353355	TRUE	TRUE	1.6798	0.998506	0.681294
DEPP1	0.057153	-2.25908	-0.605331	-3.91284	0.353355	TRUE	TRUE	3.5362	3.90032	-0.364123
KBTBD2	0.0567058	1.37404	3.09475	-0.346681	0.353355	TRUE	TRUE	2.94921	1.86441	1.0848
KLHL20	0.0566879	-1.19549	0.54863	-2.93961	0.353355	TRUE	TRUE	2.79247	3.03039	-0.237918
MAP2K2	0.05665	0.81087	2.50866	-0.886917	0.353355	TRUE	TRUE	1.53789	1.33386	0.204032
MYSM1	0.0569703	0.726319	2.47925	-1.02661	0.353355	TRUE	TRUE	2.26016	2.29673	-0.0365737
OPA3	0.0565492	1.62669	3.97796	-0.724584	0.353355	TRUE	TRUE	1.27658	0.621743	0.654841
PLEKHA3	0.0571821	1.74046	4.01388	-0.532962	0.353355	TRUE	TRUE	1.82061	1.0524	0.76821
RECK	0.0571945	-1.14228	-0.113826	-2.17073	0.353355	TRUE	TRUE	2.3297	2.36534	-0.0356435
SACM1L	0.0569785	-0.363826	0.0541101	-0.781763	0.353355	TRUE	TRUE	1.809	1.92918	-0.120178
THADA	0.0570904	-0.783287	0.35016	-1.91673	0.353355	TRUE	TRUE	3.01589	3.27801	-0.262121
VEZF1	0.0570484	0.678542	2.09418	-0.737097	0.353355	TRUE	TRUE	1.55939	0.941101	0.618293
VPS50	0.0564944	-1.29468	-0.0462881	-2.54308	0.353355	TRUE	TRUE	1.80425	2.26182	-0.457564
WDR25	0.0568924	-0.128666	0.448463	-0.705794	0.353355	TRUE	TRUE	1.23105	1.21205	0.0189969
C20orf194	0.0575004	-0.508811	0.878737	-1.89636	0.354875	TRUE	TRUE	3.26729	3.12473	0.142551
ZNF76	0.0577455	-0.511564	0.247745	-1.27087	0.356017	TRUE	TRUE	0.810815	1.01073	-0.199913
DCLK2	0.057859	0.558387	2.08216	-0.965386	0.356091	TRUE	TRUE	2.81778	2.2305	0.587283
ORC3	0.0578775	-0.0992357	0.0660143	-0.264486	0.356091	TRUE	TRUE	1.04523	0.791349	0.253876
RNF146	0.0580038	0.163744	1.62965	-1.30216	0.356498	TRUE	TRUE	1.96686	1.63091	0.335956
TUBA1B	0.0580877	0.376697	2.36094	-1.60754	0.356644	TRUE	TRUE	5.13042	4.85102	0.279399
RPL18	0.0581653	-1.15973	-0.125439	-2.19403	0.356751	TRUE	TRUE	3.23787	2.92897	0.308905
DACH1	0.0583055	-1.18681	1.46594	-3.83956	0.357016	TRUE	TRUE	5.47901	4.40021	1.0788
PXN	0.0583891	2.08452	4.13096	0.0380778	0.357016	TRUE	TRUE	3.65369	2.61463	1.03906
RSRC2	0.058331	1.30059	2.97964	-0.37846	0.357016	TRUE	TRUE	2.7642	2.5346	0.229597
CCSER2	0.0587002	-1.34795	1.28826	-3.98417	0.357078	TRUE	TRUE	6.75853	6.21773	0.5408
HERPUD1	0.0586411	0.614694	2.6688	-1.43941	0.357078	TRUE	TRUE	6.23631	5.00429	1.23202
HMBOX1	0.058687	-0.980923	0.774187	-2.73603	0.357078	TRUE	TRUE	4.16251	3.9186	0.243917
ID1	0.0585975	2.06883	4.77274	-0.635071	0.357078	TRUE	TRUE	7.49853	4.07926	3.41927
MTA3	0.0586104	-0.567774	0.463561	-1.59911	0.357078	TRUE	TRUE	1.29318	1.89748	-0.604302
PCID2	0.059245	-0.288773	0.379298	-0.956844	0.360023	TRUE	TRUE	1.62456	1.42689	0.197669
RBX1	0.05947	-0.251442	0.121255	-0.62414	0.360651	TRUE	TRUE	1.30787	1.11911	0.188756
STXBP3	0.0594243	0.0350689	1.50951	-1.43938	0.360651	TRUE	TRUE	2.03631	2.14102	-0.104719
CD46	0.0595534	0.824376	2.89814	-1.24939	0.360788	TRUE	TRUE	6.45698	5.66076	0.796226
IREB2	0.0596235	-0.87485	0.55047	-2.30017	0.360844	TRUE	TRUE	1.94592	2.65878	-0.71286
CLIC4	0.0598095	0.981774	2.38111	-0.417567	0.360865	TRUE	TRUE	6.10857	5.4446	0.663967
KCNMB4	0.0598004	-1.18904	0.163698	-2.54179	0.360865	TRUE	TRUE	1.25058	2.07234	-0.821755
ROR1	0.0596913	-0.400709	1.41129	-2.2127	0.360865	TRUE	TRUE	0.879253	1.12967	-0.250418
CCDC91	0.0599397	-1.11161	0.205592	-2.42882	0.360916	TRUE	TRUE	2.93251	2.66312	0.269395
PER1	0.0599175	0.817586	2.46091	-0.825739	0.360916	TRUE	TRUE	1.64697	1.32293	0.324043
FARP2	0.0604026	-0.739033	0.187922	-1.66599	0.363237	TRUE	TRUE	1.50748	1.44322	0.064258
SAV1	0.0604476	0.794269	2.2159	-0.627367	0.363237	TRUE	TRUE	2.08961	1.1878	0.901812
ADCY4	0.0612671	-0.0843622	0.511722	-0.680446	0.363487	TRUE	TRUE	2.10305	0.978259	1.12479
ANXA4	0.0612517	-0.341139	0.466009	-1.14829	0.363487	TRUE	TRUE	1.10322	1.3415	-0.238281
CSNK1A1	0.0616659	1.55008	2.96941	0.130742	0.363487	TRUE	TRUE	7.46068	6.72561	0.735067
DPH6	0.0607766	-1.3999	-0.148535	-2.65127	0.363487	TRUE	TRUE	1.22563	2.14207	-0.91644
EFHD1	0.0614367	0.833403	2.4056	-0.738795	0.363487	TRUE	TRUE	1.48983	0.943964	0.545863
EXOSC1	0.0610184	-0.0253576	0.91272	-0.963435	0.363487	TRUE	TRUE	0.873381	0.735198	0.138182
FUT10	0.0608003	-0.690335	0.158807	-1.53948	0.363487	TRUE	TRUE	0.897991	1.05735	-0.159358
GIMAP8	0.060636	2.24422	4.05123	0.437205	0.363487	TRUE	TRUE	2.74204	2.78653	-0.0444872
GPAT4	0.061582	1.00365	2.90199	-0.894696	0.363487	TRUE	TRUE	1.37684	1.17352	0.203313
KLF3	0.0616407	1.03176	2.84425	-0.780726	0.363487	TRUE	TRUE	3.67163	2.4296	1.24202
PAM	0.0614743	0.863558	2.53535	-0.808234	0.363487	TRUE	TRUE	7.79619	7.01961	0.776582
PPP6R2	0.0613834	1.97529	3.29981	0.65077	0.363487	TRUE	TRUE	2.43971	2.00468	0.43503
RPL36AL	0.0617149	-0.386507	0.899688	-1.6727	0.363487	TRUE	TRUE	2.67027	2.3912	0.279069
RPS6KB1	0.0608099	1.41538	3.51502	-0.684266	0.363487	TRUE	TRUE	1.26848	0.774217	0.494265
SERPINH1	0.0614928	-0.338672	0.188763	-0.866106	0.363487	TRUE	TRUE	2.84075	1.95882	0.88193
SLC20A2	0.0614062	0.83276	2.56101	-0.895489	0.363487	TRUE	TRUE	2.83909	2.49853	0.340561
SLC38A2	0.0609928	2.00559	4.22317	-0.211984	0.363487	TRUE	TRUE	4.88793	4.67012	0.217815
SLC3A2	0.0609886	1.35217	3.25599	-0.551643	0.363487	TRUE	TRUE	4.84166	3.26409	1.57757
SLC52A3	0.0616235	1.98504	4.08314	-0.113067	0.363487	TRUE	TRUE	3.41736	2.1414	1.27596
TRRAP	0.0616548	0.314176	2.01513	-1.38678	0.363487	TRUE	TRUE	2.51091	2.49568	0.0152231
POGZ	0.0618987	-1.39657	-0.330176	-2.46297	0.363847	TRUE	TRUE	3.74146	3.52777	0.213692
YES1	0.0618877	1.32448	2.73703	-0.0880682	0.363847	TRUE	TRUE	4.69015	4.44642	0.24373
LAMTOR4	0.06203	-1.57769	-0.0713379	-3.08404	0.364257	TRUE	TRUE	1.39828	1.89039	-0.492104
HNRNPDL	0.0622392	1.41092	2.49906	0.322771	0.364403	TRUE	TRUE	4.29456	3.59964	0.694928
HSPB1	0.0622383	2.08574	4.24861	-0.0771212	0.364403	TRUE	TRUE	4.03992	1.57163	2.46829
ZHX3	0.062236	2.04696	4.15973	-0.0658162	0.364403	TRUE	TRUE	2.57942	2.27533	0.304094
ATG4C	0.0623886	-1.05835	0.0989872	-2.21569	0.364571	TRUE	TRUE	1.34896	1.44068	-0.0917184
MAEA	0.0626656	1.39196	3.85936	-1.07544	0.364571	TRUE	TRUE	0.950872	0.606758	0.344113
PUS7	0.0625993	1.30703	3.26351	-0.649439	0.364571	TRUE	TRUE	1.52399	0.988354	0.535633
RHBDF2	0.0625382	0.569321	2.21117	-1.07252	0.364571	TRUE	TRUE	0.945859	0.764172	0.181688
SENP2	0.0626627	-0.469012	0.64052	-1.57854	0.364571	TRUE	TRUE	1.18106	1.38973	-0.208667
STAT6	0.0626982	1.32153	3.42825	-0.785191	0.364571	TRUE	TRUE	1.74965	1.17973	0.569918
USP6NL	0.0626702	-0.998682	1.25854	-3.25591	0.364571	TRUE	TRUE	6.32243	6.11976	0.202674
ETS1	0.0629542	0.967218	2.24716	-0.312719	0.365702	TRUE	TRUE	5.42839	5.15541	0.272975
TUBB	0.063027	1.65007	3.4652	-0.165053	0.365766	TRUE	TRUE	4.49649	4.03304	0.463441
NADSYN1	0.0632501	-0.263614	0.0771035	-0.604332	0.366702	TRUE	TRUE	1.04143	0.949158	0.0922696
DNAJC24	0.0634607	-0.270636	0.132965	-0.674238	0.366967	TRUE	TRUE	0.999544	1.33619	-0.336647
MAP3K5	0.0633632	2.24393	3.7715	0.716364	0.366967	TRUE	TRUE	3.78588	3.30922	0.476664
RNF170	0.0634815	-0.799902	0.282323	-1.88213	0.366967	TRUE	TRUE	0.907106	0.960313	-0.0532072
CCDC146	0.0635953	2.25617	4.61435	-0.102006	0.367268	TRUE	TRUE	1.39583	1.5724	-0.17657
CD151	0.0637786	1.57824	3.66607	-0.509596	0.367595	TRUE	TRUE	2.65656	1.50503	1.15153
KDM4B	0.0638647	-0.633324	0.438822	-1.70547	0.367595	TRUE	TRUE	1.95986	2.42342	-0.463555
SERPINB9	0.0638999	2.2976	4.36637	0.228835	0.367595	TRUE	TRUE	2.48015	2.10401	0.376139
TKT	0.0638889	-1.14065	0.409701	-2.69101	0.367595	TRUE	TRUE	1.0134	0.977326	0.0360758
CPQ	0.0639818	-1.31681	-0.279616	-2.35401	0.367709	TRUE	TRUE	2.82918	3.1395	-0.310324
CC2D1A	0.0644867	0.174598	1.27682	-0.927625	0.369927	TRUE	TRUE	1.1315	0.842003	0.289494
SREBF2	0.0644925	1.34449	3.24778	-0.558805	0.369927	TRUE	TRUE	2.64455	2.07229	0.572259
CDK19	0.0647612	-0.784092	0.0274612	-1.59564	0.37111	TRUE	TRUE	1.90585	1.94662	-0.0407711
CFAP44	0.0651494	-0.426953	0.298745	-1.15265	0.371681	TRUE	TRUE	0.789602	0.904616	-0.115014
INTS9	0.065103	0.0368517	0.526213	-0.452509	0.371681	TRUE	TRUE	1.11952	0.755247	0.364269
METTL25	0.0651032	-0.702937	0.0147367	-1.42061	0.371681	TRUE	TRUE	1.42199	1.46484	-0.0428558
RAD21	0.0651742	1.23744	2.55612	-0.0812298	0.371681	TRUE	TRUE	2.97003	2.79042	0.17961
RLIM	0.0649369	0.346424	1.12848	-0.435631	0.371681	TRUE	TRUE	1.66889	1.18122	0.487671
CD74	0.0657389	2.44528	4.96106	-0.0704984	0.373465	TRUE	TRUE	1.37378	1.07555	0.298232
PPP4R2	0.0657344	-1.3062	-0.208339	-2.40406	0.373465	TRUE	TRUE	3.24568	3.14736	0.0983212
RAB2A	0.0655954	-2.16463	-0.495386	-3.83387	0.373465	TRUE	TRUE	4.61926	4.49656	0.122697
SERBP1	0.065633	2.0293	4.00825	0.0503621	0.373465	TRUE	TRUE	3.28455	2.86826	0.416293
FYTTD1	0.0660132	1.26065	3.17324	-0.651946	0.374664	TRUE	TRUE	1.88698	1.64772	0.239266
AC008014.1	0.0661194	-1.04644	0.268892	-2.36177	0.374908	TRUE	TRUE	0.854879	2.09977	-1.24489
ARCN1	0.0662363	-0.221349	0.16965	-0.612347	0.375043	TRUE	TRUE	1.53464	1.50896	0.0256751
CHORDC1	0.0666227	1.34414	3.22808	-0.539807	0.375043	TRUE	TRUE	3.03459	1.16624	1.86835
DNAJC11	0.0667143	-0.624158	0.283072	-1.53139	0.375043	TRUE	TRUE	0.697706	1.11833	-0.420622
FAF1	0.0668466	-2.32436	-0.512009	-4.1367	0.375043	TRUE	TRUE	5.13978	6.2547	-1.11493
H1FX	0.0669019	1.24213	3.10868	-0.624432	0.375043	TRUE	TRUE	2.48639	0.83756	1.64883
KLHL5	0.0667019	0.457442	2.76668	-1.8518	0.375043	TRUE	TRUE	6.63279	6.20242	0.430365
LPCAT3	0.0665124	-0.566351	0.17873	-1.31143	0.375043	TRUE	TRUE	1.13372	1.91693	-0.783213
RIC3	0.066567	-0.537843	0.590731	-1.66642	0.375043	TRUE	TRUE	0.922627	0.726706	0.195922
RRP15	0.0668755	-0.0390612	0.0999017	-0.178024	0.375043	TRUE	TRUE	0.936085	1.0245	-0.0884176
SMARCD1	0.0667945	0.493757	1.89441	-0.906892	0.375043	TRUE	TRUE	0.921167	0.725742	0.195425
SMPD4	0.0666845	-0.162422	0.249977	-0.57482	0.375043	TRUE	TRUE	0.948118	0.956565	-0.00844701
ZNF264	0.0663958	1.27713	3.26536	-0.711089	0.375043	TRUE	TRUE	1.33038	0.859283	0.471099
ATP1B3	0.0670929	2.02006	3.45627	0.583848	0.375404	TRUE	TRUE	3.1307	3.18128	-0.0505707
UQCRH	0.0670583	-0.84264	0.230072	-1.91535	0.375404	TRUE	TRUE	0.796433	0.928691	-0.132258
RCSD1	0.0671642	-1.13787	-0.0209131	-2.25482	0.375449	TRUE	TRUE	1.98929	1.79225	0.197032
SAMD1	0.067351	0.417216	1.68694	-0.852511	0.376138	TRUE	TRUE	1.05401	0.57081	0.483201
ATXN3	0.0675535	0.215589	1.8946	-1.46342	0.376914	TRUE	TRUE	1.9075	1.26366	0.643839
HMGXB3	0.0676462	-0.288022	0.156162	-0.732206	0.377077	TRUE	TRUE	1.62874	1.22114	0.407606
ASAP2	0.0678917	0.891652	2.67378	-0.89048	0.377156	TRUE	TRUE	2.79001	2.13874	0.651262
IFI44L	0.0679784	-2.34346	-0.470001	-4.21692	0.377156	TRUE	TRUE	3.36269	4.40626	-1.04357
PFKFB3	0.0678819	-0.313191	0.320089	-0.946472	0.377156	TRUE	TRUE	1.14371	1.12017	0.0235405
SAE1	0.0678448	0.901915	2.46822	-0.664387	0.377156	TRUE	TRUE	1.46169	0.88297	0.578718
SMYD2	0.0679448	0.381886	2.20707	-1.44329	0.377156	TRUE	TRUE	1.67424	1.97804	-0.303799
CPNE2	0.0683627	1.12171	3.13833	-0.894913	0.377338	TRUE	TRUE	1.46664	0.961551	0.505094
MAVS	0.0683429	1.80091	4.51788	-0.916061	0.377338	TRUE	TRUE	1.2519	1.24575	0.00615107
RNF167	0.0683928	0.479671	1.83069	-0.871345	0.377338	TRUE	TRUE	1.04494	0.573414	0.471522
SHF	0.0681844	0.829349	2.75871	-1.10001	0.377338	TRUE	TRUE	1.05717	0.569947	0.487219
UCK2	0.0682194	-0.592487	0.189051	-1.37402	0.377338	TRUE	TRUE	0.932026	1.03726	-0.105239
UNC50	0.0681962	1.79148	4.2873	-0.704342	0.377338	TRUE	TRUE	0.86201	0.928023	-0.066013
PAFAH1B1	0.0685795	-1.58533	1.15605	-4.32671	0.377576	TRUE	TRUE	4.99434	5.30753	-0.313197
PMPCB	0.0686271	-0.650104	0.0777972	-1.37801	0.377576	TRUE	TRUE	1.47785	1.5259	-0.0480474
SLC39A10	0.0686187	-1.69188	1.57364	-4.95741	0.377576	TRUE	TRUE	8.27176	6.57902	1.69273
AL592183.1	0.0686968	-0.408142	0.250788	-1.06707	0.37761	TRUE	TRUE	1.98078	1.69585	0.284925
MTMR2	0.0687637	-0.406704	1.10357	-1.91698	0.377627	TRUE	TRUE	2.60408	2.94992	-0.345847
SLC35E4	0.0688898	0.259953	0.932059	-0.412152	0.37787	TRUE	TRUE	1.29962	0.39026	0.909362
VDAC1	0.0689353	0.0883082	1.39672	-1.22011	0.37787	TRUE	TRUE	1.09525	0.833834	0.261412
NUP88	0.0690383	0.173405	1.22791	-0.881104	0.377991	TRUE	TRUE	1.51454	1.09711	0.417423
TAF13	0.0690848	1.56502	3.70538	-0.575345	0.377991	TRUE	TRUE	0.996873	0.596887	0.399986
PEX26	0.0694092	0.206185	1.36451	-0.95214	0.379416	TRUE	TRUE	0.90319	0.784687	0.118503
R3HCC1L	0.0695126	-0.906919	0.00265489	-1.81649	0.379631	TRUE	TRUE	1.35242	2.07586	-0.723443
ILF3	0.0697386	-0.0236468	0.688657	-0.73595	0.380224	TRUE	TRUE	2.05983	1.46881	0.591017
SLC6A6	0.0697494	1.64895	3.8099	-0.511997	0.380224	TRUE	TRUE	1.44627	0.725794	0.720478
AL157392.5	0.0698496	-0.363476	0.489957	-1.21691	0.38042	TRUE	TRUE	1.11388	1.23162	-0.117738
WAPL	0.0699309	-0.401752	0.737153	-1.54066	0.380514	TRUE	TRUE	2.87454	2.68189	0.192652
COPS9	0.0704819	5.32262	15.3417	-4.69647	0.380918	TRUE	TRUE	0.949134	0.668909	0.280224
DTX3L	0.0706635	1.48684	3.46808	-0.4944	0.380918	TRUE	TRUE	2.42001	1.61406	0.805951
FHL3	0.0702822	-0.332958	0.564018	-1.22993	0.380918	TRUE	TRUE	1.00094	0.872125	0.128815
LPIN2	0.0703998	-0.614672	0.07667	-1.30601	0.380918	TRUE	TRUE	1.87742	1.67761	0.199811
MAP2K4	0.0707117	1.28842	2.70274	-0.12589	0.380918	TRUE	TRUE	4.14382	3.18433	0.959486
MAP3K7CL	0.0702725	-0.694043	0.12402	-1.51211	0.380918	TRUE	TRUE	0.659432	1.09607	-0.436641
NPIPB5	0.0703238	-0.351281	1.53585	-2.23842	0.380918	TRUE	TRUE	3.96497	3.84228	0.122695
RAI2	0.0706535	0.713767	2.05243	-0.624898	0.380918	TRUE	TRUE	1.8758	0.735102	1.1407
RCHY1	0.0704326	-0.298639	0.395777	-0.993056	0.380918	TRUE	TRUE	1.02587	1.37773	-0.35186
RUSC2	0.0706413	1.20511	2.97202	-0.561795	0.380918	TRUE	TRUE	2.81757	2.04671	0.770859
TERF2IP	0.0703746	-0.775389	0.303491	-1.85427	0.380918	TRUE	TRUE	2.08606	2.96878	-0.882721
EGLN1	0.0709859	-0.904957	-0.0490118	-1.7609	0.381362	TRUE	TRUE	2.71608	3.85222	-1.13614
GNG4	0.070987	0.762622	2.51796	-0.992721	0.381362	TRUE	TRUE	1.18226	0.796554	0.385703
MIGA1	0.0709166	-1.12898	-0.0796458	-2.17832	0.381362	TRUE	TRUE	2.42091	2.16745	0.253457
PPP1R16B	0.0711205	-1.61728	-0.0198177	-3.21475	0.381734	TRUE	TRUE	1.95689	1.78081	0.176071
PRIMPOL	0.0714247	-0.609212	0.12925	-1.34767	0.382464	TRUE	TRUE	0.907062	0.826273	0.0807887
SLAIN1	0.07145	-1.33784	0.338871	-3.01454	0.382464	TRUE	TRUE	0.812589	1.10204	-0.289447
SRP14	0.0713712	0.363695	2.14145	-1.41406	0.382464	TRUE	TRUE	3.78247	4.30823	-0.525762
DNAJC2	0.0715282	1.20707	3.275	-0.860871	0.382537	TRUE	TRUE	1.10096	0.816679	0.28428
HERC2	0.0716394	-0.53023	-0.0742254	-0.986235	0.382787	TRUE	TRUE	9.14643	8.90327	0.243157
MIPOL1	0.0717271	-1.03129	0.19244	-2.25501	0.38291	TRUE	TRUE	3.08908	2.38533	0.703749
CNOT4	0.0724611	-1.81956	-0.0650065	-3.57411	0.384215	TRUE	TRUE	4.68185	4.471	0.210856
DYNLT1	0.0725545	0.695638	2.12317	-0.731892	0.384215	TRUE	TRUE	1.16845	0.831549	0.336899
IRF2	0.07248	2.17498	4.14359	0.206379	0.384215	TRUE	TRUE	3.12262	2.57312	0.5495
LINC01693	0.0724083	-1.51737	-0.0298407	-3.00489	0.384215	TRUE	TRUE	0.827574	1.59614	-0.768569
PTEN	0.0721427	-1.81173	0.314178	-3.93765	0.384215	TRUE	TRUE	5.0251	5.8815	-0.856404
RCN2	0.072275	-0.292594	0.521887	-1.10707	0.384215	TRUE	TRUE	0.932911	1.1399	-0.206991
SIAH1	0.0722355	0.231084	1.50574	-1.04358	0.384215	TRUE	TRUE	1.37484	1.58679	-0.21195
SLU7	0.0725048	1.18509	3.19834	-0.828169	0.384215	TRUE	TRUE	1.12206	0.722593	0.399466
USP32	0.0723824	1.54095	3.02112	0.0607898	0.384215	TRUE	TRUE	3.20782	3.05601	0.151803
ANKRD46	0.0729039	-0.872984	0.0961519	-1.84212	0.385721	TRUE	TRUE	1.00585	1.24	-0.234146
KPNA1	0.0729937	1.7291	3.52625	-0.0680494	0.385852	TRUE	TRUE	3.46589	2.76611	0.699779
SH3RF1	0.0732705	-0.636214	1.18825	-2.46067	0.38697	TRUE	TRUE	1.15804	1.12182	0.0362188
CLEC2D	0.0733632	-0.180799	0.223961	-0.585559	0.387115	TRUE	TRUE	1.09287	1.04614	0.0467271
NUDCD1	0.0735574	0.122203	1.65991	-1.4155	0.387795	TRUE	TRUE	2.06018	2.76975	-0.709571
LBR	0.0736935	-1.18942	0.146188	-2.52503	0.388167	TRUE	TRUE	1.69026	2.18784	-0.497584
TGM2	0.0737878	-0.407065	1.19495	-2.00908	0.388319	TRUE	TRUE	6.25926	6.4496	-0.190342
CHSY1	0.0740991	2.01526	3.67092	0.35959	0.38882	TRUE	TRUE	6.41735	6.91496	-0.497608
CLDN5	0.0740382	-2.95045	4.00933	-9.91023	0.38882	TRUE	TRUE	10.4154	10.4574	-0.042078
ITGB1	0.0739496	-0.0355227	1.42284	-1.49389	0.38882	TRUE	TRUE	5.57946	5.15679	0.422669
PRKAG2	0.0741451	1.23645	3.1539	-0.681008	0.38882	TRUE	TRUE	2.78024	2.1895	0.590735
RTTN	0.0743293	-0.92106	-0.0462092	-1.79591	0.389316	TRUE	TRUE	1.55134	1.74479	-0.193452
SDAD1	0.0743711	1.032	2.893	-0.828996	0.389316	TRUE	TRUE	1.41672	0.952818	0.463904
AFF4	0.075063	0.969183	2.59683	-0.658461	0.389947	TRUE	TRUE	5.03473	4.22782	0.806904
ANKLE2	0.0747655	1.93457	4.0843	-0.215172	0.389947	TRUE	TRUE	1.77989	1.26458	0.515309
CTR9	0.0754121	-0.576106	0.992039	-2.14425	0.389947	TRUE	TRUE	1.2905	1.15422	0.136279
FOXC1	0.075299	-0.272489	1.30732	-1.8523	0.389947	TRUE	TRUE	3.70146	3.01039	0.691068
IRAK3	0.0749717	1.62133	3.20122	0.04145	0.389947	TRUE	TRUE	7.2595	7.14171	0.117792
KLHL18	0.0750135	0.0738991	1.17274	-1.02494	0.389947	TRUE	TRUE	0.980493	0.61182	0.368674
OAS3	0.0748547	-0.896155	0.0840205	-1.87633	0.389947	TRUE	TRUE	1.10454	1.53351	-0.428965
PLS3	0.0753685	1.29687	3.02904	-0.435306	0.389947	TRUE	TRUE	3.32245	2.22922	1.09323
RFC1	0.0750876	0.698265	2.19258	-0.796054	0.389947	TRUE	TRUE	1.92104	1.66403	0.257008
RPS6KA5	0.0753855	-1.20866	0.0887315	-2.50605	0.389947	TRUE	TRUE	2.63441	3.11963	-0.485213
RRAS	0.0747047	1.71111	3.75082	-0.328597	0.389947	TRUE	TRUE	2.04219	0.904491	1.13769
SNX27	0.0752646	-0.466248	0.279163	-1.21166	0.389947	TRUE	TRUE	1.93083	1.85593	0.0749078
SUPT16H	0.0749687	-1.15799	0.223678	-2.53966	0.389947	TRUE	TRUE	1.28972	1.654	-0.364273
ZNF347	0.0745986	2.04385	3.68475	0.402949	0.389947	TRUE	TRUE	1.90586	1.34337	0.562489
GCLC	0.0756576	-0.661198	0.148165	-1.47056	0.390215	TRUE	TRUE	1.26427	1.50534	-0.24107
MCM3AP	0.0756612	1.16342	3.18374	-0.856898	0.390215	TRUE	TRUE	1.62295	1.48422	0.138728
MSH3	0.0756262	0.0274761	1.58205	-1.5271	0.390215	TRUE	TRUE	1.89448	1.77948	0.115005
CBWD5	0.0761161	-0.554646	0.0683572	-1.17765	0.390523	TRUE	TRUE	1.00806	1.3915	-0.383447
JAM2	0.0760697	-0.316966	1.45082	-2.08475	0.390523	TRUE	TRUE	3.53091	3.20796	0.322942
MTMR1	0.0760601	-0.312024	0.12189	-0.745938	0.390523	TRUE	TRUE	0.908184	1.37345	-0.46527
SPATS2	0.0758553	-0.0121361	1.08129	-1.10556	0.390523	TRUE	TRUE	2.40367	1.83837	0.565304
TDP2	0.0757932	0.550735	2.31769	-1.21622	0.390523	TRUE	TRUE	0.998788	0.864253	0.134534
TUBA1C	0.0759469	0.927829	2.46949	-0.613828	0.390523	TRUE	TRUE	1.64746	0.989239	0.65822
KDM2B	0.0763292	-1.09969	0.862886	-3.06227	0.391278	TRUE	TRUE	0.982795	1.16055	-0.177752
C12orf4	0.0764821	-0.181451	0.273513	-0.636415	0.391385	TRUE	TRUE	1.15984	1.19241	-0.0325696
UBE2V2	0.0764673	1.04042	2.83511	-0.754276	0.391385	TRUE	TRUE	1.49724	1.069	0.428234
TTC23	0.076569	-0.263547	0.237403	-0.764497	0.391492	TRUE	TRUE	1.46634	1.30711	0.159234
AGAP1	0.0766556	0.790027	1.89793	-0.317879	0.391597	TRUE	TRUE	6.1223	5.03382	1.08849
AQR	0.0769978	1.16368	3.12691	-0.799552	0.3921	TRUE	TRUE	1.99131	1.51599	0.475328
OTUD7B	0.0770185	-0.564922	0.0355494	-1.16539	0.3921	TRUE	TRUE	1.83431	1.99885	-0.164541
RC3H1	0.0769886	-0.827106	0.700387	-2.3546	0.3921	TRUE	TRUE	3.29502	3.23196	0.0630534
TP53BP1	0.0768424	0.47498	1.8022	-0.852236	0.3921	TRUE	TRUE	1.42429	1.46578	-0.0414865
TENT5A	0.0771766	0.586786	2.00421	-0.830634	0.392568	TRUE	TRUE	1.54667	1.44469	0.101983
ZNF518A	0.0773593	-1.93707	-0.0474549	-3.82668	0.39316	TRUE	TRUE	2.03785	2.71986	-0.682016
ANKMY1	0.0776528	-0.519365	0.133518	-1.17225	0.393255	TRUE	TRUE	0.713974	1.23318	-0.519208
CNIH1	0.0777936	-0.22366	0.119987	-0.567306	0.393255	TRUE	TRUE	1.13298	0.810398	0.322584
KANSL3	0.0778297	0.173865	1.13645	-0.788724	0.393255	TRUE	TRUE	1.40524	1.19524	0.210005
KMT2A	0.0778502	-0.622267	1.19216	-2.43669	0.393255	TRUE	TRUE	4.43299	4.3991	0.0338826
PDZD8	0.0777949	0.54497	2.05131	-0.961372	0.393255	TRUE	TRUE	2.21447	1.99585	0.218617
SNX9	0.0777105	1.73316	3.67743	-0.211122	0.393255	TRUE	TRUE	3.80014	3.42787	0.372268
YME1L1	0.0778757	1.16599	3.27523	-0.943242	0.393255	TRUE	TRUE	2.36514	2.18818	0.176958
ZNF345	0.0779083	2.11133	6.29549	-2.07283	0.393255	TRUE	TRUE	0.808248	0.742163	0.0660855
BDP1	0.0780222	-0.898614	-0.127162	-1.67007	0.393495	TRUE	TRUE	3.38092	3.5321	-0.151179
BOD1L1	0.0782278	-1.85023	-0.436905	-3.26355	0.393528	TRUE	TRUE	3.01345	3.46945	-0.456004
DBN1	0.0782252	0.544708	2.00464	-0.915221	0.393528	TRUE	TRUE	1.1796	0.955515	0.224085
UPP1	0.0781803	0.828575	2.48217	-0.825025	0.393528	TRUE	TRUE	1.85949	1.73728	0.122205
PCM1	0.078363	0.559561	1.86601	-0.746888	0.393873	TRUE	TRUE	5.79796	5.19173	0.606223
AKAP11	0.0790506	1.43558	3.14693	-0.27578	0.394201	TRUE	TRUE	1.87726	1.67192	0.205349
BLMH	0.0790746	-0.583356	0.0450323	-1.21174	0.394201	TRUE	TRUE	1.13979	1.56428	-0.424483
GLO1	0.0788312	0.565859	2.17673	-1.04501	0.394201	TRUE	TRUE	1.83814	1.98304	-0.144896
MXRA7	0.0785036	2.16994	4.47481	-0.134941	0.394201	TRUE	TRUE	1.67621	1.45522	0.220993
OFD1	0.0790224	0.221581	1.11368	-0.67052	0.394201	TRUE	TRUE	1.90218	1.53159	0.370597
PCSK7	0.0788234	-0.568714	0.185592	-1.32302	0.394201	TRUE	TRUE	1.43675	1.30622	0.130538
PIEZO1	0.0789535	1.00056	2.66678	-0.665667	0.394201	TRUE	TRUE	1.36049	0.844532	0.515962
PODXL	0.0785677	-1.79915	1.52075	-5.11905	0.394201	TRUE	TRUE	7.76849	6.89771	0.870777
PPP1R9A	0.0790927	-0.794278	0.372623	-1.96118	0.394201	TRUE	TRUE	0.685413	1.11589	-0.430474
SLC25A3	0.0787406	2.0727	4.07167	0.0737316	0.394201	TRUE	TRUE	2.62015	1.92632	0.693826
CAAP1	0.079566	-0.115797	1.14126	-1.37285	0.39457	TRUE	TRUE	1.08386	1.15063	-0.0667757
HSPA9	0.0793081	1.23905	3.11044	-0.632334	0.39457	TRUE	TRUE	2.35003	1.70957	0.640462
KIF27	0.0794093	0.123912	0.95519	-0.707366	0.39457	TRUE	TRUE	1.02451	0.684457	0.340053
LYRM4	0.0794164	-0.0384441	0.709411	-0.7863	0.39457	TRUE	TRUE	1.32051	1.23331	0.0872068
TMEM260	0.0795053	-0.427992	0.542843	-1.39883	0.39457	TRUE	TRUE	2.39689	2.11739	0.279505
UQCC1	0.0794467	2.3111	4.6618	-0.0395934	0.39457	TRUE	TRUE	1.64575	1.76995	-0.124205
PLEKHB2	0.0797904	-0.0694792	1.03257	-1.17153	0.394625	TRUE	TRUE	1.79673	1.5277	0.269038
POU2F1	0.0797842	-1.1166	0.151981	-2.38518	0.394625	TRUE	TRUE	3.21383	3.81427	-0.600436
SMAD5	0.0798432	1.50912	3.54216	-0.523925	0.394625	TRUE	TRUE	2.33944	1.70978	0.629665
TAF8	0.0797334	-0.61044	0.115415	-1.33629	0.394625	TRUE	TRUE	0.852024	1.22744	-0.375411
LAMA4	0.0800171	-1.37053	0.164567	-2.90562	0.395155	TRUE	TRUE	2.78857	2.66104	0.127528
ADAMTS6	0.0802595	-0.171246	1.13822	-1.48071	0.396022	TRUE	TRUE	1.74778	2.22973	-0.481951
CEP63	0.0804472	-0.246111	0.288271	-0.780493	0.396289	TRUE	TRUE	0.715196	0.980918	-0.265723
LMO4	0.0804188	0.178382	0.653874	-0.29711	0.396289	TRUE	TRUE	0.978982	0.557455	0.421527
EZH1	0.080518	-0.062203	0.618377	-0.742783	0.396298	TRUE	TRUE	1.20924	1.01872	0.190521
PSMD8	0.0806494	1.95355	4.3123	-0.40521	0.396298	TRUE	TRUE	1.01344	0.813182	0.200259
ZNF609	0.0806167	-1.1566	0.855422	-3.16862	0.396298	TRUE	TRUE	3.98403	5.64249	-1.65845
AC104389.4	0.081143	-1.08643	0.0414592	-2.21431	0.397629	TRUE	TRUE	1.11565	1.09169	0.0239545
GTPBP10	0.0813404	2.08936	4.76551	-0.586796	0.397629	TRUE	TRUE	1.08759	0.85347	0.234121
KLHL9	0.0813702	0.411908	2.15168	-1.32786	0.397629	TRUE	TRUE	1.412	1.45271	-0.0407063
NLK	0.0813475	0.469865	0.975225	-0.0354954	0.397629	TRUE	TRUE	7.11911	7.6583	-0.539198
OPHN1	0.0811405	-1.05209	0.489169	-2.59335	0.397629	TRUE	TRUE	2.30905	2.88961	-0.580558
RSPRY1	0.0811233	1.03813	2.85904	-0.782789	0.397629	TRUE	TRUE	1.56825	1.45955	0.108704
TM9SF4	0.0813896	-0.630454	0.350385	-1.61129	0.397629	TRUE	TRUE	1.37338	1.44615	-0.0727729
CERS2	0.0815467	-0.367879	0.516837	-1.25259	0.397809	TRUE	TRUE	1.04887	1.34589	-0.297025
POLA1	0.0815605	-0.947503	-0.10899	-1.78602	0.397809	TRUE	TRUE	2.06802	2.02037	0.0476574
TENT2	0.08171	-2.08106	0.0810908	-4.24322	0.397983	TRUE	TRUE	4.13454	4.19779	-0.0632491
VWA8	0.0817304	-1.05292	0.388403	-2.49424	0.397983	TRUE	TRUE	1.55859	2.27181	-0.71322
PIR	0.0818155	-0.536292	0.1438	-1.21638	0.39807	TRUE	TRUE	0.976914	1.50668	-0.529769
CBR4	0.0819342	-2.1541	-0.324213	-3.98399	0.398321	TRUE	TRUE	1.70227	2.47612	-0.773852
DTWD1	0.0823132	-0.439845	0.113463	-0.993154	0.398721	TRUE	TRUE	1.37335	1.03317	0.340186
MFF	0.0824197	-1.04182	-0.104095	-1.97955	0.398721	TRUE	TRUE	2.07024	1.79029	0.279952
MICAL3	0.0822767	0.946308	2.70487	-0.812251	0.398721	TRUE	TRUE	3.43938	3.26661	0.172764
NAA50	0.082405	1.75192	3.98703	-0.483203	0.398721	TRUE	TRUE	2.22301	1.26328	0.959727
SET	0.0823485	-0.00166829	1.12421	-1.12755	0.398721	TRUE	TRUE	2.45385	1.92734	0.526514
SLC25A37	0.082178	0.0220044	1.12331	-1.0793	0.398721	TRUE	TRUE	2.19523	1.54857	0.646659
CNOT7	0.0825684	-0.494803	0.660902	-1.65051	0.398789	TRUE	TRUE	0.893316	0.960883	-0.0675678
MORF4L1	0.0825678	1.15975	2.09732	0.222176	0.398789	TRUE	TRUE	4.04715	3.6919	0.35525
KANK2	0.0828679	1.45009	3.75671	-0.856534	0.398936	TRUE	TRUE	0.989922	0.714609	0.275314
NECTIN2	0.082865	2.07636	3.93936	0.213358	0.398936	TRUE	TRUE	3.13138	2.91416	0.217214
ORC4	0.0827556	-0.703329	0.51423	-1.92089	0.398936	TRUE	TRUE	1.68642	1.66086	0.0255685
PTP4A2	0.0828251	0.812371	2.29002	-0.665277	0.398936	TRUE	TRUE	1.18565	0.485978	0.699672
DNAJB2	0.083219	0.188013	0.72052	-0.344495	0.399081	TRUE	TRUE	1.23567	0.323986	0.911684
EPC2	0.0833017	-1.51771	-0.0682113	-2.9672	0.399081	TRUE	TRUE	3.44116	3.35929	0.081872
MALT1	0.0832505	1.85941	3.18238	0.536442	0.399081	TRUE	TRUE	3.39623	2.97377	0.422452
SNX7	0.0832432	0.197076	0.770217	-0.376065	0.399081	TRUE	TRUE	1.17769	0.548363	0.629329
TMLHE	0.0832598	-0.424465	0.166652	-1.01558	0.399081	TRUE	TRUE	0.756536	1.47415	-0.717617
ZMYND11	0.0832745	1.05576	2.16284	-0.0513238	0.399081	TRUE	TRUE	4.66195	3.79547	0.866487
CRKL	0.0836634	-0.0390431	0.379511	-0.457597	0.399523	TRUE	TRUE	0.98221	0.651767	0.330443
LDHA	0.0836126	-0.882427	-0.114536	-1.65032	0.399523	TRUE	TRUE	2.9415	2.81433	0.127178
SLC9A8	0.0835955	0.652503	2.76127	-1.45627	0.399523	TRUE	TRUE	0.823396	0.889407	-0.0660106
TRMT10B	0.0834654	-0.92645	0.150439	-2.00334	0.399523	TRUE	TRUE	0.819146	1.28005	-0.460907
LENG8	0.0837978	1.93279	4.15806	-0.292488	0.399843	TRUE	TRUE	1.46232	1.02562	0.436698
RELA	0.0838908	1.94283	4.30088	-0.415207	0.399965	TRUE	TRUE	1.62249	1.32934	0.293146
SP4	0.0839736	2.31254	5.06361	-0.438529	0.400038	TRUE	TRUE	1.34639	0.988824	0.35757
IMMT	0.084137	-0.669999	0.358617	-1.69861	0.400495	TRUE	TRUE	1.89929	1.52666	0.372622
CRLF3	0.0845176	-0.755232	0.508654	-2.01912	0.401141	TRUE	TRUE	1.14467	1.08456	0.0601122
NDST1	0.0845433	-0.470022	0.0696202	-1.00966	0.401141	TRUE	TRUE	1.44519	1.45403	-0.00884835
TM9SF2	0.0844218	0.00175083	1.28301	-1.27951	0.401141	TRUE	TRUE	3.35676	2.40685	0.949902
ZNF761	0.084445	-0.160801	0.431857	-0.753458	0.401141	TRUE	TRUE	1.56833	0.945631	0.6227
HADHA	0.084762	0.0156143	1.85899	-1.82776	0.401216	TRUE	TRUE	1.89802	1.97179	-0.0737727
VPS13C	0.0846363	0.0228302	1.99317	-1.94751	0.401216	TRUE	TRUE	4.9888	5.15582	-0.167018
ZNF266	0.084736	0.698001	2.10456	-0.708557	0.401216	TRUE	TRUE	1.1912	0.510621	0.680578
TNXB	0.0849171	1.9371	4.0627	-0.188504	0.401629	TRUE	TRUE	2.61059	2.0687	0.541892
SURF4	0.0851587	-0.0280149	1.49816	-1.55419	0.402451	TRUE	TRUE	1.94701	1.34772	0.599288
BTNL9	0.0853704	-1.23062	0.876756	-3.33799	0.40313	TRUE	TRUE	6.03255	4.97622	1.05633
PSD3	0.0855099	-0.800433	0.104202	-1.70507	0.403468	TRUE	TRUE	1.57105	2.33912	-0.76807
C2CD3	0.0856987	-0.615619	0.429414	-1.66065	0.403805	TRUE	TRUE	1.18993	1.38763	-0.197699
CIAO1	0.0857856	-0.921924	0.341439	-2.18529	0.403805	TRUE	TRUE	0.845801	1.00899	-0.163189
EXOC4	0.0857611	-2.85448	0.25932	-5.96827	0.403805	TRUE	TRUE	6.60439	7.02815	-0.42376
DPY19L1	0.0859304	1.37491	3.20826	-0.458436	0.404166	TRUE	TRUE	3.01944	2.19917	0.820276
DENR	0.0861699	-1.64063	-0.159094	-3.12217	0.404783	TRUE	TRUE	1.33456	1.73997	-0.40541
ZFYVE9	0.086198	-0.85779	0.370691	-2.08627	0.404783	TRUE	TRUE	2.12456	2.16466	-0.0401029
PRPF40B	0.0865496	-0.412708	0.159279	-0.984696	0.406112	TRUE	TRUE	0.835814	1.42977	-0.593956
ACBD3	0.0868007	-0.0988439	1.779	-1.97669	0.406647	TRUE	TRUE	1.68721	1.82974	-0.142528
NDUFV1	0.086749	-0.959656	0.291563	-2.21087	0.406647	TRUE	TRUE	0.968828	1.19239	-0.223566
ST5	0.0869408	0.0888562	1.12806	-0.950348	0.406982	TRUE	TRUE	1.1016	0.919514	0.182087
AL158152.2	0.0870727	0.697955	2.07904	-0.683134	0.407152	TRUE	TRUE	2.081	1.49938	0.581617
RSAD2	0.0871144	-1.19961	-0.0418678	-2.35734	0.407152	TRUE	TRUE	1.25174	1.5586	-0.306861
IQGAP1	0.0873893	1.00857	2.39524	-0.378099	0.408115	TRUE	TRUE	6.54823	5.50501	1.04322
RASSF1	0.087509	-0.151438	0.373299	-0.676176	0.408352	TRUE	TRUE	1.54372	1.3965	0.147222
OSBPL10	0.0875856	-0.94537	0.247226	-2.13797	0.408389	TRUE	TRUE	2.48565	3.11722	-0.631573
ADCY9	0.0877693	-0.262212	1.66127	-2.18569	0.408924	TRUE	TRUE	1.63699	1.66492	-0.0279382
ENY2	0.0880198	1.15438	2.91153	-0.60276	0.409769	TRUE	TRUE	2.03739	1.16088	0.876511
SHROOM2	0.0881378	-1.03103	-0.00624305	-2.05581	0.409996	TRUE	TRUE	2.9105	3.18383	-0.273327
AL138752.2	0.0882409	-0.959809	0.155908	-2.07553	0.410154	TRUE	TRUE	0.777584	0.914178	-0.136594
CALCOCO1	0.0887322	1.32205	3.236	-0.591897	0.411063	TRUE	TRUE	1.2413	0.779789	0.461508
CAMKMT	0.0888298	-1.00058	-0.107505	-1.89365	0.411063	TRUE	TRUE	3.94535	4.04413	-0.0987773
CRIM1	0.0885865	0.741306	1.61055	-0.127932	0.411063	TRUE	TRUE	9.13604	8.86567	0.27037
NET1	0.0887132	0.434717	2.84585	-1.97641	0.411063	TRUE	TRUE	4.48219	3.17064	1.31156
TIMP1	0.0888523	-0.226038	0.472902	-0.924978	0.411063	TRUE	TRUE	1.07049	0.732643	0.337843
TPM1	0.0888413	1.70209	2.95239	0.451788	0.411063	TRUE	TRUE	6.20825	4.79467	1.41358
AC017101.1	0.0889817	0.448503	1.48118	-0.584179	0.411341	TRUE	TRUE	0.924093	0.713583	0.21051
WLS	0.0891131	-0.938747	0.0376369	-1.91513	0.411627	TRUE	TRUE	2.38632	2.08835	0.297965
MRS2	0.0892686	2.34126	6.33551	-1.65299	0.412025	TRUE	TRUE	0.8679	0.877497	-0.00959735
KIAA1841	0.0897286	-0.680872	0.0956329	-1.45738	0.413826	TRUE	TRUE	1.65353	1.88471	-0.231183
ARHGAP21	0.0900998	-1.13033	-0.135477	-2.12518	0.414255	TRUE	TRUE	3.36288	3.93206	-0.569178
MIA2	0.08995	-0.695988	0.391363	-1.78334	0.414255	TRUE	TRUE	2.1307	3.25638	-1.12568
PHLDB2	0.0900608	1.23328	3.01767	-0.551123	0.414255	TRUE	TRUE	3.27564	2.36327	0.912372
ZNF106	0.090101	0.50553	1.65687	-0.645806	0.414255	TRUE	TRUE	2.65109	1.84822	0.802866
IFI44	0.0902648	-2.14038	-0.339616	-3.94115	0.414613	TRUE	TRUE	2.97591	4.09471	-1.1188
STARD4	0.0903186	2.66462	5.50579	-0.176554	0.414613	TRUE	TRUE	2.89171	2.92646	-0.0347468
PDCL	0.0904906	0.150897	1.57773	-1.27594	0.414824	TRUE	TRUE	1.0509	1.16185	-0.110942
TRIQK	0.0905045	-0.901521	0.180085	-1.98313	0.414824	TRUE	TRUE	1.49267	2.08555	-0.592873
ARHGAP35	0.0908498	-0.483696	0.149146	-1.11654	0.415444	TRUE	TRUE	1.47295	1.86922	-0.396268
PRDX1	0.0907585	2.00659	3.88694	0.126236	0.415444	TRUE	TRUE	4.13729	2.56115	1.57614
PSMB8	0.0907886	0.703172	2.09087	-0.68453	0.415444	TRUE	TRUE	1.12454	1.10655	0.0179909
SLC9A3R2	0.0910347	-0.660804	0.123281	-1.44489	0.415968	TRUE	TRUE	6.13728	3.85199	2.28529
SSBP2	0.0911055	1.38837	2.5729	0.203834	0.415971	TRUE	TRUE	6.57841	5.72832	0.850091
ARNTL2	0.0917359	1.2615	3.26284	-0.739843	0.416517	TRUE	TRUE	1.38135	1.40218	-0.0208314
CUL4A	0.0917303	-0.303902	0.107472	-0.715275	0.416517	TRUE	TRUE	2.8543	2.53884	0.315465
DAZAP1	0.0914235	0.997176	2.61305	-0.618698	0.416517	TRUE	TRUE	1.82678	1.22854	0.598233
FAF2	0.0917869	-0.0595012	0.738333	-0.857335	0.416517	TRUE	TRUE	1.83076	1.16583	0.664926
IMPAD1	0.0917555	-0.197171	0.122436	-0.516778	0.416517	TRUE	TRUE	1.25451	1.31893	-0.0644174
MCRIP1	0.0916134	0.173449	1.53128	-1.18438	0.416517	TRUE	TRUE	1.7188	1.12287	0.595923
NDRG2	0.0916347	-0.62	0.245471	-1.48547	0.416517	TRUE	TRUE	0.824222	1.30243	-0.478206
THRA	0.0913668	1.82895	4.13312	-0.475229	0.416517	TRUE	TRUE	1.08703	1.02752	0.0595086
BRD9	0.0922244	2.09684	5.10669	-0.913008	0.418183	TRUE	TRUE	1.0404	0.896955	0.143444
DUSP5	0.0925078	2.51843	5.61948	-0.582612	0.418994	TRUE	TRUE	1.40153	1.47609	-0.074561
HGS	0.0927564	0.606623	2.09437	-0.881124	0.418994	TRUE	TRUE	1.02388	0.84154	0.182339
LNPK	0.0927021	-0.645461	0.0323261	-1.32325	0.418994	TRUE	TRUE	1.23038	1.26693	-0.036547
PRICKLE2	0.0927243	0.0114643	0.477915	-0.454986	0.418994	TRUE	TRUE	6.39046	7.09744	-0.706973
RPS15	0.0926962	2.11235	4.02963	0.195074	0.418994	TRUE	TRUE	4.92842	3.46345	1.46497
NFE2L1	0.0930255	1.90336	4.05095	-0.244227	0.419889	TRUE	TRUE	1.87895	1.85069	0.028259
GAB2	0.0932494	-1.49859	-0.265007	-2.73217	0.419941	TRUE	TRUE	1.43999	2.17347	-0.733485
TRPS1	0.0931218	1.13187	2.21256	0.0511883	0.419941	TRUE	TRUE	4.05245	4.32052	-0.268065
UBE2J2	0.0932143	-0.167714	0.322837	-0.658266	0.419941	TRUE	TRUE	0.969726	0.60504	0.364686
FBXO3	0.0934335	0.631718	2.39429	-1.13086	0.420143	TRUE	TRUE	1.86377	1.49237	0.371401
PEAR1	0.0934944	1.39102	3.38058	-0.598541	0.420143	TRUE	TRUE	1.88025	1.39156	0.488683
THUMPD3-AS1	0.0935068	-0.690282	0.289834	-1.6704	0.420143	TRUE	TRUE	2.28329	1.75881	0.524478
PSMD14	0.0938406	0.845029	2.95251	-1.26246	0.421324	TRUE	TRUE	2.0563	1.88524	0.171055
DCLRE1C	0.0939995	-0.306975	0.143677	-0.757627	0.421718	TRUE	TRUE	0.821373	0.869687	-0.0483141
ARID1B	0.0941044	-3.25283	-0.286383	-6.21928	0.421869	TRUE	TRUE	7.86591	7.43486	0.431044
PCF11	0.0942379	1.80427	3.26665	0.341897	0.422149	TRUE	TRUE	2.51245	2.40568	0.106773
SULT1C4	0.09438	-0.507982	0.162144	-1.17811	0.422466	TRUE	TRUE	0.753664	1.23367	-0.480009
SEC23B	0.0944608	-0.471868	0.220246	-1.16398	0.422509	TRUE	TRUE	0.904034	1.0109	-0.106867
ICE1	0.0948252	-0.288583	1.35464	-1.93181	0.423113	TRUE	TRUE	2.85621	2.35379	0.502412
IER3	0.09484	-0.627794	0.535532	-1.79112	0.423113	TRUE	TRUE	1.00557	1.16583	-0.160261
PDHX	0.0947623	-0.295404	0.495357	-1.08617	0.423113	TRUE	TRUE	1.25155	1.58956	-0.338002
PIK3CB	0.0948812	1.00606	2.83779	-0.82568	0.423113	TRUE	TRUE	3.44229	2.46507	0.977217
ARSG	0.095043	-0.857733	1.02376	-2.73923	0.423516	TRUE	TRUE	1.3022	2.1271	-0.824903
RBBP4	0.095363	-0.394279	0.755813	-1.54437	0.424623	TRUE	TRUE	2.14913	1.92732	0.221813
MAST4	0.0955577	0.509687	2.05617	-1.0368	0.425171	TRUE	TRUE	5.46623	4.93361	0.532618
CNTRL	0.0958083	-0.141382	1.11284	-1.3956	0.425542	TRUE	TRUE	1.34035	1.62014	-0.279782
EIF2AK1	0.0957733	-0.204495	0.118719	-0.527709	0.425542	TRUE	TRUE	0.841108	1.23259	-0.391479
FCHO2	0.0959281	-1.19942	-0.187728	-2.21111	0.425542	TRUE	TRUE	5.08217	5.09262	-0.0104497
INTS10	0.0959271	-1.55253	-0.137747	-2.96731	0.425542	TRUE	TRUE	1.68656	2.17736	-0.490806
SKAP2	0.0961332	-1.04251	0.154183	-2.23919	0.426133	TRUE	TRUE	3.16979	2.8603	0.309489
PRCP	0.0962578	-0.482868	0.615084	-1.58082	0.426367	TRUE	TRUE	1.17365	1.21322	-0.0395721
RAB5B	0.096374	1.05252	2.77863	-0.673585	0.426563	TRUE	TRUE	1.36212	0.633208	0.728913
SQSTM1	0.096592	1.91434	3.48857	0.340116	0.427209	TRUE	TRUE	4.95324	3.11124	1.84199
URI1	0.0968196	-0.129896	1.22812	-1.48791	0.427896	TRUE	TRUE	3.35339	2.61533	0.738057
C11orf58	0.0969807	0.140634	1.60551	-1.32424	0.428092	TRUE	TRUE	2.84629	2.47278	0.373512
VRK2	0.0970082	-1.36742	-0.272991	-2.46185	0.428092	TRUE	TRUE	3.01417	2.96933	0.0448319
IFI35	0.0971474	-0.598215	0.346319	-1.54275	0.428388	TRUE	TRUE	1.11021	0.818523	0.291683
OBSCN	0.0975846	0.0841923	0.751038	-0.582653	0.429039	TRUE	TRUE	0.993418	0.76276	0.230658
PRDM1	0.0973778	1.05344	3.18382	-1.07695	0.429039	TRUE	TRUE	1.12727	1.18963	-0.0623583
PRDM4	0.0975178	-0.210899	0.244429	-0.666227	0.429039	TRUE	TRUE	0.948287	0.777959	0.170329
TMEM132C	0.0974569	0.652901	3.38028	-2.07447	0.429039	TRUE	TRUE	6.04094	4.65097	1.38996
C9orf40	0.0977159	1.08998	3.3732	-1.19324	0.429298	TRUE	TRUE	1.06046	0.520538	0.539917
RBM41	0.0978204	-0.463798	0.825453	-1.75305	0.42944	TRUE	TRUE	1.06515	1.50709	-0.441936
ATAD2	0.098122	0.0125703	0.820649	-0.795509	0.429809	TRUE	TRUE	1.41666	1.17065	0.246011
KALRN	0.0981166	1.97788	3.97001	-0.0142539	0.429809	TRUE	TRUE	4.84951	4.18786	0.661643
LIX1L	0.0981168	2.11505	4.68186	-0.451762	0.429809	TRUE	TRUE	1.20736	1.13862	0.0687418
MIOS	0.0984395	1.18477	3.29561	-0.926064	0.430738	TRUE	TRUE	0.924997	0.85818	0.0668168
WASHC2A	0.0984793	-0.306108	0.0902596	-0.702476	0.430738	TRUE	TRUE	1.11433	1.41366	-0.299327
CCDC82	0.098821	2.19307	4.1446	0.241536	0.431914	TRUE	TRUE	2.24129	2.18738	0.0539058
AIDA	0.099291	0.1204	0.602081	-0.361282	0.433649	TRUE	TRUE	0.967826	0.847055	0.120771
SEC24A	0.0993969	-0.0529042	0.251489	-0.357297	0.433792	TRUE	TRUE	1.28996	0.980334	0.309624
ERO1B	0.0995069	-0.0286535	0.312973	-0.37028	0.433953	TRUE	TRUE	1.49237	0.835346	0.657026
AKAP12	0.0997504	2.00267	3.74282	0.262528	0.434695	TRUE	TRUE	5.71958	5.18883	0.530749
TGFBRAP1	0.0999375	-0.520257	0.206616	-1.24713	0.43519	TRUE	TRUE	0.732471	1.07683	-0.344357
LUC7L2	0.100126	-0.237812	0.391168	-0.866793	0.43569	TRUE	TRUE	0.905531	1.03474	-0.129213
KRBOX4	0.10032	-1.47843	-0.218674	-2.73818	0.436213	TRUE	TRUE	1.20115	1.64622	-0.445069
ATG7	0.100406	1.97214	3.61342	0.330855	0.436259	TRUE	TRUE	3.73776	2.7985	0.939257
EHD4	0.100477	1.6753	3.90352	-0.552924	0.436259	TRUE	TRUE	1.45519	1.14638	0.308813
UBE2D1	0.100657	-0.0263312	0.0388337	-0.0914962	0.436722	TRUE	TRUE	1.07839	0.946239	0.132151
RMDN1	0.10089	-0.574845	0.425081	-1.57477	0.437094	TRUE	TRUE	0.857472	1.36082	-0.503351
STK40	0.100868	0.296339	1.39667	-0.80399	0.437094	TRUE	TRUE	1.19912	0.989536	0.209589
APC	0.102045	-1.37319	0.0580017	-2.80437	0.437151	TRUE	TRUE	1.93789	2.54161	-0.60372
C9orf78	0.101522	1.7022	3.92725	-0.522843	0.437151	TRUE	TRUE	1.24182	0.674378	0.567439
GRN	0.101514	1.18937	3.17914	-0.800402	0.437151	TRUE	TRUE	1.81704	1.37308	0.443965
IPPK	0.102083	0.826384	2.24758	-0.594812	0.437151	TRUE	TRUE	1.91562	0.75462	1.161
ITGB3BP	0.101685	-0.867223	0.334034	-2.06848	0.437151	TRUE	TRUE	0.756602	0.966904	-0.210302
KIAA1191	0.102048	-0.134657	0.864436	-1.13375	0.437151	TRUE	TRUE	1.00622	0.858824	0.147397
PPA2	0.101903	-0.495561	0.417704	-1.40883	0.437151	TRUE	TRUE	2.98999	3.14746	-0.157471
PTPN1	0.10165	1.97156	3.81299	0.130129	0.437151	TRUE	TRUE	2.39313	2.41089	-0.0177666
PXK	0.101449	-0.419767	0.377298	-1.21683	0.437151	TRUE	TRUE	1.45174	1.55792	-0.106176
RBM17	0.101217	-0.335166	1.32741	-1.99774	0.437151	TRUE	TRUE	4.1408	3.67982	0.460981
SDF2	0.10118	-1.04407	0.237349	-2.3255	0.437151	TRUE	TRUE	0.69263	1.24406	-0.551434
SLC25A24	0.101824	-1.2041	-0.0758191	-2.33238	0.437151	TRUE	TRUE	1.92038	1.61876	0.301621
TAF3	0.101235	-0.935337	0.534342	-2.40502	0.437151	TRUE	TRUE	2.98484	3.05295	-0.0681091
TBRG1	0.101858	-1.35873	-0.0244554	-2.69301	0.437151	TRUE	TRUE	1.77634	2.45436	-0.678026
TNFRSF10D	0.10152	0.943622	2.75268	-0.865437	0.437151	TRUE	TRUE	3.16599	2.93479	0.231198
USP34	0.100996	0.208263	1.1089	-0.692377	0.437151	TRUE	TRUE	7.284	7.90309	-0.619089
PIKFYVE	0.102313	1.06491	2.89045	-0.760638	0.437506	TRUE	TRUE	3.41032	2.822	0.588322
ZC3H13	0.102283	1.2593	3.16032	-0.64171	0.437506	TRUE	TRUE	3.37047	2.51007	0.860403
KIF9-AS1	0.102419	-0.0808358	0.0774366	-0.239108	0.437643	TRUE	TRUE	0.982142	0.797863	0.184279
BTBD9	0.103665	1.60713	3.30113	-0.0868781	0.438242	TRUE	TRUE	4.00651	4.22526	-0.218749
CD34	0.103369	-0.759246	1.39231	-2.9108	0.438242	TRUE	TRUE	5.29318	4.61921	0.673967
EFTUD2	0.10359	0.81721	2.89793	-1.26351	0.438242	TRUE	TRUE	0.912716	0.606922	0.305794
FAM193A	0.102978	0.827862	2.53881	-0.883082	0.438242	TRUE	TRUE	2.63078	2.42592	0.204863
FBXW5	0.103885	0.643724	2.17449	-0.887045	0.438242	TRUE	TRUE	1.32528	0.515561	0.809723
FGD5-AS1	0.103906	-0.0820489	0.0646952	-0.228793	0.438242	TRUE	TRUE	1.87926	1.7491	0.13016
GPBP1	0.103908	1.70643	3.58927	-0.176409	0.438242	TRUE	TRUE	5.13163	3.85746	1.27417
GTF2F2	0.103986	1.44779	3.72032	-0.824749	0.438242	TRUE	TRUE	1.39909	1.4132	-0.0141174
LINC01376	0.103646	-0.318527	0.242531	-0.879584	0.438242	TRUE	TRUE	1.79085	1.78559	0.00526596
MICA	0.103463	0.803268	2.38032	-0.773783	0.438242	TRUE	TRUE	1.22815	0.885051	0.343104
MYDGF	0.102981	-0.150167	0.112006	-0.41234	0.438242	TRUE	TRUE	1.21657	1.26106	-0.044496
PKIG	0.103249	1.11379	2.87664	-0.64906	0.438242	TRUE	TRUE	3.23722	2.80914	0.428074
PLCL2	0.103759	0.789378	2.41489	-0.836136	0.438242	TRUE	TRUE	1.44108	0.708242	0.732841
PLLP	0.104037	1.95677	4.02079	-0.107248	0.438242	TRUE	TRUE	2.8658	1.45167	1.41413
PRDM10	0.103853	0.0281257	1.37433	-1.31807	0.438242	TRUE	TRUE	0.844879	0.975901	-0.131022
RIC8B	0.102733	-0.0872455	0.588947	-0.763438	0.438242	TRUE	TRUE	1.83571	2.03034	-0.194636
SKIL	0.103027	0.628362	2.41914	-1.16242	0.438242	TRUE	TRUE	3.40529	2.05386	1.35143
SMAD3	0.103439	1.09156	2.91803	-0.734915	0.438242	TRUE	TRUE	3.06335	3.20353	-0.140186
TMEM267	0.103479	0.541073	2.14858	-1.06643	0.438242	TRUE	TRUE	1.08969	0.979856	0.10983
ZNF780B	0.102996	-0.402026	0.189533	-0.993586	0.438242	TRUE	TRUE	1.09692	1.08752	0.00940361
AKAP7	0.10464	-0.940161	0.0428235	-1.92315	0.438965	TRUE	TRUE	0.813009	1.33741	-0.5244
FBH1	0.104635	-0.450261	0.158582	-1.0591	0.438965	TRUE	TRUE	1.77247	1.6537	0.118775
MMP24OS	0.104456	-0.854371	0.11159	-1.82033	0.438965	TRUE	TRUE	1.01947	1.1882	-0.168735
PRKACB	0.104417	-1.76772	-0.138717	-3.39673	0.438965	TRUE	TRUE	3.90877	3.72868	0.180094
TNS1	0.104653	-0.309036	1.40395	-2.02202	0.438965	TRUE	TRUE	3.95681	4.59678	-0.639972
TSC1	0.104349	-0.406537	0.111071	-0.924145	0.438965	TRUE	TRUE	1.38406	1.68541	-0.301354
IARS	0.104826	-0.846288	0.018715	-1.71129	0.43907	TRUE	TRUE	1.45815	1.59944	-0.141289
PSAP	0.104774	1.19575	3.31446	-0.922957	0.43907	TRUE	TRUE	3.72715	2.68895	1.0382
COPZ1	0.104994	0.0502081	1.04036	-0.939944	0.439204	TRUE	TRUE	1.07225	0.615538	0.456711
COX7B	0.10501	-1.2027	0.696756	-3.10216	0.439204	TRUE	TRUE	0.925408	0.708021	0.217387
P4HA1	0.10508	-0.922927	0.808513	-2.65437	0.439204	TRUE	TRUE	3.21058	2.52975	0.680828
GABPB1-AS1	0.105316	-0.619005	0.0630645	-1.30107	0.43988	TRUE	TRUE	1.09238	1.45529	-0.362916
PPM1D	0.105492	0.347265	1.77235	-1.07782	0.440306	TRUE	TRUE	1.89239	2.14056	-0.248178
CDK2AP2	0.105785	-0.525916	0.623942	-1.67577	0.440725	TRUE	TRUE	1.23437	0.905988	0.32838
DNAJA1	0.105744	1.78783	3.08932	0.486341	0.440725	TRUE	TRUE	4.98481	3.56602	1.41879
EPS15	0.105816	-1.2607	-0.147976	-2.37343	0.440725	TRUE	TRUE	4.81163	4.80108	0.0105547
ACAT1	0.106064	-0.388734	0.268451	-1.04592	0.44145	TRUE	TRUE	2.11157	1.75162	0.35995
DENND3	0.106619	1.48317	3.30678	-0.340433	0.442276	TRUE	TRUE	4.44215	3.89891	0.543242
DPYD	0.106519	-2.19019	0.00507911	-4.38545	0.442276	TRUE	TRUE	5.77507	5.87297	-0.0978915
FLYWCH1	0.106646	0.474282	2.18485	-1.23629	0.442276	TRUE	TRUE	0.843781	0.983349	-0.139568
ILKAP	0.106785	1.08506	2.99346	-0.823337	0.442276	TRUE	TRUE	1.71537	1.49449	0.22088
MAP4K5	0.106747	-0.504851	0.00919596	-1.0189	0.442276	TRUE	TRUE	4.04114	3.56935	0.471784
TES	0.106591	1.50321	3.52031	-0.513888	0.442276	TRUE	TRUE	1.63633	1.19825	0.438073
ZSWIM5	0.106395	-0.904517	0.246797	-2.05583	0.442276	TRUE	TRUE	3.98565	3.43626	0.549393
ZCCHC17	0.106929	1.21256	3.15088	-0.725756	0.442567	TRUE	TRUE	1.3546	1.16087	0.193728
OCLN	0.107111	0.662022	1.58411	-0.260062	0.4427	TRUE	TRUE	3.48282	3.04826	0.434553
PATJ	0.107069	-0.440536	0.66858	-1.54965	0.4427	TRUE	TRUE	1.81546	1.88511	-0.0696502
ERAP1	0.107326	0.944305	2.94107	-1.05246	0.442978	TRUE	TRUE	0.89204	0.931402	-0.0393617
TSPAN4	0.107327	-0.440032	0.0787334	-0.958798	0.442978	TRUE	TRUE	1.299	1.5035	-0.204497
NOVA1	0.107544	-2.11133	-0.423881	-3.79878	0.443561	TRUE	TRUE	3.94676	4.25764	-0.310874
EIF4ENIF1	0.107649	-0.657715	0.126284	-1.44171	0.443687	TRUE	TRUE	1.1591	1.17074	-0.0116417
LINC00472	0.107762	0.905286	2.49331	-0.682735	0.443847	TRUE	TRUE	1.36012	0.745109	0.615011
AL139383.1	0.107874	-0.335253	0.266342	-0.936847	0.443997	TRUE	TRUE	0.713745	1.17811	-0.464365
AC139887.2	0.108164	-0.746197	0.0831789	-1.57557	0.444645	TRUE	TRUE	1.84198	1.99733	-0.155344
STARD9	0.108256	-0.718199	0.433958	-1.87036	0.444645	TRUE	TRUE	1.22563	1.52341	-0.297773
TLK1	0.10823	1.60219	3.50084	-0.296459	0.444645	TRUE	TRUE	3.47941	2.48095	0.998462
GLUD1	0.108507	1.74147	3.4273	0.0556473	0.44475	TRUE	TRUE	3.58864	3.06855	0.520093
PPM1B	0.108381	-0.415788	1.04015	-1.87172	0.44475	TRUE	TRUE	2.20675	2.25293	-0.046172
RASA1	0.108441	-1.00798	0.409899	-2.42586	0.44475	TRUE	TRUE	4.24693	4.1292	0.117732
BCL7B	0.108819	0.00826465	0.701631	-0.685102	0.444864	TRUE	TRUE	0.937787	0.614575	0.323212
FRYL	0.108785	-2.39746	1.62035	-6.41526	0.444864	TRUE	TRUE	7.63008	7.93618	-0.306097
HDLBP	0.108835	-0.669176	0.678499	-2.01685	0.444864	TRUE	TRUE	2.80449	2.74561	0.0588848
MRPS31	0.108737	2.05081	4.11108	-0.0094596	0.444864	TRUE	TRUE	2.02674	1.343	0.683739
CDC42EP4	0.108997	1.24403	3.08893	-0.600868	0.445223	TRUE	TRUE	2.01853	0.918134	1.1004
TBPL1	0.10928	-1.00648	0.220671	-2.23363	0.446068	TRUE	TRUE	1.66424	1.93468	-0.270437
ABLIM1	0.109445	0.143305	0.621843	-0.335233	0.446437	TRUE	TRUE	7.46746	6.98568	0.481783
MOV10	0.109604	0.171793	1.22983	-0.886243	0.446777	TRUE	TRUE	1.48345	1.17305	0.310409
STX3	0.109747	0.14141	1.82362	-1.54081	0.447054	TRUE	TRUE	2.64397	2.60935	0.0346144
SINHCAF	0.109864	-0.60018	0.136407	-1.33677	0.447222	TRUE	TRUE	1.15976	1.0442	0.115562
SLK	0.110008	1.54002	3.60336	-0.523314	0.447502	TRUE	TRUE	3.55472	2.7369	0.817815
SHISA5	0.110135	0.516459	2.11729	-1.08437	0.447709	TRUE	TRUE	3.29727	3.24695	0.0503224
JAK1	0.110317	1.70206	3.05252	0.351597	0.448145	TRUE	TRUE	5.70497	4.31302	1.39195
DNAJC17	0.110809	0.243548	0.906356	-0.41926	0.449833	TRUE	TRUE	1.0088	0.49001	0.518789
SREK1IP1	0.111055	0.753599	2.37994	-0.872742	0.450526	TRUE	TRUE	1.25131	0.833743	0.417563
GLCE	0.111411	-0.262966	1.50292	-2.02885	0.450874	TRUE	TRUE	1.56157	1.94383	-0.382263
GPCPD1	0.111388	-0.701447	0.984891	-2.38778	0.450874	TRUE	TRUE	6.18314	5.69794	0.485209
LINC01515	0.111445	2.37991	6.63584	-1.87603	0.450874	TRUE	TRUE	1.04151	0.966772	0.0747356
MTCH2	0.111329	1.50867	3.62483	-0.607481	0.450874	TRUE	TRUE	1.11519	0.716533	0.398653
APOD	0.111673	2.23391	4.79235	-0.32453	0.451385	TRUE	TRUE	1.12643	0.913311	0.213117
GLI3	0.111724	-0.638376	0.118883	-1.39563	0.451385	TRUE	TRUE	1.14925	1.48973	-0.34048
MGAT4A	0.111827	1.71059	3.72715	-0.305971	0.451497	TRUE	TRUE	4.75018	4.98499	-0.234813
COL18A1	0.111974	0.389019	1.74215	-0.964112	0.451781	TRUE	TRUE	2.74939	2.95595	-0.206556
BANF1	0.112384	2.16724	4.33431	0.000177064	0.452968	TRUE	TRUE	1.65929	0.931282	0.728011
KLHL8	0.112421	-1.06345	0.011534	-2.13843	0.452968	TRUE	TRUE	1.04632	1.55586	-0.509539
FER	0.112916	0.424737	2.02386	-1.17438	0.453423	TRUE	TRUE	5.5922	4.89146	0.700735
GSR	0.112879	-0.659923	0.336064	-1.65591	0.453423	TRUE	TRUE	0.903549	1.14753	-0.243982
TRPM6	0.112759	0.405009	2.1149	-1.30489	0.453423	TRUE	TRUE	2.49517	2.637	-0.141834
WDFY3	0.112629	-1.71023	-0.356791	-3.06368	0.453423	TRUE	TRUE	5.99558	6.11786	-0.122277
WSB1	0.112889	-1.39903	1.22369	-4.02176	0.453423	TRUE	TRUE	6.74365	7.1874	-0.443749
CASKIN2	0.113138	1.63071	3.74373	-0.482322	0.45381	TRUE	TRUE	2.09952	1.13655	0.962966
PPTC7	0.113166	0.490317	2.24196	-1.26133	0.45381	TRUE	TRUE	0.862154	0.90342	-0.0412666
RYBP	0.113302	-0.271732	1.13253	-1.676	0.453902	TRUE	TRUE	4.28076	3.46176	0.819007
SUB1	0.113341	-0.801069	0.304882	-1.90702	0.453902	TRUE	TRUE	1.8955	1.81314	0.0823641
NR2F6	0.113686	0.658169	2.04973	-0.73339	0.454362	TRUE	TRUE	0.914955	0.567618	0.347337
TMEM219	0.113612	0.714464	2.65437	-1.22544	0.454362	TRUE	TRUE	1.51507	1.15013	0.364941
UBR5	0.113547	-1.47669	0.587252	-3.54063	0.454362	TRUE	TRUE	5.88226	6.98661	-1.10434
NFAT5	0.113772	-0.249655	0.262449	-0.761759	0.4544	TRUE	TRUE	6.76133	6.72578	0.0355457
KIF16B	0.11418	-0.84692	0.215051	-1.90889	0.454496	TRUE	TRUE	2.1241	2.37529	-0.251186
KLHL42	0.114059	-0.225662	0.52566	-0.976984	0.454496	TRUE	TRUE	1.21881	0.815406	0.403406
LINC00894	0.11415	-0.640756	0.21653	-1.49804	0.454496	TRUE	TRUE	1.57953	1.6625	-0.0829691
MAP1LC3A	0.113882	0.412656	1.43652	-0.61121	0.454496	TRUE	TRUE	1.73635	0.775936	0.960418
MAP1LC3B	0.114176	1.63106	3.76341	-0.501287	0.454496	TRUE	TRUE	2.3497	1.39236	0.957346
KANTR	0.114393	-0.175875	0.478737	-0.830487	0.455039	TRUE	TRUE	1.39864	1.48575	-0.087116
JCAD	0.114471	-1.51399	0.423653	-3.45163	0.455046	TRUE	TRUE	4.54561	4.67616	-0.130544
NME7	0.114652	1.92854	4.79827	-0.941195	0.455155	TRUE	TRUE	1.2562	1.19245	0.0637529
TMOD2	0.11461	-0.343393	0.337609	-1.02439	0.455155	TRUE	TRUE	1.51013	1.17718	0.332957
SIK3	0.114739	0.766627	1.51321	0.0200408	0.455196	TRUE	TRUE	6.87291	7.32861	-0.455699
FAM133B	0.115013	-0.794345	-0.0100189	-1.57867	0.455367	TRUE	TRUE	1.93981	2.06379	-0.123981
KMT2D	0.114967	1.7317	4.12902	-0.665613	0.455367	TRUE	TRUE	1.32819	0.907449	0.420745
TAX1BP1	0.114925	-1.49726	-0.332131	-2.66239	0.455367	TRUE	TRUE	4.89739	4.80999	0.087397
TMEM39A	0.115089	-0.0339279	0.0532775	-0.121133	0.455367	TRUE	TRUE	0.772132	0.822178	-0.0500457
AC007319.1	0.115177	-0.414672	0.305126	-1.13447	0.45541	TRUE	TRUE	0.855035	1.04944	-0.194402
ZBTB8OS	0.115315	-0.770856	0.530211	-2.07192	0.455652	TRUE	TRUE	1.49084	1.35882	0.132019
EEF1A1	0.115427	0.540023	2.73733	-1.65729	0.455792	TRUE	TRUE	7.48069	6.18281	1.29788
GLG1	0.115581	0.693176	2.3518	-0.96545	0.455928	TRUE	TRUE	4.8348	4.32314	0.511663
HEG1	0.115627	0.36028	0.974346	-0.253785	0.455928	TRUE	TRUE	7.0286	5.14689	1.88171
PTBP2	0.115692	1.17249	2.40495	-0.059964	0.455928	TRUE	TRUE	3.9993	4.37391	-0.374611
CD9	0.115964	-1.51069	-0.297457	-2.72393	0.456113	TRUE	TRUE	1.82891	2.2544	-0.425494
GCFC2	0.116047	-0.532912	0.0771845	-1.14301	0.456113	TRUE	TRUE	1.4709	1.28578	0.185122
SELENOM	0.115985	-1.67709	-0.260037	-3.09415	0.456113	TRUE	TRUE	1.45372	2.18446	-0.730736
ZSCAN30	0.115913	-1.16173	0.507829	-2.8313	0.456113	TRUE	TRUE	0.836799	0.963427	-0.126628
NFIA	0.116405	-1.51829	1.54252	-4.57909	0.456541	TRUE	TRUE	6.52271	6.14894	0.373765
PDE9A	0.116464	1.20074	2.99641	-0.594937	0.456541	TRUE	TRUE	1.6006	0.819615	0.780987
TTYH2	0.116416	0.471411	2.58918	-1.64636	0.456541	TRUE	TRUE	1.11282	0.703325	0.4095
ZIC2	0.116449	0.0185414	0.926438	-0.889355	0.456541	TRUE	TRUE	1.87042	0.958889	0.911532
GABPB1	0.11672	0.733986	2.29148	-0.823509	0.456992	TRUE	TRUE	1.97972	1.74921	0.230508
UPF3B	0.116733	-0.274769	0.678795	-1.22833	0.456992	TRUE	TRUE	1.24557	1.48796	-0.242387
NRP2	0.116898	-1.02784	0.838763	-2.89443	0.457024	TRUE	TRUE	4.24139	3.72892	0.512478
PTPRM	0.11701	-0.234344	1.24371	-1.71239	0.457024	TRUE	TRUE	10.1297	9.66955	0.460162
SLAIN2	0.116828	1.41298	3.1714	-0.345427	0.457024	TRUE	TRUE	2.53702	2.06953	0.467494
TLNRD1	0.117049	0.357676	1.53047	-0.815114	0.457024	TRUE	TRUE	0.798579	0.910206	-0.111627
CASC4	0.117237	-0.785717	0.611306	-2.18274	0.457223	TRUE	TRUE	2.67956	2.17784	0.501714
GADD45B	0.117288	1.7545	3.84011	-0.331112	0.457223	TRUE	TRUE	2.66442	1.96787	0.696543
SGPP1	0.117331	-0.194679	0.464965	-0.854324	0.457223	TRUE	TRUE	0.905288	0.956792	-0.0515038
EIF4G2	0.117493	1.41031	3.20596	-0.385331	0.45725	TRUE	TRUE	4.52505	3.46563	1.05942
SMG6	0.117449	-0.998459	-0.059029	-1.93789	0.45725	TRUE	TRUE	2.98703	2.98423	0.00280312
PRKCSH	0.117631	0.189208	2.24246	-1.86404	0.457487	TRUE	TRUE	1.10834	0.951599	0.156741
ZNF189	0.117938	-0.467047	0.262082	-1.19618	0.458383	TRUE	TRUE	0.86636	0.821397	0.044963
LYSMD3	0.118058	-0.208135	0.155925	-0.572196	0.458549	TRUE	TRUE	1.02388	1.12136	-0.0974802
C4orf3	0.118281	-0.236782	1.19892	-1.67249	0.459111	TRUE	TRUE	1.90108	1.66077	0.240312
NAMPT	0.118381	-2.69239	-0.324839	-5.05994	0.4592	TRUE	TRUE	6.15296	7.14109	-0.988132
RBM8A	0.118562	-0.64053	0.077319	-1.35838	0.459601	TRUE	TRUE	1.1099	1.76457	-0.654672
RABAC1	0.118653	-0.778582	-0.0311056	-1.52606	0.459656	TRUE	TRUE	2.50792	2.12997	0.377944
PUF60	0.11899	1.14257	3.16741	-0.88226	0.460358	TRUE	TRUE	1.28138	0.77107	0.510306
TRAPPC13	0.118917	-0.0998237	0.136388	-0.336036	0.460358	TRUE	TRUE	0.880441	0.988098	-0.107658
ARFGEF3	0.119328	1.68414	3.81522	-0.446943	0.460377	TRUE	TRUE	2.62055	1.97983	0.640713
FAM129B	0.119151	-0.559239	0.0386852	-1.15716	0.460377	TRUE	TRUE	1.5708	1.64137	-0.0705695
JPX	0.119383	1.02563	2.14522	-0.0939668	0.460377	TRUE	TRUE	4.64509	4.49118	0.153911
SERINC3	0.119282	-1.72111	-0.0155031	-3.42671	0.460377	TRUE	TRUE	3.28146	2.46701	0.814442
XBP1	0.119276	0.00104968	0.484905	-0.482805	0.460377	TRUE	TRUE	1.02089	1.05294	-0.0320566
RNF169	0.119492	1.04439	2.88517	-0.796402	0.460497	TRUE	TRUE	3.03628	2.81206	0.224222
FOXF2	0.119699	0.74384	2.17622	-0.688536	0.460998	TRUE	TRUE	1.07578	0.601622	0.474155
TRIR	0.119813	1.57238	2.77798	0.366791	0.461136	TRUE	TRUE	2.57215	1.85002	0.722137
ERGIC2	0.120366	0.514815	1.75512	-0.725487	0.462585	TRUE	TRUE	1.15767	1.19841	-0.0407453
LETMD1	0.120508	1.12959	3.66291	-1.40372	0.462585	TRUE	TRUE	0.918544	1.09414	-0.175597
PRPSAP2	0.120579	-0.105439	0.831818	-1.0427	0.462585	TRUE	TRUE	1.05768	0.968815	0.0888638
TNFRSF14	0.120402	-1.28455	0.542032	-3.11113	0.462585	TRUE	TRUE	1.01507	0.9405	0.0745658
WDFY1	0.120528	-0.619607	0.428775	-1.66799	0.462585	TRUE	TRUE	3.59504	3.70799	-0.112946
SMAD6	0.120744	1.42179	3.45037	-0.606788	0.462617	TRUE	TRUE	5.68554	2.75613	2.92941
ZNF507	0.120688	0.293403	1.13836	-0.551551	0.462617	TRUE	TRUE	1.27257	0.620958	0.651609
AC242426.2	0.120878	-0.814656	0.172358	-1.80167	0.462831	TRUE	TRUE	0.618576	1.16149	-0.542916
CSNK1E	0.121078	1.53987	3.87176	-0.79201	0.463076	TRUE	TRUE	1.16554	0.771811	0.393734
PIK3R3	0.121213	1.06518	2.89523	-0.764872	0.463076	TRUE	TRUE	2.29089	2.1622	0.128693
PPIB	0.121254	-0.0873301	0.852033	-1.02669	0.463076	TRUE	TRUE	1.17991	1.01086	0.169053
TBCD	0.121239	1.07877	2.93687	-0.779324	0.463076	TRUE	TRUE	3.9939	3.35384	0.640067
CTPS2	0.121445	0.0160904	0.692125	-0.659944	0.463508	TRUE	TRUE	1.37044	0.914919	0.45552
CHMP5	0.121602	-0.708094	0.021078	-1.43727	0.46351	TRUE	TRUE	1.9722	1.47683	0.495364
IL32	0.121581	1.15863	2.87749	-0.560235	0.46351	TRUE	TRUE	2.24308	1.12472	1.11837
RAD54L2	0.121816	-0.119858	0.0858567	-0.325573	0.463729	TRUE	TRUE	1.34659	1.25981	0.086786
SMS	0.121796	0.0120253	1.12809	-1.10404	0.463729	TRUE	TRUE	0.882509	0.811331	0.0711778
ODF2	0.12215	-0.42429	0.230585	-1.07916	0.464406	TRUE	TRUE	1.03707	0.796261	0.240804
REEP5	0.122109	-0.417338	0.0556749	-0.890351	0.464406	TRUE	TRUE	2.47146	1.56201	0.909451
APAF1	0.122343	1.20191	3.16419	-0.760375	0.464488	TRUE	TRUE	1.16473	1.06996	0.0947712
PROM1	0.122398	-0.611499	0.059961	-1.28296	0.464488	TRUE	TRUE	2.28286	1.34216	0.940699
STX17	0.122407	1.57304	3.76202	-0.615932	0.464488	TRUE	TRUE	1.32283	1.36999	-0.0471635
FGFR1	0.122527	-0.529866	0.766852	-1.82658	0.464649	TRUE	TRUE	2.08612	2.0686	0.017522
TCEAL4	0.122656	1.82185	3.98877	-0.34507	0.464839	TRUE	TRUE	1.94382	1.53867	0.405148
BICD1	0.122988	0.579574	2.25345	-1.0943	0.465131	TRUE	TRUE	5.00602	4.08976	0.916261
C12orf57	0.12298	-0.0107542	1.32897	-1.35048	0.465131	TRUE	TRUE	1.53794	1.00629	0.531651
NEO1	0.122857	1.02051	2.85805	-0.817034	0.465131	TRUE	TRUE	1.02092	0.641744	0.379174
RMND5A	0.123047	-0.706263	0.21562	-1.62815	0.465131	TRUE	TRUE	1.61882	1.72201	-0.10319
MAFF	0.1232	0.865823	2.70114	-0.969494	0.465414	TRUE	TRUE	0.919243	1.58073	-0.661491
ZNF431	0.123333	0.216232	1.06695	-0.634482	0.465619	TRUE	TRUE	1.75227	1.35872	0.393549
USP1	0.123472	1.28568	3.19137	-0.620009	0.465848	TRUE	TRUE	1.1552	0.783461	0.371738
NFKBIZ	0.123674	0.990599	2.81584	-0.83464	0.466017	TRUE	TRUE	1.1902	0.771832	0.41837
NFYC	0.123638	-0.35764	0.122949	-0.838229	0.466017	TRUE	TRUE	1.89489	1.31499	0.579902
TARBP1	0.123778	0.843711	3.16084	-1.47342	0.466114	TRUE	TRUE	0.943204	0.969903	-0.0266992
CEBPD	0.124492	-0.132184	1.57867	-1.84304	0.466205	TRUE	TRUE	4.79712	4.43797	0.359153
EPAS1	0.124356	1.48768	4.62972	-1.65436	0.466205	TRUE	TRUE	10.2545	9.43836	0.816128
FGD6	0.124212	-0.34497	1.15096	-1.8409	0.466205	TRUE	TRUE	3.68291	3.37924	0.303664
HELZ	0.124515	-0.790066	0.383227	-1.96336	0.466205	TRUE	TRUE	4.01373	3.78655	0.227181
KIAA0319L	0.124353	-0.800264	1.23439	-2.83492	0.466205	TRUE	TRUE	2.28039	2.55143	-0.271044
MLEC	0.124287	-0.149145	1.42809	-1.72638	0.466205	TRUE	TRUE	3.4767	3.08811	0.388594
MRPL32	0.124589	-0.441963	0.353292	-1.23722	0.466205	TRUE	TRUE	0.841975	1.043	-0.201026
SEPT9	0.124361	1.54119	3.2249	-0.142527	0.466205	TRUE	TRUE	2.37364	1.76135	0.612282
VEGFC	0.124153	-1.3876	-0.246935	-2.52827	0.466205	TRUE	TRUE	2.74354	2.69474	0.048792
ZNF423	0.124391	-0.849938	0.895739	-2.59561	0.466205	TRUE	TRUE	3.04439	3.24167	-0.197284
RAD51B	0.124838	-1.72724	-0.341283	-3.1132	0.466844	TRUE	TRUE	3.89318	4.72528	-0.832103
BAZ1B	0.125089	1.38223	3.3936	-0.629129	0.467486	TRUE	TRUE	2.89959	1.93583	0.963763
AHDC1	0.126495	1.09288	2.87394	-0.688181	0.468309	TRUE	TRUE	1.1355	0.687618	0.447878
AHSA1	0.125564	3.01839	6.54717	-0.5104	0.468309	TRUE	TRUE	1.36125	0.6997	0.661553
ARGLU1	0.12705	1.6563	3.53388	-0.221285	0.468309	TRUE	TRUE	6.77826	5.88814	0.890117
CMC2	0.126341	-0.472996	0.147081	-1.09307	0.468309	TRUE	TRUE	1.54444	1.26163	0.282817
CNTNAP3B	0.126752	-2.5233	0.61792	-5.66453	0.468309	TRUE	TRUE	4.80834	4.53288	0.27546
GCNT1	0.126155	-1.36075	-0.194088	-2.5274	0.468309	TRUE	TRUE	1.43998	2.09678	-0.656801
GON4L	0.127125	-0.749042	0.274033	-1.77212	0.468309	TRUE	TRUE	2.45948	2.45306	0.00642149
IARS2	0.125784	-0.568378	0.174274	-1.31103	0.468309	TRUE	TRUE	0.973953	1.13491	-0.160956
ING3	0.126358	-0.596608	0.144937	-1.33815	0.468309	TRUE	TRUE	0.936102	1.15631	-0.220205
KAT6B	0.125795	-1.18534	-0.143235	-2.22745	0.468309	TRUE	TRUE	2.01454	1.9021	0.112441
KIF5B	0.126037	1.44255	2.82444	0.0606708	0.468309	TRUE	TRUE	4.87895	4.20054	0.678407
LAMB2	0.12658	0.418162	1.8136	-0.977276	0.468309	TRUE	TRUE	2.20911	1.46973	0.73938
MTPN	0.126725	0.0817296	1.40354	-1.24008	0.468309	TRUE	TRUE	2.9016	2.87028	0.0313241
MXI1	0.126184	-0.551631	1.22894	-2.3322	0.468309	TRUE	TRUE	3.21414	3.51422	-0.300083
NHLRC3	0.126194	-0.679623	0.114762	-1.47401	0.468309	TRUE	TRUE	0.71222	1.20423	-0.492015
OTUD6B	0.126029	0.266779	1.18444	-0.650883	0.468309	TRUE	TRUE	1.0722	0.95316	0.11904
PDZRN3	0.127118	-1.33226	0.0554854	-2.72	0.468309	TRUE	TRUE	4.67303	5.21224	-0.539205
PPP2R2D	0.126988	0.934895	2.73663	-0.866835	0.468309	TRUE	TRUE	2.91475	2.47137	0.443382
RBMS2	0.125708	-0.156281	2.16344	-2.47601	0.468309	TRUE	TRUE	6.03944	6.14633	-0.106891
TJP1	0.126106	-0.100645	0.5337	-0.73499	0.468309	TRUE	TRUE	8.27809	8.4376	-0.159513
TM7SF3	0.126743	-0.37553	0.0808253	-0.831885	0.468309	TRUE	TRUE	1.43865	1.38129	0.0573573
TMEM50A	0.126705	0.210506	0.919493	-0.49848	0.468309	TRUE	TRUE	1.96975	1.29436	0.675389
ZC3H3	0.12683	0.973929	3.05886	-1.11101	0.468309	TRUE	TRUE	0.818429	0.985543	-0.167114
MTHFD1L	0.12723	1.74178	3.85722	-0.373652	0.468406	TRUE	TRUE	2.35614	2.39232	-0.0361831
GMPS	0.127533	1.75675	3.85415	-0.340649	0.468722	TRUE	TRUE	1.62744	1.3647	0.262744
PSMD4	0.127531	-0.951063	0.062558	-1.96468	0.468722	TRUE	TRUE	1.42649	1.3049	0.121588
RABGAP1	0.127553	-0.222984	1.59508	-2.04105	0.468722	TRUE	TRUE	3.67979	3.60725	0.0725398
MCL1	0.127679	1.43923	3.40674	-0.52827	0.468893	TRUE	TRUE	4.0358	3.40153	0.634268
RIN3	0.127956	0.268142	1.89208	-1.3558	0.469622	TRUE	TRUE	0.859327	0.933709	-0.0743817
ARPC2	0.128494	1.79363	3.4639	0.123356	0.471012	TRUE	TRUE	3.6347	2.51923	1.11547
TNS2	0.128439	1.28903	3.26662	-0.688553	0.471012	TRUE	TRUE	3.25133	2.0876	1.16373
NUAK1	0.128739	-0.88977	-0.0699817	-1.70956	0.471618	TRUE	TRUE	2.72869	3.2279	-0.499216
ATF6	0.128924	-1.17481	-0.192731	-2.15689	0.471894	TRUE	TRUE	3.95033	4.25083	-0.300502
MKL2	0.129132	0.957527	2.37801	-0.46296	0.471894	TRUE	TRUE	9.75818	9.10707	0.651114
MRPS25	0.129078	0.421977	1.42997	-0.586015	0.471894	TRUE	TRUE	0.966326	0.566175	0.400152
SMC3	0.12905	-1.10948	0.52123	-2.74019	0.471894	TRUE	TRUE	1.98991	1.91437	0.075544
TEC	0.129406	-0.486592	0.194663	-1.16785	0.472601	TRUE	TRUE	1.28956	1.13435	0.155201
LEMD2	0.129732	1.41114	3.56771	-0.745427	0.473501	TRUE	TRUE	0.96815	0.675845	0.292305
MMD	0.129887	1.14431	3.87097	-1.58235	0.473774	TRUE	TRUE	1.52031	1.24376	0.27655
FAM85B	0.130321	-0.253182	0.726294	-1.23266	0.474776	TRUE	TRUE	0.969106	1.30601	-0.336906
UBE2L3	0.130266	0.0461352	1.83548	-1.74321	0.474776	TRUE	TRUE	2.14031	1.62289	0.517417
BIRC2	0.13097	1.53114	3.46831	-0.40602	0.476848	TRUE	TRUE	1.7676	1.32424	0.443368
DPY30	0.131064	0.114065	0.900364	-0.672233	0.476896	TRUE	TRUE	0.86845	0.685583	0.182866
ATP5MC3	0.131926	-0.888165	0.232811	-2.00914	0.477273	TRUE	TRUE	0.776165	1.06479	-0.288622
C5orf15	0.131801	0.278204	1.66468	-1.10827	0.477273	TRUE	TRUE	0.942302	0.999794	-0.057492
FAR1	0.131653	0.763071	2.70084	-1.1747	0.477273	TRUE	TRUE	4.43301	4.08181	0.351194
FBXO42	0.132048	0.635212	2.50357	-1.23315	0.477273	TRUE	TRUE	2.13986	1.60754	0.532315
KRIT1	0.132053	0.50269	2.23901	-1.23363	0.477273	TRUE	TRUE	2.66748	2.81329	-0.145809
MTIF3	0.13158	-0.57922	0.0157555	-1.17419	0.477273	TRUE	TRUE	1.64714	1.75355	-0.106412
SAMM50	0.131765	-0.138988	0.133642	-0.411619	0.477273	TRUE	TRUE	1.40456	1.5648	-0.160241
SSB	0.131876	1.84284	3.65964	0.0260438	0.477273	TRUE	TRUE	1.63454	1.38461	0.249937
TRAF6	0.131384	0.714849	2.14609	-0.716389	0.477273	TRUE	TRUE	1.98214	1.02059	0.961544
VAMP3	0.131727	1.16885	3.13985	-0.802141	0.477273	TRUE	TRUE	1.7055	1.28296	0.422542
ZNF407	0.131851	-1.64855	-0.271903	-3.0252	0.477273	TRUE	TRUE	4.9232	5.16565	-0.242448
ATP2B4	0.132176	1.63261	3.76365	-0.498442	0.477426	TRUE	TRUE	2.8712	2.0786	0.792599
FUBP1	0.132427	-1.13261	-0.152403	-2.11282	0.478044	TRUE	TRUE	2.14655	2.81961	-0.673065
SLC25A46	0.132537	-1.2749	-0.0998509	-2.44994	0.47815	TRUE	TRUE	1.72838	1.93991	-0.211526
KIAA0753	0.132988	1.93603	5.10919	-1.23713	0.479355	TRUE	TRUE	0.902339	0.873613	0.0287254
PIGT	0.133033	0.215229	1.61781	-1.18735	0.479355	TRUE	TRUE	0.981845	0.904987	0.0768579
GLOD4	0.133189	-0.0194207	0.0314013	-0.0702426	0.479453	TRUE	TRUE	0.980804	0.770218	0.210586
RC3H2	0.133259	-0.964387	0.74726	-2.67603	0.479453	TRUE	TRUE	2.46012	3.08797	-0.627856
RNF149	0.133303	0.64893	2.39317	-1.09531	0.479453	TRUE	TRUE	2.46305	1.99389	0.469156
ACSL3	0.13454	0.336706	2.38292	-1.70951	0.481138	TRUE	TRUE	5.3745	4.72438	0.650122
CARHSP1	0.134367	1.37744	3.35317	-0.598295	0.481138	TRUE	TRUE	2.98398	1.88577	1.0982
CDKN1B	0.134582	1.845	3.61583	0.0741727	0.481138	TRUE	TRUE	1.66336	2.06806	-0.4047
FAXDC2	0.134129	1.78389	3.35781	0.20997	0.481138	TRUE	TRUE	3.32236	2.41291	0.909452
GAS6	0.134567	-0.678345	0.372268	-1.72896	0.481138	TRUE	TRUE	1.8909	1.3829	0.507994
PAXX	0.13428	-0.00818922	0.496813	-0.513191	0.481138	TRUE	TRUE	1.18535	0.71538	0.469971
PHF2	0.134435	1.53066	3.63975	-0.578428	0.481138	TRUE	TRUE	1.90771	1.41767	0.490043
PIK3R1	0.134089	-0.971441	0.222273	-2.16515	0.481138	TRUE	TRUE	2.28149	2.83044	-0.548951
SAMD9L	0.134332	-1.535	-0.162672	-2.90733	0.481138	TRUE	TRUE	2.09645	2.76775	-0.671305
SNRNP40	0.134207	1.21581	3.12068	-0.68906	0.481138	TRUE	TRUE	1.25525	0.66964	0.585614
ZNF90	0.134766	0.307616	1.43542	-0.820185	0.481505	TRUE	TRUE	1.93411	1.01801	0.916099
ARHGAP17	0.135081	1.36098	3.17537	-0.453416	0.48161	TRUE	TRUE	2.7024	2.82418	-0.121771
CDK8	0.135218	1.68437	3.6063	-0.23756	0.48161	TRUE	TRUE	3.13233	2.49511	0.637226
ECT2	0.135364	1.17895	3.10054	-0.742637	0.48161	TRUE	TRUE	2.50893	2.16344	0.34549
GNA14	0.134923	-0.534647	0.377792	-1.44709	0.48161	TRUE	TRUE	1.58877	2.15092	-0.562148
GPC5	0.135117	-0.431653	0.585865	-1.44917	0.48161	TRUE	TRUE	0.84698	1.19184	-0.344862
TANK	0.135313	0.776479	1.86747	-0.314509	0.48161	TRUE	TRUE	4.34116	3.54645	0.794708
TNKS2	0.135229	1.74758	3.76755	-0.272386	0.48161	TRUE	TRUE	2.70014	2.37907	0.321065
DDX58	0.135457	-1.26844	-0.23876	-2.29812	0.481652	TRUE	TRUE	2.39996	3.20482	-0.804857
ABI2	0.135802	0.44618	1.99691	-1.10455	0.4823	TRUE	TRUE	3.09141	2.55425	0.537155
ZNHIT1	0.135745	-0.83358	0.22334	-1.8905	0.4823	TRUE	TRUE	1.18119	1.12811	0.0530818
ARHGAP5	0.136054	-0.437625	1.23292	-2.10817	0.482534	TRUE	TRUE	3.45028	3.37423	0.0760483
MCFD2	0.136035	1.54463	3.55499	-0.465733	0.482534	TRUE	TRUE	2.14254	1.41917	0.723367
PATL1	0.136189	0.427011	1.96571	-1.11169	0.482534	TRUE	TRUE	0.790842	0.929241	-0.138399
SWT1	0.136193	-0.484432	0.133999	-1.10286	0.482534	TRUE	TRUE	1.22829	1.23495	-0.00665941
GRSF1	0.136587	1.44667	3.43971	-0.546363	0.483344	TRUE	TRUE	1.37952	1.08545	0.29408
NSMCE1	0.13659	0.858721	2.48277	-0.765324	0.483344	TRUE	TRUE	1.17058	0.805664	0.364916
NSUN3	0.136666	-0.550138	0.292142	-1.39242	0.483344	TRUE	TRUE	0.931897	0.78869	0.143207
EPHA3	0.136856	-0.853445	0.95436	-2.66125	0.483437	TRUE	TRUE	3.73001	2.99538	0.734625
SRGAP2C	0.136848	1.06286	2.7794	-0.65368	0.483437	TRUE	TRUE	3.1031	2.50633	0.596775
PNRC2	0.137403	0.434459	1.81903	-0.950111	0.484793	TRUE	TRUE	1.65268	1.49054	0.16214
STARD13	0.137403	0.0823178	0.829149	-0.664513	0.484793	TRUE	TRUE	5.46947	5.37549	0.0939801
NDUFAF2	0.137544	-0.281878	0.0780893	-0.641846	0.485004	TRUE	TRUE	2.66078	2.51	0.150774
SEC24B	0.137783	1.28836	2.84162	-0.264892	0.485557	TRUE	TRUE	4.58688	4.14745	0.439438
ZNF782	0.137865	-0.116234	0.906322	-1.13879	0.485557	TRUE	TRUE	1.45266	1.21983	0.232836
POM121	0.138129	-0.0758784	1.4978	-1.64956	0.485909	TRUE	TRUE	1.73139	1.32582	0.405568
SFI1	0.13809	-0.281803	0.947898	-1.5115	0.485909	TRUE	TRUE	0.915043	0.8477	0.0673431
SOCS5	0.1383	0.120509	1.1038	-0.862783	0.486221	TRUE	TRUE	2.03163	1.78373	0.247909
CST3	0.138748	-1.14173	0.417464	-2.70093	0.486438	TRUE	TRUE	3.81368	4.27639	-0.46271
MCMBP	0.138771	-0.300609	0.975663	-1.57688	0.486438	TRUE	TRUE	2.04397	2.31041	-0.266433
RASA2	0.138608	0.15654	1.93349	-1.62041	0.486438	TRUE	TRUE	5.17129	4.96566	0.205634
TAF1C	0.138674	1.1132	2.96793	-0.74154	0.486438	TRUE	TRUE	1.6538	1.0019	0.6519
UBA6-AS1	0.138702	-1.813	0.247799	-3.8738	0.486438	TRUE	TRUE	1.0585	1.19232	-0.133819
NOD1	0.138906	-0.713038	0.764916	-2.19099	0.486477	TRUE	TRUE	2.85208	3.28984	-0.437759
RECQL	0.138947	1.03428	2.78838	-0.719817	0.486477	TRUE	TRUE	1.43711	0.918609	0.518502
PHF11	0.139074	-0.565683	0.0594755	-1.19084	0.486635	TRUE	TRUE	1.44147	1.61534	-0.17387
RGL2	0.139167	0.122022	1.10221	-0.858169	0.486673	TRUE	TRUE	1.37702	1.02611	0.350905
SLX4IP	0.139409	-0.895653	0.0550563	-1.84636	0.487235	TRUE	TRUE	1.75068	1.7021	0.0485762
APBA1	0.14048	-0.466552	0.156789	-1.08989	0.487667	TRUE	TRUE	1.40952	1.06983	0.339691
ARPC5	0.140726	-0.396555	0.957438	-1.75055	0.487667	TRUE	TRUE	1.83786	1.99123	-0.153368
ATF1	0.140858	-0.499056	0.16957	-1.16768	0.487667	TRUE	TRUE	1.2424	1.25407	-0.0116636
ATP5F1D	0.13981	0.171301	1.59149	-1.24889	0.487667	TRUE	TRUE	1.5088	1.06692	0.441876
CCDC171	0.140486	-0.744466	0.176847	-1.66578	0.487667	TRUE	TRUE	0.78487	1.12592	-0.341051
DNAJC3	0.140226	-0.684978	0.715677	-2.08563	0.487667	TRUE	TRUE	2.65616	2.87038	-0.214215
EIF1	0.139759	1.1744	2.88271	-0.533908	0.487667	TRUE	TRUE	6.4388	5.88142	0.557381
EPN2	0.139977	0.786737	1.70221	-0.12874	0.487667	TRUE	TRUE	4.89435	4.82651	0.0678402
KIAA1522	0.140562	1.44321	3.67336	-0.786939	0.487667	TRUE	TRUE	1.20261	0.760797	0.441817
KPNA4	0.140643	0.380092	2.0231	-1.26292	0.487667	TRUE	TRUE	3.73734	3.16777	0.569576
LINC02043	0.141013	-0.0213412	0.0459618	-0.0886442	0.487667	TRUE	TRUE	1.09552	0.556617	0.538905
MCAM	0.139629	-0.0108157	1.03088	-1.05251	0.487667	TRUE	TRUE	1.11895	1.0141	0.104844
PRPF4B	0.140945	0.778686	2.54534	-0.987973	0.487667	TRUE	TRUE	4.26013	4.29527	-0.0351394
RAMP3	0.13998	1.69217	3.88902	-0.504685	0.487667	TRUE	TRUE	2.34669	1.53398	0.81271
RNF11	0.140695	1.20625	2.99488	-0.582379	0.487667	TRUE	TRUE	2.04927	1.3054	0.743873
TSC22D1	0.140713	-1.77611	1.65215	-5.20437	0.487667	TRUE	TRUE	9.4639	8.88887	0.575032
USP33	0.140608	1.73499	3.53806	-0.0680842	0.487667	TRUE	TRUE	3.63218	2.9571	0.67508
ZBTB11	0.140998	1.22178	3.15313	-0.709574	0.487667	TRUE	TRUE	1.43015	0.927929	0.502222
TIE1	0.141166	1.75256	3.35921	0.145914	0.48791	TRUE	TRUE	5.13061	4.27076	0.859854
MEF2D	0.141551	0.502992	2.01191	-1.00592	0.48845	TRUE	TRUE	1.60354	1.16361	0.439933
MT-CO1	0.141626	-2.49164	1.40478	-6.38805	0.48845	TRUE	TRUE	4.54834	6.10312	-1.55479
NDUFA8	0.141489	-0.256084	1.21601	-1.72818	0.48845	TRUE	TRUE	1.09486	0.559572	0.53529
RPL28	0.141651	-1.79324	-0.342388	-3.24409	0.48845	TRUE	TRUE	4.59568	3.93391	0.661766
AKAP10	0.141834	0.0657616	1.28943	-1.15791	0.488512	TRUE	TRUE	2.81286	2.2842	0.528652
YIPF4	0.141766	-0.507376	0.310277	-1.32503	0.488512	TRUE	TRUE	2.62883	2.80208	-0.173257
IRAK4	0.142208	-0.463242	0.172537	-1.09902	0.489043	TRUE	TRUE	1.25882	1.44254	-0.183718
KANSL1	0.142318	1.23866	3.0075	-0.530172	0.489043	TRUE	TRUE	6.36463	6.56616	-0.201528
KLHDC10	0.142304	0.142024	2.05145	-1.7674	0.489043	TRUE	TRUE	1.79346	1.90799	-0.114527
UTRN	0.142188	-0.319404	0.0531653	-0.691974	0.489043	TRUE	TRUE	9.13385	8.63572	0.498126
COX5A	0.142783	-0.146636	1.15932	-1.45259	0.49018	TRUE	TRUE	0.868022	0.760103	0.107919
UHRF1BP1	0.142814	-0.439452	0.270765	-1.14967	0.49018	TRUE	TRUE	1.06991	1.11791	-0.0480046
PSMB1	0.142929	-1.03481	-0.0677281	-2.00188	0.490266	TRUE	TRUE	2.09174	2.22204	-0.130296
SLC22A23	0.143005	1.90898	3.65953	0.158428	0.490266	TRUE	TRUE	4.37092	4.29044	0.0804781
COX5B	0.143512	-0.774246	0.425369	-1.97386	0.491723	TRUE	TRUE	1.71863	1.73798	-0.0193459
AL031428.1	0.143888	1.13081	3.29044	-1.02881	0.491938	TRUE	TRUE	0.779508	0.940495	-0.160986
MGAT5	0.143684	-0.38731	2.01398	-2.7886	0.491938	TRUE	TRUE	6.15819	6.02057	0.137618
SIK2	0.143892	1.85597	3.98028	-0.268333	0.491938	TRUE	TRUE	3.74918	3.94626	-0.197078
TRIM56	0.143907	1.50563	3.4173	-0.406044	0.491938	TRUE	TRUE	3.09364	2.71966	0.373978
ATP5MC2	0.144529	1.69041	3.8506	-0.469781	0.492426	TRUE	TRUE	1.96687	1.39264	0.574227
BABAM2	0.144183	-2.29949	0.156022	-4.755	0.492426	TRUE	TRUE	5.36295	5.03193	0.331014
CTTNBP2	0.14458	-1.53681	-0.0342489	-3.03938	0.492426	TRUE	TRUE	1.51654	1.94555	-0.429006
JAG1	0.144274	-1.30515	-0.0771605	-2.53315	0.492426	TRUE	TRUE	2.10836	1.78282	0.325539
SYTL4	0.144631	1.41331	3.43408	-0.607451	0.492426	TRUE	TRUE	1.87094	1.6861	0.184838
WASHC5	0.14439	-0.536282	0.102807	-1.17537	0.492426	TRUE	TRUE	1.04196	1.26658	-0.224623
YY1AP1	0.144462	0.497211	2.24697	-1.25255	0.492426	TRUE	TRUE	1.70359	1.60867	0.0949198
CGGBP1	0.144915	-0.803036	-0.0556456	-1.55043	0.492827	TRUE	TRUE	2.71132	2.24623	0.465091
NAIP	0.144851	-1.16627	-0.100832	-2.23171	0.492827	TRUE	TRUE	1.76076	1.94457	-0.183806
WARS	0.145049	1.4107	4.5228	-1.7014	0.493001	TRUE	TRUE	3.48224	2.47266	1.00958
EED	0.145193	-0.452758	0.157048	-1.06256	0.493207	TRUE	TRUE	0.780173	0.960269	-0.180096
MVP	0.145306	-0.0707965	0.890959	-1.03255	0.493307	TRUE	TRUE	2.47983	2.04694	0.432889
ANKRD12	0.145649	2.4047	4.66152	0.147884	0.493624	TRUE	TRUE	8.16402	7.42954	0.734473
RSL24D1	0.1456	1.42936	3.52764	-0.668912	0.493624	TRUE	TRUE	1.20307	0.889186	0.313885
ZDHHC18	0.145497	-0.575029	0.178265	-1.32832	0.493624	TRUE	TRUE	0.987354	1.14688	-0.159521
PGK1	0.145839	1.85213	3.65243	0.0518353	0.493707	TRUE	TRUE	3.83299	2.95751	0.875475
TPP1	0.145768	2.0708	4.93999	-0.798379	0.493707	TRUE	TRUE	1.80415	0.686726	1.11743
CCND3	0.146423	-1.15898	-0.146538	-2.17141	0.493822	TRUE	TRUE	3.7084	3.18667	0.521736
GLCCI1	0.146506	-1.02094	0.057842	-2.09972	0.493822	TRUE	TRUE	2.27989	2.56113	-0.281239
GPR146	0.14654	0.679669	2.35132	-0.991978	0.493822	TRUE	TRUE	2.41769	2.22388	0.193812
KLF10	0.146376	1.22951	3.49749	-1.03847	0.493822	TRUE	TRUE	1.39188	0.996762	0.395119
MT2A	0.146493	1.68274	3.93568	-0.570205	0.493822	TRUE	TRUE	7.38952	7.27948	0.110042
OTULIN	0.146218	0.20273	1.25363	-0.848171	0.493822	TRUE	TRUE	1.35583	1.28524	0.0705955
PPFIA1	0.146374	1.17612	2.96904	-0.616796	0.493822	TRUE	TRUE	2.98332	2.01718	0.966147
TAF4	0.146419	-0.121483	0.339789	-0.582755	0.493822	TRUE	TRUE	1.06215	0.729806	0.332349
FAM111A	0.146727	-0.498492	0.513253	-1.51024	0.494173	TRUE	TRUE	1.52618	1.39358	0.132603
PSMB4	0.146974	-0.518779	0.634542	-1.6721	0.494724	TRUE	TRUE	0.97939	0.979468	-7.79369e-05
ARL5A	0.147216	0.610511	1.86532	-0.644302	0.494883	TRUE	TRUE	1.78219	1.01773	0.764453
TBC1D2	0.147155	1.92008	4.44111	-0.600955	0.494883	TRUE	TRUE	1.63823	1.41056	0.227669
UBA3	0.147272	-0.342813	0.538565	-1.22419	0.494883	TRUE	TRUE	1.6893	1.6338	0.055499
CEP95	0.147387	-0.149161	1.02058	-1.3189	0.494991	TRUE	TRUE	1.50188	1.46927	0.0326126
RPAIN	0.147504	0.283985	2.34673	-1.77876	0.495103	TRUE	TRUE	0.869002	1.07217	-0.203169
AGRN	0.147697	-0.357073	0.473844	-1.18799	0.495469	TRUE	TRUE	1.09817	1.08476	0.0134096
COBLL1	0.14798	0.742239	2.229	-0.744519	0.496138	TRUE	TRUE	10.029	9.55934	0.469643
SP100	0.148415	-2.10865	0.205909	-4.42322	0.496756	TRUE	TRUE	5.13914	6.06366	-0.924525
SSFA2	0.14837	-1.02048	-0.0110876	-2.02986	0.496756	TRUE	TRUE	4.10576	4.10605	-0.000282897
SYCP2	0.148306	-0.532377	0.13345	-1.1982	0.496756	TRUE	TRUE	1.24695	1.49519	-0.24824
ARID2	0.148813	-0.683588	1.16601	-2.53319	0.497807	TRUE	TRUE	4.7156	5.07416	-0.358552
AMOTL1	0.14916	0.445487	2.08724	-1.19626	0.497931	TRUE	TRUE	2.7816	2.08162	0.699973
GBP3	0.149186	1.06588	2.9378	-0.806034	0.497931	TRUE	TRUE	1.40553	0.655284	0.750247
OXSR1	0.14899	0.555083	2.21958	-1.10942	0.497931	TRUE	TRUE	2.17567	2.24445	-0.0687812
SPART	0.149115	1.83692	3.75611	-0.0822705	0.497931	TRUE	TRUE	2.83348	2.70497	0.128512
C7orf50	0.149276	-0.842946	0.413777	-2.09967	0.497951	TRUE	TRUE	1.17389	1.055	0.118891
DERL2	0.149668	-0.103334	0.0672528	-0.273921	0.498418	TRUE	TRUE	0.857898	0.761884	0.0960137
LTBP3	0.149666	-0.945809	0.122407	-2.01403	0.498418	TRUE	TRUE	1.38794	1.15529	0.232651
SNRNP70	0.149526	0.379149	1.80868	-1.05038	0.498418	TRUE	TRUE	2.31428	2.08645	0.227837
SMARCB1	0.150169	2.08659	4.98685	-0.813669	0.499805	TRUE	TRUE	0.840065	0.760982	0.0790831
ANXA2	0.150404	1.53687	3.45722	-0.383486	0.500027	TRUE	TRUE	3.16785	2.66539	0.50246
IFT122	0.15035	-0.0604568	1.51116	-1.63207	0.500027	TRUE	TRUE	0.895761	1.18738	-0.291619
UBXN4	0.150679	0.924503	2.77387	-0.924864	0.500379	TRUE	TRUE	3.97173	4.06373	-0.091993
VAMP4	0.150613	1.8454	4.23659	-0.545786	0.500379	TRUE	TRUE	1.43296	0.978327	0.454636
CORO1B	0.150867	-0.557627	0.30688	-1.42213	0.500723	TRUE	TRUE	1.14556	0.979724	0.165833
CAMKK2	0.151221	1.33905	3.31957	-0.641463	0.500938	TRUE	TRUE	1.83693	0.835288	1.00164
FAM43A	0.151439	-0.980132	0.198366	-2.15863	0.500938	TRUE	TRUE	1.31615	1.15078	0.165376
GOLM1	0.15111	0.619047	2.02386	-0.78577	0.500938	TRUE	TRUE	2.16242	1.74976	0.412661
SMG1	0.151176	-0.904683	1.07799	-2.88736	0.500938	TRUE	TRUE	4.81014	4.58035	0.229784
SNHG7	0.151363	-0.249793	0.162071	-0.661656	0.500938	TRUE	TRUE	1.61663	1.20445	0.412187
VIM	0.151426	-2.41767	1.07575	-5.91109	0.500938	TRUE	TRUE	6.3361	6.03215	0.303949
ATP2C1	0.151883	1.28468	3.1292	-0.559832	0.501122	TRUE	TRUE	4.5513	3.33919	1.21211
CCNDBP1	0.152001	0.485326	1.76266	-0.792006	0.501122	TRUE	TRUE	1.18579	0.537605	0.648186
KLF4	0.151655	1.10385	2.81541	-0.60771	0.501122	TRUE	TRUE	2.55505	1.44745	1.1076
MOSPD2	0.151868	0.0932404	0.849858	-0.663377	0.501122	TRUE	TRUE	1.28247	1.01924	0.263232
SLC35G2	0.151782	-0.536014	0.130245	-1.20227	0.501122	TRUE	TRUE	1.60958	1.88384	-0.274251
ZBTB18	0.151937	-0.242745	0.0699729	-0.555463	0.501122	TRUE	TRUE	1.21062	1.40888	-0.198254
MED23	0.152095	-0.560485	0.189855	-1.31083	0.501153	TRUE	TRUE	1.62248	1.6867	-0.0642155
ASAP1	0.152347	1.6172	4.81645	-1.58205	0.501387	TRUE	TRUE	9.26821	8.66961	0.598607
COX7C	0.152362	-1.28886	0.0299665	-2.60769	0.501387	TRUE	TRUE	1.64692	2.44622	-0.7993
PLPP2	0.15242	-1.22033	0.577069	-3.01773	0.501387	TRUE	TRUE	1.23056	1.40161	-0.171052
EPHB4	0.152896	0.709011	2.1642	-0.746183	0.502119	TRUE	TRUE	1.15596	0.672308	0.483653
RPS12	0.152886	1.61631	3.68273	-0.450112	0.502119	TRUE	TRUE	3.06826	2.30005	0.76821
TNRC6B	0.152762	-0.591385	1.26957	-2.45234	0.502119	TRUE	TRUE	5.85068	5.80457	0.0461104
ADIPOR1	0.153037	1.80716	4.19051	-0.576182	0.502302	TRUE	TRUE	1.15766	0.953879	0.203779
ACADVL	0.153769	-0.136709	0.616486	-0.889904	0.502482	TRUE	TRUE	1.66641	1.82695	-0.160541
BECN1	0.153552	-0.191057	0.140339	-0.522452	0.502482	TRUE	TRUE	0.81157	1.11241	-0.300836
C6orf106	0.153569	-0.155216	0.878555	-1.18899	0.502482	TRUE	TRUE	2.52124	2.24021	0.281032
CHFR	0.153389	0.93579	2.54847	-0.676886	0.502482	TRUE	TRUE	1.61692	1.01471	0.602213
MT1E	0.153641	2.80329	6.06143	-0.454857	0.502482	TRUE	TRUE	3.2467	2.87225	0.374457
N4BP1	0.153186	-0.517198	0.657186	-1.69158	0.502482	TRUE	TRUE	3.2238	3.1624	0.0614031
NAA20	0.153306	0.347205	1.3848	-0.690392	0.502482	TRUE	TRUE	1.59273	1.1033	0.489432
PNPT1	0.153707	-0.290564	0.289908	-0.871036	0.502482	TRUE	TRUE	1.49716	1.17697	0.320185
EIF3L	0.15422	-0.647813	0.177232	-1.47286	0.503677	TRUE	TRUE	0.8814	1.56707	-0.685666
ARHGEF3	0.154401	-1.78565	0.158381	-3.72969	0.503713	TRUE	TRUE	3.96306	4.6958	-0.732749
PARK7	0.154388	1.86886	4.14497	-0.407246	0.503713	TRUE	TRUE	1.86071	1.13291	0.7278
CNST	0.154749	-0.337424	1.14849	-1.82334	0.503719	TRUE	TRUE	3.65824	3.17037	0.487872
GNL1	0.154798	0.830836	2.52418	-0.862509	0.503719	TRUE	TRUE	1.19885	1.14765	0.0512052
KIZ	0.154827	-0.0897562	0.136705	-0.316217	0.503719	TRUE	TRUE	1.21598	1.29603	-0.0800473
MAPKAP1	0.154731	0.098245	1.87081	-1.67432	0.503719	TRUE	TRUE	3.68	3.39294	0.287065
SETX	0.154997	1.52426	2.73004	0.318485	0.503719	TRUE	TRUE	4.74142	4.49963	0.241792
SFSWAP	0.154991	-1.50973	-0.197779	-2.82167	0.503719	TRUE	TRUE	2.3034	2.79599	-0.49259
TYW3	0.15493	-0.187733	0.374378	-0.749844	0.503719	TRUE	TRUE	1.12244	0.900719	0.221725
EIF5A	0.155124	1.83652	5.09707	-1.42402	0.503762	TRUE	TRUE	1.06185	0.939297	0.122558
GRB14	0.15518	2.38314	5.75656	-0.990281	0.503762	TRUE	TRUE	1.23004	1.04248	0.187557
ARL13B	0.155552	-1.06779	-0.0209251	-2.11466	0.503843	TRUE	TRUE	1.6349	2.12318	-0.488278
HELZ2	0.1553	0.918394	2.60982	-0.773033	0.503843	TRUE	TRUE	1.12703	0.965287	0.161742
RRAGA	0.15563	0.786315	3.0402	-1.46757	0.503843	TRUE	TRUE	0.736085	0.911072	-0.174987
SLC7A6	0.155504	0.61867	1.9882	-0.75086	0.503843	TRUE	TRUE	1.30173	1.21338	0.0883442
USP10	0.155594	1.06017	2.88338	-0.763046	0.503843	TRUE	TRUE	2.21921	2.07516	0.144054
FMR1	0.156022	1.20349	3.14072	-0.733738	0.504836	TRUE	TRUE	1.63515	1.38316	0.251984
ENOX2	0.156404	-1.03521	0.322638	-2.39305	0.504972	TRUE	TRUE	1.32584	2.08188	-0.756042
IQCB1	0.156322	-1.08621	-0.0565762	-2.11584	0.504972	TRUE	TRUE	2.01556	2.15376	-0.138204
KIFAP3	0.156228	-0.16197	1.72595	-2.04988	0.504972	TRUE	TRUE	2.12114	2.44965	-0.328507
KMT2E	0.156291	0.385808	0.951441	-0.179825	0.504972	TRUE	TRUE	7.61657	7.29166	0.324918
ALPL	0.15732	1.71981	4.5252	-1.08557	0.505727	TRUE	TRUE	2.38939	1.30741	1.08199
CTBP1	0.156798	0.609403	2.38306	-1.16425	0.505727	TRUE	TRUE	0.80181	0.934192	-0.132381
DAZAP2	0.157251	1.15681	3.29368	-0.980054	0.505727	TRUE	TRUE	2.37457	1.59157	0.782998
DOPEY1	0.156986	-0.806096	0.488403	-2.1006	0.505727	TRUE	TRUE	2.69083	2.99064	-0.299809
HECTD2	0.156917	0.373804	2.13948	-1.39187	0.505727	TRUE	TRUE	1.86434	1.39021	0.474135
NARS	0.157215	-1.19757	0.602567	-2.99772	0.505727	TRUE	TRUE	0.917816	1.14445	-0.226638
SAP18	0.157193	-0.269365	0.459315	-0.998044	0.505727	TRUE	TRUE	1.76515	1.53414	0.231011
TOLLIP	0.156843	-0.387735	1.16733	-1.9428	0.505727	TRUE	TRUE	0.612518	1.19726	-0.584747
AFF1	0.157464	-1.12903	1.56203	-3.82009	0.505914	TRUE	TRUE	7.1435	6.65107	0.492433
CEP120	0.157594	0.643488	1.98895	-0.701973	0.506057	TRUE	TRUE	1.59516	0.975743	0.619419
CAPNS1	0.157716	1.63762	3.62623	-0.351002	0.506177	TRUE	TRUE	2.693	2.19105	0.50195
CTNNB1	0.157905	0.475005	2.25256	-1.30255	0.506236	TRUE	TRUE	6.84291	6.2566	0.586309
FYCO1	0.157829	0.792198	2.68387	-1.09948	0.506236	TRUE	TRUE	0.911849	1.01663	-0.104779
BAALC	0.158215	-0.617732	0.0696951	-1.30516	0.50645	TRUE	TRUE	2.04401	1.74324	0.300774
ESCO1	0.158176	-0.461397	0.314464	-1.23726	0.50645	TRUE	TRUE	1.25372	1.46162	-0.207904
NPIPB13	0.158228	-0.723644	0.0824839	-1.52977	0.50645	TRUE	TRUE	1.06885	1.52894	-0.460098
PHF10	0.158578	1.5547	3.65464	-0.545236	0.507295	TRUE	TRUE	2.77034	2.78626	-0.0159221
RANBP2	0.158828	0.925859	1.93081	-0.0790928	0.507823	TRUE	TRUE	4.08333	3.37981	0.703524
ATXN7L3B	0.160154	0.0997001	1.41621	-1.21681	0.508462	TRUE	TRUE	1.55612	1.84748	-0.291362
BCKDHB	0.159535	-0.883972	0.0680975	-1.83604	0.508462	TRUE	TRUE	2.13614	2.41403	-0.277885
BIN1	0.160066	-0.815546	0.140473	-1.77157	0.508462	TRUE	TRUE	0.83381	1.43279	-0.59898
CHST12	0.159776	-0.996963	-0.0737882	-1.92014	0.508462	TRUE	TRUE	1.82692	2.09915	-0.272232
ECHDC2	0.160416	-0.703824	0.387795	-1.79544	0.508462	TRUE	TRUE	2.49604	2.22716	0.268877
FAM122C	0.160571	1.4011	3.49366	-0.691454	0.508462	TRUE	TRUE	1.51353	1.44271	0.0708206
FRMD6	0.160382	-0.868867	0.693102	-2.43084	0.508462	TRUE	TRUE	0.71436	1.09749	-0.383126
GABARAPL1	0.159593	1.79839	3.88068	-0.283913	0.508462	TRUE	TRUE	1.81766	1.52288	0.294778
KATNAL1	0.159433	-0.719626	0.132168	-1.57142	0.508462	TRUE	TRUE	1.39769	1.51024	-0.112555
LRP4	0.159561	-1.2823	1.01928	-3.58389	0.508462	TRUE	TRUE	2.00037	2.43662	-0.436256
NAE1	0.159445	-0.147028	0.781181	-1.07524	0.508462	TRUE	TRUE	0.989102	1.03212	-0.0430135
NKAIN2	0.159649	-1.71934	0.927947	-4.36663	0.508462	TRUE	TRUE	0.984014	1.06227	-0.0782519
PPME1	0.159308	-0.313082	1.01779	-1.64395	0.508462	TRUE	TRUE	1.23147	1.39251	-0.161045
PSMD5	0.160023	-1.09871	0.176287	-2.37371	0.508462	TRUE	TRUE	1.0227	1.37231	-0.349617
SELENOS	0.160537	1.40208	3.47562	-0.671459	0.508462	TRUE	TRUE	1.72411	1.28086	0.44325
TMEM106B	0.160299	-0.999893	0.0444892	-2.04428	0.508462	TRUE	TRUE	2.17015	1.85014	0.32001
TRIM69	0.160032	-0.766446	0.108454	-1.64135	0.508462	TRUE	TRUE	0.901868	1.13704	-0.235171
YAP1	0.160341	0.176122	1.53817	-1.18592	0.508462	TRUE	TRUE	3.95838	3.46437	0.494004
TRIP12	0.16068	-0.0800783	1.40114	-1.5613	0.508534	TRUE	TRUE	5.76104	5.18908	0.571964
AFG3L2	0.161551	-0.495919	1.40697	-2.39881	0.508846	TRUE	TRUE	0.861134	1.4944	-0.633262
ATG4B	0.160997	0.352313	1.5484	-0.843777	0.508846	TRUE	TRUE	1.71359	1.25329	0.460295
HMOX2	0.161152	1.24472	3.46436	-0.97492	0.508846	TRUE	TRUE	1.009	0.54944	0.459564
KDSR	0.161445	0.264013	1.47161	-0.943581	0.508846	TRUE	TRUE	2.51533	1.51633	0.999004
PTPN21	0.161509	-0.484109	0.0661687	-1.03439	0.508846	TRUE	TRUE	1.41171	1.32001	0.0917011
SPOCK2	0.161313	0.303374	3.0881	-2.48135	0.508846	TRUE	TRUE	5.77042	2.99351	2.77691
TMEM164	0.161477	1.51959	3.7909	-0.751723	0.508846	TRUE	TRUE	1.53645	1.20911	0.327336
UBR2	0.161251	1.67	3.54996	-0.20996	0.508846	TRUE	TRUE	4.69748	4.25487	0.442613
ZCCHC8	0.160918	-0.0510277	0.994955	-1.09701	0.508846	TRUE	TRUE	1.12497	1.34882	-0.223852
MTMR3	0.161702	1.55108	3.00184	0.10033	0.509052	TRUE	TRUE	3.42268	3.82699	-0.404307
CEBPZ	0.16265	1.00999	2.98896	-0.968981	0.50939	TRUE	TRUE	1.54953	1.67384	-0.124306
CFLAR	0.162165	-1.58958	1.14121	-4.32037	0.50939	TRUE	TRUE	7.79768	7.7348	0.0628726
DLG5	0.162668	-0.394519	0.221333	-1.01037	0.50939	TRUE	TRUE	1.2516	1.18133	0.0702651
FAM199X	0.162456	0.982668	2.62907	-0.66373	0.50939	TRUE	TRUE	2.04405	1.23122	0.812837
FBXL7	0.162201	-1.60358	0.264732	-3.47189	0.50939	TRUE	TRUE	5.6924	5.04242	0.649983
NR2F2	0.162566	0.656411	2.3595	-1.04668	0.50939	TRUE	TRUE	1.16518	1.09579	0.0693909
REEP3	0.162116	1.75344	3.36021	0.146681	0.50939	TRUE	TRUE	5.31387	4.89272	0.421149
SYAP1	0.162478	-0.763731	0.981813	-2.50928	0.50939	TRUE	TRUE	1.26671	1.57521	-0.308499
TCP11L2	0.162411	-0.175652	0.797294	-1.1486	0.50939	TRUE	TRUE	1.77567	1.54847	0.227198
XPC	0.16233	0.565703	2.15199	-1.02058	0.50939	TRUE	TRUE	1.33654	1.20077	0.135772
UBQLN1	0.162812	1.85338	3.79378	-0.0870095	0.509571	TRUE	TRUE	3.19313	2.40419	0.788936
HES1	0.163263	1.90209	4.24757	-0.443394	0.509906	TRUE	TRUE	1.69276	2.03794	-0.345183
MAP3K7	0.163181	0.974423	2.5431	-0.594251	0.509906	TRUE	TRUE	3.03257	1.9643	1.06828
TXNDC16	0.163171	-0.996732	0.29553	-2.289	0.509906	TRUE	TRUE	0.830859	1.00927	-0.17841
WASF2	0.163114	1.24426	2.36157	0.126947	0.509906	TRUE	TRUE	5.47351	4.67903	0.794484
CPNE8	0.163549	1.5721	3.84718	-0.702989	0.509993	TRUE	TRUE	7.94608	7.04804	0.898039
FGFR1OP2	0.163543	1.00631	2.68436	-0.671743	0.509993	TRUE	TRUE	4.05238	2.40567	1.64671
IER5L	0.163512	0.374137	1.63162	-0.88334	0.509993	TRUE	TRUE	1.2534	0.75727	0.496125
EHBP1	0.163793	0.399751	2.05753	-1.25803	0.510084	TRUE	TRUE	3.5592	3.7756	-0.216398
MBD4	0.163836	-0.525827	0.173751	-1.2254	0.510084	TRUE	TRUE	1.07057	1.52243	-0.451866
TM4SF18	0.163671	2.07818	4.46572	-0.309361	0.510084	TRUE	TRUE	4.06085	3.01585	1.045
AKR1B1	0.1642	-0.710478	0.145036	-1.56599	0.510761	TRUE	TRUE	1.12077	0.983988	0.136777
ZDHHC21	0.164226	1.66769	3.61533	-0.279945	0.510761	TRUE	TRUE	3.30209	2.45107	0.851023
AKIRIN1	0.164504	-0.0118305	1.1176	-1.14126	0.51136	TRUE	TRUE	1.41255	1.29291	0.119644
AMMECR1	0.164809	0.288396	1.30349	-0.726702	0.512037	TRUE	TRUE	1.15353	0.95085	0.202679
SCMH1	0.164896	1.02976	2.86205	-0.802535	0.512042	TRUE	TRUE	3.05955	2.90401	0.155541
ANXA5	0.165215	0.641561	2.58397	-1.30085	0.51223	TRUE	TRUE	3.38854	3.17505	0.213485
FAT4	0.165106	0.653512	2.32306	-1.01603	0.51223	TRUE	TRUE	4.55237	3.56397	0.988397
FGD5	0.165216	-0.682588	-0.0467845	-1.31839	0.51223	TRUE	TRUE	3.99283	3.93044	0.0623916
ACTR10	0.166284	1.31149	3.2584	-0.635412	0.512699	TRUE	TRUE	2.09269	1.56912	0.523569
ANKFY1	0.166399	0.788535	2.41776	-0.84069	0.512699	TRUE	TRUE	2.05055	1.2986	0.751945
EHMT1	0.165593	1.15023	3.05849	-0.758032	0.512699	TRUE	TRUE	3.96911	4.0271	-0.0579934
FUBP3	0.165761	1.30188	3.33367	-0.729898	0.512699	TRUE	TRUE	2.07691	1.72168	0.355227
HOMER2	0.166405	-0.834826	-0.00828532	-1.66137	0.512699	TRUE	TRUE	1.67016	1.93519	-0.265034
MAP3K4	0.166277	-0.781228	-0.0434502	-1.519	0.512699	TRUE	TRUE	2.48065	2.68299	-0.20234
MYADM	0.166214	0.247017	1.10796	-0.613929	0.512699	TRUE	TRUE	1.22293	0.704925	0.518002
OLA1	0.166114	-0.560226	0.736612	-1.85707	0.512699	TRUE	TRUE	3.3503	3.50529	-0.154989
PHF6	0.166067	-0.408309	0.828525	-1.64514	0.512699	TRUE	TRUE	1.24457	1.37239	-0.127823
RSF1	0.166067	-1.35864	0.179638	-2.89691	0.512699	TRUE	TRUE	4.16291	4.21291	-0.0500003
SNX25	0.166007	-0.529554	0.590214	-1.64932	0.512699	TRUE	TRUE	2.66498	2.62044	0.0445448
ZNF107	0.166383	-0.159072	0.55287	-0.871014	0.512699	TRUE	TRUE	1.18555	0.93	0.25555
ERI3	0.166952	0.931106	2.77971	-0.917503	0.512935	TRUE	TRUE	1.65537	1.37357	0.281796
FBXW4	0.167173	1.35703	3.13414	-0.42007	0.512935	TRUE	TRUE	2.16658	1.91437	0.252208
H2AFJ	0.166659	-0.337062	0.800152	-1.47428	0.512935	TRUE	TRUE	1.66962	1.91816	-0.248542
HIP1	0.1671	0.172223	2.1231	-1.77866	0.512935	TRUE	TRUE	4.07495	3.47995	0.595001
PKD1	0.166852	1.19164	3.19405	-0.810771	0.512935	TRUE	TRUE	1.00061	0.893251	0.107356
POLDIP3	0.166594	-0.318601	0.613264	-1.25047	0.512935	TRUE	TRUE	1.04608	0.907584	0.138492
SMCHD1	0.167099	0.429984	0.867095	-0.00712633	0.512935	TRUE	TRUE	7.14773	7.53836	-0.39063
TOP2B	0.166781	1.72464	3.39044	0.058844	0.512935	TRUE	TRUE	3.06118	2.9977	0.0634792
ADIPOR2	0.167299	0.331952	2.05125	-1.38735	0.513048	TRUE	TRUE	8.43782	8.31869	0.119123
NES	0.167383	0.756722	2.14921	-0.635762	0.513048	TRUE	TRUE	2.81935	1.48983	1.32952
FAM185A	0.167532	-0.836472	0.288829	-1.96177	0.513088	TRUE	TRUE	1.28505	1.29485	-0.00979811
NUP50-DT	0.167569	0.16225	1.349	-1.0245	0.513088	TRUE	TRUE	1.15141	1.37035	-0.218934
RAI14	0.167741	-0.0681319	1.48563	-1.62189	0.51335	TRUE	TRUE	3.04584	3.0322	0.0136374
ENO1	0.168002	0.281072	2.57719	-2.01504	0.513354	TRUE	TRUE	1.56241	2.44858	-0.886176
MSH6	0.167879	-0.126609	0.326007	-0.579225	0.513354	TRUE	TRUE	0.94647	0.891658	0.054812
UBA1	0.16795	-0.882911	0.211885	-1.97771	0.513354	TRUE	TRUE	1.46659	2.0165	-0.549916
MAT2B	0.168147	-0.129664	0.603412	-0.862739	0.513472	TRUE	TRUE	1.00881	0.74579	0.263024
TBL1XR1	0.168214	-0.425133	1.45974	-2.31001	0.513472	TRUE	TRUE	5.54773	5.36172	0.18601
BMT2	0.168516	-0.685424	-0.00784314	-1.363	0.51355	TRUE	TRUE	1.99501	2.03636	-0.0413486
FAM3C	0.168586	1.78862	3.98905	-0.411811	0.51355	TRUE	TRUE	1.27887	1.05747	0.2214
RARS2	0.16848	0.601884	1.9207	-0.716931	0.51355	TRUE	TRUE	2.52468	1.4735	1.05118
ZNF718	0.168584	-0.456006	0.17767	-1.08968	0.51355	TRUE	TRUE	2.34625	1.83207	0.514174
BAG3	0.169067	1.6815	4.01456	-0.651552	0.514658	TRUE	TRUE	2.40837	1.33492	1.07345
PSMG2	0.169158	-0.436989	0.347386	-1.22136	0.514658	TRUE	TRUE	1.11759	0.99486	0.122732
TBCK	0.16921	-1.56373	-0.136595	-2.99086	0.514658	TRUE	TRUE	3.96409	4.00807	-0.0439829
FAM213A	0.169728	0.214598	1.89308	-1.46389	0.515944	TRUE	TRUE	3.32141	3.38482	-0.0634112
MICALL2	0.170312	0.774863	2.4129	-0.863178	0.515944	TRUE	TRUE	1.39251	1.02342	0.369099
PMEPA1	0.169838	0.0266122	0.491656	-0.438432	0.515944	TRUE	TRUE	1.03455	0.698515	0.336033
PRKD1	0.170249	1.27289	3.52942	-0.983652	0.515944	TRUE	TRUE	4.41793	2.62229	1.79564
SDCBP2-AS1	0.170111	1.3428	3.33824	-0.652646	0.515944	TRUE	TRUE	0.817803	1.04548	-0.227677
SLC41A3	0.170328	0.160297	1.08773	-0.767133	0.515944	TRUE	TRUE	0.931569	0.855822	0.0757468
VPS29	0.169908	-0.735412	-0.0211153	-1.44971	0.515944	TRUE	TRUE	2.10149	1.92994	0.171545
YAF2	0.170078	-0.220945	1.18626	-1.62815	0.515944	TRUE	TRUE	2.6882	2.54299	0.145206
SH3GLB2	0.170504	-0.151779	0.167418	-0.470976	0.516211	TRUE	TRUE	0.791645	0.868135	-0.0764901
SNU13	0.170642	1.69001	3.674	-0.293977	0.516368	TRUE	TRUE	2.47084	2.52766	-0.0568207
PPM1L	0.170935	-0.296993	0.101718	-0.695704	0.51699	TRUE	TRUE	1.53909	1.28626	0.252828
ARNTL	0.171064	-0.276032	0.0904893	-0.642554	0.517115	TRUE	TRUE	1.16488	0.865889	0.29899
SLC25A29	0.171367	0.106133	1.21076	-0.998499	0.517767	TRUE	TRUE	2.18436	2.08286	0.1015
IPO5	0.171542	0.175966	1.32211	-0.970176	0.518034	TRUE	TRUE	1.34604	1.16979	0.176256
CCNY	0.171738	-0.34	0.0612926	-0.741293	0.51836	TRUE	TRUE	8.66122	8.84759	-0.186368
ZNF529	0.172133	-0.256922	0.107259	-0.621102	0.519287	TRUE	TRUE	1.1986	1.01696	0.181643
KRT10	0.172536	-0.319118	0.33938	-0.977615	0.519399	TRUE	TRUE	1.15019	1.28656	-0.136361
SLC4A1AP	0.172507	-0.168629	0.214444	-0.551702	0.519399	TRUE	TRUE	0.963246	0.839834	0.123412
STK4	0.172271	-0.217506	1.18974	-1.62476	0.519399	TRUE	TRUE	2.41772	2.24934	0.168382
TMED10	0.172685	0.587329	2.53097	-1.35632	0.519399	TRUE	TRUE	3.22524	3.13303	0.0922129
WWOX	0.172695	-1.04659	1.15088	-3.24405	0.519399	TRUE	TRUE	4.93265	5.73716	-0.80451
ZNRF3	0.172573	-0.514947	0.426585	-1.45648	0.519399	TRUE	TRUE	2.57541	2.15762	0.417793
DEGS2	0.172903	1.28232	3.16029	-0.595657	0.519713	TRUE	TRUE	1.8566	1.23087	0.625736
GCLM	0.173047	1.05431	2.96526	-0.856644	0.519713	TRUE	TRUE	1.42483	1.15825	0.266577
TLN1	0.173062	0.725173	2.33342	-0.883072	0.519713	TRUE	TRUE	1.95762	1.54919	0.40843
HHEX	0.173366	-0.409815	0.210552	-1.03018	0.520362	TRUE	TRUE	0.749459	0.9827	-0.233241
TPTEP2-CSNK1E	0.173573	0.86232	2.64247	-0.917829	0.520718	TRUE	TRUE	3.36939	2.89876	0.470629
CDIP1	0.173674	-0.693906	0.141204	-1.52902	0.520759	TRUE	TRUE	0.704677	1.04889	-0.344214
CRYBG1	0.17427	1.40325	3.49513	-0.688639	0.521492	TRUE	TRUE	1.04659	1.10966	-0.0630755
LRRC58	0.174023	0.862631	2.72462	-0.999354	0.521492	TRUE	TRUE	1.1264	0.78715	0.339247
TANGO6	0.174114	1.67229	3.75883	-0.414245	0.521492	TRUE	TRUE	1.74449	1.62392	0.120566
ZNF397	0.17421	-1.31304	0.192921	-2.81901	0.521492	TRUE	TRUE	0.911693	1.08145	-0.169761
ARMC10	0.175138	1.85504	4.42161	-0.711529	0.522796	TRUE	TRUE	0.928468	0.931489	-0.00302136
BIRC6	0.174891	-1.62319	0.901618	-4.148	0.522796	TRUE	TRUE	6.79251	7.16244	-0.369935
CSAD	0.175235	-0.796224	0.0757344	-1.66818	0.522796	TRUE	TRUE	1.62439	1.65904	-0.0346518
MCM3	0.175069	0.0269512	0.830052	-0.77615	0.522796	TRUE	TRUE	0.998016	0.957609	0.0404067
MED13	0.174924	-1.31596	0.299447	-2.93137	0.522796	TRUE	TRUE	4.72975	4.198	0.531751
SLC38A9	0.175208	-0.495323	0.0918306	-1.08248	0.522796	TRUE	TRUE	1.20162	1.13318	0.0684313
DIP2B	0.175685	-1.19727	0.381028	-2.77558	0.523221	TRUE	TRUE	3.80304	4.29454	-0.491501
MAF1	0.175933	0.255901	1.26686	-0.755061	0.523221	TRUE	TRUE	0.839263	0.964876	-0.125613
MAP3K14	0.176083	0.879071	2.83165	-1.07351	0.523221	TRUE	TRUE	1.27925	1.37114	-0.0918836
NOV	0.1757	1.64251e-07	0.000362479	-0.000362151	0.523221	TRUE	TRUE	1.22406	0.438322	0.785733
RAN	0.176081	0.966765	2.5111	-0.577566	0.523221	TRUE	TRUE	2.1903	1.33675	0.853549
RUFY1	0.17605	-1.45858	-0.0792861	-2.83786	0.523221	TRUE	TRUE	0.969131	1.77478	-0.805646
SEC61A1	0.176046	-0.133076	0.631083	-0.897235	0.523221	TRUE	TRUE	1.59209	1.46874	0.123352
WDR44	0.175655	0.689932	2.36683	-0.986971	0.523221	TRUE	TRUE	2.0884	1.97295	0.115453
PRKDC	0.176256	-0.532125	0.794294	-1.85854	0.523472	TRUE	TRUE	2.91692	2.79531	0.121604
GPR89B	0.176347	0.00128946	0.365266	-0.362687	0.523479	TRUE	TRUE	0.916578	0.73768	0.178898
GFOD1	0.176436	1.81514	3.77366	-0.143372	0.523482	TRUE	TRUE	5.26557	4.26575	0.999818
[truncated: 3,933 more rows]

## Sheet: Exc_deep
gene	p_value	model_log2FC	model_log2FC_ci_hi	model_log2FC_ci_low	FDR	conv_C	conv_D	avg_log2CPM_C9ALS	avg_log2CPM_Control	avg_log2FC
AC098829.1	6.15826e-11	1.72833	2.07753	1.37912	8.14738e-07	TRUE	TRUE	4.45254	2.78506	1.66748
LEPR	1.71783e-10	1.36428	1.71013	1.01844	1.13634e-06	TRUE	TRUE	4.32851	3.22025	1.10826
AC103810.2	1.66204e-09	0.951929	1.31416	0.589701	6.37866e-06	TRUE	TRUE	0.877086	0.545332	0.331754
ZNF98	1.92854e-09	1.51995	1.93305	1.10685	6.37866e-06	TRUE	TRUE	2.1086	1.4374	0.671198
BDH1	5.52518e-09	-0.568025	-0.368551	-0.767499	1.2183e-05	TRUE	TRUE	5.06252	5.54028	-0.477758
FXR1	5.15522e-09	0.566645	0.732677	0.400613	1.2183e-05	TRUE	TRUE	6.33036	5.83052	0.49984
GALNT17	9.64631e-09	-0.427559	-0.305462	-0.549657	1.82315e-05	TRUE	TRUE	8.04959	8.38709	-0.337492
LINC00513	2.03267e-08	-0.515566	-0.33941	-0.691721	3.15062e-05	TRUE	TRUE	5.20663	5.94449	-0.737866
TRPM7	2.38142e-08	0.477224	0.623398	0.33105	3.15062e-05	TRUE	TRUE	6.78421	6.3623	0.421906
ZNF675	2.1976e-08	0.94327	1.22766	0.658885	3.15062e-05	TRUE	TRUE	5.09975	4.53025	0.569501
PCNX4	2.69551e-08	-0.672467	-0.457117	-0.887817	3.24197e-05	TRUE	TRUE	5.2382	5.85466	-0.616459
CRELD1	3.17173e-08	0.857362	1.10418	0.610543	3.49683e-05	TRUE	TRUE	4.89767	4.10254	0.795126
MIR9-3HG	3.98216e-08	-0.90742	-0.462437	-1.3524	4.05261e-05	TRUE	TRUE	3.37525	4.35344	-0.978188
ARL17A	4.85401e-08	1.87603	2.31665	1.43542	4.58704e-05	TRUE	TRUE	3.97627	2.54641	1.42986
SNRPN	6.00852e-08	1.18987	1.52889	0.850861	4.77509e-05	TRUE	TRUE	6.69067	5.67876	1.0119
TINAG	6.13579e-08	0.699388	1.06683	0.331943	4.77509e-05	TRUE	TRUE	0.903584	0.354605	0.548979
VPS13A	5.77231e-08	0.37006	0.507776	0.232344	4.77509e-05	TRUE	TRUE	8.17323	7.8946	0.278638
HSPA8	6.6787e-08	1.47898	1.82635	1.13162	4.90885e-05	TRUE	TRUE	3.72726	2.31802	1.40923
PTGES3	1.02921e-07	0.910059	1.20312	0.616999	6.80823e-05	TRUE	TRUE	5.28023	4.51342	0.766808
TMSB4X	1.00351e-07	0.639266	0.826098	0.452434	6.80823e-05	TRUE	TRUE	5.99498	5.11276	0.882219
AC058791.1	1.08774e-07	-1.14566	-0.691962	-1.59936	6.85276e-05	TRUE	TRUE	2.12665	2.65635	-0.529702
GTF3A	1.2699e-07	0.752994	1.04898	0.457006	7.63673e-05	TRUE	TRUE	3.76547	2.87779	0.88768
AL117190.1	1.80679e-07	-1.21644	-0.941036	-1.49184	0.000101008	TRUE	TRUE	1.52456	2.02821	-0.50365
SNTG2	1.90869e-07	-0.917566	-0.643663	-1.19147	0.000101008	TRUE	TRUE	2.78992	3.69525	-0.905331
ZCCHC14	1.89945e-07	0.571294	0.780808	0.36178	0.000101008	TRUE	TRUE	5.78991	5.34666	0.443245
AL512625.3	2.00989e-07	-1.15138	-0.630945	-1.67182	0.000102272	TRUE	TRUE	1.64526	2.87919	-1.23393
MSMO1	2.11917e-07	1.01565	1.4634	0.567888	0.000103839	TRUE	TRUE	4.46721	3.13148	1.33572
DAB2IP	2.26272e-07	-1.17972	-0.850699	-1.50874	0.000106914	TRUE	TRUE	2.59535	3.51417	-0.918817
HSPH1	2.37866e-07	0.643029	0.872657	0.413401	0.000108516	TRUE	TRUE	6.7898	6.09008	0.699723
EFHD2	2.62591e-07	-0.718899	-0.423383	-1.01442	0.000115803	TRUE	TRUE	4.21362	4.70479	-0.491178
PPID	2.82599e-07	0.990446	1.30211	0.67878	0.000119455	TRUE	TRUE	3.75702	3.15612	0.600899
PSME4	2.88932e-07	0.599506	0.800258	0.398753	0.000119455	TRUE	TRUE	5.93729	5.0828	0.854491
FAM153A	3.12712e-07	0.421938	0.571944	0.271932	0.000125369	TRUE	TRUE	5.40379	4.4866	0.91719
B4GALNT3	3.68381e-07	-1.39911	-1.0273	-1.77092	0.000138402	TRUE	TRUE	3.82946	4.40092	-0.571462
SOD1	3.76281e-07	0.933649	1.19	0.677303	0.000138402	TRUE	TRUE	4.82578	3.79327	1.03251
TIMMDC1	3.76605e-07	0.802587	1.09393	0.51124	0.000138402	TRUE	TRUE	3.05903	2.46033	0.598699
C2orf69	4.09424e-07	0.976948	1.25031	0.703586	0.000146397	TRUE	TRUE	3.76006	3.11698	0.643087
KCND3	4.46018e-07	-0.575027	-0.405466	-0.744587	0.000155285	TRUE	TRUE	7.28401	7.71267	-0.428661
PHF14	4.99924e-07	0.294687	0.373458	0.215916	0.000169589	TRUE	TRUE	7.76272	7.48754	0.275184
ZNF519	5.19471e-07	0.425701	0.570353	0.281049	0.000171815	TRUE	TRUE	6.43654	6.11922	0.317318
GSE1	6.00159e-07	-0.741156	-0.414731	-1.06758	0.000187468	TRUE	TRUE	3.11543	3.72452	-0.609085
PARP8	6.05519e-07	0.397965	0.551298	0.244631	0.000187468	TRUE	TRUE	7.49761	7.13077	0.366844
ROCK1	6.09307e-07	0.42907	0.541759	0.31638	0.000187468	TRUE	TRUE	6.67986	6.35538	0.32448
FUBP1	6.6097e-07	0.714819	0.962305	0.467333	0.000198742	TRUE	TRUE	5.03656	4.74932	0.287242
RGN	6.8078e-07	1.00313	1.37376	0.632497	0.000200149	TRUE	TRUE	1.6487	1.27424	0.374461
RNF112	7.77403e-07	-0.858675	-0.405536	-1.31181	0.000223588	TRUE	TRUE	2.3849	2.95193	-0.567022
FAM118A	9.83746e-07	-1.08148	-0.702289	-1.46067	0.000276914	TRUE	TRUE	1.96485	3.39012	-1.42526
SC5D	1.01945e-06	0.837388	1.15445	0.520327	0.000280986	TRUE	TRUE	3.41125	2.56923	0.842019
REV3L	1.08899e-06	-0.382655	-0.199726	-0.565584	0.000294026	TRUE	TRUE	6.99859	7.26007	-0.261483
OSBPL8	1.12176e-06	0.314829	0.457209	0.17245	0.000296819	TRUE	TRUE	7.86343	7.49678	0.366647
CLIP4	1.16304e-06	0.470811	0.669642	0.271979	0.000301707	TRUE	TRUE	5.75852	5.38977	0.368751
PTPRT	1.29981e-06	-0.787305	-0.437351	-1.13726	0.000330701	TRUE	TRUE	7.71424	8.60244	-0.888196
RPS29	1.43486e-06	0.63671	0.900119	0.3733	0.000358173	TRUE	TRUE	3.85321	3.39713	0.45608
MAIP1	1.6086e-06	1.09049	1.40794	0.77303	0.000394106	TRUE	TRUE	4.00343	3.29706	0.706367
NAV1	1.64654e-06	-0.432306	-0.28831	-0.576302	0.000396068	TRUE	TRUE	5.77532	6.19659	-0.421268
RSAD2	1.67746e-06	-0.812071	-0.551281	-1.07286	0.0003963	TRUE	TRUE	1.63643	2.14173	-0.505292
AC092142.1	1.93651e-06	-0.574767	-0.365428	-0.784106	0.000416229	TRUE	TRUE	1.64965	1.91631	-0.266658
AGTPBP1	2.14008e-06	0.229095	0.311614	0.146575	0.000416229	TRUE	TRUE	7.59408	7.43638	0.157704
CEMIP2	2.14565e-06	0.560749	0.723872	0.397626	0.000416229	TRUE	TRUE	6.02383	5.57172	0.452105
CNKSR2	2.11873e-06	0.331663	0.425652	0.237674	0.000416229	TRUE	TRUE	9.09301	8.8939	0.199108
DNAH6	2.02299e-06	0.585586	0.815452	0.355719	0.000416229	TRUE	TRUE	6.3835	5.93589	0.44761
ITM2B	1.94241e-06	0.368508	0.497969	0.239047	0.000416229	TRUE	TRUE	6.68942	6.42465	0.264765
NUP107	1.82878e-06	0.876638	1.15179	0.601488	0.000416229	TRUE	TRUE	4.02997	3.34922	0.680748
OR2L3	2.17081e-06	0.930614	1.25684	0.604389	0.000416229	TRUE	TRUE	1.73443	1.06797	0.666455
PCSK2	2.07181e-06	-0.300648	-0.189929	-0.411367	0.000416229	TRUE	TRUE	8.42824	8.72343	-0.29519
PDE7A	2.08017e-06	0.427832	0.595852	0.259812	0.000416229	TRUE	TRUE	6.10472	5.56221	0.542517
PNMA3	2.08309e-06	-0.562518	-0.194906	-0.93013	0.000416229	TRUE	TRUE	3.36207	3.84768	-0.485602
SEPT9	1.94476e-06	-0.857773	-0.491824	-1.22372	0.000416229	TRUE	TRUE	3.88819	4.15234	-0.264157
VPS29	1.93801e-06	0.624388	0.844828	0.403947	0.000416229	TRUE	TRUE	4.48242	3.66664	0.815787
IPO5	2.30493e-06	0.643416	0.871126	0.415705	0.000429496	TRUE	TRUE	5.00695	4.44332	0.563633
SH3RF3	2.27784e-06	-0.576108	-0.429247	-0.722969	0.000429496	TRUE	TRUE	6.45006	7.04544	-0.59539
ME3	2.42666e-06	-0.478348	-0.216938	-0.739758	0.000433847	TRUE	TRUE	6.70812	6.88802	-0.179901
MRPS30	2.42467e-06	0.807443	1.08799	0.526893	0.000433847	TRUE	TRUE	3.78159	3.24037	0.541226
ZMIZ1	2.40491e-06	-0.644625	-0.336838	-0.952413	0.000433847	TRUE	TRUE	3.98502	4.43155	-0.446533
ADAM9	2.72078e-06	0.583382	0.825355	0.341409	0.000473631	TRUE	TRUE	4.5266	4.07658	0.45002
MACF1	2.68877e-06	-0.140735	-0.050747	-0.230723	0.000473631	TRUE	TRUE	8.46303	8.49147	-0.0284429
FAT3	2.89378e-06	-0.443606	-0.233554	-0.653659	0.000497204	TRUE	TRUE	7.00514	7.45399	-0.448853
PLXNA4	3.04098e-06	-0.729534	-0.450307	-1.00876	0.000515798	TRUE	TRUE	6.71716	7.1982	-0.481044
HSP90AA1	3.1351e-06	0.663237	0.923503	0.40297	0.000518467	TRUE	TRUE	7.40931	6.53122	0.878092
NMT2	3.09901e-06	0.407534	0.614796	0.200272	0.000518467	TRUE	TRUE	5.90586	5.37407	0.531793
ELF2	3.30543e-06	-0.433812	-0.234623	-0.633	0.000539886	TRUE	TRUE	5.06847	5.48309	-0.41462
EPHB2	3.44838e-06	-0.960551	-0.622545	-1.29856	0.000540059	TRUE	TRUE	3.30688	3.97204	-0.665158
FTCDNL1	3.46386e-06	-0.625927	-0.349205	-0.902649	0.000540059	TRUE	TRUE	4.30152	4.59056	-0.28904
PSAT1	3.46976e-06	0.936828	1.30299	0.570665	0.000540059	TRUE	TRUE	1.68568	0.99117	0.694513
VRK1	3.38707e-06	0.754898	1.04464	0.465155	0.000540059	TRUE	TRUE	4.74644	4.09601	0.650435
IGSF11	3.54744e-06	-0.650205	-0.282483	-1.01793	0.000542398	TRUE	TRUE	4.47107	4.69241	-0.221341
MYSM1	3.56679e-06	0.407514	0.545246	0.269781	0.000542398	TRUE	TRUE	6.28571	5.83316	0.452552
MPPED2	3.68622e-06	-1.03935	-0.547702	-1.531	0.000547963	TRUE	TRUE	3.53534	4.43927	-0.903927
TMEM132B	3.67671e-06	-0.294411	-0.206785	-0.382037	0.000547963	TRUE	TRUE	8.37076	8.77414	-0.40338
MPP1	3.79649e-06	0.807781	1.10644	0.509125	0.000558084	TRUE	TRUE	2.96625	2.54571	0.420537
AHSA1	4.01699e-06	1.1402	1.48527	0.795128	0.000577661	TRUE	TRUE	3.44165	2.58004	0.861604
PRDX1	3.99805e-06	0.869787	1.18502	0.554556	0.000577661	TRUE	TRUE	2.79031	2.00364	0.78667
PLEKHH1	4.12048e-06	-0.762843	-0.478546	-1.04714	0.000579936	TRUE	TRUE	1.92853	2.58903	-0.660497
RPL31	4.107e-06	0.758344	1.03816	0.478526	0.000579936	TRUE	TRUE	3.62004	2.92053	0.699509
ATG4B	4.20074e-06	0.641072	0.860642	0.421502	0.000585008	TRUE	TRUE	5.08884	4.53137	0.557469
AL136382.1	4.74598e-06	0.862089	1.20981	0.514371	0.000643911	TRUE	TRUE	1.80587	1.29433	0.511541
HS1BP3	4.71659e-06	-0.734511	-0.436519	-1.0325	0.000643911	TRUE	TRUE	2.31792	2.84839	-0.530472
SERP2	4.76971e-06	0.714245	0.966527	0.461963	0.000643911	TRUE	TRUE	4.20598	3.65775	0.548232
IGSF9B	4.82326e-06	-0.603857	-0.304271	-0.903443	0.000644562	TRUE	TRUE	3.61944	3.93883	-0.31939
MORC3	4.96562e-06	0.563582	0.790523	0.336642	0.000656951	TRUE	TRUE	4.63352	4.24753	0.38599
CCT8	5.34684e-06	0.821772	1.10147	0.542077	0.000695895	TRUE	TRUE	3.63778	3.04509	0.592692
DIRC3	5.36517e-06	-0.64109	-0.3411	-0.94108	0.000695895	TRUE	TRUE	5.2679	5.81199	-0.544092
DENND1A	5.57812e-06	0.196666	0.322405	0.0709278	0.000702844	TRUE	TRUE	7.7101	7.52965	0.180441
GOLGA8A	5.47375e-06	-0.457006	-0.346372	-0.567639	0.000702844	TRUE	TRUE	5.70306	6.13951	-0.43645
TBPL1	5.5604e-06	0.668779	0.894643	0.442914	0.000702844	TRUE	TRUE	4.7909	4.16937	0.62153
DNAJA1	5.65717e-06	0.827429	1.0722	0.582657	0.000706051	TRUE	TRUE	4.92564	4.16463	0.761018
LINC02256	5.71031e-06	0.595689	0.785047	0.406331	0.000706051	TRUE	TRUE	4.86814	4.17433	0.693808
ATG4C	5.89443e-06	0.665774	0.951252	0.380296	0.000722068	TRUE	TRUE	4.93162	4.54339	0.388221
NRSN1	5.95137e-06	0.584006	0.807755	0.360258	0.000722354	TRUE	TRUE	6.26586	5.64733	0.61853
AC116366.3	6.2133e-06	-0.705926	-0.425145	-0.986708	0.0007334	TRUE	TRUE	3.52125	4.46418	-0.94293
CDK5RAP2	6.17456e-06	0.639425	0.900104	0.378745	0.0007334	TRUE	TRUE	4.99694	4.59111	0.40583
MTREX	6.26411e-06	0.381508	0.550935	0.21208	0.0007334	TRUE	TRUE	5.72487	5.22815	0.49672
NAE1	6.18193e-06	0.537036	0.790632	0.283439	0.0007334	TRUE	TRUE	5.00236	4.6532	0.349161
PCYT1A	6.46537e-06	-0.643733	-0.345225	-0.942241	0.000744203	TRUE	TRUE	2.50795	2.86646	-0.358512
SARM1	6.5133e-06	-0.624382	-0.310949	-0.937815	0.000744203	TRUE	TRUE	3.82121	4.01869	-0.197476
WSCD2	6.52514e-06	-0.646122	-0.322107	-0.970137	0.000744203	TRUE	TRUE	3.63432	4.08398	-0.44966
ABHD2	6.95726e-06	0.550582	0.709257	0.391907	0.000786705	TRUE	TRUE	6.734	6.388	0.345997
CCDC59	7.10741e-06	1.47305	1.86797	1.07813	0.000796873	TRUE	TRUE	5.41828	4.06562	1.35266
AL592183.1	7.16971e-06	-2.09538	-1.54422	-2.64654	0.000797103	TRUE	TRUE	4.53539	5.26717	-0.731782
ELOVL5	7.23151e-06	0.776109	1.09351	0.45871	0.000797274	TRUE	TRUE	3.8348	3.04913	0.785676
RALA	7.458e-06	-0.584199	-0.26254	-0.905857	0.000815449	TRUE	TRUE	4.00016	4.13707	-0.136907
EIF2S2	7.62407e-06	0.700767	0.944557	0.456977	0.000826774	TRUE	TRUE	3.57004	3.02323	0.546817
FOXO3	7.86285e-06	-0.491301	-0.269703	-0.712899	0.000845736	TRUE	TRUE	5.90885	6.36399	-0.455132
RTN4RL2	8.04477e-06	-0.443852	-0.168955	-0.71875	0.000858325	TRUE	TRUE	2.07783	1.92533	0.152502
HSPA12A	8.29703e-06	0.198741	0.294445	0.103037	0.000864328	TRUE	TRUE	8.19496	7.9981	0.196854
PPM1A	8.27201e-06	-0.360567	-0.187564	-0.53357	0.000864328	TRUE	TRUE	5.45686	5.93587	-0.479008
ZNF682	8.26866e-06	0.988769	1.31143	0.666105	0.000864328	TRUE	TRUE	2.75874	2.1446	0.614137
MEF2C-AS1	8.54555e-06	0.401104	0.579272	0.222937	0.000876416	TRUE	TRUE	7.58968	7.14398	0.4457
SNX31	8.51778e-06	1.22701	1.77876	0.675257	0.000876416	TRUE	TRUE	4.00429	2.7307	1.27359
CSNK1A1	8.89413e-06	0.277502	0.366434	0.18857	0.000905149	TRUE	TRUE	7.10292	6.84999	0.252932
ACTN2	9.24135e-06	0.480545	0.716572	0.244519	0.000929901	TRUE	TRUE	4.41105	4.01856	0.392496
STXBP5-AS1	9.27792e-06	0.521128	0.695608	0.346648	0.000929901	TRUE	TRUE	7.33062	6.96562	0.364998
PVT1	9.43864e-06	-1.01361	-0.620015	-1.4072	0.000938897	TRUE	TRUE	3.42697	4.12466	-0.697692
CERCAM	9.59959e-06	-0.215908	-0.121113	-0.310704	0.00094076	TRUE	TRUE	0.631518	0.948117	-0.316598
DHRS4L2	9.59638e-06	-0.464662	-0.277753	-0.65157	0.00094076	TRUE	TRUE	1.26697	1.72005	-0.453085
ADNP2	9.89045e-06	0.554978	0.787262	0.322694	0.000962137	TRUE	TRUE	4.17018	3.75094	0.419245
FMNL3	1.00781e-05	-0.630296	-0.361361	-0.89923	0.000966187	TRUE	TRUE	1.90659	2.36373	-0.457147
NDUFA4	1.00678e-05	0.603131	0.866464	0.339797	0.000966187	TRUE	TRUE	4.3567	3.50806	0.848634
LSM5	1.01676e-05	0.820593	1.13229	0.508891	0.000967753	TRUE	TRUE	2.77205	2.1138	0.658247
C1QTNF7	1.04e-05	1.06787	1.4538	0.681938	0.000975833	TRUE	TRUE	1.04097	0.351793	0.689176
PTGER3	1.03584e-05	0.770781	1.10666	0.434901	0.000975833	TRUE	TRUE	1.43423	0.764342	0.669884
DNAJA4	1.05361e-05	0.72001	1.01924	0.42078	0.000981635	TRUE	TRUE	3.34671	2.96555	0.381156
IFT57	1.072e-05	0.460806	0.683907	0.237706	0.000991783	TRUE	TRUE	4.8348	4.33251	0.502289
STARD4	1.08802e-05	0.683287	0.996459	0.370115	0.000992725	TRUE	TRUE	3.23405	2.12832	1.10572
WDR36	1.08641e-05	0.761992	1.24013	0.28385	0.000992725	TRUE	TRUE	3.79867	3.22246	0.576211
MTRF1	1.10942e-05	0.747652	1.06019	0.435112	0.000999484	TRUE	TRUE	2.06847	1.56491	0.503555
NUDT9	1.11054e-05	0.641254	0.933496	0.349011	0.000999484	TRUE	TRUE	3.19004	2.68727	0.502767
TLE1	1.13718e-05	-0.701318	-0.470651	-0.931984	0.00101655	TRUE	TRUE	1.3991	1.78932	-0.390218
DDX10	1.16955e-05	-0.342529	-0.208899	-0.476159	0.0010309	TRUE	TRUE	5.19111	5.54614	-0.355022
DGKE	1.17386e-05	0.50899	0.715467	0.302513	0.0010309	TRUE	TRUE	5.68019	5.27389	0.406299
SRGAP2C	1.17661e-05	-0.350197	-0.0473771	-0.653017	0.0010309	TRUE	TRUE	3.63678	3.4486	0.188172
NAA50	1.19586e-05	0.482728	0.710975	0.254481	0.00104087	TRUE	TRUE	5.10182	4.84888	0.252938
KLHL8	1.26668e-05	-0.730696	-0.406107	-1.05529	0.00109124	TRUE	TRUE	3.70164	4.10298	-0.401337
SDK2	1.27023e-05	-0.693807	-0.395536	-0.992078	0.00109124	TRUE	TRUE	3.47923	4.08172	-0.60249
NECTIN1	1.28955e-05	-0.644363	-0.326809	-0.961917	0.00109266	TRUE	TRUE	2.45353	3.00207	-0.548541
TMSB10	1.29769e-05	0.575757	0.808385	0.343129	0.00109266	TRUE	TRUE	5.07442	4.03605	1.03837
TRAF6	1.29702e-05	0.68847	0.990317	0.386622	0.00109266	TRUE	TRUE	3.94366	3.14354	0.800114
UBA6-AS1	1.30492e-05	0.450219	0.616623	0.283815	0.00109266	TRUE	TRUE	7.26574	6.83683	0.428917
AL136317.2	1.32827e-05	-0.561498	-0.271937	-0.85106	0.00110523	TRUE	TRUE	3.52505	3.7507	-0.225651
XKR7	1.33869e-05	-0.585114	-0.321097	-0.849131	0.00110693	TRUE	TRUE	1.72673	1.92681	-0.200078
HSPA1B	1.35746e-05	0.253326	0.404042	0.102611	0.00110859	TRUE	TRUE	0.91229	0.361734	0.550557
NRG2	1.35399e-05	-0.526991	-0.352449	-0.701533	0.00110859	TRUE	TRUE	5.43493	5.8541	-0.419174
UQCRC2	1.37592e-05	0.311774	0.446922	0.176627	0.00111678	TRUE	TRUE	5.76073	5.3153	0.445428
CYFIP1	1.39476e-05	-0.580854	-0.301357	-0.86035	0.00111834	TRUE	TRUE	3.97267	4.67048	-0.697814
SNX3	1.39214e-05	0.46986	0.663183	0.276536	0.00111834	TRUE	TRUE	5.00663	4.57123	0.4354
PART1	1.42636e-05	0.480809	0.745117	0.2165	0.0011368	TRUE	TRUE	5.64761	4.98169	0.665915
GRIK3	1.48044e-05	-0.59643	-0.340706	-0.852155	0.00117283	TRUE	TRUE	4.96494	5.47093	-0.505994
IGSF21	1.49089e-05	-0.447622	-0.273933	-0.62131	0.00117408	TRUE	TRUE	5.90201	6.3779	-0.475886
C5orf34	1.52485e-05	0.378758	0.667894	0.0896213	0.00119371	TRUE	TRUE	2.07409	1.71635	0.357742
RPS6KC1	1.55702e-05	0.159764	0.259954	0.0595745	0.00121172	TRUE	TRUE	8.33913	8.1793	0.159823
SEMA5B	1.59407e-05	-0.94388	-0.615358	-1.2724	0.0012333	TRUE	TRUE	3.09548	3.49614	-0.400662
HNRNPH3	1.64151e-05	0.519227	0.762015	0.276438	0.00126263	TRUE	TRUE	4.82083	4.54242	0.278409
URM1	1.68587e-05	0.794326	1.11122	0.477433	0.00128925	TRUE	TRUE	2.14772	1.57345	0.574271
ATP5F1E	1.74033e-05	0.644052	1.00004	0.288059	0.00132325	TRUE	TRUE	2.729	2.17614	0.552863
FSTL4	1.76702e-05	-0.539932	-0.307825	-0.77204	0.00133586	TRUE	TRUE	6.39287	6.8032	-0.410331
AC093525.4	1.78397e-05	-0.614384	-0.377256	-0.851512	0.00134102	TRUE	TRUE	1.21692	1.54663	-0.32972
HCG17	1.81792e-05	-0.506172	-0.252894	-0.75945	0.00135882	TRUE	TRUE	5.92977	6.25098	-0.321216
CCP110	1.85463e-05	0.603546	0.824062	0.38303	0.00136316	TRUE	TRUE	4.71895	4.31598	0.402968
LINC00266-1	1.84574e-05	-0.354603	-0.162583	-0.546622	0.00136316	TRUE	TRUE	1.28896	1.46224	-0.173283
SMCHD1	1.83948e-05	0.260244	0.372681	0.147808	0.00136316	TRUE	TRUE	6.64914	6.36222	0.286914
CACNA1C	1.87866e-05	-0.369387	-0.143273	-0.595501	0.00137319	TRUE	TRUE	9.31865	9.67467	-0.356025
WDR59	1.91285e-05	0.49958	0.732181	0.26698	0.00139049	TRUE	TRUE	5.27301	4.8282	0.444815
CNP	1.94173e-05	-0.358223	-0.228514	-0.487931	0.00139615	TRUE	TRUE	1.36484	1.97296	-0.608112
TSPYL4	1.94054e-05	0.965165	1.23091	0.699419	0.00139615	TRUE	TRUE	4.2662	3.79232	0.47388
AP001347.1	1.99288e-05	0.947169	1.40808	0.486259	0.00141752	TRUE	TRUE	6.69363	6.01749	0.67614
PINX1	1.99129e-05	-0.787725	-0.354055	-1.22139	0.00141752	TRUE	TRUE	1.20574	1.54282	-0.33708
ATF2	2.05353e-05	0.464851	0.621735	0.307967	0.00145284	TRUE	TRUE	6.43718	6.03605	0.401128
AC092902.3	2.09763e-05	-0.456767	-0.227721	-0.685814	0.0014735	TRUE	TRUE	3.65724	4.10768	-0.450436
JARID2	2.10501e-05	-0.41642	-0.197549	-0.63529	0.0014735	TRUE	TRUE	5.65222	5.98954	-0.337323
NCOR2	2.15462e-05	-0.33597	-0.157705	-0.514234	0.0015003	TRUE	TRUE	5.26617	5.40396	-0.137794
FUT8	2.18507e-05	-0.312531	-0.193621	-0.431441	0.00151353	TRUE	TRUE	6.60092	6.8217	-0.220776
CCT4	2.24786e-05	0.563232	0.818508	0.307957	0.00152971	TRUE	TRUE	4.12176	3.5133	0.608467
FGF12	2.25334e-05	-0.149269	-0.0750361	-0.223502	0.00152971	TRUE	TRUE	10.0348	10.1943	-0.159523
IER5L	2.24168e-05	-0.530626	-0.238409	-0.822844	0.00152971	TRUE	TRUE	1.48101	1.56359	-0.082585
PAPSS2	2.25467e-05	-0.276487	-0.0969234	-0.45605	0.00152971	TRUE	TRUE	1.52172	1.63495	-0.113225
DDX25	2.27567e-05	0.592721	0.860359	0.325083	0.00153286	TRUE	TRUE	3.49164	3.26591	0.225731
LGMN	2.28249e-05	0.535109	0.813982	0.256235	0.00153286	TRUE	TRUE	3.86116	3.53481	0.326353
GPC1	2.31796e-05	-0.446669	-0.165231	-0.728107	0.00154882	TRUE	TRUE	4.05286	4.40031	-0.347442
CHTF8	2.33103e-05	0.73563	1.06216	0.409103	0.00154973	TRUE	TRUE	1.78958	1.39254	0.397034
DPP6	2.37082e-05	-0.418004	-0.311203	-0.524806	0.0015683	TRUE	TRUE	8.42658	8.74583	-0.319248
ZNF714	2.38453e-05	0.781869	1.04969	0.514048	0.00156952	TRUE	TRUE	3.65141	2.98859	0.662822
COX4I1	2.48704e-05	0.724481	1.0487	0.400258	0.00162888	TRUE	TRUE	3.84711	2.97892	0.868185
CBWD5	2.50161e-05	-0.345485	-0.210847	-0.480122	0.00163036	TRUE	TRUE	5.26672	5.9709	-0.704174
LINC00623	2.53953e-05	-0.732307	-0.435927	-1.02869	0.00164696	TRUE	TRUE	4.90609	5.15671	-0.250624
MPP5	2.65328e-05	0.592588	0.857769	0.327406	0.00170132	TRUE	TRUE	3.87107	3.76156	0.109514
SLC16A7	2.63727e-05	-0.700756	-0.247842	-1.15367	0.00170132	TRUE	TRUE	5.96057	6.31661	-0.356044
TMEM178B	2.66194e-05	-0.30231	-0.16656	-0.438059	0.00170132	TRUE	TRUE	8.1794	8.30528	-0.12588
RFXAP	2.6778e-05	0.593952	0.906005	0.281899	0.00170323	TRUE	TRUE	3.76537	3.24364	0.521727
LONRF1	2.69367e-05	0.5775	0.832704	0.322297	0.00170513	TRUE	TRUE	5.46348	4.71541	0.748072
EWSR1	2.72738e-05	0.466072	0.687681	0.244463	0.00171226	TRUE	TRUE	5.25394	4.78763	0.466312
TET2	2.73082e-05	-0.739153	-0.44066	-1.03765	0.00171226	TRUE	TRUE	3.6108	4.1601	-0.549304
FAM66B	2.84735e-05	-0.678509	-0.390335	-0.966682	0.00176357	TRUE	TRUE	2.22341	2.58966	-0.366251
HSP90B1	2.84103e-05	0.819837	1.10229	0.537388	0.00176357	TRUE	TRUE	4.69579	3.95354	0.742251
WNT10B	2.85264e-05	-0.621654	-0.348041	-0.895267	0.00176357	TRUE	TRUE	1.27126	1.62714	-0.355887
MAP4K3	2.86647e-05	0.417421	0.506902	0.32794	0.00176388	TRUE	TRUE	8.10118	7.72658	0.374604
MALSU1	2.90878e-05	0.495087	0.802307	0.187867	0.00178163	TRUE	TRUE	3.00644	2.39417	0.612266
VPS35L	2.96774e-05	0.41136	0.592215	0.230506	0.00180936	TRUE	TRUE	5.63353	5.37508	0.258451
COPS2	3.11026e-05	0.693764	0.966103	0.421424	0.00188308	TRUE	TRUE	4.95102	4.54892	0.402104
ZNF609	3.11711e-05	-0.368762	-0.270193	-0.46733	0.00188308	TRUE	TRUE	6.61391	6.9436	-0.32969
ALDH2	3.18637e-05	0.760903	1.08441	0.437399	0.00190079	TRUE	TRUE	2.47725	1.92823	0.549011
AZIN1	3.18954e-05	0.581119	0.833109	0.329128	0.00190079	TRUE	TRUE	4.88862	4.46827	0.420359
ZNF446	3.17491e-05	0.770888	1.12248	0.419296	0.00190079	TRUE	TRUE	1.06627	0.74156	0.324712
SERTM1	3.20676e-05	0.710698	1.06679	0.354611	0.00190249	TRUE	TRUE	1.41772	0.926488	0.491232
OBSCN	3.26838e-05	-0.412011	-0.240759	-0.583263	0.00193038	TRUE	TRUE	0.838414	1.06495	-0.226532
NARFL	3.31972e-05	0.69757	1.0579	0.337242	0.00195199	TRUE	TRUE	2.31034	1.83157	0.478772
MAPRE2	3.36965e-05	0.298856	0.399837	0.197875	0.00197259	TRUE	TRUE	7.56578	7.37426	0.191522
AC069287.3	3.39484e-05	-0.424922	-0.208976	-0.640868	0.00197858	TRUE	TRUE	1.46309	1.54632	-0.0832292
DLG1	3.4268e-05	0.259556	0.345347	0.173765	0.00197976	TRUE	TRUE	8.62611	8.41264	0.21347
NSD3	3.42522e-05	0.0762685	0.205584	-0.0530475	0.00197976	TRUE	TRUE	7.98943	7.91594	0.0734822
ANKRD12	3.52534e-05	0.355957	0.484462	0.227452	0.00199356	TRUE	TRUE	7.95902	7.72265	0.23637
HSPA4	3.52603e-05	0.601423	0.81101	0.391836	0.00199356	TRUE	TRUE	4.83855	4.18177	0.656781
PLEKHA8	3.5012e-05	0.588103	0.882833	0.293373	0.00199356	TRUE	TRUE	3.92932	3.33984	0.589477
ZNF429	3.48517e-05	0.486815	0.746094	0.227535	0.00199356	TRUE	TRUE	3.6252	3.28131	0.343894
ZSWIM6	3.50468e-05	-0.308219	-0.183645	-0.432793	0.00199356	TRUE	TRUE	7.2178	7.34106	-0.123263
AMN1	3.55756e-05	0.622884	0.864052	0.381717	0.00200283	TRUE	TRUE	5.53392	5.04851	0.485419
LINC01280	3.60949e-05	0.159203	0.298256	0.0201502	0.00202346	TRUE	TRUE	0.664113	0.381536	0.282577
CCM2	3.66072e-05	-0.593967	-0.228537	-0.959396	0.00203306	TRUE	TRUE	3.74734	4.07769	-0.330346
PDCD6	3.67272e-05	0.594652	0.889313	0.299992	0.00203306	TRUE	TRUE	3.44551	2.86796	0.577544
TNS3	3.65566e-05	-0.229658	-0.10886	-0.350457	0.00203306	TRUE	TRUE	0.712392	0.948262	-0.23587
CNTNAP3B	3.69127e-05	0.711476	1.02499	0.397961	0.00203481	TRUE	TRUE	6.36894	5.60136	0.767575
CHORDC1	3.71382e-05	0.869298	1.19966	0.538937	0.00203875	TRUE	TRUE	4.75382	4.14	0.613819
NPFFR2	3.7435e-05	0.81541	1.23265	0.39817	0.00204655	TRUE	TRUE	1.75442	1.30344	0.450974
C8orf59	3.83053e-05	0.598323	0.906455	0.29019	0.0020744	TRUE	TRUE	2.75297	2.1661	0.586866
CLDND1	3.81707e-05	-0.669486	-0.466936	-0.872036	0.0020744	TRUE	TRUE	2.32822	3.1509	-0.822689
RTN4RL1	3.84148e-05	-0.791153	-0.427913	-1.15439	0.0020744	TRUE	TRUE	3.74017	3.89993	-0.159765
RHBDL3	3.89792e-05	-0.792213	-0.403325	-1.1811	0.00208783	TRUE	TRUE	3.94533	4.99826	-1.05293
ZSCAN18	3.89359e-05	0.464708	0.712736	0.216679	0.00208783	TRUE	TRUE	4.4268	3.81849	0.608311
SMAD3	3.92742e-05	-0.380749	-0.0934664	-0.668032	0.00209515	TRUE	TRUE	4.31536	4.66832	-0.352962
PLPPR4	3.96795e-05	0.46828	0.591881	0.344679	0.00210593	TRUE	TRUE	6.85199	6.15941	0.692588
PPM1L	3.97945e-05	-0.176381	-0.0791956	-0.273566	0.00210593	TRUE	TRUE	8.11374	8.37015	-0.25641
FMN1	4.118e-05	0.322289	0.448205	0.196372	0.00217057	TRUE	TRUE	8.71503	8.42419	0.29084
VEZF1	4.14715e-05	-0.568403	-0.355832	-0.780974	0.00217725	TRUE	TRUE	0.897349	1.28585	-0.388502
AL356479.1	4.16447e-05	0.678356	1.18188	0.174828	0.00217771	TRUE	TRUE	2.10784	2.20324	-0.0953999
SELENOO	4.2018e-05	0.372194	0.552827	0.19156	0.00218292	TRUE	TRUE	5.21586	4.58398	0.631874
XPR1	4.20744e-05	-0.283625	-0.112201	-0.455049	0.00218292	TRUE	TRUE	5.8591	6.19711	-0.338012
PSIP1	4.27831e-05	0.425792	0.582472	0.269112	0.00221102	TRUE	TRUE	6.50045	6.24027	0.260181
AVEN	4.3229e-05	-0.90054	-0.601373	-1.19971	0.00221187	TRUE	TRUE	1.84698	2.31253	-0.465549
RASSF5	4.31978e-05	-0.70721	-0.292777	-1.12164	0.00221187	TRUE	TRUE	2.5362	3.0041	-0.467908
S100Z	4.33012e-05	0.502825	0.855238	0.150411	0.00221187	TRUE	TRUE	0.777545	0.601066	0.176479
RAPGEF2	4.40058e-05	0.201168	0.285934	0.116403	0.00223922	TRUE	TRUE	8.78383	8.69101	0.09282
AC096564.1	4.45982e-05	-0.554879	-0.245117	-0.864641	0.00224347	TRUE	TRUE	2.40532	2.72972	-0.324394
MEP1B	4.4434e-05	0.375461	0.651527	0.099394	0.00224347	TRUE	TRUE	0.701489	0.369623	0.331867
YIPF7	4.44137e-05	0.38316	0.676864	0.0894559	0.00224347	TRUE	TRUE	1.71489	1.50189	0.212999
CEP128	4.52123e-05	0.709816	1.02251	0.397119	0.00226575	TRUE	TRUE	4.28606	3.88946	0.396601
TMEM68	4.67112e-05	0.694063	1.02433	0.363797	0.00233203	TRUE	TRUE	3.26327	2.62336	0.639912
AC113383.1	4.89272e-05	-0.649552	-0.342651	-0.956454	0.00242419	TRUE	TRUE	2.18731	2.58954	-0.402226
ANXA1	4.92901e-05	0.57502	0.952169	0.197871	0.00242419	TRUE	TRUE	1.17387	0.955735	0.218138
ELAVL1	4.88814e-05	0.561462	0.800599	0.322326	0.00242419	TRUE	TRUE	4.18623	3.60093	0.5853
HIST1H4C	4.92679e-05	0.742206	1.09259	0.391824	0.00242419	TRUE	TRUE	1.68446	1.1865	0.497959
ZNF641	4.97147e-05	-0.679382	-0.41473	-0.944033	0.00243602	TRUE	TRUE	1.51302	1.75418	-0.241154
MED28	5.03147e-05	0.60415	0.856248	0.352052	0.00245632	TRUE	TRUE	4.06319	3.67278	0.390404
AKR1A1	5.10675e-05	-0.430318	-0.191696	-0.668939	0.00248072	TRUE	TRUE	1.04976	1.26119	-0.211435
CKMT1B	5.19396e-05	-0.727696	-0.426855	-1.02854	0.00248072	TRUE	TRUE	2.76917	3.05744	-0.288275
L2HGDH	5.16676e-05	0.389523	0.560006	0.219039	0.00248072	TRUE	TRUE	5.29852	4.9091	0.389414
MED31	5.17616e-05	0.535369	0.817798	0.25294	0.00248072	TRUE	TRUE	3.27718	2.41626	0.860919
PGK1	5.13927e-05	0.406652	0.64558	0.167725	0.00248072	TRUE	TRUE	4.63384	4.17454	0.4593
TET3	5.13213e-05	-0.552296	-0.302263	-0.80233	0.00248072	TRUE	TRUE	5.35675	5.66196	-0.305206
C11orf80	5.23958e-05	0.251496	0.372215	0.130777	0.00248457	TRUE	TRUE	6.96086	6.76423	0.196635
F5	5.2228e-05	0.611978	0.950993	0.272964	0.00248457	TRUE	TRUE	0.541145	0.526857	0.0142872
MEG9	5.26825e-05	-0.537308	-0.208927	-0.865689	0.00248635	TRUE	TRUE	0.813107	1.05068	-0.237578
TSNARE1	5.28091e-05	-0.602578	-0.30736	-0.897796	0.00248635	TRUE	TRUE	3.68457	4.19254	-0.507972
AC008610.1	5.40733e-05	0.496419	0.771452	0.221385	0.00253684	TRUE	TRUE	1.09539	0.680006	0.415388
MYRFL	5.4596e-05	0.433143	0.681813	0.184474	0.00255232	TRUE	TRUE	1.21129	0.758536	0.452754
AL662844.4	5.88867e-05	0.623989	0.909251	0.338726	0.00274321	TRUE	TRUE	1.18631	0.615261	0.571051
IQCK	5.991e-05	-0.439653	-0.158061	-0.721246	0.00277208	TRUE	TRUE	2.64992	2.91636	-0.266442
MAP6	5.99254e-05	-0.458735	-0.308619	-0.60885	0.00277208	TRUE	TRUE	5.70184	6.08412	-0.382281
TNFSF13B	6.04702e-05	0.926742	1.34573	0.507755	0.00278753	TRUE	TRUE	4.06485	3.22034	0.844511
ANKDD1A	6.10289e-05	0.437138	0.659198	0.215077	0.00280351	TRUE	TRUE	4.67822	4.37755	0.300669
GAB1	6.18671e-05	0.50438	0.789501	0.219259	0.00282311	TRUE	TRUE	6.45604	6.15139	0.304645
PKNOX2	6.18822e-05	-0.385132	-0.177617	-0.592648	0.00282311	TRUE	TRUE	5.77731	6.20117	-0.423861
AMPD3	6.2674e-05	-0.276397	-0.101807	-0.450987	0.00284941	TRUE	TRUE	1.0384	1.11361	-0.075206
RIC8B	6.31399e-05	-0.326368	-0.154123	-0.498612	0.00286076	TRUE	TRUE	5.42316	5.56296	-0.139799
GPR75-ASB3	6.40516e-05	0.690563	0.964724	0.416401	0.00289216	TRUE	TRUE	5.2665	4.73725	0.529256
MIA3	6.50824e-05	0.410331	0.637487	0.183174	0.00292871	TRUE	TRUE	5.28723	5.00711	0.28012
AL355472.3	6.53959e-05	-0.860227	-0.416998	-1.30346	0.00293284	TRUE	TRUE	3.89588	4.55188	-0.655992
INTS10	6.66828e-05	0.305833	0.440424	0.171241	0.0029645	TRUE	TRUE	6.05152	5.68258	0.368938
LRCH2	6.67741e-05	0.615327	0.934968	0.295687	0.0029645	TRUE	TRUE	3.52325	3.11099	0.412252
SLBP	6.65682e-05	0.527983	0.841204	0.214762	0.0029645	TRUE	TRUE	3.04546	2.473	0.572466
XXYLT1	6.75765e-05	-0.699979	-0.392386	-1.00757	0.00299009	TRUE	TRUE	3.16848	3.74077	-0.572287
TPT1	6.83372e-05	0.511589	0.851532	0.171646	0.00301367	TRUE	TRUE	4.42632	3.78116	0.645156
MPDZ	7.00996e-05	0.349608	0.497939	0.201277	0.00307454	TRUE	TRUE	7.39413	7.09595	0.298181
RHOJ	7.01823e-05	-0.527481	-0.296606	-0.758356	0.00307454	TRUE	TRUE	0.779927	1.09568	-0.31575
TCP11L2	7.05494e-05	-0.493984	-0.273266	-0.714701	0.00308043	TRUE	TRUE	1.15603	1.48018	-0.324147
NCK2	7.09229e-05	-0.521572	-0.228103	-0.81504	0.00308655	TRUE	TRUE	4.58911	5.19272	-0.603617
USP45	7.27037e-05	0.404775	0.654568	0.154983	0.00315367	TRUE	TRUE	4.9705	4.66907	0.301433
MIR4435-2HG	7.31819e-05	0.492934	0.832069	0.153799	0.00316404	TRUE	TRUE	5.78812	4.69518	1.09294
MT3	7.34854e-05	1.2843	1.62105	0.94755	0.00316682	TRUE	TRUE	1.96948	1.0385	0.93098
LRRC40	7.39324e-05	0.433048	0.672384	0.193713	0.00317573	TRUE	TRUE	4.40191	3.98711	0.414801
AC019131.1	7.42231e-05	0.338119	0.602163	0.0740754	0.00317628	TRUE	TRUE	0.630282	0.426166	0.204115
EPB41L5	7.44253e-05	0.349723	0.499049	0.200398	0.00317628	TRUE	TRUE	5.75518	5.40375	0.351423
SUFU	7.46742e-05	-0.634744	-0.307647	-0.961841	0.00317665	TRUE	TRUE	3.63352	3.91656	-0.283041
LINC02253	7.64449e-05	0.495247	0.821466	0.169028	0.00324034	TRUE	TRUE	1.4737	1.17766	0.296039
UBC	7.6661e-05	1.01308	1.36454	0.661627	0.00324034	TRUE	TRUE	4.51084	3.28959	1.22125
REX1BD	7.72698e-05	-0.491042	0.0615916	-1.04368	0.00324666	TRUE	TRUE	2.85216	2.73097	0.121188
SLC26A3	7.73013e-05	0.465142	0.640715	0.289568	0.00324666	TRUE	TRUE	3.92962	3.24064	0.688977
APP	7.90923e-05	0.202633	0.268326	0.13694	0.00331137	TRUE	TRUE	9.00948	8.82877	0.180714
CABIN1	8.00267e-05	-0.278419	-0.107729	-0.449109	0.00333982	TRUE	TRUE	5.50197	5.41604	0.0859301
ZNF84	8.02769e-05	0.630536	0.875657	0.385415	0.00333982	TRUE	TRUE	4.77309	4.19927	0.573823
OPCML	8.13168e-05	-0.287223	-0.191898	-0.382547	0.00336985	TRUE	TRUE	11.4397	11.6319	-0.192234
YARS	8.1508e-05	0.85398	1.14423	0.563728	0.00336985	TRUE	TRUE	5.03378	4.12014	0.91364
GPLD1	8.21864e-05	-0.595202	-0.294796	-0.895609	0.00338731	TRUE	TRUE	3.69428	4.06023	-0.36595
AHDC1	8.38102e-05	-0.513498	-0.243962	-0.783033	0.00344351	TRUE	TRUE	4.09288	4.43657	-0.343684
RASGRP3	8.42751e-05	0.69858	1.03548	0.361682	0.00345189	TRUE	TRUE	1.08856	0.669427	0.419135
KLKB1	8.53707e-05	-0.661127	-0.408936	-0.913318	0.00348568	TRUE	TRUE	0.786798	1.30788	-0.521085
PDE4DIP	8.56271e-05	-0.209087	-0.102221	-0.315954	0.00348568	TRUE	TRUE	9.03415	9.25298	-0.218825
CHD1L	8.78664e-05	-0.829622	-0.450436	-1.20881	0.00356207	TRUE	TRUE	3.47274	3.89606	-0.423328
MTMR1	8.80421e-05	-0.396274	-0.174138	-0.61841	0.00356207	TRUE	TRUE	5.07242	5.34227	-0.269849
KAZN	8.90983e-05	-0.223329	-0.122041	-0.324616	0.00359381	TRUE	TRUE	10.2908	10.4137	-0.122951
ANKRD27	8.95263e-05	0.361321	0.628086	0.0945566	0.0036001	TRUE	TRUE	4.76091	4.32792	0.432987
PHF11	9.12151e-05	-0.517002	-0.225672	-0.808331	0.0036569	TRUE	TRUE	1.87317	1.90746	-0.0342958
PCNP	9.16776e-05	0.42851	0.656569	0.200451	0.00366433	TRUE	TRUE	5.30547	4.89829	0.407183
HS6ST2	9.32707e-05	-0.519005	-0.204135	-0.833875	0.00371678	TRUE	TRUE	2.06309	2.16244	-0.0993488
KDM2A	9.38336e-05	-0.331724	-0.182219	-0.481229	0.00372798	TRUE	TRUE	6.12192	6.39383	-0.271911
ABCA10	9.41157e-05	-0.376057	-0.173608	-0.578506	0.003728	TRUE	TRUE	5.23886	5.58855	-0.349686
USP24	9.49531e-05	0.430024	0.587957	0.27209	0.00374994	TRUE	TRUE	6.53655	6.11645	0.420097
LDHB	9.57371e-05	0.715915	0.963016	0.468813	0.0037636	TRUE	TRUE	4.16027	3.43802	0.722254
RNF138	9.58679e-05	0.588105	0.898412	0.277797	0.0037636	TRUE	TRUE	3.80211	3.27223	0.529882
EPHB1	9.63051e-05	-0.49598	-0.184963	-0.806997	0.00376957	TRUE	TRUE	4.70929	5.35576	-0.646469
MVB12B	9.69502e-05	-0.31306	-0.160222	-0.465897	0.00378363	TRUE	TRUE	5.64925	5.83519	-0.185944
AC245297.3	0.000100069	-0.437932	-0.202136	-0.673728	0.00389314	TRUE	TRUE	5.22704	5.52087	-0.293832
GANC	0.000100345	0.624984	0.943874	0.306094	0.00389314	TRUE	TRUE	3.09468	2.54889	0.545783
KCNQ3	0.000101772	-0.285034	-0.182463	-0.387605	0.00392548	TRUE	TRUE	9.26049	9.60574	-0.345257
NBAS	0.000101587	0.323347	0.416691	0.230002	0.00392548	TRUE	TRUE	7.87815	7.55361	0.324548
FAM174B	0.000102404	-0.488469	-0.177537	-0.799401	0.00392696	TRUE	TRUE	3.14636	3.41201	-0.265647
IARS	0.000102144	0.336778	0.491047	0.182509	0.00392696	TRUE	TRUE	5.80014	5.36661	0.433527
SPTSSB	0.000102735	-0.48679	-0.103335	-0.870245	0.00392826	TRUE	TRUE	2.09465	2.28435	-0.1897
SUPT20H	0.000103204	0.568493	0.859675	0.277311	0.00393483	TRUE	TRUE	4.63551	4.11499	0.520521
NFIC	0.000103957	-0.370717	-0.174027	-0.567407	0.00395214	TRUE	TRUE	4.90879	5.38311	-0.474316
RBFOX3	0.000104484	-0.303841	-0.203769	-0.403913	0.00396082	TRUE	TRUE	8.07101	8.46851	-0.397506
USP54	0.000105158	-0.779776	-0.437313	-1.12224	0.00397497	TRUE	TRUE	4.09122	4.39589	-0.304675
TMEM106B	0.000105832	0.447802	0.636649	0.258955	0.00398905	TRUE	TRUE	5.58799	5.29327	0.294725
IDI1	0.000106807	0.654142	1.09514	0.213146	0.00401435	TRUE	TRUE	4.06865	3.04754	1.02111
STXBP6	0.000107606	-0.467543	-0.228671	-0.706415	0.00403292	TRUE	TRUE	1.69133	1.83716	-0.145824
AC105430.1	0.000110188	0.481292	0.778916	0.183667	0.00409492	TRUE	TRUE	0.540699	0.529863	0.010836
DNMBP	0.000110168	-0.635081	-0.339235	-0.930926	0.00409492	TRUE	TRUE	2.12174	2.43922	-0.31748
SELENOI	0.000109906	0.546715	0.779484	0.313946	0.00409492	TRUE	TRUE	5.15183	4.5866	0.565224
UBL3	0.000110628	0.413009	0.628609	0.19741	0.00409973	TRUE	TRUE	5.48463	5.2821	0.20253
INPP5F	0.00011155	0.373722	0.515648	0.231795	0.00412237	TRUE	TRUE	6.1969	6.09221	0.104691
CASP9	0.000112577	-0.463816	-0.23029	-0.697341	0.00414873	TRUE	TRUE	1.41944	1.61448	-0.195039
KCNK10	0.000115159	-0.537087	-0.224352	-0.849822	0.00419711	TRUE	TRUE	3.78224	4.05633	-0.274095
SLC27A3	0.000114801	-0.45624	-0.262268	-0.650213	0.00419711	TRUE	TRUE	0.544698	0.830903	-0.286205
STX7	0.000114781	0.369999	0.50701	0.232987	0.00419711	TRUE	TRUE	6.15078	5.74369	0.407092
SUCLG2	0.000114869	-0.504004	-0.282911	-0.725096	0.00419711	TRUE	TRUE	0.591018	0.884658	-0.293639
RAB30	0.00011596	-0.50672	-0.23381	-0.779629	0.00421469	TRUE	TRUE	4.80674	5.14056	-0.33382
ARC	0.000116805	-0.412461	-0.243188	-0.581735	0.00423377	TRUE	TRUE	0.52774	0.696092	-0.168353
UBB	0.000119266	1.66568	2.25865	1.07272	0.00431117	TRUE	TRUE	4.09085	2.43894	1.65191
[truncated: 12,866 more rows]

## Sheet: Exc_intermediate
gene	p_value	model_log2FC	model_log2FC_ci_hi	model_log2FC_ci_low	FDR	conv_C	conv_D	avg_log2CPM_C9ALS	avg_log2CPM_Control	avg_log2FC
[truncated: 12,845 more rows]

[truncated: 10 more sheets: Exc_upper, Inh_LAMP5, Inh_other_CGE, Inh_PVALB, Inh_SST, Inh_VIP, Micro, Oligo, OPC, VLMC]
