# Supplementary material for: Divergent single cell transcriptome and epigenome alterations in ALS and FTD patients with C9orf72 mutation
Source: Nat Commun. 2023 Sep 15;14:5714. doi: 10.1038/s41467-023-41033-y (PMC10504300; doi:10.1038/s41467-023-41033-y)
Supplement: Supplementary file 8 — Supplementary Dataset 5 [file 41467_2023_41033_MOESM8_ESM.xlsx]

## Sheet: stats_Fig.4d
Gene set	N_upper	N_deep	p_upper	p_deep	fdr_upper	fdr_deep
all genes	12562	13056	NA (two-sided Welch's t-test agaisnt the "all genes" group)
DE genes	1048	268	0.159376	0.144557	0.34327	0.252975
protein folding	163	166	0.220824	0.768297	0.397844	0.871657
heat shock protein binding	86	88	0.843098	0.39839	0.874323	0.619717
unfolded protein binding	91	92	0.231204	0.539248	0.397844	0.686316
Golgi-associated vesicle	120	122	0.626622	0.242905	0.731059	0.400079
respiratory chain	70	72	0.108217	0.00013987	0.27546	0.000783273
mitochondrial inner membrane	353	358	0.000137376	2.15669e-06	0.00128218	2.01291e-05
mitochondrial protein complex	217	220	0.00106073	3.45527e-08	0.00594007	4.83737e-07
nucleoside triphosphate metabolic process	221	226	0.00187469	2.43427e-05	0.00874855	0.000170399
NADH dehydrogenase complex	39	39	0.33088	0.0101562	0.463232	0.0258522
NADH dehydrogenase complex assembly	51	52	0.241548	0.0389543	0.397844	0.0840962
proton transmembrane transport	101	100	0.2052	0.000246427	0.397844	0.00114999
mitochondrial membrane organization	90	93	0.0514123	0.00140026	0.199129	0.00490091
protein localization to endoplasmic reticulum	125	125	3.21237e-11	3.16489e-17	8.99465e-10	8.86169e-16
polysome	62	62	1.02265e-05	0.000396923	0.000143171	0.00158769
translational elongation	122	122	0.0964097	0.129561	0.269947	0.252975
protein localization to nucleus	187	187	0.0640058	0.820012	0.199129	0.875471
RNA localization	186	187	0.934748	0.42742	0.934748	0.629882
DNA damage response, detection of DNA damage	32	32	0.267109	0.468645	0.415504	0.646656
nucleotide-excision repair	99	99	0.3783	0.484992	0.474277	0.646656
antibiotic metabolic process	76	78	0.389585	0.143708	0.474277	0.252975
nucleobase-containing compound transport	180	181	0.665267	0.778265	0.745099	0.871657
ribonucleoprotein complex biogenesis	387	390	0.00052732	0.00964249	0.00369124	0.0258522
process utilizing autophagic mechanism	376	385	0.356028	0.981712	0.474277	0.981712
microtubule cytoskeleton organization involved in mitosis	98	103	0.713349	0.0390447	0.768222	0.0840962
tRNA metabolic process	137	139	0.0583629	0.844204	0.199129	0.875471
organelle fission	281	295	0.146124	0.00400741	0.340956	0.0124675
DNA biosynthetic process	137	140	0.320186	0.748255	0.463232	0.871657

## Sheet: stats_Fig.S8a
Gene set	N_upper	N_deep	p_upper	p_deep	fdr_upper	fdr_deep
all genes	12562	13056	NA (two-sided Welch's t-test agaisnt the "all genes" group)
DE genes	1048	268	0.159376	0.144557	0.175313	0.386009
synapse organization	305	312	0.0458908	0.226524	0.0783328	0.386009
postsynaptic specialization	304	309	0.00270789	0.0665786	0.0297868	0.386009
axon development	359	369	0.0498481	0.217687	0.0783328	0.386009
regulation of neuron projection development	381	386	0.0277214	0.203077	0.0783328	0.386009
negative regulation of nervous system development	196	196	0.0211979	0.245642	0.0783328	0.386009
receptor complex	204	212	0.0444991	0.360057	0.0783328	0.48284
passive transmembrane transporter activity	232	243	0.718794	0.423607	0.718794	0.48284
morphogenesis of an epithelium	255	255	0.0371532	0.438945	0.0783328	0.48284
response to alcohol	129	129	0.139513	0.944169	0.170515	0.944169
regulation of lipid metabolic process	238	249	0.0583117	0.126766	0.0801786	0.386009

## Sheet: Astro motor up-reg.
geneSet	description	size	overlap	expect	enrichmentRatio	pValue	FDR	overlapId	database	userId	Affinity
GO:0031589	cell-substrate adhesion	164	46	16.0896	2.85898	1.69724e-11	1.50206e-08	87;88;387;604;780;960;967;1398;1435;1605;1613;2017;2316;2621;3611;3655;3675;3679;3688;3691;3911;3987;4088;5467;5829;5861;6251;6695;7414;8754;8826;9270;10580;22998;23380;23499;23603;25992;50488;51144;56940;57580;59339;79778;84168;151887	geneontology_Biological_Process_noRedundant	SPOCK1;FLNA;LAMA5;SORBS1;CORO1C;SNED1;ITGA6;ACTN2;BCL6;MACF1;CTTN;GAS6;SRGAP2;LIMS1;DDR1;CRK;ITGA7;ITGB1;RHOA;CCDC80;HSD17B12;SMAD3;CD63;RSU1;ITGB1BP1;VCL;ITGB4;DAPK3;PREX1;MINK1;PXN;ITGA3;MICALL2;LIMCH1;PPARD;ACTN1;DUSP22;PLEKHA2;CD44;IQGAP1;ADAM9;CSF1;ANTXR1;DAG1;RAB1A;ILK	YES
GO:0015629	actin cytoskeleton	234	56	22.9572	2.43933	1.04176e-10	4.60981e-08	87;88;832;1266;1398;1613;2017;2316;2319;3611;4482;4627;4638;4643;5311;5358;5829;7168;7171;7414;7456;8572;8736;8826;9093;9368;9531;9948;10163;10411;10580;10801;11214;22998;23002;23012;23022;23164;23242;23499;23603;25861;25932;27295;50807;56940;57731;58480;63876;79778;83660;83992;130271;285590;399687;653857	geneontology_Cellular_Component_noRedundant	FLNA;SEPT9;MSRA;CAPZB;ASAP1;SORBS1;MYH9;CORO1C;WIPF1;DAAM1;MPRIP;ACTN2;MACF1;WHRN;TPM4;CTTN;DNAJA3;CLIC4;MYLK;CRK;PKNOX2;MYO18A;FLOT2;COBL;RHOU;ACTR3C;VCL;WDR1;CTTNBP2;PLEKHH2;DAPK3;WASF2;MYO1E;CNN3;PKD2;SPTBN4;PALLD;PXN;MICALL2;LIMCH1;SLC9A3R1;ACTN1;RAPGEF3;DUSP22;PDLIM3;TPM1;IQGAP1;TLN2;PDLIM4;MYOM1;PLS3;ILK;STK38L;BAG3;SH3PXD2B;AKAP13	YES
GO:0003779	actin binding	196	47	19.2291	2.44422	3.32725e-09	9.81537e-07	87;88;832;1266;1605;2010;2035;2316;3688;4137;4627;4638;4643;5339;5358;7145;7168;7171;7414;7456;8736;9948;10013;10163;10580;10755;22998;23002;23012;23022;23164;23242;23499;23603;51466;54899;55740;57731;63876;79778;79789;83660;84168;130271;221692;399687;653857	geneontology_Molecular_Function_noRedundant	FLNA;CAPZB;SORBS1;CLMN;MYH9;CORO1C;EVL;WIPF1;DAAM1;MPRIP;ACTN2;MACF1;MAPT;TPM4;HDAC6;MYLK;PKNOX2;PLEC;MYO18A;ITGB1;TNS1;GIPC1;COBL;ENAH;ACTR3C;VCL;WDR1;EMD;PLEKHH2;WASF2;PHACTR1;MYO1E;CNN3;PXK;SPTBN4;PALLD;MICALL2;LIMCH1;ACTN1;TPM1;TLN2;MYOM1;ANTXR1;PLS3;DAG1;STK38L;EPB41	NO
GO:0030055	cell-substrate junction	234	50	22.9572	2.17797	6.1429e-08	1.35912e-05	87;88;308;387;960;975;1266;1605;2017;2316;2319;2768;2923;3303;3315;3482;3611;3655;3675;3688;3691;3987;4267;4627;5034;5339;5829;6160;6175;6235;6251;7145;7171;7414;7431;8754;8826;9270;10580;10867;10982;11261;23022;23164;23603;51466;55616;55740;58480;83660	geneontology_Cellular_Component_noRedundant	FLNA;ASAP3;SORBS1;MYH9;CORO1C;EVL;ITGA6;MPRIP;ACTN2;PDIA3;RPL31;TPM4;CTTN;LIMS1;RPS29;IGF2R;PLEC;FLOT2;ITGB1;TNS1;RHOA;ENAH;RHOU;RSU1;ITGB1BP1;VCL;TSPAN9;MAPRE2;ITGB4;GNA12;CNN3;HSPB1;CHP1;PALLD;PXN;ITGA3;CD99;VIM;ACTN1;CD44;IQGAP1;ADAM9;TLN2;CD81;DAG1;HSPA1A;ANXA5;ILK;P4HB;RPLP0	NO
GO:0050839	cell adhesion molecule binding	264	54	25.9004	2.08491	8.47311e-08	1.49974e-05	87;88;310;392;831;832;975;1266;2010;2017;2194;2247;2316;2670;3069;3303;3337;3611;3655;3675;3688;3691;3799;3911;4627;5034;5339;5578;5829;5861;6147;7060;7077;7414;8754;8826;9208;9270;9379;9531;10163;10397;10755;10801;22854;22871;23164;23499;26011;27044;50807;57451;57555;222256	geneontology_Molecular_Function_noRedundant	FLNA;TENM4;SEPT9;CAPZB;ASAP1;LAMA5;MYH9;TIMP2;ITGA6;MPRIP;ACTN2;MACF1;GFAP;PRKCA;NLGN2;CTTN;THBS4;TENM2;PLEC;FASN;ITGB1;RPL23A;GIPC1;NLGN1;HDLBP;LRRFIP1;NRXN2;DNAJB1;ITGB1BP1;VCL;EMD;ITGB4;ARHGAP1;WASF2;CNN3;ANXA7;NTNG1;NDRG1;SND1;PXN;ITGA3;ACTN1;IQGAP1;ADAM9;CDHR3;CAST;KIF5B;CD81;FGF2;HSPA1A;RAB1A;ILK;BAG3;P4HB	NO
GO:0034330	cell junction organization	156	37	15.3048	2.41755	2.21224e-07	3.1659e-05	87;88;387;861;1613;2017;2316;2889;3551;3611;3655;3691;3911;3987;4088;5339;5578;7042;7145;7414;8826;9231;9253;9270;9948;10580;10982;22998;23499;23603;25861;51564;56940;57555;79778;83660;222256	geneontology_Biological_Process_noRedundant	FLNA;LAMA5;SORBS1;NUMBL;CORO1C;TGFB2;ITGA6;ACTN2;MACF1;WHRN;PRKCA;NLGN2;CTTN;HDAC7;LIMS1;PLEC;TNS1;RHOA;SMAD3;ITGB1BP1;VCL;WDR1;MAPRE2;ITGB4;DAPK3;DLG5;RUNX1;MICALL2;LIMCH1;ACTN1;DUSP22;IQGAP1;RAPGEF1;CDHR3;TLN2;ILK;IKBKB	NO
GO:0031012	extracellular matrix	144	35	14.1275	2.47744	2.5041e-07	3.1659e-05	165;308;311;348;954;1116;1191;1284;1291;1476;1605;2152;2734;3490;3655;3730;3911;4017;4052;4147;5046;5359;7042;7060;7077;23213;51144;51435;55214;78987;81035;85301;89797;151887;284217	geneontology_Cellular_Component_noRedundant	COL27A1;AEBP1;MATN2;LAMA5;CLU;ENTPD2;COLEC12;COL4A2;PCSK6;CHI3L1;NAV2;F3;TIMP2;TGFB2;ITGA6;CRELD1;IGFBP7;LTBP1;THBS4;CSTB;CCDC80;HSD17B12;COL6A1;P3H2;LOXL2;ANOS1;SCARA3;APOE;PLSCR1;DAG1;GLG1;LAMA1;ANXA11;ANXA5;SULF1	YES
GO:0001667	ameboidal-type cell migration	184	41	18.0518	2.27124	3.02819e-07	3.34994e-05	90;348;387;949;2247;2260;2768;3091;3315;3611;3675;3688;3911;4017;4204;4627;5467;5578;5829;6667;7042;7145;8754;8766;9270;10013;10163;10755;10982;23129;23380;23499;23603;25865;51466;51564;84159;152007;154810;168667;286204	geneontology_Biological_Process_noRedundant	CRB2;LAMA5;MYH9;CORO1C;TGFB2;EVL;MACF1;ACVR1;PRKCA;SRGAP2;HDAC7;RAB11A;HDAC6;SP1;HIF1A;ITGB1;AMOTL1;TNS1;RHOA;GIPC1;FGFR1;ARID5B;ITGB1BP1;GLIPR2;MAPRE2;WASF2;PRKD2;GNA12;SCARB1;HSPB1;LOXL2;PXN;ITGA3;PPARD;ADAM9;APOE;FGF2;MECP2;ILK;BMPER;PLXND1	YES
GO:0043062	extracellular structure organization	143	34	14.0294	2.42349	6.4916e-07	6.38341e-05	165;348;780;949;960;1284;1291;1605;2247;2621;2670;3249;3655;3675;3679;3688;3691;3911;4017;4088;4643;5034;7042;7077;7132;8038;23187;23213;51144;84168;85301;151887;284217;285590	geneontology_Biological_Process_noRedundant	COL27A1;AEBP1;LAMA5;COL4A2;TIMP2;TGFB2;ITGA6;GFAP;ADAM12;GAS6;DDR1;TNFRSF1A;ITGA7;ITGB1;PHLDB1;CCDC80;HSD17B12;SMAD3;COL6A1;HPN;ITGB4;MYO1E;SCARB1;LOXL2;ITGA3;CD44;APOE;ANTXR1;FGF2;DAG1;LAMA1;P4HB;SULF1;SH3PXD2B	NO
GO:0045785	positive regulation of cell adhesion	144	34	14.1275	2.40666	7.7241e-07	6.83583e-05	387;604;861;960;1398;1435;1605;2316;2319;2736;3611;3655;3675;3707;3987;4088;5578;6251;6777;7042;7168;7189;8754;8767;8826;9093;9270;10272;25865;51144;51571;57580;59339;151887	geneontology_Biological_Process_noRedundant	FLNA;TGFB2;STAT5B;ITGA6;BCL6;PRKCA;DNAJA3;LIMS1;CRK;FLOT2;RHOA;CCDC80;HSD17B12;SMAD3;FAM49B;RSU1;ITGB1BP1;ITPKB;GLI2;PRKD2;PREX1;RUNX1;ITGA3;TPM1;PLEKHA2;CD44;IQGAP1;ADAM9;CSF1;TRAF6;FSTL3;RIPK2;DAG1;ILK	NO
GO:0031252	cell leading edge	219	45	21.4855	2.09443	9.26452e-07	7.45373e-05	87;387;960;1605;2017;2319;3611;3688;3691;4137;4627;4638;5311;5829;7168;7431;7456;8572;8729;8826;9270;9368;9912;10013;10163;10253;10411;22848;23022;23129;23242;23380;23499;23516;23603;26230;29959;51466;55616;55740;56940;83660;84168;130271;154810	geneontology_Cellular_Component_noRedundant	AAK1;ASAP3;MYH9;TIAM2;CORO1C;EVL;WIPF1;ARHGAP44;MACF1;MAPT;CTTN;SRGAP2;HDAC6;MYLK;FLOT2;GBF1;SPRY2;ITGB1;AMOTL1;RHOA;COBL;ENAH;ITGB1BP1;ITGB4;PLEKHH2;WASF2;NRBP1;PKD2;PALLD;PXN;SLC39A14;VIM;SLC9A3R1;ACTN1;RAPGEF3;DUSP22;TPM1;CD44;IQGAP1;TLN2;PDLIM4;ANTXR1;DAG1;ILK;PLXND1	NO
GO:0007265	Ras protein signal transduction	228	46	22.3685	2.05646	1.20357e-06	8.87637e-05	348;387;392;604;1398;1435;2247;2768;2889;3675;3688;3707;5516;5861;5894;5900;7042;7077;7157;7204;7410;7879;8660;8729;8766;8934;9828;9912;10163;10253;10411;10982;11214;22821;25759;26030;26230;50618;50650;51196;55160;56882;57580;57799;58480;79567	geneontology_Biological_Process_noRedundant	TIMP2;TIAM2;TGFB2;ARHGEF17;ARHGAP44;BCL6;PLCE1;ARHGEF3;RALGDS;RAB29;RASA3;RAB11A;CRK;PLEKHG3;GBF1;SPRY2;ITGB1;RAB40C;RHOA;RIPOR1;RAB7A;RHOU;VAV2;ARHGEF10L;ITSN2;ITPKB;MAPRE2;ARHGAP1;WASF2;TRIO;GNA12;TP53;PREX1;CDC42SE1;IRS2;PPP2CB;ITGA3;RAPGEF3;RAPGEF1;RAF1;APOE;CSF1;FGF2;SHC2;RAB1A;AKAP13	NO
GO:0001525	angiogenesis	198	41	19.4253	2.11065	2.32268e-06	0.000158121	90;358;387;861;1116;1284;1605;2004;2152;2247;2260;2549;3091;3315;3688;3911;3953;4017;4086;4204;4627;5333;5578;6667;7042;7060;7410;8038;9270;10163;10253;10267;10411;23129;23213;25865;25932;51564;113026;168667;219699	geneontology_Biological_Process_noRedundant	PLCD1;LAMA5;COL4A2;CHI3L1;UNC5B;MYH9;F3;TGFB2;ACVR1;PRKCA;ADAM12;THBS4;HDAC7;SP1;CLIC4;SMAD1;HIF1A;SPRY2;ITGB1;RHOA;FGFR1;ITGB1BP1;VAV2;GAB1;PLCD3;WASF2;PRKD2;LEPR;HSPB1;LOXL2;RUNX1;RAPGEF3;AQP1;RAMP1;ELK3;FGF2;MECP2;DAG1;BMPER;SULF1;PLXND1	YES
GO:0090130	tissue migration	141	32	13.8332	2.31328	4.07426e-06	0.000254936	348;387;949;2247;2260;3091;3315;3675;3688;4017;4204;4627;5467;5578;5829;6667;7042;8754;8766;9270;10013;10755;10982;23129;23499;23603;25865;51466;51564;152007;154810;168667	geneontology_Biological_Process_noRedundant	MYH9;CORO1C;TGFB2;EVL;MACF1;PRKCA;HDAC7;RAB11A;HDAC6;SP1;HIF1A;ITGB1;AMOTL1;RHOA;GIPC1;FGFR1;ITGB1BP1;GLIPR2;MAPRE2;PRKD2;SCARB1;HSPB1;LOXL2;PXN;ITGA3;PPARD;ADAM9;APOE;FGF2;MECP2;BMPER;PLXND1	NO
GO:0031032	actomyosin structure organization	91	24	8.92778	2.68824	4.32096e-06	0.000254936	88;387;1266;2035;3688;4088;4627;5829;7168;8736;9270;9948;10163;10411;10580;11214;22843;22998;51466;55160;55616;221692;285590;399687	geneontology_Biological_Process_noRedundant	ASAP3;SORBS1;MYH9;EVL;ACTN2;MYO18A;ITGB1;RHOA;SMAD3;ITGB1BP1;ARHGEF10L;WDR1;WASF2;PHACTR1;CNN3;PPM1E;PXN;LIMCH1;RAPGEF3;TPM1;MYOM1;EPB41;SH3PXD2B;AKAP13	NO
GO:1902903	regulation of supramolecular fiber organization	163	35	15.9915	2.18866	5.51604e-06	0.000305106	88;165;348;387;832;1191;1859;2017;2316;3303;3949;4088;4137;4204;5829;7168;7456;9270;9948;10013;10163;10411;11214;22843;22998;51466;55160;55616;57580;57731;84722;130271;146057;285590;653857	geneontology_Biological_Process_noRedundant	FLNA;AEBP1;CAPZB;ASAP3;CLU;EVL;WIPF1;LDLR;ACTN2;MAPT;CTTN;HDAC6;TTBK2;RHOA;SMAD3;ACTR3C;ITGB1BP1;ARHGEF10L;WDR1;PLEKHH2;WASF2;PREX1;SPTBN4;PPM1E;DYRK1A;PXN;LIMCH1;PSRC1;RAPGEF3;TPM1;APOE;MECP2;HSPA1A;SH3PXD2B;AKAP13	NO
GO:2000147	positive regulation of cell motility	217	42	21.2893	1.97282	1.05822e-05	0.000550898	90;387;949;1398;1435;1613;2152;2247;2260;2316;2549;2621;2771;3091;3315;3611;3655;3675;4088;4638;4916;5578;6667;7042;7060;8660;8754;8766;8826;9270;10013;10253;10982;25865;51564;57118;57580;79567;79647;152007;154810;196527	geneontology_Biological_Process_noRedundant	FLNA;CAMK1D;NTRK3;F3;TGFB2;ITGA6;ANO6;ACVR1;PRKCA;THBS4;GAS6;HDAC7;RAB11A;HDAC6;SP1;MYLK;CRK;HIF1A;SPRY2;AMOTL1;RHOA;FGFR1;RIPOR1;SMAD3;ITGB1BP1;GLIPR2;GAB1;MAPRE2;DAPK3;PRKD2;PREX1;SCARB1;HSPB1;IRS2;ITGA3;IQGAP1;ADAM9;AKIRIN1;CSF1;FGF2;GNAI2;ILK	NO
GO:0007178	transmembrane receptor protein serine/threonine kinase signaling pathway	136	30	13.3426	2.24843	1.48167e-05	0.000728488	90;387;1385;2734;3303;3611;3675;3688;4052;4086;4088;5046;5829;6885;7042;7321;7431;8754;10272;10755;11030;11167;23090;23213;25937;56940;63976;168667;286204;100526737	geneontology_Biological_Process_noRedundant	CRB2;PCSK6;TGFB2;ACVR1;LTBP1;FSTL1;SMAD1;ITGB1;ZNF423;RHOA;GIPC1;SMAD3;UBE2D1;PXN;ITGA3;VIM;MAP3K7;DUSP22;ADAM9;PRDM16;WWTR1;FSTL3;CREB1;GLG1;HSPA1A;ILK;BMPER;SULF1;RBM14-RBM4;RBPMS	YES
GO:0017171	serine hydrolase activity	46	15	4.51294	3.32377	1.80276e-05	0.000839707	1200;1804;2152;3249;4928;5046;5476;5648;9159;11098;29952;51279;57628;80975;90701	geneontology_Molecular_Function_noRedundant	PCSK6;F3;CTSA;MASP1;C1RL;TPP1;HPN;PCSK7;DPP6;DPP10;SEC11C;DPP7;TMPRSS5;NUP98;PRSS23	NO
GO:0017124	SH3 domain binding	76	20	7.45617	2.68234	2.80516e-05	0.00124128	392;842;1398;2889;3611;4137;5359;5883;6452;7456;8038;8754;10163;10657;26578;51466;55740;64397;83992;84251	geneontology_Molecular_Function_noRedundant	SH3BP2;SGIP1;EVL;WIPF1;MAPT;OSTF1;RAD9A;CASP9;ADAM12;CRK;ENAH;CTTNBP2;ARHGAP1;WASF2;KHDRBS1;ZNF106;RAPGEF1;ADAM9;PLSCR1;ILK	NO
GO:0003014	renal system process	49	15	4.80727	3.12028	4.19479e-05	0.00173879	111;115;358;361;387;1312;2621;2771;3675;4302;4643;8766;9368;23213;80763	geneontology_Biological_Process_noRedundant	AQP4;GAS6;SPX;ADCY5;RAB11A;ADCY9;RHOA;COMT;MYO1E;MLLT6;ITGA3;SLC9A3R1;AQP1;GNAI2;SULF1	NO
GO:0005788	endoplasmic reticulum lumen	123	27	12.0672	2.23747	4.32242e-05	0.00173879	348;1191;1284;1291;1435;1605;1622;2621;2923;3490;4052;4924;5034;5589;8729;8974;9563;10272;11098;11167;23555;51246;54972;55214;56975;81619;85301	geneontology_Cellular_Component_noRedundant	COL27A1;CLU;FAM20C;COL4A2;P4HA2;TSPAN14;H6PD;PDIA3;IGFBP7;LTBP1;GAS6;NUCB1;FSTL1;PRKCSH;GBF1;SHISA5;TMEM132A;COL6A1;P3H2;TSPAN15;DBI;APOE;CSF1;FSTL3;DAG1;PRSS23;P4HB	NO
GO:0061448	connective tissue development	104	24	10.2032	2.35221	4.88472e-05	0.00185388	960;1116;1291;1435;2247;2260;2734;2736;3091;4017;4086;4088;4147;5447;5467;5745;8609;10135;10498;23213;51435;84159;85301;285590	geneontology_Biological_Process_noRedundant	COL27A1;MATN2;PTH1R;CHI3L1;POR;KLF7;SMAD1;HIF1A;FGFR1;CARM1;SMAD3;ARID5B;NAMPT;COL6A1;GLI2;LOXL2;PPARD;SCARA3;CD44;CSF1;FGF2;GLG1;SULF1;SH3PXD2B	NO
GO:0051056	regulation of small GTPase mediated signal transduction	180	35	17.6593	1.98195	5.22821e-05	0.00185388	348;387;392;604;1398;1435;2889;3675;3688;3707;5516;5894;7042;7077;7204;7410;8660;8729;9828;9912;10253;10982;11214;22821;23380;26030;26230;50618;50650;51196;55160;56882;57580;58480;80728	geneontology_Biological_Process_noRedundant	ARHGAP39;TIMP2;TIAM2;TGFB2;ARHGEF17;ARHGAP44;BCL6;PLCE1;ARHGEF3;SRGAP2;RASA3;CRK;PLEKHG3;GBF1;SPRY2;ITGB1;RHOA;RHOU;VAV2;ARHGEF10L;ITSN2;ITPKB;MAPRE2;ARHGAP1;TRIO;PREX1;CDC42SE1;IRS2;PPP2CB;ITGA3;RAPGEF1;RAF1;APOE;CSF1;AKAP13	YES
GO:0051493	regulation of cytoskeleton organization	254	45	24.9193	1.80583	5.27505e-05	0.00185388	88;387;636;832;1398;1613;1859;2017;2316;2648;3303;3611;4088;4137;4204;4916;5563;5829;7168;7456;9270;9912;9948;10013;10163;10411;10982;11214;22843;22998;23187;25932;26973;51466;55160;55616;57580;57731;57787;84722;130271;146057;285590;653857;100526737	geneontology_Biological_Process_noRedundant	FLNA;CAPZB;ASAP3;NTRK3;BICD1;EVL;WIPF1;ACTN2;ARHGAP44;MAPT;CTTN;HDAC6;CLIC4;CRK;TTBK2;RHOA;PHLDB1;SMAD3;ACTR3C;ITGB1BP1;ARHGEF10L;WDR1;MAPRE2;PLEKHH2;DAPK3;WASF2;PREX1;PRKAA2;SPTBN4;PPM1E;DYRK1A;PXN;LIMCH1;PSRC1;RAPGEF3;TPM1;MECP2;HSPA1A;KAT2A;ILK;MARK4;CHORDC1;RBM14-RBM4;SH3PXD2B;AKAP13	NO
GO:0098552	side of membrane	159	32	15.5991	2.0514	5.44643e-05	0.00185388	52;308;361;387;1605;2035;2152;2670;2690;2768;2771;3551;3597;3655;3675;3688;3949;3953;4924;5034;5311;5476;6235;7189;8754;8826;22821;22871;30820;57655;81502;84168	geneontology_Cellular_Component_noRedundant	AQP4;F3;GHR;ITGA6;CTSA;GRAMD1A;LDLR;GFAP;NUCB1;RASA3;RPS29;ITGB1;RHOA;NLGN1;HM13;ACP1;KCNIP1;GNA12;LEPR;PKD2;ITGA3;IQGAP1;ADAM9;TRAF6;IL13RA1;ANTXR1;DAG1;GNAI2;ANXA5;P4HB;IKBKB;EPB41	NO
GO:0005518	collagen binding	25	10	2.45269	4.07716	6.4198e-05	0.00210427	165;780;960;3675;3688;4088;6695;8754;51144;84168	geneontology_Molecular_Function_noRedundant	SPOCK1;AEBP1;DDR1;ITGB1;HSD17B12;SMAD3;ITGA3;CD44;ADAM9;ANTXR1	NO
GO:0032970	regulation of actin filament-based process	168	32	16.4821	1.9415	0.000163089	0.00515477	88;387;775;832;1398;1613;2017;2316;3611;4088;4627;4916;5142;5829;7168;7456;9270;9912;9948;10163;10411;11214;22843;22998;51466;55160;55616;57580;57731;130271;285590;653857	geneontology_Biological_Process_noRedundant	FLNA;CAPZB;ASAP3;NTRK3;MYH9;PDE4B;EVL;WIPF1;ACTN2;ARHGAP44;CTTN;CRK;RHOA;CACNA1C;SMAD3;ACTR3C;ITGB1BP1;ARHGEF10L;WDR1;PLEKHH2;DAPK3;WASF2;PREX1;SPTBN4;PPM1E;PXN;LIMCH1;RAPGEF3;TPM1;ILK;SH3PXD2B;AKAP13	YES
GO:0007015	actin filament organization	183	34	17.9537	1.89376	0.000170047	0.00518936	87;88;387;832;2017;2316;3688;4088;5358;5829;7168;7171;7456;8736;9270;9948;10163;10411;10580;22843;22998;23242;27295;51466;55160;55616;57580;57731;58480;79778;130271;221692;285590;653857	geneontology_Biological_Process_noRedundant	FLNA;CAPZB;ASAP3;SORBS1;EVL;WIPF1;ACTN2;TPM4;CTTN;ITGB1;RHOA;COBL;RHOU;SMAD3;ACTR3C;ITGB1BP1;ARHGEF10L;WDR1;PLEKHH2;WASF2;PHACTR1;PREX1;SPTBN4;PPM1E;PXN;MICALL2;LIMCH1;ACTN1;RAPGEF3;PDLIM3;TPM1;MYOM1;PLS3;SH3PXD2B	NO
GO:1901615	organic hydroxy compound metabolic process	217	38	21.2893	1.78493	0.000257005	0.00758166	216;348;949;1312;2194;2247;2260;2861;3069;3091;3157;3249;3638;3707;3949;3953;4129;4204;4597;5208;5333;5447;5467;5563;5745;6667;6721;7042;8566;8604;8813;9517;11165;51196;51588;80271;113026;114879	geneontology_Biological_Process_noRedundant	PLCD1;PTH1R;PDXK;TGFB2;ALDH1A1;MAOB;LDLR;PLCE1;POR;SP1;GPR37;HIF1A;SLC25A12;FASN;HDLBP;FGFR1;ITPKC;INSIG1;HPN;COMT;PLCD3;ITPKB;LEPR;SCARB1;PRKAA2;SPTLC2;PIAS4;HMGCS1;PPARD;NUDT3;APOE;FGF2;OSBPL5;MECP2;DPM1;SREBF2;MVD;PFKFB2	YES
GO:0090287	regulation of cellular response to growth factor stimulus	110	23	10.7918	2.13124	0.000336406	0.00950892	967;2247;2260;2734;3091;3303;3611;3675;4052;4088;4734;5046;10253;10272;10755;23090;23213;25865;55816;56975;63976;168667;286204	geneontology_Biological_Process_noRedundant	CRB2;FAM20C;PCSK6;LTBP1;HIF1A;SPRY2;ZNF423;GIPC1;FGFR1;SMAD3;CD63;PRKD2;ITGA3;NEDD4;PRDM16;FSTL3;DOK5;FGF2;GLG1;HSPA1A;ILK;BMPER;SULF1	NO
GO:0035418	protein localization to synapse	35	11	3.43376	3.20348	0.000343825	0.00950892	1605;2905;3315;3799;4137;8766;9379;9912;22871;57554;57555	geneontology_Biological_Process_noRedundant	ARHGAP44;MAPT;NLGN2;RAB11A;GRIN2C;NLGN1;NRXN2;LRRC7;HSPB1;KIF5B;DAG1	NO
GO:0050878	regulation of body fluid levels	168	31	16.4821	1.88083	0.000369863	0.00991905	87;111;115;308;310;348;358;361;780;832;954;1385;2152;2316;2621;2768;2771;3091;3315;3611;4302;4627;5359;5578;5894;6777;7410;7414;8766;84959;196527	geneontology_Biological_Process_noRedundant	FLNA;AQP4;CAPZB;ENTPD2;UBASH3B;MYH9;F3;STAT5B;ANO6;PRKCA;GAS6;ADCY5;RAB11A;DDR1;HIF1A;ADCY9;VCL;VAV2;GNA12;ANXA7;HSPB1;MLLT6;ACTN1;RAF1;AQP1;APOE;CREB1;PLSCR1;GNAI2;ANXA5;ILK	YES
GO:0018209	peptidyl-serine modification	169	31	16.5802	1.8697	0.00041186	0.0106568	156;493;960;1195;1452;1760;1859;2590;2621;2872;3551;3611;4140;4916;5563;5578;5894;8569;8767;9175;9252;10013;10253;10411;10783;23012;23228;25865;57452;57731;146057	geneontology_Biological_Process_noRedundant	ATP2B4;CLK1;NTRK3;PRKCA;GALNT2;RPS6KA5;GAS6;HDAC6;DMPK;MKNK1;GALNT16;TTBK2;SPRY2;CSNK1A1;MAP3K13;MKNK2;PLCL2;NEK6;GRK2;MARK3;PRKD2;PRKAA2;SPTBN4;DYRK1A;RAPGEF3;CD44;RAF1;RIPK2;ILK;STK38L;IKBKB	NO
GO:0060326	cell chemotaxis	78	18	7.65238	2.35221	0.000421455	0.0106568	1130;1398;1435;2247;2260;2549;2621;3148;3315;5142;7042;7060;8729;25865;57118;57580;79647;196527	geneontology_Biological_Process_noRedundant	CAMK1D;PDE4B;TGFB2;ANO6;THBS4;GAS6;CRK;GBF1;FGFR1;LYST;GAB1;PRKD2;PREX1;HSPB1;AKIRIN1;HMGB2;CSF1;FGF2	YES
GO:0001763	morphogenesis of a branching structure	72	17	7.06374	2.40666	0.000455186	0.0109555	90;780;1435;1605;2247;2260;2736;3611;3911;5311;9175;9231;10253;23129;23213;25932;284217	geneontology_Biological_Process_noRedundant	LAMA5;ACVR1;DDR1;CLIC4;SPRY2;FGFR1;MAP3K13;GLI2;DLG5;PKD2;CSF1;FGF2;DAG1;LAMA1;ILK;SULF1;PLXND1	YES
GO:0051346	negative regulation of hydrolase activity	170	31	16.6783	1.85871	0.000458026	0.0109555	358;636;831;960;1266;1476;2029;2621;2771;3551;3730;3843;3953;5447;5524;5894;6695;7009;7042;7077;7157;8826;10253;11261;23523;54899;56882;65264;80034;221692;286204	geneontology_Biological_Process_noRedundant	SPOCK1;CRB2;CABIN1;PTPA;TIMP2;BICD1;TGFB2;POR;GAS6;CSTB;SPRY2;PHACTR1;LEPR;CNN3;TP53;UBE2Z;CDC42SE1;IPO5;PXK;CHP1;CSRNP3;ANOS1;CD44;IQGAP1;ENSA;RAF1;AQP1;CAST;GNAI2;TMBIM6;IKBKB	NO
GO:1901342	regulation of vasculature development	134	26	13.1464	1.97773	0.000488873	0.0113856	358;387;861;1116;1284;2152;2247;2549;3091;3315;3688;4086;4204;5578;6667;7042;7060;8038;9270;10253;10411;23129;23213;25865;51564;168667	geneontology_Biological_Process_noRedundant	COL4A2;CHI3L1;F3;TGFB2;PRKCA;ADAM12;THBS4;HDAC7;SP1;SMAD1;HIF1A;SPRY2;ITGB1;RHOA;ITGB1BP1;GAB1;PRKD2;HSPB1;RUNX1;RAPGEF3;AQP1;FGF2;MECP2;BMPER;SULF1;PLXND1	NO
GO:0002009	morphogenesis of an epithelium	209	36	20.5045	1.75572	0.000514042	0.0116648	90;387;780;960;1435;1605;2247;2260;2316;2648;2736;3091;3611;3911;4088;5311;6788;7042;7189;7414;9231;9368;9948;10253;10522;22881;23002;23129;23213;23242;23654;25865;25932;55036;166336;284217	geneontology_Biological_Process_noRedundant	FLNA;LAMA5;ANKRD6;TGFB2;DAAM1;ACVR1;DEAF1;PLXNB2;DDR1;CLIC4;HIF1A;SPRY2;RHOA;COBL;FGFR1;SMAD3;VCL;WDR1;GLI2;PRKD2;STK3;DLG5;PKD2;SLC9A3R1;PRICKLE2;CD44;CSF1;TRAF6;FGF2;CCDC40;DAG1;LAMA1;KAT2A;ILK;SULF1;PLXND1	NO
GO:0043292	contractile fiber	93	20	9.124	2.19202	0.000552317	0.01222	87;88;493;775;832;1605;2316;3315;3611;5142;5339;7168;7171;7414;8736;9531;10060;23022;23603;27295	geneontology_Cellular_Component_noRedundant	ATP2B4;FLNA;CAPZB;PDE4B;CORO1C;ACTN2;TPM4;PLEC;CACNA1C;ABCC9;VCL;HSPB1;PALLD;ACTN1;PDLIM3;TPM1;MYOM1;DAG1;ILK;BAG3	NO
GO:0050900	leukocyte migration	114	23	11.1843	2.05646	0.000575788	0.0122401	387;960;1130;1398;1435;2621;2734;3655;3675;3688;4627;5142;6777;7042;7060;8140;8729;9057;9948;57118;57580;79647;196527	geneontology_Biological_Process_noRedundant	CAMK1D;MYH9;PDE4B;TGFB2;STAT5B;ITGA6;ANO6;THBS4;GAS6;SLC7A6;CRK;GBF1;ITGB1;RHOA;LYST;WDR1;PREX1;ITGA3;CD44;AKIRIN1;CSF1;SLC7A5;GLG1	NO
GO:0031072	heat shock protein binding	67	16	6.5732	2.43413	0.000580884	0.0122401	1385;2861;3091;3300;3303;3337;4137;4597;4862;4967;7266;9093;10013;10728;26973;55664	geneontology_Molecular_Function_noRedundant	OGDH;MAPT;DNAJA3;HDAC6;GPR37;HIF1A;NPAS2;CDC37L1;DNAJB1;PTGES3;DNAJB2;DNAJC7;CREB1;HSPA1A;CHORDC1;MVD	NO
GO:0043235	receptor complex	144	27	14.1275	1.91117	0.000672442	0.0138398	90;780;960;2260;2690;2861;2905;3551;3597;3655;3675;3679;3688;3691;3949;3953;4088;4916;5745;7132;7189;10267;10580;22871;23129;23654;57554	geneontology_Cellular_Component_noRedundant	SORBS1;PTH1R;NTRK3;GHR;ITGA6;LDLR;ACVR1;PLXNB2;DDR1;TNFRSF1A;GPR37;ITGA7;ITGB1;GRIN2C;NLGN1;FGFR1;SMAD3;LRRC7;ITGB4;LEPR;ITGA3;CD44;RAMP1;TRAF6;IL13RA1;IKBKB;PLXND1	YES
GO:0032103	positive regulation of response to external stimulus	95	20	9.32021	2.14587	0.000736555	0.0148148	1435;2152;2247;2260;2621;3315;3949;4088;4916;5578;6777;7060;7132;7189;8767;10392;25865;57118;79647;196527	geneontology_Biological_Process_noRedundant	CAMK1D;NTRK3;F3;STAT5B;LDLR;ANO6;PRKCA;THBS4;GAS6;TNFRSF1A;FGFR1;SMAD3;NOD1;PRKD2;HSPB1;AKIRIN1;CSF1;TRAF6;FGF2;RIPK2	NO
GO:0002576	platelet degranulation	56	14	5.49402	2.54823	0.000776682	0.0152012	87;88;308;967;1191;2316;2621;3920;7042;7414;9948;23052;51571;55664	geneontology_Biological_Process_noRedundant	FLNA;CLU;ENDOD1;TGFB2;ACTN2;GAS6;CDC37L1;CD63;FAM49B;VCL;WDR1;LAMP2;ACTN1;ANXA5	NO
GO:0016323	basolateral plasma membrane	82	18	8.04481	2.23747	0.000798124	0.0152012	358;361;493;960;975;1605;2319;3655;3675;3949;3953;5311;5745;8754;9057;10392;10991;57554	geneontology_Cellular_Component_noRedundant	ATP2B4;AQP4;PTH1R;ITGA6;LDLR;SLC7A6;SLC38A3;FLOT2;NOD1;LRRC7;LEPR;PKD2;ITGA3;CD44;ADAM9;AQP1;CD81;DAG1	NO
GO:0002521	leukocyte differentiation	168	30	16.4821	1.82016	0.000807298	0.0152012	387;604;678;861;1316;1385;1435;2194;2621;2648;2736;3688;3707;3953;4286;4627;5578;6777;7189;8767;9093;9846;10272;22904;22985;23228;56975;57580;84959;359948	geneontology_Biological_Process_noRedundant	FAM20C;KLF6;UBASH3B;MYH9;STAT5B;BCL6;PRKCA;DNAJA3;GAS6;FASN;ITGB1;SBNO2;RHOA;PLCL2;ITPKB;GLI2;MITF;LEPR;ZFP36L2;PREX1;IRF2BP2;RUNX1;GAB2;CSF1;TRAF6;FSTL3;CREB1;RIPK2;KAT2A;ACIN1	NO
GO:0004674	protein serine/threonine kinase activity	279	44	27.372	1.60748	0.000915844	0.016796	90;156;1195;1452;1613;1760;1859;2869;2872;3551;3611;3985;4052;4140;4638;5563;5578;5600;5894;6788;6885;7204;8569;8767;9020;9175;9252;10290;10783;11214;22848;23012;23476;25865;29959;30811;50488;51776;56975;57118;57787;80216;83931;146057	geneontology_Molecular_Function_noRedundant	CAMK1D;AAK1;CLK1;FAM20C;MAP3K14;HUNK;MAPK11;SPEG;LIMK2;MAP3K20;ACVR1;PRKCA;LTBP1;RPS6KA5;DMPK;MYLK;MKNK1;TTBK2;CSNK1A1;MAP3K13;MKNK2;BRD4;NEK6;GRK2;MARK3;DAPK3;ALPK1;NRBP1;TRIO;STK40;PRKD2;STK3;GRK5;PRKAA2;MINK1;DYRK1A;MAP3K7;RAF1;RIPK2;ILK;STK38L;MARK4;IKBKB;AKAP13	YES
GO:1990351	transporter complex	97	20	9.51643	2.10163	0.000971536	0.016796	20;775;1804;2017;2905;5142;5195;5311;5524;5826;10060;10367;22871;25932;30820;57554;57628;80727;94015;196527	geneontology_Cellular_Component_noRedundant	PTPA;TTYH3;PDE4B;ABCA2;ANO6;CTTN;CLIC4;GRIN2C;TTYH2;NLGN1;CACNA1C;MICU1;ABCC9;PEX14;LRRC7;KCNIP1;ABCD4;PKD2;DPP6;DPP10	NO
GO:0007229	integrin-mediated signaling pathway	45	12	4.41484	2.71811	0.000986882	0.016796	967;2316;3611;3655;3675;3679;3688;3691;3911;4627;8754;9270	geneontology_Biological_Process_noRedundant	FLNA;LAMA5;MYH9;ITGA6;ITGA7;ITGB1;CD63;ITGB1BP1;ITGB4;ITGA3;ADAM9;ILK	NO
GO:0005201	extracellular matrix structural constituent	45	12	4.41484	2.71811	0.000986882	0.016796	165;1116;1284;1291;3490;3730;3911;4052;4147;78987;85301;284217	geneontology_Molecular_Function_noRedundant	COL27A1;AEBP1;MATN2;LAMA5;COL4A2;CHI3L1;CRELD1;IGFBP7;LTBP1;COL6A1;ANOS1;LAMA1	NO
GO:0051087	chaperone binding	45	12	4.41484	2.71811	0.000986882	0.016796	1191;3300;3337;4137;4967;7157;9531;10469;10728;55664;64215;150274	geneontology_Molecular_Function_noRedundant	CLU;OGDH;MAPT;DNAJC1;CDC37L1;DNAJB1;PTGES3;DNAJB2;TP53;TIMM44;HSCB;BAG3	YES
GO:0048770	pigment granule	64	15	6.27888	2.38896	0.0010534	0.0175898	311;535;967;1200;2194;2923;3688;5034;5861;6184;7879;8934;10972;27044;80331	geneontology_Cellular_Component_noRedundant	PDIA3;RAB29;FASN;DNAJC5;ITGB1;RAB7A;CD63;TPP1;SND1;RPN1;TMED10;ANXA11;RAB1A;P4HB;ATP6V0A1	NO
GO:0098862	cluster of actin-based cell projections	52	13	5.10159	2.54823	0.00118711	0.0194554	87;358;1811;2768;4627;4643;5339;5745;5900;9368;10755;25861;64072	geneontology_Cellular_Component_noRedundant	CDH23;PTH1R;MYH9;WHRN;RALGDS;PLEC;GIPC1;SLC26A3;GNA12;MYO1E;SLC9A3R1;ACTN1;AQP1	NO
GO:0098589	membrane region	135	25	13.2445	1.88757	0.00126404	0.0203395	355;493;949;1398;1605;1613;2319;2771;3551;3688;3920;4137;5359;5538;7132;8826;9368;10013;10580;23180;23213;23603;55824;219699;286204	geneontology_Cellular_Component_noRedundant	ATP2B4;CRB2;PAG1;SORBS1;RFTN1;UNC5B;CORO1C;MAPT;HDAC6;TNFRSF1A;CRK;FLOT2;ITGB1;FAS;LAMP2;DAPK3;SCARB1;SLC9A3R1;IQGAP1;PPT1;PLSCR1;DAG1;GNAI2;IKBKB;SULF1	NO
GO:0005539	glycosaminoglycan binding	66	15	6.47509	2.31657	0.0014728	0.0229672	308;348;960;2247;2260;3730;5046;7060;10392;11167;23213;51144;59271;89797;151887	geneontology_Molecular_Function_noRedundant	PCSK6;NAV2;THBS4;FSTL1;EVA1C;CCDC80;FGFR1;HSD17B12;NOD1;ANOS1;CD44;APOE;FGF2;ANXA5;SULF1	NO
GO:1902532	negative regulation of intracellular signal transduction	245	39	24.0363	1.62254	0.00147924	0.0229672	348;387;493;604;754;960;1191;1605;1859;2771;2889;3091;3303;3315;3675;3688;4140;5311;5516;5563;7009;7042;7077;7320;8382;9231;9270;9368;9912;10253;11261;22821;23252;51564;56940;64784;80824;84270;150290	geneontology_Biological_Process_noRedundant	ATP2B4;CLU;TIMP2;TGFB2;ARHGAP44;BCL6;RASA3;HDAC7;HIF1A;SPRY2;ITGB1;RHOA;CARD19;DUSP18;ITGB1BP1;MARK3;UBE2B;PRKAA2;DLG5;PKD2;HSPB1;CHP1;PPP2CB;DYRK1A;ITGA3;PTTG1IP;SLC9A3R1;DUSP16;DUSP22;CD44;RAPGEF1;APOE;OTUD3;CRTC3;DAG1;NME5;HSPA1A;GNAI2;TMBIM6	NO
GO:1903829	positive regulation of cellular protein localization	183	31	17.9537	1.72667	0.00163028	0.0248759	636;2010;2035;2316;2621;3675;3688;3799;3843;4088;4137;4248;4836;5563;5780;6721;7157;8766;8826;8934;9270;9531;10411;10580;11261;26229;57628;57787;58480;79567;79778	geneontology_Biological_Process_noRedundant	FLNA;SORBS1;BICD1;MAPT;RAB29;GAS6;RAB11A;MGAT3;ITGB1;RIPOR1;RHOU;SMAD3;B3GAT3;ITGB1BP1;EMD;TP53;PRKAA2;IPO5;CHP1;PTPN9;ITGA3;MICALL2;DPP10;NMT1;RAPGEF3;IQGAP1;KIF5B;BAG3;SREBF2;MARK4;EPB41	NO
GO:0031532	actin cytoskeleton reorganization	54	13	5.2978	2.45385	0.00172434	0.0258652	387;1613;2017;2316;2549;4627;4916;8572;10411;50488;79778;84168;221692	geneontology_Biological_Process_noRedundant	FLNA;NTRK3;MYH9;CTTN;RHOA;GAB1;DAPK3;PHACTR1;MINK1;MICALL2;RAPGEF3;PDLIM4;ANTXR1	NO
GO:0007187	G protein-coupled receptor signaling pathway, coupled to cyclic nucleotide second messenger	61	14	5.98456	2.33935	0.00189978	0.0280217	111;115;493;2316;2768;2771;2861;2869;5578;5745;9368;10163;10267;11214	geneontology_Biological_Process_noRedundant	ATP2B4;FLNA;PTH1R;PRKCA;ADCY5;GPR37;ADCY9;WASF2;GNA12;GRK5;SLC9A3R1;RAMP1;GNAI2;AKAP13	NO
GO:0032623	interleukin-2 production	25	8	2.45269	3.26173	0.00195538	0.028369	861;5142;6777;6885;7189;8767;25865;51564	geneontology_Biological_Process_noRedundant	PDE4B;STAT5B;HDAC7;PRKD2;RUNX1;MAP3K7;TRAF6;RIPK2	NO
GO:0042445	hormone metabolic process	55	13	5.39591	2.40923	0.00206032	0.0294094	216;949;1312;2260;2690;3091;3249;4204;5046;5447;6777;9159;51144	geneontology_Biological_Process_noRedundant	PCSK6;ALDH1A1;GHR;STAT5B;POR;HIF1A;FGFR1;HSD17B12;HPN;COMT;PCSK7;SCARB1;MECP2	NO
GO:0006813	potassium ion transport	75	16	7.35806	2.17449	0.00210274	0.0295384	88;358;967;1804;2316;3249;3799;4734;5311;10060;10723;11261;30820;57628;196527;285195	geneontology_Biological_Process_noRedundant	SLC9A9;FLNA;ACTN2;ANO6;CD63;ABCC9;HPN;KCNIP1;SLC12A7;PKD2;CHP1;DPP6;DPP10;AQP1;NEDD4;KIF5B	YES
GO:0071900	regulation of protein serine/threonine kinase activity	234	37	22.9572	1.6117	0.00218826	0.0301487	348;387;493;975;1398;1647;2247;2260;2690;2889;3315;3611;3843;4916;5600;5894;6788;6885;7189;8754;8767;8826;9020;9175;10253;10392;11142;11214;23118;25759;26973;51196;51776;56940;80824;84722;150290	geneontology_Biological_Process_noRedundant	ATP2B4;MAP3K14;MAPK11;NTRK3;GHR;MAP3K20;PLCE1;CRK;SPRY2;RHOA;GADD45A;FGFR1;MAP3K13;DUSP18;NOD1;TAB2;STK3;IPO5;HSPB1;MAP3K7;PKIG;PSRC1;DUSP16;DUSP22;IQGAP1;RAPGEF1;RAF1;ADAM9;APOE;TRAF6;CD81;FGF2;RIPK2;SHC2;ILK;CHORDC1;AKAP13	NO
GO:0034109	homotypic cell-cell adhesion	31	9	3.04133	2.95923	0.00221431	0.0301487	87;2316;2621;3315;3611;4627;5578;7414;84959	geneontology_Biological_Process_noRedundant	FLNA;UBASH3B;MYH9;PRKCA;GAS6;VCL;HSPB1;ACTN1;ILK	NO
GO:0003012	muscle system process	164	28	16.0896	1.74025	0.00238986	0.0320459	88;156;387;493;775;1613;1760;2010;2017;2316;4000;4088;4638;5142;5578;5829;6535;7132;7168;7171;7414;7431;8736;10580;11214;23213;51196;80763	geneontology_Biological_Process_noRedundant	ATP2B4;FLNA;SORBS1;PDE4B;ACTN2;PLCE1;PRKCA;TPM4;CTTN;SPX;DMPK;MYLK;TNFRSF1A;RHOA;LMNA;CACNA1C;SMAD3;VCL;GRK2;EMD;DAPK3;PXN;VIM;TPM1;SLC6A8;MYOM1;SULF1;AKAP13	NO
GO:0035265	organ growth	83	17	8.14292	2.0877	0.00245623	0.0324442	1291;2247;2260;3953;4086;4147;5447;5600;6788;7042;10253;10498;11214;26011;28982;51435;85301	geneontology_Biological_Process_noRedundant	TENM4;COL27A1;MATN2;MAPK11;TGFB2;POR;SMAD1;SPRY2;FGFR1;CARM1;COL6A1;STK3;LEPR;SCARA3;FGF2;FLVCR1;AKAP13	NO
GO:0005911	cell-cell junction	188	31	18.4442	1.68074	0.00252481	0.0328596	87;387;1266;1605;2316;2319;3249;3611;3655;3688;3987;4627;4643;5097;5311;7414;8189;8826;9231;9948;10163;10397;10580;25932;57554;57731;79778;154810;157378;222256;284217	geneontology_Cellular_Component_noRedundant	FLNA;SORBS1;MYH9;ITGA6;LIMS1;CLIC4;FLOT2;ITGB1;AMOTL1;RHOA;PCDH1;VCL;HPN;WDR1;LRRC7;WASF2;MYO1E;CNN3;DLG5;PKD2;SPTBN4;NDRG1;MICALL2;ACTN1;IQGAP1;CDHR3;TMEM65;SYMPK;DAG1;LAMA1;ILK	NO
GO:0042116	macrophage activation	26	8	2.55079	3.13628	0.00258585	0.0331664	1191;3949;4137;6542;10135;22904;64784;399687	geneontology_Biological_Process_noRedundant	CLU;LDLR;MAPT;MYO18A;SBNO2;NAMPT;SLC7A2;CRTC3	NO
GO:0060485	mesenchyme development	98	19	9.61453	1.97617	0.00273302	0.034023	90;1605;2260;3091;3249;3911;3987;4017;4088;4734;5311;7042;9231;23187;23603;25937;78987;152007;286204	geneontology_Biological_Process_noRedundant	CRB2;LAMA5;CORO1C;TGFB2;ACVR1;CRELD1;LIMS1;HIF1A;PHLDB1;FGFR1;SMAD3;HPN;GLIPR2;DLG5;PKD2;LOXL2;NEDD4;WWTR1;DAG1	NO
GO:0060090	molecular adaptor activity	91	18	8.92778	2.01618	0.00278362	0.034023	308;392;636;1398;1642;2549;2621;4137;6452;9846;10346;10580;10657;11214;50618;54815;55824;100526737	geneontology_Molecular_Function_noRedundant	PAG1;SORBS1;SH3BP2;BICD1;MAPT;DDB1;GAS6;CRK;ITSN2;GAB1;ARHGAP1;KHDRBS1;GAB2;TRIM22;GATAD2A;ANXA5;RBM14-RBM4;AKAP13	NO
GO:0042476	odontogenesis	44	11	4.31673	2.54823	0.00278968	0.034023	358;387;1435;2736;3399;3655;3691;3911;7042;7189;56975	geneontology_Biological_Process_noRedundant	LAMA5;FAM20C;TGFB2;ITGA6;RHOA;ITGB4;GLI2;AQP1;CSF1;TRAF6;ID3	NO
GO:0060348	bone development	84	17	8.24103	2.06285	0.00280642	0.034023	387;1291;2734;3638;4086;4147;5358;5447;10163;10498;11214;23213;51435;56975;85301;196527;285590	geneontology_Biological_Process_noRedundant	COL27A1;MATN2;FAM20C;ANO6;POR;SMAD1;RHOA;CARM1;COL6A1;INSIG1;WASF2;SCARA3;PLS3;GLG1;SULF1;SH3PXD2B;AKAP13	YES
GO:1903034	regulation of response to wounding	51	12	5.00348	2.39833	0.00315167	0.0372083	308;348;1398;2152;2247;4088;4638;4916;5467;5578;84959;196527	geneontology_Biological_Process_noRedundant	UBASH3B;NTRK3;F3;ANO6;PRKCA;MYLK;CRK;SMAD3;PPARD;APOE;FGF2;ANXA5	NO
GO:0002064	epithelial cell development	92	18	9.02589	1.99426	0.00315324	0.0372083	2194;2260;2316;2889;3091;3551;4643;5861;7132;7431;8826;9368;10411;23022;25861;25932;51092;91181	geneontology_Biological_Process_noRedundant	FLNA;NUP210L;WHRN;CLIC4;TNFRSF1A;HIF1A;FASN;FGFR1;SIDT2;MYO1E;PALLD;VIM;SLC9A3R1;RAPGEF3;IQGAP1;RAPGEF1;RAB1A;IKBKB	NO
GO:0051219	phosphoprotein binding	45	11	4.41484	2.4916	0.00337294	0.0391308	1398;2035;3482;4734;5311;5589;6452;7410;23168;54840;84959	geneontology_Molecular_Function_noRedundant	UBASH3B;SH3BP2;PRKCSH;CRK;IGF2R;VAV2;APTX;PKD2;NEDD4;RTF1;EPB41	NO
GO:0019838	growth factor binding	58	13	5.69023	2.28462	0.0034046	0.0391308	90;1291;2260;2690;2734;3482;3490;3655;3691;4052;4898;4916;5046	geneontology_Molecular_Function_noRedundant	PCSK6;NTRK3;GHR;ITGA6;ACVR1;IGFBP7;LTBP1;IGF2R;FGFR1;COL6A1;NRDC;ITGB4;GLG1	NO
GO:0030139	endocytic vesicle	130	23	12.754	1.80336	0.00357901	0.0400989	311;348;535;949;2319;2889;2923;3482;3799;3920;3949;4643;7431;7879;8766;9727;10755;23380;51466;55626;81035;84251;84440	geneontology_Cellular_Component_noRedundant	COLEC12;SGIP1;EVL;LDLR;PDIA3;RAB11FIP4;SRGAP2;RAB11A;IGF2R;FLOT2;GIPC1;RAB7A;LAMP2;MYO1E;SCARB1;VIM;AMBRA1;RAPGEF1;APOE;KIF5B;RAB11FIP3;ANXA11;ATP6V0A1	NO
GO:0071559	response to transforming growth factor beta	115	21	11.2824	1.86131	0.00357945	0.0400989	90;387;678;1284;1385;1398;2734;3303;3675;3688;3987;4052;4086;4088;5829;6885;7042;8754;10755;56940;63976	geneontology_Biological_Process_noRedundant	COL4A2;TGFB2;ACVR1;LTBP1;LIMS1;SMAD1;CRK;ITGB1;RHOA;GIPC1;SMAD3;ZFP36L2;PXN;ITGA3;MAP3K7;DUSP22;ADAM9;PRDM16;CREB1;GLG1;HSPA1A	NO
GO:0001655	urogenital system development	139	24	13.6369	1.75993	0.00409489	0.0450793	842;2247;2260;2736;3399;3611;3655;3675;3691;3911;4086;4088;4643;5311;7042;8826;9231;10272;10972;23213;25937;51196;84159;168667	geneontology_Biological_Process_noRedundant	LAMA5;TGFB2;ITGA6;PLCE1;CASP9;SMAD1;FGFR1;SMAD3;ARID5B;ITGB4;GLI2;MYO1E;DLG5;PKD2;ITGA3;IQGAP1;TMED10;WWTR1;FSTL3;FGF2;ID3;ILK;BMPER;SULF1	NO
GO:0019216	regulation of lipid metabolic process	194	31	19.0329	1.62876	0.0041259	0.0450793	348;949;975;1385;2171;2194;2247;3157;3490;3638;3949;4597;4862;5447;5467;5563;6667;6721;6777;6907;7132;7410;8660;10498;10580;26230;55626;64784;66036;79888;83643	geneontology_Biological_Process_noRedundant	SORBS1;FABP5;TIAM2;STAT5B;LDLR;POR;IGFBP7;CCDC3;SP1;TNFRSF1A;FASN;NPAS2;CARM1;INSIG1;VAV2;SCARB1;PRKAA2;IRS2;HMGCS1;PPARD;AMBRA1;LPCAT1;APOE;MTMR9;CREB1;CD81;CRTC3;FGF2;SREBF2;TBL1X;MVD	NO
GO:0007369	gastrulation	73	15	7.16185	2.09443	0.00418353	0.0451515	90;1284;1291;1605;2260;3675;3679;3688;3691;4086;4088;23168;23187;26011;286204	geneontology_Biological_Process_noRedundant	TENM4;CRB2;COL4A2;ACVR1;SMAD1;ITGA7;ITGB1;PHLDB1;FGFR1;SMAD3;COL6A1;ITGB4;ITGA3;DAG1;RTF1	NO
GO:0044309	neuron spine	102	19	10.007	1.89868	0.00435327	0.0464174	88;321;387;1266;1312;2017;3337;3688;4137;4734;5142;8572;9912;10755;22871;23380;50807;57451;83992	geneontology_Cellular_Component_noRedundant	ASAP1;PDE4B;ACTN2;ARHGAP44;MAPT;CTTN;TENM2;SRGAP2;ITGB1;RHOA;GIPC1;NLGN1;DNAJB1;COMT;CTTNBP2;CNN3;APBA2;NEDD4;PDLIM4	NO
GO:0055067	monovalent inorganic cation homeostasis	53	12	5.1997	2.30783	0.00441598	0.0465255	535;1312;1811;2771;4302;5538;7879;10723;11261;25932;80763;285195	geneontology_Biological_Process_noRedundant	SLC9A9;SPX;CLIC4;RAB7A;SLC26A3;COMT;SLC12A7;CHP1;MLLT6;PPT1;GNAI2;ATP6V0A1	NO
GO:0007163	establishment or maintenance of cell polarity	125	22	12.2634	1.79395	0.00462507	0.0481552	358;387;1398;2319;3611;4000;4134;4140;4627;8729;9231;9368;9948;10253;25932;57554;57787;58480;154810;284217;286204;399687	geneontology_Biological_Process_noRedundant	CRB2;MYH9;MAP4;CLIC4;CRK;MYO18A;FLOT2;GBF1;SPRY2;AMOTL1;RHOA;LMNA;RHOU;WDR1;LRRC7;MARK3;DLG5;SLC9A3R1;AQP1;LAMA1;ILK;MARK4	NO
GO:0042578	phosphoric ester hydrolase activity	196	31	19.2291	1.61214	0.00482215	0.0496233	52;761;994;2923;5137;5142;5208;5209;5210;5333;5516;5533;5780;5791;8073;8555;8622;22843;23228;51196;54840;56261;56940;57460;66036;80824;84959;113026;138639;150290;201562	geneontology_Molecular_Function_noRedundant	PTPRE;PLCD1;UBASH3B;PDE4B;PDE8B;GPCPD1;PDIA3;PLCE1;CA3;PDE1C;PPM1H;PPP3CC;PLCL2;DUSP18;ACP1;HACD2;PTPDC1;PLCD3;PTP4A2;APTX;CDC14B;PPM1E;PPP2CB;PTPN9;PFKFB4;CDC25B;DUSP16;DUSP22;PFKFB3;MTMR9;PFKFB2	NO

## Sheet: Astro frontal up-reg.
geneSet	description	size	overlap	expect	enrichmentRatio	pValue	FDR	overlapId	database	userId	Affinity
GO:0031589	cell-substrate adhesion	160	44	16.399	2.6831	4.07715e-10	3.58789e-07	596;604;960;1499;1613;1785;1942;2013;2316;2335;2621;3611;3655;3679;3685;3691;3911;3987;4088;4091;5467;5829;6251;6695;6904;7414;8322;8394;8499;9448;9748;10580;11170;22998;23380;23603;25992;50488;51144;55698;56940;56999;79778;84168	geneontology_Biological_Process_noRedundant	FZD4;SPOCK1;GAS6;ILK;SMAD3;PPARD;DUSP22;FLNA;LAMA5;EFNA1;LIMCH1;CORO1C;EMP2;PXN;CTNNB1;ITGB4;BCL6;DAPK3;RSU1;VCL;ANTXR1;ITGA7;FAM107A;SRGAP2;DNM2;RADIL;SORBS1;MINK1;BCL2;ADAMTS9;SMAD6;ITGA6;FN1;PPFIA2;PIP5K1A;HSD17B12;MICALL2;LIMS1;CD44;MAP4K4;TBCD;SLK;SNED1;ITGAV	NO
GO:0034330	cell junction organization	158	40	16.194	2.47005	3.41953e-08	1.50459e-05	596;1495;1499;1613;2316;2335;3611;3655;3691;3911;3987;4088;4649;5339;5578;5819;6833;6904;7042;7043;7145;7414;8394;9231;9253;9448;9748;9948;10580;10982;11170;22998;23603;23705;51564;56940;57555;79778;143162;222256	geneontology_Biological_Process_noRedundant	NUMBL;HDAC7;ILK;SMAD3;DUSP22;FLNA;WDR1;LAMA5;LIMCH1;CORO1C;CADM1;NLGN2;DLG5;CTNNB1;ITGB4;DAPK3;NECTIN2;CDHR3;VCL;ABCC8;FAM107A;SORBS1;PLEC;CTNNA1;MAPRE2;MYO9A;BCL2;TGFB3;ITGA6;FN1;PIP5K1A;PRKCA;MICALL2;FRMPD2;TNS1;LIMS1;TGFB2;MAP4K4;TBCD;SLK	YES
GO:0001667	ameboidal-type cell migration	182	43	18.6538	2.30516	9.12712e-08	2.67729e-05	659;949;1942;2013;2247;2260;2335;2768;3091;3315;3611;3725;3911;3964;4627;4921;5371;5467;5578;5606;5829;6662;6667;6868;7042;7145;7869;8394;9448;10014;10487;10509;10982;23380;23603;51466;51564;56999;64750;64805;80031;84159;286204	geneontology_Biological_Process_noRedundant	HDAC7;SCARB1;SP1;ILK;FGFR1;BMPR2;LGALS8;PPARD;ARID5B;LAMA5;EFNA1;CORO1C;EVL;DDR2;EMP2;ADAM17;PXN;HDAC5;SEMA3B;CRB2;PML;GNA12;SRGAP2;MAP2K3;SEMA4B;CAP1;MAPRE2;ADAMTS9;HIF1A;FN1;PIP5K1A;PRKCA;JUN;SOX9;MYH9;P2RY12;HSPB1;SEMA6D;TNS1;FGF2;SMURF2;TGFB2;MAP4K4	YES
GO:0050878	regulation of body fluid levels	167	40	17.1164	2.33694	1.7515e-07	3.8533e-05	114;115;308;358;361;832;953;954;2013;2152;2316;2621;2768;2771;3065;3091;3315;3611;4302;4627;5066;5336;5578;5588;5592;5627;5868;5873;6777;7392;7410;7414;8997;9630;11234;54843;64805;84062;84959;196527	geneontology_Biological_Process_noRedundant	ANO6;STAT5B;UBASH3B;GAS6;ILK;AQP1;AQP4;PROS1;CAPZB;FLNA;RAB5A;ADCY9;VAV2;HPS5;RAB27A;EMP2;ENTPD2;DTNBP1;KALRN;VCL;ANXA5;GNA12;PRKCQ;ENTPD1;GNA14;GNAI2;ADCY8;SYTL2;PLCG2;HIF1A;PRKCA;MYH9;P2RY12;PRKG1;HSPB1;F3;USF2;MLLT6;HDAC1;PAM	NO
GO:2000147	positive regulation of cell motility	214	47	21.9336	2.14283	2.42791e-07	4.27312e-05	596;659;949;1613;2152;2247;2260;2316;2335;2549;2621;2771;3091;3315;3554;3570;3611;3655;3685;3725;3958;4088;4249;4638;4916;4921;5578;5606;6662;6667;6868;7042;7869;8660;9448;9759;10253;10509;10982;11170;51564;57118;57214;64750;64805;80031;196527	geneontology_Biological_Process_noRedundant	ANO6;HDAC7;SCARB1;GAS6;SP1;ILK;SMAD3;FGFR1;BMPR2;FLNA;CAMK1D;LGALS3;DDR2;IL6R;ADAM17;DAPK3;MYLK;GAB1;SEMA3B;FAM107A;NTRK3;MAP2K3;SEMA4B;MAPRE2;SPRY2;GNAI2;BCL2;CEMIP;ITGA6;HIF1A;IL1R1;FN1;PRKCA;JUN;HDAC4;MGAT5;IRS2;SOX9;P2RY12;HSPB1;F3;SEMA6D;FGF2;SMURF2;TGFB2;MAP4K4;ITGAV	NO
GO:0015629	actin cytoskeleton	231	49	23.676	2.06961	4.10734e-07	6.0241e-05	114;832;1266;1495;1496;1613;2316;2319;3611;4482;4627;4637;4638;4643;4649;4921;5829;5868;6868;6897;7414;7456;8997;9531;9759;9948;10096;10391;10487;10580;10801;11170;11214;22998;23002;23022;23242;23603;27295;50807;55917;55970;56940;58480;63876;79778;80306;130271;399687	geneontology_Cellular_Component_noRedundant	MSRA;FLOT2;RHOU;ILK;TARS;CAPZB;DUSP22;COBL;FLNA;RAB5A;WDR1;GNG12;WIPF1;LIMCH1;CORO1C;SEPT9;PALLD;DDR2;MYO1E;PKNOX2;MYL6;CORO2B;ADAM17;PXN;DAPK3;MED28;MYLK;CTTNBP2NL;ASAP1;KALRN;VCL;ACTR3;FAM107A;AKAP13;SORBS1;CTNNA1;CAP1;ADCY8;MYO9A;DAAM1;MYO18A;HDAC4;MYH9;MICALL2;CTNNA2;BAG3;CNN3;PDLIM3;PLEKHH2	YES
GO:0030055	cell-substrate junction	235	49	24.086	2.03438	7.06033e-07	8.87585e-05	308;823;867;960;1266;1495;1499;1785;2316;2319;2768;3303;3315;3611;3655;3685;3691;3987;4267;4627;4921;5339;5500;5819;5829;6205;6251;6645;6868;7145;7414;8394;8773;9448;9590;10096;10487;10580;10867;10982;11170;23022;23092;23603;51466;55616;55740;55914;58480	geneontology_Cellular_Component_noRedundant	ASAP3;FLOT2;RHOU;ILK;RPS11;CAPN1;FLNA;SNTB2;CORO1C;TSPAN9;EVL;PALLD;DDR2;ERBIN;ADAM17;PXN;CTNNB1;ITGB4;NECTIN2;RSU1;VCL;ACTR3;AKAP12;ENAH;ANXA5;FAM107A;SNAP23;GNA12;DNM2;SORBS1;PPP1CB;PLEC;CTNNA1;CAP1;MAPRE2;ARHGAP26;CBL;CD99;ITGA6;PIP5K1A;MYH9;HSPB1;CNN3;TNS1;HSPA1A;LIMS1;CD44;MAP4K4;ITGAV	NO
GO:0019955	cytokine binding	34	14	3.48478	4.01747	2.43758e-06	0.000268134	659;2690;3454;3459;3554;3563;3570;3572;3685;4052;7043;7132;7538;8322	geneontology_Molecular_Function_noRedundant	FZD4;BMPR2;TNFRSF1A;IL6ST;IL6R;IL3RA;ZFP36;IFNGR1;GHR;IFNAR1;LTBP1;TGFB3;IL1R1;ITGAV	YES
GO:0061614	pri-miRNA transcription by RNA polymerase II	26	12	2.66483	4.5031	3.03779e-06	0.000297029	2353;3091;3725;4086;4088;4091;5467;6662;6721;7042;7157;9759	geneontology_Biological_Process_noRedundant	SMAD3;PPARD;TP53;SMAD1;FOS;SMAD6;HIF1A;JUN;HDAC4;SOX9;TGFB2;SREBF2	NO
GO:0061448	connective tissue development	102	26	10.4543	2.48701	7.73538e-06	0.000680714	659;960;1116;1291;1301;1499;2247;2260;2734;2736;3091;4086;4088;4147;5396;5447;5467;5745;6662;8609;10135;10498;51435;64856;84159;85301	geneontology_Biological_Process_noRedundant	KLF7;SMAD3;FGFR1;VWA1;BMPR2;PPARD;PTH1R;ARID5B;COL11A1;CARM1;MATN2;CHI3L1;GLG1;COL6A1;CTNNB1;SCARA3;PRRX1;SMAD1;POR;NAMPT;HIF1A;SOX9;GLI2;COL27A1;FGF2;CD44	NO
GO:1903034	regulation of response to wounding	52	17	5.32966	3.1897	8.68757e-06	0.000695006	308;2152;2247;3156;4088;4638;4916;5467;5578;5588;5592;5627;5792;5802;6833;84959;196527	geneontology_Biological_Process_noRedundant	ANO6;UBASH3B;SMAD3;PROS1;PPARD;MYLK;HMGCR;ABCC8;ANXA5;PTPRS;NTRK3;PRKCQ;PRKCA;PRKG1;F3;PTPRF;FGF2	NO
GO:0097191	extrinsic apoptotic signaling pathway	104	26	10.6593	2.43918	1.1303e-05	0.000828886	355;596;1495;1613;2260;2872;3303;3570;3655;3685;3958;4000;4088;4170;5371;6788;7042;7132;8567;8795;9191;9531;9821;64114;81618;90865	geneontology_Biological_Process_noRedundant	TMBIM1;FAS;SMAD3;FGFR1;MKNK2;TNFRSF1A;LMNA;LGALS3;TNFRSF10B;IL6R;DEDD;DAPK3;IL33;PML;CTNNA1;MCL1;BCL2;RB1CC1;ITGA6;BAG3;HSPA1A;TGFB2;ITM2C;STK3;MADD;ITGAV	YES
GO:0016323	basolateral plasma membrane	81	22	8.30197	2.64997	1.30397e-05	0.000882684	114;358;361;493;659;960;1496;1499;2064;2319;3570;3655;3680;3949;5745;7439;10257;10392;23705;55914;64805;143162	geneontology_Cellular_Component_noRedundant	FLOT2;NOD1;ITGA9;AQP1;AQP4;BMPR2;PTH1R;CADM1;IL6R;ERBIN;CTNNB1;ATP2B4;BEST1;ADCY8;ITGA6;LDLR;ERBB2;ABCC4;P2RY12;FRMPD2;CTNNA2;CD44	NO
GO:0032103	positive regulation of response to external stimulus	96	24	9.83938	2.43918	2.44878e-05	0.00143661	659;1051;2152;2247;2260;2621;3315;3570;3572;3949;4088;4916;5578;6777;6868;7132;10392;57118;64805;84818;90678;90865;196527;347733	geneontology_Biological_Process_noRedundant	ANO6;STAT5B;NOD1;GAS6;SMAD3;FGFR1;BMPR2;TNFRSF1A;CAMK1D;IL6ST;IL6R;ADAM17;IL33;IL17RC;NTRK3;CEBPB;LRSAM1;LDLR;PRKCA;P2RY12;HSPB1;F3;FGF2;TUBB2B	NO
GO:0060485	mesenchyme development	96	24	9.83938	2.43918	2.44878e-05	0.00143661	596;659;1499;1942;2260;2335;3091;3249;3911;3987;4088;4734;6662;7042;7043;7869;9231;10509;23187;23603;25937;54796;80031;286204	geneontology_Biological_Process_noRedundant	PHLDB1;SMAD3;FGFR1;WWTR1;BMPR2;LAMA5;BNC2;EFNA1;CORO1C;NEDD4;DLG5;CTNNB1;HPN;SEMA3B;CRB2;SEMA4B;BCL2;TGFB3;HIF1A;FN1;SOX9;SEMA6D;LIMS1;TGFB2	NO
GO:0043062	extracellular structure organization	137	30	14.0416	2.13651	4.00055e-05	0.00214385	165;949;960;1284;1291;1301;2247;2335;2621;2670;3249;3655;3679;3680;3685;3691;3911;4088;4643;4921;6662;7042;7132;8434;23187;51144;56999;64856;84168;85301	geneontology_Biological_Process_noRedundant	PHLDB1;COL4A2;SCARB1;GAS6;ITGA9;SMAD3;VWA1;TNFRSF1A;LAMA5;COL11A1;DDR2;MYO1E;COL6A1;ITGB4;HPN;RECK;ANTXR1;ITGA7;GFAP;AEBP1;ADAMTS9;ITGA6;FN1;HSD17B12;SOX9;COL27A1;FGF2;TGFB2;CD44;ITGAV	NO
GO:0019838	growth factor binding	58	17	5.94462	2.85973	4.33389e-05	0.00214385	659;1291;2064;2260;2690;2734;3490;3554;3570;3572;3655;3685;3691;4052;4916;7043;51232	geneontology_Molecular_Function_noRedundant	FGFR1;BMPR2;IL6ST;IGFBP7;IL6R;CRIM1;GLG1;COL6A1;ITGB4;GHR;NTRK3;LTBP1;TGFB3;ITGA6;IL1R1;ERBB2;ITGAV	NO
GO:0048705	skeletal system morphogenesis	81	21	8.30197	2.52952	4.38515e-05	0.00214385	659;1291;1301;1499;2260;2734;3638;4088;4147;5396;5447;6662;7043;10498;25902;25976;28982;51435;64856;84159;85301	geneontology_Biological_Process_noRedundant	TIPARP;SMAD3;FGFR1;VWA1;BMPR2;ARID5B;INSIG1;COL11A1;CARM1;MATN2;FLVCR1;GLG1;COL6A1;CTNNB1;SCARA3;PRRX1;POR;TGFB3;SOX9;COL27A1;MTHFD1L	YES
GO:0044706	multi-multicellular organism process	70	19	7.17454	2.64825	5.09304e-05	0.00233843	596;659;2013;2057;2353;3490;5066;5125;5467;6777;6833;7005;7043;8434;8997;10135;23633;55870;64750	geneontology_Biological_Process_noRedundant	STAT5B;TEAD3;BMPR2;PPARD;ASH1L;EMP2;IGFBP7;KALRN;RECK;ABCC8;FOS;NAMPT;BCL2;TGFB3;EPOR;KPNA6;PCSK5;SMURF2;PAM	NO
GO:0031012	extracellular matrix	139	30	14.2466	2.10577	5.33909e-05	0.00233843	165;308;311;954;1116;1191;1284;1291;1301;1476;2152;2335;2734;3490;3655;3730;3911;3958;4052;4147;7042;7043;51144;51435;55214;55914;56999;64856;84894;85301	geneontology_Cellular_Component_noRedundant	COL4A2;ANOS1;VWA1;CLU;LAMA5;LGALS3;COL11A1;MATN2;P3H2;CHI3L1;ANXA11;IGFBP7;CSTB;ERBIN;GLG1;COL6A1;ENTPD2;SCARA3;ANXA5;AEBP1;ADAMTS9;LTBP1;TGFB3;LINGO1;ITGA6;FN1;HSD17B12;COL27A1;F3;TGFB2	NO
GO:0003779	actin binding	194	38	19.8837	1.91111	5.58033e-05	0.00233843	114;832;1266;1495;1496;2316;4137;4627;4638;4643;4649;5339;6645;7145;7414;7456;8727;9948;10096;10391;10487;10580;11170;22998;23002;23022;23242;23603;51466;55740;63876;79778;79789;80306;84168;116154;130271;399687	geneontology_Molecular_Function_noRedundant	CAPZB;COBL;FLNA;WDR1;SNTB2;WIPF1;LIMCH1;CORO1C;EVL;PALLD;MYO1E;PKNOX2;CLMN;CORO2B;MED28;MYLK;VCL;CTNNAL1;ACTR3;ENAH;ANTXR1;FAM107A;SORBS1;PLEC;CTNNA1;CAP1;ADCY8;MYO9A;DAAM1;MAPT;PHACTR3;MYO18A;MYH9;MICALL2;CTNNA2;CNN3;TNS1;PLEKHH2	NO
GO:0016049	cell growth	223	42	22.8561	1.83759	5.97587e-05	0.00237389	596;604;659;694;1499;1785;2023;2064;2335;3249;3303;3490;3611;4088;4137;4916;5371;5467;5588;5802;6662;6695;6794;6868;7042;7157;7414;7869;8239;8408;9798;10509;11054;11170;11214;23242;50618;51196;51232;51760;80031;84722	geneontology_Biological_Process_noRedundant	SPOCK1;ILK;SMAD3;BMPR2;PLCE1;PPARD;COBL;TP53;PSRC1;IST1;IGFBP7;CRIM1;ADAM17;CTNNB1;ULK1;BCL6;HPN;VCL;ENO1;SEMA3B;ITSN2;PTPRS;PML;FAM107A;NTRK3;AKAP13;DNM2;PRKCQ;SYT17;SEMA4B;OGFR;BCL2;BTG1;FN1;MAPT;ERBB2;SOX9;SEMA6D;HSPA1A;TGFB2;USP9X;STK11	YES
GO:0050900	leukocyte migration	114	26	11.6843	2.22522	6.29579e-05	0.00237389	960;2335;2621;2734;3554;3570;3655;3680;3685;3958;4627;5627;6777;6868;7042;8729;8795;9948;57118;64083;64805;79902;80024;84818;90865;196527	geneontology_Biological_Process_noRedundant	ANO6;STAT5B;GAS6;ITGA9;PROS1;WDR1;CAMK1D;LGALS3;GOLPH3;TNFRSF10B;IL6R;GLG1;ADAM17;NUP85;IL33;IL17RC;SLC8B1;ITGA6;IL1R1;FN1;MYH9;P2RY12;TGFB2;CD44;GBF1;ITGAV	NO
GO:0035265	organ growth	83	21	8.50696	2.46857	6.47426e-05	0.00237389	596;1291;2247;2260;4086;4147;4921;5447;5600;6662;6788;7042;10253;10498;11214;26011;28982;51435;54796;64856;85301	geneontology_Biological_Process_noRedundant	TENM4;FGFR1;VWA1;BNC2;MAPK11;CARM1;MATN2;FLVCR1;DDR2;COL6A1;SCARA3;AKAP13;SMAD1;POR;SPRY2;BCL2;SOX9;COL27A1;FGF2;TGFB2;STK3	NO
GO:0045926	negative regulation of growth	103	24	10.5568	2.27341	8.34943e-05	0.002939	596;604;659;694;2023;3091;3303;4088;4493;4499;4501;4502;5371;5467;5600;5802;6788;6794;7042;7157;7869;10509;80031;84722	geneontology_Biological_Process_noRedundant	MT1E;MT1M;SMAD3;BMPR2;PPARD;MAPK11;TP53;PSRC1;BCL6;MT2A;ENO1;SEMA3B;PTPRS;PML;MT1X;SEMA4B;BCL2;BTG1;HIF1A;SEMA6D;HSPA1A;TGFB2;STK3;STK11	NO
GO:0042476	odontogenesis	45	14	4.61221	3.03542	9.99408e-05	0.00338261	358;1495;1499;2736;3065;3655;3691;3911;4782;5066;7042;7043;54880;56975	geneontology_Biological_Process_noRedundant	AQP1;LAMA5;NFIC;CTNNB1;ITGB4;CTNNA1;TGFB3;ITGA6;BCOR;GLI2;FAM20C;TGFB2;HDAC1;PAM	NO
GO:0050817	coagulation	125	27	12.8117	2.10745	0.000123369	0.00402093	308;832;953;954;2152;2316;2621;2768;3065;3315;3611;4627;5336;5578;5588;5592;5627;5868;5873;7410;7414;9630;11234;64805;84062;84959;196527	geneontology_Biological_Process_noRedundant	ANO6;UBASH3B;GAS6;ILK;PROS1;CAPZB;FLNA;RAB5A;VAV2;HPS5;RAB27A;ENTPD2;DTNBP1;VCL;ANXA5;GNA12;PRKCQ;ENTPD1;GNA14;PLCG2;PRKCA;MYH9;P2RY12;PRKG1;HSPB1;F3;HDAC1	YES
GO:0001525	angiogenesis	198	37	20.2937	1.82322	0.00019299	0.00606541	358;576;694;1116;1284;1499;1942;2004;2013;2034;2064;2152;2247;2260;2335;2549;3091;3315;3685;3725;3911;4086;4627;5333;5371;5578;6667;6833;7042;7410;8434;9394;10014;10253;51564;56999;113026	geneontology_Biological_Process_noRedundant	HDAC7;COL4A2;HS6ST1;SP1;AQP1;FGFR1;EPAS1;LAMA5;EFNA1;VAV2;CHI3L1;EMP2;CTNNB1;PLCD3;HDAC5;GAB1;PLCD1;RECK;ABCC8;PML;SMAD1;ELK3;SPRY2;ADAMTS9;BTG1;HIF1A;FN1;PRKCA;JUN;ERBB2;MYH9;ADGRB2;HSPB1;F3;FGF2;TGFB2;ITGAV	YES
GO:0007178	transmembrane receptor protein serine/threonine kinase signaling pathway	136	28	13.9391	2.00874	0.000221089	0.00670891	659;867;1785;2353;2734;3303;3611;3725;4052;4086;4088;4091;5371;5829;6794;6868;7042;7043;7323;8239;11030;11167;23090;25937;56940;63976;64750;286204	geneontology_Biological_Process_noRedundant	FSTL1;ILK;SMAD3;RBPMS;WWTR1;BMPR2;DUSP22;GLG1;ADAM17;PXN;CRB2;UBE2D3;PML;PRDM16;DNM2;SMAD1;FOS;ZNF423;CBL;LTBP1;SMAD6;TGFB3;JUN;HSPA1A;SMURF2;TGFB2;USP9X;STK11	YES
GO:0005201	extracellular matrix structural constituent	43	13	4.40722	2.9497	0.000243398	0.00713968	165;1116;1284;1291;1301;2335;3490;3730;3911;4052;4147;64856;85301	geneontology_Molecular_Function_noRedundant	COL4A2;ANOS1;VWA1;LAMA5;COL11A1;MATN2;CHI3L1;IGFBP7;COL6A1;AEBP1;LTBP1;FN1;COL27A1	YES
GO:2001233	regulation of apoptotic signaling pathway	180	34	18.4488	1.84294	0.000282247	0.0077643	355;596;754;960;1191;1495;1499;1613;2023;2260;2771;3065;3091;3303;3315;3655;3685;3958;4000;4088;4170;4335;4836;5371;6788;7157;8567;8795;9479;9821;50484;64114;81618;138151	geneontology_Biological_Process_noRedundant	TMBIM1;FAS;SMAD3;FGFR1;CLU;LMNA;LGALS3;TP53;MNT;MAPK8IP1;TNFRSF10B;PTTG1IP;CTNNB1;DAPK3;RRM2B;ENO1;PML;CTNNA1;MCL1;NACC2;GNAI2;BCL2;RB1CC1;ITGA6;HIF1A;HSPB1;NMT1;HSPA1A;CD44;ITM2C;HDAC1;STK3;MADD;ITGAV	NO
GO:0034109	homotypic cell-cell adhesion	33	11	3.38229	3.25224	0.000282338	0.0077643	2316;2621;3315;3611;4627;5578;5588;5592;7414;64805;84959	geneontology_Biological_Process_noRedundant	UBASH3B;GAS6;ILK;FLNA;VCL;PRKCQ;PRKCA;MYH9;P2RY12;PRKG1;HSPB1	NO
GO:0050920	regulation of chemotaxis	73	18	7.48203	2.40577	0.00030146	0.00801886	659;2152;2247;2260;2621;3315;3570;4088;4916;6868;7869;10509;57118;64805;80024;80031;196527;347733	geneontology_Biological_Process_noRedundant	ANO6;GAS6;SMAD3;FGFR1;BMPR2;CAMK1D;IL6R;ADAM17;SEMA3B;NTRK3;SEMA4B;SLC8B1;P2RY12;HSPB1;F3;SEMA6D;FGF2;TUBB2B	YES
GO:0050839	cell adhesion molecule binding	262	45	26.8533	1.67577	0.00030982	0.00801886	831;832;867;1266;1495;1496;1499;2013;2023;2247;2316;2335;2670;3303;3611;3655;3685;3691;3799;3911;3964;4627;4735;5339;5578;5792;5819;5829;6147;6868;7414;8727;9208;9531;9748;9798;10801;22854;26011;50807;51429;54862;57451;57555;222256	geneontology_Molecular_Function_noRedundant	LRRFIP1;CAST;ILK;TENM4;LGALS8;CAPZB;CC2D1A;FLNA;LAMA5;IST1;SEPT9;NLGN2;KIF5B;EMP2;ADAM17;PXN;CTNNB1;ITGB4;NECTIN2;CDHR3;ASAP1;VCL;ENO1;CTNNAL1;SEPT2;NTNG1;PLEC;GFAP;CTNNA1;CBL;TENM2;ITGA6;FN1;PRKCA;MYH9;CTNNA2;SNX9;BAG3;CNN3;PTPRF;FGF2;HSPA1A;RPL23A;SLK;ITGAV	NO
GO:0033002	muscle cell proliferation	80	19	8.19948	2.31722	0.000347298	0.00873208	1499;2247;2260;2771;3156;3570;3611;3725;4086;5467;5592;5600;7042;7043;9759;10135;10257;26011;94104	geneontology_Biological_Process_noRedundant	ILK;TENM4;FGFR1;PPARD;MAPK11;IL6R;CTNNB1;HMGCR;SMAD1;NAMPT;GNAI2;TGFB3;JUN;HDAC4;ABCC4;PRKG1;FGF2;PAXBP1;TGFB2	NO
GO:0002791	regulation of peptide secretion	168	32	17.2189	1.85842	0.000362365	0.00885782	114;308;775;2029;2335;2621;3091;3156;3799;5066;5371;5467;5578;5600;6833;7042;7043;8609;8660;8864;8997;9448;23705;55638;57555;64083;64215;80024;84818;90007;90865;399687	geneontology_Biological_Process_noRedundant	SYBU;GAS6;KLF7;PPARD;PER2;MAPK11;GOLPH3;CADM1;NLGN2;KIF5B;IL33;HMGCR;KALRN;ABCC8;ANXA5;IL17RC;PML;DNAJC1;CACNA1C;ADCY8;TGFB3;SLC8B1;HIF1A;FN1;MYO18A;PRKCA;IRS2;ENSA;MIDN;TGFB2;MAP4K4;PAM	YES
GO:0003014	renal system process	45	13	4.61221	2.81861	0.000400464	0.00952456	114;115;358;361;596;2013;2621;2771;4302;4643;5125;50484;80763	geneontology_Biological_Process_noRedundant	GAS6;AQP1;AQP4;ADCY9;MYO1E;EMP2;RRM2B;SPX;GNAI2;ADCY8;BCL2;PCSK5;MLLT6	NO
GO:0051235	maintenance of location	142	28	14.5541	1.92386	0.000466937	0.0108133	308;580;775;949;1407;2247;2316;2495;2901;3638;3685;4052;5336;5371;5467;6263;6721;6777;7220;22821;51099;55187;57214;64083;79789;80024;81573;84959	geneontology_Biological_Process_noRedundant	STAT5B;UBASH3B;SCARB1;PPARD;FLNA;INSIG1;GOLPH3;BARD1;CLMN;RASA3;GRIK5;VPS13D;ANXA5;PML;CRY1;ANKRD13C;CACNA1C;RYR3;LTBP1;CEMIP;SLC8B1;PLCG2;TRPC1;ABHD5;FTH1;FGF2;SREBF2;ITGAV	NO
GO:0019902	phosphatase binding	115	24	11.7868	2.03618	0.00049653	0.0112038	114;493;596;1407;1408;1499;2029;2064;3156;3958;4088;4137;4773;5524;5829;6780;7157;7187;8660;9961;54843;55291;55917;116154	geneontology_Molecular_Function_noRedundant	SMAD3;TRAF3;CRY2;PTPA;NFATC2;LGALS3;TP53;MVP;STAU1;PXN;CTNNB1;ATP2B4;CTTNBP2NL;HMGCR;CRY1;ADCY8;BCL2;SYTL2;MAPT;PHACTR3;IRS2;ERBB2;PPP6R3;ENSA	NO
GO:0031252	cell leading edge	216	38	22.1386	1.71646	0.000558025	0.0118998	960;1495;1496;1499;1785;2319;3611;3685;3691;4137;4627;4638;5829;5868;6249;6868;7456;8394;8729;9459;9748;10096;10253;11170;23022;23242;23380;23516;23603;26230;51177;51429;51466;55616;55740;56940;84168;130271	geneontology_Cellular_Component_noRedundant	ASAP3;FLOT2;ILK;PLEKHO1;DUSP22;COBL;RAB5A;WIPF1;CORO1C;TIAM2;EVL;PALLD;ADAM17;PXN;CTNNB1;ITGB4;MYLK;ACTR3;ENAH;ANTXR1;FAM107A;SRGAP2;DNM2;CTNNA1;SPRY2;SLC39A14;CLIP1;MAPT;PIP5K1A;MYH9;CTNNA2;SNX9;ARHGEF6;CD44;SLK;GBF1;PLEKHH2;ITGAV	NO
GO:0071559	response to transforming growth factor beta	116	24	11.8892	2.01863	0.000567048	0.0118998	659;867;1284;1785;2353;2734;3303;3725;3987;4052;4086;4088;4091;5371;5829;6662;6794;6868;7042;7043;8239;56940;63976;64750	geneontology_Biological_Process_noRedundant	COL4A2;SMAD3;BMPR2;DUSP22;GLG1;ADAM17;PXN;PML;PRDM16;DNM2;SMAD1;FOS;CBL;LTBP1;SMAD6;TGFB3;JUN;SOX9;HSPA1A;SMURF2;LIMS1;TGFB2;USP9X;STK11	NO
GO:0019216	regulation of lipid metabolic process	194	35	19.8837	1.76023	0.000567945	0.0118998	51;949;2053;2247;3156;3157;3422;3490;3638;3949;3992;5447;5467;6309;6604;6667;6713;6721;6777;6907;7132;7410;8660;8776;9104;9612;10498;10580;25942;26230;51099;60481;64784;64805;113791	geneontology_Biological_Process_noRedundant	STAT5B;SCARB1;SP1;PPARD;SQLE;IDI1;TNFRSF1A;PIK3IP1;INSIG1;CARM1;SC5D;VAV2;CRTC3;FADS1;TBL1X;TIAM2;IGFBP7;NCOR2;EPHX2;HMGCR;SMARCD3;RGN;SORBS1;SIN3A;POR;HMGCS1;MTMR1;LDLR;IRS2;ACOX1;ABHD5;P2RY12;FGF2;ELOVL5;SREBF2	NO
GO:0090287	regulation of cellular response to growth factor stimulus	110	23	11.2743	2.04004	0.000628208	0.0128563	659;1499;1785;2247;2260;2734;3091;3303;3611;4052;4088;4091;4734;6794;6868;7043;8322;10253;23090;56975;63976;64750;286204	geneontology_Biological_Process_noRedundant	FZD4;ILK;SMAD3;FGFR1;BMPR2;NEDD4;GLG1;ADAM17;CTNNB1;CRB2;PRDM16;DNM2;SPRY2;ZNF423;LTBP1;SMAD6;TGFB3;HIF1A;FAM20C;FGF2;HSPA1A;SMURF2;STK11	NO
GO:0060326	cell chemotaxis	78	18	7.99449	2.25155	0.000713737	0.0142747	2247;2260;2549;2621;3315;3570;3680;3958;5588;6868;7042;8394;8729;57118;79902;80024;84818;196527	geneontology_Biological_Process_noRedundant	ANO6;GAS6;ITGA9;FGFR1;CAMK1D;LGALS3;IL6R;ADAM17;NUP85;GAB1;IL17RC;PRKCQ;SLC8B1;PIP5K1A;HSPB1;FGF2;TGFB2;GBF1	NO
GO:0071496	cellular response to external stimulus	168	31	17.2189	1.80035	0.000783093	0.0149809	355;358;596;659;867;1647;2353;2621;3428;3655;3725;3992;4141;6263;6662;6721;7132;7157;7392;8408;8795;9020;9531;9759;10135;11170;27244;55062;64121;64805;80315	geneontology_Biological_Process_noRedundant	FAS;GAS6;AQP1;BMPR2;RRAGC;TNFRSF1A;TP53;FADS1;IFI16;TNFRSF10B;ULK1;WIPI1;GADD45A;FAM107A;FOS;NAMPT;RYR3;CBL;MAP3K14;BCL2;SESN1;MARS;ITGA6;JUN;HDAC4;SOX9;P2RY12;USF2;BAG3;CPEB4;SREBF2	NO
GO:0072507	divalent inorganic cation homeostasis	168	31	17.2189	1.80035	0.000783093	0.0149809	114;308;493;596;775;1760;2053;2247;2905;3685;4088;4493;4499;4501;4502;5336;5371;5745;6263;7220;9104;22821;23516;51196;55858;57214;63933;80024;84959;118987;160335	geneontology_Biological_Process_noRedundant	MT1E;UBASH3B;MT1M;SMAD3;PLCE1;PTH1R;MCUR1;ATP2B4;MT2A;EPHX2;RASA3;ANXA5;RGN;PML;MT1X;DMPK;CACNA1C;RYR3;GRIN2C;ADCY8;BCL2;SLC39A14;CEMIP;TMTC2;SLC8B1;PLCG2;TRPC1;FGF2;PDZD8;TMEM165;ITGAV	YES
GO:1901342	regulation of vasculature development	133	26	13.6316	1.90733	0.000843274	0.015789	358;576;694;1116;1284;1499;1942;2013;2064;2152;2247;2549;3091;3315;4086;4773;5371;5578;6667;6833;7042;8434;10014;10253;51564;56999	geneontology_Biological_Process_noRedundant	HDAC7;COL4A2;SP1;AQP1;NFATC2;EFNA1;CHI3L1;EMP2;CTNNB1;HDAC5;GAB1;RECK;ABCC8;PML;SMAD1;SPRY2;ADAMTS9;BTG1;HIF1A;PRKCA;ERBB2;ADGRB2;HSPB1;F3;FGF2;TGFB2	NO
GO:0070661	leukocyte proliferation	73	17	7.48203	2.27211	0.000892101	0.016195	596;604;1051;1191;1499;2064;3570;3572;3958;4773;5588;6777;8660;9231;9479;23705;90865	geneontology_Biological_Process_noRedundant	STAT5B;CLU;NFATC2;LGALS3;CADM1;IL6ST;MAPK8IP1;DLG5;IL6R;CTNNB1;BCL6;IL33;PRKCQ;CEBPB;BCL2;IRS2;ERBB2	YES
GO:0060348	bone development	86	19	8.81444	2.15555	0.000907683	0.016195	659;1291;2734;3638;4086;4147;5305;5447;6662;7043;9104;10498;11214;26160;51435;56975;64856;85301;196527	geneontology_Biological_Process_noRedundant	ANO6;VWA1;BMPR2;INSIG1;CARM1;MATN2;GLG1;COL6A1;SCARA3;RGN;AKAP13;SMAD1;POR;PIP4K2A;IFT172;TGFB3;SOX9;COL27A1;FAM20C	NO
GO:1901615	organic hydroxy compound metabolic process	214	37	21.9336	1.68691	0.00092017	0.016195	596;949;2034;2053;2247;2260;3091;3156;3157;3249;3422;3638;3949;4129;5333;5336;5447;5467;5745;6307;6309;6667;6713;6721;7042;7220;8566;8864;11165;27233;29968;51196;53630;55809;55902;113026;114879	geneontology_Biological_Process_noRedundant	SCARB1;MAOB;SP1;FGFR1;PLCE1;PPARD;SQLE;IDI1;PER2;PTH1R;EPAS1;INSIG1;SC5D;ACSS2;SULT1C4;BCO1;PLCD3;HPN;EPHX2;HMGCR;PLCD1;TRERF1;OSBPL5;PSAT1;POR;PDXK;HMGCS1;BCL2;PLCG2;MSMO1;HIF1A;LDLR;TRPC1;FGF2;TGFB2;NUDT3;SREBF2	YES
GO:0005788	endoplasmic reticulum lumen	120	24	12.2992	1.95134	0.000943925	0.0162873	813;1191;1284;1291;1301;1622;2335;2621;3490;4052;4924;8729;8974;9563;11098;11167;29106;51246;54972;55214;56975;64856;81619;85301	geneontology_Cellular_Component_noRedundant	FSTL1;P4HA2;COL4A2;NUCB1;GAS6;DBI;VWA1;CLU;TSPAN14;COL11A1;P3H2;IGFBP7;H6PD;COL6A1;PRSS23;CALU;LTBP1;FN1;TMEM132A;SHISA5;COL27A1;FAM20C;SCG3;GBF1	NO
GO:0097581	lamellipodium organization	49	13	5.02218	2.58852	0.000979563	0.0165772	832;960;1785;7410;7414;9459;9759;23380;23603;51177;64083;64805;79902	geneontology_Biological_Process_noRedundant	PLEKHO1;CAPZB;CORO1C;GOLPH3;VAV2;NUP85;VCL;SRGAP2;DNM2;HDAC4;P2RY12;ARHGEF6;CD44	NO
GO:0009914	hormone transport	121	24	12.4017	1.93522	0.00106663	0.0176566	114;308;775;1407;2029;2260;3091;3156;3799;5467;5578;6567;6833;8322;8609;8660;8773;8864;8997;9448;55638;57555;80024;90007	geneontology_Biological_Process_noRedundant	SYBU;FZD4;KLF7;FGFR1;PPARD;SLC16A2;PER2;NLGN2;KIF5B;HMGCR;KALRN;ABCC8;ANXA5;SNAP23;CRY1;CACNA1C;ADCY8;SLC8B1;HIF1A;PRKCA;IRS2;ENSA;MIDN;MAP4K4	NO
GO:0061564	axon development	254	42	26.0333	1.61332	0.00108347	0.0176566	596;659;1400;1495;1496;1785;1942;2064;2335;2549;2736;3611;3725;3730;4137;4147;4916;5578;5588;5792;5802;6794;7414;7869;8239;8408;8609;8660;9252;9253;9798;10048;10509;22854;23022;23242;51466;55740;80031;84446;84894;347733	geneontology_Biological_Process_noRedundant	NUMBL;KLF7;ILK;ANOS1;BMPR2;CRMP1;COBL;EFNA1;MATN2;IST1;EVL;PALLD;ULK1;GAB1;VCL;SEMA3B;ENAH;PTPRS;NTRK3;NTNG1;DNM2;PRKCQ;CTNNA1;SEMA4B;BCL2;LINGO1;FN1;MAPT;PRKCA;JUN;RPS6KA5;IRS2;ERBB2;RANBP9;GLI2;CTNNA2;BRSK1;SEMA6D;PTPRF;TUBB2B;USP9X;STK11	NO
GO:0007229	integrin-mediated signaling pathway	44	12	4.50971	2.66092	0.00117035	0.0187016	1495;2013;2316;3611;3655;3679;3680;3685;3691;3911;4627;55914	geneontology_Biological_Process_noRedundant	ITGA9;ILK;FLNA;LAMA5;EMP2;ERBIN;ITGB4;ITGA7;CTNNA1;ITGA6;MYH9;ITGAV	NO
GO:0010959	regulation of metal ion transport	136	26	13.9391	1.86525	0.0011901	0.0187016	493;596;775;1499;1785;2040;2316;2771;3799;3958;4302;4638;4734;5336;5371;6833;7220;7439;9104;30820;57214;64805;80024;84959;128414;196527	geneontology_Biological_Process_noRedundant	STOM;ANO6;UBASH3B;FLNA;LGALS3;NKAIN4;NEDD4;KIF5B;CTNNB1;ATP2B4;MYLK;ABCC8;RGN;PML;BEST1;KCNIP1;DNM2;CACNA1C;GNAI2;BCL2;CEMIP;SLC8B1;PLCG2;TRPC1;P2RY12;MLLT6	NO
GO:0042383	sarcolemma	57	14	5.84213	2.39639	0.00144054	0.0222399	358;493;775;1291;1837;3752;5339;6263;6833;7043;7414;23603;80024;84062	geneontology_Cellular_Component_noRedundant	KCND3;AQP1;CORO1C;COL6A1;ATP2B4;DTNBP1;VCL;ABCC8;DTNA;PLEC;CACNA1C;RYR3;TGFB3;SLC8B1	NO
GO:0090130	tissue migration	138	26	14.1441	1.83822	0.00148462	0.0225253	659;949;1942;2013;2247;2260;3091;3315;3725;3964;4627;5467;5578;5606;5829;6662;6667;6868;7042;9448;10014;10982;23603;51466;51564;56999	geneontology_Biological_Process_noRedundant	HDAC7;SCARB1;SP1;FGFR1;BMPR2;LGALS8;PPARD;EFNA1;CORO1C;EVL;EMP2;ADAM17;PXN;HDAC5;MAP2K3;MAPRE2;ADAMTS9;HIF1A;PRKCA;JUN;SOX9;MYH9;HSPB1;FGF2;TGFB2;MAP4K4	NO
GO:0098552	side of membrane	161	29	16.5015	1.75742	0.00168769	0.0251723	308;361;1837;2152;2670;2690;2768;2771;3554;3563;3570;3572;3655;3685;3949;4924;5476;5868;7187;9516;9630;22821;23344;30820;51429;55970;64805;84168;84888	geneontology_Cellular_Component_noRedundant	NUCB1;ESYT1;AQP4;TRAF3;RAB5A;GNG12;LITAF;IL6ST;CTSA;IL6R;IL3RA;SPPL2A;RASA3;GHR;ANXA5;ANTXR1;DTNA;GNA12;KCNIP1;GFAP;GNA14;GNAI2;ITGA6;LDLR;IL1R1;P2RY12;F3;SNX9;ITGAV	NO
GO:0007187	G protein-coupled receptor signaling pathway, coupled to cyclic nucleotide second messenger	58	14	5.94462	2.35507	0.00172421	0.0252885	114;115;493;576;2316;2768;2771;2869;5578;5745;9590;9630;11214;64805	geneontology_Biological_Process_noRedundant	FLNA;PTH1R;ADCY9;ATP2B4;AKAP12;GNA12;AKAP13;GNA14;GNAI2;ADCY8;GRK5;PRKCA;P2RY12;ADGRB2	NO
GO:0007492	endoderm development	29	9	2.97231	3.02795	0.00179464	0.0258899	1284;1291;1301;1499;2335;3065;3679;3685;4088	geneontology_Biological_Process_noRedundant	COL4A2;SMAD3;COL11A1;COL6A1;CTNNB1;ITGA7;FN1;HDAC1;ITGAV	NO
GO:0038034	signal transduction in absence of ligand	30	9	3.0748	2.92701	0.00233499	0.0331418	596;1495;1613;2260;2872;3303;3685;4170;9531	geneontology_Biological_Process_noRedundant	FGFR1;MKNK2;DAPK3;CTNNA1;MCL1;BCL2;BAG3;HSPA1A;ITGAV	NO
GO:0005085	guanyl-nucleotide exchange factor activity	165	29	16.9114	1.71482	0.00247798	0.0344909	2064;2247;2260;3563;5900;6764;7204;7410;8567;8660;8729;8997;9459;10048;11214;25759;25782;26230;50618;50650;51196;54453;55160;55188;55255;57139;64805;79890;85442	geneontology_Molecular_Function_noRedundant	FGFR1;PLCE1;RIN2;VAV2;TIAM2;IL3RA;RIC8B;ARHGEF10L;RIN3;KALRN;ITSN2;RAB3GAP2;RALGDS;AKAP13;WDR41;ST5;ARHGEF3;TRIO;IRS2;ERBB2;RANBP9;SHC2;P2RY12;RGL3;KNDC1;ARHGEF6;FGF2;GBF1;MADD	YES
GO:0045785	positive regulation of cell adhesion	143	26	14.6566	1.77395	0.00250843	0.0344909	604;960;1785;2013;2064;2316;2319;2335;2736;3570;3572;3611;3655;3685;3987;4088;5578;5588;6251;6777;7030;7042;9448;51144;57178;64805	geneontology_Biological_Process_noRedundant	FLOT2;STAT5B;ILK;SMAD3;FLNA;IL6ST;EMP2;IL6R;BCL6;RSU1;DNM2;PRKCQ;TFE3;ITGA6;FN1;PRKCA;HSD17B12;ERBB2;GLI2;P2RY12;ZMIZ1;LIMS1;TGFB2;CD44;MAP4K4;ITGAV	NO
GO:0042581	specific granule	48	12	4.91969	2.43918	0.00263792	0.0357133	311;1116;2040;3685;5873;7414;8566;8773;64114;81619;121260;196527	geneontology_Cellular_Component_noRedundant	STOM;ANO6;TMBIM1;TSPAN14;CHI3L1;ANXA11;RAB27A;VCL;SLC15A4;SNAP23;PDXK;ITGAV	NO
GO:0022803	passive transmembrane transporter activity	108	21	11.0693	1.89714	0.00276095	0.0368127	358;361;596;775;2621;2901;2905;3249;3685;3752;6263;6833;7220;7419;7439;22821;30820;57685;94015;196527;203859	geneontology_Molecular_Function_noRedundant	ANO6;GAS6;KCND3;AQP1;AQP4;VDAC3;HPN;RASA3;GRIK5;ANO5;ABCC8;BEST1;KCNIP1;CACNA1C;RYR3;GRIN2C;BCL2;TTYH2;TRPC1;CACHD1;ITGAV	NO
GO:0005911	cell-cell junction	189	32	19.3713	1.65193	0.00281644	0.0369921	659;1266;1495;1496;1499;2316;2319;3249;3611;3655;3987;4627;4643;5819;6868;6904;7414;8322;8773;9231;9948;10096;10580;23254;23705;55114;55870;79778;143162;157378;200576;222256	geneontology_Cellular_Component_noRedundant	TMEM65;FLOT2;FZD4;PIKFYVE;ILK;BMPR2;FLNA;WDR1;ASH1L;CADM1;MYO1E;DLG5;ADAM17;CTNNB1;HPN;NECTIN2;CDHR3;VCL;ACTR3;ARHGAP17;SNAP23;SORBS1;CTNNA1;KAZN;ITGA6;MYH9;MICALL2;FRMPD2;CTNNA2;CNN3;LIMS1;TBCD	NO
GO:0001655	urogenital system development	138	25	14.1441	1.76752	0.00316574	0.0409684	596;1499;2247;2260;2736;3611;3655;3691;3911;4086;4088;4091;4643;5125;6662;6794;7042;9104;9231;10972;25937;25976;50484;51196;84159	geneontology_Biological_Process_noRedundant	ILK;TIPARP;SMAD3;FGFR1;WWTR1;PLCE1;ARID5B;TMED10;LAMA5;MYO1E;DLG5;CTNNB1;ITGB4;RRM2B;RGN;SMAD1;BCL2;SMAD6;ITGA6;SOX9;GLI2;PCSK5;FGF2;TGFB2;STK11	NO
GO:0048736	appendage development	82	17	8.40447	2.02273	0.00340353	0.0428555	659;775;1499;2260;2736;2768;3065;3655;3691;5066;5125;5396;6662;7042;8434;26160;28982	geneontology_Biological_Process_noRedundant	FGFR1;BMPR2;FLVCR1;CTNNB1;ITGB4;RECK;GNA12;PRRX1;CACNA1C;IFT172;ITGA6;SOX9;GLI2;PCSK5;TGFB2;HDAC1;PAM	NO
GO:0042116	macrophage activation	26	8	2.66483	3.00207	0.00340896	0.0428555	1191;3725;3949;4137;10135;64784;90865;399687	geneontology_Biological_Process_noRedundant	CLU;CRTC3;IL33;NAMPT;LDLR;MAPT;MYO18A;JUN	NO
GO:0002521	leukocyte differentiation	169	29	17.3214	1.67423	0.00356559	0.0432733	596;604;1051;1316;1499;2064;2353;2621;2736;2739;3428;3725;3958;4627;4773;5336;5578;6777;6794;6868;7030;9759;10014;27434;28959;56975;57178;84959;359948	geneontology_Biological_Process_noRedundant	STAT5B;UBASH3B;GAS6;KLF6;NFATC2;LGALS3;GLO1;IFI16;ADAM17;CTNNB1;BCL6;HDAC5;TMEM176B;IRF2BP2;FOS;CEBPB;BCL2;TFE3;PLCG2;POLM;PRKCA;JUN;HDAC4;ERBB2;MYH9;GLI2;FAM20C;ZMIZ1;STK11	NO
GO:0042445	hormone metabolic process	56	13	5.73964	2.26495	0.00360032	0.0432733	949;2260;2690;3091;3249;5125;5447;6777;25825;25976;51144;53630;55809	geneontology_Biological_Process_noRedundant	STAT5B;SCARB1;TIPARP;FGFR1;BCO1;BACE2;HPN;TRERF1;GHR;POR;HIF1A;HSD17B12;PCSK5	NO
GO:0048018	receptor ligand activity	69	15	7.07205	2.12103	0.00360377	0.0432733	2247;2256;2621;3570;3958;4137;7042;7043;7869;10135;10509;50810;80031;80763;90865	geneontology_Molecular_Function_noRedundant	GAS6;FGF11;LGALS3;IL6R;IL33;SEMA3B;HDGFL3;SPX;SEMA4B;NAMPT;TGFB3;MAPT;SEMA6D;FGF2;TGFB2	NO
GO:0051056	regulation of small GTPase mediated signal transduction	177	30	18.1413	1.65368	0.00370278	0.0432733	604;867;1785;2057;4649;5516;7042;7204;7410;8567;8660;8729;8997;9448;9459;10253;10982;11214;22821;23092;23380;26230;50618;50650;51196;55114;55160;56882;57186;58480	geneontology_Biological_Process_noRedundant	RHOU;PLCE1;VAV2;TIAM2;CDC42SE1;PPP2CB;ARHGEF10L;BCL6;RASA3;KALRN;ARHGAP17;ITSN2;SRGAP2;AKAP13;DNM2;MAPRE2;ARHGEF3;SPRY2;RALGAPA2;ARHGAP26;CBL;MYO9A;TRIO;EPOR;IRS2;ARHGEF6;TGFB2;MAP4K4;GBF1;MADD	NO
GO:0007163	establishment or maintenance of cell polarity	125	23	12.8117	1.79524	0.00371905	0.0432733	358;1495;2319;3611;4000;4134;4139;4627;4649;6794;8729;9231;9948;10096;10253;10487;55914;57787;58480;64083;84446;286204;399687	geneontology_Biological_Process_noRedundant	FLOT2;RHOU;ILK;AQP1;WDR1;LMNA;GOLPH3;DLG5;MARK4;ERBIN;ACTR3;CRB2;CTNNA1;CAP1;SPRY2;MYO9A;MAP4;MYO18A;MYH9;BRSK1;MARK1;STK11;GBF1	NO
GO:0003012	muscle system process	162	28	16.6039	1.68635	0.00373724	0.0432733	493;775;1613;1760;1837;2023;2316;3572;3752;4000;4088;4637;4638;5578;5592;5606;5829;6535;6833;7132;7414;9759;10580;11214;23125;51196;80763;84163	geneontology_Biological_Process_noRedundant	KCND3;SMAD3;PLCE1;SLC6A8;TNFRSF1A;FLNA;LMNA;IL6ST;MYL6;PXN;ATP2B4;DAPK3;MYLK;VCL;ENO1;ABCC8;DTNA;SPX;AKAP13;SORBS1;MAP2K3;DMPK;CACNA1C;PRKCA;HDAC4;PRKG1;GTF2IRD2;CAMTA2	NO
GO:0006959	humoral immune response	32	9	3.27979	2.74408	0.00379858	0.0434124	596;1191;5627;5648;6480;7030;7942;10758;51435	geneontology_Biological_Process_noRedundant	PROS1;CLU;TRAF3IP2;SCARA3;ST6GAL1;BCL2;TFEB;TFE3;MASP1	NO
GO:0019932	second-messenger-mediated signaling	133	24	13.6316	1.76061	0.00399537	0.045076	114;115;358;493;576;775;1760;2771;2905;4137;4773;5336;5533;5578;5592;5745;6662;7320;9104;9759;11214;51196;64784;64805	geneontology_Biological_Process_noRedundant	AQP1;UBE2B;PLCE1;PTH1R;NFATC2;ADCY9;CRTC3;ATP2B4;RGN;AKAP13;PPP3CC;DMPK;CACNA1C;GRIN2C;GNAI2;ADCY8;PLCG2;MAPT;PRKCA;HDAC4;SOX9;P2RY12;ADGRB2;PRKG1	YES
GO:0040013	negative regulation of locomotion	141	25	14.4516	1.72991	0.00424853	0.0473254	596;1495;2247;3611;5371;5467;5592;6833;7414;7869;8434;9104;9231;10014;10509;22998;23380;23603;51466;54328;56940;56999;60672;80031;90865	geneontology_Biological_Process_noRedundant	ILK;PPARD;DUSP22;GPR173;LIMCH1;CORO1C;EVL;DLG5;HDAC5;IL33;VCL;RECK;SEMA3B;ABCC8;RGN;PML;SRGAP2;CTNNA1;SEMA4B;BCL2;ADAMTS9;PRKG1;SEMA6D;FGF2;MIIP	NO
GO:0055123	digestive system development	51	12	5.22717	2.2957	0.00451689	0.0496858	596;1499;2736;3091;3655;3691;4088;5125;7042;7043;23242;26160	geneontology_Biological_Process_noRedundant	SMAD3;COBL;CTNNB1;ITGB4;BCL2;IFT172;TGFB3;ITGA6;HIF1A;GLI2;PCSK5;TGFB2	YES

## Sheet: Astro frontal down-reg.
geneSet	description	size	overlap	expect	enrichmentRatio	pValue	FDR	overlapId	database	userId	Affinity
GO:0000209	protein polyubiquitination	174	55	33.5117	1.64122	5.64874e-05	0.0497089	329;642;3093;4008;4012;5987;6502;7174;7267;7326;7332;7334;8452;8454;9025;9354;9666;9870;10477;23014;23321;23328;23608;25831;26190;26224;26235;26249;26259;26263;26268;27252;29945;51433;51434;54542;54765;55294;56254;57542;63893;64682;64795;64839;81847;81858;84085;84875;90025;118611;126433;149041;201456;220972;285671	geneontology_Biological_Process_noRedundant	SASH1;FBXO22;ANAPC5;CUL3;ANAPC1;FBXL17;TRIM44;MARCH8;AREL1;UBE2N;FBXL4;FBXL3;SHARPIN;ANAPC7;LNPEP;RNF180;SKP2;UBE2L3;RMND5A;RC3H1;KLHL42;RNF20;DZIP3;HECTD1;FBXO9;TRIM2;TRIM27;BIRC2;UBE4A;CUL1;TPP2;TTC3;C10orf90;ANAPC4;FBXO27;RC3H2;KLHL20;PARP10;UBE2G1;LMO7;RNF146;BLMH;FBXO30;UBE2E3;UBE2O;KLHL3;FBXO21;UBE3D;RNF8;FBXW2;FBXO15;MKRN1;FBXW8;UBE2K;FBXW7	YES

## Sheet: Exc-upper motor up-reg.
geneSet	description	size	overlap	expect	enrichmentRatio	pValue	FDR	overlapId	database	userId	Affinity
GO:0098798	mitochondrial protein complex	218	106	45.7248	2.31822	0	0	293;498;506;509;515;518;522;594;740;1346;1347;1350;1537;1737;1763;3030;4694;4696;4698;4700;4702;4706;4707;4708;4709;4710;4711;4719;4722;4726;4731;6389;6390;6391;6622;6832;7384;7385;7386;7388;8802;9377;9512;9553;9556;9868;10240;10440;10452;10476;10651;23107;25813;26517;26520;26589;28973;29088;29090;29093;29796;51023;51081;51258;51264;51318;51650;54148;54460;54534;54931;54948;55052;55173;55735;5575…	geneontology_Cellular_Component_noRedundant	UQCRC2;MTX2;NDUFA1;UQCRH;CYC1;MRPL34;COX5A;MRPL36;MRPL46;C12orf65;MRPL50;NDUFAB1;NDUFA8;NDUFA3;COX7A1;NDUFB5;MRPL43;SNCA;MRPL33;MRPL47;NDUFA12;MRPS5;NDUFA6;MRPS21;MRPL51;ATP5PB;ATP5F1A;ATP5MPL;MRPS33;MRPS14;MRPL9;HADHA;MRPS31;DNAJC11;MRPL17;MRPL49;MRPS36;NDUFB3;DMAC1;ATP5F1C;CHCHD1;MRPL44;MCCC1;NDUFS7;DLAT;MRPL27;SDHC;ATP5MC3;NDUFS6;NDUFS1;MRPS7;UQCRFS1;MALSU1;MRPL22;ATP5PF;MRPS27;TIMM21;MTX3;MRP…	NO
GO:0005743	mitochondrial inner membrane	356	138	74.6699	1.84813	4.21885e-15	2.14107e-12	291;292;293;498;506;509;515;518;522;740;1267;1346;1347;1350;1537;2235;2806;3030;3032;3329;4694;4696;4698;4700;4702;4706;4707;4708;4709;4710;4711;4719;4722;4726;4731;4976;5018;5250;6188;6389;6390;6391;6622;6774;7384;7385;7386;7388;8034;8402;8760;9377;9512;9553;9556;10131;10240;10440;10452;10476;11331;23107;23203;23456;23787;25874;25875;25915;26284;26517;26520;26589;28958;28973;29078;29088;29090;29…	geneontology_Cellular_Component_noRedundant	UQCRC2;NDUFA1;UQCRH;CYC1;MRPL34;COX5A;NDUFAF6;MRPL36;MRPL46;CNP;MRPL50;SLC25A11;LRRK2;NDUFAB1;NDUFA8;NDUFA3;SLC25A40;COX7A1;SLC25A32;NDUFB5;MRPL43;CYCS;SNCA;MRPL33;MRPL47;NDUFA12;MRPS5;NDUFA6;MRPS21;MRPL51;ATP5PB;ATP5F1A;ATP5MPL;LETMD1;SLC9B2;MRPS33;MRPS14;ECSIT;MRPL9;HADHA;MRPS31;COA3;DNAJC11;MRPL17;MRPL49;MTCH1;MRPS36;NDUFB3;DMAC1;STOML2;ATP5F1C;SLC25A22;NDUFAF3;CHCHD1;MRPL44;NDUFS7;ERAL1;MRPL2…	YES
GO:0005759	mitochondrial matrix	365	132	76.5576	1.72419	6.81166e-12	2.30461e-09	18;50;211;217;292;498;501;506;509;515;594;708;740;1385;1431;1716;1737;1743;1763;2230;2235;2806;2926;2936;3030;3032;3033;3313;3329;3419;4191;4200;4706;4719;4722;4942;5018;5096;5165;6059;6188;6622;6647;6742;6832;7019;7417;8192;8802;9093;9512;9553;10131;10240;10247;10935;22868;22907;23107;23203;23395;23410;26275;26284;26589;27034;27165;28973;29088;29093;50808;51022;51023;51081;51110;51166;51205;5121…	geneontology_Cellular_Component_noRedundant	ISCA1;MRPL34;FASTKD2;C1QBP;MRPL36;MRPL46;C12orf65;MRPL50;LRRK2;NDUFAB1;GRSF1;LRRC59;VDAC2;ACP6;PRDX3;MRPL43;SNCA;MRPL33;MRPL47;MRPS5;CS;NAXD;MRPS21;MRPL51;ATP5PB;GLRX2;ATP5F1A;MRPS33;MRPS14;MRPL9;HADH;HADHA;MRPS31;MRPL17;DHX30;MRPL49;ALDH7A1;NUDT9;MRPS36;DGUOK;ATP5F1C;CCAR2;CREB1;CHCHD1;SIRT3;MRPL44;MCCC1;NDUFS7;DLAT;ERAL1;LACTB2;MRPL27;ABAT;SLC25A5;NDUFS1;GSR;MRPS7;GLRX5;AADAT;PDP1;HSPD1;IARS2;C…	NO
GO:0005840	ribosome	201	83	42.1591	1.96873	3.43455e-11	8.71518e-09	328;740;821;1938;2332;4504;4706;6122;6128;6130;6132;6138;6143;6156;6158;6159;6165;6187;6188;6210;6217;6228;6232;6235;6622;6730;8562;8667;9513;9553;10240;10891;11224;23107;25873;26589;27230;28973;29088;29093;51023;51065;51081;51121;51187;51258;51264;51318;51649;51650;54148;54460;54534;54948;55037;55052;55173;55854;57129;57532;60488;63875;63931;64928;64949;64960;64969;64979;64981;65005;65080;78988;…	geneontology_Cellular_Component_noRedundant	RPS29;MRPL34;MRPL36;MRPL46;C12orf65;MRPL50;RPL26L1;NDUFAB1;EIF2AK4;MRPL43;SNCA;MRPL33;MRPL47;MRPS5;FXR2;MRPS21;MRPL51;MRPS33;MRPS14;MRPL9;APEX1;MT3;MRPS31;MRPL17;MRPL49;RPS2;MRPS36;CHCHD1;RPL7L1;MRPL44;MRPL27;RPS27L;MRPS7;ZC3H15;LARP4;MALSU1;MRPL22;RPL28;MRPS27;NUFIP2;MRPS23;SRP68;MRPL20;RPL35;RPL19;RPL8;RPL36;EEF2;MRPS10;MRPS26;CANX;SERP1;MRPS15;RPL7A;MRPS18B;DNAJC21;RPS16;RPS23;MRPL39;MRPL35;MR…	NO
GO:0044455	mitochondrial membrane part	177	74	37.1252	1.99326	2.03305e-10	4.12709e-08	291;293;498;506;509;515;518;522;664;1346;1347;1350;1537;3329;4694;4696;4698;4700;4702;4706;4707;4708;4709;4710;4711;4719;4722;4726;4731;4976;5018;5250;6389;6390;6391;6622;7384;7385;7386;7388;9377;9512;9556;9868;10440;10452;10476;10651;23456;25813;25874;28958;29090;29796;51024;55735;55750;55847;55967;65991;79133;79944;80775;83943;84833;90871;91689;120892;139341;345778;374291;400916;440567;100287932	geneontology_Cellular_Component_noRedundant	UQCRC2;MTX2;NDUFA1;UQCRH;CYC1;COX5A;CISD1;LRRK2;NDUFAB1;NDUFA8;NDUFA3;COX7A1;NDUFB5;SNCA;FUNDC2;NDUFA12;NDUFA6;ATP5PB;ATP5F1A;ATP5MPL;FUNDC1;COA3;DNAJC11;NDUFB3;DMAC1;ATP5F1C;FIS1;NDUFS7;MPC2;SDHC;ATP5MC3;NDUFS6;NDUFS1;HSPD1;UQCRFS1;NDUFAF5;ATP5PF;TIMM21;MTX3;NDUFB2;OPA1;SDHB;NDUFB1;OXA1L;SLC25A4;NDUFV3;SLC25A3;L2HGDH;TMEM177;NDUFS3;SDHA;NDUFA5;SAMM50;AGK;COX7A2;ATP5PD;COX7C;UQCR10;SMDT1;UQCRC1;B…	NO
GO:0006091	generation of precursor metabolites and energy	332	118	69.636	1.69453	3.24112e-10	5.48289e-08	50;128;216;217;231;291;498;506;509;515;522;664;847;1346;1347;1350;1431;1528;1537;1737;1743;2230;2235;2673;2745;2936;3146;3416;3417;3419;3572;3953;4190;4191;4200;4504;4694;4696;4698;4700;4702;4706;4707;4708;4709;4710;4711;4719;4722;4726;4731;4899;5018;5208;5213;5230;5290;5315;5467;5500;5501;5860;6389;6390;6391;6622;6774;7296;7360;7384;7385;7386;7388;8802;9377;9512;9650;9759;9852;10007;10063;10131;…	geneontology_Biological_Process_noRedundant	UQCRC2;PGK1;NDUFA1;UQCRH;GLRX;CYC1;COX5A;FASTKD2;CYB5A;CISD1;NDUFAB1;NDUFA8;NDUFA3;COX7A1;AFG1L;AKR1B1;NDUFB5;CYCS;SNCA;NDUFA12;NDUFA6;CS;ALDH1A1;ATP5PB;GLRX2;ATP5F1A;IDE;CIAPIN1;MT3;CAT;NDUFB3;GLRX3;PTGES2;ETFRF1;PIK3CA;STOML2;ATP5F1C;SLC25A22;MTFR1L;MTFR1;SIRT3;LEPR;HMGB1;NDUFS7;DLAT;IDH1;SDHC;NDUFS6;NDUFS1;GSR;GLRX5;GNPDA1;UQCRFS1;STAT3;ATP5PF;MDH2;UGP2;FDX1;ALDH2;FASTKD1;DLST;PFKM;NDUFB2;PFKF…	NO
GO:0006457	protein folding	163	69	34.1887	2.01821	4.35114e-10	6.30916e-08	821;908;1191;2281;2288;2770;2923;3301;3303;3309;3313;3315;3320;3326;3329;3337;3998;4802;5034;5201;5202;5203;5204;5481;5611;5903;6449;6767;6902;6950;7203;7266;9049;9093;9218;9403;9529;9530;9532;9694;10049;10131;10294;10574;10575;10576;10694;10726;10728;10808;10961;11328;22824;22926;22948;23386;23640;23759;26973;30001;51234;51430;54557;55898;56886;64215;81562;83460;134218	geneontology_Biological_Process_noRedundant	RANBP2;CHORDC1;TBCA;BAG2;DNAJB1;HSPA4L;PPID;PPIL2;FKBP4;CCT3;SUCO;PTGES3;CCT4;HSPH1;NUDCD3;HSP90AA1;CCT7;EMC4;VAPA;ST13;ATF6;DNAJA1;PDIA3;CCT6A;UGGT1;NFYC;CCT2;ERO1A;EMC6;BAG5;AIP;HSPA1A;HSPD1;SELENOF;TCP1;DNAJC7;HSPB1;ERP29;HSPBP1;SGTA;HSPA9;PFDN1;DNAJB6;FKBP1B;CLU;CANX;FKBP9;BAG4;DNAJA2;DNAJC21;EMC2;TRAP1;DNAJC1;PFDN5;CCT5;HSP90AB1;P4HB;PFDN4;HSPA5;CCT8;UNC45A;DNAJA3;SGTB;PFDN2;LMAN2L;DNAJC3;GN…	YES
GO:0043209	myelin sheath	129	58	27.0573	2.1436	6.72187e-10	8.52838e-08	50;231;291;292;477;498;506;509;515;821;1267;1737;1743;2664;2665;2806;2923;3309;3320;3329;3419;4155;4190;4191;4719;4722;4744;4747;5052;5250;5315;5414;5590;5962;6389;6647;6853;6950;7203;7314;7345;7384;7385;7417;8775;8777;10121;10376;10476;10576;10935;10963;22948;23236;29114;30845;64398;79784	geneontology_Cellular_Component_noRedundant	UQCRC2;CNP;VDAC2;PLCB1;MYH14;PRDX3;AKR1B1;CCT3;MPP5;ATP5PB;ATP5F1A;HSP90AA1;TAGLN3;RDX;ATP5F1C;GDI1;PDIA3;EHD3;DLAT;CCT2;MBP;NEFH;MPDZ;SLC25A5;NDUFS1;HSPD1;STIP1;MDH2;TCP1;DLST;NAPA;SEPT4;CANX;SLC25A4;ACTR1A;SLC25A3;IDH3A;NDUFS3;SDHA;SOD1;PRKCZ;ATP5PD;UQCRC1;NEFL;ATP1A2;CCT5;GOT2;HSPA5;MDH1;UCHL1;ATP5F1B;GDI2;PRDX1;PKM;UBB;TUBA1B;SYN1;ACO2	NO
GO:1990204	oxidoreductase complex	79	40	16.57	2.414	4.57487e-09	5.15943e-07	594;1537;1737;1743;4694;4696;4698;4700;4702;4706;4707;4708;4709;4710;4711;4719;4722;4726;4731;5034;6240;6389;6390;6391;6622;7384;7385;7386;7388;9512;23171;29796;55526;55753;55967;84869;90871;92259;374291;440567	geneontology_Cellular_Component_noRedundant	UQCRC2;NDUFA1;UQCRH;CYC1;NDUFAB1;NDUFA8;NDUFA3;NDUFB5;SNCA;NDUFA12;NDUFA6;MRPS36;NDUFB3;DMAC1;NDUFS7;DLAT;SDHC;NDUFS6;NDUFS1;UQCRFS1;RRM1;DLST;NDUFB2;GPD1L;SDHB;OGDHL;BCKDHB;NDUFB1;DHTKD1;CBR4;NDUFV3;NDUFS3;SDHA;NDUFA5;UQCR10;UQCRC1;NDUFB4;P4HB;UQCRHL;PMPCB	NO
GO:0070469	respiratory chain	71	36	14.892	2.4174	2.57233e-08	2.52636e-06	1346;1347;1350;1537;4694;4696;4698;4700;4702;4706;4707;4708;4709;4710;4711;4719;4722;4726;4731;5018;6389;6390;6391;6622;7384;7385;7386;7388;9377;9512;29796;54205;55967;90871;374291;440567	geneontology_Cellular_Component_noRedundant	UQCRC2;NDUFA1;UQCRH;CYC1;COX5A;NDUFAB1;NDUFA8;NDUFA3;COX7A1;NDUFB5;CYCS;SNCA;NDUFA12;NDUFA6;NDUFB3;DMAC1;NDUFS7;SDHC;NDUFS6;NDUFS1;UQCRFS1;NDUFB2;SDHB;NDUFB1;OXA1L;NDUFV3;NDUFS3;SDHA;NDUFA5;COX7A2;COX7C;UQCR10;UQCRC1;NDUFB4;UQCRHL;PMPCB	YES
GO:0033108	mitochondrial respiratory chain complex assembly	77	38	16.1505	2.35287	2.73793e-08	2.52636e-06	4694;4696;4698;4700;4702;4706;4707;4708;4709;4710;4711;4719;4722;4726;4731;5018;7019;10063;25813;25915;28958;29078;29090;29796;51295;51300;55245;55967;79133;80224;83943;90624;90639;90871;116228;137682;374291;493753	geneontology_Biological_Process_noRedundant	NDUFA1;NDUFAF6;NDUFAB1;NDUFA8;NDUFA3;NDUFB5;NDUFA12;NDUFA6;ECSIT;COA3;NDUFB3;DMAC1;NDUFAF3;NDUFS7;NDUFS6;NDUFS1;NDUFAF5;TIMM21;NDUFB2;LYRM7;UQCC1;COX17;NDUFAF4;NDUFB1;OXA1L;NDUFV3;NDUFS3;NDUFA5;SAMM50;UQCR10;TIMMDC1;COA5;NDUFB4;IMMP2L;COX19;NUBPL;TFAM;COX20	NO
GO:0006403	RNA localization	188	70	39.4324	1.77519	1.78857e-07	1.41782e-05	908;1984;2332;3181;3267;4869;5036;5073;5394;5903;6059;6430;6741;6950;7175;7203;7514;7884;8086;8106;8189;8480;8607;8683;9785;9793;9883;10250;10569;10574;10575;10576;10694;10762;11052;11260;22948;23165;25909;26097;29118;51602;51637;51808;53371;53981;54680;54847;54890;55505;55651;55677;55706;55746;55781;55795;56648;56943;57122;59343;64901;80145;81929;84271;87178;91746;92345;167227;170506;220988	geneontology_Biological_Process_noRedundant	RANBP2;SRRM1;IWS1;RIOK2;NUP54;NPM1;AGFG1;NOP58;CCT3;CCT4;HNRNPA2B1;SLBP;AAAS;NUP50;CCT7;SEH1L;PHAX;CPSF6;PA2G4;SRSF9;NHP2;POLDIP3;CCT6A;SENP2;CCT2;PARN;RTRAF;TCP1;XPO1;SYMPK;PABPN1;EXOSC10;RANBP17;RUVBL1;ENY2;DHX38;NDC1;RAE1;NOP10;TPR;NUP205;EIF5A2;CKAP5;SSB;PCID2;AHCTF1;NUP107;DCP2;THOC7;ABCE1;CCT5;FMR1;NAF1;YTHDC1;CCT8;NUP133;SIDT1;ZNHIT6;DHX36;HNRNPA3;PNPT1;ALKBH5;DDX25;POM121;SLU7;EIF5A;SRSF5…	NO
GO:0006414	translational elongation	123	51	25.7989	1.97683	1.81593e-07	1.41782e-05	16;740;1933;1938;1984;5018;9147;9553;10240;10600;23107;26284;26589;28973;29088;29093;51023;51081;51258;51264;51318;51611;51649;51650;54148;54460;54534;54948;55037;55052;55173;56648;57129;60488;63875;63931;64928;64949;64960;64969;64979;64981;65005;65080;78988;80325;84340;84545;92259;92715;118487	geneontology_Biological_Process_noRedundant	MRPL34;MRPL36;MRPL46;MRPL50;MRPL43;MRPL33;MRPL47;MRPS5;USP16;MRPS21;MRPL51;MRPS33;MRPS14;MRPL9;MRPS31;MRPL17;MRPL49;MRPS36;DPH5;CHCHD1;MRPL44;ERAL1;MRPL27;MRPS7;MRPL22;MRPS27;MRPS23;DPH7;ABTB1;MRPL20;AARS;EEF2;MRPS10;MRPS26;OXA1L;MRPS15;MRPS18B;EIF5A2;NEMF;MRPL39;MRPL35;MRPL14;MRPS18C;MRPS35;GFM2;MRPL15;PTCD3;MRPL16;EIF5A;EEF1B2;MRPL57	YES
GO:0140053	mitochondrial gene expression	144	57	30.2036	1.8872	2.34785e-07	1.70219e-05	708;740;5018;5188;6832;7019;9553;10240;22868;23107;23395;26284;26589;28958;28973;29088;29093;51023;51081;51258;51264;51318;51649;51650;54148;54460;54534;54802;54931;54948;55037;55052;55173;55245;55278;55699;57129;60488;63875;63931;64928;64949;64960;64969;64979;64981;65005;65080;78988;84340;84545;87178;92259;115416;118487;219402;400916	geneontology_Biological_Process_noRedundant	MRPL34;FASTKD2;C1QBP;MRPL36;MRPL46;MRPL50;MRPL43;MRPL33;MRPL47;MRPS5;MRPS21;MRPL51;MRPS33;MRPS14;MRPL9;MRPS31;COA3;MRPL17;MRPL49;MRPS36;CHCHD1;MRPL44;ERAL1;MRPL27;MRPS7;IARS2;MALSU1;MRPL22;QRSL1;MRPS27;MRPS23;MRPL20;UQCC1;MRPS10;MRPS26;OXA1L;MRPS15;MRPS18B;MRPL39;MRPL35;MRPL14;GATB;LARS2;SUPV3L1;CHCHD10;MRPS18C;MRPS35;GFM2;MRPL15;PTCD3;TRIT1;PNPT1;MRPL16;MTIF3;TRMT10C;TFAM;MRPL57	NO
GO:0010257	NADH dehydrogenase complex assembly	51	27	10.6971	2.52405	4.64468e-07	3.1429e-05	4694;4696;4698;4700;4702;4706;4707;4708;4709;4710;4711;4719;4722;4726;4731;5018;25915;29078;29090;51295;51300;55967;79133;80224;90871;137682;374291	geneontology_Biological_Process_noRedundant	NDUFA1;NDUFAF6;NDUFAB1;NDUFA8;NDUFA3;NDUFB5;NDUFA12;NDUFA6;ECSIT;NDUFB3;DMAC1;NDUFAF3;NDUFS7;NDUFS6;NDUFS1;NDUFAF5;TIMM21;NDUFB2;NDUFAF4;NDUFB1;OXA1L;NDUFV3;NDUFS3;NDUFA5;TIMMDC1;NDUFB4;NUBPL	YES
GO:0009123	nucleoside monophosphate metabolic process	235	80	49.2905	1.62303	1.76593e-06	0.000112026	142;471;477;498;506;509;515;518;522;1346;1347;1350;1537;1716;1854;2987;3251;3303;4354;4694;4696;4698;4700;4702;4706;4707;4708;4709;4710;4711;4719;4722;4726;4731;5208;5213;5230;5315;5471;5631;5634;6389;6391;6622;6774;7384;7385;7386;7388;8833;9377;9512;9759;10476;10891;11163;11319;22978;26137;29796;30968;50808;51341;51727;53343;54205;55312;55526;55753;55967;56952;63979;93974;136332;246269;260425;37…	geneontology_Biological_Process_noRedundant	UQCRC2;PGK1;NDUFA1;UQCRH;CYC1;COX5A;MPP1;MAGI3;NDUFAB1;NDUFA8;NDUFA3;COX7A1;AFG1L;NDUFB5;CYCS;SNCA;NDUFA12;NDUFA6;AK6;ATP5PB;ATP5F1A;NUDT9;NDUFB3;STOML2;DGUOK;ATP5F1C;LRGUK;HPRT1;NDUFS7;PRPS1;SDHC;ATP5MC3;NDUFS6;NDUFS1;HSPA1A;UQCRFS1;STAT3;ATP5PF;PFKM;NUDT4;NDUFB2;PFKFB2;GMPS;ECD;GUK1;ZBTB20;OGDHL;NDUFB1;CMPK1;DHTKD1;NDUFV3;DUT;NDUFS3;SDHA;NDUFA5;ATIC;PARP1;HDAC4;COX7A2;ATP5PD;COX7C;UQCR10;UQCRC1…	NO
GO:0003735	structural constituent of ribosome	139	53	29.1548	1.81788	2.39154e-06	0.000142789	740;6122;6128;6130;6132;6138;6143;6156;6158;6159;6165;6187;6188;6210;6217;6228;6232;6235;9553;10240;11224;25873;26589;28973;29088;29093;51023;51065;51081;51121;51187;51258;51264;51318;51649;51650;54460;54948;55052;57129;60488;63875;63931;64928;64960;64969;64979;64981;65005;78988;84545;92259;285855	geneontology_Molecular_Function_noRedundant	RPS29;MRPL34;MRPL36;MRPL46;RPL26L1;MRPL43;MRPL33;MRPL47;MRPS5;MRPS21;MRPL51;MRPS33;MRPS14;MRPL9;MRPS31;MRPL17;MRPL49;RPS2;MRPS36;RPL7L1;MRPL27;RPS27L;MRPS7;MRPL22;RPL28;MRPS23;MRPL20;RPL35;RPL19;RPL8;RPL36;MRPS15;RPL7A;MRPS18B;RPS16;RPS23;MRPL35;MRPL14;RPS15A;MRPS18C;MRPS35;MRPL15;RPL3;RPL30;RPS27;RPL29;RPS3;MRPL16;RPL35A;RPL6;RSL24D1;MRPL57;RPL15	NO
GO:0051169	nuclear transport	267	88	56.0024	1.57136	2.53541e-06	0.000142969	406;604;1020;1894;1984;2621;3181;3267;3326;3837;3838;3841;3843;4504;4869;5036;5501;5514;5903;5905;6059;6430;6634;6637;6741;6774;6934;7175;7514;7531;7884;8086;8106;8125;8189;8480;8487;8683;8720;8815;8841;9147;9221;9478;9702;9785;9883;10250;10411;10526;10527;10569;10762;10892;11052;11260;11331;22931;23165;23214;23633;26097;29118;30000;51194;51319;51501;51808;53371;53981;54890;55677;55706;55746;5578…	geneontology_Biological_Process_noRedundant	ARNTL;RANBP2;KPNA5;RANGAP1;LRRK2;SRRM1;IWS1;BANF1;RSRC1;TCF7L2;IPO8;RIOK2;NUP54;NPM1;RPAIN;HIKESHI;AGFG1;RAPGEF3;HNRNPA2B1;SLBP;AAAS;KPNB1;NUP50;TNPO2;MT3;CEP57;SEH1L;PHAX;CPSF6;IPO7;PA2G4;SRSF9;POLDIP3;RGPD2;YWHAE;RAB18;NOLC1;STAT3;BCL6;MBTPS1;XPO1;SYMPK;PABPN1;AGAP3;RANBP17;ANP32A;PPP1CC;GEMIN2;ENY2;CDK5;DHX38;NDC1;RAE1;TPR;KPNA2;PHB2;MALT1;NUP205;IPO11;NEMF;XPO6;SSB;PCID2;PPP1R10;SNRPG;NUP107;…	NO
GO:0032984	protein-containing complex disassembly	255	84	53.4855	1.57052	4.37489e-06	0.000233711	664;740;829;830;832;1072;1499;1659;1984;2039;3796;4281;5018;5962;6059;6418;6456;6683;8562;8775;9525;9553;9793;9798;10240;10300;10490;11075;11198;11345;23064;23107;23557;25978;26284;26586;26589;27243;28973;29088;29093;29979;50861;51023;51081;51258;51264;51318;51510;51649;51650;54148;54460;54534;54948;55037;55052;55173;55604;56648;57129;57231;60488;63875;63931;64928;64949;64960;64969;64979;64981;65…	geneontology_Biological_Process_noRedundant	MRPL34;MRPL36;MRPL46;C12orf65;MRPL50;UBQLN1;VPS4B;MRPL43;TTBK2;MRPL33;MRPL47;MRPS5;MRPS21;MRPL51;MRPS33;MRPS14;MRPL9;MRPS31;CAPZA2;MRPL17;MRPL49;VTI1B;RDX;MRPS36;KATNB1;KIF2A;CHMP5;CHCHD1;MRPL44;GABARAPL2;ERAL1;MRPL27;STMN2;SNAPIN;CKAP2;MRPS7;CAPZA1;MRPL22;MRPS27;MRPS23;STMN3;MID1;MRPL20;SH3GL2;NAPA;SPAST;SETX;MRPS10;MRPS26;CTNNB1;CARMIL1;OXA1L;MRPS15;MRPS18B;MAP1LC3B;IST1;EIF5A2;CKAP5;MRPL39;MRP…	NO
GO:0048193	Golgi vesicle transport	299	95	62.7143	1.51481	5.99473e-06	0.000304232	160;164;286;372;375;378;829;830;832;1294;1315;1523;2060;2181;2621;2801;3638;3796;3797;3798;3998;4253;5627;5861;6399;6683;6836;8548;8615;8655;8773;8775;8943;9218;9371;9554;9632;9648;10016;10067;10121;10134;10139;10175;10282;10342;10434;10484;10490;10525;10540;10640;10671;10802;10945;10959;11258;11316;11345;22818;22820;23163;25839;27095;29127;29959;30845;50999;51143;51164;51290;51399;51552;54732;55…	geneontology_Biological_Process_noRedundant	EPS15;SEC23A;LRRK2;TRAPPC3;KLC2;PEF1;KIF3C;SCAMP3;RAB12;COPZ1;BET1;TRAPPC2;BCAP31;VAPA;CAPZA2;VTI1B;RACGAP1;KIF2A;TRAPPC6B;TMED2;INSIG1;TFG;NRBP1;EHD3;GABARAPL2;CNIH1;CREB3L2;COPE;KIF3B;RAB1A;AP1G1;CAPZA1;VPS35L;COG4;COL7A1;KLHL12;AP2A1;MIA2;SEC16B;KIF5A;DCTN4;SURF4;NAPA;ACSL3;SPAST;RAB1B;TMED7-TICAM2;GOPC;ARFRP1;PDCD6;DCTN3;ARF1;COPG1;ACTR1A;COG7;DYNC1LI1;KDELR1;LYPLA1;C16orf70;AP1AR;PROS1;SNAP2…	NO
GO:0009055	electron transfer activity	76	33	15.9408	2.07016	8.09722e-06	0.000391365	128;217;231;1346;1347;1350;1528;1537;2230;2745;2936;4200;4719;4722;4726;5860;6389;6390;6391;7296;7384;7386;7388;9377;10539;29796;51022;51218;54205;55967;57019;80142;440567	geneontology_Molecular_Function_noRedundant	UQCRH;GLRX;CYC1;COX5A;CYB5A;COX7A1;AKR1B1;CYCS;NDUFA12;GLRX2;CIAPIN1;GLRX3;PTGES2;SDHC;NDUFS6;NDUFS1;GSR;GLRX5;UQCRFS1;FDX1;ALDH2;SDHB;ADH5;NDUFS3;SDHA;ME2;COX7A2;COX7C;UQCR10;UQCRC1;TXNRD1;UQCRHL;QDPR	NO
GO:0009259	ribonucleotide metabolic process	360	110	75.5089	1.45678	8.48989e-06	0.000391692	47;142;471;477;498;506;509;515;518;522;1346;1347;1350;1537;1622;1737;1743;2181;2182;2983;2987;3094;3157;3251;3303;3704;4338;4354;4694;4696;4698;4700;4702;4706;4707;4708;4709;4710;4711;4719;4722;4726;4731;4976;5142;5150;5165;5208;5213;5230;5315;5471;5634;6095;6389;6391;6622;6774;7384;7385;7386;7388;8654;8802;8833;9377;9512;9759;10476;10654;10891;11163;11319;22978;23433;25830;25874;26137;27115;2979…	geneontology_Biological_Process_noRedundant	PDE7A;UQCRC2;PGK1;ELOVL5;NDUFA1;UQCRH;CYC1;COX5A;MPP1;MAGI3;LRRK2;NDUFAB1;NDUFA8;NDUFA3;COX7A1;AFG1L;NDUFB5;CYCS;SNCA;NDUFA12;NDUFA6;NUDT16;ATP5PB;ATP5F1A;HACD2;ACSL4;NUDT9;NDUFB3;SULT4A1;STOML2;ATP5F1C;LRGUK;HPRT1;RHOQ;NDUFS7;DLAT;GUCY1B1;MPC2;SDHC;ATP5MC3;NDUFS6;NDUFS1;AADAT;HSPA1A;PDP1;UQCRFS1;ITPA;STAT3;ATP5PF;DGAT2;DLST;PFKM;NUDT4;NDUFB2;MBIP;PFKFB2;GMPS;OPA1;ACSL3;ECD;GUK1;ZBTB20;OGDHL;NDUF…	NO
GO:0005798	Golgi-associated vesicle	120	46	25.1696	1.8276	9.24563e-06	0.000408014	160;164;372;375;1174;1211;1212;1294;1315;2801;3998;8615;9445;9554;9632;10016;10121;10175;10484;10490;10802;10945;10959;11316;22818;22820;23433;27072;50999;51290;51463;51552;54732;57120;59349;81555;81562;84888;89866;120892;121665;203547;254263;286451;553115;100302736	geneontology_Cellular_Component_noRedundant	SEC23A;LRRK2;PEF1;COPZ1;ITM2B;CLTB;VTI1B;GPR89B;TMED2;RHOQ;CNIH1;COPE;AP1G1;COL7A1;KLHL12;AP2A1;SEC16B;CLTA;AP1S1;TMED7-TICAM2;GOPC;VMA21;PDCD6;ARF1;COPG1;ACTR1A;KDELR1;TMED9;ERGIC2;TMED5;VPS41;SEC22B;SPPL2A;SPPL3;CNIH2;COPB1;SEC24A;ARCN1;YIPF6;GOLGA2;RAB14;SEC24C;LMAN2L;LMAN1;USO1;YIPF5	YES
GO:0009141	nucleoside triphosphate metabolic process	223	74	46.7736	1.58209	1.20323e-05	0.000508867	142;477;498;506;509;515;518;522;1346;1347;1350;1537;1716;1854;2987;3303;3704;4338;4694;4696;4698;4700;4702;4706;4707;4708;4709;4710;4711;4719;4722;4726;4731;4976;5208;5213;5230;5315;6389;6391;6622;6774;7384;7385;7386;7388;8802;9377;9512;9759;10476;10891;11319;23433;26137;29796;30968;50808;51341;51562;51727;54205;55526;55753;55967;56474;63979;93974;120892;131870;246269;374291;400916;440567	geneontology_Biological_Process_noRedundant	UQCRC2;PGK1;NDUFA1;UQCRH;CYC1;COX5A;LRRK2;NDUFAB1;NDUFA8;NDUFA3;COX7A1;AFG1L;NDUFB5;CYCS;SNCA;NDUFA12;NDUFA6;NUDT16;ATP5PB;ATP5F1A;NDUFB3;STOML2;DGUOK;ATP5F1C;RHOQ;NDUFS7;SDHC;ATP5MC3;NDUFS6;NDUFS1;HSPA1A;UQCRFS1;ITPA;STAT3;ATP5PF;PFKM;NDUFB2;MBIP;PFKFB2;OPA1;ECD;GUK1;ZBTB20;OGDHL;NDUFB1;CMPK1;DHTKD1;NDUFV3;DUT;NDUFS3;SDHA;NDUFA5;PARP1;HDAC4;COX7A2;ATP5PD;COX7C;UQCR10;UQCRC1;PPARGC1A;CHCHD10;ATP5…	YES
GO:0042769	DNA damage response, detection of DNA damage	32	18	6.7119	2.6818	1.28142e-05	0.000520258	142;1642;3301;4750;5425;5981;6117;6119;6188;7314;7320;7398;8450;10714;56852;57599;60488;64949	geneontology_Biological_Process_noRedundant	POLD3;NEK1;RPA1;DNAJA1;USP1;UBE2B;POLD2;RFC1;RAD18;MRPS26;CUL4B;RPA3;PARP1;MRPS35;RPS3;WDR48;UBB;DDB1	NO
GO:0051082	unfolded protein binding	91	37	19.087	1.9385	1.46682e-05	0.000571964	821;908;3301;3303;3309;3313;3320;3326;3329;3337;3998;4676;4869;5201;5202;5203;5204;5481;5611;6767;6950;7203;9049;9093;10036;10049;10131;10294;10574;10575;10576;10694;10726;10728;22948;23386;56886	geneontology_Molecular_Function_noRedundant	DNAJB1;PPID;NPM1;CCT3;PTGES3;CCT4;NUDCD3;HSP90AA1;CCT7;ST13;DNAJA1;CCT6A;UGGT1;NAP1L4;CCT2;AIP;HSPA1A;HSPD1;TCP1;CHAF1A;HSPA9;PFDN1;DNAJB6;CANX;DNAJA2;TRAP1;PFDN5;CCT5;HSP90AB1;PFDN4;HSPA5;CCT8;DNAJA3;PFDN2;DNAJC3;LMAN1;NUDC	NO
GO:0009266	response to temperature stimulus	129	48	27.0573	1.77401	1.52148e-05	0.000571964	1967;2288;2729;3281;3298;3301;3303;3309;3313;3320;3326;3329;3337;5611;6117;6119;6198;6489;6647;7175;7266;7341;7531;8893;9093;9529;9530;9532;10016;10049;10273;10294;10569;10728;10808;10891;26973;30001;51022;51278;51501;56925;57805;65084;79752;80036;170506;440275	geneontology_Biological_Process_noRedundant	TRPM3;CHORDC1;SUMO1;EIF2AK4;BAG2;DNAJB1;FKBP4;HIKESHI;PTGES3;HSPH1;GLRX2;RPA1;HSP90AA1;CCAR2;DNAJA1;ERO1A;YWHAE;BAG5;HSPA1A;HSPD1;TMEM135;DNAJC7;HSPA9;HSF2;DNAJB6;PDCD6;RPA3;BAG4;TPR;DNAJA2;HSBP1;IER5;SOD1;STUB1;LXN;ST8SIA1;PPARGC1A;HSP90AB1;HSPA5;DHX36;RPS6KB1;DNAJA3;EIF2B1;GCLC;DNAJC3;SLU7;ZFAND1;EIF2B5	NO
GO:0006839	mitochondrial transport	177	61	37.1252	1.64309	1.91052e-05	0.000692563	292;293;498;506;509;515;522;664;665;1267;1537;3303;3320;3329;3998;4836;4976;6774;7323;7332;7385;7531;8034;9049;9512;9530;9868;10440;10452;10476;10651;10953;23203;23456;25793;25813;25874;26517;26520;28978;28982;29090;30968;51024;51522;55186;55750;57602;59286;79751;81034;81894;83943;84266;87178;90529;91689;93974;120892;400916;100287932	geneontology_Biological_Process_noRedundant	UQCRC2;UBE2D3;TMEM14A;MTX2;CYC1;UBE2L3;CNP;LRRK2;SLC25A32;USP36;ATP5PB;ATP5F1A;HSP90AA1;NMT1;STOML2;ATP5F1C;SLC25A22;FIS1;TOMM34;YWHAE;SLC25A5;MPC2;AIP;HSPA1A;BNIP3L;HSPD1;STAT3;ATP5PF;TIMM21;SLC25A16;ALKBH7;OPA1;BAG4;SAMM50;AGK;STPG1;ATP5PD;SLC25A28;UBL5;SMDT1;BNIP3;CHCHD10;ATP5IF1;IMMP2L;TIMM13;TIMM23;FLVCR1;ATP5F1B;PMPCA;PNPT1;SLC25A6;FBXO7;ABCB10;TOMM70;TMEM14C;TIMM9;PMPCB;SLC25A36;TIMM17A;LM…	NO
GO:0019882	antigen processing and presentation	99	39	20.7649	1.87817	2.08989e-05	0.000731462	160;161;164;375;821;829;830;832;1173;1174;1211;2923;3796;3797;3798;5641;6456;7189;8517;8655;8722;8773;8943;9371;9474;9554;9632;10121;10134;10484;10540;10671;10802;11258;29127;51143;51164;64837;114876	geneontology_Biological_Process_noRedundant	SEC23A;KLC2;KIF3C;AP2M1;LGMN;BCAP31;CAPZA2;OSBPL1A;RACGAP1;KIF2A;PDIA3;TRAF6;KIF3B;AP1G1;CAPZA1;AP2A1;KIF5A;DCTN4;CLTA;AP1S1;SH3GL2;CTSF;CANX;DCTN3;ARF1;ACTR1A;DYNC1LI1;SNAP23;SEC22B;DCTN2;AP2A2;CAPZB;SEC24A;DYNLL1;SEC24C;IKBKG;DCTN6;AP3D1;ATG5	NO
GO:0016999	antibiotic metabolic process	79	32	16.57	1.9312	5.9517e-05	0.00201366	47;50;128;216;217;231;847;1431;1737;1743;2878;3417;3419;4190;4191;4200;4504;5052;6389;6390;6391;6622;6647;6774;8802;9588;10007;10935;55526;55753;84869;132789	geneontology_Biological_Process_noRedundant	PRDX3;AKR1B1;PRDX6;SNCA;CS;ALDH1A1;MT3;CAT;DLAT;IDH1;SDHC;GNPDA1;STAT3;MDH2;ALDH2;DLST;GNPDA2;GPX3;SDHB;OGDHL;DHTKD1;ADH5;CBR4;IDH3A;SDHA;ME2;SOD1;ACLY;MDH1;PRDX1;SUCLG1;ACO2	YES
GO:0034504	protein localization to nucleus	188	62	39.4324	1.57231	7.35039e-05	0.00240666	142;406;604;908;1020;1894;2621;3326;3837;3838;3841;3843;4504;5514;5903;5905;6774;6950;7175;7203;7341;7486;7507;7514;7531;8720;8841;9221;9478;9702;9883;10049;10347;10526;10527;10574;10575;10576;10694;10762;11143;11331;22948;23633;26092;30000;51194;51341;51501;53371;55746;57122;64901;84154;84268;84897;116988;120892;200576;400916;727851;729857	geneontology_Biological_Process_noRedundant	ARNTL;RANBP2;SUMO1;KPNA5;RANGAP1;LRRK2;IPO8;NUP54;RPAIN;HIKESHI;CCT3;CCT4;KPNB1;NUP50;TNPO2;CCT7;MT3;CEP57;IPO7;CCT6A;TOR1AIP1;CCT2;RGPD2;YWHAE;NOLC1;STAT3;TCP1;BCL6;MBTPS1;XPO1;AGAP3;RANBP17;XPA;CDK5;DNAJB6;WRN;TPR;KPNA2;PARP1;PHB2;IPO11;ABCA7;PPP1R10;NUP107;TBRG1;KAT7;CHCHD10;HDAC3;CCT5;HSP90AB1;CCT8;NUP133;KPNA6;PIKFYVE;RPF2;CABP1;RGPD8;POM121;IPO5;ZBTB7A;GAS6;ECT2	YES
GO:0071166	ribonucleoprotein complex localization	108	40	22.6527	1.7658	8.57421e-05	0.00271963	1984;3181;3267;4869;5036;5903;6059;6430;6741;7175;7514;7884;8086;8106;8189;8480;8683;9785;9883;10250;10569;10762;11260;23165;26097;29118;53371;53981;54890;55677;55706;55746;55781;55795;56943;57122;80145;81929;84271;91746	geneontology_Biological_Process_noRedundant	RANBP2;SRRM1;IWS1;RIOK2;NUP54;NPM1;AGFG1;HNRNPA2B1;SLBP;AAAS;NUP50;SEH1L;PA2G4;SRSF9;POLDIP3;XPO1;SYMPK;PABPN1;ENY2;DHX38;NDC1;RAE1;TPR;NUP205;SSB;PCID2;NUP107;THOC7;ABCE1;YTHDC1;NUP133;ALKBH5;DDX25;POM121;SLU7;EIF5A;SRSF5;XPOT;CPSF2;CHTOP	NO
GO:0008536	Ran GTPase binding	30	16	6.29241	2.54275	9.32303e-05	0.00286754	1104;3837;3843;5903;5905;7514;10526;10527;10762;11260;23214;30000;51194;64901;727851;729857	geneontology_Molecular_Function_noRedundant	RANBP2;RANGAP1;IPO8;KPNB1;NUP50;TNPO2;IPO7;RGPD2;XPO1;RANBP17;IPO11;XPO6;RGPD8;IPO5;RCC1;XPOT	NO
GO:0015931	nucleobase-containing compound transport	182	60	38.1739	1.57175	9.65206e-05	0.00288142	291;292;293;1984;2332;3181;3267;4869;5036;5903;6059;6430;6741;7175;7514;7884;8086;8106;8189;8480;8683;9785;9793;9883;10237;10250;10569;10762;11052;11260;23165;23169;25909;26097;29118;51637;51808;53371;53981;54847;54890;55186;55677;55706;55746;55781;55795;56648;56943;57122;59343;64901;80145;81034;81929;84271;84912;87178;91746;220988	geneontology_Biological_Process_noRedundant	RANBP2;SLC35D1;SRRM1;IWS1;SLC25A32;RIOK2;NUP54;NPM1;AGFG1;HNRNPA2B1;SLBP;AAAS;NUP50;SEH1L;PHAX;CPSF6;PA2G4;SRSF9;POLDIP3;SENP2;SLC25A5;SLC35B4;RTRAF;XPO1;SYMPK;PABPN1;RANBP17;ENY2;DHX38;NDC1;RAE1;SLC25A4;TPR;NUP205;EIF5A2;CKAP5;SSB;PCID2;AHCTF1;NUP107;THOC7;ABCE1;FMR1;YTHDC1;NUP133;SIDT1;HNRNPA3;PNPT1;ALKBH5;SLC25A6;DDX25;POM121;SLC25A36;SLU7;EIF5A;SLC35B1;SRSF5;XPOT;CPSF2;CHTOP	YES
GO:0030964	NADH dehydrogenase complex	39	19	8.18013	2.3227	0.000104609	0.00303366	4694;4696;4698;4700;4702;4706;4707;4708;4709;4710;4711;4719;4722;4726;4731;6622;55967;90871;374291	geneontology_Cellular_Component_noRedundant	NDUFA1;NDUFAB1;NDUFA8;NDUFA3;NDUFB5;SNCA;NDUFA12;NDUFA6;NDUFB3;DMAC1;NDUFS7;NDUFS6;NDUFS1;NDUFB2;NDUFB1;NDUFV3;NDUFS3;NDUFA5;NDUFB4	NO
GO:0017038	protein import	150	51	31.462	1.621	0.000132495	0.00373561	406;604;1191;1894;2621;3320;3326;3329;3837;3838;3841;3843;4504;5190;5514;5830;5903;6774;7175;8720;8841;9221;9478;9702;9883;10440;10452;10526;10527;10762;11331;23633;25813;26517;26520;29090;30000;51194;51501;51555;53371;55746;55750;57122;64901;84268;116988;120892;727851;729857;100287932	geneontology_Biological_Process_noRedundant	ARNTL;RANBP2;KPNA5;LRRK2;PEX5L;IPO8;NUP54;RPAIN;HIKESHI;KPNB1;HSP90AA1;NUP50;TNPO2;MT3;CEP57;PEX6;IPO7;RGPD2;NOLC1;HSPD1;STAT3;TIMM21;BCL6;MBTPS1;AGAP3;RANBP17;CLU;TPR;KPNA2;SAMM50;PHB2;AGK;IPO11;PPP1R10;NUP107;HDAC3;TIMM13;HSP90AB1;NUP133;TIMM23;KPNA6;PEX5;CABP1;RGPD8;POM121;TIMM9;IPO5;TIMM17A;GAS6;ECT2;TOMM40	NO
GO:0005681	spliceosomal complex	163	54	34.1887	1.57947	0.000183463	0.00503282	1655;1659;3181;3189;3190;4236;4670;4809;6009;6434;6627;6629;6631;6634;6637;6638;6936;8233;8458;8487;8539;9129;9343;9416;9785;10250;10285;10286;10291;10569;10594;10907;10946;10992;11066;23517;23658;25804;26986;51503;51690;51691;51759;55131;55596;55599;56259;57805;79622;83443;84991;85437;154007;220988	geneontology_Cellular_Component_noRedundant	SNRPN;SNU13;RHEB;SRRM1;TXNL4A;LSM7;SNRPA1;ZCCHC8;TTF2;LSM8;HNRNPA2B1;EFTUD2;LSM4;DDX23;SNRNP35;CCAR2;MTREX;PABPC1;SF3A3;PRPF8;SF3B5;SMNDC1;HNRNPK;CWC15;SNRPC;HNRNPM;BCAS2;GEMIN2;SNRNP25;DHX38;SF3B2;PRPF3;SNRNP48;SF3A1;GCFC2;SNRPG;MFAP1;SNRPD3;SNRPB2;C9orf78;TRA2B;DHX8;HNRNPA3;LSM5;RBM28;DDX5;SLU7;RBM17;HNRNPH3;ZRSR2;CTNNBL1;RNPC3;ZCRB1;API5	NO
GO:0007051	spindle organization	127	44	26.6379	1.65178	0.000232149	0.00620083	1104;2770;2801;3303;3796;3837;4926;5524;6047;6188;6683;7175;8480;8481;8555;8766;8841;9126;9371;9525;9793;10015;10540;10735;10769;10982;23172;25978;27175;27229;27243;29127;51119;51510;54801;55857;57519;79884;80254;114327;128866;140609;153241;440145	geneontology_Biological_Process_noRedundant	CDC14B;MAPRE2;VPS4B;HAUS6;STARD9;CHMP4B;KPNB1;RACGAP1;KIF2A;RNF4;NEK7;CHMP5;STAG2;SBDS;KIZ;KIF3B;HSPA1A;ABRAXAS2;CEP63;SMC3;SPAST;PTPA;RAE1;TPR;PDCD6IP;OFD1;PLK2;CEP120;CKAP5;MAP9;DCTN2;MZT1;HDAC3;EFHC1;TUBG2;GOLGA2;TUBGCP4;CHMP2B;RPS3;NUMA1;CHMP2A;RAB11A;GNAI1;RCC1	NO
GO:0030135	coated vesicle	188	60	39.4324	1.52159	0.000262659	0.00683587	160;161;164;372;375;1173;1174;1211;1212;1294;1315;2060;2801;3329;3998;4643;5286;5864;5868;6456;8322;8615;8724;9554;9632;10016;10121;10134;10175;10484;10490;10802;10945;10959;11316;22818;22820;22848;22876;23149;23245;27072;50999;51290;51552;54732;55681;57120;59349;81555;81562;89866;115548;127833;157807;203547;254263;286451;553115;100302736	geneontology_Cellular_Component_noRedundant	SNX3;MYO1E;EPS15;AAK1;SEC23A;INPP5F;PEF1;COPZ1;ASTN2;AP2M1;CLTB;BCAP31;VTI1B;SCYL2;TMED2;RAB3A;CNIH1;COPE;PIK3C2A;AP1G1;HSPD1;COL7A1;KLHL12;AP2A1;SEC16B;FZD4;FCHO1;CLTA;AP1S1;SH3GL2;TMED7-TICAM2;GOPC;VMA21;PDCD6;ARF1;COPG1;ACTR1A;CLVS1;KDELR1;SYT2;TMED9;ERGIC2;TMED5;VPS41;SEC22B;AP2A2;CNIH2;COPB1;SEC24A;ARCN1;YIPF6;GOLGA2;RAB14;RAB5A;SEC24C;LMAN2L;LMAN1;USO1;FCHO2;YIPF5	NO
GO:0006289	nucleotide-excision repair	99	36	20.7649	1.73369	0.00028903	0.00727936	142;1161;1642;2068;2072;2966;3146;3981;5423;5425;5431;5432;5440;5441;5886;5893;5981;6117;6119;6917;7314;7507;7515;7874;8450;8533;10714;10920;10980;22909;50813;51138;64708;83990;85015;404672	geneontology_Biological_Process_noRedundant	POLD3;LIG4;COPS7A;USP45;GTF2H2;POLB;RPA1;XRCC1;RAD23A;COPS8;TCEA1;HMGB1;BRIP1;COPS3;COPS6;POLD2;COPS7B;RFC1;ERCC4;XPA;CUL4B;USP7;RPA3;POLR2L;PARP1;POLR2K;GTF2H5;ERCC2;RAD52;FAN1;COPS4;ERCC8;UBB;POLR2C;POLR2B;DDB1	YES
GO:0022613	ribonucleoprotein complex biogenesis	389	110	81.5915	1.34818	0.000294043	0.00727936	708;1653;1968;1975;1983;2971;3320;3326;4809;4848;4869;5036;5394;6059;6122;6128;6130;6165;6187;6217;6228;6232;6430;6631;6634;6637;6732;6936;7514;8233;8487;8562;8607;8661;8667;8668;8683;8780;9129;9188;9221;9416;9790;10146;10291;10419;10438;10480;10569;10594;10728;10907;10946;10969;11052;11137;11171;11224;22803;22868;22907;22984;23064;23369;23517;25804;26065;26284;27043;28987;29093;29102;51065;51081…	geneontology_Biological_Process_noRedundant	GTF3A;SNU13;PUM2;FASTKD2;C1QBP;RPL26L1;TEX10;TXNL4A;PWP1;UTP18;RIOK2;NPM1;NOP58;IMP3;UTP23;PTGES3;USP36;NUDT16;EBNA1BP2;HSP90AA1;DDX1;LSM4;DDX23;PELP1;DHX30;CPSF6;RPS2;PA2G4;SRSF9;NAT10;MTREX;RPL7L1;SF3A3;NHP2;PRPF8;ERAL1;SBDS;BMS1;EIF3I;NOLC1;RPS27L;EIF2S3;PRMT5;MRPS7;ERI3;C1D;MALSU1;NOB1;MRPL22;WDR75;XPO1;SNRPC;MRPL20;RPL35;EIF4B;DROSHA;EXOSC10;SETX;RUVBL1;GEMIN2;RIOK3;NOP10;EIF3A;PRPF3;RPL7A;U…	YES
GO:0061919	process utilizing autophagic mechanism	382	108	80.1233	1.34792	0.000335416	0.00794993	529;533;664;665;836;1020;1191;1613;1982;2017;2072;2801;3146;3315;3320;3953;4077;4504;4534;5290;5291;5305;5564;5565;5861;5868;6009;6093;6622;7345;7494;7507;8027;8131;8517;8655;8992;9140;9373;9474;9525;9538;9550;9554;9638;9706;10254;10273;10484;10490;10542;10670;10769;10891;11011;11152;11345;23118;23255;23557;23673;25782;25793;25978;27072;27243;28956;29979;29982;30849;51024;51028;51160;51520;55004;…	geneontology_Biological_Process_noRedundant	ATP6V1G1;PIP4K2A;RHEB;SEC23A;LRRK2;EIF2AK4;UBQLN1;VPS4B;RAB12;SNCA;TMEM41B;FUNDC2;TBC1D17;SNX6;LAMTOR1;USP36;EIF4G2;FUNDC1;CHMP4B;HSP90AA1;MT3;CTTN;FEZ1;SVIP;VTI1B;PIK3CA;CASP3;WDR45;STAM;SUPT20H;STX12;MTM1;FIS1;LEPR;HMGB1;GABARAPL2;PIK3R4;EMC6;STAM2;TAB2;SNAPIN;SNX32;BNIP3L;RAB3GAP2;RAB1A;RNF185;ATG4C;LARS;IFT20;PGAM5;PRKAB1;VPS28;HSPB1;VMP1;VPS36;MTDH;ATP6V0B;ERCC4;RAB1B;TLK2;ATP6V0E1;XPA;CDK5;…	YES
GO:1905368	peptidase complex	75	29	15.731	1.84349	0.000336795	0.00794993	3315;3416;5690;5692;5694;5706;5708;5710;5713;5714;5716;5717;5718;5719;5886;9097;9352;9861;23198;23326;23478;28972;29979;51377;55578;56943;56970;60559;90701	geneontology_Cellular_Component_noRedundant	PSMD10;UBQLN1;SPCS1;PSME4;IDE;PSMB6;RAD23A;USP22;SUPT20H;PSMD4;TXNL1;PSMC6;PSMD6;PSMD13;SEC11A;HSPB1;PSMD2;ENY2;PSMD8;USP14;UCHL5;ATXN7L3;PSMD11;SEC11C;PSMB4;PSMB2;PSMD12;PSMD7;SPCS3	NO
GO:0031072	heat shock protein binding	86	32	18.0382	1.77401	0.000384257	0.00886412	406;1020;1385;2288;3301;3303;3309;3313;3326;3337;3837;5481;6188;6622;6767;7019;7175;7266;7917;9093;9532;10049;10273;10294;10598;10728;10953;10963;23234;26973;51501;55898	geneontology_Molecular_Function_noRedundant	ARNTL;CHORDC1;DNAJC9;BAG2;DNAJB1;AHSA1;PPID;SNCA;FKBP4;HIKESHI;PTGES3;KPNB1;ST13;DNAJA1;CREB1;TOMM34;HSPA1A;STIP1;DNAJC7;HSPA9;CDK5;DNAJB6;BAG6;TPR;DNAJA2;STUB1;HSP90AB1;HSPA5;UNC45A;DNAJA3;RPS3;TFAM	NO
GO:0032200	telomere organization	115	40	24.1209	1.65831	0.000399437	0.00900953	142;328;908;1499;1763;2072;2547;3181;3320;3326;4361;5073;5394;5425;5514;5889;5981;6117;6119;6950;7203;7486;7515;7520;7874;10574;10575;10576;10694;10714;10728;22948;25913;55226;55505;55651;92345;140609;167227;170506	geneontology_Biological_Process_noRedundant	RAD51C;XRCC5;POLD3;CCT3;PTGES3;CCT4;HNRNPA2B1;RPA1;HSP90AA1;XRCC1;APEX1;CCT7;NAT10;NEK7;NHP2;CCT6A;CCT2;POLD2;PARN;RFC1;TCP1;XRCC6;EXOSC10;ERCC4;CTNNB1;USP7;RPA3;NOP10;WRN;PARP1;DNA2;PPP1R10;DCP2;MRE11;CCT5;HSP90AB1;NAF1;CCT8;DHX36;POT1	NO
GO:1902850	microtubule cytoskeleton organization involved in mitosis	101	36	21.1844	1.69936	0.00045065	0.0099437	1104;2770;2801;3303;3796;3837;4926;5524;6683;7175;8480;8481;8555;8766;9126;9371;9525;10015;10540;10735;10769;23172;25978;27175;27229;27243;29127;51119;51510;55755;79884;81565;114327;128866;137886;440145	geneontology_Biological_Process_noRedundant	CDC14B;CDK5RAP2;VPS4B;CHMP4B;KPNB1;RACGAP1;KIF2A;CHMP5;STAG2;SBDS;KIF3B;HSPA1A;ABRAXAS2;SMC3;SPAST;NDEL1;PTPA;RAE1;TPR;PDCD6IP;OFD1;PLK2;MAP9;DCTN2;MZT1;UBXN2B;EFHC1;TUBG2;GOLGA2;TUBGCP4;CHMP2B;NUMA1;CHMP2A;RAB11A;GNAI1;RCC1	YES
GO:0006397	mRNA processing	423	117	88.7229	1.31871	0.000490851	0.0106003	708;1478;1479;1653;1655;1659;1996;2068;2332;2926;2966;3181;3189;3190;4236;4670;4809;5431;5432;5440;5441;5546;6294;6430;6434;6627;6629;6631;6634;6637;6638;6732;6936;7884;8106;8189;8233;8241;8458;8487;8683;8731;9129;9343;9416;9541;9588;9785;10250;10284;10285;10286;10291;10419;10569;10594;10891;10907;10914;10946;10992;11044;11052;11066;11171;11319;22803;22984;23028;23064;23350;23517;23658;25804;2596…	geneontology_Biological_Process_noRedundant	SNRPN;SNU13;SAP18;C1QBP;PRCC;GRSF1;SRRM1;TXNL4A;IWS1;RSRC1;LSM7;SNRPA1;PRDX6;LSM11;ZCCHC8;TTF2;LSM8;GTF2H2;HNRNPA2B1;SLBP;EFTUD2;DDX1;LSM4;DDX23;LSM1;VIRMA;U2SURP;CPSF6;SNRNP35;RNMT;SRSF9;CCAR2;CSTF2;MTREX;PABPC1;SF3A3;POLDIP3;PRPF8;SF3B5;PRMT5;CSTF3;DAZAP1;SMNDC1;PAPOLA;HNRNPK;CWC15;SNRPC;HNRNPM;SYMPK;BCAS2;PABPN1;ECD;RBM10;SETX;GEMIN2;SNRNP25;DHX38;SF3B2;PRPF3;POLR2L;ARL6IP4;SNRNP48;PDCD11;POLR…	NO
GO:0051540	metal cluster binding	53	22	11.1166	1.97903	0.000550973	0.0116508	18;50;1763;2068;2230;2235;4719;5471;6188;6390;7386;10539;51022;51218;55253;55316;55847;57019;80224;81689;83990;374291	geneontology_Molecular_Function_noRedundant	ISCA1;CISD1;TYW1;GLRX2;CIAPIN1;GLRX3;NDUFS7;BRIP1;ABAT;NDUFS1;GLRX5;UQCRFS1;FDX1;SDHB;RSAD1;DNA2;ERCC2;NUBPL;PPAT;RPS3;FECH;ACO2	NO
GO:0072350	tricarboxylic acid metabolic process	34	16	7.13139	2.2436	0.00059823	0.0121688	47;50;1431;1737;1743;3417;3419;4190;4191;4200;6389;6390;6391;8802;55526;55753	geneontology_Biological_Process_noRedundant	CS;DLAT;IDH1;SDHC;MDH2;DLST;SDHB;OGDHL;DHTKD1;IDH3A;SDHA;ME2;ACLY;MDH1;SUCLG1;ACO2	NO
GO:1903320	regulation of protein modification by small protein conjugation or removal	174	55	36.496	1.50702	0.000604454	0.0121688	329;1020;1499;2729;2801;3301;3303;3309;3320;3326;5414;5601;5716;5861;5970;6187;6188;6502;7189;7314;7321;7332;7334;8555;9373;9474;9529;9532;9759;10010;10016;10196;10273;10444;10892;11146;23028;23142;23376;23551;23640;29979;51160;54165;54726;55611;57599;59343;79699;91947;120892;153769;165324;374969;553115	geneontology_Biological_Process_noRedundant	CDC14B;UBE2L3;LRRK2;PSMD10;BAG2;PEF1;UBQLN1;UBE2D1;HSP90AA1;RELA;PRMT3;RPS2;RASD2;DNAJA1;SVBP;SENP2;TRAF6;ARRDC4;BAG5;HSPA1A;RAB1A;SH3RF2;VPS28;BIRC2;HSPBP1;SKP2;MAPK9;SEPT4;ZER1;CDK5;ZYG11B;CTNNB1;PDCD6;PLAA;OTUB1;STUB1;HDAC4;MALT1;GLMN;KDM1A;UFL1;HSP90AB1;DCUN1D1;HSPA5;GOLGA2;OTUD4;RPS3;GCLC;TANK;WDR48;UBB;UBE2N;ATG5;UBXN2A;DCUN1D4	NO
GO:0098687	chromosomal region	233	70	48.871	1.43234	0.000611437	0.0121688	142;328;1060;1642;1763;2072;2332;2547;3014;3181;3981;4175;4361;4999;5000;5001;5431;5500;5501;5514;5525;5885;5905;6117;6741;6990;7175;7290;7486;7514;7515;7520;8520;8655;9031;9126;9793;10540;10671;10728;10735;10910;10951;11258;11335;23028;23064;25909;25913;51143;51164;51490;54780;55226;55651;55746;55791;57122;64769;79003;80145;81565;81929;84148;91272;170506;253635;284058;348235;401541	geneontology_Cellular_Component_noRedundant	SKA2;XRCC5;PPP2R5A;RANGAP1;CENPP;LIG4;PTGES3;KANSL1;HNRNPA2B1;RPA1;XRCC1;APEX1;SEH1L;GPATCH11;BOD1;MIS12;NAT10;ORC2;CENPC;NHP2;STAG2;SPOUT1;CBX3;MCM6;H2AFX;DYNLT3;XRCC6;MEAF6;XPO1;DCTN4;SMC3;ORC5;ERCC4;SETX;PPP1CC;NDEL1;HIRA;DCTN3;WRN;TPR;SUGT1;CBX1;ORC4;DYNC1LI1;PARP1;KAT8;DNA2;CKAP5;SSB;DCTN2;PPP1R10;AHCTF1;NUP107;KDM1A;THOC7;HAT1;RAD21;MRE11;NSMCE4A;FMR1;DYNLL1;NUP133;DHX36;PPP1CB;LRIF1;BAZ1B;…	YES
GO:0051087	chaperone binding	67	26	14.053	1.85013	0.000629518	0.0122877	274;329;477;1191;3301;3309;3329;3337;5203;5611;6647;6767;6902;9529;9530;9532;10049;10273;10294;10525;10598;10728;10961;10963;26520;64215	geneontology_Molecular_Function_noRedundant	TBCA;BAG2;DNAJB1;AHSA1;PTGES3;ST13;DNAJA1;BAG5;HSPD1;STIP1;BIRC2;ERP29;BIN1;DNAJB6;CLU;BAG4;DNAJA2;SOD1;STUB1;DNAJC1;ATP1A2;PFDN4;HSPA5;TIMM9;DNAJC3;HYOU1	NO
GO:0030133	transport vesicle	275	80	57.6804	1.38695	0.000769406	0.0147349	160;164;274;372;547;1174;1211;1212;1315;1742;3998;4504;5122;5127;5142;5414;5861;5864;5868;6449;6456;6622;6836;6843;6853;7417;8615;8766;9143;9144;9230;9554;9632;10016;10175;10282;10484;10490;10802;10945;10959;10961;11316;22818;22820;22895;23557;23673;25844;25924;26503;29058;29106;51138;51399;51552;54432;54732;55435;57084;57120;59349;64418;79641;80262;81565;81876;83464;89866;120892;127262;127833;13…	geneontology_Cellular_Component_noRedundant	SEC23A;LRRK2;VDAC2;PEF1;SNCA;COPZ1;BET1;SLC9B2;CLTB;VAMP1;MT3;CDK16;YIPF3;VTI1B;SYNGR2;STX12;TMED2;RAB11B;RAB3A;CNIH1;YIPF1;SNAPIN;SCG3;COPE;RAB1A;AP1G1;KLHL12;AP2A1;SEC16B;NRSN1;ERP29;MYRIP;CLTA;SURF4;KIF1A;AP1S1;SH3GL2;SGTA;RAB1B;TMED7-TICAM2;SEPT4;BIN1;SYNGR3;GOPC;NDEL1;VMA21;PDCD6;COPG1;SLC17A6;KDELR1;SYT2;C16orf70;AP1AR;TMED9;SEC22B;TMEM168;SLC17A5;CNIH2;PCSK1;COPB1;PDE4B;SEC24A;TPRG1L;ROGDI…	NO
GO:0007059	chromosome segregation	212	64	44.4663	1.43929	0.000893929	0.0168026	292;1060;1104;1499;1894;2068;2072;3837;4361;4926;5885;5889;6188;6732;7150;7155;7175;7290;7320;7917;8555;8766;8780;9126;9525;10015;10270;10300;10388;10592;10735;11011;11044;11331;23172;23369;25978;27175;27243;29127;29945;51143;51451;51510;51529;54921;55207;55706;55755;55781;55795;56852;79003;80218;81565;81929;83852;83990;91272;127829;128866;157777;246184;348235	geneontology_Biological_Process_noRedundant	CDC14B;SKA2;RAD51C;PUM2;CDK5RAP2;VPS4B;RIOK2;CHMP4B;KPNB1;SEH1L;MCMDC2;RACGAP1;BOD1;TOP1;MIS12;KATNB1;SMC2;CHMP5;CHTF8;CENPC;STAG2;ARL8A;BRIP1;SLC25A5;UBE2B;AKAP8;SYCP2;ABRAXAS2;CDC26;SETDB2;NAA50;RAD18;SMC3;ERCC4;TLK2;RIOK3;CTNNB1;NDEL1;NDC1;HIRA;BAG6;TPR;PDCD6IP;DYNC1LI1;PHB2;PCID2;ERCC2;RAD21;MRE11;TUBG2;ARL8B;CHMP2B;RPS3;SRPK1;TENT4A;LCMT1;NUMA1;CHMP2A;RAB11A;ANAPC4;RCC1;TOP2B;ECT2;ANAPC11	NO
GO:0008180	COP9 signalosome	32	15	6.7119	2.23484	0.000929753	0.0171582	498;3303;3309;3326;8533;8655;10409;10920;10980;30968;50813;51138;64708;150678;154796	geneontology_Cellular_Component_noRedundant	AMOT;COPS7A;BASP1;ATP5F1A;STOML2;COPS8;COPS3;COPS6;HSPA1A;COPS7B;COPS9;HSP90AB1;DYNLL1;HSPA5;COPS4	NO
GO:0005793	endoplasmic reticulum-Golgi intermediate compartment	94	33	19.7162	1.67375	0.00103476	0.0187549	537;1294;1315;2801;3146;3309;3633;3998;5034;6399;6836;9262;9554;9798;10134;10175;10282;10945;10959;22820;50999;51290;54732;56886;64841;81562;81671;81876;121665;203547;254263;326624;100302736	geneontology_Cellular_Component_noRedundant	BET1;TRAPPC2;BCAP31;STK17B;TMED2;UGGT1;HMGB1;CNIH1;COL7A1;VMP1;INPP5B;SURF4;RAB1B;TMED7-TICAM2;RAB37;VMA21;COPG1;GNPNAT1;KDELR1;TMED9;IST1;ERGIC2;TMED5;SEC22B;SPPL3;CNIH2;COPB1;P4HB;HSPA5;GOLGA2;ATP6AP1;LMAN2L;LMAN1	NO
GO:0045454	cell redox homeostasis	52	21	10.9068	1.9254	0.00112098	0.0199614	328;889;1649;2729;2745;2923;2936;5034;5052;7296;9352;9588;10539;10935;30001;51022;51060;51218;54495;57544;80142	geneontology_Biological_Process_noRedundant	GLRX;KRIT1;TXNDC16;PRDX3;TXNDC12;PRDX6;GLRX2;APEX1;GLRX3;PTGES2;PDIA3;TXNL1;ERO1A;GSR;GLRX5;TMX3;P4HB;DDIT3;TXNRD1;GCLC;PRDX1	NO
GO:0071826	ribonucleoprotein complex subunit organization	215	64	45.0956	1.41921	0.0013271	0.0232243	708;1653;1659;1968;1975;1983;3320;3326;4809;4848;4869;6122;6128;6228;6232;6430;6631;6634;6637;6732;6936;8233;8487;8562;8607;8661;8667;8668;8683;9129;9416;10146;10291;10419;10480;10569;10594;10728;10907;10946;11052;11171;22868;22907;23064;23369;25804;26065;26284;29093;51065;51081;51119;51187;51657;54680;55052;79752;83939;84154;84340;91746;92345;219402	geneontology_Biological_Process_noRedundant	SNU13;PUM2;FASTKD2;C1QBP;TXNL4A;NPM1;PTGES3;HSP90AA1;DDX1;LSM4;DDX23;DHX30;CPSF6;SRSF9;SF3A3;PRPF8;ERAL1;SBDS;EIF3I;RPS27L;EIF2S3;PRMT5;MRPS7;MRPL22;SNRPC;MRPL20;EIF4B;SETX;RUVBL1;GEMIN2;EIF3A;PRPF3;G3BP1;LSM14A;RPS23;SF3A1;EIF3M;GCFC2;SNRPG;DENR;EIF3H;SNRPD3;GFM2;STYXL1;STRAP;HSP90AB1;CNOT2;NAF1;EIF5;YTHDC1;DHX8;RPF2;EIF2A;ZNHIT6;RPL3;RPS27;SRPK1;MTIF3;RPL6;SLU7;RSL24D1;ZRSR2;SRSF5;ZFAND1	NO
GO:0070671	response to interleukin-12	33	15	6.92165	2.16711	0.0013775	0.0236976	375;829;1072;3181;3313;5034;5908;6627;6647;6775;6950;9049;9446;9987;23236	geneontology_Biological_Process_noRedundant	STAT4;PLCB1;SNRPA1;HNRNPA2B1;GSTO1;AIP;CAPZA1;HNRNPDL;TCP1;HSPA9;ARF1;RAP1B;SOD1;P4HB;CFL1	NO
GO:0006605	protein targeting	343	95	71.9432	1.32049	0.0015367	0.0259958	293;439;665;847;1020;1121;1191;1891;2039;2664;3208;3320;3329;3416;3417;3998;5190;5264;5830;6122;6128;6130;6132;6138;6143;6156;6158;6159;6165;6187;6188;6210;6217;6228;6232;6235;6342;6386;6449;6730;6745;6746;6747;7314;7321;7322;7323;7332;7385;8031;8943;9049;9344;9512;9530;9648;9868;10300;10440;10452;10490;10953;11224;23203;23255;23480;25793;25813;25873;26517;26520;28972;29090;29927;30849;51024;5120…	geneontology_Biological_Process_noRedundant	UQCRC2;UBE2D3;RPS29;SCP2;UBE2L3;LRRK2;TRAK2;PEX5L;SPCS1;SDCBP;UBE2D1;NUP54;ZDHHC2;USP36;CHMP4B;IDE;HSP90AA1;CAT;PEX6;VTI1B;RPS2;KATNB1;SEC61G;GDI1;PHYH;FIS1;HPCA;SSR2;PIK3R4;TOMM34;IDH1;AIP;BNIP3L;ASNA1;UBE2D2;HSPD1;ATG4C;RPL28;LARS;TIMM21;SRP68;ZDHHC3;TAOK2;RPL35;RPL19;SGTA;RPL8;RPL36;SSR3;CDK5;CLU;BAG4;SEC61A1;ECH1;SSR1;RPL7A;NCOA4;SAMM50;AGK;RPS16;GOLGA7B;RPS23;GCC2;UBL5;RPS15A;MTCL1;ATP5IF1;I…	NO
GO:0031023	microtubule organizing center organization	100	34	20.9747	1.621	0.00164691	0.0274035	1070;1499;1874;2801;4869;4957;7514;8481;9371;9525;9648;9696;9738;9793;10015;10769;22995;25978;26973;27243;51175;51510;54801;54875;55755;56890;79884;80254;81565;85459;128866;137886;153241;163786	geneontology_Biological_Process_noRedundant	CEP152;CHORDC1;CROCC;CDK5RAP2;VPS4B;NPM1;HAUS6;CHMP4B;CHMP5;KIF3B;CEP295;TUBE1;XPO1;CEP63;SASS6;CTNNB1;NDEL1;PDCD6IP;OFD1;PLK2;CEP120;GCC2;CKAP5;MAP9;ODF2;UBXN2B;E2F4;GOLGA2;CETN3;CHMP2B;CHMP2A;MDM1;CNTLN;CCP110	NO
GO:0051656	establishment of organelle localization	370	101	77.6063	1.30144	0.00185308	0.0303367	375;537;547;1020;1060;1294;1488;1499;2332;2801;3676;3797;3798;3837;3998;4744;4747;4869;4926;4976;5036;5170;5590;5861;5864;5868;5908;6059;6399;6622;6683;6843;6853;7314;7320;7345;7514;8517;8615;8723;8766;8773;8775;8825;8943;8976;9230;9371;9525;9554;9632;9696;9751;10015;10016;10175;10282;10300;10342;10484;10540;10802;10947;10959;22820;23557;25978;26052;27095;27243;29058;51164;51399;51510;54732;55212…	geneontology_Biological_Process_noRedundant	CTBP2;CROCC;SEC23A;CDK5RAP2;LRRK2;TRAPPC3;FBXL20;PEF1;KIF3C;TRAK2;VPS4B;RIOK2;SNCA;NPM1;SNX6;BET1;CHMP4B;KPNB1;TRAPPC2;VAMP1;SEH1L;BOD1;MIS12;KATNB1;PA2G4;TRAPPC6B;CHMP5;WASL;LIN7A;CENPC;TMED2;TFG;RAB11B;RAB3A;NEFH;CNIH1;DNM3;UBE2B;SNAPIN;KIF3B;RAB1A;COL7A1;KLHL12;SEC16B;CADPS2;KIF5A;XPO1;DCTN4;KIF1A;OPA1;NAPA;SNX4;SPAST;RAB1B;CDK5;CTNNB1;NDEL1;PDCD6;ARF1;COPG1;RAP1B;PDCD6IP;TBC1D23;SYT2;BLOC1S4;…	NO
GO:0015631	tubulin binding	259	74	54.3244	1.36219	0.0020292	0.0326926	547;889;1020;1070;1266;1641;1808;2332;2801;3796;3797;3798;4281;4744;4926;4976;5142;5423;5997;6188;6622;6683;6902;7074;7175;8480;8481;8766;9126;9218;9371;9419;9702;9793;10123;10300;10808;10891;10982;11075;11345;22948;23149;23172;23255;25999;26052;27072;27101;27229;29127;50861;51119;51361;55207;55755;56890;57519;79884;80184;81565;81631;83473;85459;91978;114327;115548;120892;127829;146057;285331;342…	geneontology_Molecular_Function_noRedundant	DPYSL2;SKA2;CEP290;KRIT1;MAPRE2;CACYBP;CDK5RAP2;LRRK2;FMN1;RGS2;TBCA;KIF3C;SNCA;TTBK2;HSPH1;POLB;STARD9;TIAM1;CEP57;VAPA;RACGAP1;KATNB1;KIF2A;CRIPT;CCDC66;TPGS1;ARL8A;GABARAPL2;CNN3;NEFH;SBDS;STMN2;DNM3;ARL4C;KIF3B;ABRAXAS2;CEP295;STMN3;MID1;KIF5A;FCHO1;DCX;KIF1A;SMC3;OPA1;KATNAL2;SPAST;CDK5;NDEL1;RAE1;TPR;OFD1;MAP1LC3B;HOOK1;VPS41;CKAP5;MAP9;PPARGC1A;MTCL1;MZT1;CCT5;PDE4B;FMR1;EFHC1;GOLGA2;CETN3…	NO
GO:0008380	RNA splicing	367	100	76.9771	1.29909	0.00207116	0.0328473	708;1195;1478;1479;1653;1655;1659;2332;3181;3189;3190;3303;4236;4670;4809;5431;5432;5440;5441;5546;6430;6434;6627;6629;6631;6634;6637;6638;6732;6936;8106;8189;8233;8241;8458;8487;8683;9129;9343;9416;9541;9588;9785;10250;10284;10285;10286;10291;10419;10569;10594;10891;10907;10914;10946;10992;11066;11171;11319;23028;23064;23350;23517;23658;25804;25962;26528;26986;27257;51319;51329;51341;51503;51637…	geneontology_Biological_Process_noRedundant	SNRPN;SNU13;SAP18;C1QBP;PRCC;SRRM1;TXNL4A;IWS1;RSRC1;LSM7;SNRPA1;PRDX6;ZCCHC8;TTF2;LSM8;HNRNPA2B1;EFTUD2;DDX1;LSM4;DDX23;LSM1;VIRMA;CLK1;U2SURP;SNRNP35;SRSF9;CCAR2;CSTF2;MTREX;PABPC1;SF3A3;PRPF8;SF3B5;ZBTB8OS;PRMT5;HSPA1A;CSTF3;DAZAP1;SMNDC1;PAPOLA;RTRAF;HNRNPK;CWC15;SNRPC;HNRNPM;SYMPK;BCAS2;PABPN1;ECD;RBM10;SETX;GEMIN2;SNRNP25;DHX38;SF3B2;PRPF3;POLR2L;ARL6IP4;SNRNP48;POLR2K;METTL14;SF3A1;RBM11;G…	YES
GO:0006413	translational initiation	167	51	35.0277	1.45599	0.00216655	0.0338316	1653;1967;1968;1975;1982;1983;2332;3315;4869;5611;6059;6122;6128;6130;6132;6138;6143;6156;6158;6159;6165;6187;6188;6198;6210;6217;6228;6232;6235;7175;8562;8661;8667;8668;8872;8893;8894;10209;10289;10480;10605;11224;25873;26986;27102;54915;83939;123263;219402;253943;440275	geneontology_Biological_Process_noRedundant	EIF1B;RPS29;EIF2AK4;NPM1;EIF4G2;DDX1;EIF1;PAIP1;RPS2;YTHDF1;PABPC1;EIF3I;EIF2S3;RPL28;HSPB1;EIF2AK1;RPL35;EIF4B;RPL19;RPL8;RPL36;EIF3A;TPR;RPL7A;RPS16;RPS23;EIF3M;DENR;EIF2S2;RPS15A;EIF3H;ABCE1;FMR1;EIF5;CDC123;EIF2A;RPL3;RPS6KB1;RPL30;RPS27;RPL29;RPS3;EIF2B1;MTIF3;MTFMT;YTHDF3;RPL35A;RPL6;DNAJC3;RPL15;EIF2B5	NO
GO:0030515	snoRNA binding	25	12	5.24367	2.28847	0.00233641	0.0359312	4809;9188;9221;9790;11163;51602;55127;55272;55505;55651;84309;131870	geneontology_Molecular_Function_noRedundant	SNU13;NUDT16L1;NOP58;IMP3;NUDT16;NHP2;BMS1;NOLC1;NUDT4;NOP10;DDX21;HEATR1	NO
GO:0044389	ubiquitin-like protein ligase binding	240	69	50.3393	1.3707	0.00238016	0.0360577	292;1191;1741;2272;3093;3301;3303;3309;3313;3320;3326;3329;4090;4281;5036;5577;5905;5970;6613;6950;7189;7314;7320;7321;7322;7323;7332;7334;7341;7345;7384;7520;7531;7874;7917;8027;8322;8450;8517;8548;8863;8883;9529;9530;9532;9588;10010;10067;10273;10376;10576;10613;10670;10891;11146;11345;22888;22926;23111;23640;25793;27101;55353;55611;55666;56852;57763;81631;171392	geneontology_Molecular_Function_noRedundant	UBE2D3;FHIT;SUMO1;XRCC5;CACYBP;UBE2L3;RANGAP1;BAG2;UBOX5;SCAMP3;UBE2K;PRDX6;LAPTM4B;UBE2D1;SUMO2;NAE1;HSP90AA1;RELA;PRKAR2B;ANKRA2;PA2G4;ATF6;DNAJA1;STAM;TRAF6;GABARAPL2;CCT2;YWHAE;SLC25A5;UBE2B;BAG5;PER3;HSPA1A;UBE2D2;HSPD1;ERLIN1;RAD18;TCP1;MID1;HSPBP1;FZD4;HSPA9;SMAD5;CLU;CUL4B;NPLOC4;USP7;BAG6;BAG4;ZNF675;OTUB1;STUB1;MAP1LC3B;GLMN;UQCRC1;PPARGC1A;DLG3;HSP90AB1;RRAGA;HSPA5;UCHL1;BLZF1;FBXO7;TA…	NO
GO:0043462	regulation of ATPase activity	55	21	11.5361	1.82038	0.00256789	0.0383296	1266;3301;3337;5018;5864;7168;7266;7341;8655;8775;10049;10294;10598;11345;23234;26092;26097;64215;79609;93974;203547	geneontology_Biological_Process_noRedundant	SUMO1;DNAJC9;DNAJB1;AHSA1;DNAJA1;GABARAPL2;TOR1AIP1;RAB3A;CNN3;DNAJC7;NAPA;DNAJB6;VMA21;OXA1L;DNAJA2;VCPKMT;DNAJC1;ATP5IF1;DYNLL1;TPM1;CHTOP	NO
GO:0071103	DNA conformation change	153	47	32.0913	1.46457	0.00277887	0.0408776	1060;1161;1653;1677;1763;2068;2547;2966;3005;3014;3146;3181;4175;4361;4673;4674;4676;4869;5928;6046;6117;6418;6732;6832;7150;7155;7175;7290;7486;7520;8467;8520;8607;10036;10146;10270;10592;11044;22907;23064;23198;25913;50809;83990;84083;170506;401541	geneontology_Biological_Process_noRedundant	XRCC5;CENPP;RBBP4;NPM1;PSME4;GTF2H2;HNRNPA2B1;RPA1;DDX1;DHX30;TOP1;SMC2;CENPC;ZRANB3;HMGB1;NAP1L2;NAP1L4;BRIP1;MCM6;AKAP8;H2AFX;XRCC6;CHAF1A;SETX;RUVBL1;BRD2;HIRA;WRN;TPR;G3BP1;DNA2;SMARCA5;ERCC2;SUPV3L1;HAT1;SET;DFFB;MRE11;HP1BP3;DHX36;NAP1L1;SRPK1;TENT4A;ERCC8;H1F0;TOP2B;POT1	NO
GO:0005819	spindle	254	72	53.2757	1.35146	0.00288665	0.0418564	292;1211;1499;1894;2017;2068;2801;3315;3796;4281;4869;4926;4957;5423;5905;6188;6683;6907;6990;7175;7443;7803;8480;8517;8555;8655;8766;8841;9126;9371;9525;9587;9793;10300;10735;10951;10982;11258;11335;23005;23172;23255;26586;27175;27229;29127;51115;51119;51143;51164;51490;51637;54801;55207;55700;55755;79884;80254;80817;81565;83473;85459;90799;91272;114327;127829;137886;140609;145508;282809;348235;…	geneontology_Cellular_Component_noRedundant	CDC14B;SKA2;MAPRE2;CDK5RAP2;RANGAP1;VPS4B;NPM1;HAUS6;POLB;CTTN;RACGAP1;BOD1;MAPKBP1;KATNB1;KIF2A;CEP44;NEK7;POC1B;RMDN1;STAG2;ARL8A;SPOUT1;SBDS;CBX3;SLC25A5;CKAP2;CEP95;KIF3B;ABRAXAS2;CEP295;RTRAF;DYNLT3;MID1;HSPB1;CEP63;DCTN4;CLTA;SMC3;KATNAL2;SPAST;MAD2L1BP;CTNNB1;NDEL1;DCTN3;RAE1;TPR;CBX1;DYNC1LI1;MAP7D1;CKAP5;MAP9;ODF2;VRK1;ERCC2;MTCL1;TBL1X;MZT1;UBXN2B;HDAC3;EFHC1;TUBG2;DYNLL1;GOLGA2;TUBGCP4…	NO
GO:0007033	vacuole organization	134	42	28.1061	1.49434	0.00301683	0.0431279	375;3074;4504;4534;5305;5861;5868;8131;8720;9140;9474;9554;9638;9706;11152;11345;23557;23673;25782;27072;29979;51361;51510;51552;55004;55353;55858;64400;81631;81671;81876;83460;84938;90410;120892;128866;137886;157807;165324;171024;200576;440026	geneontology_Biological_Process_noRedundant	PIP4K2A;LRRK2;UBQLN1;LAPTM4B;TMEM41B;LAMTOR1;CHMP4B;MT3;HEXB;FEZ1;WDR45;CHMP5;STX12;MTM1;GABARAPL2;EMC6;SNAPIN;RAB3GAP2;RAB1A;ATG4C;IFT20;MBTPS1;VMP1;RAB1B;TMEM165;AKTIP;ARF1;CLVS1;MAP1LC3B;HOOK1;VPS41;SEC22B;SYNPO2;ULK2;UBXN2B;NPRL3;PIKFYVE;RAB14;RAB5A;ATG12;ATG5;UBXN2A	NO

## Sheet: Exc-upper motor down-reg.
geneSet	description	size	overlap	expect	enrichmentRatio	pValue	FDR	overlapId	database	userId	Affinity
GO:0097485	neuron projection guidance	177	29	7.75223	3.74086	5.98796e-10	6.07778e-07	627;1400;1600;2534;2675;2887;4684;4756;5335;5361;5362;5727;5747;5818;6092;6585;6586;6710;9846;10509;23191;23654;54437;54910;56896;57453;90249;219699;494470	geneontology_Biological_Process_noRedundant	BDNF;CYFIP1;NECTIN1;SEMA5B;UNC5B;DPYSL5;NEO1;SLIT3;CRMP1;PLXNA2;SEMA4B;SLIT1;FYN;SPTB;SEMA4C;NCAM1;GFRA2;RNF165;GRB10;UNC5A;PTK2;DAB1;PLXNA1;DSCAML1;GAB2;PLXNB2;PTCH1;ROBO2;PLCG1	NO
GO:0061564	axon development	364	41	15.9424	2.57175	2.04496e-08	1.03782e-05	627;1400;1600;2011;2534;2675;2887;4684;4756;4916;5335;5361;5362;5727;5747;5792;5818;6092;6585;6586;6710;7224;8428;9253;9846;10509;23191;23654;54437;54910;56896;56963;57453;57698;65078;90249;146760;203228;219699;349667;494470	geneontology_Biological_Process_noRedundant	NTRK3;BDNF;CYFIP1;NECTIN1;SEMA5B;UNC5B;NUMBL;DPYSL5;NEO1;SLIT3;TRPC5;SHTN1;CRMP1;PLXNA2;MARK2;SEMA4B;SLIT1;STK24;RGMA;FYN;SPTB;SEMA4C;RTN4RL2;NCAM1;GFRA2;RNF165;C9orf72;GRB10;UNC5A;PTK2;PTPRF;RTN4RL1;DAB1;PLXNA1;DSCAML1;GAB2;RTN4R;PLXNB2;PTCH1;ROBO2;PLCG1	YES
GO:0043235	receptor complex	208	26	9.10997	2.85402	1.24529e-06	0.000405638	90;92;93;2560;2675;2895;2900;2904;2911;3696;4088;4916;5361;5362;5787;7010;7049;7301;7433;8737;9244;22941;23654;130399;285220;729993	geneontology_Cellular_Component_noRedundant	NTRK3;GRIK4;GRM1;CRLF1;ACVR1;GABRB1;SMAD3;SHISA9;ITGB8;PLXNA2;ACVR2A;TEK;RIPK1;VIPR1;ACVR2B;GFRA2;TGFBR3;ACVR1C;EPHA6;SHANK2;PLXNA1;PTPRB;GRIN2B;GRID2;PLXNB2;TYRO3	YES
GO:0050906	detection of stimulus involved in sensory perception	35	10	1.53293	6.52347	1.59857e-06	0.000405638	784;1258;2534;10893;23349;50801;54437;161497;338557;346007	geneontology_Biological_Process_noRedundant	MMP24;SEMA5B;KCNK4;CACNB3;FYN;STRC;CNGB1;FFAR4;EYS;PHF24	NO
GO:0043025	neuronal cell body	360	36	15.7673	2.28321	2.79808e-06	0.000568011	1600;2316;3749;3752;3780;3781;3782;4040;4642;4885;5126;5136;5792;6861;7224;9148;9897;22941;22997;23191;23467;23544;26504;56896;57154;57698;65078;79608;79791;80023;85442;90249;146713;146760;203228;349667	geneontology_Cellular_Component_noRedundant	KNDC1;CYFIP1;NPTX2;NRSN2;DPYSL5;KCNC4;TRPC5;SHTN1;LRP6;KCND3;MYO1D;NPTXR;KCNN3;RTN4RL2;PCSK2;KCNN1;FBXO31;C9orf72;CNNM4;FLNA;UNC5A;PTPRF;KCNN2;WASHC5;RTN4RL1;IGSF9B;DAB1;SHANK2;RIC3;PDE1A;SEZ6L;RTN4R;SYT5;SMURF1;NEURL1;RBFOX3	NO
GO:0046332	SMAD binding	55	12	2.40889	4.98156	3.36447e-06	0.000569156	90;92;93;2316;4088;6497;7049;8312;28996;57154;64750;130399	geneontology_Molecular_Function_noRedundant	ACVR1;SMAD3;HIPK2;SMURF2;ACVR2A;ACVR2B;SKI;FLNA;AXIN1;TGFBR3;ACVR1C;SMURF1	NO
GO:0007187	G protein-coupled receptor signaling pathway, coupled to cyclic nucleotide second messenger	99	16	4.33599	3.69004	5.4816e-06	0.000794831	111;147;493;576;2316;2774;3269;3354;4886;5064;5138;7433;9340;11214;11245;54331	geneontology_Biological_Process_noRedundant	ATP2B4;GLP2R;HTR1E;GPR176;PALM;ADCY5;PDE2A;VIPR1;FLNA;ADGRB2;HRH1;AKAP13;NPY1R;ADRA1B;GNG2;GNAL	NO
GO:0071526	semaphorin-plexin signaling pathway	28	8	1.22634	6.52347	1.8155e-05	0.00230341	2316;4684;5361;5362;10509;23654;54437;54910	geneontology_Biological_Process_noRedundant	SEMA5B;PLXNA2;SEMA4B;SEMA4C;NCAM1;FLNA;PLXNA1;PLXNB2	NO
GO:0010975	regulation of neuron projection development	384	34	16.8184	2.0216	6.84598e-05	0.00687049	627;1400;1600;2011;2534;2895;4916;5361;5362;5747;5792;5906;6092;7224;7225;8428;8437;9148;9897;10509;22941;23191;23654;51760;54437;54910;56963;57154;57698;65078;79791;85442;146760;349667	geneontology_Biological_Process_noRedundant	NTRK3;SYT17;BDNF;KNDC1;CYFIP1;SEMA5B;RAP1A;TRPC5;SHTN1;CRMP1;PLXNA2;MARK2;SEMA4B;STK24;RGMA;RASAL1;FYN;SEMA4C;RTN4RL2;FBXO31;PTK2;PTPRF;WASHC5;RTN4RL1;DAB1;SHANK2;PLXNA1;TRPC6;RTN4R;GRID2;SMURF1;PLXNB2;NEURL1;ROBO2	NO
GO:0071772	response to BMP	73	12	3.19725	3.75323	6.89751e-05	0.00687049	90;92;93;4756;6497;7049;28996;56963;57154;64750;353500;494470	geneontology_Biological_Process_noRedundant	NEO1;ACVR1;HIPK2;SMURF2;ACVR2A;RGMA;BMP8A;ACVR2B;SKI;RNF165;TGFBR3;SMURF1	NO
GO:0046873	metal ion transmembrane transporter activity	261	26	11.4313	2.27447	7.44585e-05	0.00687049	493;777;784;2900;2904;3749;3752;3780;3781;3782;5138;6533;7224;7225;7991;26504;27345;50801;55532;55800;56660;57419;64849;80228;117155;201266	geneontology_Molecular_Function_noRedundant	KCNMB4;ATP2B4;GRIK4;KCNK4;KCNC4;SLC24A3;TRPC5;ORAI2;SLC6A6;CACNA1E;SLC30A10;KCND3;KCNK12;PDE2A;CACNB3;SLC13A3;SCN3B;KCNN3;KCNN1;SLC39A11;CNNM4;KCNN2;TUSC3;TRPC6;GRIN2B;CATSPER2	NO
GO:0098742	cell-cell adhesion via plasma-membrane adhesion molecules	126	16	5.51854	2.89932	0.000116941	0.0098913	90;1007;1600;2895;5792;5801;5818;6092;10893;22997;23654;23705;54798;57453;79633;266727	geneontology_Biological_Process_noRedundant	MMP24;NECTIN1;ACVR1;MDGA1;CADM1;FAT4;CDH9;PTPRF;PTPRR;IGSF9B;DAB1;DSCAML1;DCHS2;GRID2;PLXNB2;ROBO2	NO
GO:0019199	transmembrane receptor protein kinase activity	47	9	2.0585	4.37211	0.000168213	0.0131336	90;92;93;4916;7010;7049;7301;130399;285220	geneontology_Molecular_Function_noRedundant	NTRK3;ACVR1;ACVR2A;TEK;ACVR2B;TGFBR3;ACVR1C;EPHA6;TYRO3	NO
GO:0009581	detection of external stimulus	59	10	2.58408	3.86985	0.000213223	0.0144281	784;1258;2534;10893;23349;50801;54437;94233;161497;346007	geneontology_Biological_Process_noRedundant	OPN4;MMP24;SEMA5B;KCNK4;CACNB3;FYN;STRC;CNGB1;EYS;PHF24	YES
GO:0009582	detection of abiotic stimulus	59	10	2.58408	3.86985	0.000213223	0.0144281	784;1258;2534;10893;23349;50801;54437;94233;161497;346007	geneontology_Biological_Process_noRedundant	OPN4;MMP24;SEMA5B;KCNK4;CACNB3;FYN;STRC;CNGB1;EYS;PHF24	NO
GO:0006022	aminoglycan metabolic process	95	13	4.1608	3.1244	0.000238935	0.0151574	1463;2132;3340;5155;6482;6483;9348;9394;27087;50515;51363;57214;138050	geneontology_Biological_Process_noRedundant	ST3GAL1;CEMIP;HS6ST1;PDGFB;NDST1;HGSNAT;B3GAT1;ST3GAL2;EXT2;CHST11;CHST15;NCAN;NDST3	NO
GO:0022803	passive transmembrane transporter activity	237	23	10.3801	2.21578	0.000282913	0.0168916	777;784;1258;2560;2895;2900;2904;3749;3752;3780;3781;3782;5138;7224;7225;27345;50801;54714;55800;56660;57419;80228;117155	geneontology_Molecular_Function_noRedundant	KCNMB4;GRIK4;CNGB3;KCNK4;KCNC4;GABRB1;SLC24A3;TRPC5;ORAI2;CACNA1E;KCND3;KCNK12;PDE2A;CACNB3;SCN3B;KCNN3;KCNN1;CNGB1;KCNN2;TRPC6;GRIN2B;GRID2;CATSPER2	YES
GO:0098589	membrane region	194	20	8.4968	2.35383	0.000318433	0.0179561	147;493;867;1756;2534;4040;4642;5727;6778;6786;7010;7224;8737;8871;64750;65078;90249;146760;219699;349667	geneontology_Cellular_Component_noRedundant	ATP2B4;UNC5B;TRPC5;LRP6;SMURF2;DMD;TEK;RIPK1;FYN;MYO1D;STIM1;RTN4RL2;STAT6;UNC5A;CBL;RTN4RL1;ADRA1B;SYNJ2;RTN4R;PTCH1	NO
GO:0060560	developmental growth involved in morphogenesis	166	18	7.27045	2.47577	0.000340163	0.0181719	627;4040;4916;5361;6585;6586;7224;8437;10509;23191;51760;54437;54910;55083;57154;57698;65078;203228	geneontology_Biological_Process_noRedundant	NTRK3;SYT17;BDNF;CYFIP1;SEMA5B;SLIT3;TRPC5;SHTN1;KIF26B;LRP6;SEMA4B;SLIT1;RASAL1;SEMA4C;C9orf72;PLXNA1;RTN4R;SMURF1	NO
GO:0030165	PDZ domain binding	64	10	2.80307	3.56752	0.000422856	0.0209175	92;493;2895;7049;8871;23705;54221;160622;440193;729993	geneontology_Molecular_Function_noRedundant	ATP2B4;SNTG2;SHISA9;ACVR2A;CADM1;GRASP;TGFBR3;CCDC88C;SYNJ2;GRID2	NO
GO:0071559	response to transforming growth factor beta	141	16	6.17551	2.59088	0.000432776	0.0209175	90;92;93;607;867;2534;4088;5138;5747;6497;7049;28996;50515;57154;64750;130399	geneontology_Biological_Process_noRedundant	ACVR1;SMAD3;HIPK2;SMURF2;ACVR2A;PDE2A;FYN;ACVR2B;SKI;PTK2;CBL;TGFBR3;BCL9;ACVR1C;CHST11;SMURF1	NO
GO:0007178	transmembrane receptor protein serine/threonine kinase signaling pathway	174	18	7.62084	2.36194	0.000602239	0.0277851	90;92;93;607;867;4088;4756;5747;6497;7049;28996;50515;56963;57154;64750;130399;353500;494470	geneontology_Biological_Process_noRedundant	NEO1;ACVR1;SMAD3;HIPK2;SMURF2;ACVR2A;RGMA;BMP8A;ACVR2B;SKI;RNF165;PTK2;CBL;TGFBR3;BCL9;ACVR1C;CHST11;SMURF1	YES
GO:0090287	regulation of cellular response to growth factor stimulus	148	16	6.48209	2.46834	0.000741642	0.032729	92;607;2887;4088;4756;5770;6497;7049;9508;23191;25960;28996;50515;57154;64750;494470	geneontology_Biological_Process_noRedundant	CYFIP1;NEO1;SMAD3;HIPK2;SMURF2;ACVR2A;SKI;RNF165;GRB10;ADGRA2;TGFBR3;BCL9;ADAMTS3;CHST11;PTPN1;SMURF1	NO
GO:0099177	regulation of trans-synaptic signaling	320	27	14.0153	1.92646	0.000811965	0.0343394	321;627;784;2534;2895;2900;2904;2911;3269;3749;4885;5335;5582;5906;5914;9148;22941;22986;22997;23191;23349;23467;27345;57449;79772;85445;729993	geneontology_Biological_Process_noRedundant	KCNMB4;GRIK4;PLEKHG5;BDNF;CYFIP1;NPTX2;GRM1;KCNC4;RAP1A;SHISA9;MCTP1;SORCS3;CACNB3;FYN;NPTXR;PRKCG;CNTNAP4;HRH1;APBA2;IGSF9B;SHANK2;PHF24;GRIN2B;GRID2;RARA;NEURL1;PLCG1	NO
GO:0001764	neuron migration	110	13	4.81777	2.69834	0.00100191	0.0382526	1600;2011;2316;2534;4916;5747;23060;23654;54328;57698;79791;85451;266727	geneontology_Biological_Process_noRedundant	NTRK3;SHTN1;MARK2;MDGA1;FYN;GPR173;FBXO31;FLNA;PTK2;DAB1;UNK;ZNF609;PLXNB2	NO
GO:0051961	negative regulation of nervous system development	197	19	8.62819	2.20208	0.00101401	0.0382526	1400;1600;4916;5747;6092;6497;6585;7224;7225;10509;26146;54328;54437;54910;56963;57540;65078;146760;349667	geneontology_Biological_Process_noRedundant	NTRK3;SEMA5B;TRAF3IP1;TRPC5;CRMP1;SEMA4B;SLIT1;RGMA;GPR173;SEMA4C;RTN4RL2;DISP3;SKI;PTK2;RTN4RL1;DAB1;TRPC6;RTN4R;ROBO2	YES
GO:0031345	negative regulation of cell projection organization	138	15	6.04411	2.48175	0.00101756	0.0382526	1400;1600;2534;2904;5747;7224;7225;10509;54437;54910;56963;65078;115704;146760;349667	geneontology_Biological_Process_noRedundant	SEMA5B;TRPC5;CRMP1;SEMA4B;RGMA;FYN;SEMA4C;RTN4RL2;EVI5L;PTK2;RTN4RL1;DAB1;TRPC6;GRIN2B;RTN4R	NO
GO:0005085	guanyl-nucleotide exchange factor activity	229	21	10.0297	2.09378	0.00107865	0.0385761	2534;2675;2904;4684;5155;5747;5906;6710;7010;7109;11214;22898;27147;50649;57449;79890;85442;203228;221002;255426;440073	geneontology_Molecular_Function_noRedundant	DENND3;PLEKHG5;KNDC1;RAP1A;TRAPPC10;RIN3;TEK;FYN;ARHGEF4;SPTB;PDGFB;NCAM1;IQSEC3;GFRA2;C9orf72;RASGEF1A;PTK2;AKAP13;GRIN2B;DENND2A;RASGEF1C	NO
GO:0031099	regeneration	98	12	4.2922	2.79577	0.00113519	0.0385761	607;4916;5727;5792;5906;7049;8428;56963;65078;146760;346007;349667	geneontology_Biological_Process_noRedundant	NTRK3;RAP1A;STK24;RGMA;RTN4RL2;EYS;PTPRF;TGFBR3;BCL9;RTN4RL1;RTN4R;PTCH1	NO
GO:0032102	negative regulation of response to external stimulus	154	16	6.74488	2.37217	0.00114018	0.0385761	784;2895;4088;5155;6092;7010;7301;10509;26146;54437;54910;56963;65078;90268;146760;338557	geneontology_Biological_Process_noRedundant	SEMA5B;TRAF3IP1;SMAD3;SEMA4B;TEK;RGMA;CACNB3;SEMA4C;PDGFB;FFAR4;RTN4RL1;OTULIN;RTN4R;GRID2;ROBO2;TYRO3	NO
GO:0022604	regulation of cell morphogenesis	348	28	15.2417	1.83707	0.00135565	0.0443866	627;1600;2011;2316;2534;4627;4916;5064;5361;5362;5747;6092;7224;7225;8437;10509;23191;23654;51760;54437;54910;57154;57698;65078;79791;85442;91010;152503	geneontology_Biological_Process_noRedundant	NTRK3;SYT17;BDNF;KNDC1;CYFIP1;SEMA5B;PALM;TRPC5;SHTN1;PLXNA2;FMNL3;MARK2;SEMA4B;SH3D19;RASAL1;FYN;SEMA4C;FBXO31;FLNA;PTK2;DAB1;PLXNA1;TRPC6;MYH9;RTN4R;SMURF1;PLXNB2;ROBO2	YES

## Sheet: Exc-upper frontal up-reg.
geneSet	description	size	overlap	expect	enrichmentRatio	pValue	FDR	overlapId	database	userId	Affinity
GO:0006399	tRNA metabolic process	156	52	28.3742	1.83265	3.55529e-06	0.00185922	16;833;1653;2617;2972;2976;3376;4141;4677;6301;6897;8270;8565;9097;9330;10556;10775;11062;11102;11340;22928;23536;25917;51002;51091;51493;51520;51728;54802;54920;55039;55140;55152;55157;55250;57505;60487;64172;79587;80222;80746;81627;84705;93587;112495;116461;118672;123283;124454;129450;285381;339175	geneontology_Biological_Process_noRedundant	YARS;TSEN15;TARS;CARS;MARS;DDX1;POP4;AARS2;RPP30;BRF1;TRMT12;NARS;PSTK;TPRKB;LAGE3;IARS;DARS2;METTL2A;THUMPD3;SARS;TARSL2;TSEN2;GTF3C3;CARS2;ELP2;GARS;USP14;LARS;GTPBP3;DALRD3;SEPSECS;ELP3;GTF3C2;DUS2;TRMT1L;OSGEPL1;GTF3C6;TRMT11;EXOSC8;TARS2;RTCB;TYW5;DPH3;DUS4L;RPP14;TRIT1;POLR3K;ADAT1;EARS2;AARS;TRMT10A;SEPHS2	YES
GO:0048285	organelle fission	286	83	52.0193	1.59556	3.68528e-06	0.00185922	472;858;899;900;996;1027;1060;1104;3619;3796;4603;4976;5037;5810;5889;6683;7040;7155;7175;7273;7283;7290;7314;8555;8766;8799;8800;9400;9585;9650;9735;10040;10051;10309;10426;10592;10891;23113;23137;23259;23304;23383;25906;25936;25978;27085;29127;29781;49856;51143;51343;51451;51529;54921;55706;55755;55781;55795;55844;57697;57820;63979;64682;79643;79703;79884;79980;80179;80218;83540;84930;91137;114…	geneontology_Biological_Process_noRedundant	CDK5RAP2;NAA50;UBB;C11orf80;UBXN2B;CDC27;CDC14B;TOP2B;CCNB1IP1;OPA1;FANCM;ATM;ANAPC1;CUL9;PEBP1;FIGNL1;WRAP73;DSN1;RCC1;RACGAP1;CHMP6;MYBL1;MTFR1;SPDYA;TOM1L1;HIRA;PCID2;MAP9;RECQL5;MTBP;KIF2A;TDRD9;PEX11A;CCNG1;MASTL;PPP2R2D;MAU2;PEX11B;NDC1;SMC4;SLC25A46;ANAPC15;CCSAP;FZR1;UBR2;TGFB1;RIOK2;TPR;DDHD2;LRRK2;CDKN1B;KIF20B;TUBGCP3;DYNC1LI1;CHAMP1;CENPX;CCNO;CHTF8;CCNF;SMC5;KNTC1;PPARGC1A;NUF2;MYO19…	YES
GO:0006403	RNA localization	188	58	34.1945	1.69618	1.50243e-05	0.00477883	472;1660;3181;3267;4686;5073;5394;5903;6059;6430;7014;7175;7203;7514;7884;8189;8480;8607;9326;9775;9961;9984;10128;10576;10657;10856;11052;11260;22948;23039;23165;24148;25909;26121;29118;51362;51602;51634;51692;53981;55110;55308;55505;55706;55746;55781;55795;56943;57122;57187;59343;64062;64901;65110;84271;87178;91746;220988	geneontology_Biological_Process_noRedundant	MVP;AHCTF1;XPO1;SENP2;NOP58;ATM;ABCE1;ZNHIT3;NUP107;XPOT;MAGOHB;DDX19A;RUVBL2;RANBP2;CPSF6;PCID2;NUP133;THOC1;HNRNPA2B1;EXOSC10;AGFG1;NUP205;NDC1;UPF3A;RANBP17;LRPPRC;CCT3;RUVBL1;PRPF31;RIOK2;RBMX2;TPR;HNRNPA3;NCBP1;DDX25;PNPT1;NOP10;RBM26;PRPF6;CCT5;CPSF3;PARN;THOC2;CCT2;SRSF5;SYMPK;EIF4A3;YTHDC1;SLBP;ENY2;TERF2;RAE1;CDC40;KHDRBS1;XPO7;POLDIP3;DHX9;CPSF2	YES
GO:0006310	DNA recombination	177	55	32.1938	1.70841	1.97288e-05	0.00477883	472;672;2956;3148;3329;3978;3980;3981;4841;5423;5531;5889;5893;6117;6119;6832;6932;7014;7040;7155;7292;7468;7486;8317;8607;9400;9984;10445;10721;10856;10933;22909;23028;23137;23304;23347;29844;51149;51444;51548;54386;55137;55183;55218;57697;57820;63979;64421;79703;79728;84083;125150;157777;201254;253714	geneontology_Biological_Process_noRedundant	RIF1;SIRT6;C11orf80;TOP2B;CCNB1IP1;FANCM;LIG1;HMGB2;ATM;ZRANB3;PALB2;MMS22L;FIGNL1;SUPV3L1;LIG3;RUVBL2;RECQL5;KDM1A;THOC1;SMCHD1;FIGN;HSPD1;CDC7;TFPT;FAN1;UBR2;RPA3;TGFB1;PPP4C;RPA1;RUVBL1;NSD2;POLB;POLQ;RAD52;TCF7;CENPX;TERF2IP;MSH6;WRN;SMC5;NONO;MORF4L1;BRCA1;RNF138;DCLRE1C;ZSWIM7;MCMDC2;LIG4;TERF2;RAD51C;MCRS1;TNFSF4;EXD2;MRNIP	NO
GO:0005759	mitochondrial matrix	362	97	65.8426	1.47321	2.3681e-05	0.00477883	217;384;498;506;514;587;1763;2230;2617;3155;3313;3329;3712;4200;4329;4705;4706;4719;4728;5096;5165;5428;6059;6150;6622;6647;6832;7019;7416;7417;7978;8192;9054;9361;10128;10131;10884;11019;11238;11315;22907;23410;23479;23590;25824;25902;25996;26589;26995;27034;27165;27292;51069;51253;53343;54516;54534;54704;54802;54936;54948;55052;55157;55739;55902;56922;56953;64928;64960;64968;65005;79568;79586;7…	geneontology_Cellular_Component_noRedundant	SOD1;MRPS30;NDUFA10;MAIP1;SNCA;ISCU;ADPRHL2;MTERF1;ATP5F1E;DNA2;ABCE1;ACSS3;MRPL9;SUPV3L1;NFS1;ADHFE1;ISCA2;MRPL46;MRPL50;MRPS15;NAXD;GLS2;TRUB2;ARG2;DIMT1;PRDX5;NDUFS1;TRAP1;ATP5F1A;MTERF2;PDSS1;DARS2;HSPD1;ATP5F1B;LIAS;LONP1;ALDH2;MRPS6;MRPL14;FAHD1;ME2;REXO2;C12orf65;MRPL16;GRPEL1;LRPPRC;ALDH1L2;MALSU1;CARS2;MRPL37;GFM2;GARS;NAXE;GADD45GIP1;LRRK2;POLG;MRPL20;SIRT3;HMGCL;MRPL23;NDUFAB1;MRPL10;H…	NO
GO:0071897	DNA biosynthetic process	138	45	25.1002	1.79281	2.95531e-05	0.00496984	472;3181;3320;3326;3978;3980;3981;5073;5394;5423;5425;5427;5428;5429;5478;5982;5985;6117;6119;7014;7203;7314;7316;7353;7486;8550;9104;10040;10576;10721;10728;11201;22948;23649;25849;51455;54108;54386;54464;55505;55666;79618;80351;199990;286826	geneontology_Biological_Process_noRedundant	HSP90AA1;RFC5;UBB;RGN;POLA2;UBC;LIG1;FAAP20;ATM;XRN1;LIG3;PTGES3;TOM1L1;TNKS2;HNRNPA2B1;EXOSC10;UFD1;RFC2;PARM1;HSP90AB1;CHRAC1;RPA3;RPA1;CCT3;POLE2;NPLOC4;REV1;POLB;POLQ;POLD2;POLG;NOP10;POLH;TERF2IP;WRN;MAPKAPK5;CCT5;PARN;CCT2;LIG4;TERF2;POLI;HMBOX1;PPIA;LIN9	YES
GO:0071103	DNA conformation change	152	48	27.6466	1.7362	4.14074e-05	0.00590395	1060;1653;1660;1677;1763;2491;3020;3070;3148;3181;4175;4673;4675;5931;6117;6594;6732;6832;7150;7155;7175;7273;7290;7486;7978;8467;8607;9400;10051;10146;10592;10856;22907;23198;23270;23347;29781;29855;51548;54069;55320;57697;57798;79903;84083;201161;201254;257218	geneontology_Biological_Process_noRedundant	SIRT6;TOP2B;FANCM;MTERF1;DFFB;HMGB2;DDX1;ZRANB3;MIS18BP1;DNA2;SUPV3L1;NAP1L3;MIS18A;TSPYL4;RUVBL2;G3BP1;SMARCA5;UBN1;SRPK1;HIRA;RECQL5;HNRNPA2B1;NAP1L1;SMCHD1;SHPRH;SMC4;RPA1;PSME4;RUVBL1;TPR;CENPX;SMARCA1;H3F3A;WRN;CENPC;NAA60;CENPI;GATAD1;NCAPH2;MCM6;CENPV;TTN;RBBP7;TOP1;DHX30;HELLS;DHX9;SMC2	NO
GO:0070469	respiratory chain	70	27	12.732	2.12064	4.68103e-05	0.00590395	1327;1329;1349;4697;4700;4705;4706;4713;4715;4716;4719;4725;4728;6389;6622;7381;7385;7386;11315;23530;27089;54205;54539;54902;90871;374291;440567	geneontology_Cellular_Component_noRedundant	NDUFA10;NDUFA4;UQCRC2;NDUFB11;SNCA;TTC19;UQCRQ;NDUFB9;COX5B;NDUFS5;COX4I1;NDUFS1;NDUFB7;COX7B;DMAC1;NDUFB10;NDUFA6;NDUFAB1;PARK7;NNT;NDUFS7;UQCRB;SDHA;NDUFS8;UQCRFS1;UQCRHL;CYCS	YES
GO:0005681	spliceosomal complex	163	50	29.6474	1.68649	6.72163e-05	0.0075357	1655;2483;3181;3185;3189;3312;4236;4670;4809;4904;6627;6628;6636;6638;8175;8233;8487;8899;9092;9410;9416;9775;10283;10285;10713;10946;11066;22938;23658;24148;25949;26121;50804;51322;51340;51362;51503;51639;51690;55094;55110;55596;55692;57819;60625;79622;83443;85437;154007;220988	geneontology_Cellular_Component_noRedundant	HSPA8;USP39;ZCCHC8;DDX23;LUC7L;MYEF2;LSM7;WAC;MAGOHB;SNRNP35;SMNDC1;DDX5;HNRNPA2B1;SNRPN;FRG1;MFAP1;SF3A3;GEMIN2;SYF2;HNRNPF;LSM5;SF3B6;HNRNPM;ZCRB1;SNW1;PRPF31;SNRPB;HNRNPA3;LSM2;SNRPF;GPATCH1;SNRNP48;YBX1;HNRNPH3;PRPF4B;PRPF6;SNRPA1;SNRNP40;CRNKL1;ZRSR2;CWC27;CWC15;EIF4A3;DHX35;SF3B5;CDC40;SART1;SF3A2;SNRNP25;SNU13	NO
GO:0033108	mitochondrial respiratory chain complex assembly	77	28	14.0052	1.99926	0.000115666	0.0110929	4700;4705;4706;4713;4715;4716;4719;4725;4728;6901;7019;7381;10063;51300;54539;54902;55245;55744;57505;79072;79133;80224;90639;90871;137682;285521;374291;644096	geneontology_Biological_Process_noRedundant	NDUFA10;NDUFB11;TTC19;NDUFB9;TIMMDC1;AARS2;NDUFS5;UQCC1;FASTKD3;NDUFS1;NDUFAF6;NDUFB7;DMAC1;NDUFAF5;NDUFB10;TAZ;COX17;NDUFA6;NDUFAB1;TFAM;NDUFS7;NUBPL;COX19;SDHAF1;UQCRB;COA1;NDUFS8;COX18	NO
GO:0140098	catalytic activity, acting on RNA	285	77	51.8374	1.48541	0.000120933	0.0110929	16;833;1653;1655;1660;1974;2617;3376;4141;4677;5073;5394;5437;5557;6301;6832;6897;8565;9416;9775;9924;10146;10556;10775;10849;11062;11102;11218;11340;22907;23070;23318;25917;25996;26015;27292;28987;29102;29118;51082;51091;51493;51520;51567;51634;51692;51728;54464;54802;54920;55039;55152;55157;56915;57505;57721;60487;60625;79587;79621;79665;79670;80222;80746;81627;87178;93587;114049;116461;122402;…	geneontology_Molecular_Function_noRedundant	YARS;TSEN15;TARS;CARS;MARS;DDX23;DDX1;POP4;AARS2;EIF4A2;TUT4;XRN1;RPP30;SUPV3L1;TRMT12;NARS;G3BP1;PNLDC1;DDX5;ENDOV;IARS;DIMT1;EXOSC10;TDRD9;NOB1;DARS2;NUDT16;METTL2A;THUMPD3;SARS;TARSL2;REXO2;TSEN2;EXOSC5;CARS2;POLR2H;GARS;LARS;RPAP1;RBMX2;DALRD3;TUT7;DDX25;CD3EAP;RNASEH2B;SEPSECS;DUS2;TDP2;BUD23;TRMT1L;PNPT1;PAN2;TRMT11;EXOSC8;TARS2;POLR1D;DROSHA;RTCB;TYW5;CPSF3;PARN;METTL14;DDX20;DUS4L;PRIM1;D…	NO
GO:0044450	microtubule organizing center part	143	43	26.0096	1.65323	0.000342957	0.028837	672;899;3796;4682;4750;5116;6093;6491;7283;8924;9696;9738;9786;9814;10101;10210;10426;22832;25776;25886;25914;29105;49856;51175;55722;55755;57519;57787;80184;80351;84131;84984;85302;85459;90141;114791;126731;134359;145508;146057;152206;163786;285331	geneontology_Cellular_Component_noRedundant	CEP290;CDK5RAP2;CEP128;SASS6;CCDC13;TTBK2;STARD9;STIL;CEP78;WRAP73;CROCC;TNKS2;KIF2A;ROCK1;MARK4;CEP295;FBF1;CEP72;CFAP20;CEP19;NEK1;CCSAP;CBY1;CCDC66;RTTN;TUBGCP3;NUBP2;NUBP1;CCNF;TUBE1;HERC2;TUBG1;BRCA1;TUBGCP5;POC5;SFI1;POC1A;CEP162;PCNT;KIAA0586;TOPORS;EFCAB11;CCP110	NO
GO:0043462	regulation of ATPase activity	55	21	10.0037	2.09922	0.000374835	0.0290929	483;1266;1660;3301;3337;5216;5867;7114;7168;7266;8655;9024;9104;10049;10294;10598;11345;23234;64089;93974;151194	geneontology_Biological_Process_noRedundant	TMSB4X;RGN;DNAJA1;DNAJB6;CNN3;DNAJB1;TPM1;DNAJC9;DYNLL1;RAB4A;AHSA1;DNAJA2;DNAJC7;PFN1;ATP1B3;ATP5IF1;GABARAPL2;METTL21A;SNX16;DHX9;BRSK2	YES
GO:0051087	chaperone binding	67	24	12.1863	1.96942	0.000450397	0.0310557	274;329;477;1027;1080;1191;2580;3301;3312;3329;3337;5621;6647;6767;6904;9532;10049;10294;10598;10728;10963;26520;55664;80273	geneontology_Molecular_Function_noRedundant	SOD1;TBCD;ATP1A2;HSPA8;CLU;DNAJA1;TIMM9;PTGES3;DNAJB6;DNAJB1;HSPD1;BIRC2;GAK;GRPEL1;CDC37L1;STIP1;BIN1;BAG2;PRNP;CDKN1B;AHSA1;ST13;DNAJA2;CFTR	NO
GO:0008536	Ran GTPase binding	31	14	5.63845	2.48295	0.000489077	0.0310557	1104;1434;3843;5903;5905;7514;8498;10048;11260;23039;51194;55705;64901;729857	geneontology_Molecular_Function_noRedundant	RANBP9;IPO5;XPO1;XPOT;RCC1;RANBP2;RANBP3;CSE1L;RANBP17;IPO11;RANGAP1;IPO9;XPO7;RGPD2	NO
GO:0034470	ncRNA processing	311	80	56.5664	1.41427	0.000492458	0.0310557	16;1653;2483;3181;4686;4809;5073;5394;6125;6301;8270;8568;8575;8780;9092;9097;9326;9775;10412;10556;10775;11062;11102;11103;11340;22928;23195;23318;23536;25917;27043;27292;27341;28987;29102;51002;51096;51493;51575;51602;51692;51728;54802;54881;54920;54973;55039;55140;55250;55272;55505;55656;55661;55781;56915;57109;57418;57505;57508;57602;60487;64172;65123;79670;80746;81556;81627;84154;84705;92856…	geneontology_Biological_Process_noRedundant	TSEN15;NOP58;DDX1;POP4;AARS2;TUT4;INTS14;ZNHIT3;RPP30;MDN1;RPL5;TRMT12;TPRKB;LAGE3;INTS11;RRP7A;HNRNPA2B1;WDR18;DIMT1;FRG1;EXOSC10;USP36;NOB1;NUDT16;METTL2A;THUMPD3;SARS;IMP3;TSEN2;EXOSC5;ELP2;RPF2;INTS3;USP14;RIOK2;GTPBP3;NCBP1;TUT7;ELP3;RRP1;DUS2;TEX10;BUD23;TRMT1L;NOP10;OSGEPL1;LIN28B;REXO4;INTS2;TRMT11;EXOSC8;DROSHA;RTCB;TYW5;CPSF3;PARN;DPH3;DUS4L;RPP14;SRFBP1;PRKRA;EIF4A3;KRR1;TRIT1;SART1;PO…	NO
GO:0000075	cell cycle checkpoint	148	43	26.9191	1.59738	0.000762081	0.0424126	472;672;1027;1432;1739;1763;2956;3265;3276;4849;5810;5934;7040;7155;7175;8451;8555;8883;9125;9735;9984;10116;11073;25906;25949;26058;51065;51143;51149;51322;51343;51451;54465;55055;55755;55795;57646;65123;79621;79858;80279;84142;84444	geneontology_Biological_Process_noRedundant	CDK5RAP2;CDC14B;TOP2B;NAE1;ATM;DNA2;WAC;RPS27L;ZWILCH;PCID2;THOC1;CDK5RAP3;HRAS;SYF2;RBL2;GIGYF2;DOT1L;ANAPC15;FZR1;TGFB1;FEM1B;INTS3;ABRAXAS1;MAPK14;TPR;RNASEH2B;CDKN1B;CNOT3;DYNC1LI1;NEK11;TOPBP1;MSH6;KNTC1;BRCA1;ETAA1;DLG1;CNOT9;LCMT1;USP28;RAD1;CUL4A;PRMT1;MRNIP	NO
GO:0032200	telomere organization	110	34	20.0074	1.69937	0.000803751	0.0424126	472;1763;3020;3181;3320;3326;5073;5394;5425;5557;5889;5982;5985;6117;6119;7014;7203;7486;8550;9937;10576;10728;22948;23137;23649;51548;54386;54464;55183;55505;64421;79618;80351;84444	geneontology_Biological_Process_noRedundant	RIF1;HSP90AA1;RFC5;SIRT6;POLA2;ATM;DNA2;XRN1;PTGES3;TNKS2;HNRNPA2B1;EXOSC10;RFC2;HSP90AB1;DOT1L;RPA3;RPA1;CCT3;POLD2;NOP10;TERF2IP;H3F3A;WRN;SMC5;MAPKAPK5;DCLRE1A;CCT5;PARN;CCT2;PRIM1;DCLRE1C;TERF2;RAD51C;HMBOX1	NO
GO:0006301	postreplication repair	43	17	7.82108	2.17361	0.000836485	0.0424126	672;5425;5427;5429;5982;5985;6117;6119;7314;7316;7319;7353;11201;51455;55666;56852;199990	geneontology_Biological_Process_noRedundant	RFC5;UBB;UBC;FAAP20;RAD18;UFD1;RFC2;RPA3;RPA1;POLE2;NPLOC4;REV1;POLD2;POLH;BRCA1;POLI;UBE2A	NO
GO:0140097	catalytic activity, acting on DNA	140	41	25.464	1.61012	0.000840686	0.0424126	1653;1660;1677;1763;3978;3980;3981;4175;5423;5425;5427;5428;5429;5810;5889;6594;6832;7014;7150;7155;7486;8607;9400;9937;10146;10721;10728;10856;11201;22907;22909;23649;51567;54108;55218;57697;64421;64863;84083;121642;284131	geneontology_Molecular_Function_noRedundant	ALKBH2;TOP2B;POLA2;FANCM;LIG1;DFFB;DDX1;ZRANB3;DNA2;SUPV3L1;LIG3;RUVBL2;PTGES3;G3BP1;RECQL5;ENDOV;METTL4;FAN1;CHRAC1;POLE2;RUVBL1;POLB;POLQ;POLD2;POLG;TDP2;POLH;SMARCA1;WRN;DCLRE1A;DCLRE1C;LIG4;MCM6;TERF2;RAD51C;RAD1;POLI;TOP1;DHX30;EXD2;DHX9	YES
GO:0006260	DNA replication	198	54	36.0133	1.49944	0.000940117	0.044743	472;672;1660;1763;1877;2956;3265;3978;3980;3981;4172;4175;4673;5423;5425;5427;5428;5429;5557;5931;5982;5985;6117;6119;7014;7150;7270;7486;7884;8317;9400;9984;10721;10919;10926;11169;11177;11201;23594;23649;51053;51455;54465;56953;57418;57697;59343;80174;84083;84289;84897;157777;201254;253714	geneontology_Biological_Process_noRedundant	RFC5;SENP2;POLA2;FANCM;LIG1;E4F1;ATM;ING5;ZRANB3;MMS22L;DNA2;LIG3;DBF4B;RECQL5;THOC1;WDR18;NAP1L1;RFC2;HRAS;CDC7;TBRG1;RPA3;RPA1;POLE2;DBF4;REV1;WDHD1;POLB;POLQ;POLD2;POLG;ORC6;BAZ1A;POLH;CENPX;MSH6;WRN;NT5M;BRCA1;TTF1;EHMT2;GMNN;MCM3;ETAA1;PRIM1;MCMDC2;SLBP;LIG4;MCM6;TERF2;POLI;RBBP7;TOP1;DHX9	NO
GO:0044455	mitochondrial membrane part	176	49	32.0119	1.53068	0.000975566	0.044743	291;498;506;514;521;1327;1329;1349;1374;3329;4697;4700;4705;4706;4713;4715;4716;4719;4725;4728;4976;5250;6389;6622;7381;7385;7386;9556;10452;10651;11315;23530;25874;27089;54539;55735;55744;79133;79944;80273;90871;92609;120892;139322;139341;285521;374291;440567;100287932	geneontology_Cellular_Component_noRedundant	NDUFA10;NDUFA4;UQCRC2;NDUFB11;SNCA;MTX2;UQCRQ;NDUFB9;COX5B;OPA1;ATP5F1E;ATP5MPL;SLC25A4;NDUFS5;SLC25A3;COX4I1;NDUFS1;L2HGDH;ATP5F1A;FUNDC1;NDUFB7;HSPD1;ATP5F1B;COX7B;DMAC1;NDUFAF5;GRPEL1;NDUFB10;MPC2;DNAJC11;LRRK2;NDUFA6;NDUFAB1;TIMM23;PARK7;TIMM50;NNT;NDUFS7;UQCRB;COA1;SDHA;NDUFS8;UQCRFS1;COX18;APOOL;UQCRHL;TOMM40;CPT1A;ATP5ME	NO

## Sheet: Exc-upper frontal down-reg.
geneSet	description	size	overlap	expect	enrichmentRatio	pValue	FDR	overlapId	database	userId	Affinity
GO:0097060	synaptic membrane	346	54	20.0489	2.69341	1.39941e-11	1.41201e-08	320;493;613;775;1139;1268;1496;1756;2045;2048;2567;2743;2899;2900;2903;2912;3092;3751;3752;4916;4985;5138;5802;6538;6547;7732;8829;9148;9231;10369;11178;22986;22997;23237;23380;23426;55906;57451;57497;57502;57528;57689;58489;58512;59283;64084;64506;79953;84966;85461;146395;386617;440073;729993	geneontology_Cellular_Component_noRedundant	KCND3;BCR;ATP2B4;LRFN2;GRIN2A;CLSTN2;DLGAP3;CHRNA7;GRIK3;IGSF21;IGSF9B;GSG1L;CACNG2;SHISA9;PDE2A;NLGN4X;NRP1;NTRK3;TANC1;RNF112;PTPRS;EPHA7;CPEB1;LZTS1;GRIK4;ARC;NEURL1;LRRC4C;SRGAP2;KCTD8;CTNNA2;HIP1;SYNDIG1;APBA1;CNR1;TENM2;GRIP1;ABHD17C;SORCS3;EPHB2;ZC4H2;KCTD16;SLC8A3;CACNA1C;SLC6A11;OPRD1;DLG5;GABRG3;IQSEC3;DMD;GLRB;CACNG8;GRM2;KCND2	NO
GO:0097485	neuron projection guidance	177	33	10.2562	3.21755	1.65294e-09	6.73453e-07	627;1600;1946;2044;2045;2048;2534;2675;4684;4756;4983;5362;5727;5747;6586;8660;8829;9846;10507;10512;10818;23191;23654;54437;55816;56896;57453;57688;64855;64919;91584;219699;494470	geneontology_Biological_Process_noRedundant	SLIT3;SEMA5B;PTK2;FAM129B;PLXNA4;NCAM1;NRP1;FRS2;IRS2;UNC5B;GFRA2;ZSWIM6;EPHA7;SEMA3C;BCL11B;FYN;RNF165;DPYSL5;BDNF;SEMA4D;NEO1;DOK5;DSCAML1;CYFIP1;PLXNA2;PLXNB2;EPHB2;DAB1;GAB2;OPHN1;PTCH1;EFNA5;EPHA5	NO
GO:0061564	axon development	362	51	20.9761	2.43134	2.23075e-09	6.73453e-07	25;596;627;1009;1268;1496;1600;1946;2044;2045;2048;2534;2675;4135;4684;4756;4916;4983;5362;5604;5727;5747;5802;6586;7476;8660;8829;9839;9846;10507;10512;10818;23105;23191;23242;23654;54437;55816;56896;56963;57453;57688;57689;64855;64919;91584;146760;203228;219699;349667;494470	geneontology_Biological_Process_noRedundant	SLIT3;FSTL4;WNT7A;SEMA5B;PTK2;FAM129B;ZEB2;PLXNA4;NCAM1;NRP1;NTRK3;FRS2;IRS2;UNC5B;GFRA2;ZSWIM6;COBL;PTPRS;EPHA7;SEMA3C;BCL11B;FYN;LRRC4C;RNF165;DPYSL5;ABL1;CTNNA2;BDNF;RTN4RL2;SEMA4D;CDH11;CNR1;NEO1;DOK5;DSCAML1;CYFIP1;PLXNA2;PLXNB2;EPHB2;DAB1;GAB2;OPHN1;RTN4RL1;PTCH1;MAP6;EFNA5;RGMA;C9orf72;EPHA5;MAP2K1;BCL2	YES
GO:0098742	cell-cell adhesion via plasma-membrane adhesion molecules	127	27	7.359	3.66897	2.66978e-09	6.73453e-07	90;1004;1009;1600;1946;5097;5099;5793;5801;5802;10893;22997;23654;23705;26011;27328;28316;57451;57453;57689;64084;64405;79633;84623;84966;120114;221935	geneontology_Biological_Process_noRedundant	SDK1;PCDH1;CLSTN2;IGSF21;IGSF9B;CDH20;FAT4;ACVR1;PTPRS;LRRC4C;CDH22;KIRREL3;PTPRG;CDH11;MMP24;DSCAML1;TENM2;PCDH7;PLXNB2;CADM1;DAB1;FAT3;EFNA5;PCDH11X;CDH6;PTPRR;TENM4	NO
GO:0010975	regulation of neuron projection development	385	50	22.3088	2.24127	4.9373e-08	9.96346e-06	25;27;411;627;1268;1600;1946;2045;2048;2185;2534;4135;4690;4916;5362;5604;5747;5793;5802;7225;7476;8829;9148;9231;9839;10507;10512;23105;23191;23237;23242;23426;23613;23654;51760;53335;54437;56963;57118;57154;57688;57689;91584;91752;116983;146760;153090;221935;349667;653464	geneontology_Biological_Process_noRedundant	FSTL4;WNT7A;SDK1;SEMA5B;DAB2IP;PTK2;ZEB2;SRGAP2C;PLXNA4;TRPC6;NRP1;NTRK3;ZSWIM6;COBL;PTPRS;EPHA7;SMURF1;SEMA3C;FYN;ARC;BCL11A;NEURL1;LRRC4C;SYT17;ABL1;PTPRG;CAMK1D;BDNF;PTK2B;RTN4RL2;SEMA4D;CNR1;ZMYND8;CYFIP1;PLXNA2;ABL2;GRIP1;PLXNB2;EPHB2;DAB1;ARSB;RTN4RL1;MAP6;DLG5;ACAP3;EFNA5;ZNF804A;RGMA;NCK1;MAP2K1	YES
GO:0050808	synapse organization	308	42	17.847	2.35333	1.58578e-07	2.66675e-05	25;40;627;1139;1496;1946;2045;2048;2119;2534;2743;4204;4916;4983;5747;5802;7476;8829;8927;9148;9231;10369;22997;23191;23237;23544;23613;55906;57497;57502;57689;58489;58512;64084;79953;84623;84966;85461;91752;153090;221935;387804	geneontology_Biological_Process_noRedundant	WNT7A;SDK1;LRFN2;DAB2IP;CLSTN2;DLGAP3;CHRNA7;IGSF21;IGSF9B;PTK2;CACNG2;NLGN4X;NRP1;NTRK3;TANC1;SEZ6L;PTPRS;EPHA7;VSTM5;FYN;ARC;NEURL1;LRRC4C;KIRREL3;ETV5;ABL1;CTNNA2;BDNF;SYNDIG1;ZMYND8;CYFIP1;ABHD17C;EPHB2;ZC4H2;BSN;OPHN1;DLG5;MECP2;EFNA5;ZNF804A;ASIC2;GLRB	YES
GO:0022803	passive transmembrane transporter activity	237	34	13.7329	2.4758	7.63953e-07	0.000110118	40;596;775;777;1139;1268;2185;2567;2743;2899;2900;2903;3751;3752;3763;3775;3781;3782;3786;5138;7223;7225;10369;30818;30819;54207;56479;56659;57419;57719;59283;80228;117155;123041	geneontology_Molecular_Function_noRedundant	KCND3;KCNK1;GRIN2A;CHRNA7;GRIK3;CACNG2;TRPC6;PDE2A;SLC24A3;SLC24A4;ORAI2;GRIK4;KCNN3;KCNIP3;PTK2B;KCNIP2;CNR1;CACNA1E;KCNJ6;KCNK10;ANO8;CACNA1C;CATSPER2;TRPC4;KCNQ3;KCNQ5;GABRG3;KCNN2;KCNK13;ASIC2;GLRB;CACNG8;KCND2;BCL2	YES
GO:0050769	positive regulation of neurogenesis	318	40	18.4265	2.17079	2.58979e-06	0.000326637	27;411;596;627;1268;1600;1620;1946;2048;2119;2185;2534;4135;4690;4916;5362;5604;7225;7732;8829;8835;9148;9231;9839;10507;23060;23191;23242;23426;23613;23654;26011;51760;55906;57118;57154;91584;91752;153090;653464	geneontology_Biological_Process_noRedundant	BRINP1;DAB2IP;SOCS2;ZEB2;SRGAP2C;PLXNA4;TRPC6;NRP1;NTRK3;ZNF609;RNF112;COBL;SMURF1;FYN;NEURL1;SYT17;ETV5;CAMK1D;BDNF;PTK2B;SEMA4D;CNR1;ZMYND8;CYFIP1;PLXNA2;ABL2;GRIP1;PLXNB2;EPHB2;DAB1;ZC4H2;ARSB;MAP6;DLG5;EFNA5;ZNF804A;NCK1;TENM4;MAP2K1;BCL2	NO
GO:0097305	response to alcohol	129	22	7.47489	2.94319	4.22446e-06	0.000473609	108;111;1268;1788;1946;2185;2309;2534;2903;2934;3624;4255;4916;4968;5562;5581;5727;6586;7049;23514;54331;57476	geneontology_Biological_Process_noRedundant	SLIT3;GRIN2A;GSN;FOXO3;GRAMD1B;NTRK3;ADCY5;FYN;PRKCE;TGFBR3;MGMT;GNG2;PTK2B;CNR1;PTCH1;DNMT3A;PRKAA1;EFNA5;SPIDR;OGG1;ADCY2;INHBA	YES
GO:0046873	metal ion transmembrane transporter activity	263	34	15.2395	2.23104	8.17546e-06	0.000824904	40;308;493;775;777;1139;1268;2899;2900;2903;3751;3752;3763;3775;3781;3782;3786;5138;6538;6547;7223;7225;9497;10369;30818;30819;54207;56479;56659;57419;59283;80228;117155;123041	geneontology_Molecular_Function_noRedundant	KCND3;ATP2B4;KCNK1;GRIN2A;SLC4A7;CHRNA7;GRIK3;CACNG2;ANXA5;TRPC6;PDE2A;SLC24A3;SLC24A4;ORAI2;GRIK4;KCNN3;KCNIP3;KCNIP2;CNR1;CACNA1E;KCNJ6;KCNK10;SLC8A3;CACNA1C;SLC6A11;CATSPER2;TRPC4;KCNQ3;KCNQ5;KCNN2;KCNK13;ASIC2;CACNG8;KCND2	NO
GO:0098984	neuron to neuron synapse	311	38	18.0209	2.10867	9.22092e-06	0.00084581	613;775;1496;1600;2045;2185;2534;2900;2903;3751;4985;5332;5727;5802;7732;8927;9148;9231;10369;11069;11178;22986;22997;23237;23380;53335;57502;57689;58489;58512;59283;64084;64506;79953;85461;146395;440073;729993	geneontology_Cellular_Component_noRedundant	BCR;GRIN2A;CLSTN2;DLGAP3;IGSF9B;GSG1L;CACNG2;SHISA9;NLGN4X;TANC1;RNF112;PTPRS;RAPGEF4;EPHA7;CPEB1;LZTS1;GRIK4;FYN;ARC;BCL11A;NEURL1;LRRC4C;SRGAP2;CTNNA2;SYNDIG1;PTK2B;PLCB4;ABHD17C;SORCS3;DAB1;BSN;PTCH1;CACNA1C;OPRD1;DLG5;IQSEC3;CACNG8;KCND2	NO
GO:0099177	regulation of trans-synaptic signaling	316	38	18.3106	2.0753	1.3358e-05	0.00102744	25;320;613;627;766;1009;1139;1268;2048;2185;2534;2899;2900;2903;2912;3269;4204;4885;4983;5332;5581;5802;6547;7476;9148;10369;22986;22997;23191;23237;23467;23613;57497;57502;57689;59283;64084;729993	geneontology_Biological_Process_noRedundant	BCR;WNT7A;LRFN2;GRIN2A;CLSTN2;CHRNA7;GRIK3;IGSF9B;CACNG2;SHISA9;NLGN4X;PTPRS;NPTX2;GRIK4;FYN;HRH1;ARC;PRKCE;NEURL1;LRRC4C;NPTXR;ABL1;BDNF;APBA1;PTK2B;CDH11;CNR1;ZMYND8;CYFIP1;PLCB4;SORCS3;CA7;EPHB2;SLC8A3;OPHN1;MECP2;CACNG8;GRM2	NO
GO:0050803	regulation of synapse structure or activity	180	26	10.4301	2.49279	1.36307e-05	0.00102744	25;40;627;1496;1946;2045;2048;2119;2534;4204;4916;5747;5802;7476;9148;9231;23191;23237;23613;57497;58489;64084;79953;91752;153090;387804	geneontology_Biological_Process_noRedundant	WNT7A;LRFN2;DAB2IP;CLSTN2;PTK2;NTRK3;PTPRS;EPHA7;VSTM5;FYN;ARC;NEURL1;ETV5;ABL1;CTNNA2;BDNF;SYNDIG1;ZMYND8;CYFIP1;ABHD17C;EPHB2;DLG5;MECP2;EFNA5;ZNF804A;ASIC2	NO
GO:0099572	postsynaptic specialization	305	37	17.6732	2.09357	1.42559e-05	0.00102744	613;775;1496;1600;2045;2185;2534;2903;3751;3752;4985;5332;5727;5802;7732;8927;9148;9231;10369;11178;22986;22997;23237;23380;53335;57502;57689;58489;58512;59283;64084;64506;79953;85461;146395;440073;729993	geneontology_Cellular_Component_noRedundant	KCND3;BCR;GRIN2A;CLSTN2;DLGAP3;IGSF9B;GSG1L;CACNG2;SHISA9;NLGN4X;TANC1;RNF112;PTPRS;EPHA7;CPEB1;LZTS1;FYN;ARC;BCL11A;NEURL1;LRRC4C;SRGAP2;CTNNA2;SYNDIG1;PTK2B;PLCB4;ABHD17C;SORCS3;DAB1;BSN;PTCH1;CACNA1C;OPRD1;DLG5;IQSEC3;CACNG8;KCND2	YES
GO:0010721	negative regulation of cell development	204	28	11.8208	2.36871	1.7005e-05	0.00114387	596;1600;1620;1946;2045;2048;2309;4241;4916;5087;5747;5793;5802;7225;7476;8829;10507;10512;23105;23380;53335;54437;56963;57540;85458;146760;349667;653464	geneontology_Biological_Process_noRedundant	FSTL4;BRINP1;WNT7A;SEMA5B;DISP3;PTK2;FOXO3;DIXDC1;PBX1;SRGAP2C;TRPC6;NRP1;NTRK3;PTPRS;EPHA7;SEMA3C;BCL11A;SRGAP2;PTPRG;RTN4RL2;MELTF;SEMA4D;EPHB2;DAB1;RTN4RL1;EFNA5;RGMA;BCL2	NO
GO:0043025	neuronal cell body	357	41	20.6863	1.98198	1.86357e-05	0.00117522	25;40;775;1600;1620;2044;2045;2048;2185;2899;3751;3752;3775;3781;3782;4642;4885;5126;5136;5562;5802;6547;8829;9148;22997;23191;23237;23242;23467;23544;56896;57154;85461;91752;143187;146713;146760;153090;203228;349565;349667	geneontology_Cellular_Component_noRedundant	KCND3;BRINP1;KCNK1;DAB2IP;GRIK3;IGSF9B;NRP1;TANC1;SEZ6L;COBL;PTPRS;EPHA7;NPTX2;SMURF1;MYO1D;KCNN3;ARC;NEURL1;NPTXR;DPYSL5;ABL1;VTI1A;PTK2B;RTN4RL2;PCSK2;NMNAT3;CYFIP1;RBFOX3;EPHB2;DAB1;SLC8A3;RTN4RL1;CACNA1C;PDE1A;PRKAA1;ZNF804A;KCNN2;C9orf72;ASIC2;EPHA5;KCND2	NO
GO:0071526	semaphorin-plexin signaling pathway	29	9	1.6804	5.35586	2.42692e-05	0.00137163	4684;5362;8829;9855;10507;10512;23654;54437;91584	geneontology_Biological_Process_noRedundant	SEMA5B;PLXNA4;NCAM1;NRP1;SEMA3C;SEMA4D;PLXNA2;PLXNB2;FARP2	NO
GO:0043235	receptor complex	208	28	12.0525	2.32316	2.44692e-05	0.00137163	90;1139;2044;2045;2048;2185;2567;2675;2899;2900;2903;3667;3696;4088;4306;4916;5362;7010;7049;8829;10369;23654;57528;59283;91584;130399;386617;729993	geneontology_Cellular_Component_noRedundant	SMAD3;GRIN2A;CHRNA7;GRIK3;CACNG2;PLXNA4;SHISA9;NRP1;NTRK3;GFRA2;ACVR1;EPHA7;GRIK4;TGFBR3;ITGB8;KCTD8;PTK2B;PLXNA2;PLXNB2;NR3C2;TEK;EPHB2;ACVR1C;KCTD16;IRS1;GABRG3;EPHA5;CACNG8	NO
GO:0001101	response to acid chemical	187	26	10.8357	2.39948	2.70068e-05	0.0014342	27;493;1373;1620;1788;1958;2185;2534;2743;2934;3141;4255;4916;4968;5155;5562;5581;5727;7049;9148;53335;54331;64506;80310;84861;352954	geneontology_Biological_Process_noRedundant	BRINP1;ATP2B4;GSN;PDGFB;NTRK3;CPEB1;FYN;BCL11A;PRKCE;NEURL1;TGFBR3;MGMT;GNG2;HLCS;PTK2B;ABL2;PTCH1;PDGFD;EGR1;DNMT3A;PRKAA1;OGG1;CPS1;CASTOR3;GLRB;KLHL22	NO
GO:0016358	dendrite development	189	26	10.9516	2.37408	3.25768e-05	0.0016435	1139;1496;1600;2048;2534;4135;4204;5802;7225;7476;8829;9148;9231;10507;23105;23191;23237;23242;23380;23426;23613;53335;57118;153090;221935;653464	geneontology_Biological_Process_noRedundant	FSTL4;WNT7A;SDK1;DAB2IP;CHRNA7;SRGAP2C;TRPC6;NRP1;COBL;PTPRS;FYN;ARC;BCL11A;NEURL1;SRGAP2;CAMK1D;CTNNA2;SEMA4D;ZMYND8;CYFIP1;GRIP1;EPHB2;DAB1;MAP6;DLG5;MECP2	NO
GO:1903034	regulation of response to wounding	61	13	3.53464	3.67789	3.60804e-05	0.00173358	308;3818;4088;4916;5155;5581;5604;5802;6431;55966;56963;84959;146760	geneontology_Biological_Process_noRedundant	SMAD3;PDGFB;AJAP1;ANXA5;NTRK3;PTPRS;PRKCE;KLKB1;UBASH3B;RTN4RL1;RGMA;SRSF6;MAP2K1	NO
GO:0034765	regulation of ion transmembrane transport	272	33	15.761	2.09377	4.14605e-05	0.00190153	25;40;493;775;777;1756;1804;2048;2185;2257;2534;3751;3752;3763;3781;3786;5581;7225;8660;10369;11060;23237;30818;30819;54207;56479;56659;57214;59283;84959;117155;146395;729993	geneontology_Biological_Process_noRedundant	KCND3;ATP2B4;FGF12;GSG1L;CACNG2;SHISA9;TRPC6;IRS2;FYN;CEMIP;ARC;PRKCE;ABL1;WWP2;DPP6;KCNIP3;PTK2B;KCNIP2;CACNA1E;KCNJ6;UBASH3B;KCNK10;EPHB2;CACNA1C;CATSPER2;KCNQ3;KCNQ5;KCNN2;KCNK13;ASIC2;DMD;CACNG8;KCND2	NO
GO:0001655	urogenital system development	161	23	9.32913	2.4654	5.07974e-05	0.00222846	367;596;1958;2045;2048;4088;4092;4326;5087;5155;5727;7010;8100;8829;9231;9420;10818;26249;79633;80310;84623;168667;170690	geneontology_Biological_Process_noRedundant	SMAD3;ADAMTS16;PBX1;PDGFB;FAT4;NRP1;FRS2;EPHA7;KIRREL3;BMPER;AR;MMP17;TEK;EPHB2;PTCH1;PDGFD;EGR1;DLG5;IFT88;SMAD7;CYP7B1;KLHL3;BCL2	NO
GO:0003013	circulatory system process	232	29	13.4432	2.15722	7.04107e-05	0.0028836	40;147;367;493;613;775;1268;1373;1756;1760;2257;2534;2784;3269;3752;3775;3781;4088;4092;4204;5138;5155;6446;6547;7010;7139;23576;30819;170690	geneontology_Biological_Process_noRedundant	SMAD3;KCND3;BCR;ATP2B4;KCNK1;ADAMTS16;FGF12;GNB3;PDGFB;SGK1;ADRA1B;PDE2A;FYN;HRH1;DDAH1;KCNIP2;CNR1;AR;TEK;SLC8A3;CACNA1C;MECP2;KCNN2;DMPK;CPS1;ASIC2;TNNT2;DMD;SMAD7	NO
GO:0001763	morphogenesis of a branching structure	83	15	4.80943	3.11887	7.14469e-05	0.0028836	25;90;367;596;2045;2119;5087;5727;8829;9231;10512;10818;53335;79633;170690	geneontology_Biological_Process_noRedundant	ADAMTS16;PBX1;FAT4;NRP1;FRS2;ACVR1;EPHA7;SEMA3C;BCL11A;ETV5;ABL1;AR;PTCH1;DLG5;BCL2	NO
GO:0002009	morphogenesis of an epithelium	257	31	14.8918	2.08168	7.88931e-05	0.00306166	25;90;367;596;1427;2045;2119;3488;4088;4983;5087;5727;5898;7476;8829;9231;9420;9645;9839;10512;10818;23242;23654;23671;26249;51339;55966;57154;79633;92344;170690	geneontology_Biological_Process_noRedundant	SMAD3;WNT7A;ADAMTS16;PBX1;ZEB2;FAT4;AJAP1;IGFBP5;NRP1;TMEFF2;FRS2;ACVR1;COBL;EPHA7;RALA;SMURF1;SEMA3C;GORAB;ETV5;ABL1;AR;PLXNB2;OPHN1;PTCH1;DLG5;DACT1;CRYGS;MICAL2;CYP7B1;KLHL3;BCL2	YES
GO:0098589	membrane region	191	25	11.0675	2.25887	0.000105163	0.00392999	108;147;493;1139;1268;1756;1946;2185;2534;2824;3667;3751;4642;4985;5727;7010;7223;8871;23180;23237;23426;79180;146760;219699;349667	geneontology_Cellular_Component_noRedundant	ATP2B4;RFTN1;CHRNA7;ADRA1B;EFHD2;UNC5B;MYO1D;FYN;ARC;PTK2B;RTN4RL2;CNR1;GRIP1;TEK;SYNJ2;RTN4RL1;PTCH1;OPRD1;EFNA5;IRS1;TRPC4;GPM6B;ADCY2;DMD;KCND2	NO
GO:0019216	regulation of lipid metabolic process	241	29	13.9647	2.07666	0.000139317	0.0050204	887;1268;1958;2185;2274;2784;3667;5155;5562;5581;5747;7010;8660;8776;8835;8897;9306;9612;9619;10464;51422;55066;55512;57540;64919;79602;80207;153090;340895	geneontology_Biological_Process_noRedundant	DAB2IP;DISP3;PTK2;GNB3;SOCS2;PDGFB;PDPR;ABCG1;IRS2;FHL2;BCL11B;PRKCE;PIBF1;CCKBR;NCOR2;PTK2B;CNR1;MALRD1;SMPD3;TEK;MTMR1;SOCS6;EGR1;PRKAA1;OPA3;IRS1;PRKAG2;ADIPOR2;MTMR3	YES
GO:0051961	negative regulation of nervous system development	198	25	11.4731	2.17901	0.000187576	0.00652634	1600;1620;2045;2048;2309;4916;5087;5747;5793;5802;7225;7476;8829;10507;10512;23105;23380;53335;54437;56963;57540;85458;146760;349667;653464	geneontology_Biological_Process_noRedundant	FSTL4;BRINP1;WNT7A;SEMA5B;DISP3;PTK2;FOXO3;DIXDC1;PBX1;SRGAP2C;TRPC6;NRP1;NTRK3;PTPRS;EPHA7;SEMA3C;BCL11A;SRGAP2;PTPRG;RTN4RL2;SEMA4D;EPHB2;DAB1;RTN4RL1;RGMA	YES
GO:0031532	actin cytoskeleton reorganization	63	12	3.65053	3.28719	0.000223576	0.00748651	25;27;2185;2934;4627;4916;5898;7010;8829;9855;29780;221692	geneontology_Biological_Process_noRedundant	GSN;NRP1;NTRK3;RALA;ABL1;PTK2B;ABL2;TEK;FARP2;MYH9;PHACTR1;PARVB	NO
GO:0030258	lipid modification	189	24	10.9516	2.19146	0.000230012	0.00748651	1268;1608;1632;2108;2534;3667;5155;5562;6483;7941;8660;8776;8835;8871;8897;9306;9542;9619;10818;51102;51422;54886;55613;79602	geneontology_Biological_Process_noRedundant	NRG2;PLPPR1;SOCS2;PDGFB;ABCG1;FRS2;IRS2;DGKG;FYN;ST3GAL2;ETFA;ECI1;CNR1;MTMR8;MTMR1;SYNJ2;MECR;PLA2G7;SOCS6;PRKAA1;IRS1;PRKAG2;ADIPOR2;MTMR3	NO
GO:0030900	forebrain development	238	28	13.7909	2.03033	0.000264849	0.00813814	493;1600;2044;2048;2534;3624;3912;4642;4983;5802;6547;6586;7476;8829;9839;10818;23380;25911;64919;79633;84623;85458;91584;139411;146760;153090;349667;653464	geneontology_Biological_Process_noRedundant	SLIT3;WNT7A;ATP2B4;DAB2IP;DIXDC1;ZEB2;SRGAP2C;FAT4;PLXNA4;NRP1;FRS2;PTPRS;LAMB1;MYO1D;BCL11B;FYN;SRGAP2;KIRREL3;RTN4RL2;EPHB2;DAB1;SLC8A3;OPHN1;RTN4RL1;PTCHD1;DPCD;INHBA;EPHA5	NO
GO:0022604	regulation of cell morphogenesis	350	37	20.2807	1.82439	0.000266163	0.00813814	25;627;1600;1946;2045;2048;2185;2534;4135;4241;4627;4916;5362;5604;5747;5802;7225;7476;8829;9839;10507;10512;23105;23191;23237;23426;23654;29780;51760;53335;54437;55171;57154;57381;57688;57689;91584	geneontology_Biological_Process_noRedundant	FSTL4;WNT7A;SEMA5B;PTK2;ZEB2;PLXNA4;TRPC6;NRP1;NTRK3;ZSWIM6;PTPRS;EPHA7;SMURF1;SEMA3C;FYN;ARC;BCL11A;LRRC4C;SYT17;ABL1;BDNF;PTK2B;MELTF;SEMA4D;CYFIP1;PLXNA2;GRIP1;TBCCD1;PLXNB2;EPHB2;DAB1;MYH9;PARVB;MAP6;EFNA5;RHOJ;MAP2K1	NO
GO:0042391	regulation of membrane potential	279	31	16.1666	1.91753	0.000352264	0.0104539	25;40;596;775;777;1139;1268;1756;2185;2257;2567;2743;2899;2903;3751;3752;3775;3781;3786;4092;4204;4916;4985;6547;7476;10369;11060;22997;23613;30819;57502	geneontology_Biological_Process_noRedundant	KCND3;WNT7A;KCNK1;GRIN2A;CHRNA7;GRIK3;IGSF9B;FGF12;CACNG2;NLGN4X;NTRK3;ABL1;WWP2;PTK2B;KCNIP2;CNR1;ZMYND8;CACNA1E;SLC8A3;CACNA1C;OPRD1;MECP2;KCNQ3;GABRG3;KCNN2;ASIC2;DMD;SMAD7;GLRB;KCND2;BCL2	NO
GO:0001503	ossification	195	24	11.2993	2.12403	0.000368876	0.0104802	90;596;1009;2185;2274;2824;3488;4088;4325;4330;4664;4665;5087;5727;5747;7010;10507;10766;22856;54880;57154;64131;79633;353500	geneontology_Biological_Process_noRedundant	SMAD3;BMP8A;PTK2;PBX1;FAT4;IGFBP5;ACVR1;SMURF1;FHL2;MN1;PTK2B;SEMA4D;CDH11;TOB2;TEK;XYLT1;PTCH1;BCOR;NAB1;CHSY1;MMP16;GPM6B;NAB2;BCL2	NO
GO:0099601	regulation of neurotransmitter receptor activity	40	9	2.3178	3.883	0.000373923	0.0104802	2048;2185;4885;10369;23237;23467;59283;146395;729993	geneontology_Biological_Process_noRedundant	GSG1L;CACNG2;SHISA9;NPTX2;ARC;NPTXR;PTK2B;EPHB2;CACNG8	NO
GO:0044309	neuron spine	150	20	8.69174	2.30104	0.000396196	0.0107897	40;320;2185;3751;3781;4983;4985;5747;6547;9148;11178;23191;23237;23380;23613;57451;58489;79953;91752;729993	geneontology_Cellular_Component_noRedundant	PTK2;SHISA9;LZTS1;ARC;NEURL1;SRGAP2;SYNDIG1;APBA1;PTK2B;ZMYND8;TENM2;CYFIP1;ABHD17C;SLC8A3;OPHN1;OPRD1;ZNF804A;KCNN2;ASIC2;KCND2	NO
GO:0051271	negative regulation of cellular component movement	173	22	10.0245	2.19463	0.000406352	0.0107897	596;613;753;2309;3488;4092;4204;5793;5801;7049;8829;9231;10507;10512;23380;23613;23671;54437;130399;153090;202243;653464	geneontology_Biological_Process_noRedundant	BCR;SEMA5B;DAB2IP;FOXO3;CCDC125;SRGAP2C;IGFBP5;NRP1;TMEFF2;SEMA3C;SRGAP2;TGFBR3;PTPRG;SEMA4D;ZMYND8;ACVR1C;DLG5;MECP2;PTPRR;SMAD7;LDLRAD4;BCL2	NO
GO:0007389	pattern specification process	197	24	11.4151	2.10247	0.000429294	0.0108612	90;367;2622;4088;5087;5362;5727;7476;8829;9645;9839;10512;10818;22856;23237;23242;23648;25911;28996;54880;57453;92344;130399;161582	geneontology_Biological_Process_noRedundant	SMAD3;WNT7A;PBX1;ZEB2;SSBP3;NRP1;FRS2;ACVR1;COBL;DNAAF4;SEMA3C;ARC;GORAB;GAS8;HIPK2;DSCAML1;AR;PLXNA2;ACVR1C;PTCH1;BCOR;CHSY1;DPCD;MICAL2	NO
GO:0031644	regulation of neurological system process	77	13	4.46176	2.91365	0.000430573	0.0108612	1139;2185;2257;2903;4885;4985;7476;22997;23467;23613;26011;57502;729993	geneontology_Biological_Process_noRedundant	WNT7A;GRIN2A;CHRNA7;IGSF9B;FGF12;SHISA9;NLGN4X;NPTX2;NPTXR;PTK2B;ZMYND8;OPRD1;TENM4	NO
GO:0003714	transcription corepressor activity	163	21	9.44502	2.22339	0.000458193	0.011276	862;1788;4204;4212;4601;4665;7088;7090;9612;10138;10766;23414;23429;23613;28996;30818;54880;57504;57713;221895;284252	geneontology_Molecular_Function_noRedundant	MTA3;TLE1;SFMBT2;JAZF1;KCNIP3;NCOR2;HIPK2;ZMYND8;TOB2;RYBP;ZFPM2;BCOR;MEIS2;DNMT3A;MECP2;RUNX1T1;YAF2;TLE3;MXI1;KCTD1;NAB2	NO
GO:0048638	regulation of developmental growth	199	24	11.531	2.08134	0.000498222	0.011625	25;367;596;627;1946;2045;4916;5727;5747;5802;7049;8829;8835;10507;10512;23105;23191;23286;23414;51760;53335;54437;57154;91584	geneontology_Biological_Process_noRedundant	FSTL4;SEMA5B;WWC1;PTK2;SOCS2;PLXNA4;NRP1;NTRK3;PTPRS;EPHA7;SMURF1;SEMA3C;BCL11A;SYT17;TGFBR3;ABL1;BDNF;SEMA4D;AR;CYFIP1;ZFPM2;PTCH1;EFNA5;BCL2	NO
GO:0048018	receptor ligand activity	109	16	6.316	2.53325	0.000509007	0.011625	627;1946;2045;2257;3624;5155;7476;9542;10507;10512;25817;53342;54437;80310;146433;353500	geneontology_Molecular_Function_noRedundant	NRG2;WNT7A;SEMA5B;BMP8A;FGF12;PDGFB;IL34;EPHA7;SEMA3C;BDNF;SEMA4D;PDGFD;EFNA5;IL17D;FAM19A5;INHBA	NO
GO:0031346	positive regulation of cell projection organization	285	31	16.5143	1.87716	0.00050957	0.011625	27;411;627;1268;1946;2185;2534;4135;4690;4916;5362;5604;5898;8829;9148;9231;9839;10507;10801;23191;23242;23426;23613;23654;51760;57118;57154;57451;91584;91752;153090	geneontology_Biological_Process_noRedundant	DAB2IP;ZEB2;PLXNA4;NRP1;NTRK3;COBL;RALA;SMURF1;FYN;NEURL1;SYT17;CAMK1D;BDNF;PTK2B;SEMA4D;CNR1;ZMYND8;TENM2;CYFIP1;PLXNA2;ABL2;GRIP1;PLXNB2;ARSB;MAP6;DLG5;EFNA5;ZNF804A;NCK1;SEPT9;MAP2K1	NO
GO:0003779	actin binding	273	30	15.819	1.89646	0.00052656	0.011625	25;27;800;1496;1756;2036;2317;2934;3092;4627;4642;4983;5581;5747;6645;7139;7225;9645;23191;23242;26249;27252;29780;51474;54221;57553;60312;84448;85458;221692	geneontology_Molecular_Function_noRedundant	GSN;PTK2;ABLIM2;DIXDC1;SNTG2;TRPC6;COBL;CALD1;AFAP1;MYO1D;PRKCE;LIMA1;ABL1;CTNNA2;HIP1;CYFIP1;ABL2;FLNB;MYH9;KLHL20;OPHN1;PHACTR1;PARVB;EPB41L1;MICAL3;MICAL2;TNNT2;DMD;KLHL3;SNTB2	NO
GO:0098978	glutamatergic synapse	311	33	18.0209	1.83121	0.000529981	0.011625	320;493;613;1009;1268;2045;2048;2185;2534;2899;2903;3092;3751;4885;4916;4983;5332;5802;7476;8829;8927;10369;22986;23237;23426;23467;57502;57689;58489;58512;64084;146395;729993	geneontology_Cellular_Component_noRedundant	BCR;WNT7A;ATP2B4;GRIN2A;CLSTN2;DLGAP3;GRIK3;GSG1L;CACNG2;SHISA9;NLGN4X;NRP1;NTRK3;PTPRS;EPHA7;NPTX2;FYN;ARC;LRRC4C;NPTXR;HIP1;APBA1;PTK2B;CDH11;CNR1;GRIP1;PLCB4;ABHD17C;SORCS3;EPHB2;BSN;OPHN1;KCND2	NO
GO:0048017	inositol lipid-mediated signaling	89	14	5.1571	2.71471	0.000553782	0.0118886	2534;2934;3667;4916;5155;5747;7010;8660;9846;10507;57605;80310;153090;219699	geneontology_Biological_Process_noRedundant	DAB2IP;GSN;PTK2;PDGFB;NTRK3;PITPNM2;IRS2;UNC5B;FYN;SEMA4D;TEK;GAB2;PDGFD;IRS1	NO
GO:0045926	negative regulation of growth	145	19	8.40201	2.26136	0.000683228	0.014362	596;2045;3488;3624;4088;5727;5747;5802;6586;8829;8835;9792;10507;10512;23105;23286;53335;54437;79602	geneontology_Biological_Process_noRedundant	SLIT3;SMAD3;FSTL4;SEMA5B;WWC1;PTK2;SOCS2;IGFBP5;NRP1;PTPRS;EPHA7;SEMA3C;BCL11A;SEMA4D;PTCH1;ADIPOR2;SERTAD2;INHBA;BCL2	NO
GO:0072507	divalent inorganic cation homeostasis	228	26	13.2114	1.96799	0.000701579	0.0144468	25;27;111;147;308;493;596;775;887;1139;1268;1756;1760;2185;2534;2903;4088;5581;6547;7223;7225;9290;57214;57419;84959;123041	geneontology_Biological_Process_noRedundant	GPR55;SMAD3;ATP2B4;GRIN2A;CHRNA7;ADRA1B;ANXA5;TRPC6;SLC24A3;SLC24A4;ADCY5;FYN;CEMIP;PRKCE;CCKBR;ABL1;PTK2B;CNR1;ABL2;UBASH3B;SLC8A3;CACNA1C;TRPC4;DMPK;DMD;BCL2	YES
GO:0007215	glutamate receptor signaling pathway	72	12	4.17203	2.87629	0.000799837	0.0156406	2048;2185;2534;2899;2900;2903;2912;10369;23237;59283;146395;729993	geneontology_Biological_Process_noRedundant	GRIN2A;GRIK3;GSG1L;CACNG2;SHISA9;GRIK4;FYN;ARC;PTK2B;EPHB2;CACNG8;GRM2	YES
GO:0071772	response to BMP	72	12	4.17203	2.87629	0.000799837	0.0156406	25;90;1958;4092;4756;7049;28996;56963;57154;168667;353500;494470	geneontology_Biological_Process_noRedundant	BMP8A;ACVR1;SMURF1;RNF165;TGFBR3;ABL1;BMPER;HIPK2;NEO1;EGR1;RGMA;SMAD7	NO
GO:0004713	protein tyrosine kinase activity	103	15	5.96833	2.51327	0.000821317	0.0156406	25;27;613;2044;2045;2048;2185;2534;4916;5604;5747;7010;8829;9542;57396	geneontology_Molecular_Function_noRedundant	NRG2;BCR;PTK2;NRP1;NTRK3;EPHA7;FYN;ABL1;PTK2B;ABL2;TEK;EPHB2;CLK4;EPHA5;MAP2K1	YES
GO:1990351	transporter complex	206	24	11.9367	2.01061	0.000821555	0.0156406	775;777;1139;1804;2185;2567;2743;2899;2900;2903;3751;3752;3763;3775;3786;7223;7225;10369;30818;30819;56479;59283;117155;729993	geneontology_Cellular_Component_noRedundant	KCND3;KCNK1;GRIN2A;CHRNA7;GRIK3;CACNG2;SHISA9;TRPC6;GRIK4;DPP6;KCNIP3;PTK2B;KCNIP2;CACNA1E;KCNJ6;CACNA1C;CATSPER2;TRPC4;KCNQ3;KCNQ5;GABRG3;GLRB;CACNG8;KCND2	NO
GO:0006022	aminoglycan metabolic process	93	14	5.38888	2.59794	0.000869666	0.0162499	411;2262;5155;6482;6483;9348;22856;26035;27087;50515;51363;57214;64131;90161	geneontology_Biological_Process_noRedundant	ST3GAL1;B3GAT1;PDGFB;CHST11;CEMIP;CHST15;ST3GAL2;GLCE;GPC5;ARSB;HS6ST2;XYLT1;NDST3;CHSY1	YES
GO:0016049	cell growth	321	33	18.6003	1.77416	0.000922137	0.016856	25;596;627;1946;2045;2185;3488;3624;4088;4241;4916;5802;6446;6586;8829;8835;9792;9839;10507;10512;23105;23191;23242;51760;53335;54437;57154;60676;79602;84861;91584;203228;728642	geneontology_Biological_Process_noRedundant	SLIT3;SMAD3;FSTL4;SEMA5B;SOCS2;SGK1;ZEB2;PLXNA4;IGFBP5;NRP1;NTRK3;COBL;PTPRS;EPHA7;SMURF1;SEMA3C;BCL11A;SYT17;ABL1;BDNF;PTK2B;MELTF;SEMA4D;CDK11A;CYFIP1;PAPPA2;EFNA5;ADIPOR2;SERTAD2;C9orf72;INHBA;KLHL22;BCL2	NO
GO:0019199	transmembrane receptor protein kinase activity	45	9	2.60752	3.45155	0.000935517	0.016856	90;2044;2045;2048;4916;7010;7049;8829;130399	geneontology_Molecular_Function_noRedundant	NRP1;NTRK3;ACVR1;EPHA7;TGFBR3;TEK;EPHB2;ACVR1C;EPHA5	NO
GO:0070371	ERK1 and ERK2 cascade	149	19	8.63379	2.20066	0.000955881	0.0169208	25;1139;2044;2045;2048;2185;4916;5155;5604;5801;7010;7049;8829;9290;10818;64762;80310;153090;168667	geneontology_Biological_Process_noRedundant	GPR55;DAB2IP;CHRNA7;PDGFB;NRP1;NTRK3;FRS2;EPHA7;GAREM1;TGFBR3;ABL1;PTK2B;BMPER;TEK;EPHB2;PDGFD;PTPRR;EPHA5;MAP2K1	NO
GO:0031345	negative regulation of cell projection organization	138	18	7.9964	2.25101	0.000989394	0.017212	1600;2045;2048;2534;5747;5793;5802;7225;8829;10507;10512;23105;53335;54437;56963;146760;349667;653464	geneontology_Biological_Process_noRedundant	FSTL4;SEMA5B;PTK2;SRGAP2C;TRPC6;NRP1;PTPRS;EPHA7;SEMA3C;FYN;BCL11A;PTPRG;RTN4RL2;SEMA4D;EPHB2;DAB1;RTN4RL1;RGMA	NO
GO:0031225	anchored component of membrane	75	12	4.34587	2.76124	0.00116104	0.0196365	762;1946;2262;2675;4241;4326;4684;56963;84966;146760;349667;646627	geneontology_Cellular_Component_noRedundant	IGSF21;NCAM1;GFRA2;RTN4RL2;MELTF;MMP17;GPC5;CA4;LYPD8;RTN4RL1;EFNA5;RGMA	YES
GO:0018212	peptidyl-tyrosine modification	199	23	11.531	1.99462	0.00116768	0.0196365	25;27;613;627;1946;2044;2045;2048;2185;2534;4916;5155;5581;5604;5747;7010;8829;9148;9542;10464;10507;57396;80310	geneontology_Biological_Process_noRedundant	NRG2;BCR;PTK2;PDGFB;NRP1;NTRK3;EPHA7;FYN;PRKCE;NEURL1;PIBF1;ABL1;BDNF;PTK2B;SEMA4D;ABL2;TEK;EPHB2;PDGFD;EFNA5;CLK4;EPHA5;MAP2K1	NO
GO:0098685	Schaffer collateral - CA1 synapse	76	12	4.40381	2.72491	0.00130797	0.0211761	320;613;1009;2045;2534;5802;7476;8927;10369;57497;57689;146395	geneontology_Cellular_Component_noRedundant	BCR;WNT7A;LRFN2;GSG1L;CACNG2;PTPRS;EPHA7;FYN;LRRC4C;APBA1;CDH11;BSN	NO
GO:0098982	GABA-ergic synapse	66	11	3.82436	2.87629	0.00130842	0.0211761	1268;1946;2567;2743;3751;3752;6538;8927;22997;57502;440073	geneontology_Cellular_Component_noRedundant	KCND3;IGSF9B;NLGN4X;CNR1;BSN;SLC6A11;EFNA5;GABRG3;IQSEC3;GLRB;KCND2	NO
GO:0007187	G protein-coupled receptor signaling pathway, coupled to cyclic nucleotide second messenger	97	14	5.62066	2.49081	0.00132554	0.0211761	108;111;147;493;1268;2774;2899;2912;3269;3360;4985;5138;11245;54331	geneontology_Biological_Process_noRedundant	ATP2B4;GRIK3;ADRA1B;PDE2A;ADCY5;HTR4;HRH1;GNG2;GNAL;CNR1;GPR176;OPRD1;ADCY2;GRM2	NO
GO:0060560	developmental growth involved in morphogenesis	165	20	9.56091	2.09185	0.00134318	0.0211761	25;627;1946;2045;4916;5802;6586;8829;9839;10507;10512;23105;23191;23242;51760;53335;54437;57154;91584;203228	geneontology_Biological_Process_noRedundant	SLIT3;FSTL4;SEMA5B;ZEB2;PLXNA4;NRP1;NTRK3;COBL;PTPRS;EPHA7;SMURF1;SEMA3C;BCL11A;SYT17;ABL1;BDNF;SEMA4D;CYFIP1;EFNA5;C9orf72	YES
GO:0031012	extracellular matrix	190	22	11.0095	1.99827	0.00144712	0.0224638	308;1946;2262;3912;3915;4325;4326;4684;5155;5269;7049;7476;10085;10446;10893;11095;50509;91522;146760;147372;169611;349667	geneontology_Cellular_Component_noRedundant	WNT7A;PDGFB;NCAM1;ANXA5;COL5A3;ADAMTS8;LAMB1;TGFBR3;LRRN2;EDIL3;RTN4RL2;MMP24;MMP17;SERPINB6;GPC5;LAMC1;OLFML2A;RTN4RL1;EFNA5;MMP16;COL23A1;CCBE1	NO
GO:0046677	response to antibiotic	191	22	11.0675	1.98781	0.0015493	0.0236855	25;108;111;596;1268;1788;1946;1958;2185;2309;2534;2903;2934;4255;4916;4968;5155;5562;5581;7225;7732;80310	geneontology_Biological_Process_noRedundant	GRIN2A;GSN;FOXO3;PDGFB;TRPC6;NTRK3;RNF112;ADCY5;FYN;PRKCE;ABL1;MGMT;PTK2B;CNR1;PDGFD;EGR1;DNMT3A;PRKAA1;EFNA5;OGG1;ADCY2;BCL2	NO
GO:0042063	gliogenesis	144	18	8.34407	2.15722	0.00162116	0.0244142	25;1600;2119;2185;2934;3912;4664;4665;4916;5604;6547;7223;7732;10893;23380;26011;153090;653464	geneontology_Biological_Process_noRedundant	DAB2IP;GSN;SRGAP2C;NTRK3;RNF112;LAMB1;SRGAP2;ETV5;ABL1;PTK2B;MMP24;DAB1;SLC8A3;NAB1;TRPC4;TENM4;NAB2;MAP2K1	NO
GO:0040013	negative regulation of locomotion	182	21	10.546	1.99128	0.00192101	0.0285044	596;613;753;2309;3488;4092;4204;5793;5801;8829;9231;10507;10512;23380;23613;23671;54437;130399;153090;202243;653464	geneontology_Biological_Process_noRedundant	BCR;SEMA5B;DAB2IP;FOXO3;CCDC125;SRGAP2C;IGFBP5;NRP1;TMEFF2;SEMA3C;SRGAP2;PTPRG;SEMA4D;ZMYND8;ACVR1C;DLG5;MECP2;PTPRR;SMAD7;LDLRAD4;BCL2	YES
GO:0097722	sperm motility	41	8	2.37574	3.36737	0.00210873	0.0308363	308;493;2622;9148;25911;83659;83853;117155	geneontology_Biological_Process_noRedundant	ATP2B4;ROPN1L;ANXA5;NEURL1;GAS8;TEKT1;CATSPER2;DPCD	NO
GO:0050920	regulation of chemotaxis	102	14	5.91038	2.36871	0.00216111	0.0311508	2185;4088;4916;5155;7941;8829;10507;10512;54437;57118;57509;57688;80310;91584	geneontology_Biological_Process_noRedundant	SMAD3;SEMA5B;PDGFB;PLXNA4;NRP1;NTRK3;ZSWIM6;SEMA3C;CAMK1D;PTK2B;SEMA4D;MTUS1;PLA2G7;PDGFD	NO
GO:0007178	transmembrane receptor protein serine/threonine kinase signaling pathway	173	20	10.0245	1.99512	0.00238247	0.0337521	25;90;607;753;1958;3624;4088;4092;4756;5747;7049;28996;50515;51339;56963;57154;130399;168667;353500;494470	geneontology_Biological_Process_noRedundant	SMAD3;BMP8A;PTK2;BCL9;CHST11;ACVR1;SMURF1;RNF165;TGFBR3;ABL1;BMPER;HIPK2;NEO1;ACVR1C;EGR1;DACT1;RGMA;INHBA;SMAD7;LDLRAD4	YES
GO:0050919	negative chemotaxis	33	7	1.91218	3.66074	0.00240848	0.0337521	1946;2045;6586;10507;10512;54437;91584	geneontology_Biological_Process_noRedundant	SLIT3;SEMA5B;PLXNA4;EPHA7;SEMA3C;SEMA4D;EFNA5	NO
GO:0001667	ameboidal-type cell migration	223	24	12.9217	1.85734	0.00244434	0.0337855	25;90;411;2185;4204;4627;5155;5581;5747;5793;5801;7010;7476;8829;9839;10507;10512;22976;23380;54437;57381;130399;153090;168667	geneontology_Biological_Process_noRedundant	WNT7A;SEMA5B;DAB2IP;PTK2;PDGFB;ZEB2;NRP1;ACVR1;SEMA3C;PRKCE;SRGAP2;ABL1;PTPRG;PTK2B;BMPER;SEMA4D;TEK;MYH9;ARSB;ACVR1C;MECP2;PTPRR;PAXIP1;RHOJ	NO
GO:0005126	cytokine receptor binding	82	12	4.75148	2.52553	0.00254762	0.0347372	1946;3624;4088;4092;7049;8835;10464;10818;146433;153090;200734;353500	geneontology_Molecular_Function_noRedundant	SMAD3;BMP8A;DAB2IP;SOCS2;IL34;FRS2;PIBF1;TGFBR3;EFNA5;INHBA;SMAD7;SPRED2	NO
GO:0003007	heart morphogenesis	127	16	7.359	2.17421	0.00265978	0.0352674	90;2274;4088;4092;5727;5747;6586;7010;7049;7139;8829;9645;10512;23414;57178;79633	geneontology_Biological_Process_noRedundant	SLIT3;SMAD3;ZMIZ1;PTK2;FAT4;NRP1;ACVR1;FHL2;SEMA3C;TGFBR3;ZFPM2;TEK;PTCH1;MICAL2;TNNT2;SMAD7	NO
GO:0050866	negative regulation of cell activation	72	11	4.17203	2.6366	0.00269011	0.0352674	613;1268;3624;4092;5155;9231;9306;10464;84959;149041;100507436	geneontology_Biological_Process_noRedundant	BCR;PDGFB;MICA;PIBF1;CNR1;UBASH3B;SOCS6;DLG5;INHBA;RC3H1;SMAD7	NO
GO:0048732	gland development	212	23	12.2843	1.87231	0.00269137	0.0352674	25;205;367;596;887;1373;2119;3488;4088;4255;5087;5604;5727;7049;8660;8829;8835;9148;9420;10512;10818;23242;64919	geneontology_Biological_Process_noRedundant	SMAD3;PBX1;SOCS2;IGFBP5;NRP1;FRS2;IRS2;COBL;SEMA3C;BCL11B;NEURL1;CCKBR;TGFBR3;ETV5;ABL1;MGMT;AR;PTCH1;AK4;CPS1;CYP7B1;MAP2K1;BCL2	NO
GO:0072511	divalent inorganic cation transport	254	26	14.718	1.76654	0.00330658	0.0427736	25;308;493;596;775;777;1139;1756;2185;2534;2903;4985;5138;5155;5581;6547;7223;7225;10369;57214;57419;59283;80228;84959;117155;123041	geneontology_Biological_Process_noRedundant	ATP2B4;GRIN2A;CHRNA7;PDGFB;CACNG2;ANXA5;TRPC6;PDE2A;SLC24A3;SLC24A4;ORAI2;FYN;CEMIP;PRKCE;ABL1;PTK2B;CACNA1E;UBASH3B;SLC8A3;CACNA1C;OPRD1;CATSPER2;TRPC4;DMD;CACNG8;BCL2	NO
GO:0021700	developmental maturation	154	18	8.92352	2.01714	0.00342066	0.0431042	596;994;2185;2309;4204;5452;9148;9855;10507;23544;30819;53335;64131;79633;83853;84966;117155;153090	geneontology_Biological_Process_noRedundant	DAB2IP;IGSF21;ROPN1L;FOXO3;FAT4;SEZ6L;BCL11A;NEURL1;PTK2B;SEMA4D;KCNIP2;CDC25B;POU2F2;FARP2;XYLT1;CATSPER2;MECP2;BCL2	NO
GO:0016247	channel regulator activity	85	12	4.92532	2.43639	0.00345626	0.0431042	493;596;1139;1804;2257;2912;6446;9482;10369;30818;30819;59283	geneontology_Molecular_Function_noRedundant	ATP2B4;CHRNA7;FGF12;SGK1;CACNG2;DPP6;KCNIP3;KCNIP2;STX8;CACNG8;GRM2;BCL2	NO
GO:0031099	regeneration	96	13	5.56271	2.33699	0.00346029	0.0431042	596;607;2934;4916;5604;5727;5802;7049;7476;9215;56963;146760;349667	geneontology_Biological_Process_noRedundant	WNT7A;GSN;BCL9;NTRK3;PTPRS;TGFBR3;RTN4RL2;LARGE1;RTN4RL1;PTCH1;RGMA;MAP2K1;BCL2	NO
GO:0030594	neurotransmitter receptor activity	54	9	3.12903	2.87629	0.00353144	0.043454	1139;2185;2567;2743;2899;2900;2903;3269;3360	geneontology_Molecular_Function_noRedundant	GRIN2A;CHRNA7;GRIK3;HTR4;GRIK4;HRH1;PTK2B;GABRG3;GLRB	NO
GO:0006813	potassium ion transport	143	17	8.28612	2.05162	0.00367754	0.0447065	1804;2185;3751;3752;3763;3775;3781;3782;3786;11060;30818;30819;54207;56479;56659;57419;123041	geneontology_Biological_Process_noRedundant	KCND3;KCNK1;SLC24A3;SLC24A4;KCNN3;WWP2;DPP6;KCNIP3;PTK2B;KCNIP2;KCNJ6;KCNK10;KCNQ3;KCNQ5;KCNN2;KCNK13;KCND2	NO
GO:0021953	central nervous system neuron differentiation	97	13	5.62066	2.3129	0.00379067	0.0454517	1009;2048;3624;4983;5727;5747;6586;7476;8829;9839;55906;64919;91584	geneontology_Biological_Process_noRedundant	SLIT3;WNT7A;PTK2;ZEB2;PLXNA4;NRP1;BCL11B;CDH11;EPHB2;ZC4H2;OPHN1;PTCH1;INHBA	NO
GO:0098552	side of membrane	218	23	12.632	1.82077	0.00382894	0.0454517	308;622;762;1946;2044;2185;2534;2675;2774;3092;4684;4885;6892;7049;9619;23467;54331;55068;55966;84966;114625;146760;349667	geneontology_Cellular_Component_noRedundant	IGSF21;ENOX1;ERMAP;AJAP1;NCAM1;ANXA5;ABCG1;BDH1;GFRA2;NPTX2;FYN;TAPBP;NPTXR;TGFBR3;HIP1;GNG2;GNAL;PTK2B;RTN4RL2;CA4;RTN4RL1;EFNA5;EPHA5	NO
GO:0042562	hormone binding	45	8	2.60752	3.06805	0.0038814	0.0455387	90;308;367;887;1139;3624;5746;79602	geneontology_Molecular_Function_noRedundant	CHRNA7;ANXA5;ACVR1;CCKBR;AR;PTH2R;ADIPOR2;INHBA	NO
GO:0046332	SMAD binding	55	9	3.18697	2.824	0.00401113	0.0464209	90;753;4088;4092;7049;9839;28996;57154;130399	geneontology_Molecular_Function_noRedundant	SMAD3;ZEB2;ACVR1;SMURF1;TGFBR3;HIPK2;ACVR1C;SMAD7;LDLRAD4	NO
GO:0001570	vasculogenesis	36	7	2.08602	3.35568	0.0040486	0.0464209	3696;5747;7049;7476;22976;23414;57178	geneontology_Biological_Process_noRedundant	WNT7A;ZMIZ1;PTK2;TGFBR3;ITGB8;ZFPM2;PAXIP1	NO
GO:1901654	response to ketone	98	13	5.6786	2.2893	0.00414615	0.0470052	108;111;367;1373;1946;2309;4916;5562;5581;6586;7023;7049;54331	geneontology_Biological_Process_noRedundant	SLIT3;FOXO3;NTRK3;ADCY5;PRKCE;TGFBR3;GNG2;AR;TFAP4;PRKAA1;EFNA5;CPS1;ADCY2	NO
GO:0090287	regulation of cellular response to growth factor stimulus	145	17	8.40201	2.02332	0.00424482	0.0475892	25;607;753;4088;4092;4756;7049;23191;28996;50515;55816;57154;64855;147372;153090;168667;494470	geneontology_Biological_Process_noRedundant	SMAD3;DAB2IP;FAM129B;BCL9;CHST11;SMURF1;RNF165;TGFBR3;ABL1;BMPER;HIPK2;NEO1;DOK5;CYFIP1;CCBE1;SMAD7;LDLRAD4	NO
GO:0001764	neuron migration	110	14	6.37394	2.19644	0.00437094	0.0482643	1600;2534;4916;5747;8829;23060;23380;23654;84623;89796;116983;153090;161582;653464	geneontology_Biological_Process_noRedundant	DAB2IP;PTK2;SRGAP2C;NRP1;NTRK3;ZNF609;DNAAF4;FYN;SRGAP2;KIRREL3;NAV1;PLXNB2;DAB1;ACAP3	NO
GO:0008013	beta-catenin binding	66	10	3.82436	2.61481	0.00440071	0.0482643	367;607;2309;4088;4092;7223;9231;23426;51339;55966	geneontology_Molecular_Function_noRedundant	SMAD3;FOXO3;AJAP1;BCL9;AR;GRIP1;DLG5;TRPC4;DACT1;SMAD7	NO
GO:0046847	filopodium assembly	46	8	2.66547	3.00135	0.004466	0.0484538	5898;8829;9148;23380;23613;57451;387804;653464	geneontology_Biological_Process_noRedundant	SRGAP2C;NRP1;RALA;VSTM5;NEURL1;SRGAP2;ZMYND8;TENM2	NO
GO:2000027	regulation of animal organ morphogenesis	99	13	5.73655	2.26617	0.00452806	0.0486044	25;90;367;596;2119;6431;7476;10512;10818;51339;54880;55966;57154	geneontology_Biological_Process_noRedundant	WNT7A;AJAP1;FRS2;ACVR1;SMURF1;SEMA3C;ETV5;ABL1;AR;BCOR;DACT1;SRSF6;BCL2	NO
GO:0050879	multicellular organismal movement	28	6	1.62246	3.69809	0.00464298	0.0493133	1756;1760;6547;7139;28996;143187	geneontology_Biological_Process_noRedundant	VTI1A;HIPK2;SLC8A3;DMPK;TNNT2;DMD	NO
GO:0016782	transferase activity, transferring sulfur-containing groups	37	7	2.14396	3.26498	0.00474943	0.0499184	6817;9348;50515;51363;64377;90161;266722	geneontology_Molecular_Function_noRedundant	CHST11;CHST15;CHST8;HS6ST2;NDST3;HS6ST3;SULT1A1	NO

## Sheet: Exc-deep motor up-reg.
geneSet	description	size	overlap	expect	enrichmentRatio	pValue	FDR	overlapId	database	userId	Affinity
GO:0090150	establishment of protein localization to membrane	259	55	14.2988	3.84647	0	0	2181;3308;3320;4836;5830;6124;6129;6134;6135;6143;6144;6147;6152;6155;6156;6157;6158;6160;6161;6164;6165;6168;6169;6171;6176;6181;6188;6202;6205;6206;6207;6209;6210;6217;6222;6224;6228;6229;6230;6233;6235;6726;6729;6730;7311;7485;7529;9045;9349;9648;11224;22930;25873;26520;51201	geneontology_Biological_Process_noRedundant	RPL36;RPL23;RPS29;RPS27A;RPL24;RPL19;RPS16;RPL11;RPS3;RPL41;RPL35A;RPL32;RPL30;ZDHHC2;RPS18;RPS24;RPL23A;RPS23;RPL7;RPL28;RPL21;RPLP1;RPL34;HSP90AA1;RPL35;UBA52;RPL31;RPL27A;RPS15;RPL38;RPL27;RPS12;YWHAB;RPLP2;RPL14;RPL10;RAB3GAP1;RPL4;RPS13;TIMM9;NMT1;RPS20;HSPA4;RPL37A;SRP9;RPS15A;SRP54;GCC2;PEX5;WRB;ACSL3;RPS11;SRP68;RPS25;RPS8	NO
GO:0005840	ribosome	202	56	11.152	5.02153	0	0	821;1938;4504;6124;6129;6134;6135;6143;6144;6147;6152;6155;6156;6157;6158;6160;6161;6164;6165;6166;6168;6169;6171;6176;6181;6188;6202;6205;6206;6207;6209;6210;6217;6222;6224;6228;6229;6230;6233;6235;6730;7311;9045;9349;9513;10240;10884;11224;25873;51258;54948;55854;64981;83939;115416;118487	geneontology_Cellular_Component_noRedundant	RPL36;RPL36AL;RPL23;RPS29;EIF2A;RPS27A;RPL24;RPL19;RPS16;RPL11;RPS3;MRPS31;RPL41;MALSU1;RPL35A;RPL32;RPL30;RPS18;MT3;RPS24;MRPL16;RPL23A;RPS23;RPL7;RPL28;RPL21;RPLP1;RPL34;CANX;MRPS30;RPL35;UBA52;RPL31;RPL27A;RPS15;RPL38;RPL27;RPS12;RPLP2;RPL14;ZC3H15;RPL10;RPL4;RPS13;MRPL51;RPS20;RPL37A;RPS15A;MRPL34;CHCHD1;RPS11;FXR2;SRP68;RPS25;EEF2;RPS8	NO
GO:0044445	cytosolic part	188	50	10.3791	4.81739	0	0	2026;3312;3416;6124;6129;6134;6135;6143;6144;6147;6152;6155;6156;6157;6158;6160;6161;6164;6165;6166;6168;6169;6171;6176;6181;6188;6202;6205;6206;6207;6209;6210;6217;6222;6224;6228;6229;6230;6233;6235;6456;7203;7311;9045;9349;9513;10575;11224;25873;83939	geneontology_Cellular_Component_noRedundant	RPL36;RPL36AL;RPL23;RPS29;EIF2A;RPS27A;RPL24;RPL19;RPS16;RPL11;RPS3;RPL41;RPL35A;CCT3;RPL32;RPL30;RPS18;RPS24;RPL23A;RPS23;RPL7;RPL28;RPL21;RPLP1;RPL34;RPL35;UBA52;RPL31;RPL27A;RPS15;RPL38;RPL27;RPS12;HSPA8;RPLP2;RPL14;RPL10;RPL4;RPS13;RPS20;RPL37A;RPS15A;SH3GL2;RPS11;FXR2;RPS25;IDE;CCT4;ENO2;RPS8	NO
GO:0006413	translational initiation	167	47	9.2197	5.09778	0	0	1974;1982;3315;6124;6129;6134;6135;6143;6144;6147;6152;6155;6156;6157;6158;6160;6161;6164;6165;6168;6169;6171;6176;6181;6188;6202;6205;6206;6207;6209;6210;6217;6222;6224;6228;6229;6230;6233;6235;7311;8894;9045;9349;10289;11224;25873;83939	geneontology_Biological_Process_noRedundant	RPL36;RPL23;RPS29;EIF2A;RPS27A;RPL24;RPL19;RPS16;EIF1B;RPL11;RPS3;RPL41;RPL35A;RPL32;RPL30;RPS18;RPS24;RPL23A;RPS23;RPL7;RPL28;RPL21;EIF4G2;RPLP1;RPL34;RPL35;UBA52;RPL31;RPL27A;EIF4A2;RPS15;RPL38;HSPB1;RPL27;RPS12;RPLP2;RPL14;RPL10;RPL4;RPS13;RPS20;RPL37A;RPS15A;EIF2S2;RPS11;RPS25;RPS8	NO
GO:0003735	structural constituent of ribosome	139	46	7.67388	5.99436	0	0	6124;6129;6134;6135;6143;6144;6147;6152;6155;6156;6157;6158;6160;6161;6164;6165;6166;6168;6169;6171;6176;6181;6188;6202;6205;6206;6207;6209;6210;6217;6222;6224;6228;6229;6233;6235;7311;9045;9349;10240;10884;11224;25873;51258;54948;64981	geneontology_Molecular_Function_noRedundant	RPL36;RPL36AL;RPL23;RPS29;RPS27A;RPL24;RPL19;RPS16;RPL11;RPS3;MRPS31;RPL41;RPL35A;RPL32;RPL30;RPS18;RPS24;MRPL16;RPL23A;RPS23;RPL7;RPL28;RPL21;RPLP1;RPL34;MRPS30;RPL35;UBA52;RPL31;RPL27A;RPS15;RPL38;RPL27;RPS12;RPLP2;RPL14;RPL10;RPL4;RPS13;MRPL51;RPS20;RPL37A;RPS15A;MRPL34;RPS11;RPS8	NO
GO:0070972	protein localization to endoplasmic reticulum	127	46	7.01139	6.56075	0	0	6124;6129;6134;6135;6143;6144;6147;6152;6155;6156;6157;6158;6160;6161;6164;6165;6168;6169;6171;6176;6181;6188;6202;6205;6206;6207;6209;6210;6217;6222;6224;6228;6229;6230;6233;6235;6726;6729;6730;7311;9045;9349;11224;22930;23480;25873	geneontology_Biological_Process_noRedundant	RPL36;RPL23;RPS29;RPS27A;RPL24;RPL19;RPS16;RPL11;RPS3;SEC61G;RPL41;RPL35A;RPL32;RPL30;RPS18;RPS24;RPL23A;RPS23;RPL7;RPL28;RPL21;RPLP1;RPL34;RPL35;UBA52;RPL31;RPL27A;RPS15;RPL38;RPL27;RPS12;RPLP2;RPL14;RPL10;RAB3GAP1;RPL4;RPS13;RPS20;RPL37A;SRP9;RPS15A;SRP54;RPS11;SRP68;RPS25;RPS8	YES
GO:0006605	protein targeting	345	60	19.0467	3.15015	6.66134e-16	9.72555e-14	1191;3308;3312;3320;3416;5191;5830;6124;6129;6134;6135;6143;6144;6147;6152;6155;6156;6157;6158;6160;6161;6164;6165;6168;6169;6171;6176;6181;6188;6202;6205;6206;6207;6209;6210;6217;6222;6224;6228;6229;6230;6233;6235;6726;6729;6730;7311;7314;7385;7529;9045;9349;9512;9648;11224;23480;25873;26520;51201;54543	geneontology_Biological_Process_noRedundant	RPL36;RPL23;RPS29;RPS27A;RPL24;RPL19;RPS16;RPL11;RPS3;SEC61G;RPL41;RPL35A;RPL32;RPL30;ZDHHC2;RPS18;RPS24;RPL23A;RPS23;RPL7;RPL28;UQCRC2;RPL21;RPLP1;RPL34;TOMM7;HSP90AA1;RPL35;UBA52;RPL31;RPL27A;UBB;RPS15;RPL38;RPL27;RPS12;YWHAB;HSPA8;RPLP2;RPL14;PMPCB;RPL10;RPL4;RPS13;TIMM9;PEX7;RPS20;HSPA4;CLU;RPL37A;SRP9;RPS15A;SRP54;GCC2;PEX5;RPS11;SRP68;RPS25;IDE;RPS8	NO
GO:0006401	RNA catabolic process	281	53	15.5134	3.4164	1.22125e-15	1.56014e-13	3312;3315;6124;6129;6134;6135;6143;6144;6147;6152;6155;6156;6157;6158;6160;6161;6164;6165;6168;6169;6171;6176;6181;6188;6202;6205;6206;6207;6209;6210;6217;6222;6224;6228;6229;6230;6233;6235;7311;7314;7529;8087;9045;9349;9513;10236;11224;23019;23318;25873;55795;81892;389421	geneontology_Biological_Process_noRedundant	RPL36;RPL23;RPS29;RPS27A;RPL24;RPL19;RPS16;RPL11;RPS3;FXR1;RPL41;RPL35A;RPL32;RPL30;RPS18;RPS24;RPL23A;RPS23;RPL7;RPL28;RPL21;RPLP1;RPL34;RPL35;UBA52;RPL31;RPL27A;UBB;RPS15;RPL38;HSPB1;RPL27;RPS12;YWHAB;PCID2;HSPA8;LIN28B;RPLP2;RPL14;RPL10;RPL4;CNOT1;RPS13;HNRNPR;SLIRP;TUT4;RPS20;RPL37A;RPS15A;RPS11;FXR2;RPS25;RPS8	NO
GO:0044455	mitochondrial membrane part	180	41	9.9374	4.12583	2.88658e-15	3.27787e-13	291;498;509;513;514;515;516;522;664;1327;1346;1347;1350;4694;4696;4697;4698;4708;4709;4710;4713;4717;4719;7381;7385;7388;9377;9512;9556;10632;10651;25874;54543;55847;55967;79135;79944;84833;91689;374291;440567	geneontology_Cellular_Component_noRedundant	NDUFC1;UQCRH;COX7A2;UQCRHL;CISD1;UQCRB;NDUFA1;ATP5F1A;COX7A1;COX7C;NDUFB2;ATP5F1C;UQCRC2;MPC2;ATP5PF;TOMM7;ATP5MG;SLC25A4;COX5A;ATP5PB;NDUFB4;NDUFB3;MTX2;ATP5MPL;NDUFA12;COX4I1;ATP5MD;ATP5MC1;PMPCB;NDUFB7;APOO;NDUFA5;SMDT1;NDUFS1;NDUFA3;NDUFS7;BNIP3;NDUFA4;ATP5F1D;ATP5F1E;L2HGDH	NO
GO:0098798	mitochondrial protein complex	220	44	12.1457	3.62268	4.10783e-14	4.1982e-12	498;509;513;514;515;516;522;1327;1346;1347;1350;4694;4696;4697;4698;4708;4709;4710;4713;4717;4719;7381;7385;7388;9377;9512;9556;10240;10632;10651;10884;26520;51258;54543;54948;55967;64981;79135;84833;91689;115416;118487;374291;440567	geneontology_Cellular_Component_noRedundant	NDUFC1;UQCRH;COX7A2;UQCRHL;UQCRB;NDUFA1;MRPS31;MALSU1;ATP5F1A;COX7A1;COX7C;NDUFB2;MRPL16;ATP5F1C;UQCRC2;ATP5PF;TOMM7;ATP5MG;COX5A;MRPS30;ATP5PB;NDUFB4;NDUFB3;MTX2;ATP5MPL;NDUFA12;COX4I1;ATP5MD;ATP5MC1;PMPCB;NDUFB7;APOO;NDUFA5;TIMM9;MRPL51;SMDT1;NDUFS1;NDUFA3;NDUFS7;MRPL34;CHCHD1;NDUFA4;ATP5F1D;ATP5F1E	YES
GO:0070469	respiratory chain	72	23	3.97496	5.78622	2.24842e-12	2.08899e-10	1327;1340;1346;1347;1350;4694;4696;4697;4698;4708;4709;4710;4713;4717;4719;7381;7385;7388;9377;9512;55967;374291;440567	geneontology_Cellular_Component_noRedundant	NDUFC1;UQCRH;COX7A2;UQCRHL;UQCRB;NDUFA1;COX7A1;COX7C;COX6B1;NDUFB2;UQCRC2;COX5A;NDUFB4;NDUFB3;NDUFA12;COX4I1;PMPCB;NDUFB7;NDUFA5;NDUFS1;NDUFA3;NDUFS7;NDUFA4	NO
GO:0009141	nucleoside triphosphate metabolic process	227	41	12.5322	3.27158	1.02738e-11	8.74984e-10	477;498;509;513;514;515;516;522;1327;1346;1347;1350;1854;2026;2987;3312;4694;4696;4697;4698;4708;4709;4710;4713;4717;4719;5223;5230;5901;7114;7381;7385;7388;8382;9377;9512;10632;50808;55967;374291;440567	geneontology_Biological_Process_noRedundant	NDUFC1;UQCRH;COX7A2;UQCRHL;UQCRB;NDUFA1;ATP5F1A;COX7A1;COX7C;NDUFB2;ATP5F1C;UQCRC2;DUT;ATP5PF;NME5;ATP5MG;GUK1;COX5A;ATP5PB;NDUFB4;NDUFB3;PGK1;NDUFA12;COX4I1;HSPA8;ATP5MC1;PMPCB;NDUFB7;NDUFA5;RAN;ATP1A2;NDUFS1;NDUFA3;NDUFS7;TMSB4X;NDUFA4;ATP5F1D;PGAM1;AK3;ATP5F1E;ENO2	YES
GO:0005743	mitochondrial inner membrane	360	53	19.8748	2.66669	3.48042e-11	2.73614e-09	291;292;498;509;513;514;515;516;522;1327;1340;1345;1346;1347;1350;4694;4696;4697;4698;4708;4709;4710;4713;4717;4719;6188;7381;7385;7388;9377;9481;9512;9556;10240;10632;10884;25874;26520;27069;51258;54948;55967;55972;64981;79135;79944;81034;81894;84833;91689;118487;374291;440567	geneontology_Cellular_Component_noRedundant	NDUFC1;UQCRH;COX7A2;UQCRHL;UQCRB;NDUFA1;RPS3;MRPS31;ATP5F1A;COX7A1;COX7C;COX6B1;NDUFB2;SLC25A32;MRPL16;ATP5F1C;UQCRC2;MPC2;ATP5PF;ATP5MG;SLC25A4;COX5A;MRPS30;ATP5PB;NDUFB4;NDUFB3;ATP5MPL;GHITM;NDUFA12;COX4I1;SLC25A28;ATP5MD;SLC25A5;ATP5MC1;PMPCB;NDUFB7;APOO;NDUFA5;TIMM9;SLC25A40;MRPL51;SLC25A27;SMDT1;NDUFS1;NDUFA3;NDUFS7;MRPL34;CHCHD1;NDUFA4;ATP5F1D;COX6C;ATP5F1E;L2HGDH	NO
GO:0006091	generation of precursor metabolites and energy	334	49	18.4394	2.65735	2.28443e-10	1.63601e-08	216;217;291;498;509;513;514;515;522;664;1327;1340;1345;1346;1347;1350;1528;2026;2745;3416;3953;4191;4504;4694;4696;4697;4698;4708;4709;4710;4713;4717;4719;5223;5230;5501;7296;7381;7385;7388;9377;9512;9572;10632;55847;55967;90624;374291;440567	geneontology_Biological_Process_noRedundant	GLRX;NDUFC1;UQCRH;COX7A2;UQCRHL;ALDH1A1;CISD1;UQCRB;NDUFA1;ATP5F1A;COX7A1;COX7C;COX6B1;NDUFB2;MT3;ATP5F1C;UQCRC2;ATP5PF;LEPR;ATP5MG;SLC25A4;COX5A;ATP5PB;NDUFB4;NDUFB3;PGK1;NDUFA12;COX4I1;CYB5A;TXNRD1;PMPCB;NDUFB7;NDUFA5;PPP1CC;NDUFS1;NDUFA3;NDUFS7;LYRM7;BNIP3;NR1D1;ALDH2;NDUFA4;ATP5F1D;PGAM1;IDE;COX6C;ATP5F1E;MDH2;ENO2	NO
GO:0009123	nucleoside monophosphate metabolic process	240	40	13.2499	3.0189	2.40119e-10	1.63601e-08	477;498;509;513;514;515;516;522;1327;1346;1347;1350;1854;2026;2987;3312;4694;4696;4697;4698;4708;4709;4710;4713;4717;4719;5223;5230;7114;7381;7385;7388;9377;9512;10632;50808;55967;151531;374291;440567	geneontology_Biological_Process_noRedundant	NDUFC1;UQCRH;COX7A2;UQCRHL;UQCRB;NDUFA1;ATP5F1A;COX7A1;COX7C;NDUFB2;ATP5F1C;UQCRC2;DUT;ATP5PF;ATP5MG;GUK1;COX5A;ATP5PB;NDUFB4;NDUFB3;PGK1;NDUFA12;COX4I1;HSPA8;ATP5MC1;PMPCB;NDUFB7;NDUFA5;UPP2;ATP1A2;NDUFS1;NDUFA3;NDUFS7;TMSB4X;NDUFA4;ATP5F1D;PGAM1;AK3;ATP5F1E;ENO2	NO
GO:1902600	proton transmembrane transport	101	24	5.57599	4.30417	7.44131e-10	4.75313e-08	477;498;509;513;514;515;516;522;1327;1340;1345;1346;1347;1350;1528;4697;7114;9296;9377;9481;10632;27032;54997;374291	geneontology_Biological_Process_noRedundant	ATP2C1;COX7A2;ATP5F1A;COX7A1;COX7C;COX6B1;ATP5F1C;ATP5PF;ATP5MG;COX5A;ATP5PB;COX4I1;CYB5A;ATP6V1F;ATP5MC1;ATP1A2;SLC25A27;NDUFS7;TMSB4X;NDUFA4;ATP5F1D;TESC;COX6C;ATP5F1E	YES
GO:0009259	ribonucleotide metabolic process	374	51	20.6477	2.47001	1.35311e-09	8.1346e-08	477;498;509;513;514;515;516;522;1327;1346;1347;1350;1622;2026;2181;2987;3312;4694;4696;4697;4698;4708;4709;4710;4713;4717;4719;5223;5230;5901;7114;7381;7385;7388;8382;9061;9377;9512;9524;10249;10632;25874;50808;51166;54704;55967;60481;84188;151531;374291;440567	geneontology_Biological_Process_noRedundant	NDUFC1;DBI;UQCRH;COX7A2;UQCRHL;UQCRB;NDUFA1;PDP1;ATP5F1A;COX7A1;COX7C;NDUFB2;ELOVL5;ATP5F1C;UQCRC2;MPC2;ATP5PF;NME5;ATP5MG;GUK1;COX5A;ATP5PB;NDUFB4;PAPSS1;NDUFB3;FAR1;TECR;PGK1;NDUFA12;COX4I1;HSPA8;GLYAT;ATP5MC1;PMPCB;NDUFB7;NDUFA5;UPP2;RAN;ATP1A2;NDUFS1;NDUFA3;NDUFS7;TMSB4X;NDUFA4;ACSL3;ATP5F1D;PGAM1;AK3;ATP5F1E;ENO2;AADAT	NO
GO:0005844	polysome	63	18	3.47809	5.17525	4.33269e-09	2.46001e-07	1938;6129;6135;6143;6152;6156;6160;6161;6169;6171;6188;6228;6235;7411;8087;9513;25873;55854	geneontology_Cellular_Component_noRedundant	RPL36;RPS29;RPL24;RPL19;RPL11;RPS3;FXR1;RPL41;RPL32;RPL30;RPS23;RPL7;VBP1;RPL31;RPL38;ZC3H15;FXR2;EEF2	YES
GO:0030964	NADH dehydrogenase complex	39	12	2.1531	5.57335	7.03704e-07	3.62473e-05	4694;4696;4697;4698;4708;4709;4710;4713;4717;4719;55967;374291	geneontology_Cellular_Component_noRedundant	NDUFC1;NDUFA1;NDUFB2;NDUFB4;NDUFB3;NDUFA12;NDUFB7;NDUFA5;NDUFS1;NDUFA3;NDUFS7;NDUFA4	YES
GO:0009055	electron transfer activity	77	17	4.251	3.99906	7.09341e-07	3.62473e-05	217;1327;1340;1345;1346;1347;1350;1528;2745;4697;4719;7296;7381;7388;9377;55967;440567	geneontology_Molecular_Function_noRedundant	GLRX;UQCRH;COX7A2;UQCRHL;UQCRB;COX7A1;COX7C;COX6B1;COX5A;NDUFA12;COX4I1;CYB5A;TXNRD1;NDUFS1;ALDH2;NDUFA4;COX6C	NO
GO:1990204	oxidoreductase complex	79	17	4.36142	3.89782	1.04243e-06	5.07317e-05	4694;4696;4697;4698;4708;4709;4710;4713;4717;4719;7381;7385;7388;9512;55967;374291;440567	geneontology_Cellular_Component_noRedundant	NDUFC1;UQCRH;UQCRHL;UQCRB;NDUFA1;NDUFB2;UQCRC2;NDUFB4;NDUFB3;NDUFA12;PMPCB;NDUFB7;NDUFA5;NDUFS1;NDUFA3;NDUFS7;NDUFA4	NO
GO:0016469	proton-transporting two-sector ATPase complex	36	11	1.98748	5.53464	2.22753e-06	0.000103479	498;509;513;514;515;516;522;9296;9556;10632;84833	geneontology_Cellular_Component_noRedundant	ATP5F1A;ATP5F1C;ATP5PF;ATP5MG;ATP5PB;ATP5MPL;ATP5MD;ATP6V1F;ATP5MC1;ATP5F1D;ATP5F1E	NO
GO:0043209	myelin sheath	133	22	7.34264	2.9962	3.2546e-06	0.000144618	291;292;477;498;509;515;821;2026;3312;3320;4191;4719;7086;7203;7314;7345;7385;7417;8777;10121;10963;79784	geneontology_Cellular_Component_noRedundant	CCT3;ATP5F1A;ATP5F1C;UQCRC2;HSP90AA1;TKT;SLC25A4;CANX;ATP5PB;UBB;STIP1;HSPA8;SLC25A5;ACTR1A;ATP1A2;MPDZ;NDUFS1;VDAC2;UCHL1;MYH14;MDH2;ENO2	NO
GO:0002181	cytoplasmic translation	79	16	4.36142	3.66853	5.01899e-06	0.000213726	1938;6135;6143;6152;6156;6160;6161;6165;6169;6171;6176;6228;6235;25873;51611;55854	geneontology_Biological_Process_noRedundant	RPL36;RPS29;RPL24;RPL19;RPL11;RPL41;RPL35A;RPL32;RPL30;RPS23;RPLP1;RPL31;RPL38;ZC3H15;DPH5;EEF2	NO
GO:0016651	oxidoreductase activity, acting on NAD(P)H	72	15	3.97496	3.77362	6.87037e-06	0.000280861	873;4694;4696;4697;4698;4708;4709;4710;4713;4717;4719;5230;7296;55967;374291	geneontology_Molecular_Function_noRedundant	NDUFC1;NDUFA1;NDUFB2;NDUFB4;NDUFB3;PGK1;NDUFA12;TXNRD1;NDUFB7;NDUFA5;NDUFS1;NDUFA3;NDUFS7;NDUFA4;CBR1	NO
GO:0019843	rRNA binding	52	12	2.87081	4.18001	1.92034e-05	0.00075484	1938;2971;6135;6143;6147;6188;6205;6207;6222;9349;54948;84294	geneontology_Molecular_Function_noRedundant	RPL23;RPL19;RPL11;RPS3;GTF3A;RPS18;MRPL16;UTP23;RPL23A;RPS13;RPS11;EEF2	NO
GO:0007006	mitochondrial membrane organization	94	16	5.18953	3.08313	4.94545e-05	0.00187194	292;498;509;513;514;515;516;522;664;3308;3320;4836;7529;10632;26520;79135	geneontology_Biological_Process_noRedundant	ATP5F1A;ATP5F1C;ATP5PF;ATP5MG;HSP90AA1;ATP5PB;YWHAB;SLC25A5;ATP5MC1;APOO;TIMM9;NMT1;HSPA4;BNIP3;ATP5F1D;ATP5F1E	YES
GO:0099132	ATP hydrolysis coupled cation transmembrane transport	41	10	2.26352	4.4179	5.7315e-05	0.002092	477;498;509;513;514;515;516;9296;10632;27032	geneontology_Biological_Process_noRedundant	ATP2C1;ATP5F1A;ATP5F1C;ATP5MG;ATP5PB;ATP6V1F;ATP5MC1;ATP1A2;ATP5F1D;ATP5F1E	NO
GO:0031072	heat shock protein binding	89	15	4.91349	3.05282	9.50984e-05	0.0033514	406;2288;3312;3326;3337;5481;6188;7266;10598;10728;10963;22826;23234;26973;51501	geneontology_Molecular_Function_noRedundant	CHORDC1;PTGES3;FKBP4;RPS3;PPID;AHSA1;STIP1;DNAJC9;HSPA8;DNAJC7;ARNTL;HSP90AB1;HIKESHI;DNAJB1;DNAJC8	YES
GO:0010257	NADH dehydrogenase complex assembly	52	11	2.87081	3.83168	0.000100044	0.00340816	4694;4696;4698;4708;4709;4710;4713;4717;4719;55967;374291	geneontology_Biological_Process_noRedundant	NDUFC1;NDUFA1;NDUFB2;NDUFB4;NDUFB3;NDUFA12;NDUFB7;NDUFA5;NDUFS1;NDUFA3;NDUFS7	NO
GO:0042769	DNA damage response, detection of DNA damage	32	8	1.76665	4.52835	0.000264936	0.00873435	6117;6188;6233;7311;7314;7320;9978;56852	geneontology_Biological_Process_noRedundant	RPS27A;RPS3;UBA52;UBB;UBE2B;RAD18;RBX1;RPA1	YES
GO:0017038	protein import	154	20	8.502	2.35239	0.000301616	0.00954984	406;1191;3308;3312;3320;3326;3838;3843;4504;4928;5191;5830;5901;5903;7227;9349;11142;26520;51501;54543	geneontology_Biological_Process_noRedundant	RPL23;RANBP2;MT3;TOMM7;HSP90AA1;PKIG;HSPA8;ARNTL;RAN;TIMM9;PEX7;HSPA4;TRPS1;CLU;HSP90AB1;NUP98;PEX5;HIKESHI;IPO5;KPNA2	NO
GO:0033108	mitochondrial respiratory chain complex assembly	78	13	4.30621	3.0189	0.000308361	0.00954984	4694;4696;4698;4708;4709;4710;4713;4717;4719;7381;55967;90624;374291	geneontology_Biological_Process_noRedundant	NDUFC1;UQCRB;NDUFA1;NDUFB2;NDUFB4;NDUFB3;NDUFA12;NDUFB7;NDUFA5;NDUFS1;NDUFA3;NDUFS7;LYRM7	NO
GO:0006839	mitochondrial transport	181	22	9.99261	2.20163	0.000396577	0.0119206	292;498;509;513;514;515;522;664;3308;3320;4836;7385;7529;9512;10632;10651;25874;26520;54543;81034;81894;91689	geneontology_Biological_Process_noRedundant	ATP5F1A;SLC25A32;ATP5F1C;UQCRC2;MPC2;ATP5PF;TOMM7;ATP5MG;HSP90AA1;ATP5PB;MTX2;YWHAB;SLC25A28;SLC25A5;PMPCB;TIMM9;NMT1;HSPA4;SMDT1;BNIP3;ATP5F1D;ATP5F1E	NO
GO:0030055	cell-substrate junction	309	32	17.0592	1.87582	0.000428295	0.0125062	301;1266;1803;3312;3315;3685;4921;5501;6124;6129;6143;6155;6156;6160;6168;6169;6176;6181;6188;6202;6205;6207;6209;6217;6222;6235;6730;7529;8826;9349;10094;10867	geneontology_Cellular_Component_noRedundant	RPL23;RPS29;DPP4;RPL19;RPS16;RPS3;RPL30;ARPC3;RPS18;RPL7;RPLP1;RPL31;CNN3;RPS15;RPL38;HSPB1;RPL27;YWHAB;HSPA8;RPLP2;DDR2;RPL4;ANXA1;RPS13;IQGAP1;PPP1CC;ITGAV;RPL37A;RPS11;SRP68;TSPAN9;RPS8	NO
GO:0019058	viral life cycle	175	21	9.66136	2.17361	0.000633291	0.0179784	1803;3312;3326;3416;3685;4774;5093;5481;5901;5987;6233;6732;7311;7314;8724;8815;9397;9474;10542;25827;222537	geneontology_Biological_Process_noRedundant	NFIA;SNX3;RPS27A;DPP4;HS3ST5;ATG5;LAMTOR5;UBA52;UBB;PPID;FBXL2;PCBP1;HSPA8;RAN;NMT2;BANF1;ITGAV;HSP90AB1;TRIM27;SRPK1;IDE	NO
GO:0005759	mitochondrial matrix	371	36	20.4821	1.75763	0.000661	0.0182579	34;217;292;498;501;509;513;514;515;708;2066;2617;4191;4719;6188;7417;9512;10240;10247;10249;10884;26275;27165;50808;51166;51258;54704;54948;57107;64981;83875;90624;91689;115416;118487;374291	geneontology_Cellular_Component_noRedundant	PDP1;RPS3;MRPS31;MALSU1;ATP5F1A;MRPL16;ATP5F1C;ERBB4;MRPS30;ATP5PB;GARS;GLYAT;SLC25A5;PMPCB;MRPL51;SMDT1;NDUFS1;NDUFS7;HIBCH;LYRM7;ALDH2;BCO2;MRPL34;CHCHD1;RIDA;VDAC2;ALDH7A1;C1QBP;ATP5F1D;PDSS2;GLS2;AK3;ATP5F1E;MDH2;ACADM;AADAT	NO
GO:0046390	ribose phosphate biosynthetic process	191	22	10.5447	2.08636	0.000830798	0.0221651	498;509;513;514;515;516;522;2026;2181;2987;5223;5230;7114;8382;9061;9524;10632;25874;50808;54704;60481;151531	geneontology_Biological_Process_noRedundant	PDP1;ATP5F1A;ELOVL5;ATP5F1C;MPC2;ATP5PF;NME5;ATP5MG;GUK1;ATP5PB;PAPSS1;TECR;PGK1;ATP5MC1;UPP2;TMSB4X;ACSL3;ATP5F1D;PGAM1;AK3;ATP5F1E;ENO2	YES
GO:0043462	regulation of ATPase activity	56	10	3.09164	3.23453	0.000862977	0.0221651	1266;3337;5864;7114;7266;8655;10598;11345;23234;79609	geneontology_Biological_Process_noRedundant	DYNLL1;CNN3;GABARAPL2;AHSA1;DNAJC9;DNAJC7;TMSB4X;DNAJB1;RAB3A;VCPKMT	NO
GO:0006457	protein folding	167	20	9.2197	2.16927	0.000867519	0.0221651	821;1191;2288;3312;3315;3320;3326;3337;5481;5903;6905;7203;7266;7411;10575;10728;10808;22926;26973;54331	geneontology_Biological_Process_noRedundant	CHORDC1;PTGES3;RANBP2;FKBP4;CCT3;HSP90AA1;VBP1;CANX;PPID;HSPB1;HSPA8;DNAJC7;TBCE;HSPH1;GNG2;CLU;HSP90AB1;ATF6;DNAJB1;CCT4	NO
GO:0044389	ubiquitin-like protein ligase binding	241	25	13.3051	1.87898	0.00173151	0.0424524	292;1191;1734;3312;3320;3326;5577;5905;6135;6233;6923;7189;7311;7314;7320;7345;8027;9349;9978;11345;22926;27101;56852;84250;171392	geneontology_Molecular_Function_noRedundant	RPL23;PRKAR2B;RPS27A;TRAF6;RPL11;CACYBP;ELOB;HSP90AA1;DIO2;UBA52;UBB;GABARAPL2;STAM;ZNF675;HSPA8;SLC25A5;UBE2B;RAD18;RANGAP1;RBX1;CLU;HSP90AB1;SLF1;ATF6;UCHL1	NO
GO:0015077	monovalent inorganic cation transmembrane transporter activity	228	24	12.5874	1.90667	0.00174462	0.0424524	477;498;509;513;514;515;516;522;1327;1340;1345;1346;1347;1350;1528;4697;8671;9296;9377;10632;27032;56479;57582;81539	geneontology_Molecular_Function_noRedundant	ATP2C1;COX7A2;KCNT1;ATP5F1A;COX7A1;COX7C;COX6B1;ATP5F1C;ATP5PF;ATP5MG;COX5A;ATP5PB;COX4I1;CYB5A;ATP6V1F;ATP5MC1;ATP1A2;KCNQ5;SLC4A4;SLC38A1;NDUFA4;ATP5F1D;COX6C;ATP5F1E	NO
GO:0072522	purine-containing compound biosynthetic process	190	21	10.4895	2.00201	0.00182358	0.0433418	498;509;513;514;515;516;522;2026;2181;2987;5223;5230;7114;8382;9061;9524;10632;25874;50808;54704;60481	geneontology_Biological_Process_noRedundant	PDP1;ATP5F1A;ELOVL5;ATP5F1C;MPC2;ATP5PF;NME5;ATP5MG;GUK1;ATP5PB;PAPSS1;TECR;PGK1;ATP5MC1;TMSB4X;ACSL3;ATP5F1D;PGAM1;AK3;ATP5F1E;ENO2	NO
GO:1902579	multi-organism localization	25	6	1.38019	4.34721	0.00197998	0.0459895	5901;6233;7311;7314;9397;80145	geneontology_Biological_Process_noRedundant	RPS27A;UBA52;UBB;RAN;NMT2;THOC7	NO
GO:0006301	postreplication repair	43	8	2.37394	3.36993	0.00213839	0.0485652	6117;6233;7311;7314;7320;22890;56852;353497	geneontology_Biological_Process_noRedundant	POLN;RPS27A;UBA52;UBB;ZBTB1;UBE2B;RAD18;RPA1	NO

[truncated: 3 more sheets: Exc-deep motor down-reg., Exc-deep frontal up-reg., Exc-deep frontal down-reg.]
