# Supplementary material for: Divergent single cell transcriptome and epigenome alterations in ALS and FTD patients with C9orf72 mutation
Source: Nat Commun. 2023 Sep 15;14:5714. doi: 10.1038/s41467-023-41033-y (PMC10504300; doi:10.1038/s41467-023-41033-y)
Supplement: Supplementary file 9 — Supplementary Dataset 6 [file 41467_2023_41033_MOESM9_ESM.xlsx]

## Sheet: snATAC-seq metadata
sample	cell_barcode	brain_region	diagnosis	donor_ID	sex	age	TSS_enrichment	num_reads_in_TSS	num_reads_in_promoter	num_reads_in_blacklist	prmoter_ratio	nucleosome_ratio	num_unique_fragments	num_mononucleosome_fragments	num_dinucleosome_fragments	num_multinucleosome_fragments	doublet_score	doublet_enrichment	blacklist_ratio	ArchR_clusters_full_dataset	annotation_cell_class	annotation_major_cell_type	annotation_cell_subtype
snATAC_C9FTD_F3_MotorCortex	TTCAACTAGCCGCAAA-1	motor cortex	C9-FTD	F3	M	63	5.369	3755	4974	447	0.0726153	0.729485	34249	19803	10327	4119	-1	-1	0.00652574	C8	Non_neurons	Astro	Glia_level3_Mixed__Astro_HPSE2__C19
snATAC_C9FTD_F3_MotorCortex	AGATAGATCAGGTTTG-1	motor cortex	C9-FTD	F3	M	63	4.812	1723	2415	402	0.0366042	0.632665	32988	20205	9232	3551	-1	-1	0.00609312	C27	Non_neurons	Astro	Astro_HPSE2
snATAC_C9FTD_F3_MotorCortex	GTGATCAAGTCGTGAG-1	motor cortex	C9-FTD	F3	M	63	4.223	1352	2009	564	0.0305979	0.654604	32829	19841	9673	3315	-1	-1	0.00858997	C8	Non_neurons	Glia_level2_Mixed__Astro__C3	Glia_level3_Mixed__Micro__C3
snATAC_C9FTD_F3_MotorCortex	CCGTACTGTTGTATCG-1	motor cortex	C9-FTD	F3	M	63	5.639	2751	3630	459	0.0561294	0.799343	32336	17971	10555	3810	-1	-1	0.00709735	C26	Non_neurons	Astro	Astro_HPSE2
snATAC_C9FTD_F3_MotorCortex	TGTACAGAGGCAAGGG-1	motor cortex	C9-FTD	F3	M	63	5.011	2624	3680	410	0.0580515	0.868537	31696	16963	10716	4017	-1	-1	0.00646769	C8	Non_neurons	Glia_level2_Mixed__Astro__C3	Glia_level3_Mixed__Micro__C3
snATAC_C9FTD_F3_MotorCortex	TACATTCCAAGGAGGG-1	motor cortex	C9-FTD	F3	M	63	5.336	2029	2606	437	0.0419146	0.627592	31087	19100	8888	3099	-1	-1	0.00702866	C26	Non_neurons	Astro	Astro_HPSE2
snATAC_C9FTD_F3_MotorCortex	ACAGCGCAGTAACACA-1	motor cortex	C9-FTD	F3	M	63	4.914	1876	2664	463	0.0442584	0.820139	30096	16535	10080	3481	-1	-1	0.00769205	C8	Non_neurons	Astro	Glia_level3_Mixed__Astro_HPSE2__C19
snATAC_C9FTD_F3_MotorCortex	CCATACCTCGGTACTA-1	motor cortex	C9-FTD	F3	M	63	4.706	2334	3422	481	0.0573372	0.763131	29841	16925	9538	3378	-1	-1	0.00805938	C26	Non_neurons	Astro	Astro_HPSE2
snATAC_C9FTD_F3_MotorCortex	GACCGACAGAGACTCG-1	motor cortex	C9-FTD	F3	M	63	4.25	1556	2288	513	0.0398787	0.886434	28687	15207	9934	3546	-1	-1	0.00894133	C8	Non_neurons	Astro	Glia_level3_Mixed__Astro_HPSE2__C19
snATAC_C9FTD_F3_MotorCortex	AACCGATGTATACGCT-1	motor cortex	C9-FTD	F3	M	63	4.006	1232	1821	495	0.031935	0.696175	28511	16809	8248	3454	-1	-1	0.00868086	C18	Non_neurons	Oligo	Oligo_OPALIN
snATAC_C9FTD_F3_MotorCortex	AACATCGCAAATAGTG-1	motor cortex	C9-FTD	F3	M	63	4.019	1029	1545	436	0.0270958	0.707799	28510	16694	8846	2970	-1	-1	0.00764644	C26	Non_neurons	Glia_level2_Mixed__Astro__C3	Glia_level3_Mixed__Micro__C3
snATAC_C9FTD_F3_MotorCortex	AGTTACGGTGAGGGTT-1	motor cortex	C9-FTD	F3	M	63	4.678	1252	1842	557	0.0339689	0.65303	27113	16402	7756	2955	-1	-1	0.0102718	C8	Non_neurons	Astro	Glia_level3_Mixed__Astro_HPSE2__C19
snATAC_C9FTD_F3_MotorCortex	TCGAGCGCATGATTGC-1	motor cortex	C9-FTD	F3	M	63	6.161	2066	2839	304	0.0528816	0.899314	26843	14133	9299	3411	-1	-1	0.00566256	C8	Non_neurons	Astro	Glia_level3_Mixed__Astro_HPSE2__C19
snATAC_C9FTD_F3_MotorCortex	TGAATCGTCAGTGGTT-1	motor cortex	C9-FTD	F3	M	63	4.813	2370	3319	435	0.0626676	0.776771	26481	14904	8371	3206	-1	-1	0.00821344	C8	Non_neurons	Astro	Astro_HPSE2
snATAC_C9FTD_F3_MotorCortex	TTCATTGGTGAATGGC-1	motor cortex	C9-FTD	F3	M	63	5.644	1881	2390	397	0.0452532	0.846773	26407	14299	9007	3101	-1	-1	0.00751695	C26	Non_neurons	Astro	Astro_HPSE2
snATAC_C9FTD_F3_MotorCortex	CTTAATCTCAGTGGTT-1	motor cortex	C9-FTD	F3	M	63	5.825	2577	3165	403	0.0603363	0.918514	26228	13671	8836	3721	-1	-1	0.00768263	C27	Non_neurons	Astro	Astro_HPSE2
snATAC_C9FTD_F3_MotorCortex	GAAGAGCTCTATATCC-1	motor cortex	C9-FTD	F3	M	63	5.057	1941	2677	313	0.0517675	0.650664	25856	15664	7388	2804	-1	-1	0.00605275	C27	Non_neurons	Astro	Astro_HPSE2
snATAC_C9FTD_F3_MotorCortex	GGATGAGTCAGGCCGT-1	motor cortex	C9-FTD	F3	M	63	6.5	1871	2415	452	0.0467335	0.630158	25838	15850	7115	2873	-1	-1	0.00874681	C27	Non_neurons	Astro	Astro_HPSE2
snATAC_C9FTD_F3_MotorCortex	CCACAGGCAGCAAACG-1	motor cortex	C9-FTD	F3	M	63	5.677	1637	2241	400	0.0438089	0.737922	25577	14717	8137	2723	-1	-1	0.00781953	C8	Non_neurons	Astro	Glia_level3_Mixed__Astro_HPSE2__C19
snATAC_C9FTD_F3_MotorCortex	GCGCATGGTCAGAAAT-1	motor cortex	C9-FTD	F3	M	63	4.083	1169	1854	321	0.0364215	1.03437	25452	12511	9010	3931	-1	-1	0.00630599	C22	Exc_neurons	Exc_deep	Exc_L6_CT_TLE4_SEMA5A
snATAC_C9FTD_F3_MotorCortex	TCAGGTAAGGACTAGC-1	motor cortex	C9-FTD	F3	M	63	4.659	2334	3252	344	0.0642383	0.858989	25312	13616	8533	3163	-1	-1	0.0067952	C8	Non_neurons	Astro	Glia_level3_Mixed__Astro_HPSE2__C19
snATAC_C9FTD_F3_MotorCortex	ATGTACGCATAGACGG-1	motor cortex	C9-FTD	F3	M	63	4.61	1441	2172	357	0.0430781	0.601957	25210	15737	7246	2227	-1	-1	0.00708052	C8	Non_neurons	Astro	Astro_HPSE2
snATAC_C9FTD_F3_MotorCortex	CTCTAGCTCGCTAGTA-1	motor cortex	C9-FTD	F3	M	63	5.184	1390	2004	389	0.0404963	0.820409	24743	13592	8006	3145	-1	-1	0.00786081	C8	Non_neurons	Astro	Glia_level3_Mixed__Astro_HPSE2__C19
snATAC_C9FTD_F3_MotorCortex	TGATGCAGTCTGGTCG-1	motor cortex	C9-FTD	F3	M	63	5.52	1745	2077	419	0.0424727	0.751128	24451	13963	7738	2750	-1	-1	0.00856816	C26	Non_neurons	Astro	Glia_level3_Mixed__Astro_HPSE2__C19
snATAC_C9FTD_F3_MotorCortex	ACGTGGCGTTGGCTAT-1	motor cortex	C9-FTD	F3	M	63	4.278	1428	2194	341	0.0456342	0.622941	24039	14812	6631	2596	-1	-1	0.00709264	C8	Non_neurons	Astro	Glia_level3_Mixed__Astro_HPSE2__C19
snATAC_C9FTD_F3_MotorCortex	CACGTTCCAGTAACCT-1	motor cortex	C9-FTD	F3	M	63	7.163	2185	2774	352	0.0583828	0.546478	23757	15362	6655	1740	-1	-1	0.00740834	C8	Non_neurons	Astro	Astro_HPSE2
snATAC_C9FTD_F3_MotorCortex	ATGTACGCAAGCAATA-1	motor cortex	C9-FTD	F3	M	63	4.208	1309	1972	342	0.0415123	0.855915	23752	12798	7841	3113	-1	-1	0.00719939	C18	Non_neurons	Oligo	Oligo_OPALIN
snATAC_C9FTD_F3_MotorCortex	AGCTGTATCGACTGGC-1	motor cortex	C9-FTD	F3	M	63	6.049	2120	2724	274	0.057432	0.719226	23715	13794	7152	2769	-1	-1	0.00577693	C8	Non_neurons	Astro	Astro_HPSE2
snATAC_C9FTD_F3_MotorCortex	GCGCATGAGTGAATAC-1	motor cortex	C9-FTD	F3	M	63	6.642	3284	4082	247	0.086169	0.751275	23686	13525	7722	2439	-1	-1	0.00521405	C27	Non_neurons	Astro	Astro_HPSE2
snATAC_C9FTD_F3_MotorCortex	TCGAGCGTCGAGTGTT-1	motor cortex	C9-FTD	F3	M	63	4.689	997	1367	301	0.028864	2.37466	23680	7017	12405	4258	-1	-1	0.00635557	C26	Non_neurons	Astro	Astro_HPSE2
snATAC_C9FTD_F3_MotorCortex	TGTGTCCTCCCAGTAA-1	motor cortex	C9-FTD	F3	M	63	4.76	2007	2885	278	0.0611877	0.718921	23575	13715	7302	2558	-1	-1	0.00589608	C8	Non_neurons	Astro	Glia_level3_Mixed__Astro_HPSE2__C19
snATAC_C9FTD_F3_MotorCortex	TGTTAGGGTCGCTACG-1	motor cortex	C9-FTD	F3	M	63	4.968	1731	2184	292	0.0470954	0.673306	23187	13857	7405	1925	-1	-1	0.00629663	C1	Non_neurons	Glia_level2_Mixed__Oligo__C4	Glia_level3_Mixed__Micro__C4
snATAC_C9FTD_F3_MotorCortex	GTTACTTCAGTTACAC-1	motor cortex	C9-FTD	F3	M	63	4.845	1720	2514	404	0.054345	0.800841	23130	12844	7427	2859	-1	-1	0.00873325	C8	Non_neurons	Astro	Astro_HPSE2
snATAC_C9FTD_F3_MotorCortex	AGTCCGGGTGGTGGTA-1	motor cortex	C9-FTD	F3	M	63	4.192	1247	1725	240	0.0376391	0.996254	22915	11479	8210	3226	-1	-1	0.00523674	C20	Exc_neurons	Exc_deep	Exc_L6_CT_TLE4_SEMA5A
snATAC_C9FTD_F3_MotorCortex	GAGTGAGAGCCAGAAC-1	motor cortex	C9-FTD	F3	M	63	4.274	1610	2311	235	0.0515503	1.40788	22415	9309	9240	3866	-1	-1	0.00524203	C23	Exc_neurons	Exc_deep	Exc_L6_CT_TLE4_SEMA5A
snATAC_C9FTD_F3_MotorCortex	CTCTCGACAAGGAGGG-1	motor cortex	C9-FTD	F3	M	63	4.213	1400	2210	337	0.0494274	0.694021	22356	13197	6601	2558	-1	-1	0.00753713	C26	Non_neurons	Astro	Astro_HPSE2
snATAC_C9FTD_F3_MotorCortex	AATACGCAGAAAGCAG-1	motor cortex	C9-FTD	F3	M	63	4.549	1013	1451	452	0.0327111	0.706339	22179	12998	6458	2723	-1	-1	0.0101898	C12	Non_neurons	Oligo	Oligo_OPALIN
snATAC_C9FTD_F3_MotorCortex	TGTAAGCGTGCCGGTT-1	motor cortex	C9-FTD	F3	M	63	6.215	2291	3068	248	0.0693992	0.686041	22104	13110	6551	2443	-1	-1	0.00560984	C27	Non_neurons	Astro	Astro_HPSE2
snATAC_C9FTD_F3_MotorCortex	TTCGGTCGTAGGTAAT-1	motor cortex	C9-FTD	F3	M	63	4.526	656	853	191	0.0193442	0.569364	22048	14049	5569	2430	-1	-1	0.00433146	C12	Non_neurons	Oligo	Oligo_OPALIN
snATAC_C9FTD_F3_MotorCortex	TTTACGTTCCACACCT-1	motor cortex	C9-FTD	F3	M	63	6.662	2419	3074	337	0.0700515	0.788766	21941	12266	6999	2676	-1	-1	0.00767969	C8	Non_neurons	Astro	Glia_level3_Mixed__Astro_HPSE2__C19
snATAC_C9FTD_F3_MotorCortex	ATTACTCAGACTAGCG-1	motor cortex	C9-FTD	F3	M	63	5.279	1826	2295	204	0.052359	0.729892	21916	12669	6768	2479	-1	-1	0.00465413	C27	Non_neurons	Astro	Astro_HPSE2
snATAC_C9FTD_F3_MotorCortex	TCAGGTAAGTTGTCCA-1	motor cortex	C9-FTD	F3	M	63	4.909	1604	2238	194	0.0511941	1.18209	21858	10017	8235	3606	-1	-1	0.00443773	C12	Non_neurons	Oligo	Glia_level3_Mixed__Oligo_ENPP6__C20
snATAC_C9FTD_F3_MotorCortex	TAGCCGGAGACGCCAA-1	motor cortex	C9-FTD	F3	M	63	4.677	1103	1459	310	0.0334127	0.788417	21833	12208	7020	2605	-1	-1	0.00709935	C8	Non_neurons	Astro	Glia_level3_Mixed__Astro_HPSE2__C19
snATAC_C9FTD_F3_MotorCortex	GGGCCATTCCATTGAG-1	motor cortex	C9-FTD	F3	M	63	4.29	1863	2770	217	0.0639812	0.806476	21647	11983	6987	2677	-1	-1	0.00501224	C26	Non_neurons	Astro	Astro_HPSE2
snATAC_C9FTD_F3_MotorCortex	CTCTACGCAATGGTAA-1	motor cortex	C9-FTD	F3	M	63	4.92	1456	2111	281	0.0490201	0.742635	21532	12356	6596	2580	-1	-1	0.00652517	C8	Non_neurons	Astro	Glia_level3_Mixed__Astro_HPSE2__C19
snATAC_C9FTD_F3_MotorCortex	CTCAGAAAGCCTATAC-1	motor cortex	C9-FTD	F3	M	63	4.12	824	1183	506	0.0276557	1.11198	21388	10127	8023	3238	-1	-1	0.0118291	C20	Exc_neurons	Exc_intermediate	Exc_L3-5_IT_RORB_GABRG1
snATAC_C9FTD_F3_MotorCortex	GCTCACTTCATGCTTT-1	motor cortex	C9-FTD	F3	M	63	4.067	1372	2108	275	0.0493769	0.9807	21346	10777	7438	3131	-1	-1	0.00644149	C26	Non_neurons	Astro	Astro_HPSE2
snATAC_C9FTD_F3_MotorCortex	CTGCTCACACAATAAG-1	motor cortex	C9-FTD	F3	M	63	4.555	1355	1837	314	0.0436114	0.853961	21061	11360	6793	2908	-1	-1	0.00745454	C12	Non_neurons	Astro	Glia_level3_Mixed__Astro_HPSE2__C19
snATAC_C9FTD_F3_MotorCortex	AACGTACCACAGTTCA-1	motor cortex	C9-FTD	F3	M	63	4.847	1799	2626	196	0.0623783	0.742755	21049	12078	6536	2435	-1	-1	0.0046558	C27	Non_neurons	Astro	Astro_HPSE2
snATAC_C9FTD_F3_MotorCortex	TGGTCAAAGCTGATTC-1	motor cortex	C9-FTD	F3	M	63	5.928	1374	1836	318	0.0436582	0.63966	21027	12824	6046	2157	-1	-1	0.00756171	C8	Non_neurons	Astro	Glia_level3_Mixed__Astro_HPSE2__C19
snATAC_C9FTD_F3_MotorCortex	CCACGTTCACTAGGAG-1	motor cortex	C9-FTD	F3	M	63	5.447	1345	1805	324	0.0430993	0.617113	20940	12949	5977	2014	-1	-1	0.00773639	C26	Non_neurons	Astro	Glia_level3_Mixed__Astro_HPSE2__C19
snATAC_C9FTD_F3_MotorCortex	ACCATCCAGCCGCAAA-1	motor cortex	C9-FTD	F3	M	63	4.475	1514	2031	198	0.0488573	1.44041	20785	8517	8830	3438	-1	-1	0.00476305	C22	Exc_neurons	Exc_deep	Exc_L6_CT_TLE4_SEMA5A
snATAC_C9FTD_F3_MotorCortex	GCTCGAGGTAGCCATT-1	motor cortex	C9-FTD	F3	M	63	4.318	953	1357	97	0.0327446	1.63157	20721	7874	9226	3621	-1	-1	0.00234062	C19	Inh_neurons	Inh_PVALB	Inh_PVALB_CUX2
snATAC_C9FTD_F3_MotorCortex	GTACTTTCATATTGGC-1	motor cortex	C9-FTD	F3	M	63	6.399	2220	2769	236	0.0669811	1.43779	20670	8479	9318	2873	-1	-1	0.00570876	C22	Exc_neurons	Exc_deep	Exc_L6_CT_TLE4_SEMA5A
snATAC_C9FTD_F3_MotorCortex	CAAGCTAGTTATAGAG-1	motor cortex	C9-FTD	F3	M	63	4.408	1320	2057	201	0.0498304	1.3842	20640	8657	8790	3193	-1	-1	0.00486919	C2	Non_neurons	Glia_level2_Mixed__VLMC__C2	Glia_level3_Mixed__VLMC_P2RY14__C2
snATAC_C9FTD_F3_MotorCortex	CGTGGCATCTTTATCG-1	motor cortex	C9-FTD	F3	M	63	4.958	1392	1752	264	0.0424645	1.051	20629	10058	7362	3209	-1	-1	0.00639876	C27	Non_neurons	Astro	Astro_HPSE2
snATAC_C9FTD_F3_MotorCortex	GTAGGAGTCTCCTTGG-1	motor cortex	C9-FTD	F3	M	63	6.157	2307	2857	253	0.0696625	0.837455	20506	11160	7054	2292	-1	-1	0.00616893	C27	Non_neurons	Astro	Astro_HPSE2
snATAC_C9FTD_F3_MotorCortex	CACTAAGGTACAAGCG-1	motor cortex	C9-FTD	F3	M	63	4.227	1172	1892	341	0.0466423	0.658517	20282	12229	5825	2228	-1	-1	0.00840647	C26	Non_neurons	Glia_level2_Mixed__Astro__C3	Glia_level3_Mixed__Micro__C3
snATAC_C9FTD_F3_MotorCortex	TACATTCTCTCATCCG-1	motor cortex	C9-FTD	F3	M	63	5.878	1410	1794	331	0.0442635	0.727033	20265	11734	6299	2232	-1	-1	0.00816679	C18	Non_neurons	Oligo	Glia_level3_Mixed__Oligo_ENPP6__C20
snATAC_C9FTD_F3_MotorCortex	TCCCACATCTTACGGA-1	motor cortex	C9-FTD	F3	M	63	5.742	1302	1771	204	0.0439498	0.652424	20148	12193	6028	1927	-1	-1	0.00506254	C8	Non_neurons	Astro	Astro_HPSE2
snATAC_C9FTD_F3_MotorCortex	ATGTCGAGTAGACGCA-1	motor cortex	C9-FTD	F3	M	63	6.195	1658	2239	271	0.055727	0.659562	20089	12105	6070	1914	-1	-1	0.00674498	C26	Non_neurons	Astro	Astro_HPSE2
snATAC_C9FTD_F3_MotorCortex	TAACAGCAGAATCAGT-1	motor cortex	C9-FTD	F3	M	63	4.729	917	1295	340	0.0322846	0.638294	20056	12242	5221	2593	-1	-1	0.00847627	C27	Non_neurons	Astro	Astro_HPSE2
snATAC_C9FTD_F3_MotorCortex	CACGTTCTCTAGCAGT-1	motor cortex	C9-FTD	F3	M	63	4.831	1132	1553	207	0.0387494	1.19967	20039	9110	7786	3143	-1	-1	0.00516493	C9	Non_neurons	Astro	Glia_level3_Mixed__Astro_HPSE2__C19
snATAC_C9FTD_F3_MotorCortex	ATTACTCCAATGAAAC-1	motor cortex	C9-FTD	F3	M	63	5.266	984	1330	335	0.0334473	0.967346	19882	10106	7455	2321	-1	-1	0.00842471	C18	Non_neurons	Oligo	Oligo_OPALIN
snATAC_C9FTD_F3_MotorCortex	GTAATCGAGAAATGGG-1	motor cortex	C9-FTD	F3	M	63	4.195	1324	1907	193	0.0486728	2.33674	19590	5871	10039	3680	-1	-1	0.00492598	C23	Exc_neurons	Exc_deep	Exc_L6_CT_TLE4_SEMA5A
snATAC_C9FTD_F3_MotorCortex	GAAAGTAAGATATGAC-1	motor cortex	C9-FTD	F3	M	63	4.789	1710	2408	217	0.0615448	0.94193	19563	10074	6659	2830	-1	-1	0.00554618	C26	Non_neurons	Astro	Astro_HPSE2
snATAC_C9FTD_F3_MotorCortex	CAGTGTATCTCCCTTT-1	motor cortex	C9-FTD	F3	M	63	5.104	1593	2345	336	0.060002	0.892591	19541	10325	6891	2325	-1	-1	0.00859731	C8	Non_neurons	Astro	Glia_level3_Mixed__Astro_HPSE2__C19
snATAC_C9FTD_F3_MotorCortex	ACATGGTAGATTACGA-1	motor cortex	C9-FTD	F3	M	63	7.71	3251	3866	245	0.099052	0.908184	19515	10227	6865	2423	-1	-1	0.00627722	C8	Non_neurons	Astro	Glia_level3_Mixed__Astro_HPSE2__C19
snATAC_C9FTD_F3_MotorCortex	GTACTTTTCTTCCACG-1	motor cortex	C9-FTD	F3	M	63	5.409	1505	2069	215	0.0533275	0.941842	19399	9990	6613	2796	-1	-1	0.00554152	C8	Non_neurons	Astro	Glia_level3_Mixed__Astro_HPSE2__C19
snATAC_C9FTD_F3_MotorCortex	TTGCAGAAGGCTTAAA-1	motor cortex	C9-FTD	F3	M	63	4.642	1355	1915	269	0.049399	0.783329	19383	10869	6209	2305	-1	-1	0.00693907	C8	Non_neurons	Astro	Glia_level3_Mixed__Astro_HPSE2__C19
snATAC_C9FTD_F3_MotorCortex	ATTACCTCAGAACGAC-1	motor cortex	C9-FTD	F3	M	63	6.586	2684	3299	192	0.0851794	0.973604	19365	9812	7225	2328	-1	-1	0.0049574	C27	Non_neurons	Astro	Astro_HPSE2
snATAC_C9FTD_F3_MotorCortex	ACTGCGGTCTAGCAAC-1	motor cortex	C9-FTD	F3	M	63	5.009	1232	1723	232	0.0445312	0.772099	19346	10917	5995	2434	-1	-1	0.00599607	C27	Non_neurons	Astro	Astro_HPSE2
snATAC_C9FTD_F3_MotorCortex	ACAAGCTGTTCTCGAA-1	motor cortex	C9-FTD	F3	M	63	5.196	1438	1912	269	0.049467	0.734051	19326	11145	5806	2375	-1	-1	0.00695954	C8	Non_neurons	Astro	Glia_level3_Mixed__Astro_HPSE2__C19
snATAC_C9FTD_F3_MotorCortex	GCTTGCTGTTATAGAG-1	motor cortex	C9-FTD	F3	M	63	4.041	598	905	327	0.0235199	0.722844	19239	11167	5557	2515	-1	-1	0.00849836	C18	Non_neurons	Oligo	Oligo_OPALIN
snATAC_C9FTD_F3_MotorCortex	GCTCAGGTCGCCTTAC-1	motor cortex	C9-FTD	F3	M	63	6.465	2220	2898	323	0.0753393	1.04628	19233	9399	6910	2924	-1	-1	0.00839703	C12	Non_neurons	Oligo	Oligo_OPALIN
snATAC_C9FTD_F3_MotorCortex	AACCTTTAGAATATCG-1	motor cortex	C9-FTD	F3	M	63	5.957	1471	1850	293	0.0483534	0.889196	19130	10126	6583	2421	-1	-1	0.00765813	C8	Non_neurons	Astro	Astro_HPSE2
snATAC_C9FTD_F3_MotorCortex	CATGTTTAGCACGTAG-1	motor cortex	C9-FTD	F3	M	63	4.165	833	1190	409	0.0313273	0.730097	18993	10978	5564	2451	-1	-1	0.0107671	C26	Non_neurons	Astro	Glia_level3_Mixed__Astro_HPSE2__C19
snATAC_C9FTD_F3_MotorCortex	TACCTATCAGAGATGC-1	motor cortex	C9-FTD	F3	M	63	5.066	1136	1513	162	0.0398893	1.97537	18965	6374	9379	3212	-1	-1	0.00427103	C20	Exc_neurons	Exc_deep	Exc_L5-6_IT_THEMIS_SMYD1
snATAC_C9FTD_F3_MotorCortex	CAGTATGAGTTCAGGG-1	motor cortex	C9-FTD	F3	M	63	4.016	1298	1926	213	0.0508475	1.46827	18939	7673	8266	3000	-1	-1	0.00562332	C22	Exc_neurons	Exc_deep	Exc_L6_CT_TLE4_SEMA5A
snATAC_C9FTD_F3_MotorCortex	CATGTTTAGTTCGTTG-1	motor cortex	C9-FTD	F3	M	63	4.282	960	1437	250	0.0380682	0.853481	18874	10183	6583	2108	-1	-1	0.00662287	C26	Non_neurons	Astro	Astro_HPSE2
snATAC_C9FTD_F3_MotorCortex	TAGGTGTTCAGTGTGT-1	motor cortex	C9-FTD	F3	M	63	5.18	1138	1451	312	0.0384493	1.51855	18869	7492	8106	3271	-1	-1	0.00826753	C20	Inh_neurons	Inh_SST	Inh_level3_Mixed__Inh_SST_CDH12__C5
snATAC_C9FTD_F3_MotorCortex	AGTGTACAGAGCTGTG-1	motor cortex	C9-FTD	F3	M	63	5.978	1114	1414	251	0.0375844	0.824539	18811	10310	6315	2186	-1	-1	0.00667163	C24	Non_neurons	OPC	OPC
snATAC_C9FTD_F3_MotorCortex	TTTGGCCCACTAGCCG-1	motor cortex	C9-FTD	F3	M	63	6.189	1222	1490	245	0.0397376	0.763854	18748	10629	5987	2132	-1	-1	0.00653403	C26	Non_neurons	Astro	Astro_HPSE2
snATAC_C9FTD_F3_MotorCortex	CGGTGCAGTTTCGACA-1	motor cortex	C9-FTD	F3	M	63	5.245	1809	2632	237	0.0702166	0.76246	18742	10634	5748	2360	-1	-1	0.0063227	C27	Non_neurons	Astro	Astro_HPSE2
snATAC_C9FTD_F3_MotorCortex	GTACTTTAGGATGCCA-1	motor cortex	C9-FTD	F3	M	63	4.662	1363	1709	219	0.04603	1.12184	18564	8749	7049	2766	-1	-1	0.00589851	C12	Non_neurons	Oligo	Oligo_OPALIN
snATAC_C9FTD_F3_MotorCortex	TGGACATGTCCATTGA-1	motor cortex	C9-FTD	F3	M	63	4.944	1151	1594	209	0.043123	0.831352	18482	10092	5911	2479	-1	-1	0.00565415	C26	Non_neurons	Astro	Astro_HPSE2
snATAC_C9FTD_F3_MotorCortex	GAGCGCTCAAGGAACC-1	motor cortex	C9-FTD	F3	M	63	5.736	1544	2206	189	0.0596926	0.795026	18478	10294	5913	2271	-1	-1	0.00511419	C20	Inh_neurons	Inh_SST	Inh_level3_Mixed__Inh_SST_CDH12__C5
snATAC_C9FTD_F3_MotorCortex	CGCGCAATCAGCACGC-1	motor cortex	C9-FTD	F3	M	63	5.158	1232	1627	253	0.0440325	0.872972	18475	9864	6324	2287	-1	-1	0.00684709	C8	Non_neurons	Astro	Glia_level3_Mixed__Astro_HPSE2__C19
snATAC_C9FTD_F3_MotorCortex	TGATCAGTCTGATCCC-1	motor cortex	C9-FTD	F3	M	63	4.017	1073	1528	175	0.0415037	1.5317	18408	7271	7716	3421	-1	-1	0.00475337	C22	Exc_neurons	Exc_deep	Exc_L6_CT_TLE4_SEMA5A
snATAC_C9FTD_F3_MotorCortex	ATTACTCTCCGCTATC-1	motor cortex	C9-FTD	F3	M	63	4.429	1020	1459	239	0.039883	1.10508	18291	8689	6926	2676	-1	-1	0.00653327	C9	Non_neurons	Glia_level2_Mixed__VLMC__C2	Glia_level3_Mixed__VLMC_P2RY14__C2
snATAC_C9FTD_F3_MotorCortex	GCGGTGTGTGGCGCTT-1	motor cortex	C9-FTD	F3	M	63	4.174	645	977	228	0.026989	1.10686	18100	8591	6847	2662	-1	-1	0.00629834	C18	Non_neurons	Oligo	Oligo_OPALIN
snATAC_C9FTD_F3_MotorCortex	AATGCCATCCTCAAGA-1	motor cortex	C9-FTD	F3	M	63	5.705	1723	2299	220	0.0635469	0.748743	18089	10344	5423	2322	-1	-1	0.00608104	C27	Non_neurons	Astro	Astro_HPSE2
snATAC_C9FTD_F3_MotorCortex	AGTCAACAGGGAGTTC-1	motor cortex	C9-FTD	F3	M	63	6.464	2037	2600	228	0.072488	1.14881	17934	8346	7125	2463	-1	-1	0.00635664	C27	Non_neurons	Astro	Astro_HPSE2
snATAC_C9FTD_F3_MotorCortex	CTAGCGGGTATCACAC-1	motor cortex	C9-FTD	F3	M	63	4.759	1216	1902	280	0.0530899	0.6872	17913	10617	5421	1875	-1	-1	0.00781555	C26	Non_neurons	Astro	Astro_HPSE2
snATAC_C9FTD_F3_MotorCortex	CTTGAAGTCTTCCACG-1	motor cortex	C9-FTD	F3	M	63	4.31	912	1375	255	0.0383928	0.62525	17907	11018	4715	2174	-1	-1	0.00712012	C27	Non_neurons	Astro	Astro_HPSE2
snATAC_C9FTD_F3_MotorCortex	TTTGTGTAGCTTACCA-1	motor cortex	C9-FTD	F3	M	63	4.027	1279	1981	189	0.0553816	0.696064	17885	10545	5137	2203	-1	-1	0.00528376	C27	Non_neurons	Astro	Astro_HPSE2
snATAC_C9FTD_F3_MotorCortex	GTCTACCGTGGACAGT-1	motor cortex	C9-FTD	F3	M	63	6.909	2746	3356	192	0.0939267	0.921174	17865	9299	6539	2027	-1	-1	0.00537364	C27	Non_neurons	Astro	Astro_HPSE2
snATAC_C9FTD_F3_MotorCortex	CTGGCAGAGTTCAGGG-1	motor cortex	C9-FTD	F3	M	63	5.529	1466	1952	165	0.054773	1.45881	17819	7247	7617	2955	-1	-1	0.00462989	C20	Inh_neurons	Inh_SST	Inh_level3_Mixed__Inh_PVALB_SCUBE3__C6
snATAC_C9FTD_F3_MotorCortex	AAATGCCCAAGCAACG-1	motor cortex	C9-FTD	F3	M	63	5.472	1846	2506	192	0.0709714	1.13637	17655	8264	7049	2342	-1	-1	0.00543755	C8	Non_neurons	Astro	Glia_level3_Mixed__Astro_HPSE2__C19
snATAC_C9FTD_F3_MotorCortex	GGTTGCGAGGATTGCG-1	motor cortex	C9-FTD	F3	M	63	4.631	842	1134	191	0.0321374	1.24323	17643	7865	6960	2818	-1	-1	0.00541291	C20	Inh_neurons	Inh_SST	Inh_level3_Mixed__Inh_SST_CDH12__C5
snATAC_C9FTD_F3_MotorCortex	TTCGCGTAGCAGGAGG-1	motor cortex	C9-FTD	F3	M	63	4.056	762	1097	222	0.0311259	0.82479	17622	9657	5547	2418	-1	-1	0.00629894	C18	Non_neurons	Oligo	Oligo_OPALIN
snATAC_C9FTD_F3_MotorCortex	GCACGGTGTGGCGCTT-1	motor cortex	C9-FTD	F3	M	63	6.993	2027	2480	236	0.0704746	0.952397	17595	9012	6153	2430	-1	-1	0.00670645	C8	Non_neurons	Astro	Glia_level3_Mixed__Astro_HPSE2__C19
snATAC_C9FTD_F3_MotorCortex	TTCTGTAAGCCATGGA-1	motor cortex	C9-FTD	F3	M	63	4.849	1293	1610	237	0.0458063	0.968634	17574	8927	6170	2477	-1	-1	0.00674292	C26	Non_neurons	Astro	Astro_HPSE2
snATAC_C9FTD_F3_MotorCortex	TGCTTTACACCTGAAT-1	motor cortex	C9-FTD	F3	M	63	4.188	1104	1612	181	0.0459573	1.14009	17538	8195	6595	2748	-1	-1	0.00516022	C22	Exc_neurons	Exc_deep	Exc_L6_IT_THEMIS_LINC00299
snATAC_C9FTD_F3_MotorCortex	CACATGATCTTGCGCT-1	motor cortex	C9-FTD	F3	M	63	5.25	1164	1579	148	0.0451194	2.19773	17498	5472	8662	3364	-1	-1	0.00422905	C23	Inh_neurons	Inh_SST	Inh_level3_Mixed__Inh_SST_CDH12__C5
snATAC_C9FTD_F3_MotorCortex	GCTTAAGTCCCGAAGC-1	motor cortex	C9-FTD	F3	M	63	4.322	718	1014	290	0.028983	0.83384	17493	9539	5697	2257	-1	-1	0.00828903	C18	Non_neurons	Oligo	Oligo_OPALIN
snATAC_C9FTD_F3_MotorCortex	TAGCCGGGTAGCGTTT-1	motor cortex	C9-FTD	F3	M	63	6.729	2083	2596	152	0.0743499	0.763078	17458	9902	5483	2073	-1	-1	0.00435331	C8	Non_neurons	Astro	Glia_level3_Mixed__Astro_HPSE2__C19
snATAC_C9FTD_F3_MotorCortex	CATTCATGTGCACCCA-1	motor cortex	C9-FTD	F3	M	63	4.653	1102	1540	274	0.0441742	0.885248	17431	9246	6179	2006	-1	-1	0.00785956	C8	Non_neurons	Glia_level2_Mixed__Astro__C3	Glia_level3_Mixed__Micro__C3
snATAC_C9FTD_F3_MotorCortex	TGTAAGCGTATTTGCG-1	motor cortex	C9-FTD	F3	M	63	4.864	1039	1338	260	0.0384085	1.03553	17418	8557	6076	2785	-1	-1	0.00746354	C26	Non_neurons	Astro	Astro_HPSE2
snATAC_C9FTD_F3_MotorCortex	AAGGAGCAGTGTCGGA-1	motor cortex	C9-FTD	F3	M	63	4.899	950	1302	142	0.0373837	0.969464	17414	8842	6384	2188	-1	-1	0.00407718	C22	Exc_neurons	Exc_deep	Exc_L6_CT_TLE4_SEMA5A
snATAC_C9FTD_F3_MotorCortex	GCTGCGAGTGGGTAGT-1	motor cortex	C9-FTD	F3	M	63	4.811	1018	1534	271	0.0444896	1.05752	17240	8379	6421	2440	-1	-1	0.00785963	C26	Non_neurons	Astro	Astro_HPSE2
snATAC_C9FTD_F3_MotorCortex	ATTTGTCCACTTTGGA-1	motor cortex	C9-FTD	F3	M	63	5.432	1432	1995	255	0.0579942	1.11069	17200	8149	6563	2488	-1	-1	0.00741279	C8	Non_neurons	Astro	Glia_level3_Mixed__Astro_HPSE2__C19
snATAC_C9FTD_F3_MotorCortex	GCATTCCTCAAGAGGC-1	motor cortex	C9-FTD	F3	M	63	4.503	1578	2435	153	0.0708467	1.08708	17185	8234	6202	2749	-1	-1	0.00445156	C10	Non_neurons	Oligo	Oligo_OPALIN
snATAC_C9FTD_F3_MotorCortex	TCACAAGAGTACTCTG-1	motor cortex	C9-FTD	F3	M	63	4.218	1148	1716	162	0.0501285	1.42162	17116	7068	7222	2826	-1	-1	0.00473241	C20	Exc_neurons	Exc_deep	Exc_L5-6_IT_THEMIS_SMYD1
snATAC_C9FTD_F3_MotorCortex	TGGGTTAGTGGCCTTG-1	motor cortex	C9-FTD	F3	M	63	5.163	1327	1753	131	0.0513775	1.0007	17060	8527	6613	1920	-1	-1	0.00383939	C20	Inh_neurons	Inh_SST	Inh_level3_Mixed__Inh_SST_CDH12__C5
snATAC_C9FTD_F3_MotorCortex	TGCATGATCGGGACAA-1	motor cortex	C9-FTD	F3	M	63	5.101	1190	1772	178	0.052219	0.790523	16967	9476	5604	1887	-1	-1	0.00524548	C8	Non_neurons	Astro	Glia_level3_Mixed__Astro_HPSE2__C19
snATAC_C9FTD_F3_MotorCortex	GCCATAATCGCGGCAT-1	motor cortex	C9-FTD	F3	M	63	4.56	806	1161	171	0.0343085	1.24344	16920	7542	6660	2718	-1	-1	0.00505319	C20	Exc_neurons	Exc_deep	Exc_L6_CT_TLE4_SEMA5A
snATAC_C9FTD_F3_MotorCortex	GGATAGGCATTTGGTG-1	motor cortex	C9-FTD	F3	M	63	5.384	1634	2149	132	0.0635047	1.43278	16920	6955	7139	2826	-1	-1	0.00390071	C23	Inh_neurons	Inh_SST	Inh_level3_Mixed__Inh_SST_CDH12__C5
snATAC_C9FTD_F3_MotorCortex	TCACAAGAGGTACACG-1	motor cortex	C9-FTD	F3	M	63	4.7	731	998	277	0.0296125	0.91293	16851	8809	5980	2062	-1	-1	0.0082191	C4	Non_neurons	Glia_level2_Mixed__VLMC__C2	Glia_level3_Mixed__VLMC_P2RY14__C2
snATAC_C9FTD_F3_MotorCortex	TCTCTGGTCGGTTCCT-1	motor cortex	C9-FTD	F3	M	63	6.835	2064	2415	174	0.0717511	0.814056	16829	9277	5421	2131	-1	-1	0.00516965	C27	Non_neurons	Astro	Astro_HPSE2
snATAC_C9FTD_F3_MotorCortex	AAGATAGTCAGCACGC-1	motor cortex	C9-FTD	F3	M	63	6.518	1794	2296	240	0.0682561	1.0068	16819	8381	6214	2224	-1	-1	0.00713479	C12	Non_neurons	Oligo	Glia_level3_Mixed__Oligo_ENPP6__C20
snATAC_C9FTD_F3_MotorCortex	ACTAACGCAATGAAAC-1	motor cortex	C9-FTD	F3	M	63	4.556	704	956	258	0.0284219	0.902919	16818	8838	5837	2143	-1	-1	0.00767035	C18	Non_neurons	Oligo	Oligo_OPALIN
snATAC_C9FTD_F3_MotorCortex	TAGCACAAGCTGATTC-1	motor cortex	C9-FTD	F3	M	63	6.101	1328	1739	344	0.0521439	1.07996	16675	8017	6215	2443	-1	-1	0.0103148	C26	Non_neurons	Astro	Astro_HPSE2
snATAC_C9FTD_F3_MotorCortex	CTCTACGAGCGAATAT-1	motor cortex	C9-FTD	F3	M	63	6.897	2264	2776	234	0.0832484	0.749161	16673	9532	5305	1836	-1	-1	0.00701733	C8	Non_neurons	Astro	Glia_level3_Mixed__Astro_HPSE2__C19
snATAC_C9FTD_F3_MotorCortex	GCACGCACATACTGCA-1	motor cortex	C9-FTD	F3	M	63	4.135	781	1061	252	0.0318351	0.771635	16664	9406	5424	1834	-1	-1	0.00756121	C18	Non_neurons	Oligo	Oligo_OPALIN
snATAC_C9FTD_F3_MotorCortex	CTCTAGCGTCTGAGCC-1	motor cortex	C9-FTD	F3	M	63	4.207	835	1214	218	0.0365113	1.3983	16625	6932	7049	2644	-1	-1	0.00655639	C9	Exc_neurons	Exc_upper	Exc_level3_Mixed__Exc_L2_IT_CUX2_CCBE1__C1
snATAC_C9FTD_F3_MotorCortex	GCAGATTGTGCATCAT-1	motor cortex	C9-FTD	F3	M	63	4.85	1227	1744	194	0.0525586	0.988375	16591	8344	5814	2433	-1	-1	0.00584654	C27	Non_neurons	Astro	Astro_HPSE2
snATAC_C9FTD_F3_MotorCortex	CCTGCTACATCCCTCA-1	motor cortex	C9-FTD	F3	M	63	4.83	1078	1720	250	0.0519763	0.689747	16546	9792	5031	1723	-1	-1	0.0075547	C27	Non_neurons	Astro	Astro_HPSE2
snATAC_C9FTD_F3_MotorCortex	CTTCTAAAGCTAGCAG-1	motor cortex	C9-FTD	F3	M	63	5.027	1249	1706	204	0.0518478	1.05727	16452	7997	6322	2133	-1	-1	0.00619985	C8	Non_neurons	Astro	Glia_level3_Mixed__Astro_HPSE2__C19
snATAC_C9FTD_F3_MotorCortex	ACAAGCTTCTGACATG-1	motor cortex	C9-FTD	F3	M	63	7.196	1697	2222	127	0.0676779	1.64603	16416	6204	7844	2368	-1	-1	0.00386818	C23	Inh_neurons	Inh_level2_Mixed__Inh_LAMP5__C7	Inh_level3_Mixed__Inh_SST_CDH12__C7
snATAC_C9FTD_F3_MotorCortex	GTGCTGGTCACTCCCA-1	motor cortex	C9-FTD	F3	M	63	4.415	1146	1598	133	0.0486839	1.6026	16412	6306	6970	3136	-1	-1	0.00405191	C22	Exc_neurons	Exc_deep	Exc_L6_CT_TLE4_SEMA5A
snATAC_C9FTD_F3_MotorCortex	CTTCCAGCATGCGACC-1	motor cortex	C9-FTD	F3	M	63	5.522	1570	2021	179	0.0615746	0.65885	16411	9893	4846	1672	-1	-1	0.00545366	C8	Non_neurons	Astro	Glia_level3_Mixed__Astro_HPSE2__C19
snATAC_C9FTD_F3_MotorCortex	CGGTGCATCGCTAGTA-1	motor cortex	C9-FTD	F3	M	63	6.648	2085	2486	110	0.0757557	1.56415	16408	6399	7199	2810	-1	-1	0.00335202	C23	Inh_neurons	Inh_LAMP5	Inh_LAMP5_CPLX3_Rosehip
snATAC_C9FTD_F3_MotorCortex	CTGCTCATCTCTATTG-1	motor cortex	C9-FTD	F3	M	63	6.766	1524	1791	298	0.054587	0.732496	16405	9469	5076	1860	-1	-1	0.0090826	C8	Non_neurons	Astro	Glia_level3_Mixed__Astro_HPSE2__C19
snATAC_C9FTD_F3_MotorCortex	CCTATTACATGCCTTC-1	motor cortex	C9-FTD	F3	M	63	4.674	996	1498	263	0.0458244	0.694836	16345	9644	4777	1924	-1	-1	0.00804527	C8	Non_neurons	Astro	Glia_level3_Mixed__Astro_HPSE2__C19
snATAC_C9FTD_F3_MotorCortex	CCTTGGTAGTTGGAAT-1	motor cortex	C9-FTD	F3	M	63	6.484	1539	1804	242	0.0552459	0.956501	16327	8345	5686	2296	-1	-1	0.00741104	C27	Non_neurons	Astro	Astro_HPSE2
snATAC_C9FTD_F3_MotorCortex	CAAGAAATCTCCTTGG-1	motor cortex	C9-FTD	F3	M	63	5.772	1536	1928	119	0.059123	1.12056	16305	7689	6115	2501	-1	-1	0.00364919	C20	Inh_neurons	Inh_LAMP5	Inh_LAMP5_CPLX3_Rosehip
snATAC_C9FTD_F3_MotorCortex	ATCCAGATCGATTACG-1	motor cortex	C9-FTD	F3	M	63	4.582	678	973	279	0.0299514	0.570738	16243	10341	4209	1693	-1	-1	0.00858831	C12	Non_neurons	Oligo	Oligo_OPALIN
snATAC_C9FTD_F3_MotorCortex	GTGATCACAACGTAGG-1	motor cortex	C9-FTD	F3	M	63	4.971	1185	1733	269	0.0537298	0.571067	16127	10265	4653	1209	-1	-1	0.00834005	C8	Non_neurons	Astro	Glia_level3_Mixed__Astro_HPSE2__C19
snATAC_C9FTD_F3_MotorCortex	GTTATGGTCCTTTGCG-1	motor cortex	C9-FTD	F3	M	63	4.96	1355	1837	243	0.0570851	1.26907	16090	7091	6911	2088	-1	-1	0.00755127	C26	Non_neurons	Astro	Astro_HPSE2
snATAC_C9FTD_F3_MotorCortex	GGAGTAGTCTATATCC-1	motor cortex	C9-FTD	F3	M	63	4.595	1035	1626	253	0.0505346	0.612347	16088	9978	4559	1551	-1	-1	0.007863	C26	Non_neurons	Glia_level2_Mixed__Astro__C3	Glia_level3_Mixed__Micro__C3
snATAC_C9FTD_F3_MotorCortex	TGCGTAATCGGATAGG-1	motor cortex	C9-FTD	F3	M	63	4.256	1152	1576	100	0.0490538	1.5939	16064	6193	6897	2974	-1	-1	0.00311255	C22	Exc_neurons	Exc_deep	Exc_L6b_TLE4_MDFIC
snATAC_C9FTD_F3_MotorCortex	GCCCAGACAAGTCCTA-1	motor cortex	C9-FTD	F3	M	63	5.719	1655	2188	163	0.0681365	1.44161	16056	6576	6841	2639	-1	-1	0.00507598	C27	Non_neurons	Astro	Astro_HPSE2
snATAC_C9FTD_F3_MotorCortex	GTAGTACAGTGGGACT-1	motor cortex	C9-FTD	F3	M	63	4.627	937	1513	190	0.0471545	1.23752	16043	7170	7236	1637	-1	-1	0.00592159	C18	Non_neurons	Oligo	Oligo_OPALIN
snATAC_C9FTD_F3_MotorCortex	CTAGGGCGTTGTCGGC-1	motor cortex	C9-FTD	F3	M	63	6.212	1283	1557	198	0.0485743	1.27915	16027	7032	6451	2544	-1	-1	0.00617708	C8	Non_neurons	Astro	Glia_level3_Mixed__Astro_HPSE2__C19
snATAC_C9FTD_F3_MotorCortex	CTCTAGCTCTTTCGAT-1	motor cortex	C9-FTD	F3	M	63	4.575	1957	2911	205	0.0913169	0.753658	15939	9089	5071	1779	-1	-1	0.00643077	C27	Non_neurons	Astro	Glia_level3_Mixed__Astro_HPSE2__C19
snATAC_C9FTD_F3_MotorCortex	GGGTTATTCTAGCTGA-1	motor cortex	C9-FTD	F3	M	63	4.122	918	1338	236	0.0419831	0.806075	15935	8823	4841	2271	-1	-1	0.00740508	C26	Non_neurons	Astro	Astro_HPSE2
snATAC_C9FTD_F3_MotorCortex	CAGGGCTTCTCCACTG-1	motor cortex	C9-FTD	F3	M	63	5.008	1037	1436	136	0.0450609	1.65832	15934	5994	7098	2842	-1	-1	0.0042676	C20	Exc_neurons	Exc_deep	Exc_L6_IT_THEMIS_LINC00299
snATAC_C9FTD_F3_MotorCortex	AGATTCGGTCAGCTTA-1	motor cortex	C9-FTD	F3	M	63	5.009	1027	1369	150	0.0430801	1.48693	15889	6389	6917	2583	-1	-1	0.00472025	C22	Exc_neurons	Exc_deep	Exc_L6_IT_THEMIS_LINC00299
snATAC_C9FTD_F3_MotorCortex	ACATGGTTCGGGATCC-1	motor cortex	C9-FTD	F3	M	63	4.978	817	1063	246	0.0335564	0.859692	15839	8517	5389	1933	-1	-1	0.00776564	C18	Non_neurons	Astro	Glia_level3_Mixed__Astro_HPSE2__C19
snATAC_C9FTD_F3_MotorCortex	ATTCGTTGTCCTTATT-1	motor cortex	C9-FTD	F3	M	63	4.693	1128	1561	152	0.0493488	1.26785	15816	6974	6755	2087	-1	-1	0.00480526	C26	Non_neurons	Astro	Astro_HPSE2
snATAC_C9FTD_F3_MotorCortex	AGCCCGAGTAGAATAC-1	motor cortex	C9-FTD	F3	M	63	4.549	1236	1783	184	0.0565421	0.607238	15767	9810	4285	1672	-1	-1	0.00583497	C8	Non_neurons	Astro	Astro_HPSE2
snATAC_C9FTD_F3_MotorCortex	AGCGTGCTCAGTGTAC-1	motor cortex	C9-FTD	F3	M	63	4.599	1296	1972	144	0.0628105	0.973846	15698	7953	5702	2043	-1	-1	0.00458657	C27	Non_neurons	Astro	Astro_HPSE2
snATAC_C9FTD_F3_MotorCortex	TCAGTCCAGTGGGACT-1	motor cortex	C9-FTD	F3	M	63	4.255	952	1446	231	0.0461951	0.762302	15651	8881	4785	1985	-1	-1	0.00737972	C18	Non_neurons	Oligo	Oligo_OPALIN
snATAC_C9FTD_F3_MotorCortex	AGTGCCGCAATTAGGA-1	motor cortex	C9-FTD	F3	M	63	6.222	1970	2445	162	0.0786427	1.0299	15545	7658	5622	2265	-1	-1	0.00521068	C27	Non_neurons	Astro	Astro_HPSE2
snATAC_C9FTD_F3_MotorCortex	GAGGATGAGAAGGGCG-1	motor cortex	C9-FTD	F3	M	63	4.275	993	1412	132	0.045437	1.51424	15538	6180	6533	2825	-1	-1	0.00424765	C20	Exc_neurons	Exc_deep	Exc_L6_IT_THEMIS_LINC00299
snATAC_C9FTD_F3_MotorCortex	ATCCCTGAGCCATTCA-1	motor cortex	C9-FTD	F3	M	63	6.067	1590	2027	183	0.0654673	1.27662	15481	6800	6352	2329	-1	-1	0.00591047	C21	Non_neurons	Astro	Astro_HPSE2
snATAC_C9FTD_F3_MotorCortex	CACTGAATCTTGGCCT-1	motor cortex	C9-FTD	F3	M	63	5.28	1949	2620	208	0.0846199	0.752037	15481	8836	4881	1764	-1	-1	0.00671791	C27	Non_neurons	Astro	Astro_HPSE2
snATAC_C9FTD_F3_MotorCortex	CCGTACTTCGTGGCGT-1	motor cortex	C9-FTD	F3	M	63	5.01	1217	1683	128	0.0544062	0.991117	15467	7768	5570	2129	-1	-1	0.00413784	C20	Inh_neurons	Inh_level2_Mixed__Inh_LAMP5__C7	Inh_level3_Mixed__Inh_SST_CDH12__C7
snATAC_C9FTD_F3_MotorCortex	TTACCGCGTATCATGC-1	motor cortex	C9-FTD	F3	M	63	5.014	1109	1495	132	0.0484791	2.31449	15419	4652	7802	2965	-1	-1	0.00428043	C22	Exc_neurons	Exc_deep	Exc_L6_CT_TLE4_SEMA5A
snATAC_C9FTD_F3_MotorCortex	GGGACCTAGCGAGCTA-1	motor cortex	C9-FTD	F3	M	63	5.304	967	1217	198	0.0394976	0.821471	15406	8458	4859	2089	-1	-1	0.00642607	C18	Non_neurons	Oligo	Oligo_OPALIN
snATAC_C9FTD_F3_MotorCortex	AACGTACGTAACGGTG-1	motor cortex	C9-FTD	F3	M	63	5.125	1250	1632	144	0.052987	1.30746	15400	6674	6624	2102	-1	-1	0.00467532	C12	Non_neurons	Oligo	Glia_level3_Mixed__Oligo_ENPP6__C20
snATAC_C9FTD_F3_MotorCortex	ATGGATCGTGCAAGCA-1	motor cortex	C9-FTD	F3	M	63	4.217	1399	2065	186	0.0671239	0.766827	15382	8706	4838	1838	-1	-1	0.00604603	C27	Non_neurons	Astro	Astro_HPSE2
snATAC_C9FTD_F3_MotorCortex	CATTGGACAGATACAA-1	motor cortex	C9-FTD	F3	M	63	4.146	1250	1826	107	0.0593628	0.630101	15380	9435	4447	1498	-1	-1	0.00347854	C27	Non_neurons	Astro	Astro_HPSE2
snATAC_C9FTD_F3_MotorCortex	TATTGCTCACCATTCC-1	motor cortex	C9-FTD	F3	M	63	9.139	1786	2076	212	0.0675825	0.809922	15359	8486	4987	1886	-1	-1	0.00690149	C8	Non_neurons	Astro	Glia_level3_Mixed__Astro_HPSE2__C19
snATAC_C9FTD_F3_MotorCortex	GCGTAGCAGCACCATT-1	motor cortex	C9-FTD	F3	M	63	5.879	1235	1646	191	0.0537873	1.16116	15301	7080	5984	2237	-1	-1	0.00624142	C12	Non_neurons	Oligo	Oligo_OPALIN
snATAC_C9FTD_F3_MotorCortex	ATAGTCGGTTGTGAGG-1	motor cortex	C9-FTD	F3	M	63	5.017	570	807	98	0.0263743	1.37341	15299	6446	6457	2396	-1	-1	0.00320282	C20	Exc_neurons	Exc_intermediate	Exc_level3_Mixed__Exc_L2-3_IT_RORB_PRSS12__C8
snATAC_C9FTD_F3_MotorCortex	TGCATTTGTTTCTCTA-1	motor cortex	C9-FTD	F3	M	63	5.318	811	1110	242	0.0364293	0.892782	15235	8049	5014	2172	-1	-1	0.00794224	C13	Non_neurons	Oligo	Oligo_OPALIN
snATAC_C9FTD_F3_MotorCortex	TTATGTCCATTTGTTC-1	motor cortex	C9-FTD	F3	M	63	5.844	1449	1987	169	0.0654006	0.9003	15191	7994	5186	2011	-1	-1	0.0055625	C27	Non_neurons	Astro	Astro_HPSE2
snATAC_C9FTD_F3_MotorCortex	ATAGTCGAGTCAGGAC-1	motor cortex	C9-FTD	F3	M	63	6.024	1302	1585	182	0.0524695	0.708984	15104	8838	4417	1849	-1	-1	0.00602489	C26	Non_neurons	Glia_level2_Mixed__Astro__C3	Glia_level3_Mixed__Micro__C3
snATAC_C9FTD_F3_MotorCortex	CGGACCAAGGATGCCA-1	motor cortex	C9-FTD	F3	M	63	7.825	1794	2181	210	0.0722904	0.878113	15085	8032	5063	1990	-1	-1	0.00696056	C8	Non_neurons	Astro	Glia_level3_Mixed__Astro_HPSE2__C19
snATAC_C9FTD_F3_MotorCortex	GCAGCTGTCTGGCTAA-1	motor cortex	C9-FTD	F3	M	63	5.975	875	1205	272	0.0400758	0.65865	15034	9064	4058	1912	-1	-1	0.00904616	C12	Non_neurons	Oligo	Oligo_OPALIN
snATAC_C9FTD_F3_MotorCortex	AGCTGTACACTGCTTC-1	motor cortex	C9-FTD	F3	M	63	5.398	1374	1894	141	0.0630703	0.821767	15015	8242	4715	2058	-1	-1	0.0046953	C27	Non_neurons	Astro	Astro_HPSE2
snATAC_C9FTD_F3_MotorCortex	TGCTTTACACTGCTCT-1	motor cortex	C9-FTD	F3	M	63	4.162	639	894	210	0.0298	0.734505	15000	8648	4592	1760	-1	-1	0.007	C8	Non_neurons	Astro	Glia_level3_Mixed__Astro_HPSE2__C19
snATAC_C9FTD_F3_MotorCortex	TGATCAGCACCAAGGA-1	motor cortex	C9-FTD	F3	M	63	6.587	1640	2161	226	0.0721632	1.03992	14973	7340	5632	2001	-1	-1	0.00754692	C12	Non_neurons	Oligo	Oligo_OPALIN
snATAC_C9FTD_F3_MotorCortex	ATGGATCCATTACCTT-1	motor cortex	C9-FTD	F3	M	63	4.2	789	1208	190	0.0403474	0.412131	14970	10601	3160	1209	-1	-1	0.00634603	C27	Non_neurons	Astro	Astro_HPSE2
snATAC_C9FTD_F3_MotorCortex	TGTGACACAGGACTGA-1	motor cortex	C9-FTD	F3	M	63	4.626	1063	1333	121	0.0446297	1.03488	14934	7339	5401	2194	-1	-1	0.00405116	C12	Non_neurons	Oligo	Oligo_OPALIN
snATAC_C9FTD_F3_MotorCortex	ACTTCCGTCGCAGATT-1	motor cortex	C9-FTD	F3	M	63	4.823	660	882	251	0.0295854	0.861389	14906	8008	4581	2317	-1	-1	0.00841943	C12	Non_neurons	Oligo	Oligo_OPALIN
snATAC_C9FTD_F3_MotorCortex	CTTGCCAGTTCAGAAA-1	motor cortex	C9-FTD	F3	M	63	6.093	1357	1622	186	0.0544917	1.00607	14883	7419	5180	2284	-1	-1	0.00624874	C27	Non_neurons	Astro	Astro_HPSE2
snATAC_C9FTD_F3_MotorCortex	CAAAGCTTCCCGTATC-1	motor cortex	C9-FTD	F3	M	63	4.866	774	1130	175	0.0380139	0.998252	14863	7438	5248	2177	-1	-1	0.0058871	C26	Non_neurons	Astro	Glia_level3_Mixed__Astro_HPSE2__C19
snATAC_C9FTD_F3_MotorCortex	GAAGAGCCATCCCTTG-1	motor cortex	C9-FTD	F3	M	63	4.554	1143	1579	162	0.0531328	1.03632	14859	7297	6020	1542	-1	-1	0.00545124	C12	Non_neurons	Oligo	Oligo_OPALIN
snATAC_C9FTD_F3_MotorCortex	AAACGAAGTTGGCGAA-1	motor cortex	C9-FTD	F3	M	63	5.495	1135	1422	195	0.0478723	0.808353	14852	8213	4611	2028	-1	-1	0.00656477	C27	Non_neurons	Astro	Astro_HPSE2
snATAC_C9FTD_F3_MotorCortex	GGGTCTGTCTCTGCGT-1	motor cortex	C9-FTD	F3	M	63	4.717	1265	1755	100	0.059083	1.32498	14852	6388	5887	2577	-1	-1	0.00336655	C9	Non_neurons	Oligo	Oligo_OPALIN
snATAC_C9FTD_F3_MotorCortex	GCGAGAAGTCATTGCA-1	motor cortex	C9-FTD	F3	M	63	5.508	1616	2284	167	0.0769386	1.0258	14843	7327	5556	1960	-1	-1	0.00562555	C27	Non_neurons	Astro	Astro_HPSE2
snATAC_C9FTD_F3_MotorCortex	TTGCACCCATACAACC-1	motor cortex	C9-FTD	F3	M	63	4.221	957	1392	92	0.0470429	1.73829	14795	5403	6358	3034	-1	-1	0.00310916	C20	Inh_neurons	Inh_PVALB	Inh_PVALB_CUX2
snATAC_C9FTD_F3_MotorCortex	TAACAGCGTGGACGAT-1	motor cortex	C9-FTD	F3	M	63	4.002	776	1128	151	0.0381907	1.35835	14768	6262	6261	2245	-1	-1	0.00511241	C20	Exc_neurons	Exc_deep	Exc_L6_IT_THEMIS_LINC00299
snATAC_C9FTD_F3_MotorCortex	ACTCGGGGTCTCTAAG-1	motor cortex	C9-FTD	F3	M	63	4.147	1024	1414	111	0.0482265	1.87226	14660	5104	6738	2818	-1	-1	0.00378581	C23	Exc_neurons	Exc_deep	Exc_L6_CT_TLE4_SEMA5A
snATAC_C9FTD_F3_MotorCortex	CAAGCTACAGAACTTC-1	motor cortex	C9-FTD	F3	M	63	4.029	881	1281	121	0.043753	1.48077	14639	5901	6237	2501	-1	-1	0.0041328	C20	Exc_neurons	Exc_deep	Exc_L6_CT_TLE4_SEMA5A
snATAC_C9FTD_F3_MotorCortex	AGGCGTCTCGCTCTAC-1	motor cortex	C9-FTD	F3	M	63	6.291	1293	1559	216	0.0534636	0.810505	14580	8053	5041	1486	-1	-1	0.00740741	C12	Non_neurons	Oligo	Oligo_OPALIN
snATAC_C9FTD_F3_MotorCortex	AATGTCGTCAGCCGGT-1	motor cortex	C9-FTD	F3	M	63	4.349	962	1421	148	0.0487746	1.41616	14567	6029	6114	2424	-1	-1	0.00507998	C12	Non_neurons	Oligo	Oligo_OPALIN
snATAC_C9FTD_F3_MotorCortex	GCCAGACTCTGAGTAC-1	motor cortex	C9-FTD	F3	M	63	6.243	2415	3244	162	0.111547	0.644537	14541	8842	4181	1518	-1	-1	0.00557046	C27	Non_neurons	Astro	Astro_HPSE2
snATAC_C9FTD_F3_MotorCortex	TGCCTGTGTTACTACG-1	motor cortex	C9-FTD	F3	M	63	5.953	2456	3137	162	0.108277	0.664101	14486	8705	4250	1531	-1	-1	0.00559161	C27	Non_neurons	Astro	Astro_HPSE2
snATAC_C9FTD_F3_MotorCortex	GGTTGCGCACAGCTTA-1	motor cortex	C9-FTD	F3	M	63	4.244	688	1019	113	0.035184	1.27046	14481	6378	5770	2333	-1	-1	0.00390166	C20	Exc_neurons	Exc_upper	Exc_level3_Mixed__Exc_L2_IT_CUX2_CCBE1__C1
snATAC_C9FTD_F3_MotorCortex	GGTTGCGTCCATTGAG-1	motor cortex	C9-FTD	F3	M	63	4	802	1307	180	0.0451406	0.72489	14477	8393	4259	1825	-1	-1	0.00621676	C18	Non_neurons	Astro	Glia_level3_Mixed__Astro_HPSE2__C19
snATAC_C9FTD_F3_MotorCortex	TCCATCGGTCGATAGG-1	motor cortex	C9-FTD	F3	M	63	5.131	868	1222	148	0.0422487	1.26004	14462	6399	6015	2048	-1	-1	0.00511686	C18	Non_neurons	Oligo	Oligo_OPALIN
snATAC_C9FTD_F3_MotorCortex	TGCCTGTTCTGTTTAC-1	motor cortex	C9-FTD	F3	M	63	5.183	1382	1754	196	0.0609366	0.999167	14392	7199	5219	1974	-1	-1	0.00680934	C8	Non_neurons	Astro	Glia_level3_Mixed__Astro_HPSE2__C19
snATAC_C9FTD_F3_MotorCortex	AACCAACCACCCATCT-1	motor cortex	C9-FTD	F3	M	63	4.67	790	1062	165	0.0369648	1.07407	14365	6926	5132	2307	-1	-1	0.00574313	C20	Exc_neurons	Exc_deep	Exc_L6_CT_TLE4_SEMA5A
snATAC_C9FTD_F3_MotorCortex	TAGCCCTAGAAATTCG-1	motor cortex	C9-FTD	F3	M	63	5.742	1708	2420	148	0.0844795	0.772649	14323	8080	4569	1674	-1	-1	0.00516652	C12	Non_neurons	Oligo	Oligo_OPALIN
snATAC_C9FTD_F3_MotorCortex	AGCGATTGTTGCAGCC-1	motor cortex	C9-FTD	F3	M	63	4.66	779	1168	231	0.0407992	1.42981	14314	5891	6042	2381	-1	-1	0.00806902	C8	Non_neurons	Astro	Glia_level3_Mixed__Astro_HPSE2__C19
snATAC_C9FTD_F3_MotorCortex	CTGTTCGGTTTCAGCA-1	motor cortex	C9-FTD	F3	M	63	5.743	1311	1739	171	0.0608808	0.840701	14282	7759	4682	1841	-1	-1	0.00598656	C27	Non_neurons	Astro	Astro_HPSE2
snATAC_C9FTD_F3_MotorCortex	GGCGTTGCACGTACAT-1	motor cortex	C9-FTD	F3	M	63	4.428	691	1068	142	0.0374185	0.738458	14271	8209	4912	1150	-1	-1	0.00497512	C4	Non_neurons	Micro	Micro
snATAC_C9FTD_F3_MotorCortex	GAGTGAGGTTACTACG-1	motor cortex	C9-FTD	F3	M	63	5.433	1262	1679	105	0.0589081	1.94686	14251	4836	6761	2654	-1	-1	0.00368395	C20	Exc_neurons	Exc_upper	Exc_level3_Mixed__Exc_L2_IT_CUX2_CCBE1__C1
snATAC_C9FTD_F3_MotorCortex	TCACCACTCAGGAATA-1	motor cortex	C9-FTD	F3	M	63	5.734	1358	1688	175	0.0593363	0.674003	14224	8497	4326	1401	-1	-1	0.00615157	C12	Non_neurons	Oligo	Glia_level3_Mixed__Oligo_ENPP6__C20
snATAC_C9FTD_F3_MotorCortex	AGCGATTAGACTAGCG-1	motor cortex	C9-FTD	F3	M	63	7.295	1702	2130	130	0.0749367	1.17209	14212	6543	5412	2257	-1	-1	0.0045736	C21	Non_neurons	Astro	Astro_HPSE2
snATAC_C9FTD_F3_MotorCortex	ATAGTCGCAAGGCGTA-1	motor cortex	C9-FTD	F3	M	63	4.666	714	900	231	0.0316834	0.779379	14203	7982	4420	1801	-1	-1	0.00813208	C8	Non_neurons	Astro	Glia_level3_Mixed__Astro_HPSE2__C19
snATAC_C9FTD_F3_MotorCortex	ACTGTCCGTAGGTCTT-1	motor cortex	C9-FTD	F3	M	63	7.237	1959	2470	107	0.0873532	1.09576	14138	6746	5343	2049	-1	-1	0.00378413	C12	Non_neurons	Oligo	Oligo_OPALIN
snATAC_C9FTD_F3_MotorCortex	TAACTTCTCGCGGCAT-1	motor cortex	C9-FTD	F3	M	63	4.784	1278	1607	100	0.0568568	2.36236	14132	4203	6847	3082	-1	-1	0.00353807	C23	Inh_neurons	Inh_PVALB	Inh_PVALB_CUX2
snATAC_C9FTD_F3_MotorCortex	TGCATTTTCGATGTAC-1	motor cortex	C9-FTD	F3	M	63	4.756	1088	1318	228	0.0466318	0.954633	14132	7230	5142	1760	-1	-1	0.0080668	C8	Non_neurons	Astro	Glia_level3_Mixed__Astro_HPSE2__C19
snATAC_C9FTD_F3_MotorCortex	GTCACTCGTGCCCTAG-1	motor cortex	C9-FTD	F3	M	63	6.305	1452	1776	244	0.0628762	0.963983	14123	7191	5374	1558	-1	-1	0.00863839	C12	Non_neurons	Oligo	Oligo_OPALIN
snATAC_C9FTD_F3_MotorCortex	CAGTGTACATCATCGA-1	motor cortex	C9-FTD	F3	M	63	5.955	1221	1544	168	0.0547712	0.487285	14095	9477	3461	1157	-1	-1	0.00595956	C27	Non_neurons	Astro	Astro_HPSE2
snATAC_C9FTD_F3_MotorCortex	GGGACCTAGTCTTAGC-1	motor cortex	C9-FTD	F3	M	63	4.276	650	1003	192	0.035661	0.988546	14063	7072	4679	2312	-1	-1	0.00682642	C12	Non_neurons	Oligo	Oligo_OPALIN
snATAC_C9FTD_F3_MotorCortex	ACAGAAATCTTTGCAT-1	motor cortex	C9-FTD	F3	M	63	4.742	1219	1567	137	0.0558128	1.35261	14038	5967	5875	2196	-1	-1	0.00487961	C23	Exc_neurons	Exc_deep	Exc_L6_CT_TLE4_SEMA5A
snATAC_C9FTD_F3_MotorCortex	TATCGAGAGTATGGGC-1	motor cortex	C9-FTD	F3	M	63	4.481	749	964	344	0.034547	0.730588	13952	8062	3931	1959	-1	-1	0.012328	C12	Non_neurons	Oligo	Oligo_OPALIN
snATAC_C9FTD_F3_MotorCortex	AGTGCCGCAACCTCTC-1	motor cortex	C9-FTD	F3	M	63	4.259	955	1458	106	0.0525065	1.57206	13884	5398	5699	2787	-1	-1	0.00381734	C23	Inh_neurons	Inh_PVALB	Inh_PVALB_CUX2
snATAC_C9FTD_F3_MotorCortex	CGTGGCACAGAAAGAG-1	motor cortex	C9-FTD	F3	M	63	4.984	891	1181	112	0.0426046	2.43665	13860	4033	7143	2684	-1	-1	0.0040404	C20	Inh_neurons	Inh_level2_Mixed__Inh_LAMP5__C7	Inh_level3_Mixed__Inh_SST_CDH12__C7
snATAC_C9FTD_F3_MotorCortex	TTCGATTTCGACGGAA-1	motor cortex	C9-FTD	F3	M	63	4.103	661	944	170	0.0341262	1.15101	13831	6430	5377	2024	-1	-1	0.00614561	C20	Exc_neurons	Exc_deep	Exc_L6_CT_TLE4_SEMA5A
snATAC_C9FTD_F3_MotorCortex	TAACAGCAGACTCGGA-1	motor cortex	C9-FTD	F3	M	63	4.094	672	1075	118	0.0388732	1.60592	13827	5306	5929	2592	-1	-1	0.00426701	C20	Exc_neurons	Exc_deep	Exc_L5-6_IT_THEMIS_SMYD1
snATAC_C9FTD_F3_MotorCortex	CTCAGCTAGAGAAGCA-1	motor cortex	C9-FTD	F3	M	63	5.303	1015	1524	252	0.0553015	0.664734	13779	8277	4180	1322	-1	-1	0.00914435	C4	Non_neurons	Glia_level2_Mixed__Oligo__C4	Glia_level3_Mixed__Micro__C4
snATAC_C9FTD_F3_MotorCortex	GCGGAAAAGTTACCAC-1	motor cortex	C9-FTD	F3	M	63	5.693	1311	1665	163	0.0605278	0.671203	13754	8230	3831	1693	-1	-1	0.00592555	C27	Non_neurons	Astro	Astro_HPSE2
snATAC_C9FTD_F3_MotorCortex	AAGATAGTCGATGTGT-1	motor cortex	C9-FTD	F3	M	63	4.081	812	1285	89	0.0471767	1.06192	13619	6605	4627	2387	-1	-1	0.00326749	C23	Exc_neurons	Exc_deep	Exc_L6b_TLE4_MDFIC
snATAC_C9FTD_F3_MotorCortex	AGCGATTGTCCAGACC-1	motor cortex	C9-FTD	F3	M	63	6.84	1620	1913	158	0.070393	1.23267	13588	6086	5435	2067	-1	-1	0.00581395	C12	Non_neurons	Oligo	Oligo_OPALIN
snATAC_C9FTD_F3_MotorCortex	AAGGAGCGTACTTCGA-1	motor cortex	C9-FTD	F3	M	63	4.327	850	1181	201	0.0436987	0.778494	13513	7598	4259	1656	-1	-1	0.00743728	C27	Non_neurons	Astro	Astro_HPSE2
snATAC_C9FTD_F3_MotorCortex	GGTGAAGAGCAGGAGG-1	motor cortex	C9-FTD	F3	M	63	6.586	1623	1960	110	0.073058	0.538832	13414	8717	3513	1184	-1	-1	0.00410019	C27	Non_neurons	Astro	Astro_HPSE2
snATAC_C9FTD_F3_MotorCortex	TTCATTGAGCATGATA-1	motor cortex	C9-FTD	F3	M	63	6.42	1326	1766	181	0.0660384	0.801779	13371	7421	4459	1491	-1	-1	0.00676838	C12	Non_neurons	Oligo	Oligo_OPALIN
snATAC_C9FTD_F3_MotorCortex	GATCATGAGCTAGCAG-1	motor cortex	C9-FTD	F3	M	63	4.712	1085	1390	116	0.0521107	1.72128	13337	4901	5880	2556	-1	-1	0.0043488	C12	Non_neurons	Oligo	Glia_level3_Mixed__Oligo_ENPP6__C20
snATAC_C9FTD_F3_MotorCortex	TGACAACGTCTGGGAA-1	motor cortex	C9-FTD	F3	M	63	5.328	861	1202	125	0.0451506	1.70879	13311	4914	6006	2391	-1	-1	0.00469536	C20	Exc_neurons	Exc_deep	Exc_L6_CT_TLE4_SEMA5A
snATAC_C9FTD_F3_MotorCortex	TCCATCGCACAGGAAC-1	motor cortex	C9-FTD	F3	M	63	4.983	1208	1829	82	0.0687749	0.598966	13297	8316	3798	1183	-1	-1	0.0030834	C26	Non_neurons	Astro	Astro_HPSE2
snATAC_C9FTD_F3_MotorCortex	CTGAATGGTCACATTG-1	motor cortex	C9-FTD	F3	M	63	5.743	841	1086	188	0.0409132	1.0491	13272	6477	4717	2078	-1	-1	0.00708258	C27	Non_neurons	Astro	Astro_HPSE2
snATAC_C9FTD_F3_MotorCortex	ATTGTCTAGAGTCCGA-1	motor cortex	C9-FTD	F3	M	63	7.048	1865	2295	165	0.0867478	1.09768	13228	6306	5289	1633	-1	-1	0.00623677	C12	Non_neurons	Oligo	Glia_level3_Mixed__Oligo_ENPP6__C20
snATAC_C9FTD_F3_MotorCortex	ATAGGCTCACGCTCAG-1	motor cortex	C9-FTD	F3	M	63	5.287	777	1073	119	0.0406871	0.683606	13186	7832	4122	1232	-1	-1	0.00451236	C25	Non_neurons	OPC	OPC
snATAC_C9FTD_F3_MotorCortex	CAATCCCAGGCCTAAG-1	motor cortex	C9-FTD	F3	M	63	7.335	1904	2433	196	0.0925095	0.718056	13150	7654	4023	1473	-1	-1	0.00745247	C8	Non_neurons	Astro	Glia_level3_Mixed__Astro_HPSE2__C19
snATAC_C9FTD_F3_MotorCortex	GGACACCGTTTGCCAA-1	motor cortex	C9-FTD	F3	M	63	5.75	1295	1744	192	0.0663926	0.891962	13134	6942	4488	1704	-1	-1	0.00730927	C8	Non_neurons	Astro	Glia_level3_Mixed__Astro_HPSE2__C19
snATAC_C9FTD_F3_MotorCortex	CGTAAACAGAGAGGTA-1	motor cortex	C9-FTD	F3	M	63	4.596	810	1093	124	0.0416667	1.41192	13116	5438	5511	2167	-1	-1	0.00472705	C20	Exc_neurons	Exc_deep	Exc_L6_CT_TLE4_SEMA5A
snATAC_C9FTD_F3_MotorCortex	AGACAAAAGCAGAAAG-1	motor cortex	C9-FTD	F3	M	63	4.392	723	1024	255	0.0390691	0.912022	13105	6854	4594	1657	-1	-1	0.00972911	C18	Non_neurons	Astro	Glia_level3_Mixed__Astro_HPSE2__C19
snATAC_C9FTD_F3_MotorCortex	AAACTGCGTCAAACAA-1	motor cortex	C9-FTD	F3	M	63	4.713	695	937	97	0.0357552	1.20293	13103	5948	5155	2000	-1	-1	0.00370144	C20	Inh_neurons	Inh_SST	Inh_level3_Mixed__Inh_SST_CDH12__C5
snATAC_C9FTD_F3_MotorCortex	TTACTTGTCTCAGATG-1	motor cortex	C9-FTD	F3	M	63	7.078	983	1174	232	0.0448194	0.77274	13097	7388	4494	1215	-1	-1	0.00885699	C9	Non_neurons	Glia_level2_Mixed__Oligo__C4	Glia_level3_Mixed__Micro__C4
snATAC_C9FTD_F3_MotorCortex	AAACTCGGTAGGTAAT-1	motor cortex	C9-FTD	F3	M	63	4.01	972	1632	154	0.0623186	0.542648	13094	8488	3194	1412	-1	-1	0.00588056	C12	Non_neurons	Oligo	Oligo_OPALIN
snATAC_C9FTD_F3_MotorCortex	CTGGGACTCACATCCC-1	motor cortex	C9-FTD	F3	M	63	5.162	1572	2389	163	0.0915256	0.594892	13051	8183	3668	1200	-1	-1	0.00624473	C27	Non_neurons	Astro	Astro_HPSE2
snATAC_C9FTD_F3_MotorCortex	CTCCCAATCTCTGACC-1	motor cortex	C9-FTD	F3	M	63	9.6	3345	3683	99	0.141144	0.501208	13047	8691	3338	1018	-1	-1	0.00379398	C27	Non_neurons	Astro	Astro_HPSE2
snATAC_C9FTD_F3_MotorCortex	GATGATCAGAGCAGCT-1	motor cortex	C9-FTD	F3	M	63	5.527	1616	2051	124	0.0786306	1.03622	13042	6405	4820	1817	-1	-1	0.00475387	C27	Non_neurons	Astro	Astro_HPSE2
snATAC_C9FTD_F3_MotorCortex	CAGCCTTCACCTCGTT-1	motor cortex	C9-FTD	F3	M	63	4.312	638	828	182	0.0317924	0.837708	13022	7086	4159	1777	-1	-1	0.00698817	C12	Non_neurons	Oligo	Oligo_OPALIN
snATAC_C9FTD_F3_MotorCortex	ACTTCCGAGCGCACAA-1	motor cortex	C9-FTD	F3	M	63	6.633	1283	1425	239	0.0548414	1.02715	12992	6409	4789	1794	-1	-1	0.00919797	C18	Non_neurons	Glia_level2_Mixed__Oligo__C4	Glia_level3_Mixed__Micro__C4
snATAC_C9FTD_F3_MotorCortex	CCGTGAGTCATTCGGA-1	motor cortex	C9-FTD	F3	M	63	5.579	1772	2465	132	0.0951958	0.74253	12947	7430	4004	1513	-1	-1	0.00509771	C27	Non_neurons	Astro	Astro_HPSE2
snATAC_C9FTD_F3_MotorCortex	CGATGATCAAGGAACC-1	motor cortex	C9-FTD	F3	M	63	4.495	513	763	273	0.029505	0.695515	12930	7626	3740	1564	-1	-1	0.0105568	C12	Non_neurons	Oligo	Oligo_OPALIN
snATAC_C9FTD_F3_MotorCortex	GATGATCCAAGCCAGA-1	motor cortex	C9-FTD	F3	M	63	4.745	671	920	182	0.035601	0.97448	12921	6544	4584	1793	-1	-1	0.0070428	C18	Non_neurons	Oligo	Oligo_OPALIN
snATAC_C9FTD_F3_MotorCortex	TATCTGTGTCCAGACC-1	motor cortex	C9-FTD	F3	M	63	4.177	888	1318	146	0.0511527	0.990882	12883	6471	4648	1764	-1	-1	0.00566638	C12	Non_neurons	Oligo	Oligo_OPALIN
snATAC_C9FTD_F3_MotorCortex	TGTGGCGTCTCAGATG-1	motor cortex	C9-FTD	F3	M	63	5.473	1194	1587	116	0.0616742	1.38879	12866	5386	5542	1938	-1	-1	0.00450801	C23	Exc_neurons	Exc_deep	Exc_L6_CT_TLE4_SEMA5A
snATAC_C9FTD_F3_MotorCortex	TAGCACAAGATGAGGA-1	motor cortex	C9-FTD	F3	M	63	5.803	1058	1357	159	0.0527933	1.29623	12852	5597	5317	1938	-1	-1	0.00618581	C8	Non_neurons	Astro	Glia_level3_Mixed__Astro_HPSE2__C19
snATAC_C9FTD_F3_MotorCortex	TGTAGCAGTGAGTCGA-1	motor cortex	C9-FTD	F3	M	63	5.768	1270	1659	205	0.0646229	0.681866	12836	7632	3722	1482	-1	-1	0.00798535	C24	Non_neurons	Astro	Astro_HPSE2
snATAC_C9FTD_F3_MotorCortex	TATCGAGTCCATGTTT-1	motor cortex	C9-FTD	F3	M	63	4.97	1546	1997	166	0.0778072	0.664894	12833	7708	3867	1258	-1	-1	0.0064677	C27	Non_neurons	Astro	Astro_HPSE2
snATAC_C9FTD_F3_MotorCortex	CAAGGCCAGCAGAAAG-1	motor cortex	C9-FTD	F3	M	63	4.418	705	927	93	0.0363786	1.60392	12741	4893	5543	2305	-1	-1	0.00364964	C20	Exc_neurons	Exc_deep	Exc_L6_CT_TLE4_SEMA5A
snATAC_C9FTD_F3_MotorCortex	CGCTGGAAGCCTGTAT-1	motor cortex	C9-FTD	F3	M	63	4.463	906	1303	146	0.0513396	1.09337	12690	6062	4737	1891	-1	-1	0.00575256	C27	Non_neurons	Astro	Astro_HPSE2
snATAC_C9FTD_F3_MotorCortex	TTGCTATGTCCTTATT-1	motor cortex	C9-FTD	F3	M	63	4.293	1084	1556	143	0.0613081	0.782053	12690	7121	4061	1508	-1	-1	0.00563436	C27	Non_neurons	Astro	Astro_HPSE2
snATAC_C9FTD_F3_MotorCortex	CGCTGGAAGTGCAACG-1	motor cortex	C9-FTD	F3	M	63	4.638	787	1085	142	0.0427873	1.1439	12679	5914	4632	2133	-1	-1	0.00559981	C12	Non_neurons	Oligo	Oligo_OPALIN
snATAC_C9FTD_F3_MotorCortex	CCTTGCAAGAATGCTA-1	motor cortex	C9-FTD	F3	M	63	6.079	749	860	121	0.0340621	1.53392	12624	4982	5584	2058	-1	-1	0.00479246	C20	Exc_neurons	Exc_upper	Exc_level3_Mixed__Exc_L2_IT_CUX2_CCBE1__C1
snATAC_C9FTD_F3_MotorCortex	TTGTTGTCATGCTATG-1	motor cortex	C9-FTD	F3	M	63	4.151	870	1397	211	0.0553355	0.568075	12623	8050	3213	1360	-1	-1	0.00835776	C27	Non_neurons	Astro	Astro_HPSE2
snATAC_C9FTD_F3_MotorCortex	GAGAACGAGACTCTTG-1	motor cortex	C9-FTD	F3	M	63	7.05	1862	2247	150	0.0894578	0.61406	12559	7781	3480	1298	-1	-1	0.00597181	C16	Non_neurons	Oligo	Oligo_OPALIN
snATAC_C9FTD_F3_MotorCortex	AACCGATTCCATCGAA-1	motor cortex	C9-FTD	F3	M	63	4.01	812	1120	146	0.0446037	0.983412	12555	6330	4518	1707	-1	-1	0.00581442	C26	Non_neurons	Astro	Astro_HPSE2
snATAC_C9FTD_F3_MotorCortex	GGTACCGCAGGATGTG-1	motor cortex	C9-FTD	F3	M	63	4.658	741	999	226	0.0397945	0.745758	12552	7190	3967	1395	-1	-1	0.00900255	C26	Non_neurons	Astro	Glia_level3_Mixed__Astro_HPSE2__C19
snATAC_C9FTD_F3_MotorCortex	ACGTTAGAGAGAGTAG-1	motor cortex	C9-FTD	F3	M	63	5.525	1635	2037	116	0.0811877	1.18478	12545	5742	5152	1651	-1	-1	0.00462336	C8	Non_neurons	Astro	Astro_HPSE2
snATAC_C9FTD_F3_MotorCortex	GCTGCGAGTAGCAGGT-1	motor cortex	C9-FTD	F3	M	63	4.703	931	1162	186	0.0463502	1.05559	12535	6098	4591	1846	-1	-1	0.00741923	C18	Non_neurons	Oligo	Oligo_OPALIN
snATAC_C9FTD_F3_MotorCortex	GTCCATCTCTCTGCAC-1	motor cortex	C9-FTD	F3	M	63	7.133	987	1168	187	0.0469453	1.05348	12440	6058	4831	1551	-1	-1	0.00751608	C18	Non_neurons	Oligo	Oligo_OPALIN
snATAC_C9FTD_F3_MotorCortex	GCTCAGGTCACGATTG-1	motor cortex	C9-FTD	F3	M	63	4.726	833	1155	108	0.0464564	1.64771	12431	4695	5407	2329	-1	-1	0.00434398	C9	Non_neurons	Oligo	Oligo_OPALIN
snATAC_C9FTD_F3_MotorCortex	GGTAGGAAGAACGTTA-1	motor cortex	C9-FTD	F3	M	63	4.221	631	890	125	0.0358668	1.51714	12407	4929	5597	1881	-1	-1	0.00503748	C20	Exc_neurons	Exc_deep	Exc_L5-6_IT_THEMIS_SMYD1
snATAC_C9FTD_F3_MotorCortex	TGGTCAATCGATGTGT-1	motor cortex	C9-FTD	F3	M	63	5.814	643	808	275	0.0325623	0.549906	12407	8005	3171	1231	-1	-1	0.0110825	C18	Non_neurons	Oligo	Oligo_OPALIN
snATAC_C9FTD_F3_MotorCortex	GAGTGAGCATCAACTG-1	motor cortex	C9-FTD	F3	M	63	5.587	742	907	222	0.036611	0.713989	12387	7227	3556	1604	-1	-1	0.00896101	C27	Non_neurons	Astro	Astro_HPSE2
snATAC_C9FTD_F3_MotorCortex	CCCTAACCACCACAGC-1	motor cortex	C9-FTD	F3	M	63	7.155	1803	2143	82	0.0865299	1.77087	12383	4469	6023	1891	-1	-1	0.00331099	C12	Non_neurons	Oligo	Oligo_OPALIN
snATAC_C9FTD_F3_MotorCortex	TGTGTCCTCCCACTAC-1	motor cortex	C9-FTD	F3	M	63	5.512	1158	1462	172	0.0590564	0.864999	12378	6637	4249	1492	-1	-1	0.00694781	C26	Non_neurons	Astro	Astro_HPSE2
snATAC_C9FTD_F3_MotorCortex	GTGTGATGTCAGCAAG-1	motor cortex	C9-FTD	F3	M	63	6.229	1988	2468	103	0.100032	1.02995	12336	6077	4730	1529	-1	-1	0.00417477	C27	Non_neurons	Astro	Astro_HPSE2
snATAC_C9FTD_F3_MotorCortex	TCAATTCCAAGGGAGG-1	motor cortex	C9-FTD	F3	M	63	5.571	1356	1832	143	0.0742783	0.728623	12332	7134	3838	1360	-1	-1	0.00579792	C27	Non_neurons	Glia_level2_Mixed__Astro__C3	Glia_level3_Mixed__Micro__C3
snATAC_C9FTD_F3_MotorCortex	TAACTTCTCGCCACTT-1	motor cortex	C9-FTD	F3	M	63	5.329	1402	1874	127	0.0766901	0.7542	12218	6965	3767	1486	-1	-1	0.00519725	C27	Non_neurons	Astro	Astro_HPSE2
snATAC_C9FTD_F3_MotorCortex	GAAAGTACACACATGT-1	motor cortex	C9-FTD	F3	M	63	4.217	673	1004	116	0.0411779	1.59218	12191	4703	5122	2366	-1	-1	0.00475761	C20	Inh_neurons	Inh_SST	Inh_level3_Mixed__Inh_SST_CDH12__C5
snATAC_C9FTD_F3_MotorCortex	TATGTGGGTAAACCCT-1	motor cortex	C9-FTD	F3	M	63	4.593	603	906	205	0.0371891	0.807002	12181	6741	3839	1601	-1	-1	0.00841474	C12	Non_neurons	Oligo	Oligo_OPALIN
snATAC_C9FTD_F3_MotorCortex	ATTTGTCCAAAGGAAG-1	motor cortex	C9-FTD	F3	M	63	6.085	1263	1746	175	0.0717102	0.928096	12174	6314	4603	1257	-1	-1	0.00718745	C12	Non_neurons	Oligo	Oligo_OPALIN
snATAC_C9FTD_F3_MotorCortex	TATCTGTTCAATTCCT-1	motor cortex	C9-FTD	F3	M	63	5.042	909	1170	101	0.0481204	1.24133	12157	5424	4601	2132	-1	-1	0.00415399	C9	Non_neurons	Oligo	Glia_level3_Mixed__Oligo_ENPP6__C20
snATAC_C9FTD_F3_MotorCortex	GAAGTCTAGAAGAGTG-1	motor cortex	C9-FTD	F3	M	63	5.307	1316	1862	141	0.0765877	0.799822	12156	6754	3746	1656	-1	-1	0.00579961	C18	Non_neurons	Oligo	Oligo_OPALIN
snATAC_C9FTD_F3_MotorCortex	ATTACTCGTCCGTCGA-1	motor cortex	C9-FTD	F3	M	63	6.054	1232	1719	172	0.0707873	1.08733	12142	5817	4493	1832	-1	-1	0.00708285	C27	Non_neurons	Astro	Glia_level3_Mixed__Astro_HPSE2__C19
snATAC_C9FTD_F3_MotorCortex	CAAGGCCGTCCAGACC-1	motor cortex	C9-FTD	F3	M	63	6.981	1188	1489	143	0.0616155	1.64167	12083	4574	5198	2311	-1	-1	0.0059174	C8	Non_neurons	Astro	Astro_HPSE2
snATAC_C9FTD_F3_MotorCortex	TTGCTATGTAAACCCT-1	motor cortex	C9-FTD	F3	M	63	5.079	926	1158	106	0.0479424	1.51133	12077	4809	5200	2068	-1	-1	0.00438851	C20	Inh_neurons	Inh_SST	Inh_level3_Mixed__Inh_SST_CDH12__C5
snATAC_C9FTD_F3_MotorCortex	TCAATTCTCGGGTCCA-1	motor cortex	C9-FTD	F3	M	63	4.06	652	961	122	0.0398259	1.45224	12065	4920	5136	2009	-1	-1	0.00505595	C20	Exc_neurons	Exc_deep	Exc_L6_IT_THEMIS_LINC00299
snATAC_C9FTD_F3_MotorCortex	ACAAACCGTTTGTACG-1	motor cortex	C9-FTD	F3	M	63	4.468	801	1215	125	0.050394	0.84751	12055	6525	3976	1554	-1	-1	0.00518457	C26	Non_neurons	Astro	Astro_HPSE2
snATAC_C9FTD_F3_MotorCortex	GCCAGCACAACTAGAA-1	motor cortex	C9-FTD	F3	M	63	6.573	1112	1326	81	0.0550527	1.6544	12043	4537	5697	1809	-1	-1	0.00336295	C20	Exc_neurons	Exc_deep	Exc_L6_CT_TLE4_SEMA5A
snATAC_C9FTD_F3_MotorCortex	GGATGAGAGCAGTAGC-1	motor cortex	C9-FTD	F3	M	63	5.704	1109	1460	139	0.0609654	0.995002	11974	6002	4136	1836	-1	-1	0.00580424	C12	Non_neurons	Oligo	Oligo_OPALIN
snATAC_C9FTD_F3_MotorCortex	CACAGATAGAAGGGCG-1	motor cortex	C9-FTD	F3	M	63	4.171	575	804	73	0.0335952	1.86199	11966	4181	5526	2259	-1	-1	0.00305031	C20	Inh_neurons	Inh_SST	Inh_level3_Mixed__Inh_SST_CDH12__C5
snATAC_C9FTD_F3_MotorCortex	GTAGGAGTCGACTTAG-1	motor cortex	C9-FTD	F3	M	63	4.597	859	1149	146	0.0480311	1.25594	11961	5302	4563	2096	-1	-1	0.00610317	C12	Non_neurons	Oligo	Oligo_OPALIN
snATAC_C9FTD_F3_MotorCortex	TCCAGAAGTTGTGACT-1	motor cortex	C9-FTD	F3	M	63	5.118	703	863	176	0.0360997	0.862418	11953	6418	4072	1463	-1	-1	0.00736217	C19	Non_neurons	Oligo	Oligo_OPALIN
snATAC_C9FTD_F3_MotorCortex	TCTCTGGAGACTTCCA-1	motor cortex	C9-FTD	F3	M	63	6.881	1310	1657	142	0.069377	1.2284	11942	5359	4816	1767	-1	-1	0.0059454	C12	Non_neurons	Oligo	Oligo_OPALIN
snATAC_C9FTD_F3_MotorCortex	TGATCAGAGCCAGAAC-1	motor cortex	C9-FTD	F3	M	63	5.869	898	1161	116	0.0486222	1.03633	11939	5863	4187	1889	-1	-1	0.00485803	C12	Non_neurons	Oligo	Oligo_OPALIN
snATAC_C9FTD_F3_MotorCortex	CAGTGCGTCAGTTGAC-1	motor cortex	C9-FTD	F3	M	63	6.091	1415	1778	117	0.0744681	1.16112	11938	5524	4443	1971	-1	-1	0.00490032	C11	Non_neurons	Oligo	Oligo_OPALIN
snATAC_C9FTD_F3_MotorCortex	TTATGTCCAATGCATC-1	motor cortex	C9-FTD	F3	M	63	6	1306	1600	113	0.0672438	1.56511	11897	4638	5620	1639	-1	-1	0.0047491	C26	Non_neurons	Astro	Astro_HPSE2
snATAC_C9FTD_F3_MotorCortex	CTAGGGCAGTTCTCCC-1	motor cortex	C9-FTD	F3	M	63	7.372	1530	2113	177	0.0888188	0.754942	11895	6778	3773	1344	-1	-1	0.0074401	C3	Non_neurons	Glia_level2_Mixed__Astro__C3	Glia_level3_Mixed__Micro__C3
snATAC_C9FTD_F3_MotorCortex	ACGTGGCGTCCAAGAG-1	motor cortex	C9-FTD	F3	M	63	4.473	759	1172	117	0.0493557	1.72129	11873	4363	5188	2322	-1	-1	0.00492715	C20	Exc_neurons	Exc_deep	Exc_L6b_TLE4_MDFIC
snATAC_C9FTD_F3_MotorCortex	GCTTAAGCAAGACACG-1	motor cortex	C9-FTD	F3	M	63	6.302	1117	1355	150	0.057067	0.968823	11872	6030	4250	1592	-1	-1	0.00631739	C8	Non_neurons	Astro	Astro_HPSE2
snATAC_C9FTD_F3_MotorCortex	TCACAGATCTGAGTAC-1	motor cortex	C9-FTD	F3	M	63	6.659	1140	1450	128	0.0610886	1.31435	11868	5128	5159	1581	-1	-1	0.00539265	C18	Non_neurons	Oligo	Oligo_OPALIN
snATAC_C9FTD_F3_MotorCortex	AGTTTGGGTCTCGGGT-1	motor cortex	C9-FTD	F3	M	63	4.998	742	982	134	0.0413927	1.25299	11862	5265	4496	2101	-1	-1	0.00564829	C12	Non_neurons	Oligo	Oligo_OPALIN
snATAC_C9FTD_F3_MotorCortex	CCCAGAGTCCATACGA-1	motor cortex	C9-FTD	F3	M	63	7.613	1461	1630	161	0.068788	0.87706	11848	6312	4167	1369	-1	-1	0.0067944	C8	Non_neurons	Astro	Glia_level3_Mixed__Astro_HPSE2__C19
snATAC_C9FTD_F3_MotorCortex	AAAGGATTCGTAGCGC-1	motor cortex	C9-FTD	F3	M	63	5.749	961	1278	130	0.053965	0.726345	11841	6859	3703	1279	-1	-1	0.0054894	C26	Non_neurons	Astro	Astro_HPSE2
snATAC_C9FTD_F3_MotorCortex	CGGACCAAGCGTTGCC-1	motor cortex	C9-FTD	F3	M	63	6.022	1034	1413	181	0.0597009	0.890717	11834	6259	3998	1577	-1	-1	0.00764746	C8	Non_neurons	Astro	Astro_HPSE2
snATAC_C9FTD_F3_MotorCortex	CAACGGCTCAGTCTTT-1	motor cortex	C9-FTD	F3	M	63	6.088	867	1052	98	0.0445649	1.11637	11803	5577	4508	1718	-1	-1	0.00415149	C26	Non_neurons	Astro	Astro_HPSE2
snATAC_C9FTD_F3_MotorCortex	CTTAATCGTGTCCAGC-1	motor cortex	C9-FTD	F3	M	63	6.558	1348	1465	106	0.0620763	1.80085	11800	4213	5465	2122	-1	-1	0.00449153	C9	Exc_neurons	Exc_deep	Exc_L6_CT_TLE4_SEMA5A
snATAC_C9FTD_F3_MotorCortex	GCTTAAGGTAGGTCTT-1	motor cortex	C9-FTD	F3	M	63	6.528	811	1094	182	0.0466485	0.782338	11726	6579	3659	1488	-1	-1	0.00776053	C25	Non_neurons	Oligo	Glia_level3_Mixed__Oligo_ENPP6__C20
snATAC_C9FTD_F3_MotorCortex	ATCCTCGAGTGAGTTA-1	motor cortex	C9-FTD	F3	M	63	5.03	818	1005	98	0.0428718	1.37075	11721	4944	4791	1986	-1	-1	0.00418053	C22	Exc_neurons	Exc_deep	Exc_L6_CT_TLE4_SEMA5A
snATAC_C9FTD_F3_MotorCortex	TATTGCTTCCACACCT-1	motor cortex	C9-FTD	F3	M	63	5.698	1059	1387	94	0.0592988	1.6222	11695	4460	5056	2179	-1	-1	0.00401881	C9	Non_neurons	Oligo	Glia_level3_Mixed__Oligo_ENPP6__C20
snATAC_C9FTD_F3_MotorCortex	AGTCAACGTTGGCTAT-1	motor cortex	C9-FTD	F3	M	63	4.768	691	946	124	0.0404516	1.38389	11693	4905	5082	1706	-1	-1	0.00530232	C20	Inh_neurons	Inh_level2_Mixed__Inh_LAMP5__C7	Inh_level3_Mixed__Inh_SST_CDH12__C7
snATAC_C9FTD_F3_MotorCortex	ATAGGCTCATTTCTTG-1	motor cortex	C9-FTD	F3	M	63	7.15	1011	1126	162	0.0481938	1.09919	11682	5565	4395	1722	-1	-1	0.00693374	C18	Non_neurons	Oligo	Oligo_OPALIN
snATAC_C9FTD_F3_MotorCortex	TACATTCTCGTTGTTT-1	motor cortex	C9-FTD	F3	M	63	7.788	1172	1365	174	0.0584983	1.03152	11667	5743	4439	1485	-1	-1	0.00745693	C12	Non_neurons	Oligo	Oligo_OPALIN
snATAC_C9FTD_F3_MotorCortex	TTGAGTGTCATCATGG-1	motor cortex	C9-FTD	F3	M	63	6.099	1731	2126	116	0.0911507	0.76697	11662	6600	3749	1313	-1	-1	0.00497342	C27	Non_neurons	Astro	Astro_HPSE2
snATAC_C9FTD_F3_MotorCortex	TCACCACAGTTGCTTG-1	motor cortex	C9-FTD	F3	M	63	6.391	794	981	139	0.0421319	1.21163	11642	5264	4726	1652	-1	-1	0.00596976	C18	Non_neurons	Oligo	Oligo_OPALIN
snATAC_C9FTD_F3_MotorCortex	ATTTGTCTCGGGACAA-1	motor cortex	C9-FTD	F3	M	63	5.665	987	1350	159	0.0581145	0.664517	11615	6978	3305	1332	-1	-1	0.0068446	C26	Non_neurons	Astro	Astro_HPSE2
snATAC_C9FTD_F3_MotorCortex	GCTCGAGCATGCACTA-1	motor cortex	C9-FTD	F3	M	63	4.81	889	1132	91	0.0487385	1.82074	11613	4117	5089	2407	-1	-1	0.00391802	C20	Exc_neurons	Exc_deep	Exc_L5-6_IT_THEMIS_SMYD1
snATAC_C9FTD_F3_MotorCortex	ACTACGATCCTCCTGA-1	motor cortex	C9-FTD	F3	M	63	4.431	640	946	166	0.0407583	1.24816	11605	5162	4687	1756	-1	-1	0.00715209	C18	Non_neurons	Oligo	Oligo_OPALIN
snATAC_C9FTD_F3_MotorCortex	CTGGCAGAGGCAAGCT-1	motor cortex	C9-FTD	F3	M	63	6.077	1332	1853	132	0.0798982	0.826717	11596	6348	3846	1402	-1	-1	0.00569162	C27	Non_neurons	Astro	Astro_HPSE2
snATAC_C9FTD_F3_MotorCortex	CGGACTGCAGAACGAC-1	motor cortex	C9-FTD	F3	M	63	4.834	642	822	152	0.0355168	1.08542	11572	5549	4756	1267	-1	-1	0.00656758	C18	Non_neurons	Oligo	Oligo_OPALIN
snATAC_C9FTD_F3_MotorCortex	TGCTATTCATCATGTG-1	motor cortex	C9-FTD	F3	M	63	4.283	597	925	133	0.039981	1.08282	11568	5554	4351	1663	-1	-1	0.00574862	C12	Non_neurons	Oligo	Oligo_OPALIN
snATAC_C9FTD_F3_MotorCortex	TAGCACATCAAGAGAT-1	motor cortex	C9-FTD	F3	M	63	5.185	919	1144	143	0.0494553	0.90199	11566	6081	3861	1624	-1	-1	0.00618191	C12	Non_neurons	Oligo	Oligo_OPALIN
snATAC_C9FTD_F3_MotorCortex	GGTAGGATCCACGAGC-1	motor cortex	C9-FTD	F3	M	63	5.09	1347	1729	123	0.0750043	0.604175	11526	7185	3303	1038	-1	-1	0.00533576	C27	Non_neurons	Astro	Astro_HPSE2
snATAC_C9FTD_F3_MotorCortex	ATCCCTGTCACACGTA-1	motor cortex	C9-FTD	F3	M	63	6.439	1008	1363	124	0.0592454	0.979522	11503	5811	4066	1626	-1	-1	0.0053899	C25	Non_neurons	OPC	OPC
snATAC_C9FTD_F3_MotorCortex	GCCCAGACATGGTTTG-1	motor cortex	C9-FTD	F3	M	63	4.927	1249	1845	115	0.0802174	0.635149	11500	7033	3306	1161	-1	-1	0.005	C27	Non_neurons	Astro	Astro_HPSE2
snATAC_C9FTD_F3_MotorCortex	CAGCCTTCACGTGAAG-1	motor cortex	C9-FTD	F3	M	63	7.247	1709	2004	144	0.087305	1.09396	11477	5481	4445	1551	-1	-1	0.00627342	C8	Non_neurons	Astro	Glia_level3_Mixed__Astro_HPSE2__C19
snATAC_C9FTD_F3_MotorCortex	TCGTTCGTCGGACGAA-1	motor cortex	C9-FTD	F3	M	63	5.889	1136	1359	113	0.0592518	1.33042	11468	4921	4612	1935	-1	-1	0.00492675	C12	Non_neurons	Oligo	Oligo_OPALIN
snATAC_C9FTD_F3_MotorCortex	GTCCATCTCGCTCTAC-1	motor cortex	C9-FTD	F3	M	63	6.05	1164	1396	117	0.061014	1.06089	11440	5551	4185	1704	-1	-1	0.00511364	C27	Non_neurons	Astro	Astro_HPSE2
snATAC_C9FTD_F3_MotorCortex	ATCCTCGTCTATCTCA-1	motor cortex	C9-FTD	F3	M	63	5.243	707	997	85	0.0439594	1.02645	11340	5596	3858	1886	-1	-1	0.0037478	C12	Non_neurons	Oligo	Oligo_OPALIN
snATAC_C9FTD_F3_MotorCortex	TGTACAGAGTATACCC-1	motor cortex	C9-FTD	F3	M	63	4.816	771	1015	141	0.0448361	1.44629	11319	4627	5157	1535	-1	-1	0.00622847	C18	Non_neurons	Oligo	Oligo_OPALIN
snATAC_C9FTD_F3_MotorCortex	CTAACTTCACAATAAG-1	motor cortex	C9-FTD	F3	M	63	4.717	1160	1571	130	0.0696057	1.06383	11285	5468	4120	1697	-1	-1	0.00575986	C12	Non_neurons	Oligo	Oligo_OPALIN
snATAC_C9FTD_F3_MotorCortex	TCAAGGTTCATTCTCA-1	motor cortex	C9-FTD	F3	M	63	5.215	1006	1329	111	0.0589044	1.68851	11281	4196	5233	1852	-1	-1	0.00491978	C20	Exc_neurons	Exc_deep	Exc_L6_CT_TLE4_SEMA5A
snATAC_C9FTD_F3_MotorCortex	CTTAATCCACCTATTT-1	motor cortex	C9-FTD	F3	M	63	5.431	1012	1390	74	0.0616846	1.23952	11267	5031	4381	1855	-1	-1	0.00328393	C20	Exc_neurons	Exc_deep	Exc_L6b_TLE4_MDFIC
snATAC_C9FTD_F3_MotorCortex	TGGCGCATCTCGTAGA-1	motor cortex	C9-FTD	F3	M	63	4.318	676	987	227	0.0438589	0.751557	11252	6424	3429	1399	-1	-1	0.0100871	C9	Non_neurons	Oligo	Oligo_OPALIN
snATAC_C9FTD_F3_MotorCortex	ACAATCGCATAGCAGG-1	motor cortex	C9-FTD	F3	M	63	7.645	1359	1724	118	0.0766495	0.828618	11246	6150	3673	1423	-1	-1	0.00524631	C27	Non_neurons	Astro	Astro_HPSE2
snATAC_C9FTD_F3_MotorCortex	AGCCTTCAGCGCCTAC-1	motor cortex	C9-FTD	F3	M	63	4.028	476	744	146	0.0330784	1.10994	11246	5330	4633	1283	-1	-1	0.0064912	C18	Non_neurons	Oligo	Oligo_OPALIN
snATAC_C9FTD_F3_MotorCortex	CAGTGTATCGGTCTCT-1	motor cortex	C9-FTD	F3	M	63	7.605	530	551	203	0.0245041	0.733693	11243	6485	3092	1666	-1	-1	0.00902784	C19	Non_neurons	Oligo	Oligo_OPALIN
snATAC_C9FTD_F3_MotorCortex	CCGTGAGTCACACGTA-1	motor cortex	C9-FTD	F3	M	63	4.277	771	1202	132	0.0534793	1.02669	11238	5545	4276	1417	-1	-1	0.00587293	C27	Non_neurons	Astro	Astro_HPSE2
snATAC_C9FTD_F3_MotorCortex	CTAGGGCCACTCGCAG-1	motor cortex	C9-FTD	F3	M	63	4.733	545	857	106	0.0381499	1.81081	11232	3996	5222	2014	-1	-1	0.00471866	C20	Exc_neurons	Exc_intermediate	Exc_level3_Mixed__Exc_L2-3_IT_RORB_PRSS12__C8
snATAC_C9FTD_F3_MotorCortex	TTTGTGTAGAGGAATG-1	motor cortex	C9-FTD	F3	M	63	4.624	773	1071	179	0.0476805	0.736395	11231	6468	3610	1153	-1	-1	0.00796901	C18	Non_neurons	Oligo	Oligo_OPALIN
snATAC_C9FTD_F3_MotorCortex	GCAACCGGTAACCGAG-1	motor cortex	C9-FTD	F3	M	63	5.456	777	1032	167	0.0459688	0.990954	11225	5638	3892	1695	-1	-1	0.00743875	C12	Non_neurons	Oligo	Oligo_OPALIN
snATAC_C9FTD_F3_MotorCortex	ATTACTCCAAGCAATA-1	motor cortex	C9-FTD	F3	M	63	4.548	627	840	134	0.0374732	1.29578	11208	4882	4684	1642	-1	-1	0.00597787	C20	Exc_neurons	Exc_deep	Exc_L6_CT_TLE4_SEMA5A
snATAC_C9FTD_F3_MotorCortex	TATGTGGAGGCTCCTG-1	motor cortex	C9-FTD	F3	M	63	4.948	1142	1591	106	0.0711857	0.961214	11175	5698	4214	1263	-1	-1	0.00474273	C12	Non_neurons	Oligo	Oligo_OPALIN
snATAC_C9FTD_F3_MotorCortex	TAAGTGCGTAGTGATA-1	motor cortex	C9-FTD	F3	M	63	5.595	777	953	104	0.0426436	0.912047	11174	5844	3873	1457	-1	-1	0.00465366	C8	Non_neurons	OPC	OPC
snATAC_C9FTD_F3_MotorCortex	CATAACGAGTGTCCCG-1	motor cortex	C9-FTD	F3	M	63	6.987	1189	1334	138	0.059751	2.29876	11163	3384	5656	2123	-1	-1	0.00618113	C20	Exc_neurons	Exc_deep	Exc_L6_CT_TLE4_SEMA5A
snATAC_C9FTD_F3_MotorCortex	TTCATTGAGTCCCTCT-1	motor cortex	C9-FTD	F3	M	63	8.186	1203	1466	171	0.0656692	1.0432	11162	5463	4319	1380	-1	-1	0.00765992	C8	Non_neurons	Astro	Astro_HPSE2
snATAC_C9FTD_F3_MotorCortex	TAAACCGGTCCCGAGT-1	motor cortex	C9-FTD	F3	M	63	5.256	637	911	136	0.0408374	0.892112	11154	5895	3732	1527	-1	-1	0.00609647	C18	Non_neurons	Oligo	Oligo_OPALIN
snATAC_C9FTD_F3_MotorCortex	TTGGTCCCAAGACTTC-1	motor cortex	C9-FTD	F3	M	63	6.392	1288	1618	129	0.0726212	0.853269	11140	6011	3603	1526	-1	-1	0.00578995	C8	Non_neurons	Astro	Glia_level3_Mixed__Astro_HPSE2__C19
snATAC_C9FTD_F3_MotorCortex	CGGACCAGTTACCCAA-1	motor cortex	C9-FTD	F3	M	63	4.219	522	687	92	0.0310579	1.29651	11060	4816	4623	1621	-1	-1	0.00415913	C20	Inh_neurons	Inh_SST	Inh_level3_Mixed__Inh_SST_CDH12__C5
snATAC_C9FTD_F3_MotorCortex	GCCCAGAAGTACGACG-1	motor cortex	C9-FTD	F3	M	63	4.772	1041	1492	87	0.0674869	1.39057	11054	4624	4499	1931	-1	-1	0.00393523	C23	Inh_neurons	Inh_level2_Mixed__Inh_LAMP5__C7	Inh_level3_Mixed__Inh_SST_CDH12__C7
snATAC_C9FTD_F3_MotorCortex	GTTACTTGTCTGGGCT-1	motor cortex	C9-FTD	F3	M	63	6.3	859	1104	139	0.0499593	0.749367	11049	6316	3393	1340	-1	-1	0.00629016	C12	Non_neurons	Oligo	Oligo_OPALIN
snATAC_C9FTD_F3_MotorCortex	CATTCCGAGGTAAGTT-1	motor cortex	C9-FTD	F3	M	63	6.763	1308	1519	77	0.069058	2.09977	10998	3548	5404	2046	-1	-1	0.00350064	C12	Non_neurons	Oligo	Oligo_OPALIN
snATAC_C9FTD_F3_MotorCortex	GCGCATGCAATTGGCT-1	motor cortex	C9-FTD	F3	M	63	4.128	690	864	117	0.0394737	1.25324	10944	4857	4368	1719	-1	-1	0.00534539	C20	Exc_neurons	Exc_upper	Exc_level3_Mixed__Exc_L2_IT_CUX2_CCBE1__C1
snATAC_C9FTD_F3_MotorCortex	TTGGTCCCATATAGAG-1	motor cortex	C9-FTD	F3	M	63	4.453	940	1289	119	0.0589715	2.02491	10929	3613	5116	2200	-1	-1	0.00544423	C23	Exc_neurons	Exc_deep	Exc_L6b_TLE4_MDFIC
snATAC_C9FTD_F3_MotorCortex	CGCTGGATCCACACCT-1	motor cortex	C9-FTD	F3	M	63	8.671	2312	2522	98	0.115434	0.84683	10924	5915	3723	1286	-1	-1	0.00448554	C11	Non_neurons	Oligo	Oligo_OPALIN
snATAC_C9FTD_F3_MotorCortex	GTTCAAGCACAGGTAG-1	motor cortex	C9-FTD	F3	M	63	4.09	665	1020	161	0.0466905	1.65573	10923	4113	4857	1953	-1	-1	0.00736977	C22	Exc_neurons	Exc_deep	Exc_L6_IT_THEMIS_LINC00299
snATAC_C9FTD_F3_MotorCortex	ATGTTTCAGACCATAA-1	motor cortex	C9-FTD	F3	M	63	4.891	694	951	151	0.0436719	1.18459	10888	4984	4436	1468	-1	-1	0.00693424	C18	Non_neurons	Oligo	Oligo_OPALIN
snATAC_C9FTD_F3_MotorCortex	TGAGTCAGTTATAGAG-1	motor cortex	C9-FTD	F3	M	63	4.959	606	850	126	0.0392175	1.21752	10837	4887	4335	1615	-1	-1	0.00581342	C20	Exc_neurons	Exc_deep	Exc_L6_CT_TLE4_SEMA5A
snATAC_C9FTD_F3_MotorCortex	TGTGGCGGTGCGTCCA-1	motor cortex	C9-FTD	F3	M	63	5.55	967	1408	92	0.0652335	1.12818	10792	5071	4053	1668	-1	-1	0.00426242	C20	Exc_neurons	Exc_deep	Exc_L5-6_IT_THEMIS_SMYD1
snATAC_C9FTD_F3_MotorCortex	AGTCAACCACATTGCA-1	motor cortex	C9-FTD	F3	M	63	5.526	653	908	181	0.0421737	0.77611	10765	6061	3452	1252	-1	-1	0.00840687	C26	Non_neurons	Astro	Astro_HPSE2
snATAC_C9FTD_F3_MotorCortex	TTGACGATCGTTACAG-1	motor cortex	C9-FTD	F3	M	63	4.987	680	1053	119	0.0490132	0.959861	10742	5481	3913	1348	-1	-1	0.00553901	C12	Non_neurons	Oligo	Oligo_OPALIN
snATAC_C9FTD_F3_MotorCortex	ATGTACGAGTGTAATG-1	motor cortex	C9-FTD	F3	M	63	4.031	574	854	78	0.0397764	1.78831	10735	3850	4933	1952	-1	-1	0.00363298	C20	Inh_neurons	Inh_SST	Inh_level3_Mixed__Inh_SST_CDH12__C5
snATAC_C9FTD_F3_MotorCortex	AAGGTTCTCAGGCGCT-1	motor cortex	C9-FTD	F3	M	63	4.919	780	1105	81	0.0514863	1.11699	10731	5069	4043	1619	-1	-1	0.00377411	C20	Inh_neurons	Inh_level2_Mixed__Inh_LAMP5__C7	Inh_level3_Mixed__Inh_SST_CDH12__C7
snATAC_C9FTD_F3_MotorCortex	GCGAGTCGTCAGTGCC-1	motor cortex	C9-FTD	F3	M	63	4.046	517	833	124	0.0388417	1.28343	10723	4696	4142	1885	-1	-1	0.00578196	C27	Non_neurons	Astro	Astro_HPSE2
snATAC_C9FTD_F3_MotorCortex	AGTCAACGTAACACTC-1	motor cortex	C9-FTD	F3	M	63	7.066	1645	2021	106	0.0942455	1.0655	10722	5191	3962	1569	-1	-1	0.00494311	C27	Non_neurons	Astro	Astro_HPSE2
snATAC_C9FTD_F3_MotorCortex	GTGATCATCGGGATCC-1	motor cortex	C9-FTD	F3	M	63	6.015	1136	1575	85	0.0734677	0.973306	10719	5432	4000	1287	-1	-1	0.00396492	C3	Non_neurons	Glia_level2_Mixed__Oligo__C4	Glia_level3_Mixed__Micro__C4
snATAC_C9FTD_F3_MotorCortex	CTACAGATCGACTTAG-1	motor cortex	C9-FTD	F3	M	63	4.245	478	662	95	0.0308826	1.52604	10718	4243	4749	1726	-1	-1	0.0044318	C20	Non_neurons	Glia_level2_Mixed__VLMC__C2	Glia_level3_Mixed__VLMC_P2RY14__C2
snATAC_C9FTD_F3_MotorCortex	AATGCCAGTTGCTTGA-1	motor cortex	C9-FTD	F3	M	63	8.531	2124	2411	93	0.112716	0.792058	10695	5968	3447	1280	-1	-1	0.00434783	C8	Non_neurons	Oligo	Glia_level3_Mixed__Oligo_ENPP6__C20
snATAC_C9FTD_F3_MotorCortex	GCCCGAACACTCCTCA-1	motor cortex	C9-FTD	F3	M	63	6.784	1295	1538	144	0.0720172	0.946409	10678	5486	3887	1305	-1	-1	0.00674284	C5	Non_neurons	Micro	Micro
snATAC_C9FTD_F3_MotorCortex	TACTCGCTCCGCTATC-1	motor cortex	C9-FTD	F3	M	63	4.148	706	1037	86	0.048722	0.99102	10642	5345	3707	1590	-1	-1	0.00404059	C27	Non_neurons	Astro	Astro_HPSE2
snATAC_C9FTD_F3_MotorCortex	TCGCAGGAGCGAGCTA-1	motor cortex	C9-FTD	F3	M	63	6.832	1142	1525	120	0.0717985	0.775326	10620	5982	3248	1390	-1	-1	0.00564972	C27	Non_neurons	Astro	Astro_HPSE2
snATAC_C9FTD_F3_MotorCortex	CTTAATCAGGTTCTCA-1	motor cortex	C9-FTD	F3	M	63	4.466	760	1000	58	0.047112	1.75019	10613	3859	4650	2104	-1	-1	0.0027325	C22	Exc_neurons	Exc_deep	Exc_L6_CT_TLE4_SEMA5A
snATAC_C9FTD_F3_MotorCortex	CTGTTCGGTTAGTAGA-1	motor cortex	C9-FTD	F3	M	63	4.998	578	814	175	0.0383854	1.15683	10603	4916	4622	1065	-1	-1	0.00825238	C18	Non_neurons	Oligo	Oligo_OPALIN
snATAC_C9FTD_F3_MotorCortex	GAAGTCTCAGCTTACA-1	motor cortex	C9-FTD	F3	M	63	5.465	770	878	96	0.0414229	1.54332	10598	4167	4637	1794	-1	-1	0.00452916	C20	Exc_neurons	Exc_upper	Exc_level3_Mixed__Exc_L2_IT_CUX2_CCBE1__C1
snATAC_C9FTD_F3_MotorCortex	ACTTCCGAGGCCAGTA-1	motor cortex	C9-FTD	F3	M	63	8.336	1928	2224	135	0.104935	0.851328	10597	5724	3608	1265	-1	-1	0.00636973	C8	Non_neurons	Astro	Glia_level3_Mixed__Astro_HPSE2__C19
snATAC_C9FTD_F3_MotorCortex	AGTTTGGGTGCCCTAG-1	motor cortex	C9-FTD	F3	M	63	4.498	552	835	130	0.039424	1.12139	10590	4992	4022	1576	-1	-1	0.00613787	C20	Exc_neurons	Exc_intermediate	Exc_level3_Mixed__Exc_L2-3_IT_RORB_PRSS12__C8
snATAC_C9FTD_F3_MotorCortex	ACCGCAGGTGCACCCA-1	motor cortex	C9-FTD	F3	M	63	5.794	1694	2324	80	0.110027	0.579569	10561	6686	2930	945	-1	-1	0.00378752	C27	Non_neurons	Astro	Astro_HPSE2
snATAC_C9FTD_F3_MotorCortex	GAACCTACAGTGGTCC-1	motor cortex	C9-FTD	F3	M	63	4.209	508	687	96	0.0325253	1.6232	10561	4026	4668	1867	-1	-1	0.00454502	C20	Exc_neurons	Exc_intermediate	Exc_level3_Mixed__Exc_L2-3_IT_RORB_PRSS12__C8
snATAC_C9FTD_F3_MotorCortex	CCCTGATCATTTCTTG-1	motor cortex	C9-FTD	F3	M	63	4.809	714	972	132	0.0460358	0.887201	10557	5594	3651	1312	-1	-1	0.00625178	C8	Non_neurons	OPC	OPC
snATAC_C9FTD_F3_MotorCortex	TAAACCGAGTGGACGT-1	motor cortex	C9-FTD	F3	M	63	4.238	595	811	111	0.0384652	1.09125	10542	5041	3796	1705	-1	-1	0.00526466	C22	Exc_neurons	Exc_deep	Exc_L6b_TLE4_MDFIC
snATAC_C9FTD_F3_MotorCortex	TAGTCCCGTTCAGTTG-1	motor cortex	C9-FTD	F3	M	63	5.693	575	786	266	0.037283	0.874289	10541	5624	3355	1562	-1	-1	0.0126174	C12	Non_neurons	Oligo	Oligo_OPALIN
snATAC_C9FTD_F3_MotorCortex	GTCACAACATTAGCCA-1	motor cortex	C9-FTD	F3	M	63	5.347	756	939	95	0.0446081	1.43691	10525	4319	4417	1789	-1	-1	0.00451306	C19	Exc_neurons	Exc_upper	Exc_level3_Mixed__Exc_L2_IT_CUX2_CCBE1__C3
snATAC_C9FTD_F3_MotorCortex	ATCCTGCGTCCCTTTG-1	motor cortex	C9-FTD	F3	M	63	5.966	1154	1539	113	0.0731255	0.817758	10523	5789	3421	1313	-1	-1	0.00536919	C18	Non_neurons	Oligo	Oligo_OPALIN
snATAC_C9FTD_F3_MotorCortex	TATCTGTGTATGAAGT-1	motor cortex	C9-FTD	F3	M	63	4.472	664	879	108	0.0418851	1.3984	10493	4375	4268	1850	-1	-1	0.00514629	C20	Exc_neurons	Exc_deep	Exc_L5-6_IT_THEMIS_SMYD1
snATAC_C9FTD_F3_MotorCortex	GTGATCAGTAGTAACA-1	motor cortex	C9-FTD	F3	M	63	4.224	736	1056	139	0.0503625	0.790912	10484	5854	3384	1246	-1	-1	0.00662915	C26	Non_neurons	Astro	Astro_HPSE2
snATAC_C9FTD_F3_MotorCortex	CTAGGGCCAAGCAACG-1	motor cortex	C9-FTD	F3	M	63	4.625	661	845	106	0.0403187	1.28301	10479	4590	3953	1936	-1	-1	0.00505773	C20	Exc_neurons	Exc_deep	Exc_L6_CT_TLE4_SEMA5A
snATAC_C9FTD_F3_MotorCortex	TTGCAGAGTCGTAGTT-1	motor cortex	C9-FTD	F3	M	63	4.221	535	836	167	0.0398931	0.699319	10478	6166	3119	1193	-1	-1	0.00796908	C8	Non_neurons	Astro	Glia_level3_Mixed__Astro_HPSE2__C19
snATAC_C9FTD_F3_MotorCortex	CAGGATTTCCAAGTCA-1	motor cortex	C9-FTD	F3	M	63	4.993	701	949	85	0.0453373	1.47599	10466	4227	4292	1947	-1	-1	0.00406077	C20	Exc_neurons	Exc_deep	Exc_L6_CT_TLE4_SEMA5A
snATAC_C9FTD_F3_MotorCortex	GCGAGTCGTCGAGGTA-1	motor cortex	C9-FTD	F3	M	63	11.992	1956	2160	107	0.103201	1.35063	10465	4452	4487	1526	-1	-1	0.00511228	C8	Non_neurons	OPC	OPC
snATAC_C9FTD_F3_MotorCortex	CACCTGTTCAATTGGC-1	motor cortex	C9-FTD	F3	M	63	4.161	683	956	133	0.0457023	1.6385	10459	3964	4512	1983	-1	-1	0.00635816	C20	Exc_neurons	Exc_deep	Exc_L5-6_IT_THEMIS_SMYD1
snATAC_C9FTD_F3_MotorCortex	CAGGGCTCATGGTAAA-1	motor cortex	C9-FTD	F3	M	63	5.536	861	1148	145	0.0552189	0.684492	10395	6171	3012	1212	-1	-1	0.00697451	C26	Non_neurons	Astro	Glia_level3_Mixed__Astro_HPSE2__C19
snATAC_C9FTD_F3_MotorCortex	GTGGCGTTCTCATATC-1	motor cortex	C9-FTD	F3	M	63	6.008	1071	1355	120	0.0652132	1.48898	10389	4174	4380	1835	-1	-1	0.00577534	C27	Non_neurons	Astro	Astro_HPSE2
snATAC_C9FTD_F3_MotorCortex	GTTACTTCAGGATAGC-1	motor cortex	C9-FTD	F3	M	63	5.41	1213	1740	78	0.0837505	0.635906	10388	6350	2867	1171	-1	-1	0.00375433	C10	Non_neurons	Oligo	Oligo_OPALIN
snATAC_C9FTD_F3_MotorCortex	TTCGATTTCCTGGAAT-1	motor cortex	C9-FTD	F3	M	63	7.067	1010	1247	160	0.0600443	0.805913	10384	5750	3571	1063	-1	-1	0.00770416	C4	Non_neurons	Oligo	Glia_level3_Mixed__Oligo_ENPP6__C20
snATAC_C9FTD_F3_MotorCortex	GTTATGGCATATACGC-1	motor cortex	C9-FTD	F3	M	63	5.15	814	1150	132	0.0554752	1.11272	10365	4906	4169	1290	-1	-1	0.00636758	C18	Non_neurons	Oligo	Oligo_OPALIN
snATAC_C9FTD_F3_MotorCortex	ATTGTGGAGGATCCTT-1	motor cortex	C9-FTD	F3	M	63	4.278	417	599	130	0.0289148	1.30793	10358	4488	4113	1757	-1	-1	0.00627534	C20	Exc_neurons	Exc_deep	Exc_L5-6_IT_THEMIS_SMYD1
snATAC_C9FTD_F3_MotorCortex	TGGAAGGGTGCGTAGA-1	motor cortex	C9-FTD	F3	M	63	5.47	663	801	104	0.0387069	1.1866	10347	4732	3996	1619	-1	-1	0.00502561	C19	Exc_neurons	Exc_deep	Exc_L6_CT_TLE4_SEMA5A
snATAC_C9FTD_F3_MotorCortex	TTACGTTAGTACGCGA-1	motor cortex	C9-FTD	F3	M	63	5.909	928	1130	137	0.0546633	0.80007	10336	5742	3287	1307	-1	-1	0.00662732	C26	Non_neurons	Astro	Astro_HPSE2
snATAC_C9FTD_F3_MotorCortex	GAAGAGCGTCTCTGCT-1	motor cortex	C9-FTD	F3	M	63	5.31	421	601	134	0.0290816	0.848479	10333	5590	3291	1452	-1	-1	0.00648408	C18	Non_neurons	Oligo	Oligo_OPALIN
snATAC_C9FTD_F3_MotorCortex	ACTACCCCATGCCTTC-1	motor cortex	C9-FTD	F3	M	63	7.756	1132	1395	115	0.0677579	1.03158	10294	5067	3842	1385	-1	-1	0.00558578	C27	Non_neurons	Astro	Astro_HPSE2
snATAC_C9FTD_F3_MotorCortex	CTGGGACAGAGGTACC-1	motor cortex	C9-FTD	F3	M	63	5.386	631	722	181	0.0351031	1.42719	10284	4237	4582	1465	-1	-1	0.00880008	C19	Non_neurons	Oligo	Oligo_OPALIN
snATAC_C9FTD_F3_MotorCortex	TTGAGCACAGTAGGCA-1	motor cortex	C9-FTD	F3	M	63	5.777	601	838	170	0.0407667	0.844911	10278	5571	3179	1528	-1	-1	0.00827009	C12	Non_neurons	Oligo	Oligo_OPALIN
snATAC_C9FTD_F3_MotorCortex	GGTGCTGAGGCCTAAG-1	motor cortex	C9-FTD	F3	M	63	4.47	465	690	153	0.0335766	0.585403	10275	6481	3334	460	-1	-1	0.00744526	C18	Non_neurons	Oligo	Oligo_OPALIN
snATAC_C9FTD_F3_MotorCortex	TGGACATTCGTGCTTC-1	motor cortex	C9-FTD	F3	M	63	5.85	972	1308	104	0.063836	1.51658	10245	4071	4548	1626	-1	-1	0.00507565	C18	Non_neurons	Oligo	Oligo_OPALIN
snATAC_C9FTD_F3_MotorCortex	AGTCCGGGTGTACGCC-1	motor cortex	C9-FTD	F3	M	63	4.862	1014	1372	101	0.0669791	2.14268	10242	3259	4793	2190	-1	-1	0.00493068	C8	Non_neurons	Astro	Glia_level3_Mixed__Astro_HPSE2__C19
snATAC_C9FTD_F3_MotorCortex	GCTTGCTTCGGTTGTA-1	motor cortex	C9-FTD	F3	M	63	4.401	869	1240	106	0.0605528	1.37509	10239	4311	4432	1496	-1	-1	0.00517629	C12	Non_neurons	Oligo	Glia_level3_Mixed__Oligo_ENPP6__C20
snATAC_C9FTD_F3_MotorCortex	GGTGCTGTCGGTACTA-1	motor cortex	C9-FTD	F3	M	63	5.425	978	1298	115	0.0634595	0.686789	10227	6063	3006	1158	-1	-1	0.00562237	C26	Non_neurons	Astro	Astro_HPSE2
snATAC_C9FTD_F3_MotorCortex	TGGCCTTCAGCGTCGT-1	motor cortex	C9-FTD	F3	M	63	4.302	717	1012	115	0.0495593	1.04486	10210	4993	3680	1537	-1	-1	0.00563173	C12	Non_neurons	Astro	Glia_level3_Mixed__Astro_HPSE2__C19
snATAC_C9FTD_F3_MotorCortex	CTGGCAGAGCATGATA-1	motor cortex	C9-FTD	F3	M	63	5.321	747	950	153	0.0465595	1.20727	10202	4622	4153	1427	-1	-1	0.00749853	C18	Non_neurons	Oligo	Oligo_OPALIN
snATAC_C9FTD_F3_MotorCortex	TGTTAGGAGGGCTTCC-1	motor cortex	C9-FTD	F3	M	63	5.846	1169	1443	71	0.070763	1.19033	10196	4655	3957	1584	-1	-1	0.00348176	C12	Non_neurons	Oligo	Oligo_OPALIN
snATAC_C9FTD_F3_MotorCortex	CTACAGAGTTAGAGAT-1	motor cortex	C9-FTD	F3	M	63	4.178	519	877	71	0.0430366	1.50899	10189	4061	4157	1971	-1	-1	0.00348415	C20	Exc_neurons	Exc_deep	Exc_L6b_TLE4_MDFIC
snATAC_C9FTD_F3_MotorCortex	TCTCAGCGTGTGCTTA-1	motor cortex	C9-FTD	F3	M	63	4.819	993	1386	99	0.0680346	0.605359	10186	6345	2681	1160	-1	-1	0.00485961	C27	Non_neurons	Astro	Astro_HPSE2
snATAC_C9FTD_F3_MotorCortex	TACTAGGTCAGAGTGG-1	motor cortex	C9-FTD	F3	M	63	4.794	598	854	60	0.0419326	1.26289	10183	4500	4187	1496	-1	-1	0.00294609	C18	Non_neurons	Oligo	Oligo_OPALIN
snATAC_C9FTD_F3_MotorCortex	CGCAATATCCGGACTG-1	motor cortex	C9-FTD	F3	M	63	6.899	1209	1587	89	0.077947	0.958822	10180	5197	3610	1373	-1	-1	0.00437132	C12	Non_neurons	Oligo	Oligo_OPALIN
snATAC_C9FTD_F3_MotorCortex	TTACTTGGTGCAAGAC-1	motor cortex	C9-FTD	F3	M	63	4.819	696	837	70	0.0411869	1.09289	10161	4855	3905	1401	-1	-1	0.00344454	C18	Non_neurons	Oligo	Oligo_OPALIN
snATAC_C9FTD_F3_MotorCortex	AAACGAATCCAAGAGG-1	motor cortex	C9-FTD	F3	M	63	4.352	600	829	134	0.0408133	1.85201	10156	3561	4917	1678	-1	-1	0.00659709	C20	Exc_neurons	Exc_deep	Exc_L6_IT_THEMIS_LINC00299
snATAC_C9FTD_F3_MotorCortex	AGGACGAGTCCAGACC-1	motor cortex	C9-FTD	F3	M	63	8.353	1586	1937	110	0.0954281	0.705428	10149	5951	3108	1090	-1	-1	0.00541925	C27	Non_neurons	Astro	Astro_HPSE2
snATAC_C9FTD_F3_MotorCortex	CAGCCTTGTTGGAGGT-1	motor cortex	C9-FTD	F3	M	63	9.624	1701	2146	116	0.105808	0.691859	10141	5994	3052	1095	-1	-1	0.00571936	C8	Non_neurons	Glia_level2_Mixed__Astro__C3	Glia_level3_Mixed__Micro__C3
snATAC_C9FTD_F3_MotorCortex	AATGGCTTCGTGTGCG-1	motor cortex	C9-FTD	F3	M	63	8.971	1717	2162	97	0.10704	0.847941	10099	5465	3395	1239	-1	-1	0.00480246	C12	Non_neurons	Oligo	Oligo_OPALIN
snATAC_C9FTD_F3_MotorCortex	CACAACAAGCGATACG-1	motor cortex	C9-FTD	F3	M	63	5.387	1303	1684	80	0.0837561	1.23848	10053	4491	3913	1649	-1	-1	0.00397891	C12	Non_neurons	Oligo	Oligo_OPALIN
snATAC_C9FTD_F3_MotorCortex	ACCAAACGTTTGTACG-1	motor cortex	C9-FTD	F3	M	63	4.6	734	954	113	0.0474532	1.77144	10052	3627	4443	1982	-1	-1	0.00562077	C23	Exc_neurons	Exc_deep	Exc_L6_IT_THEMIS_LINC00299
snATAC_C9FTD_F3_MotorCortex	TGTAAGCCATCTCTCG-1	motor cortex	C9-FTD	F3	M	63	5.517	989	1561	143	0.0776849	0.567884	10047	6408	2581	1058	-1	-1	0.00711655	C27	Non_neurons	Astro	Astro_HPSE2
snATAC_C9FTD_F3_MotorCortex	ACTTTCACATGGATGG-1	motor cortex	C9-FTD	F3	M	63	4.586	792	1102	72	0.0551	0.779359	10000	5620	3200	1180	-1	-1	0.0036	C18	Non_neurons	Oligo	Oligo_OPALIN
snATAC_C9FTD_F3_MotorCortex	TAAGTGCGTGAATGTA-1	motor cortex	C9-FTD	F3	M	63	9.052	1728	1874	94	0.093869	1.21478	9982	4507	3972	1503	-1	-1	0.00470848	C23	Exc_neurons	Exc_deep	Exc_L6_CT_TLE4_SEMA5A
snATAC_C9FTD_F3_MotorCortex	TTGTTGTTCTTCCACG-1	motor cortex	C9-FTD	F3	M	63	8.706	1442	1723	164	0.0866439	0.893184	9943	5252	3469	1222	-1	-1	0.00824701	C12	Non_neurons	Oligo	Oligo_OPALIN
snATAC_C9FTD_F3_MotorCortex	CAGTATGTCCTTTGAT-1	motor cortex	C9-FTD	F3	M	63	5.402	873	1160	80	0.0584854	1.2709	9917	4367	3824	1726	-1	-1	0.00403348	C22	Exc_neurons	Exc_deep	Exc_L6_CT_TLE4_SEMA5A
snATAC_C9FTD_F3_MotorCortex	CTTGTCGTCCATGTTT-1	motor cortex	C9-FTD	F3	M	63	4.834	769	1193	108	0.0601553	0.702318	9916	5825	3159	932	-1	-1	0.00544574	C16	Non_neurons	Oligo	Oligo_OPALIN
snATAC_C9FTD_F3_MotorCortex	CACAACAGTTACCCAA-1	motor cortex	C9-FTD	F3	M	63	5.485	1191	1521	103	0.0770049	0.866919	9876	5290	3359	1227	-1	-1	0.00521466	C26	Non_neurons	Astro	Astro_HPSE2
snATAC_C9FTD_F3_MotorCortex	CACCTGTCAGATAAGT-1	motor cortex	C9-FTD	F3	M	63	6.538	1040	1246	123	0.0630886	0.978958	9875	4990	3434	1451	-1	-1	0.00622785	C12	Non_neurons	Oligo	Oligo_OPALIN
snATAC_C9FTD_F3_MotorCortex	TTGCGAAGTCAACGGA-1	motor cortex	C9-FTD	F3	M	63	5.523	887	1139	90	0.0577235	1.13457	9866	4622	3804	1440	-1	-1	0.00456112	C8	Non_neurons	Astro	Astro_HPSE2
snATAC_C9FTD_F3_MotorCortex	CCACGTTAGTGAGCTG-1	motor cortex	C9-FTD	F3	M	63	6.032	920	1195	157	0.0606107	0.832683	9858	5379	3156	1323	-1	-1	0.00796308	C18	Non_neurons	Oligo	Oligo_OPALIN
snATAC_C9FTD_F3_MotorCortex	CATAACGGTATTCACG-1	motor cortex	C9-FTD	F3	M	63	6.285	1260	1481	110	0.0751548	1.11756	9853	4653	3752	1448	-1	-1	0.00558206	C12	Non_neurons	Oligo	Glia_level3_Mixed__Oligo_ENPP6__C20
snATAC_C9FTD_F3_MotorCortex	GGACACCTCTATCCTA-1	motor cortex	C9-FTD	F3	M	63	7.183	555	654	158	0.0331946	1.33105	9851	4226	4056	1569	-1	-1	0.00801949	C26	Non_neurons	Astro	Astro_HPSE2
snATAC_C9FTD_F3_MotorCortex	AAATGCCCACGCTGTG-1	motor cortex	C9-FTD	F3	M	63	5.165	579	720	119	0.0365482	1.46805	9850	3991	4012	1847	-1	-1	0.00604061	C8	Non_neurons	Astro	Glia_level3_Mixed__Astro_HPSE2__C19
snATAC_C9FTD_F3_MotorCortex	CTCTACGGTGCTAGTT-1	motor cortex	C9-FTD	F3	M	63	7.239	1020	1290	101	0.0655022	0.95222	9847	5044	3525	1278	-1	-1	0.00512847	C25	Non_neurons	OPC	OPC
snATAC_C9FTD_F3_MotorCortex	GGTGAAGGTACGGATG-1	motor cortex	C9-FTD	F3	M	63	5.904	814	1068	84	0.0542683	1.28465	9840	4307	4041	1492	-1	-1	0.00426829	C20	Exc_neurons	Exc_upper	Exc_level3_Mixed__Exc_L2_IT_CUX2_CCBE1__C1
snATAC_C9FTD_F3_MotorCortex	TGTAGCAAGTGTCGCC-1	motor cortex	C9-FTD	F3	M	63	4.553	361	505	164	0.0256606	1.19398	9840	4485	3805	1550	-1	-1	0.00833333	C18	Non_neurons	Oligo	Oligo_OPALIN
snATAC_C9FTD_F3_MotorCortex	TTCGTTATCTGGCACG-1	motor cortex	C9-FTD	F3	M	63	4.546	675	887	68	0.0450849	1.13662	9837	4604	3564	1669	-1	-1	0.00345634	C22	Exc_neurons	Exc_intermediate	Exc_level3_Mixed__Exc_L3-5_IT_RORB_GRIN3A__C9
snATAC_C9FTD_F3_MotorCortex	TACCTCGTCAGTGGTT-1	motor cortex	C9-FTD	F3	M	63	4.175	544	873	125	0.0443868	0.827881	9834	5380	3277	1177	-1	-1	0.0063555	C26	Non_neurons	Astro	Astro_HPSE2
snATAC_C9FTD_F3_MotorCortex	AGTTACGCACCAAGGA-1	motor cortex	C9-FTD	F3	M	63	4.145	448	651	156	0.033123	0.789004	9827	5493	3280	1054	-1	-1	0.00793732	C18	Non_neurons	Oligo	Oligo_OPALIN
snATAC_C9FTD_F3_MotorCortex	CTAGGATGTGGTACTT-1	motor cortex	C9-FTD	F3	M	63	6.072	1251	1538	97	0.0783175	1.7879	9819	3522	4460	1837	-1	-1	0.0049394	C22	Exc_neurons	Exc_deep	Exc_L6b_TLE4_MDFIC
snATAC_C9FTD_F3_MotorCortex	GTGCCAGGTGGTTCTA-1	motor cortex	C9-FTD	F3	M	63	5.298	717	978	86	0.0498065	1.63712	9818	3723	4143	1952	-1	-1	0.00437971	C20	Exc_neurons	Exc_deep	Exc_L5-6_IT_THEMIS_SMYD1
snATAC_C9FTD_F3_MotorCortex	CCCTCTCTCCTCAAGA-1	motor cortex	C9-FTD	F3	M	63	6.077	1117	1411	114	0.0720192	0.58614	9796	6176	2656	964	-1	-1	0.0058187	C27	Non_neurons	Astro	Astro_HPSE2
snATAC_C9FTD_F3_MotorCortex	GCGTTGGTCAACACGT-1	motor cortex	C9-FTD	F3	M	63	4.903	780	1078	87	0.0550281	1.63448	9795	3718	4224	1853	-1	-1	0.00444104	C20	Exc_neurons	Exc_deep	Exc_L6b_TLE4_MDFIC
snATAC_C9FTD_F3_MotorCortex	ATCCAGAAGTGAACCG-1	motor cortex	C9-FTD	F3	M	63	4.499	718	1001	92	0.0511027	1.37085	9794	4131	4050	1613	-1	-1	0.00469675	C20	Exc_neurons	Exc_deep	Exc_L6_CT_TLE4_SEMA5A
snATAC_C9FTD_F3_MotorCortex	CCTAAAGAGGGATCCA-1	motor cortex	C9-FTD	F3	M	63	4.258	729	984	86	0.0502348	1.15965	9794	4535	3725	1534	-1	-1	0.00439044	C20	Exc_neurons	Exc_intermediate	Exc_level3_Mixed__Exc_L2-3_IT_RORB_PRSS12__C8
snATAC_C9FTD_F3_MotorCortex	TATGTTCTCGTTCCGT-1	motor cortex	C9-FTD	F3	M	63	5.692	687	983	120	0.0502865	0.734824	9774	5634	2969	1171	-1	-1	0.00613874	C18	Non_neurons	Oligo	Oligo_OPALIN
snATAC_C9FTD_F3_MotorCortex	GTTATGGTCCCGATTC-1	motor cortex	C9-FTD	F3	M	63	4.373	541	797	172	0.0408467	1.0103	9756	4853	3800	1103	-1	-1	0.00881509	C25	Non_neurons	OPC	OPC
snATAC_C9FTD_F3_MotorCortex	ATGTTTCTCCGTTTCG-1	motor cortex	C9-FTD	F3	M	63	4.317	508	734	108	0.0376719	1.4096	9742	4043	4086	1613	-1	-1	0.00554301	C9	Exc_neurons	Exc_deep	Exc_L5-6_IT_THEMIS_SMYD1
snATAC_C9FTD_F3_MotorCortex	TTGAGCACAGCGTACC-1	motor cortex	C9-FTD	F3	M	63	8.119	1640	1737	79	0.0891684	1.18092	9740	4466	3913	1361	-1	-1	0.00405544	C25	Non_neurons	OPC	OPC
snATAC_C9FTD_F3_MotorCortex	TCAGGTACAGAGCCAA-1	motor cortex	C9-FTD	F3	M	63	4.871	610	856	62	0.0439606	1.7052	9736	3599	4571	1566	-1	-1	0.00318406	C19	Inh_neurons	Inh_SST	Inh_level3_Mixed__Inh_SST_CDH12__C5
snATAC_C9FTD_F3_MotorCortex	ACAGGCCCAAGTCTCA-1	motor cortex	C9-FTD	F3	M	63	6.195	973	1281	73	0.0658612	1.35472	9725	4130	3909	1686	-1	-1	0.00375321	C12	Non_neurons	Oligo	Oligo_OPALIN
snATAC_C9FTD_F3_MotorCortex	CGTTCCAAGTGGTGTG-1	motor cortex	C9-FTD	F3	M	63	4.008	923	1380	103	0.0709658	0.577897	9723	6162	2538	1023	-1	-1	0.00529672	C12	Non_neurons	Oligo	Oligo_OPALIN
snATAC_C9FTD_F3_MotorCortex	CAGCTAAAGGTAGGCT-1	motor cortex	C9-FTD	F3	M	63	5.131	627	926	192	0.047732	0.650783	9700	5876	2783	1041	-1	-1	0.00989691	C18	Non_neurons	Oligo	Oligo_OPALIN
snATAC_C9FTD_F3_MotorCortex	CTCTCAGCATGATCGT-1	motor cortex	C9-FTD	F3	M	63	5.479	736	943	90	0.0488146	1.91636	9659	3312	4537	1810	-1	-1	0.00465887	C20	Exc_neurons	Exc_deep	Exc_L6_IT_THEMIS_LINC00299
snATAC_C9FTD_F3_MotorCortex	AAACTGCCAGATTTGC-1	motor cortex	C9-FTD	F3	M	63	7.343	623	782	74	0.0404888	1.79427	9657	3456	4386	1815	-1	-1	0.00383142	C20	Exc_neurons	Exc_deep	Exc_L6_CT_TLE4_SEMA5A
snATAC_C9FTD_F3_MotorCortex	GTCCATCCAAGGAGGG-1	motor cortex	C9-FTD	F3	M	63	4.532	824	1142	102	0.0591587	0.972211	9652	4894	3758	1000	-1	-1	0.00528388	C8	Non_neurons	Astro	Astro_HPSE2
snATAC_C9FTD_F3_MotorCortex	TGTACGAAGGAGTACC-1	motor cortex	C9-FTD	F3	M	63	5.607	756	993	88	0.0515309	1.3796	9635	4049	3938	1648	-1	-1	0.00456668	C22	Exc_neurons	Exc_deep	Exc_L6b_TLE4_MDFIC
snATAC_C9FTD_F3_MotorCortex	ATTCGTTGTCTCTAAG-1	motor cortex	C9-FTD	F3	M	63	4.676	1013	1624	102	0.0843461	0.468426	9627	6556	2248	823	-1	-1	0.0052976	C18	Non_neurons	Oligo	Oligo_OPALIN
snATAC_C9FTD_F3_MotorCortex	CGTAAACCACAGCCAC-1	motor cortex	C9-FTD	F3	M	63	5.044	698	919	99	0.0477353	1.45875	9626	3915	4105	1606	-1	-1	0.00514232	C20	Exc_neurons	Exc_upper	Exc_level3_Mixed__Exc_L2_IT_CUX2_CCBE1__C1
snATAC_C9FTD_F3_MotorCortex	AACGTACAGGAGACTC-1	motor cortex	C9-FTD	F3	M	63	4.184	691	1011	108	0.0526563	0.860105	9600	5161	3074	1365	-1	-1	0.005625	C18	Non_neurons	Oligo	Oligo_OPALIN
snATAC_C9FTD_F3_MotorCortex	CGATGATAGGTCCTCG-1	motor cortex	C9-FTD	F3	M	63	5.73	761	1074	103	0.0559433	0.523409	9599	6301	2566	732	-1	-1	0.00536514	C12	Non_neurons	Oligo	Oligo_OPALIN
snATAC_C9FTD_F3_MotorCortex	AAATGCCCATCTCTCG-1	motor cortex	C9-FTD	F3	M	63	5.814	1195	1463	82	0.0763012	1.10241	9587	4560	3546	1481	-1	-1	0.00427662	C12	Non_neurons	Oligo	Oligo_OPALIN
snATAC_C9FTD_F3_MotorCortex	CCACAGGAGTGAATAC-1	motor cortex	C9-FTD	F3	M	63	5.919	837	1038	124	0.0541415	0.938524	9586	4945	3251	1390	-1	-1	0.00646777	C26	Non_neurons	Astro	Astro_HPSE2
snATAC_C9FTD_F3_MotorCortex	CGCAATAAGATGCGAC-1	motor cortex	C9-FTD	F3	M	63	5.394	632	925	116	0.0482525	1.32646	9585	4120	4092	1373	-1	-1	0.00605112	C18	Non_neurons	Oligo	Oligo_OPALIN
snATAC_C9FTD_F3_MotorCortex	GAACGTTAGACTAATG-1	motor cortex	C9-FTD	F3	M	63	5.759	1079	1341	76	0.0701066	1.20115	9564	4345	3681	1538	-1	-1	0.00397323	C20	Exc_neurons	Exc_deep	Exc_L6_IT_THEMIS_LINC00299
snATAC_C9FTD_F3_MotorCortex	TCGCCTAGTGCTTCCT-1	motor cortex	C9-FTD	F3	M	63	4.957	816	1095	80	0.0572459	1.97573	9564	3214	4614	1736	-1	-1	0.00418235	C23	Exc_neurons	Exc_deep	Exc_L6_CT_TLE4_SEMA5A
snATAC_C9FTD_F3_MotorCortex	TGATTTCTCCGGGCAT-1	motor cortex	C9-FTD	F3	M	63	4.091	500	761	69	0.0397971	1.38965	9561	4001	4048	1512	-1	-1	0.00360841	C20	Inh_neurons	Inh_SST	Inh_level3_Mixed__Inh_SST_CDH12__C5
snATAC_C9FTD_F3_MotorCortex	CCTCCCTTCGCTACCT-1	motor cortex	C9-FTD	F3	M	63	5.188	600	870	134	0.0456981	1.15167	9519	4424	3457	1638	-1	-1	0.00703855	C18	Non_neurons	Oligo	Oligo_OPALIN
snATAC_C9FTD_F3_MotorCortex	CTCAGCTGTCCAAGTT-1	motor cortex	C9-FTD	F3	M	63	4.547	845	1099	93	0.0579031	1.60786	9490	3639	4292	1559	-1	-1	0.00489989	C18	Non_neurons	Oligo	Oligo_OPALIN
snATAC_C9FTD_F3_MotorCortex	AATACGCGTATATGGA-1	motor cortex	C9-FTD	F3	M	63	5.609	711	966	114	0.0509709	1.47351	9476	3831	3985	1660	-1	-1	0.0060152	C18	Non_neurons	Oligo	Oligo_OPALIN
snATAC_C9FTD_F3_MotorCortex	TGGACATTCCTCCATG-1	motor cortex	C9-FTD	F3	M	63	5.006	493	607	122	0.0320892	0.758973	9458	5377	2948	1133	-1	-1	0.00644957	C8	Non_neurons	Astro	Astro_HPSE2
snATAC_C9FTD_F3_MotorCortex	ACTGCAAAGAACTAAC-1	motor cortex	C9-FTD	F3	M	63	4.684	537	669	96	0.0353968	0.932911	9450	4889	3235	1326	-1	-1	0.00507937	C18	Non_neurons	Oligo	Oligo_OPALIN
snATAC_C9FTD_F3_MotorCortex	AACGAGGTCCTATCCG-1	motor cortex	C9-FTD	F3	M	63	4.443	460	789	78	0.0417681	1.98138	9445	3168	4385	1892	-1	-1	0.00412917	C20	Exc_neurons	Exc_intermediate	Exc_level3_Mixed__Exc_L3-5_IT_RORB_GRIN3A__C9
snATAC_C9FTD_F3_MotorCortex	TGATTTCGTAACCATC-1	motor cortex	C9-FTD	F3	M	63	4.231	532	756	101	0.0401444	0.592154	9416	5914	2591	911	-1	-1	0.00536321	C12	Non_neurons	Oligo	Oligo_OPALIN
snATAC_C9FTD_F3_MotorCortex	ATTGTGGCAAGTTCGT-1	motor cortex	C9-FTD	F3	M	63	6.598	1526	1901	117	0.100988	0.790034	9412	5258	3034	1120	-1	-1	0.00621547	C16	Non_neurons	Oligo	Oligo_OPALIN
snATAC_C9FTD_F3_MotorCortex	ACGTTAGCATGCTATG-1	motor cortex	C9-FTD	F3	M	63	4.326	616	889	97	0.047247	1.1314	9408	4414	3454	1540	-1	-1	0.00515519	C18	Non_neurons	Oligo	Oligo_OPALIN
snATAC_C9FTD_F3_MotorCortex	TAGCGGCAGGTAGGAA-1	motor cortex	C9-FTD	F3	M	63	4.591	677	870	77	0.0464992	1.19087	9355	4270	3624	1461	-1	-1	0.00411545	C20	Exc_neurons	Exc_deep	Exc_L6_CT_TLE4_SEMA5A
snATAC_C9FTD_F3_MotorCortex	TGTAAGCTCGCAAGCC-1	motor cortex	C9-FTD	F3	M	63	5.035	684	912	101	0.0488641	1.78817	9332	3347	4196	1789	-1	-1	0.00541149	C22	Exc_neurons	Exc_deep	Exc_L6_CT_TLE4_SEMA5A
snATAC_C9FTD_F3_MotorCortex	CACCACTTCTGAAAGA-1	motor cortex	C9-FTD	F3	M	63	6.092	1123	1470	116	0.0789558	1.14197	9309	4346	3795	1168	-1	-1	0.00623053	C12	Non_neurons	Oligo	Oligo_OPALIN
snATAC_C9FTD_F3_MotorCortex	CGAGTTAAGGGACGTT-1	motor cortex	C9-FTD	F3	M	63	4.287	446	593	57	0.0318646	1.03344	9305	4576	3184	1545	-1	-1	0.00306287	C18	Non_neurons	Oligo	Oligo_OPALIN
snATAC_C9FTD_F3_MotorCortex	GCCAGCATCGGGATCC-1	motor cortex	C9-FTD	F3	M	63	4.315	754	1097	69	0.0592717	1.11038	9254	4385	3817	1052	-1	-1	0.00372812	C12	Non_neurons	Oligo	Oligo_OPALIN
snATAC_C9FTD_F3_MotorCortex	TCTAGTTGTCATTGGT-1	motor cortex	C9-FTD	F3	M	63	4.693	564	868	107	0.0469595	1.55092	9242	3623	3841	1778	-1	-1	0.00578879	C22	Exc_neurons	Exc_deep	Exc_L6_IT_THEMIS_LINC00299
snATAC_C9FTD_F3_MotorCortex	GGGCCATCAGATTTGC-1	motor cortex	C9-FTD	F3	M	63	5.486	845	1008	61	0.0546638	1.25925	9220	4081	3738	1401	-1	-1	0.00330803	C23	Inh_neurons	Inh_SST	Inh_SST_EDNRA
snATAC_C9FTD_F3_MotorCortex	GGGTCTGAGGACTAGC-1	motor cortex	C9-FTD	F3	M	63	5.07	1229	1713	107	0.092906	0.706274	9219	5403	2776	1040	-1	-1	0.00580323	C27	Non_neurons	Astro	Astro_HPSE2
snATAC_C9FTD_F3_MotorCortex	AACATCGAGACGCCAA-1	motor cortex	C9-FTD	F3	M	63	6.577	734	955	103	0.0519643	1.48284	9189	3701	3834	1654	-1	-1	0.00560453	C22	Exc_neurons	Exc_deep	Exc_L6_CT_TLE4_SEMA5A
snATAC_C9FTD_F3_MotorCortex	CCCTAACGTCCGTGCA-1	motor cortex	C9-FTD	F3	M	63	4.551	478	757	111	0.0412309	2.94161	9180	2329	4719	2132	-1	-1	0.00604575	C23	Exc_neurons	Exc_deep	Exc_L6_IT_THEMIS_LINC00299
snATAC_C9FTD_F3_MotorCortex	TTGAGCATCAAAGTAG-1	motor cortex	C9-FTD	F3	M	63	7.27	1318	1697	128	0.0924796	0.995867	9175	4597	3389	1189	-1	-1	0.00697548	C8	Non_neurons	Astro	Glia_level3_Mixed__Astro_HPSE2__C19
snATAC_C9FTD_F3_MotorCortex	ATTACTCCAAGACACG-1	motor cortex	C9-FTD	F3	M	63	4.814	389	562	114	0.0306635	0.730689	9164	5295	2819	1050	-1	-1	0.00621999	C18	Non_neurons	Oligo	Oligo_OPALIN
snATAC_C9FTD_F3_MotorCortex	TTGCGGGAGTCGATAA-1	motor cortex	C9-FTD	F3	M	63	4.66	699	864	76	0.0472699	1.03632	9139	4488	3259	1392	-1	-1	0.004158	C23	Inh_neurons	Inh_LAMP5	Inh_LAMP5_CPLX3_Rosehip
snATAC_C9FTD_F3_MotorCortex	TATGTGGGTCAGAAAT-1	motor cortex	C9-FTD	F3	M	63	4.144	565	794	104	0.0434973	1.52406	9127	3616	3781	1730	-1	-1	0.00569738	C20	Exc_neurons	Exc_upper	Exc_L2_IT_CUX2_CCBE1
snATAC_C9FTD_F3_MotorCortex	CAGTATGTCGCTTCAC-1	motor cortex	C9-FTD	F3	M	63	7.821	1098	1252	100	0.0686178	2.03493	9123	3006	4502	1615	-1	-1	0.00548065	C20	Exc_neurons	Exc_deep	Exc_L6_CT_TLE4_SEMA5A
snATAC_C9FTD_F3_MotorCortex	GAACTTGAGAAATTCG-1	motor cortex	C9-FTD	F3	M	63	4.078	554	837	112	0.0458982	1.32543	9118	3921	3768	1429	-1	-1	0.0061417	C23	Exc_neurons	Exc_upper	Exc_level3_Mixed__Exc_L2_IT_CUX2_CCBE1__C1
snATAC_C9FTD_F3_MotorCortex	GAAAGTATCGTCTTAT-1	motor cortex	C9-FTD	F3	M	63	4.839	584	914	81	0.0501536	1.70145	9112	3373	4062	1677	-1	-1	0.00444469	C20	Exc_neurons	Exc_deep	Exc_L5-6_IT_THEMIS_SMYD1
snATAC_C9FTD_F3_MotorCortex	GCATTCCGTTGGGAAC-1	motor cortex	C9-FTD	F3	M	63	4.411	617	814	85	0.044686	1.4974	9108	3647	3833	1628	-1	-1	0.00466623	C20	Exc_neurons	Exc_intermediate	Exc_L3-5_IT_RORB_GABRG1
snATAC_C9FTD_F3_MotorCortex	GTCGTAATCGTCCCTA-1	motor cortex	C9-FTD	F3	M	63	4.541	344	594	126	0.0326805	1.0395	9088	4456	3150	1482	-1	-1	0.00693222	C18	Non_neurons	Oligo	Oligo_OPALIN
snATAC_C9FTD_F3_MotorCortex	GTGCTGGTCTCTGTTA-1	motor cortex	C9-FTD	F3	M	63	7.95	1935	2071	57	0.113954	1.02971	9087	4477	3341	1269	-1	-1	0.00313635	C11	Non_neurons	Oligo	Oligo_OPALIN
snATAC_C9FTD_F3_MotorCortex	CACATGATCAAACCAC-1	motor cortex	C9-FTD	F3	M	63	4.858	633	878	74	0.048364	0.763894	9077	5146	2803	1128	-1	-1	0.00407624	C25	Non_neurons	OPC	OPC
snATAC_C9FTD_F3_MotorCortex	ATCCAGACACACATGT-1	motor cortex	C9-FTD	F3	M	63	5.463	480	692	140	0.0381351	0.801986	9073	5035	3042	996	-1	-1	0.0077152	C18	Non_neurons	Glia_level2_Mixed__Oligo__C4	Glia_level3_Mixed__Micro__C4
snATAC_C9FTD_F3_MotorCortex	AACCAACTCGCTATTT-1	motor cortex	C9-FTD	F3	M	63	6.796	1088	1360	64	0.0749724	0.829367	9070	4958	3018	1094	-1	-1	0.00352811	C12	Non_neurons	Oligo	Oligo_OPALIN
snATAC_C9FTD_F3_MotorCortex	TTGTTCACACCAAGGA-1	motor cortex	C9-FTD	F3	M	63	5.576	811	1014	109	0.0559356	1.70406	9064	3352	4323	1389	-1	-1	0.0060128	C18	Non_neurons	Oligo	Oligo_OPALIN
snATAC_C9FTD_F3_MotorCortex	GATGATCAGTCAGGAC-1	motor cortex	C9-FTD	F3	M	63	4.681	565	746	115	0.0411745	1.60541	9059	3477	3822	1760	-1	-1	0.00634728	C20	Exc_neurons	Exc_upper	Exc_level3_Mixed__Exc_L2_IT_CUX2_CCBE1__C1
snATAC_C9FTD_F3_MotorCortex	TATTGCTGTATCAGCT-1	motor cortex	C9-FTD	F3	M	63	5.025	746	1047	124	0.0578006	0.920483	9057	4716	3306	1035	-1	-1	0.00684553	C12	Non_neurons	Oligo	Oligo_OPALIN
snATAC_C9FTD_F3_MotorCortex	CCCTGATTCTAGCAAC-1	motor cortex	C9-FTD	F3	M	63	4.293	620	892	112	0.0493036	2.02846	9046	2987	4183	1876	-1	-1	0.00619058	C22	Exc_neurons	Exc_intermediate	Exc_level3_Mixed__Exc_L3-5_IT_RORB_GRIN3A__C9
snATAC_C9FTD_F3_MotorCortex	TTGACGATCTGGCACG-1	motor cortex	C9-FTD	F3	M	63	4.041	353	534	64	0.0295191	1.26465	9045	3994	3622	1429	-1	-1	0.00353787	C25	Non_neurons	OPC	OPC
snATAC_C9FTD_F3_MotorCortex	CAAGGCCTCTGATCTT-1	motor cortex	C9-FTD	F3	M	63	4.888	743	1103	105	0.0609797	1.50388	9044	3612	3757	1675	-1	-1	0.00580495	C22	Exc_neurons	Exc_deep	Exc_L5-6_IT_THEMIS_SMYD1
snATAC_C9FTD_F3_MotorCortex	CATGTTTAGAGTTTGA-1	motor cortex	C9-FTD	F3	M	63	5.098	932	1165	116	0.0645358	0.776422	9026	5081	2870	1075	-1	-1	0.00642588	C27	Non_neurons	Astro	Astro_HPSE2
snATAC_C9FTD_F3_MotorCortex	TACGGATTCAGCACTA-1	motor cortex	C9-FTD	F3	M	63	4.151	348	489	157	0.0271516	0.922913	9005	4683	3167	1155	-1	-1	0.00871738	C18	Non_neurons	Oligo	Oligo_OPALIN
snATAC_C9FTD_F3_MotorCortex	AGGCGTCTCCTCCCAA-1	motor cortex	C9-FTD	F3	M	63	5.985	801	1051	130	0.0584538	0.573053	8990	5715	2411	864	-1	-1	0.00723026	C27	Non_neurons	Astro	Astro_HPSE2
snATAC_C9FTD_F3_MotorCortex	AAACGAATCACCGCGA-1	motor cortex	C9-FTD	F3	M	63	8.192	484	634	102	0.0354071	0.961227	8953	4565	3281	1107	-1	-1	0.00569641	C25	Non_neurons	OPC	OPC
snATAC_C9FTD_F3_MotorCortex	TAGACTGTCTTACCTA-1	motor cortex	C9-FTD	F3	M	63	6.105	743	999	58	0.05586	1.0009	8942	4469	3460	1013	-1	-1	0.00324312	C26	Non_neurons	Astro	Astro_HPSE2
snATAC_C9FTD_F3_MotorCortex	TAATTCCGTTCGGGAA-1	motor cortex	C9-FTD	F3	M	63	7.596	1473	1618	147	0.0909295	1.02989	8897	4383	3363	1151	-1	-1	0.00826121	C12	Non_neurons	Oligo	Oligo_OPALIN
snATAC_C9FTD_F3_MotorCortex	ATTACCTGTCTGTGTA-1	motor cortex	C9-FTD	F3	M	63	8.287	1243	1457	86	0.0819737	0.635143	8887	5435	2476	976	-1	-1	0.00483853	C8	Non_neurons	Astro	Glia_level3_Mixed__Astro_HPSE2__C19
snATAC_C9FTD_F3_MotorCortex	TGCCTGTCATAGAATG-1	motor cortex	C9-FTD	F3	M	63	6.428	594	735	90	0.0414739	1.38199	8861	3720	3834	1307	-1	-1	0.00507843	C20	Exc_neurons	Exc_deep	Exc_L6_CT_TLE4_SEMA5A
snATAC_C9FTD_F3_MotorCortex	CAATCCCGTTTCGTTT-1	motor cortex	C9-FTD	F3	M	63	4.2	596	896	74	0.0505929	2.32021	8855	2667	4260	1928	-1	-1	0.00417843	C20	Exc_neurons	Exc_deep	Exc_L5-6_IT_THEMIS_SMYD1
snATAC_C9FTD_F3_MotorCortex	AACTTGGGTATCTCAG-1	motor cortex	C9-FTD	F3	M	63	4.145	337	490	76	0.0276805	1.29182	8851	3862	3386	1603	-1	-1	0.0042933	C20	Exc_neurons	Exc_intermediate	Exc_level3_Mixed__Exc_L2-3_IT_RORB_PRSS12__C8
snATAC_C9FTD_F3_MotorCortex	GTTGGGCAGCCATTCA-1	motor cortex	C9-FTD	F3	M	63	4.023	451	639	100	0.0360976	1.36153	8851	3748	3664	1439	-1	-1	0.00564908	C20	Inh_neurons	Inh_SST	Inh_level3_Mixed__Inh_SST_CDH12__C5
snATAC_C9FTD_F3_MotorCortex	TGATCAGCACGTACAT-1	motor cortex	C9-FTD	F3	M	63	6.765	1305	1707	99	0.0965935	0.838535	8836	4806	3014	1016	-1	-1	0.00560208	C12	Non_neurons	Oligo	Oligo_OPALIN
snATAC_C9FTD_F3_MotorCortex	TATCGAGCAGGACTGA-1	motor cortex	C9-FTD	F3	M	63	4.704	601	765	92	0.0432986	1.60206	8834	3395	3918	1521	-1	-1	0.00520715	C18	Non_neurons	Glia_level2_Mixed__VLMC__C2	Glia_level3_Mixed__VLMC_P2RY14__C2
snATAC_C9FTD_F3_MotorCortex	GAACTTGTCTCATCCG-1	motor cortex	C9-FTD	F3	M	63	4.006	348	557	88	0.0315331	1.21576	8832	3986	3437	1409	-1	-1	0.00498188	C20	Exc_neurons	Exc_intermediate	Exc_level3_Mixed__Exc_L2-3_IT_RORB_PRSS12__C8
snATAC_C9FTD_F3_MotorCortex	CAGCTGGGTATTCTCT-1	motor cortex	C9-FTD	F3	M	63	5.899	709	893	120	0.0506006	1.09	8824	4222	3645	957	-1	-1	0.00679964	C12	Non_neurons	Oligo	Oligo_OPALIN
snATAC_C9FTD_F3_MotorCortex	TTGTTGTTCCTCCATG-1	motor cortex	C9-FTD	F3	M	63	4.563	553	757	117	0.042909	0.976916	8821	4462	3325	1034	-1	-1	0.0066319	C18	Non_neurons	Oligo	Oligo_OPALIN
snATAC_C9FTD_F3_MotorCortex	TCACAGAGTCTGGGCT-1	motor cortex	C9-FTD	F3	M	63	5.237	759	944	75	0.0535633	1.66063	8812	3312	4227	1273	-1	-1	0.00425556	C20	Inh_neurons	Inh_level2_Mixed__Inh_LAMP5__C7	Inh_level3_Mixed__Inh_SST_CDH12__C7
snATAC_C9FTD_F3_MotorCortex	TTTGAGGAGAAGACTT-1	motor cortex	C9-FTD	F3	M	63	4.085	328	509	124	0.0289369	0.866907	8795	4711	3155	929	-1	-1	0.00704946	C8	Non_neurons	Oligo	Oligo_OPALIN
snATAC_C9FTD_F3_MotorCortex	CCCTCTCCAATTGGCT-1	motor cortex	C9-FTD	F3	M	63	7.645	1301	1458	66	0.0829446	1.41522	8789	3639	3693	1457	-1	-1	0.00375469	C12	Non_neurons	Oligo	Oligo_OPALIN
snATAC_C9FTD_F3_MotorCortex	CCACGTTTCGGTCTCT-1	motor cortex	C9-FTD	F3	M	63	4.797	579	807	92	0.0459672	1.21947	8778	3955	3402	1421	-1	-1	0.00524037	C26	Non_neurons	Astro	Astro_HPSE2
snATAC_C9FTD_F3_MotorCortex	AACGGGAGTATGTCCA-1	motor cortex	C9-FTD	F3	M	63	5.288	697	925	71	0.0527005	0.546159	8776	5676	2302	798	-1	-1	0.00404512	C26	Non_neurons	OPC	OPC
snATAC_C9FTD_F3_MotorCortex	ACCTGCTAGCAGAATT-1	motor cortex	C9-FTD	F3	M	63	5.578	1014	1307	101	0.0745154	0.905693	8770	4602	3043	1125	-1	-1	0.00575827	C26	Non_neurons	Astro	Astro_HPSE2
snATAC_C9FTD_F3_MotorCortex	GTGCCAGTCGGTGATT-1	motor cortex	C9-FTD	F3	M	63	6.02	754	917	75	0.0522805	1.0226	8770	4336	3398	1036	-1	-1	0.00427594	C18	Non_neurons	Oligo	Oligo_OPALIN
snATAC_C9FTD_F3_MotorCortex	GTGACATCATGGCCCA-1	motor cortex	C9-FTD	F3	M	63	4.711	590	841	120	0.0479858	1.34242	8763	3741	3835	1187	-1	-1	0.00684697	C18	Non_neurons	Oligo	Oligo_OPALIN
snATAC_C9FTD_F3_MotorCortex	GTTACTTTCTACTGCC-1	motor cortex	C9-FTD	F3	M	63	5.693	713	939	100	0.0535898	1.33502	8761	3752	3532	1477	-1	-1	0.00570711	C1	Non_neurons	Glia_level2_Mixed__Astro__C3	Glia_level3_Mixed__Micro__C3
snATAC_C9FTD_F3_MotorCortex	CTCTCGACATTTGGCA-1	motor cortex	C9-FTD	F3	M	63	8.929	1515	1713	152	0.097774	0.802098	8760	4861	2813	1086	-1	-1	0.0086758	C16	Non_neurons	Oligo	Oligo_OPALIN
snATAC_C9FTD_F3_MotorCortex	TGAATCGAGTTCTCCC-1	motor cortex	C9-FTD	F3	M	63	5.752	1037	1226	120	0.0700571	0.729933	8750	5058	2568	1124	-1	-1	0.00685714	C27	Non_neurons	Astro	Astro_HPSE2
snATAC_C9FTD_F3_MotorCortex	TCGTTCGCACGATATC-1	motor cortex	C9-FTD	F3	M	63	4.335	810	1185	62	0.067753	1.57282	8745	3399	3853	1493	-1	-1	0.00354488	C27	Non_neurons	Astro	Astro_HPSE2
snATAC_C9FTD_F3_MotorCortex	CACAACACAGCTGATT-1	motor cortex	C9-FTD	F3	M	63	6.48	1093	1252	49	0.0716001	1.42188	8743	3610	3708	1425	-1	-1	0.00280224	C23	Inh_neurons	Inh_level2_Mixed__Inh_LAMP5__C7	Inh_level3_Mixed__Inh_SST_CDH12__C7
snATAC_C9FTD_F3_MotorCortex	GCTTAAGAGGATTGAT-1	motor cortex	C9-FTD	F3	M	63	4.198	494	670	119	0.0383251	0.66527	8741	5249	2573	919	-1	-1	0.006807	C27	Non_neurons	Astro	Astro_HPSE2
snATAC_C9FTD_F3_MotorCortex	TTTGGTTAGGCGACTA-1	motor cortex	C9-FTD	F3	M	63	5.232	967	1272	114	0.0728606	0.736078	8729	5028	2601	1100	-1	-1	0.00652996	C8	Non_neurons	Astro	Astro_HPSE2
snATAC_C9FTD_F3_MotorCortex	TTAACGGCAATTAGGA-1	motor cortex	C9-FTD	F3	M	63	4.415	524	732	100	0.0419532	1.35593	8724	3703	3617	1404	-1	-1	0.00573132	C20	Exc_neurons	Exc_deep	Exc_L6_IT_THEMIS_LINC00299
snATAC_C9FTD_F3_MotorCortex	TAGCGGCGTAGAGAGA-1	motor cortex	C9-FTD	F3	M	63	4.829	517	711	89	0.040773	1.6631	8719	3274	4057	1388	-1	-1	0.0051038	C20	Inh_neurons	Inh_SST	Inh_level3_Mixed__Inh_SST_CDH12__C5
snATAC_C9FTD_F3_MotorCortex	GCCAGCAAGGCTTAAA-1	motor cortex	C9-FTD	F3	M	63	4.191	690	1064	97	0.0610372	0.749498	8716	4982	2666	1068	-1	-1	0.00556448	C12	Non_neurons	Oligo	Oligo_OPALIN
snATAC_C9FTD_F3_MotorCortex	CCCTGATAGAAATTCG-1	motor cortex	C9-FTD	F3	M	63	6.585	991	1276	105	0.0733081	1.1378	8703	4071	3406	1226	-1	-1	0.0060324	C18	Non_neurons	Oligo	Oligo_OPALIN
snATAC_C9FTD_F3_MotorCortex	AATGTCGTCATCGCCT-1	motor cortex	C9-FTD	F3	M	63	4.637	658	876	96	0.0505074	1.16854	8672	3999	3372	1301	-1	-1	0.00553506	C25	Non_neurons	OPC	OPC
snATAC_C9FTD_F3_MotorCortex	TACAGCAAGCCATGGA-1	motor cortex	C9-FTD	F3	M	63	4.899	856	1335	94	0.0770429	1.0492	8664	4228	3163	1273	-1	-1	0.00542475	C12	Non_neurons	Oligo	Oligo_OPALIN
snATAC_C9FTD_F3_MotorCortex	AACCTTTAGCTAGCAG-1	motor cortex	C9-FTD	F3	M	63	4.596	383	538	98	0.0310911	0.843204	8652	4694	3047	911	-1	-1	0.00566343	C18	Non_neurons	Oligo	Oligo_OPALIN
snATAC_C9FTD_F3_MotorCortex	GACTAACAGATCACCT-1	motor cortex	C9-FTD	F3	M	63	6.107	990	1209	75	0.0699086	1.50203	8647	3456	3776	1415	-1	-1	0.00433676	C12	Non_neurons	Oligo	Oligo_OPALIN
snATAC_C9FTD_F3_MotorCortex	GTTGGTACAGTAACCT-1	motor cortex	C9-FTD	F3	M	63	4.765	539	727	59	0.0420669	1.26027	8641	3823	3506	1312	-1	-1	0.00341396	C20	Non_neurons	Glia_level2_Mixed__VLMC__C2	Glia_level3_Mixed__VLMC_P2RY14__C2
snATAC_C9FTD_F3_MotorCortex	TGCATGAGTGGAAGCT-1	motor cortex	C9-FTD	F3	M	63	4.89	652	967	86	0.0559542	1.17767	8641	3968	3174	1499	-1	-1	0.00497628	C9	Non_neurons	Oligo	Oligo_OPALIN
snATAC_C9FTD_F3_MotorCortex	AAAGGATGTTTCTCTA-1	motor cortex	C9-FTD	F3	M	63	4.699	560	749	89	0.0433549	1.13074	8638	4054	3328	1256	-1	-1	0.00515166	C20	Exc_neurons	Exc_deep	Exc_L6_CT_TLE4_SEMA5A
snATAC_C9FTD_F3_MotorCortex	ATGTTTCCATGGATGG-1	motor cortex	C9-FTD	F3	M	63	5.97	802	1133	107	0.0658338	1.59891	8605	3311	3671	1623	-1	-1	0.00621732	C20	Exc_neurons	Exc_deep	Exc_L6_CT_TLE4_SEMA5A
snATAC_C9FTD_F3_MotorCortex	CCAGATAAGAAGCCGT-1	motor cortex	C9-FTD	F3	M	63	5.494	652	945	108	0.0549227	1.33333	8603	3687	3404	1512	-1	-1	0.00627688	C22	Exc_neurons	Exc_deep	Exc_L6_CT_TLE4_SEMA5A
snATAC_C9FTD_F3_MotorCortex	TCACCTGGTCACAGGA-1	motor cortex	C9-FTD	F3	M	63	6.009	880	1064	80	0.0618821	1.16822	8597	3965	3503	1129	-1	-1	0.00465279	C12	Non_neurons	Oligo	Oligo_OPALIN
snATAC_C9FTD_F3_MotorCortex	ATATTCCGTAGATGAT-1	motor cortex	C9-FTD	F3	M	63	5.118	672	904	146	0.0526255	0.863932	8589	4608	2905	1076	-1	-1	0.00849924	C26	Non_neurons	Astro	Astro_HPSE2
snATAC_C9FTD_F3_MotorCortex	GAAAGTACATGATTGC-1	motor cortex	C9-FTD	F3	M	63	6.73	571	650	174	0.0378435	1.11215	8588	4066	3114	1408	-1	-1	0.0101304	C25	Non_neurons	OPC	OPC
snATAC_C9FTD_F3_MotorCortex	CAGGGCTGTGACGCAA-1	motor cortex	C9-FTD	F3	M	63	5.116	447	607	93	0.0354308	1.35848	8566	3632	3441	1493	-1	-1	0.00542844	C20	Non_neurons	Oligo	Oligo_OPALIN
snATAC_C9FTD_F3_MotorCortex	TTGCGGGCAAGGTTCT-1	motor cortex	C9-FTD	F3	M	63	4.241	604	863	102	0.0504089	1.0347	8560	4207	3149	1204	-1	-1	0.00595794	C26	Non_neurons	Astro	Astro_HPSE2
snATAC_C9FTD_F3_MotorCortex	ACGGATTTCCCTAAAG-1	motor cortex	C9-FTD	F3	M	63	4.161	456	671	88	0.039341	1.68683	8528	3174	3589	1765	-1	-1	0.00515947	C20	Exc_neurons	Exc_deep	Exc_L5-6_IT_THEMIS_SMYD1
snATAC_C9FTD_F3_MotorCortex	GTACTTTTCGTGATAC-1	motor cortex	C9-FTD	F3	M	63	4.941	524	770	107	0.0451931	0.764499	8519	4828	2724	967	-1	-1	0.00628008	C19	Non_neurons	Oligo	Oligo_OPALIN
snATAC_C9FTD_F3_MotorCortex	CAAAGCTTCGAGGTAG-1	motor cortex	C9-FTD	F3	M	63	4.265	504	725	66	0.0425569	1.66855	8518	3192	4013	1313	-1	-1	0.00387415	C18	Non_neurons	Oligo	Oligo_OPALIN
snATAC_C9FTD_F3_MotorCortex	TTCTAACCACACACAT-1	motor cortex	C9-FTD	F3	M	63	4.143	341	569	62	0.0335891	1.01859	8470	4196	3120	1154	-1	-1	0.00365998	C25	Non_neurons	OPC	OPC
snATAC_C9FTD_F3_MotorCortex	CGGACTGTCCATAGGT-1	motor cortex	C9-FTD	F3	M	63	7.06	763	1115	95	0.0661015	0.947806	8434	4330	3025	1079	-1	-1	0.00563197	C18	Non_neurons	Oligo	Glia_level3_Mixed__Oligo_ENPP6__C20
snATAC_C9FTD_F3_MotorCortex	TAGGTGTAGTTGAATG-1	motor cortex	C9-FTD	F3	M	63	6.58	1296	1604	62	0.0950913	0.833877	8434	4599	2866	969	-1	-1	0.0036756	C12	Non_neurons	Oligo	Oligo_OPALIN
snATAC_C9FTD_F3_MotorCortex	GTTGGTACAGCGTAGA-1	motor cortex	C9-FTD	F3	M	63	4.025	437	775	118	0.0459722	0.718801	8429	4904	2506	1019	-1	-1	0.00699964	C21	Non_neurons	Astro	Astro_HPSE2
snATAC_C9FTD_F3_MotorCortex	GAAGAGCGTTTAGAAG-1	motor cortex	C9-FTD	F3	M	63	6.118	726	914	38	0.0543078	0.866267	8415	4509	2645	1261	-1	-1	0.00225787	C12	Non_neurons	Oligo	Oligo_OPALIN
snATAC_C9FTD_F3_MotorCortex	CCGTAGGGTACGGAGT-1	motor cortex	C9-FTD	F3	M	63	4.733	478	705	47	0.0418945	1.77598	8414	3031	3956	1427	-1	-1	0.00279296	C20	Inh_neurons	Inh_SST	Inh_level3_Mixed__Inh_SST_CDH12__C5
snATAC_C9FTD_F3_MotorCortex	GGACACCCAAGACTTC-1	motor cortex	C9-FTD	F3	M	63	4.703	513	682	133	0.0405421	1.00788	8411	4189	3116	1106	-1	-1	0.00790631	C18	Non_neurons	Astro	Glia_level3_Mixed__Astro_HPSE2__C19
snATAC_C9FTD_F3_MotorCortex	GGTGTCGTCCCAATAG-1	motor cortex	C9-FTD	F3	M	63	9.536	1281	1582	111	0.0943351	0.925373	8385	4355	3055	975	-1	-1	0.00661896	C25	Non_neurons	OPC	OPC
snATAC_C9FTD_F3_MotorCortex	CTCTCAGTCTCTTCCT-1	motor cortex	C9-FTD	F3	M	63	5.349	624	820	74	0.0489027	1.42522	8384	3457	3473	1454	-1	-1	0.00441317	C20	Exc_neurons	Exc_deep	Exc_L6_CT_TLE4_SEMA5A
snATAC_C9FTD_F3_MotorCortex	ATTACCTAGCCATCAT-1	motor cortex	C9-FTD	F3	M	63	7.31	1329	1451	76	0.0866269	0.709882	8375	4898	2525	952	-1	-1	0.00453731	C18	Non_neurons	Oligo	Oligo_OPALIN
snATAC_C9FTD_F3_MotorCortex	GCGAGTCGTTTCAGCA-1	motor cortex	C9-FTD	F3	M	63	5.788	985	1159	49	0.0692188	1.77494	8372	3017	3795	1560	-1	-1	0.00292642	C12	Non_neurons	Oligo	Oligo_OPALIN
snATAC_C9FTD_F3_MotorCortex	CCCTAACAGCCATCAT-1	motor cortex	C9-FTD	F3	M	63	5.131	754	984	116	0.0587884	0.82849	8369	4577	2723	1069	-1	-1	0.00693034	C26	Non_neurons	Astro	Astro_HPSE2
snATAC_C9FTD_F3_MotorCortex	TGATTTCCATGGCCCA-1	motor cortex	C9-FTD	F3	M	63	9.074	1251	1566	102	0.0938062	0.954343	8347	4271	3045	1031	-1	-1	0.00610998	C12	Non_neurons	Oligo	Oligo_OPALIN
snATAC_C9FTD_F3_MotorCortex	TTCGCGTTCGGGTCCA-1	motor cortex	C9-FTD	F3	M	63	5.232	539	680	82	0.0407332	1.00024	8347	4173	2924	1250	-1	-1	0.00491194	C18	Non_neurons	Oligo	Oligo_OPALIN
snATAC_C9FTD_F3_MotorCortex	CACTAAGCACTGATTG-1	motor cortex	C9-FTD	F3	M	63	4.458	457	697	123	0.0418066	0.975824	8336	4219	2918	1199	-1	-1	0.00737764	C26	Non_neurons	Astro	Astro_HPSE2
snATAC_C9FTD_F3_MotorCortex	TACCCTGCAAGGTTCT-1	motor cortex	C9-FTD	F3	M	63	5.017	712	838	85	0.050276	0.989971	8334	4188	2988	1158	-1	-1	0.00509959	C18	Non_neurons	Oligo	Oligo_OPALIN
snATAC_C9FTD_F3_MotorCortex	GCACGCAGTGTCTACA-1	motor cortex	C9-FTD	F3	M	63	5.874	703	863	45	0.0517821	1.65382	8333	3140	3565	1628	-1	-1	0.00270011	C19	Inh_neurons	Inh_SST	Inh_level3_Mixed__Inh_SST_CDH12__C5
snATAC_C9FTD_F3_MotorCortex	GGCGAAAAGCGCGTTC-1	motor cortex	C9-FTD	F3	M	63	4.643	544	794	77	0.0477565	1.56812	8313	3237	3560	1516	-1	-1	0.0046313	C25	Non_neurons	Astro	Astro_HPSE2
snATAC_C9FTD_F3_MotorCortex	TCAAGACCAACATAAG-1	motor cortex	C9-FTD	F3	M	63	4.175	272	357	70	0.0215398	1.33043	8287	3556	3465	1266	-1	-1	0.00422348	C20	Non_neurons	Glia_level2_Mixed__VLMC__C2	Glia_level3_Mixed__VLMC_P2RY14__C2
snATAC_C9FTD_F3_MotorCortex	GTCACTCCACACTAGT-1	motor cortex	C9-FTD	F3	M	63	4.187	609	868	76	0.0523838	1.31231	8285	3583	3109	1593	-1	-1	0.0045866	C22	Exc_neurons	Exc_deep	Exc_L6b_TLE4_MDFIC
snATAC_C9FTD_F3_MotorCortex	TACTCGCAGTTACACC-1	motor cortex	C9-FTD	F3	M	63	5.852	857	1158	102	0.0699022	0.760842	8283	4704	2527	1052	-1	-1	0.00615719	C14	Non_neurons	Oligo	Oligo_OPALIN
snATAC_C9FTD_F3_MotorCortex	ATGCATGAGTTCAGGG-1	motor cortex	C9-FTD	F3	M	63	5.015	509	689	65	0.0416113	0.919101	8279	4314	3215	750	-1	-1	0.00392559	C4	Non_neurons	Micro	Micro
snATAC_C9FTD_F3_MotorCortex	TAGGTGTAGGCTAAAT-1	motor cortex	C9-FTD	F3	M	63	4.355	574	833	56	0.0503262	0.833813	8276	4513	2576	1187	-1	-1	0.00338328	C22	Exc_neurons	Exc_deep	Exc_L6b_TLE4_MDFIC
snATAC_C9FTD_F3_MotorCortex	TACCTCGGTCCGTCGA-1	motor cortex	C9-FTD	F3	M	63	5.451	479	651	59	0.0393972	0.84915	8262	4468	2865	929	-1	-1	0.00357056	C20	Inh_neurons	Inh_SST	Inh_level3_Mixed__Inh_SST_CDH12__C5
snATAC_C9FTD_F3_MotorCortex	TTGCTATTCGTTCAGA-1	motor cortex	C9-FTD	F3	M	63	5.221	580	669	70	0.0404866	1.54294	8262	3249	3691	1322	-1	-1	0.00423626	C20	Inh_neurons	Inh_level2_Mixed__Inh_LAMP5__C7	Inh_level3_Mixed__Inh_SST_CDH12__C7
snATAC_C9FTD_F3_MotorCortex	CATTCCGAGGTACTCT-1	motor cortex	C9-FTD	F3	M	63	5.685	712	973	56	0.0589625	1.40554	8251	3430	3272	1549	-1	-1	0.00339353	C20	Inh_neurons	Inh_SST	Inh_level3_Mixed__Inh_SST_CDH12__C5
snATAC_C9FTD_F3_MotorCortex	CAACCAAAGATGCGCA-1	motor cortex	C9-FTD	F3	M	63	4.328	271	429	160	0.0260316	0.892947	8240	4353	2944	943	-1	-1	0.00970874	C18	Non_neurons	Oligo	Oligo_OPALIN
snATAC_C9FTD_F3_MotorCortex	CTCAACCAGTTGCTTG-1	motor cortex	C9-FTD	F3	M	63	6.789	1104	1311	51	0.0796089	1.53432	8234	3249	3370	1615	-1	-1	0.00309692	C19	Inh_neurons	Inh_PVALB	Inh_PVALB_CUX2
snATAC_C9FTD_F3_MotorCortex	GTCCATCAGTCCTTCC-1	motor cortex	C9-FTD	F3	M	63	8.5	1232	1363	70	0.0830996	1.36136	8201	3473	3405	1323	-1	-1	0.00426777	C12	Non_neurons	Oligo	Oligo_OPALIN
snATAC_C9FTD_F3_MotorCortex	TTAGCTTTCGTGAACT-1	motor cortex	C9-FTD	F3	M	63	4.25	573	840	56	0.051232	1.07125	8198	3958	2741	1499	-1	-1	0.00341547	C25	Non_neurons	OPC	OPC
snATAC_C9FTD_F3_MotorCortex	ATTTGTCGTCGAGAAC-1	motor cortex	C9-FTD	F3	M	63	8.21	796	1031	82	0.0629734	1.81113	8186	2912	3541	1733	-1	-1	0.00500855	C12	Non_neurons	Oligo	Oligo_OPALIN
snATAC_C9FTD_F3_MotorCortex	TCAGTTTAGGGAAGCG-1	motor cortex	C9-FTD	F3	M	63	4.38	407	556	54	0.0340394	1.52457	8167	3235	3607	1325	-1	-1	0.00330599	C25	Non_neurons	OPC	OPC
snATAC_C9FTD_F3_MotorCortex	CTGCTCATCGTTTGAG-1	motor cortex	C9-FTD	F3	M	63	4.455	441	668	54	0.0409063	1.50153	8165	3264	3352	1549	-1	-1	0.0033068	C20	Inh_neurons	Inh_SST	Inh_level3_Mixed__Inh_SST_CDH12__C5
snATAC_C9FTD_F3_MotorCortex	ACTCGGGAGAGCCTGA-1	motor cortex	C9-FTD	F3	M	63	5.061	391	583	122	0.035723	1.23807	8160	3646	3613	901	-1	-1	0.00747549	C18	Non_neurons	Oligo	Oligo_OPALIN
snATAC_C9FTD_F3_MotorCortex	TCAAGACCAGGGTAAC-1	motor cortex	C9-FTD	F3	M	63	4.348	538	749	135	0.0459002	0.771001	8159	4607	2472	1080	-1	-1	0.00827307	C26	Non_neurons	Astro	Astro_HPSE2
snATAC_C9FTD_F3_MotorCortex	GAGATTCGTGGTACTT-1	motor cortex	C9-FTD	F3	M	63	7.586	885	1086	149	0.0666421	0.823227	8148	4469	2647	1032	-1	-1	0.00914335	C18	Non_neurons	Oligo	Oligo_OPALIN
snATAC_C9FTD_F3_MotorCortex	AGTGCGCGTACCCATA-1	motor cortex	C9-FTD	F3	M	63	5.035	567	799	87	0.0490666	0.969045	8142	4135	2983	1024	-1	-1	0.00534267	C4	Non_neurons	Glia_level2_Mixed__Oligo__C4	Glia_level3_Mixed__Micro__C4
snATAC_C9FTD_F3_MotorCortex	CTCAGAATCGCCCTTA-1	motor cortex	C9-FTD	F3	M	63	7.908	1194	1442	93	0.0886294	0.702239	8135	4779	2525	831	-1	-1	0.00571604	C27	Non_neurons	Astro	Astro_HPSE2
snATAC_C9FTD_F3_MotorCortex	CTCTCAGTCCATTGTT-1	motor cortex	C9-FTD	F3	M	63	5.293	572	747	65	0.0459805	1.71763	8123	2989	3767	1367	-1	-1	0.00400098	C20	Exc_neurons	Exc_upper	Exc_level3_Mixed__Exc_L2_IT_CUX2_CCBE1__C1
snATAC_C9FTD_F3_MotorCortex	CGTACAACACATCATG-1	motor cortex	C9-FTD	F3	M	63	4.915	489	702	103	0.0432586	1.313	8114	3508	3242	1364	-1	-1	0.00634705	C20	Exc_neurons	Exc_deep	Exc_L6_CT_TLE4_SEMA5A
snATAC_C9FTD_F3_MotorCortex	GACCGACAGTAGTGTA-1	motor cortex	C9-FTD	F3	M	63	4.253	494	709	89	0.0436953	1.55206	8113	3179	3572	1362	-1	-1	0.00548502	C20	Exc_neurons	Exc_upper	Exc_level3_Mixed__Exc_L2_IT_CUX2_CCBE1__C1
snATAC_C9FTD_F3_MotorCortex	TATGTTCAGATACCAA-1	motor cortex	C9-FTD	F3	M	63	7.385	1089	1195	45	0.0738657	1.0162	8089	4012	2976	1101	-1	-1	0.00278156	C12	Non_neurons	Oligo	Oligo_OPALIN
snATAC_C9FTD_F3_MotorCortex	CTTGCTGAGCCATGGA-1	motor cortex	C9-FTD	F3	M	63	5.324	769	1077	76	0.0665801	1.60567	8088	3104	3478	1506	-1	-1	0.00469832	C9	Exc_neurons	Exc_deep	Exc_L6_CT_TLE4_SEMA5A
snATAC_C9FTD_F3_MotorCortex	GGCGTTGAGACACAAT-1	motor cortex	C9-FTD	F3	M	63	4.462	507	795	51	0.0491712	1.56066	8084	3157	3383	1544	-1	-1	0.00315438	C19	Exc_neurons	Exc_deep	Exc_L6_CT_TLE4_SEMA5A
snATAC_C9FTD_F3_MotorCortex	CGTACAACAGTGGTCC-1	motor cortex	C9-FTD	F3	M	63	5.697	397	458	102	0.0283837	0.906878	8068	4231	2785	1052	-1	-1	0.00632127	C18	Non_neurons	Oligo	Oligo_OPALIN
snATAC_C9FTD_F3_MotorCortex	CAGGATTCAGTCAGAG-1	motor cortex	C9-FTD	F3	M	63	5.426	822	1005	88	0.0624845	1.60343	8042	3089	3293	1660	-1	-1	0.00547128	C22	Exc_neurons	Exc_deep	Exc_L6b_TLE4_MDFIC
snATAC_C9FTD_F3_MotorCortex	CCACAGGTCCGGCTGA-1	motor cortex	C9-FTD	F3	M	63	4.231	782	1119	60	0.0696762	1.06003	8030	3898	2895	1237	-1	-1	0.00373599	C18	Non_neurons	Oligo	Oligo_OPALIN
snATAC_C9FTD_F3_MotorCortex	TTCATCAGTAACGTAA-1	motor cortex	C9-FTD	F3	M	63	4.593	501	703	51	0.0438115	1.69862	8023	2973	3560	1490	-1	-1	0.00317836	C20	Exc_neurons	Exc_deep	Exc_L6_CT_TLE4_SEMA5A
snATAC_C9FTD_F3_MotorCortex	AATACGCAGCGCGTTC-1	motor cortex	C9-FTD	F3	M	63	6.132	1059	1413	92	0.0880703	0.907275	8022	4206	2759	1057	-1	-1	0.00573423	C27	Non_neurons	Astro	Astro_HPSE2
snATAC_C9FTD_F3_MotorCortex	GCACGGTTCGACGGAA-1	motor cortex	C9-FTD	F3	M	63	4.946	542	779	92	0.0485964	1.00576	8015	3996	2852	1167	-1	-1	0.00573924	C12	Non_neurons	Oligo	Oligo_OPALIN
snATAC_C9FTD_F3_MotorCortex	CCTTGCAAGTACTCTG-1	motor cortex	C9-FTD	F3	M	63	5.125	660	956	106	0.0597351	0.563196	8002	5119	2192	691	-1	-1	0.00662334	C18	Non_neurons	Oligo	Oligo_OPALIN
snATAC_C9FTD_F3_MotorCortex	GTAATCGAGACCTATC-1	motor cortex	C9-FTD	F3	M	63	4.09	409	602	49	0.0376203	1.71681	8001	2945	3512	1544	-1	-1	0.00306212	C20	Exc_neurons	Exc_deep	Exc_L6_CT_TLE4_SEMA5A
snATAC_C9FTD_F3_MotorCortex	GATGATCGTCCCTAAA-1	motor cortex	C9-FTD	F3	M	63	5.408	721	1018	59	0.063633	1.12231	7999	3769	3043	1187	-1	-1	0.00368796	C12	Non_neurons	Oligo	Oligo_OPALIN
snATAC_C9FTD_F3_MotorCortex	TGTGTCCGTCAATACC-1	motor cortex	C9-FTD	F3	M	63	4.783	529	760	113	0.047637	0.994749	7977	3999	2879	1099	-1	-1	0.00708286	C18	Non_neurons	Oligo	Oligo_OPALIN
snATAC_C9FTD_F3_MotorCortex	TAGCGGCGTGATAACA-1	motor cortex	C9-FTD	F3	M	63	4.866	462	682	74	0.0428231	1.62113	7963	3038	3507	1418	-1	-1	0.00464649	C20	Exc_neurons	Exc_upper	Exc_level3_Mixed__Exc_L2_IT_CUX2_CCBE1__C1
snATAC_C9FTD_F3_MotorCortex	CGTGGCACAGGTTATC-1	motor cortex	C9-FTD	F3	M	63	4.494	320	474	88	0.0298076	1.35865	7951	3371	3497	1083	-1	-1	0.0055339	C18	Non_neurons	Oligo	Oligo_OPALIN
snATAC_C9FTD_F3_MotorCortex	TTTGGCCTCTCTCAAT-1	motor cortex	C9-FTD	F3	M	63	8.941	1648	1968	72	0.123789	0.729924	7949	4595	2576	778	-1	-1	0.00452887	C27	Non_neurons	Astro	Astro_HPSE2
snATAC_C9FTD_F3_MotorCortex	TTTGTGTCAGCAACCC-1	motor cortex	C9-FTD	F3	M	63	6.288	543	680	80	0.0427888	1.59081	7946	3067	3508	1371	-1	-1	0.00503398	C20	Exc_neurons	Exc_upper	Exc_level3_Mixed__Exc_L2_IT_CUX2_CCBE1__C1
snATAC_C9FTD_F3_MotorCortex	TGGTCAAAGTACCACT-1	motor cortex	C9-FTD	F3	M	63	7.909	1306	1516	118	0.095454	1.29509	7941	3460	3373	1108	-1	-1	0.00742979	C12	Non_neurons	Oligo	Oligo_OPALIN
snATAC_C9FTD_F3_MotorCortex	TAACAGCAGCATACCT-1	motor cortex	C9-FTD	F3	M	63	5.2	856	1064	76	0.0670278	1.02837	7937	3913	2767	1257	-1	-1	0.0047877	C12	Non_neurons	Astro	Glia_level3_Mixed__Astro_HPSE2__C19
snATAC_C9FTD_F3_MotorCortex	GCACCTTTCCTCCATG-1	motor cortex	C9-FTD	F3	M	63	4.525	441	572	73	0.0362209	1.68115	7896	2945	3648	1303	-1	-1	0.00462259	C20	Exc_neurons	Exc_intermediate	Exc_level3_Mixed__Exc_L2-3_IT_RORB_PRSS12__C8
snATAC_C9FTD_F3_MotorCortex	GCGAGAACATGACTGT-1	motor cortex	C9-FTD	F3	M	63	11.027	2478	2745	98	0.173998	0.721895	7888	4581	2480	827	-1	-1	0.00621197	C27	Non_neurons	Astro	Astro_HPSE2
snATAC_C9FTD_F3_MotorCortex	TACATTCTCTAAACGC-1	motor cortex	C9-FTD	F3	M	63	4.271	673	1019	70	0.0646984	0.821652	7875	4323	2494	1058	-1	-1	0.00444444	C12	Non_neurons	Oligo	Oligo_OPALIN
snATAC_C9FTD_F3_MotorCortex	CTACAGATCATGTTCT-1	motor cortex	C9-FTD	F3	M	63	4.845	323	444	81	0.0282731	0.661096	7852	4727	2170	955	-1	-1	0.00515792	C18	Non_neurons	Oligo	Oligo_OPALIN
snATAC_C9FTD_F3_MotorCortex	ATTGTGGTCCTTCGAC-1	motor cortex	C9-FTD	F3	M	63	6.164	940	1138	62	0.072521	1.18126	7846	3597	2907	1342	-1	-1	0.00395106	C12	Non_neurons	Oligo	Oligo_OPALIN
snATAC_C9FTD_F3_MotorCortex	CGCAATACAGAGATGC-1	motor cortex	C9-FTD	F3	M	63	5.403	1075	1258	62	0.0803423	1.20101	7829	3557	3024	1248	-1	-1	0.00395964	C12	Non_neurons	Oligo	Oligo_OPALIN
snATAC_C9FTD_F3_MotorCortex	CTCAACCTCGGGCTCA-1	motor cortex	C9-FTD	F3	M	63	6.506	966	1223	81	0.0783271	0.661064	7807	4700	2448	659	-1	-1	0.00518765	C27	Non_neurons	Astro	Astro_HPSE2
snATAC_C9FTD_F3_MotorCortex	CAAGCTACACGACGAA-1	motor cortex	C9-FTD	F3	M	63	5.974	534	650	125	0.0416506	0.889346	7803	4130	2833	840	-1	-1	0.00800974	C18	Non_neurons	Oligo	Oligo_OPALIN
snATAC_C9FTD_F3_MotorCortex	CGCACAGAGCCATGGA-1	motor cortex	C9-FTD	F3	M	63	5.027	655	818	99	0.0526045	1.29622	7775	3386	3389	1000	-1	-1	0.00636656	C18	Non_neurons	Oligo	Oligo_OPALIN
snATAC_C9FTD_F3_MotorCortex	TGCCTCACACGTTACA-1	motor cortex	C9-FTD	F3	M	63	8.621	1367	1719	66	0.110718	0.904096	7763	4077	2772	914	-1	-1	0.00425093	C16	Non_neurons	Oligo	Oligo_OPALIN
snATAC_C9FTD_F3_MotorCortex	AAAGATGGTAATGTGA-1	motor cortex	C9-FTD	F3	M	63	4.382	374	608	73	0.0392309	0.670763	7749	4638	2533	578	-1	-1	0.00471029	C4	Non_neurons	Micro	Micro
snATAC_C9FTD_F3_MotorCortex	AGATAGAGTGGCATAG-1	motor cortex	C9-FTD	F3	M	63	4.237	460	656	56	0.0423827	1.3409	7739	3306	3034	1399	-1	-1	0.00361804	C20	Exc_neurons	Exc_deep	Exc_L6_CT_TLE4_SEMA5A
snATAC_C9FTD_F3_MotorCortex	GTAATCGTCGAGGTAG-1	motor cortex	C9-FTD	F3	M	63	5.33	541	779	114	0.0505254	0.657849	7709	4650	2234	825	-1	-1	0.00739396	C18	Non_neurons	Oligo	Oligo_OPALIN
snATAC_C9FTD_F3_MotorCortex	CATAACGCAAGGACCA-1	motor cortex	C9-FTD	F3	M	63	5.571	422	535	111	0.0347448	0.974609	7699	3899	2972	828	-1	-1	0.00720873	C18	Non_neurons	Oligo	Oligo_OPALIN
snATAC_C9FTD_F3_MotorCortex	CCTATTAGTCTGCGCA-1	motor cortex	C9-FTD	F3	M	63	4.304	376	595	89	0.0386665	1.20395	7694	3491	2853	1350	-1	-1	0.00578373	C20	Exc_neurons	Exc_intermediate	Exc_level3_Mixed__Exc_L2-3_IT_RORB_PRSS12__C8
snATAC_C9FTD_F3_MotorCortex	TTGCAGAAGCGGACAT-1	motor cortex	C9-FTD	F3	M	63	6.512	855	904	76	0.0588082	1.39365	7686	3211	3248	1227	-1	-1	0.00494405	C9	Non_neurons	Oligo	Glia_level3_Mixed__Oligo_ENPP6__C20
snATAC_C9FTD_F3_MotorCortex	GTCTACCTCTTCTTCC-1	motor cortex	C9-FTD	F3	M	63	4.722	465	618	142	0.0402134	0.809277	7684	4247	2490	947	-1	-1	0.00923998	C26	Non_neurons	Astro	Glia_level3_Mixed__Astro_HPSE2__C19
snATAC_C9FTD_F3_MotorCortex	CCGTACTCACTCGTGG-1	motor cortex	C9-FTD	F3	M	63	4.945	452	660	116	0.0430585	0.675924	7664	4573	2311	780	-1	-1	0.00756785	C4	Non_neurons	Glia_level2_Mixed__Astro__C3	Glia_level3_Mixed__Micro__C3
snATAC_C9FTD_F3_MotorCortex	TAATTCCCAGTAAGAT-1	motor cortex	C9-FTD	F3	M	63	4.132	505	764	73	0.0499216	1.29652	7652	3332	3166	1154	-1	-1	0.00476999	C22	Exc_neurons	Exc_deep	Exc_L5-6_IT_THEMIS_SMYD1
snATAC_C9FTD_F3_MotorCortex	TAATTCCGTAAGGTCG-1	motor cortex	C9-FTD	F3	M	63	6.591	912	1072	66	0.0700562	0.5923	7651	4805	2145	701	-1	-1	0.00431316	C18	Non_neurons	Oligo	Oligo_OPALIN
snATAC_C9FTD_F3_MotorCortex	TCACCTGAGCAACGGT-1	motor cortex	C9-FTD	F3	M	63	6.249	811	977	51	0.0639147	0.857803	7643	4114	2553	976	-1	-1	0.00333639	C18	Non_neurons	Oligo	Oligo_OPALIN
snATAC_C9FTD_F3_MotorCortex	TAGCTTTAGGCCTCGT-1	motor cortex	C9-FTD	F3	M	63	4.946	522	654	66	0.0428347	1.72643	7634	2800	3317	1517	-1	-1	0.00432277	C20	Non_neurons	Glia_level2_Mixed__VLMC__C2	Glia_level3_Mixed__VLMC_P2RY14__C2
snATAC_C9FTD_F3_MotorCortex	GGATAGGTCGCAACTA-1	motor cortex	C9-FTD	F3	M	63	4.129	342	537	93	0.0351808	0.997383	7632	3821	2749	1062	-1	-1	0.00609277	C18	Non_neurons	Oligo	Oligo_OPALIN
snATAC_C9FTD_F3_MotorCortex	TCAAAGCTCGGATAGG-1	motor cortex	C9-FTD	F3	M	63	4.26	611	941	76	0.0616645	0.666667	7630	4578	2361	691	-1	-1	0.00498034	C18	Non_neurons	Oligo	Oligo_OPALIN
snATAC_C9FTD_F3_MotorCortex	TCGAGCGGTGGCGCTT-1	motor cortex	C9-FTD	F3	M	63	4.338	460	775	88	0.050793	1.70532	7629	2820	3637	1172	-1	-1	0.00576747	C18	Non_neurons	Oligo	Oligo_OPALIN
snATAC_C9FTD_F3_MotorCortex	ATAGTCGCATCACAAC-1	motor cortex	C9-FTD	F3	M	63	5.961	864	1156	54	0.0758929	0.932014	7616	3942	2493	1181	-1	-1	0.00354517	C25	Non_neurons	OPC	OPC
snATAC_C9FTD_F3_MotorCortex	TGGAAGGCAGCGTACC-1	motor cortex	C9-FTD	F3	M	63	4.465	336	513	56	0.0336879	1.05839	7614	3699	2883	1032	-1	-1	0.00367744	C20	Exc_neurons	Exc_intermediate	Exc_level3_Mixed__Exc_L2-3_IT_RORB_PRSS12__C8
snATAC_C9FTD_F3_MotorCortex	GGGTCTGGTCATTGGT-1	motor cortex	C9-FTD	F3	M	63	4.317	436	582	87	0.0384158	1.52164	7575	3004	3250	1321	-1	-1	0.00574257	C20	Exc_neurons	Exc_deep	Exc_L6b_TLE4_MDFIC
snATAC_C9FTD_F3_MotorCortex	CCCTGATGTTTAAGGA-1	motor cortex	C9-FTD	F3	M	63	6.047	965	1192	77	0.0786903	1.34707	7574	3227	2938	1409	-1	-1	0.00508318	C12	Non_neurons	Oligo	Oligo_OPALIN
snATAC_C9FTD_F3_MotorCortex	TCACAGACACCGAAAG-1	motor cortex	C9-FTD	F3	M	63	4.34	526	737	79	0.0486533	1.33477	7574	3244	3364	966	-1	-1	0.00521521	C18	Non_neurons	Oligo	Oligo_OPALIN
snATAC_C9FTD_F3_MotorCortex	CTAACTTCACGCTCAG-1	motor cortex	C9-FTD	F3	M	63	5.294	401	472	119	0.0311716	1.13991	7571	3538	2984	1049	-1	-1	0.00785894	C18	Non_neurons	Oligo	Oligo_OPALIN
snATAC_C9FTD_F3_MotorCortex	TTTGTGTGTAGGGTCA-1	motor cortex	C9-FTD	F3	M	63	4.022	327	498	70	0.0329104	1.63348	7566	2873	3400	1293	-1	-1	0.00462596	C20	Exc_neurons	Exc_intermediate	Exc_level3_Mixed__Exc_L2-3_IT_RORB_PRSS12__C8
snATAC_C9FTD_F3_MotorCortex	GTGCCAGAGTGTGTAA-1	motor cortex	C9-FTD	F3	M	63	5.638	242	298	119	0.0197012	0.726712	7563	4380	2159	1024	-1	-1	0.00786725	C18	Non_neurons	Oligo	Oligo_OPALIN
snATAC_C9FTD_F3_MotorCortex	AGACAAATCAGGAAGC-1	motor cortex	C9-FTD	F3	M	63	4.631	442	663	87	0.0439131	1.36349	7549	3194	3122	1233	-1	-1	0.00576235	C18	Non_neurons	Oligo	Oligo_OPALIN
snATAC_C9FTD_F3_MotorCortex	TAGCGGCGTCTGTTGA-1	motor cortex	C9-FTD	F3	M	63	5.514	944	1297	80	0.0859624	1.17594	7544	3467	2906	1171	-1	-1	0.00530223	C12	Non_neurons	Oligo	Oligo_OPALIN
snATAC_C9FTD_F3_MotorCortex	TAAGTGCGTCTGATTG-1	motor cortex	C9-FTD	F3	M	63	4.105	284	399	105	0.0264589	1.33148	7540	3234	3200	1106	-1	-1	0.00696286	C18	Non_neurons	OPC	OPC
snATAC_C9FTD_F3_MotorCortex	GAAGAGCAGGCAATTA-1	motor cortex	C9-FTD	F3	M	63	5.563	663	856	74	0.056862	1.07871	7527	3621	2897	1009	-1	-1	0.00491564	C19	Non_neurons	Oligo	Oligo_OPALIN
snATAC_C9FTD_F3_MotorCortex	GTGGATTTCCACGGCA-1	motor cortex	C9-FTD	F3	M	63	4.69	469	679	97	0.0451283	1.96531	7523	2537	3495	1491	-1	-1	0.0064469	C20	Exc_neurons	Exc_deep	Exc_L6_IT_THEMIS_LINC00299
snATAC_C9FTD_F3_MotorCortex	TTGAGTGTCTTCTCTC-1	motor cortex	C9-FTD	F3	M	63	4.414	370	511	77	0.0339761	1.55695	7520	2941	3180	1399	-1	-1	0.00511968	C20	Exc_neurons	Exc_intermediate	Exc_level3_Mixed__Exc_L2-3_IT_RORB_PRSS12__C8
snATAC_C9FTD_F3_MotorCortex	AACGTACAGGTTTCTG-1	motor cortex	C9-FTD	F3	M	63	5.193	535	757	135	0.050386	0.689229	7512	4447	2208	857	-1	-1	0.00898562	C12	Non_neurons	Oligo	Oligo_OPALIN
snATAC_C9FTD_F3_MotorCortex	TGCTTTAAGTTGGAAT-1	motor cortex	C9-FTD	F3	M	63	4.27	276	347	163	0.0231395	0.63284	7498	4592	2119	787	-1	-1	0.0108696	C18	Non_neurons	Oligo	Oligo_OPALIN
snATAC_C9FTD_F3_MotorCortex	TTAGCTTGTTTCACCC-1	motor cortex	C9-FTD	F3	M	63	5.421	553	770	96	0.0514293	0.691369	7486	4426	2238	822	-1	-1	0.00641197	C26	Non_neurons	Astro	Astro_HPSE2
snATAC_C9FTD_F3_MotorCortex	ACCGCAGTCCTGAAAC-1	motor cortex	C9-FTD	F3	M	63	6.351	542	645	40	0.0431785	1.60244	7469	2870	3391	1208	-1	-1	0.00267773	C20	Non_neurons	Glia_level2_Mixed__VLMC__C2	Glia_level3_Mixed__VLMC_P2RY14__C2
snATAC_C9FTD_F3_MotorCortex	GCGATCGGTCAAACAA-1	motor cortex	C9-FTD	F3	M	63	5.391	520	694	64	0.0465897	1.31592	7448	3216	3000	1232	-1	-1	0.00429646	C20	Exc_neurons	Exc_intermediate	Exc_level3_Mixed__Exc_L2-3_IT_RORB_PRSS12__C8
snATAC_C9FTD_F3_MotorCortex	AAATGAGAGGCAGTGT-1	motor cortex	C9-FTD	F3	M	63	4.012	389	468	47	0.0314305	1.25538	7445	3301	2933	1211	-1	-1	0.00315648	C26	Exc_neurons	Exc_deep	Exc_L6_CT_TLE4_SEMA5A
snATAC_C9FTD_F3_MotorCortex	ACTAACGCACAGTTAC-1	motor cortex	C9-FTD	F3	M	63	8.065	1450	1698	73	0.114036	0.863579	7445	3995	2531	919	-1	-1	0.00490262	C12	Non_neurons	Oligo	Oligo_OPALIN
snATAC_C9FTD_F3_MotorCortex	AAAGGATTCCTTGACC-1	motor cortex	C9-FTD	F3	M	63	5.26	425	631	114	0.0424344	1.67928	7435	2775	3300	1360	-1	-1	0.00766644	C18	Non_neurons	Oligo	Oligo_OPALIN
snATAC_C9FTD_F3_MotorCortex	ATTGTCTTCCATACCC-1	motor cortex	C9-FTD	F3	M	63	5.004	470	639	53	0.0429956	1.09915	7431	3540	2748	1143	-1	-1	0.00356614	C9	Non_neurons	Glia_level2_Mixed__VLMC__C2	Glia_level3_Mixed__VLMC_P2RY14__C2
snATAC_C9FTD_F3_MotorCortex	TAACGGTGTGAATGGC-1	motor cortex	C9-FTD	F3	M	63	9.239	1773	1927	69	0.129869	0.808189	7419	4103	2539	777	-1	-1	0.00465022	C27	Non_neurons	Astro	Astro_HPSE2
snATAC_C9FTD_F3_MotorCortex	ACTACCCGTAGAATAC-1	motor cortex	C9-FTD	F3	M	63	6.659	908	1153	67	0.0779897	1.19608	7392	3366	2793	1233	-1	-1	0.00453193	C10	Non_neurons	Oligo	Oligo_OPALIN
snATAC_C9FTD_F3_MotorCortex	TGGTCAAAGATTCCGT-1	motor cortex	C9-FTD	F3	M	63	4.667	403	580	101	0.0392316	0.821138	7392	4059	2338	995	-1	-1	0.00683171	C26	Non_neurons	Astro	Astro_HPSE2
snATAC_C9FTD_F3_MotorCortex	CTCCCAACATCACAGT-1	motor cortex	C9-FTD	F3	M	63	5.735	530	636	78	0.0430428	1.22597	7388	3319	3168	901	-1	-1	0.00527883	C18	Non_neurons	Oligo	Oligo_OPALIN
snATAC_C9FTD_F3_MotorCortex	CAACGGCCAATGGTAA-1	motor cortex	C9-FTD	F3	M	63	4.567	482	789	146	0.0534698	0.666215	7378	4428	2129	821	-1	-1	0.00989428	C18	Non_neurons	Oligo	Oligo_OPALIN
snATAC_C9FTD_F3_MotorCortex	AACAGTCCACGCGTTG-1	motor cortex	C9-FTD	F3	M	63	4.171	436	714	56	0.0484133	0.931884	7374	3817	2545	1012	-1	-1	0.00379713	C18	Non_neurons	Oligo	Oligo_OPALIN
snATAC_C9FTD_F3_MotorCortex	TTGCACCGTACGGATG-1	motor cortex	C9-FTD	F3	M	63	4.822	487	611	80	0.0414462	1.1322	7371	3457	2761	1153	-1	-1	0.00542667	C20	Exc_neurons	Exc_deep	Exc_L5-6_IT_THEMIS_SMYD1
snATAC_C9FTD_F3_MotorCortex	ACGTGGCGTCTGGTCG-1	motor cortex	C9-FTD	F3	M	63	8.419	778	946	93	0.0643013	0.879888	7356	3913	2433	1010	-1	-1	0.00632137	C12	Non_neurons	Oligo	Oligo_OPALIN
snATAC_C9FTD_F3_MotorCortex	GTGTCAACAAATGTCC-1	motor cortex	C9-FTD	F3	M	63	5.434	579	824	54	0.0560392	1.424	7352	3033	2979	1340	-1	-1	0.00367247	C12	Non_neurons	Oligo	Oligo_OPALIN
snATAC_C9FTD_F3_MotorCortex	TGCTCACAGTTATGAG-1	motor cortex	C9-FTD	F3	M	63	5.105	348	492	138	0.0334967	0.83325	7344	4006	2487	851	-1	-1	0.00939542	C18	Non_neurons	Oligo	Oligo_OPALIN
snATAC_C9FTD_F3_MotorCortex	TGGGTTATCGGTTGTA-1	motor cortex	C9-FTD	F3	M	63	4.591	466	625	74	0.0425517	1.21271	7344	3319	3029	996	-1	-1	0.00503813	C18	Non_neurons	Oligo	Oligo_OPALIN
snATAC_C9FTD_F3_MotorCortex	GGAGGATGTAGGGTTG-1	motor cortex	C9-FTD	F3	M	63	7.772	1048	1237	70	0.0842414	0.80615	7342	4065	2320	957	-1	-1	0.00476709	C12	Non_neurons	Oligo	Oligo_OPALIN
snATAC_C9FTD_F3_MotorCortex	TTATGTCAGATCGCCC-1	motor cortex	C9-FTD	F3	M	63	4.23	643	798	71	0.0543523	1.5149	7341	2919	3117	1305	-1	-1	0.00483585	C12	Non_neurons	Oligo	Oligo_OPALIN
snATAC_C9FTD_F3_MotorCortex	GTCACAAGTAGTACAA-1	motor cortex	C9-FTD	F3	M	63	6.586	755	904	70	0.0617149	1.22344	7324	3294	2779	1251	-1	-1	0.00477881	C12	Non_neurons	Oligo	Oligo_OPALIN
snATAC_C9FTD_F3_MotorCortex	GGTACCGCATGATTGC-1	motor cortex	C9-FTD	F3	M	63	5.145	582	724	71	0.0494468	1.24364	7321	3263	3007	1051	-1	-1	0.00484906	C20	Exc_neurons	Exc_deep	Exc_L5-6_NP_FOXP2_HTR2C
snATAC_C9FTD_F3_MotorCortex	CACGTTCCAATGCATC-1	motor cortex	C9-FTD	F3	M	63	4.686	478	681	92	0.0465482	1.40388	7315	3043	3057	1215	-1	-1	0.00628845	C19	Exc_neurons	Exc_deep	Exc_L6_CT_TLE4_SEMA5A
snATAC_C9FTD_F3_MotorCortex	CCGCATTTCCGCGATG-1	motor cortex	C9-FTD	F3	M	63	4.355	695	1049	69	0.0718887	1.4127	7296	3024	2987	1285	-1	-1	0.00472862	C22	Exc_neurons	Exc_deep	Exc_L5-6_IT_THEMIS_SMYD1
snATAC_C9FTD_F3_MotorCortex	AGGCCTGCATATAGAG-1	motor cortex	C9-FTD	F3	M	63	6.353	879	975	55	0.0668358	1.31482	7294	3151	2966	1177	-1	-1	0.00377022	C20	Exc_neurons	Exc_deep	Exc_L5-6_IT_THEMIS_SMYD1
snATAC_C9FTD_F3_MotorCortex	TGCTCGTTCCGATGCG-1	motor cortex	C9-FTD	F3	M	63	4.784	331	453	164	0.0310572	1.57794	7293	2829	3217	1247	-1	-1	0.0112437	C4	Non_neurons	Micro	Micro
snATAC_C9FTD_F3_MotorCortex	AACTGTGCATCGGCTG-1	motor cortex	C9-FTD	F3	M	63	4.204	673	1130	68	0.0776632	0.464667	7275	4967	1662	646	-1	-1	0.00467354	C27	Non_neurons	Astro	Astro_HPSE2
snATAC_C9FTD_F3_MotorCortex	TACCCTGAGCGCACAA-1	motor cortex	C9-FTD	F3	M	63	5.07	868	1093	86	0.0753689	0.798809	7251	4031	2309	911	-1	-1	0.00593022	C10	Non_neurons	Oligo	Oligo_OPALIN
snATAC_C9FTD_F3_MotorCortex	TACGCAAAGAACGACC-1	motor cortex	C9-FTD	F3	M	63	4.828	473	558	98	0.0386909	1.36737	7211	3046	3006	1159	-1	-1	0.00679517	C20	Exc_neurons	Exc_intermediate	Exc_L3-5_IT_RORB_GABRG1
snATAC_C9FTD_F3_MotorCortex	TCAGTTTGTCAGAAGC-1	motor cortex	C9-FTD	F3	M	63	4.477	425	658	59	0.0456247	1.16677	7211	3328	2732	1151	-1	-1	0.00409097	C20	Exc_neurons	Exc_deep	Exc_L6_CT_TLE4_SEMA5A
snATAC_C9FTD_F3_MotorCortex	ACTGTCCGTATCCTTT-1	motor cortex	C9-FTD	F3	M	63	4.732	607	882	70	0.061233	0.890785	7202	3809	2444	949	-1	-1	0.00485976	C18	Non_neurons	Oligo	Oligo_OPALIN
snATAC_C9FTD_F3_MotorCortex	GAAATGAGTAAAGCTA-1	motor cortex	C9-FTD	F3	M	63	8.671	1734	1920	71	0.13337	0.95651	7198	3679	2482	1037	-1	-1	0.00493193	C12	Non_neurons	Oligo	Oligo_OPALIN
snATAC_C9FTD_F3_MotorCortex	GGTGCTGCACAAGTGG-1	motor cortex	C9-FTD	F3	M	63	4.029	236	360	142	0.0250557	0.904055	7184	3773	2210	1201	-1	-1	0.00988307	C18	Non_neurons	Oligo	Oligo_OPALIN
snATAC_C9FTD_F3_MotorCortex	TACGCCTCAAGTGGCA-1	motor cortex	C9-FTD	F3	M	63	5.692	641	1019	89	0.07106	0.697041	7170	4225	2145	800	-1	-1	0.00620642	C26	Non_neurons	Astro	Astro_HPSE2
snATAC_C9FTD_F3_MotorCortex	CGTAAACGTGCACTTA-1	motor cortex	C9-FTD	F3	M	63	4.363	401	530	70	0.037006	1.79945	7161	2558	3252	1351	-1	-1	0.00488759	C19	Exc_neurons	Exc_upper	Exc_level3_Mixed__Exc_L2_IT_CUX2_CCBE1__C1
snATAC_C9FTD_F3_MotorCortex	GCTCACTGTCTCAAAC-1	motor cortex	C9-FTD	F3	M	63	4.568	496	621	85	0.0433962	1.30955	7155	3098	2729	1328	-1	-1	0.0059399	C18	Non_neurons	Oligo	Oligo_OPALIN
snATAC_C9FTD_F3_MotorCortex	AGGCGAAGTAAGGTCG-1	motor cortex	C9-FTD	F3	M	63	4.844	340	470	137	0.0328993	0.530862	7143	4666	1883	594	-1	-1	0.00958981	C18	Non_neurons	Oligo	Oligo_OPALIN
snATAC_C9FTD_F3_MotorCortex	TGATCAGGTATGTTCG-1	motor cortex	C9-FTD	F3	M	63	5.584	392	565	48	0.0395603	0.731991	7141	4123	2178	840	-1	-1	0.00336087	C18	Non_neurons	Oligo	Oligo_OPALIN
snATAC_C9FTD_F3_MotorCortex	GCGAGTCGTCAACTAC-1	motor cortex	C9-FTD	F3	M	63	4.219	245	378	45	0.0265003	1.55719	7132	2789	3124	1219	-1	-1	0.0031548	C20	Inh_neurons	Inh_SST	Inh_level3_Mixed__Inh_SST_CDH12__C5
snATAC_C9FTD_F3_MotorCortex	GCAGATTTCTGGAAGG-1	motor cortex	C9-FTD	F3	M	63	7.136	1128	1374	83	0.0964211	0.894947	7125	3760	2375	990	-1	-1	0.00582456	C12	Non_neurons	Oligo	Oligo_OPALIN
snATAC_C9FTD_F3_MotorCortex	ATCCCTGGTTTCCGGG-1	motor cortex	C9-FTD	F3	M	63	8.21	1194	1372	71	0.0962942	1.69644	7124	2642	3169	1313	-1	-1	0.00498316	C12	Non_neurons	Oligo	Glia_level3_Mixed__Oligo_ENPP6__C20
snATAC_C9FTD_F3_MotorCortex	TGACTCCGTACGTAGG-1	motor cortex	C9-FTD	F3	M	63	4.67	790	1039	68	0.0731278	1.15338	7104	3299	2737	1068	-1	-1	0.00478604	C12	Non_neurons	Oligo	Oligo_OPALIN
snATAC_C9FTD_F3_MotorCortex	TACATGGTCCGAATTG-1	motor cortex	C9-FTD	F3	M	63	4.329	693	1167	76	0.0821831	0.546167	7100	4592	1702	806	-1	-1	0.00535211	C12	Non_neurons	Oligo	Oligo_OPALIN
snATAC_C9FTD_F3_MotorCortex	CCTATTATCGCCACTT-1	motor cortex	C9-FTD	F3	M	63	5.439	1074	1351	74	0.095531	0.585071	7071	4461	1870	740	-1	-1	0.00523264	C27	Non_neurons	Astro	Astro_HPSE2
snATAC_C9FTD_F3_MotorCortex	GCCATAATCCACGGCA-1	motor cortex	C9-FTD	F3	M	63	5.15	671	981	58	0.0694366	1.05648	7064	3435	2625	1004	-1	-1	0.00410532	C24	Non_neurons	OPC	OPC
snATAC_C9FTD_F3_MotorCortex	ACTTCCGGTTCATTTC-1	motor cortex	C9-FTD	F3	M	63	6.455	577	608	97	0.0430961	1.48293	7054	2841	3111	1102	-1	-1	0.00687553	C20	Inh_neurons	Inh_SST	Inh_level3_Mixed__Inh_SST_CDH12__C5
snATAC_C9FTD_F3_MotorCortex	TGGTCCTAGACCATAA-1	motor cortex	C9-FTD	F3	M	63	5.689	543	687	79	0.0486958	1.4141	7054	2922	2873	1259	-1	-1	0.00559966	C20	Exc_neurons	Exc_deep	Exc_L6_CT_TLE4_SEMA5A
snATAC_C9FTD_F3_MotorCortex	GGCATTATCACGTCAA-1	motor cortex	C9-FTD	F3	M	63	4.633	503	631	108	0.0448408	1.20426	7036	3192	2784	1060	-1	-1	0.00767482	C20	Exc_neurons	Exc_deep	Exc_L6_CT_TLE4_SEMA5A
snATAC_C9FTD_F3_MotorCortex	ACTCGGGTCGGGCTCA-1	motor cortex	C9-FTD	F3	M	63	5.813	546	717	62	0.051003	0.735127	7029	4051	2333	645	-1	-1	0.0044103	C18	Non_neurons	Oligo	Oligo_OPALIN
snATAC_C9FTD_F3_MotorCortex	TCGGGACGTAGATTAG-1	motor cortex	C9-FTD	F3	M	63	7.135	645	758	115	0.0539271	1.12841	7028	3302	2816	910	-1	-1	0.00818156	C18	Non_neurons	Oligo	Oligo_OPALIN
snATAC_C9FTD_F3_MotorCortex	ACAAAGACATCAACTG-1	motor cortex	C9-FTD	F3	M	63	4.006	350	606	172	0.0431194	0.507616	7027	4661	1756	610	-1	-1	0.0122385	C4	Non_neurons	Micro	Micro
snATAC_C9FTD_F3_MotorCortex	GTGTCAATCGGGATCC-1	motor cortex	C9-FTD	F3	M	63	4.266	433	674	94	0.0479784	1.10111	7024	3343	2586	1095	-1	-1	0.00669134	C18	Non_neurons	Oligo	Oligo_OPALIN
snATAC_C9FTD_F3_MotorCortex	CTCCCAACACCTCGTT-1	motor cortex	C9-FTD	F3	M	63	5.069	558	714	56	0.0509782	1.27149	7003	3083	2734	1186	-1	-1	0.00399829	C20	Exc_neurons	Exc_deep	Exc_L6_CT_TLE4_SEMA5A
snATAC_C9FTD_F3_MotorCortex	GATCGTATCTTAACGG-1	motor cortex	C9-FTD	F3	M	63	7.391	795	950	95	0.0681101	0.888949	6974	3692	2358	924	-1	-1	0.00681101	C25	Non_neurons	OPC	OPC
snATAC_C9FTD_F3_MotorCortex	ACGTGGCTCGTTCAGA-1	motor cortex	C9-FTD	F3	M	63	5.075	510	704	130	0.0506111	1.08358	6955	3338	2895	722	-1	-1	0.00934579	C4	Non_neurons	Micro	Micro
snATAC_C9FTD_F3_MotorCortex	GCAGCCATCACGTGTA-1	motor cortex	C9-FTD	F3	M	63	5.354	538	850	58	0.0611423	1.31161	6951	3007	2920	1024	-1	-1	0.00417206	C19	Inh_neurons	Inh_SST	Inh_level3_Mixed__Inh_PVALB_SCUBE3__C6
snATAC_C9FTD_F3_MotorCortex	TCAAAGCGTGGACAGT-1	motor cortex	C9-FTD	F3	M	63	5.016	385	554	76	0.0398906	1.95489	6944	2350	3669	925	-1	-1	0.00547235	C18	Non_neurons	Oligo	Oligo_OPALIN
snATAC_C9FTD_F3_MotorCortex	TCGCAGGCAGCGTGAA-1	motor cortex	C9-FTD	F3	M	63	6.149	913	1140	72	0.0821444	1.33087	6939	2977	2766	1196	-1	-1	0.00518807	C12	Non_neurons	Oligo	Oligo_OPALIN
snATAC_C9FTD_F3_MotorCortex	TCCATCGAGAGCGGTT-1	motor cortex	C9-FTD	F3	M	63	7.492	1362	1592	78	0.114797	0.860977	6934	3726	2296	912	-1	-1	0.00562446	C12	Non_neurons	Oligo	Oligo_OPALIN
snATAC_C9FTD_F3_MotorCortex	GAGATTCCAAATGCTC-1	motor cortex	C9-FTD	F3	M	63	4.709	918	1307	62	0.0945457	1.19359	6912	3151	2740	1021	-1	-1	0.00448495	C27	Non_neurons	Astro	Astro_HPSE2
snATAC_C9FTD_F3_MotorCortex	AGCGATTAGCCAGAAC-1	motor cortex	C9-FTD	F3	M	63	5.461	353	515	66	0.0374001	1.90752	6885	2368	3714	803	-1	-1	0.00479303	C18	Non_neurons	Oligo	Oligo_OPALIN
snATAC_C9FTD_F3_MotorCortex	GTGTGATAGGTCACTT-1	motor cortex	C9-FTD	F3	M	63	4.097	420	633	70	0.04609	1.16488	6867	3172	2912	783	-1	-1	0.00509684	C19	Non_neurons	Oligo	Oligo_OPALIN
snATAC_C9FTD_F3_MotorCortex	CAGTATGGTGCTTGAT-1	motor cortex	C9-FTD	F3	M	63	7.539	731	856	65	0.0623452	0.958631	6865	3505	2382	978	-1	-1	0.00473416	C25	Non_neurons	OPC	OPC
snATAC_C9FTD_F3_MotorCortex	GGATGAGGTGGTAAGC-1	motor cortex	C9-FTD	F3	M	63	5.949	724	930	64	0.0678733	0.868285	6851	3667	2334	850	-1	-1	0.00467085	C4	Non_neurons	Micro	Micro
snATAC_C9FTD_F3_MotorCortex	GACCTTCAGGATGCCA-1	motor cortex	C9-FTD	F3	M	63	4.373	435	574	65	0.04191	1.62879	6848	2605	3070	1173	-1	-1	0.00474591	C20	Inh_neurons	Inh_VIP	Inh_VIP_FLT1
snATAC_C9FTD_F3_MotorCortex	TTACGTTAGGGTTCCC-1	motor cortex	C9-FTD	F3	M	63	7.665	778	905	74	0.0661163	1.19148	6844	3123	2769	952	-1	-1	0.0054062	C23	Inh_neurons	Inh_SST	Inh_SST_EDNRA
snATAC_C9FTD_F3_MotorCortex	GCCTAGGCACTCAAGT-1	motor cortex	C9-FTD	F3	M	63	5.958	698	879	58	0.0643579	1.29778	6829	2972	2778	1079	-1	-1	0.0042466	C12	Non_neurons	Oligo	Oligo_OPALIN
snATAC_C9FTD_F3_MotorCortex	TCAGTCCGTACCAAGG-1	motor cortex	C9-FTD	F3	M	63	4.077	350	535	117	0.0391941	0.749103	6825	3902	2156	767	-1	-1	0.00857143	C18	Non_neurons	Oligo	Oligo_OPALIN
snATAC_C9FTD_F3_MotorCortex	CTCGCTACAAGTAACA-1	motor cortex	C9-FTD	F3	M	63	4.235	417	618	95	0.0455014	0.635203	6791	4153	1965	673	-1	-1	0.00699455	C18	Non_neurons	Oligo	Oligo_OPALIN
snATAC_C9FTD_F3_MotorCortex	TTGCTTATCCATCATT-1	motor cortex	C9-FTD	F3	M	63	5.388	604	860	82	0.0633938	0.644364	6783	4125	1884	774	-1	-1	0.00604452	C26	Non_neurons	Astro	Astro_HPSE2
snATAC_C9FTD_F3_MotorCortex	GGATAGGCAACGCAAG-1	motor cortex	C9-FTD	F3	M	63	5.695	952	1300	82	0.0958561	0.880477	6781	3606	2184	991	-1	-1	0.00604631	C27	Non_neurons	Astro	Glia_level3_Mixed__Astro_HPSE2__C19
snATAC_C9FTD_F3_MotorCortex	TTACGTTAGTACCCAT-1	motor cortex	C9-FTD	F3	M	63	4.267	431	666	82	0.049144	1.34383	6776	2891	2747	1138	-1	-1	0.00605077	C22	Exc_neurons	Exc_intermediate	Exc_L3-5_IT_RORB_GABRG1
snATAC_C9FTD_F3_MotorCortex	CAGTATGTCAAAGTAG-1	motor cortex	C9-FTD	F3	M	63	6.673	765	983	61	0.072912	0.839291	6741	3665	2130	946	-1	-1	0.00452455	C12	Non_neurons	Oligo	Oligo_OPALIN
snATAC_C9FTD_F3_MotorCortex	TCTAGTTCAAGCGACA-1	motor cortex	C9-FTD	F3	M	63	5.151	385	576	120	0.042768	0.97478	6734	3410	2513	811	-1	-1	0.00891001	C9	Non_neurons	Oligo	Oligo_OPALIN
snATAC_C9FTD_F3_MotorCortex	ATAGGCTCAGAATGCG-1	motor cortex	C9-FTD	F3	M	63	7.298	844	945	52	0.0703963	1.03148	6712	3304	2387	1021	-1	-1	0.00387366	C18	Non_neurons	Oligo	Oligo_OPALIN
snATAC_C9FTD_F3_MotorCortex	CTAGCGGCACAGGAAC-1	motor cortex	C9-FTD	F3	M	63	5.586	567	818	54	0.0609538	0.708683	6710	3927	2123	660	-1	-1	0.00402385	C18	Non_neurons	Oligo	Oligo_OPALIN
snATAC_C9FTD_F3_MotorCortex	TGTACAGCAAGCCCTG-1	motor cortex	C9-FTD	F3	M	63	6.407	838	1097	53	0.0818046	0.944606	6705	3448	2414	843	-1	-1	0.00395227	C27	Non_neurons	Astro	Glia_level3_Mixed__Astro_HPSE2__C19
snATAC_C9FTD_F3_MotorCortex	TAGCGGCAGACCGCAA-1	motor cortex	C9-FTD	F3	M	63	4.278	525	649	69	0.0484328	1.57593	6700	2601	2908	1191	-1	-1	0.00514925	C20	Exc_neurons	Exc_deep	Exc_L6_CT_TLE4_SEMA5A
snATAC_C9FTD_F3_MotorCortex	TTACCCGGTCCGAGCT-1	motor cortex	C9-FTD	F3	M	63	4.547	473	682	51	0.051025	1.49459	6683	2679	3085	919	-1	-1	0.00381565	C12	Non_neurons	Oligo	Oligo_OPALIN
snATAC_C9FTD_F3_MotorCortex	TACCCTGGTCACAGGA-1	motor cortex	C9-FTD	F3	M	63	4.292	362	505	42	0.0378561	2.02083	6670	2208	3017	1445	-1	-1	0.00314843	C20	Exc_neurons	Exc_intermediate	Exc_level3_Mixed__Exc_L2-3_IT_RORB_PRSS12__C8
snATAC_C9FTD_F3_MotorCortex	CATTGGAGTCAAACAA-1	motor cortex	C9-FTD	F3	M	63	7.884	1071	1110	64	0.0832708	0.818554	6665	3665	2108	892	-1	-1	0.0048012	C12	Non_neurons	Oligo	Oligo_OPALIN
snATAC_C9FTD_F3_MotorCortex	CCAATGACAGTAGTCT-1	motor cortex	C9-FTD	F3	M	63	5.638	689	803	56	0.0602581	1.08545	6663	3195	2434	1034	-1	-1	0.00420231	C18	Non_neurons	Oligo	Oligo_OPALIN
snATAC_C9FTD_F3_MotorCortex	TAGCATGAGAGGAAGT-1	motor cortex	C9-FTD	F3	M	63	4.467	379	502	73	0.0377557	0.899971	6648	3499	2195	954	-1	-1	0.00549037	C20	Exc_neurons	Exc_upper	Exc_level3_Mixed__Exc_L2_IT_CUX2_CCBE1__C1
snATAC_C9FTD_F3_MotorCortex	TCAAAGCTCGATGCAT-1	motor cortex	C9-FTD	F3	M	63	4.331	234	384	92	0.028907	1.00786	6642	3308	2644	690	-1	-1	0.00692562	C18	Non_neurons	Oligo	Oligo_OPALIN
snATAC_C9FTD_F3_MotorCortex	TAGACTGAGGTTGTTC-1	motor cortex	C9-FTD	F3	M	63	4.386	299	355	66	0.0267521	1.27772	6635	2913	2756	966	-1	-1	0.00497362	C18	Non_neurons	Oligo	Oligo_OPALIN
snATAC_C9FTD_F3_MotorCortex	TGCTTCGAGTGATTAG-1	motor cortex	C9-FTD	F3	M	63	4.122	358	425	55	0.0320271	1.12728	6635	3119	2380	1136	-1	-1	0.00414469	C20	Inh_neurons	Inh_SST	Inh_level3_Mixed__Inh_SST_CDH12__C5
snATAC_C9FTD_F3_MotorCortex	CAACGTACAGGCAAGT-1	motor cortex	C9-FTD	F3	M	63	5.399	439	591	71	0.0446307	1.50606	6621	2642	2849	1130	-1	-1	0.00536173	C20	Exc_neurons	Exc_intermediate	Exc_L3-5_IT_RORB_GABRG1
snATAC_C9FTD_F3_MotorCortex	GGTCATACACCTCGTT-1	motor cortex	C9-FTD	F3	M	63	4.436	513	887	72	0.0670041	0.510153	6619	4383	1781	455	-1	-1	0.00543889	C4	Non_neurons	Micro	Micro
snATAC_C9FTD_F3_MotorCortex	AATGTCGAGTGTGTAA-1	motor cortex	C9-FTD	F3	M	63	4.911	749	971	67	0.0734049	1.16356	6614	3057	2657	900	-1	-1	0.00506501	C12	Non_neurons	Oligo	Oligo_OPALIN
snATAC_C9FTD_F3_MotorCortex	TATTGCTTCCATGTTT-1	motor cortex	C9-FTD	F3	M	63	6.369	698	916	69	0.069289	0.765491	6610	3744	2116	750	-1	-1	0.00521936	C18	Non_neurons	Glia_level2_Mixed__Oligo__C4	Glia_level3_Mixed__Micro__C4
snATAC_C9FTD_F3_MotorCortex	ACAATCGCAACCTCCT-1	motor cortex	C9-FTD	F3	M	63	4.134	382	525	68	0.0398936	1.49621	6580	2636	2886	1058	-1	-1	0.00516717	C18	Non_neurons	Oligo	Oligo_OPALIN
snATAC_C9FTD_F3_MotorCortex	TCGCAGGAGAGTTCGG-1	motor cortex	C9-FTD	F3	M	63	6.812	1087	1366	82	0.103863	0.576222	6576	4172	1869	535	-1	-1	0.00623479	C27	Non_neurons	Astro	Astro_HPSE2
snATAC_C9FTD_F3_MotorCortex	AACAGTCCAGTCAGAG-1	motor cortex	C9-FTD	F3	M	63	4.921	666	923	84	0.0702115	1.57967	6573	2548	2700	1325	-1	-1	0.00638978	C23	Exc_neurons	Exc_deep	Exc_L6b_TLE4_MDFIC
snATAC_C9FTD_F3_MotorCortex	GAGATTCAGCGCACAA-1	motor cortex	C9-FTD	F3	M	63	5.102	523	697	53	0.0530522	0.892538	6569	3471	2271	827	-1	-1	0.0040341	C18	Non_neurons	Oligo	Oligo_OPALIN
snATAC_C9FTD_F3_MotorCortex	TAGGTGTCAAGTGGCA-1	motor cortex	C9-FTD	F3	M	63	7.28	875	1041	75	0.0794293	0.988167	6553	3296	2568	689	-1	-1	0.00572257	C18	Non_neurons	Oligo	Oligo_OPALIN
snATAC_C9FTD_F3_MotorCortex	GGGTCTGGTGCCCGAT-1	motor cortex	C9-FTD	F3	M	63	4.616	345	481	54	0.0367793	1.55729	6539	2557	2626	1356	-1	-1	0.00412907	C20	Exc_neurons	Exc_deep	Exc_L5-6_IT_THEMIS_SMYD1
snATAC_C9FTD_F3_MotorCortex	AGTCAACCAGGATGTG-1	motor cortex	C9-FTD	F3	M	63	5.47	453	680	70	0.0520594	1.4011	6531	2720	2574	1237	-1	-1	0.00535906	C20	Exc_neurons	Exc_deep	Exc_L5-6_IT_THEMIS_SMYD1
snATAC_C9FTD_F3_MotorCortex	GCATGATTCCAACAAC-1	motor cortex	C9-FTD	F3	M	63	4.043	147	254	89	0.0194606	1.04705	6526	3188	2300	1038	-1	-1	0.00681888	C18	Non_neurons	Astro	Glia_level3_Mixed__Astro_HPSE2__C19
snATAC_C9FTD_F3_MotorCortex	CCAGATATCTCGCGTT-1	motor cortex	C9-FTD	F3	M	63	5.536	657	916	75	0.0702023	1.12994	6524	3063	2603	858	-1	-1	0.00574801	C12	Non_neurons	Oligo	Oligo_OPALIN
snATAC_C9FTD_F3_MotorCortex	ACCGAATTCTCTTAAC-1	motor cortex	C9-FTD	F3	M	63	4.011	314	475	72	0.0364264	1.5048	6520	2603	2745	1172	-1	-1	0.00552147	C20	Exc_neurons	Exc_upper	Exc_level3_Mixed__Exc_L2_IT_CUX2_CCBE1__C1
snATAC_C9FTD_F3_MotorCortex	CTTAATCTCGACTGGC-1	motor cortex	C9-FTD	F3	M	63	5.397	477	586	40	0.04498	1.38608	6514	2730	2694	1090	-1	-1	0.00307031	C20	Inh_neurons	Inh_level2_Mixed__Inh_LAMP5__C7	Inh_level3_Mixed__Inh_SST_CDH12__C7
snATAC_C9FTD_F3_MotorCortex	GGGTGTCCAGTAACCT-1	motor cortex	C9-FTD	F3	M	63	4.625	320	500	31	0.0383966	1.48322	6511	2622	2908	981	-1	-1	0.00238059	C25	Non_neurons	OPC	OPC
snATAC_C9FTD_F3_MotorCortex	TTAGGTGAGCCTATAC-1	motor cortex	C9-FTD	F3	M	63	4.926	510	682	56	0.0524858	1.55989	6497	2538	2660	1299	-1	-1	0.00430968	C20	Inh_neurons	Inh_SST	Inh_level3_Mixed__Inh_SST_CDH12__C5
snATAC_C9FTD_F3_MotorCortex	AGGCCTGTCAGTGTGT-1	motor cortex	C9-FTD	F3	M	63	6.48	949	1223	54	0.0941493	0.72053	6495	3775	1999	721	-1	-1	0.00415704	C12	Non_neurons	Oligo	Oligo_OPALIN
snATAC_C9FTD_F3_MotorCortex	GCTGTTCAGGATGTCG-1	motor cortex	C9-FTD	F3	M	63	4.922	681	806	56	0.0622586	0.957363	6473	3307	2285	881	-1	-1	0.00432566	C12	Non_neurons	Oligo	Oligo_OPALIN
snATAC_C9FTD_F3_MotorCortex	CTTCTAACACACTAGT-1	motor cortex	C9-FTD	F3	M	63	4.532	325	557	128	0.0430581	0.467665	6468	4407	1587	474	-1	-1	0.00989487	C4	Non_neurons	Micro	Micro
snATAC_C9FTD_F3_MotorCortex	ACAAACCAGCGTGTTT-1	motor cortex	C9-FTD	F3	M	63	4.863	334	486	78	0.0375812	1.53569	6466	2550	3077	839	-1	-1	0.00603155	C25	Non_neurons	OPC	OPC
snATAC_C9FTD_F3_MotorCortex	TGGGTTATCTCGCGGA-1	motor cortex	C9-FTD	F3	M	63	9.07	1168	1416	90	0.109598	1.10767	6460	3065	2479	916	-1	-1	0.00696594	C17	Non_neurons	Oligo	Oligo_OPALIN
snATAC_C9FTD_F3_MotorCortex	TGCTCGTAGTTCTCCC-1	motor cortex	C9-FTD	F3	M	63	4.701	508	660	44	0.0512422	0.802912	6440	3572	1991	877	-1	-1	0.00341615	C12	Non_neurons	Oligo	Oligo_OPALIN
snATAC_C9FTD_F3_MotorCortex	ACGGATTTCTCGACCT-1	motor cortex	C9-FTD	F3	M	63	4.956	433	659	86	0.0511725	1.22649	6439	2892	2593	954	-1	-1	0.00667806	C18	Non_neurons	OPC	OPC
snATAC_C9FTD_F3_MotorCortex	TTTGTGTGTCCGTAGC-1	motor cortex	C9-FTD	F3	M	63	4.458	394	568	76	0.0441336	1.20982	6435	2912	2540	983	-1	-1	0.00590521	C18	Non_neurons	Oligo	Oligo_OPALIN
snATAC_C9FTD_F3_MotorCortex	GCCATAACAGCAACGA-1	motor cortex	C9-FTD	F3	M	63	4.87	605	744	50	0.0579169	1.0613	6423	3116	2418	889	-1	-1	0.00389226	C18	Non_neurons	Oligo	Oligo_OPALIN
snATAC_C9FTD_F3_MotorCortex	ATTTGTCGTCTGGTTA-1	motor cortex	C9-FTD	F3	M	63	6.124	1033	1266	96	0.0987211	0.979012	6412	3240	2308	864	-1	-1	0.00748596	C12	Non_neurons	Oligo	Oligo_OPALIN
snATAC_C9FTD_F3_MotorCortex	TTACTCATCGATAGCT-1	motor cortex	C9-FTD	F3	M	63	5.561	542	749	63	0.0585248	0.987884	6399	3219	2302	878	-1	-1	0.00492264	C18	Non_neurons	Oligo	Oligo_OPALIN
snATAC_C9FTD_F3_MotorCortex	TGATCAGGTCCATTGA-1	motor cortex	C9-FTD	F3	M	63	9.007	1219	1272	67	0.0994371	0.760044	6396	3634	2046	716	-1	-1	0.00523765	C27	Non_neurons	Astro	Astro_HPSE2
snATAC_C9FTD_F3_MotorCortex	ACTTTCACAGTAACTC-1	motor cortex	C9-FTD	F3	M	63	4.314	244	355	54	0.0277778	2.28704	6390	1944	2961	1485	-1	-1	0.00422535	C20	Inh_neurons	Inh_SST	Inh_level3_Mixed__Inh_SST_CDH12__C5
snATAC_C9FTD_F3_MotorCortex	GGAATCTCAGTGCGAA-1	motor cortex	C9-FTD	F3	M	63	4.815	496	648	51	0.0508554	1.59089	6371	2459	2673	1239	-1	-1	0.00400251	C18	Non_neurons	Oligo	Glia_level3_Mixed__Oligo_ENPP6__C20
snATAC_C9FTD_F3_MotorCortex	TATCGAGAGTACAACA-1	motor cortex	C9-FTD	F3	M	63	5.267	258	443	107	0.0347778	0.88935	6369	3371	2338	660	-1	-1	0.00840006	C18	Non_neurons	Oligo	Oligo_OPALIN
snATAC_C9FTD_F3_MotorCortex	AAACTGCCACACACCG-1	motor cortex	C9-FTD	F3	M	63	4.198	354	470	55	0.0369613	1.1909	6358	2902	2425	1031	-1	-1	0.00432526	C20	Exc_neurons	Exc_deep	Exc_L6_IT_THEMIS_LINC00299
snATAC_C9FTD_F3_MotorCortex	GATTGACAGTAACATG-1	motor cortex	C9-FTD	F3	M	63	4.422	326	495	82	0.0390748	1.91889	6334	2170	2982	1182	-1	-1	0.006473	C22	Exc_neurons	Exc_upper	Exc_level3_Mixed__Exc_L2_IT_CUX2_CCBE1__C3
snATAC_C9FTD_F3_MotorCortex	GTTGGGCGTGGACGAT-1	motor cortex	C9-FTD	F3	M	63	4.675	425	624	51	0.0492658	1.89707	6333	2186	3022	1125	-1	-1	0.00402653	C20	Exc_neurons	Exc_upper	Exc_level3_Mixed__Exc_L2_IT_CUX2_CCBE1__C1
snATAC_C9FTD_F3_MotorCortex	GAGAACGCATAGACGG-1	motor cortex	C9-FTD	F3	M	63	6.613	531	636	92	0.0503244	0.729338	6319	3654	1820	845	-1	-1	0.00727963	C18	Non_neurons	Oligo	Oligo_OPALIN
snATAC_C9FTD_F3_MotorCortex	TTGTCTAGTTAACCAC-1	motor cortex	C9-FTD	F3	M	63	7.228	971	1142	49	0.09052	1.09707	6308	3008	2470	830	-1	-1	0.00388396	C12	Non_neurons	Oligo	Oligo_OPALIN
snATAC_C9FTD_F3_MotorCortex	ATATTCCTCGGGCTCA-1	motor cortex	C9-FTD	F3	M	63	4.264	295	399	54	0.0316717	1.66005	6299	2368	2878	1053	-1	-1	0.00428639	C20	Non_neurons	Oligo	Oligo_OPALIN
snATAC_C9FTD_F3_MotorCortex	GCGGAAACACCTGTGG-1	motor cortex	C9-FTD	F3	M	63	7.461	942	1160	66	0.0921074	0.472638	6297	4276	1499	522	-1	-1	0.00524059	C12	Non_neurons	Oligo	Oligo_OPALIN
snATAC_C9FTD_F3_MotorCortex	AGGACGAGTGAGTCGA-1	motor cortex	C9-FTD	F3	M	63	7.423	1342	1585	50	0.125954	0.851677	6292	3398	2136	758	-1	-1	0.0039733	C10	Non_neurons	Oligo	Oligo_OPALIN
snATAC_C9FTD_F3_MotorCortex	GACTAACGTTCCCAAA-1	motor cortex	C9-FTD	F3	M	63	4.149	352	560	46	0.044508	1.25808	6291	2786	2547	958	-1	-1	0.00365602	C25	Non_neurons	OPC	OPC
snATAC_C9FTD_F3_MotorCortex	GAGGCTCAGCTGAATA-1	motor cortex	C9-FTD	F3	M	63	4.582	354	456	40	0.0363462	2.0481	6273	2058	3052	1163	-1	-1	0.00318827	C20	Inh_neurons	Inh_SST	Inh_level3_Mixed__Inh_SST_CDH12__C5
snATAC_C9FTD_F3_MotorCortex	AAATGAGCAGTAAGCG-1	motor cortex	C9-FTD	F3	M	63	7.667	817	986	85	0.0787163	0.920577	6263	3261	2234	768	-1	-1	0.00678589	C12	Non_neurons	Oligo	Oligo_OPALIN
snATAC_C9FTD_F3_MotorCortex	AACATCGTCGCGCCAA-1	motor cortex	C9-FTD	F3	M	63	7.821	1015	1196	52	0.0956341	0.792718	6253	3488	1981	784	-1	-1	0.004158	C12	Non_neurons	Oligo	Oligo_OPALIN
snATAC_C9FTD_F3_MotorCortex	AATGGAACATCTGCAA-1	motor cortex	C9-FTD	F3	M	63	4.123	354	497	62	0.0397536	1.59485	6251	2409	2734	1108	-1	-1	0.00495921	C20	Exc_neurons	Exc_deep	Exc_L6_IT_THEMIS_LINC00299
snATAC_C9FTD_F3_MotorCortex	ACATGGTAGGCTTTAC-1	motor cortex	C9-FTD	F3	M	63	4.01	567	816	72	0.0652904	0.805548	6249	3461	1998	790	-1	-1	0.00576092	C12	Non_neurons	Oligo	Oligo_OPALIN
snATAC_C9FTD_F3_MotorCortex	TGACTCCAGCAATAAC-1	motor cortex	C9-FTD	F3	M	63	5.324	371	486	45	0.038986	1.50221	6233	2491	2543	1199	-1	-1	0.00360982	C20	Inh_neurons	Inh_SST	Inh_level3_Mixed__Inh_SST_CDH12__C5
snATAC_C9FTD_F3_MotorCortex	AACAAAGGTTGGCGAA-1	motor cortex	C9-FTD	F3	M	63	5.129	417	493	60	0.0395666	1.89767	6230	2150	2834	1246	-1	-1	0.00481541	C20	Exc_neurons	Exc_deep	Exc_L6_IT_THEMIS_LINC00299
snATAC_C9FTD_F3_MotorCortex	CCGTGAGTCTGAGTAC-1	motor cortex	C9-FTD	F3	M	63	5.428	466	600	79	0.0481541	1.14458	6230	2905	2395	930	-1	-1	0.00634029	C20	Inh_neurons	Inh_level2_Mixed__Inh_LAMP5__C7	Inh_level3_Mixed__Inh_SST_CDH12__C7
snATAC_C9FTD_F3_MotorCortex	TTGTTCAGTAACCATC-1	motor cortex	C9-FTD	F3	M	63	4.121	283	418	66	0.0335959	1.23215	6221	2787	2709	725	-1	-1	0.00530461	C18	Non_neurons	Oligo	Oligo_OPALIN
snATAC_C9FTD_F3_MotorCortex	AACTTGGTCCGAGAGA-1	motor cortex	C9-FTD	F3	M	63	5.044	647	850	67	0.06835	1.32884	6218	2670	2680	868	-1	-1	0.00538758	C18	Non_neurons	Oligo	Oligo_OPALIN
snATAC_C9FTD_F3_MotorCortex	AGCCTGGGTATGGGTG-1	motor cortex	C9-FTD	F3	M	63	8.537	1220	1354	78	0.108877	0.765976	6218	3521	2015	682	-1	-1	0.00627211	C12	Non_neurons	Oligo	Oligo_OPALIN
snATAC_C9FTD_F3_MotorCortex	CGCAGGTCAACGTACT-1	motor cortex	C9-FTD	F3	M	63	4.057	252	401	77	0.0322503	1.52518	6217	2462	2749	1006	-1	-1	0.0061927	C20	Non_neurons	Glia_level2_Mixed__VLMC__C2	Glia_level3_Mixed__VLMC_P2RY14__C2
snATAC_C9FTD_F3_MotorCortex	TTGCACCAGCTAACAA-1	motor cortex	C9-FTD	F3	M	63	4.95	320	427	132	0.0343745	1.06964	6211	3001	2231	979	-1	-1	0.0106263	C9	Inh_neurons	Inh_SST	Inh_level3_Mixed__Inh_PVALB_SCUBE3__C6
snATAC_C9FTD_F3_MotorCortex	GTAATCGGTTCTACGA-1	motor cortex	C9-FTD	F3	M	63	4.365	432	577	70	0.0465098	0.745849	6203	3553	1905	745	-1	-1	0.00564243	C18	Non_neurons	Oligo	Oligo_OPALIN
snATAC_C9FTD_F3_MotorCortex	CTCGCTATCTAGCAAC-1	motor cortex	C9-FTD	F3	M	63	4.677	411	542	53	0.0438015	1.65423	6187	2331	2804	1052	-1	-1	0.00428317	C20	Inh_neurons	Inh_level2_Mixed__Inh_LAMP5__C7	Inh_level3_Mixed__Inh_SST_CDH12__C7
snATAC_C9FTD_F3_MotorCortex	AGCGTGCTCTAGCTGA-1	motor cortex	C9-FTD	F3	M	63	4.118	366	539	84	0.0435661	1.27093	6186	2724	2639	823	-1	-1	0.00678952	C18	Non_neurons	Oligo	Oligo_OPALIN
snATAC_C9FTD_F3_MotorCortex	GGGTGTCCATGTAGAA-1	motor cortex	C9-FTD	F3	M	63	4.087	419	640	46	0.0517967	1.57631	6178	2398	2634	1146	-1	-1	0.00372289	C20	Exc_neurons	Exc_deep	Exc_L6_CT_TLE4_SEMA5A
snATAC_C9FTD_F3_MotorCortex	TATCTGTTCCAACGCG-1	motor cortex	C9-FTD	F3	M	63	4.16	334	549	65	0.0444606	0.972524	6174	3130	2285	759	-1	-1	0.00526401	C18	Non_neurons	Oligo	Oligo_OPALIN
snATAC_C9FTD_F3_MotorCortex	AGTGCGCTCTGTTGCC-1	motor cortex	C9-FTD	F3	M	63	5.814	825	1000	45	0.0810898	1.27864	6166	2706	2450	1010	-1	-1	0.00364904	C12	Non_neurons	Oligo	Oligo_OPALIN
snATAC_C9FTD_F3_MotorCortex	AGCTGGCAGAGCGAAA-1	motor cortex	C9-FTD	F3	M	63	5.042	466	568	44	0.0460665	1.84101	6165	2170	2841	1154	-1	-1	0.00356853	C20	Exc_neurons	Exc_deep	Exc_L5-6_IT_THEMIS_SMYD1
snATAC_C9FTD_F3_MotorCortex	CGATGATGTACCAAGG-1	motor cortex	C9-FTD	F3	M	63	6.082	516	655	50	0.0531483	1.74967	6162	2241	2778	1143	-1	-1	0.00405712	C20	Inh_neurons	Inh_SST	Inh_level3_Mixed__Inh_SST_CDH12__C5
snATAC_C9FTD_F3_MotorCortex	TGCCTCAGTGAATGGC-1	motor cortex	C9-FTD	F3	M	63	4.916	427	683	85	0.0556008	0.704218	6142	3604	1794	744	-1	-1	0.00691957	C18	Non_neurons	Oligo	Oligo_OPALIN
snATAC_C9FTD_F3_MotorCortex	AGTGCGCTCTATAGGC-1	motor cortex	C9-FTD	F3	M	63	6.002	685	847	68	0.0690639	0.913858	6132	3204	2178	750	-1	-1	0.00554468	C18	Non_neurons	Oligo	Oligo_OPALIN
snATAC_C9FTD_F3_MotorCortex	GTCACTCGTGCACATT-1	motor cortex	C9-FTD	F3	M	63	4.308	446	631	80	0.0515186	0.971033	6124	3107	2168	849	-1	-1	0.00653168	C26	Non_neurons	Astro	Astro_HPSE2
snATAC_C9FTD_F3_MotorCortex	GCTCAGGGTCTGCGCA-1	motor cortex	C9-FTD	F3	M	63	4.314	464	691	58	0.0564819	1.33029	6117	2625	2369	1123	-1	-1	0.00474089	C20	Exc_neurons	Exc_deep	Exc_L6b_TLE4_MDFIC
snATAC_C9FTD_F3_MotorCortex	ATGTACGGTGTTGGTT-1	motor cortex	C9-FTD	F3	M	63	6.214	681	879	58	0.071943	0.919259	6109	3183	2203	723	-1	-1	0.00474709	C18	Non_neurons	Oligo	Oligo_OPALIN
snATAC_C9FTD_F3_MotorCortex	GAACCGCTCCGGGCAT-1	motor cortex	C9-FTD	F3	M	63	7.752	642	777	76	0.0636572	1.23471	6103	2731	2434	938	-1	-1	0.00622645	C26	Non_neurons	Astro	Astro_HPSE2
snATAC_C9FTD_F3_MotorCortex	TGGACATCATGGTAAA-1	motor cortex	C9-FTD	F3	M	63	5.574	411	530	106	0.0434213	0.902431	6103	3208	2202	693	-1	-1	0.00868425	C18	Non_neurons	Oligo	Oligo_OPALIN
snATAC_C9FTD_F3_MotorCortex	AACTTGGGTTGGCTTA-1	motor cortex	C9-FTD	F3	M	63	4.313	318	510	51	0.0419063	1.05853	6085	2956	2345	784	-1	-1	0.00419063	C25	Non_neurons	OPC	OPC
snATAC_C9FTD_F3_MotorCortex	CGGTGCAGTACCCATA-1	motor cortex	C9-FTD	F3	M	63	6.105	521	757	92	0.0623867	0.712391	6067	3543	1783	741	-1	-1	0.007582	C18	Non_neurons	Oligo	Oligo_OPALIN
snATAC_C9FTD_F3_MotorCortex	GAGATTCAGTAACATG-1	motor cortex	C9-FTD	F3	M	63	5.74	516	708	84	0.0583484	1.60834	6067	2326	2578	1163	-1	-1	0.0069227	C20	Exc_neurons	Exc_deep	Exc_L6_CT_TLE4_SEMA5A
snATAC_C9FTD_F3_MotorCortex	TACTAGGTCTTCATAC-1	motor cortex	C9-FTD	F3	M	63	4.744	424	562	76	0.0463543	0.819328	6062	3332	2017	713	-1	-1	0.00626856	C25	Non_neurons	OPC	OPC
snATAC_C9FTD_F3_MotorCortex	TCAATTCGTTAACCAC-1	motor cortex	C9-FTD	F3	M	63	4.312	294	436	88	0.0360212	0.951629	6052	3101	2281	670	-1	-1	0.00727032	C4	Non_neurons	Micro	Micro
snATAC_C9FTD_F3_MotorCortex	ACTACCCGTTTGGATC-1	motor cortex	C9-FTD	F3	M	63	6.634	737	972	47	0.0803306	1.51455	6050	2406	2669	975	-1	-1	0.0038843	C12	Non_neurons	Oligo	Oligo_OPALIN
snATAC_C9FTD_F3_MotorCortex	GTTGGGCCAATCATCG-1	motor cortex	C9-FTD	F3	M	63	5.377	763	1065	73	0.0881477	0.706015	6041	3541	1702	798	-1	-1	0.00604205	C12	Non_neurons	Oligo	Oligo_OPALIN
snATAC_C9FTD_F3_MotorCortex	GCGGAAACACTTTGGA-1	motor cortex	C9-FTD	F3	M	63	6.984	716	842	76	0.069806	2.15759	6031	1910	2795	1326	-1	-1	0.00630078	C20	Inh_neurons	Inh_level2_Mixed__Inh_LAMP5__C7	Inh_level3_Mixed__Inh_SST_CDH12__C7
snATAC_C9FTD_F3_MotorCortex	AGCTGGCCATTAGCCA-1	motor cortex	C9-FTD	F3	M	63	4.452	290	411	66	0.0341532	1.001	6017	3007	2164	846	-1	-1	0.00548446	C25	Non_neurons	OPC	OPC
snATAC_C9FTD_F3_MotorCortex	TCTAGTTCAAGCTTTG-1	motor cortex	C9-FTD	F3	M	63	5.403	382	480	100	0.0399202	0.772406	6012	3392	2039	581	-1	-1	0.0083167	C18	Non_neurons	Oligo	Oligo_OPALIN
snATAC_C9FTD_F3_MotorCortex	TTCATTGAGAACCCGA-1	motor cortex	C9-FTD	F3	M	63	4.257	402	642	78	0.0534021	0.758631	6011	3418	1906	687	-1	-1	0.00648811	C16	Non_neurons	Oligo	Oligo_OPALIN
snATAC_C9FTD_F3_MotorCortex	GCTTTCGAGATGTTCC-1	motor cortex	C9-FTD	F3	M	63	7.076	536	683	56	0.0568409	1.58409	6008	2325	2838	845	-1	-1	0.00466045	C8	Non_neurons	Glia_level2_Mixed__Astro__C3	Glia_level3_Mixed__Micro__C3
snATAC_C9FTD_F3_MotorCortex	CTAGGGCGTGAGTCGA-1	motor cortex	C9-FTD	F3	M	63	4.246	253	397	72	0.0330558	0.70017	6005	3532	1787	686	-1	-1	0.005995	C25	Non_neurons	OPC	OPC
snATAC_C9FTD_F3_MotorCortex	CGGACTGGTCACCCGA-1	motor cortex	C9-FTD	F3	M	63	4.499	384	610	59	0.0508842	1.74451	5994	2184	2617	1193	-1	-1	0.00492159	C20	Inh_neurons	Inh_SST	Inh_level3_Mixed__Inh_SST_CDH12__C5
snATAC_C9FTD_F3_MotorCortex	TGTACAGTCATTCTCA-1	motor cortex	C9-FTD	F3	M	63	6.21	1038	1359	54	0.11342	0.724029	5991	3475	1852	664	-1	-1	0.00450676	C8	Non_neurons	Astro	Glia_level3_Mixed__Astro_HPSE2__C19
snATAC_C9FTD_F3_MotorCortex	CAGGATTCAGAGTCGA-1	motor cortex	C9-FTD	F3	M	63	4.793	334	435	49	0.0363348	1.34745	5986	2550	2417	1019	-1	-1	0.00409288	C20	Exc_neurons	Exc_deep	Exc_L5-6_IT_THEMIS_SMYD1
snATAC_C9FTD_F3_MotorCortex	GAACTTGTCGGTCTCT-1	motor cortex	C9-FTD	F3	M	63	5.688	675	929	68	0.0778057	0.991992	5970	2997	2145	828	-1	-1	0.00569514	C12	Non_neurons	Oligo	Oligo_OPALIN
snATAC_C9FTD_F3_MotorCortex	CTGTATTAGAGGAACA-1	motor cortex	C9-FTD	F3	M	63	5.222	298	417	52	0.0349363	1.39103	5968	2496	2470	1002	-1	-1	0.00435657	C20	Non_neurons	Glia_level2_Mixed__VLMC__C2	Glia_level3_Mixed__VLMC_P2RY14__C2
snATAC_C9FTD_F3_MotorCortex	GACTAACAGCTGAAAT-1	motor cortex	C9-FTD	F3	M	63	5.275	586	728	38	0.0611046	0.848852	5957	3222	1921	814	-1	-1	0.00318952	C12	Non_neurons	Oligo	Oligo_OPALIN
snATAC_C9FTD_F3_MotorCortex	CTCTAGCGTCCTTCAC-1	motor cortex	C9-FTD	F3	M	63	4.883	651	1046	70	0.088062	0.557158	5939	3814	1484	641	-1	-1	0.00589325	C12	Non_neurons	Oligo	Oligo_OPALIN
snATAC_C9FTD_F3_MotorCortex	GGCGAAAGTGGAAGCT-1	motor cortex	C9-FTD	F3	M	63	4.56	350	541	50	0.0455617	2.22663	5937	1840	2893	1204	-1	-1	0.00421088	C20	Exc_neurons	Exc_upper	Exc_level3_Mixed__Exc_L2_IT_CUX2_CCBE1__C1
snATAC_C9FTD_F3_MotorCortex	TGCGTAAGTTTCCACC-1	motor cortex	C9-FTD	F3	M	63	4.385	485	732	52	0.0616785	0.707626	5934	3475	1817	642	-1	-1	0.00438153	C18	Non_neurons	Oligo	Oligo_OPALIN
snATAC_C9FTD_F3_MotorCortex	CACAGATCAGTAACTC-1	motor cortex	C9-FTD	F3	M	63	4.837	469	694	49	0.0585259	2.60207	5929	1646	2763	1520	-1	-1	0.00413223	C20	Inh_neurons	Inh_level2_Mixed__Inh_LAMP5__C7	Inh_level3_Mixed__Inh_SST_CDH12__C7
snATAC_C9FTD_F3_MotorCortex	TGGACATTCCTGGAAT-1	motor cortex	C9-FTD	F3	M	63	7.832	1321	1334	71	0.112517	0.993275	5928	2974	2162	792	-1	-1	0.00598853	C12	Non_neurons	Oligo	Oligo_OPALIN
snATAC_C9FTD_F3_MotorCortex	CCTCCCTCATTACCTT-1	motor cortex	C9-FTD	F3	M	63	4.48	224	305	86	0.0257297	1.34733	5927	2525	2652	750	-1	-1	0.00725494	C18	Non_neurons	Oligo	Oligo_OPALIN
snATAC_C9FTD_F3_MotorCortex	AGCTGGCGTTAGGCTT-1	motor cortex	C9-FTD	F3	M	63	4.776	328	502	53	0.0423772	1.48552	5923	2383	2519	1021	-1	-1	0.00447408	C20	Exc_neurons	Exc_deep	Exc_L6_CT_TLE4_SEMA5A
snATAC_C9FTD_F3_MotorCortex	TTGCTTAAGACTAGGC-1	motor cortex	C9-FTD	F3	M	63	5.356	495	633	55	0.0534719	1.14534	5919	2759	2232	928	-1	-1	0.00464606	C18	Non_neurons	Oligo	Oligo_OPALIN
snATAC_C9FTD_F3_MotorCortex	GCAAAGGGTTATCGAC-1	motor cortex	C9-FTD	F3	M	63	9.201	920	1099	55	0.0928523	0.71885	5918	3443	1791	684	-1	-1	0.00464684	C25	Non_neurons	OPC	OPC
snATAC_C9FTD_F3_MotorCortex	AGATAGACACATGATC-1	motor cortex	C9-FTD	F3	M	63	5.024	340	496	107	0.041977	0.769392	5908	3339	1819	750	-1	-1	0.00905552	C18	Non_neurons	Oligo	Oligo_OPALIN
snATAC_C9FTD_F3_MotorCortex	TTCGATTAGCGTCTGC-1	motor cortex	C9-FTD	F3	M	63	7.798	886	1138	48	0.0966701	1.2814	5886	2580	2307	999	-1	-1	0.00407747	C12	Non_neurons	Oligo	Oligo_OPALIN
snATAC_C9FTD_F3_MotorCortex	CAAGGCCAGGGAAATG-1	motor cortex	C9-FTD	F3	M	63	6.057	835	1002	48	0.0851896	0.929462	5881	3048	2101	732	-1	-1	0.00408094	C12	Non_neurons	Oligo	Oligo_OPALIN
snATAC_C9FTD_F3_MotorCortex	ACTACGACAAACAGTA-1	motor cortex	C9-FTD	F3	M	63	4.651	512	734	45	0.0624894	1.05278	5873	2861	2110	902	-1	-1	0.00383109	C18	Non_neurons	Oligo	Oligo_OPALIN
snATAC_C9FTD_F3_MotorCortex	GCATTGAAGGCGATTG-1	motor cortex	C9-FTD	F3	M	63	5.677	496	623	48	0.0531117	1.97263	5865	1973	2769	1123	-1	-1	0.00409207	C20	Exc_neurons	Exc_upper	Exc_level3_Mixed__Exc_L2_IT_CUX2_CCBE1__C1
snATAC_C9FTD_F3_MotorCortex	TTGTTCAGTCAGGTGA-1	motor cortex	C9-FTD	F3	M	63	7.423	1252	1498	66	0.1281	0.829474	5847	3196	1975	676	-1	-1	0.00564392	C16	Non_neurons	Oligo	Oligo_OPALIN
snATAC_C9FTD_F3_MotorCortex	GGTTGCGTCACCGCGA-1	motor cortex	C9-FTD	F3	M	63	4.592	327	482	23	0.0412318	1.70602	5845	2160	2656	1029	-1	-1	0.00196749	C20	Inh_neurons	Inh_SST	Inh_level3_Mixed__Inh_SST_CDH12__C5
snATAC_C9FTD_F3_MotorCortex	ATGGATCAGCCGCAAA-1	motor cortex	C9-FTD	F3	M	63	5.831	689	946	62	0.0809793	1.0913	5841	2793	2209	839	-1	-1	0.00530731	C18	Non_neurons	Oligo	Oligo_OPALIN
snATAC_C9FTD_F3_MotorCortex	TTACGTTAGTAGTCGG-1	motor cortex	C9-FTD	F3	M	63	4.319	253	385	39	0.0329623	1.74436	5840	2128	2619	1093	-1	-1	0.00333904	C20	Inh_neurons	Inh_SST	Inh_level3_Mixed__Inh_SST_CDH12__C5
snATAC_C9FTD_F3_MotorCortex	AGCCTCTTCGGGAATG-1	motor cortex	C9-FTD	F3	M	63	7.426	720	839	57	0.0719801	1.31178	5828	2521	2485	822	-1	-1	0.00489019	C20	Inh_neurons	Inh_level2_Mixed__Inh_LAMP5__C7	Inh_level3_Mixed__Inh_SST_CDH12__C7
snATAC_C9FTD_F3_MotorCortex	TGGGTGCGTTACCCAA-1	motor cortex	C9-FTD	F3	M	63	6.05	498	691	53	0.0593031	1.38966	5826	2438	2518	870	-1	-1	0.00454858	C25	Non_neurons	OPC	OPC
snATAC_C9FTD_F3_MotorCortex	TTTGGCCGTAGCAGCA-1	motor cortex	C9-FTD	F3	M	63	5.484	396	514	72	0.0441202	0.9593	5825	2973	2069	783	-1	-1	0.00618026	C18	Non_neurons	Oligo	Oligo_OPALIN
snATAC_C9FTD_F3_MotorCortex	GCGTTGGTCACTAGCA-1	motor cortex	C9-FTD	F3	M	63	6.4	362	408	116	0.0350275	1.29291	5824	2540	2563	721	-1	-1	0.00995879	C18	Non_neurons	Oligo	Oligo_OPALIN
snATAC_C9FTD_F3_MotorCortex	ATAGTCGTCATACTTC-1	motor cortex	C9-FTD	F3	M	63	5.455	686	826	58	0.0709744	1.14565	5819	2712	2186	921	-1	-1	0.00498367	C12	Non_neurons	Oligo	Oligo_OPALIN
snATAC_C9FTD_F3_MotorCortex	CAGCTAACATGGTAAA-1	motor cortex	C9-FTD	F3	M	63	5.163	558	701	50	0.0603063	1.06906	5812	2809	2164	839	-1	-1	0.00430145	C12	Non_neurons	Oligo	Oligo_OPALIN
snATAC_C9FTD_F3_MotorCortex	GGAATCTTCGAGGTCC-1	motor cortex	C9-FTD	F3	M	63	4.399	411	576	48	0.0495868	1.12981	5808	2727	2127	954	-1	-1	0.00413223	C18	Non_neurons	Oligo	Oligo_OPALIN
snATAC_C9FTD_F3_MotorCortex	CGCAGGTTCAGCCGGT-1	motor cortex	C9-FTD	F3	M	63	6.089	1107	1315	50	0.113323	1.0848	5802	2783	2192	827	-1	-1	0.00430886	C27	Non_neurons	Astro	Astro_HPSE2
snATAC_C9FTD_F3_MotorCortex	TTGAGCACAAGCAGGT-1	motor cortex	C9-FTD	F3	M	63	7.325	799	942	68	0.0812209	1.08672	5799	2779	2226	794	-1	-1	0.00586308	C12	Non_neurons	Oligo	Oligo_OPALIN
snATAC_C9FTD_F3_MotorCortex	GATCATGGTGCTTACA-1	motor cortex	C9-FTD	F3	M	63	5.527	628	769	56	0.0664191	1.40207	5789	2410	2476	903	-1	-1	0.00483676	C12	Non_neurons	Oligo	Oligo_OPALIN
snATAC_C9FTD_F3_MotorCortex	CTGGCAGTCGTGCTGG-1	motor cortex	C9-FTD	F3	M	63	4.284	517	766	58	0.0662515	1.0178	5781	2865	2007	909	-1	-1	0.00501643	C12	Non_neurons	Oligo	Oligo_OPALIN
snATAC_C9FTD_F3_MotorCortex	TAGCCGGCAATTCTCT-1	motor cortex	C9-FTD	F3	M	63	4.31	407	566	76	0.0490383	0.981799	5771	2912	2296	563	-1	-1	0.00658465	C18	Non_neurons	Oligo	Oligo_OPALIN
snATAC_C9FTD_F3_MotorCortex	GAACCGCAGATATGTG-1	motor cortex	C9-FTD	F3	M	63	11.747	1578	1742	37	0.151294	1.00243	5757	2875	2093	789	-1	-1	0.00321348	C11	Non_neurons	Oligo	Oligo_OPALIN
snATAC_C9FTD_F3_MotorCortex	GCTTTCGGTTCTGATG-1	motor cortex	C9-FTD	F3	M	63	4.503	282	367	50	0.031913	1.5	5750	2300	2628	822	-1	-1	0.00434783	C20	Exc_neurons	Exc_upper	Exc_level3_Mixed__Exc_L2_IT_CUX2_CCBE1__C1
snATAC_C9FTD_F3_MotorCortex	TTAGCTTGTCTAACCA-1	motor cortex	C9-FTD	F3	M	63	4.67	283	444	46	0.0386692	1.20553	5741	2603	2129	1009	-1	-1	0.00400627	C20	Exc_neurons	Exc_deep	Exc_L6_CT_TLE4_SEMA5A
snATAC_C9FTD_F3_MotorCortex	ACTTTCAGTAACCGAG-1	motor cortex	C9-FTD	F3	M	63	6.073	506	581	71	0.0506716	0.974174	5733	2904	2049	780	-1	-1	0.00619222	C18	Non_neurons	Oligo	Glia_level3_Mixed__Oligo_ENPP6__C20
snATAC_C9FTD_F3_MotorCortex	GTCTACCCACAATAAG-1	motor cortex	C9-FTD	F3	M	63	4.371	245	367	28	0.0320804	1.3366	5720	2448	2242	1030	-1	-1	0.00244755	C20	Exc_neurons	Exc_deep	Exc_L6_CT_TLE4_SEMA5A
snATAC_C9FTD_F3_MotorCortex	CACTAAGAGAACCATA-1	motor cortex	C9-FTD	F3	M	63	5.976	670	857	62	0.0749519	0.95989	5717	2917	2092	708	-1	-1	0.00542242	C18	Non_neurons	Oligo	Oligo_OPALIN
snATAC_C9FTD_F3_MotorCortex	GCCAGACAGGTCCTCG-1	motor cortex	C9-FTD	F3	M	63	5.608	657	846	87	0.0740546	0.950154	5712	2929	2079	704	-1	-1	0.00761555	C18	Non_neurons	Oligo	Oligo_OPALIN
snATAC_C9FTD_F3_MotorCortex	TGGAAGGCAGGTCTGC-1	motor cortex	C9-FTD	F3	M	63	4.104	400	615	86	0.0538435	0.810143	5711	3155	1895	661	-1	-1	0.00752933	C8	Non_neurons	Astro	Astro_HPSE2
snATAC_C9FTD_F3_MotorCortex	AGCTGGCGTAAACGAT-1	motor cortex	C9-FTD	F3	M	63	4.104	257	379	76	0.0331932	1.61881	5709	2180	2450	1079	-1	-1	0.00665616	C20	Exc_neurons	Exc_deep	Exc_L5-6_IT_THEMIS_SMYD1
snATAC_C9FTD_F3_MotorCortex	GGGTTATGTTCTTAGG-1	motor cortex	C9-FTD	F3	M	63	5.625	642	749	48	0.0656672	0.782188	5703	3200	1994	509	-1	-1	0.00420831	C4	Non_neurons	Micro	Micro
snATAC_C9FTD_F3_MotorCortex	GCCATAAAGGTCGGTA-1	motor cortex	C9-FTD	F3	M	63	5.549	496	691	74	0.0606247	0.833655	5699	3108	1860	731	-1	-1	0.00649237	C18	Non_neurons	Oligo	Oligo_OPALIN
snATAC_C9FTD_F3_MotorCortex	GTCACTCCAATTGTGC-1	motor cortex	C9-FTD	F3	M	63	6.479	602	811	90	0.0711903	2.36047	5696	1695	2947	1054	-1	-1	0.00790028	C12	Non_neurons	Oligo	Oligo_OPALIN
snATAC_C9FTD_F3_MotorCortex	TAACGGTCAACATAAG-1	motor cortex	C9-FTD	F3	M	63	5.055	314	489	70	0.0431141	1.03335	5671	2789	2254	628	-1	-1	0.00617175	C18	Non_neurons	Oligo	Oligo_OPALIN
snATAC_C9FTD_F3_MotorCortex	AAAGGATCAAAGGCCA-1	motor cortex	C9-FTD	F3	M	63	5.068	389	543	42	0.0480276	2.49166	5653	1619	3051	983	-1	-1	0.00371484	C20	Inh_neurons	Inh_SST	Inh_level3_Mixed__Inh_SST_CDH12__C5
snATAC_C9FTD_F3_MotorCortex	GTCACGGAGCGTGTTT-1	motor cortex	C9-FTD	F3	M	63	5.023	416	524	80	0.046421	0.744668	5644	3235	1677	732	-1	-1	0.00708717	C18	Non_neurons	Oligo	Oligo_OPALIN
snATAC_C9FTD_F3_MotorCortex	GCCTACTCACTTTGGA-1	motor cortex	C9-FTD	F3	M	63	6.406	592	712	34	0.063199	1.58632	5633	2178	2335	1120	-1	-1	0.00301793	C18	Non_neurons	Oligo	Oligo_OPALIN
snATAC_C9FTD_F3_MotorCortex	TGCTCACGTGTGACCC-1	motor cortex	C9-FTD	F3	M	63	4.691	424	580	68	0.0515831	0.931295	5622	2911	1961	750	-1	-1	0.00604767	C18	Non_neurons	Oligo	Oligo_OPALIN
snATAC_C9FTD_F3_MotorCortex	AGACAAACAAAGCATA-1	motor cortex	C9-FTD	F3	M	63	4.009	249	325	42	0.0289507	1.42358	5613	2316	2356	941	-1	-1	0.00374131	C20	Non_neurons	Glia_level2_Mixed__VLMC__C2	Glia_level3_Mixed__VLMC_P2RY14__C2
snATAC_C9FTD_F3_MotorCortex	CACTGAACATGGCCCA-1	motor cortex	C9-FTD	F3	M	63	5.846	369	520	102	0.0463293	0.916667	5612	2928	1901	783	-1	-1	0.00908767	C18	Non_neurons	Oligo	Oligo_OPALIN
snATAC_C9FTD_F3_MotorCortex	CTCATGCGTCAGTGTT-1	motor cortex	C9-FTD	F3	M	63	5.908	543	771	78	0.0687043	1.6013	5611	2157	2484	970	-1	-1	0.00695063	C25	Non_neurons	OPC	OPC
snATAC_C9FTD_F3_MotorCortex	GAACTTGAGTGTCGCC-1	motor cortex	C9-FTD	F3	M	63	4.875	357	565	41	0.0504104	1.8175	5604	1989	2477	1138	-1	-1	0.0036581	C20	Inh_neurons	Inh_SST	Inh_level3_Mixed__Inh_SST_CDH12__C4
snATAC_C9FTD_F3_MotorCortex	TGCTTCGTCGCTCGGA-1	motor cortex	C9-FTD	F3	M	63	8.329	938	1160	43	0.10359	0.708575	5599	3277	1668	654	-1	-1	0.00383997	C27	Non_neurons	Astro	Astro_HPSE2
snATAC_C9FTD_F3_MotorCortex	GAGCATTTCCGTTTCG-1	motor cortex	C9-FTD	F3	M	63	9.399	1030	1085	50	0.0969269	0.973554	5597	2836	2025	736	-1	-1	0.00446668	C12	Non_neurons	Oligo	Oligo_OPALIN
snATAC_C9FTD_F3_MotorCortex	ACTTTCATCGGTCTAA-1	motor cortex	C9-FTD	F3	M	63	4.95	375	534	64	0.0477212	1.01549	5595	2776	2026	793	-1	-1	0.00571939	C12	Non_neurons	Oligo	Oligo_OPALIN
snATAC_C9FTD_F3_MotorCortex	CGCAATACACATCATG-1	motor cortex	C9-FTD	F3	M	63	4.7	534	808	54	0.0722719	0.596687	5590	3501	1474	615	-1	-1	0.00483005	C18	Non_neurons	Oligo	Oligo_OPALIN
snATAC_C9FTD_F3_MotorCortex	AACCTTTAGAGCTGTG-1	motor cortex	C9-FTD	F3	M	63	8.18	1388	1571	56	0.140594	0.807506	5587	3091	1881	615	-1	-1	0.00501163	C16	Non_neurons	Oligo	Oligo_OPALIN
snATAC_C9FTD_F3_MotorCortex	ACTAGGTTCGGTAGGA-1	motor cortex	C9-FTD	F3	M	63	7.191	552	695	85	0.0622648	1.69353	5581	2072	2495	1014	-1	-1	0.00761512	C19	Non_neurons	Oligo	Oligo_OPALIN
snATAC_C9FTD_F3_MotorCortex	GCTTTCGCAAGCGAAC-1	motor cortex	C9-FTD	F3	M	63	4.891	410	544	60	0.0487455	1.36943	5580	2355	2309	916	-1	-1	0.00537634	C18	Non_neurons	Oligo	Oligo_OPALIN
snATAC_C9FTD_F3_MotorCortex	ACCGGGTTCGGATAAA-1	motor cortex	C9-FTD	F3	M	63	4.564	378	541	82	0.0484854	0.689582	5579	3302	1596	681	-1	-1	0.00734899	C27	Non_neurons	Astro	Astro_HPSE2
snATAC_C9FTD_F3_MotorCortex	GCATTCCGTGAGTAAT-1	motor cortex	C9-FTD	F3	M	63	6.203	708	856	50	0.0767575	1.05453	5576	2714	2042	820	-1	-1	0.0044835	C12	Non_neurons	Oligo	Oligo_OPALIN
snATAC_C9FTD_F3_MotorCortex	GGGTTATTCCAGGGAA-1	motor cortex	C9-FTD	F3	M	63	4.663	332	528	66	0.0473458	1.41176	5576	2312	2477	787	-1	-1	0.00591822	C18	Non_neurons	Oligo	Oligo_OPALIN
snATAC_C9FTD_F3_MotorCortex	CATGCCTGTCATCAAC-1	motor cortex	C9-FTD	F3	M	63	4.863	415	530	59	0.0475592	0.694647	5572	3288	1738	546	-1	-1	0.00529433	C18	Non_neurons	Oligo	Oligo_OPALIN
snATAC_C9FTD_F3_MotorCortex	AGCCTCTTCCGTGCAG-1	motor cortex	C9-FTD	F3	M	63	5.731	628	794	44	0.0714286	1.09262	5558	2656	2042	860	-1	-1	0.00395826	C23	Inh_neurons	Inh_SST	Inh_level3_Mixed__Inh_SST_CDH12__C5
snATAC_C9FTD_F3_MotorCortex	TTACGTTAGCTGATTC-1	motor cortex	C9-FTD	F3	M	63	4.416	281	339	47	0.0305131	2.13488	5555	1772	2715	1068	-1	-1	0.00423042	C20	Exc_neurons	Exc_upper	Exc_level3_Mixed__Exc_L2_IT_CUX2_CCBE1__C3
snATAC_C9FTD_F3_MotorCortex	GCCTACTAGTGTTCCA-1	motor cortex	C9-FTD	F3	M	63	9.698	622	592	32	0.0533141	0.76422	5552	3147	1715	690	-1	-1	0.00288184	C19	Non_neurons	Oligo	Oligo_OPALIN
snATAC_C9FTD_F3_MotorCortex	GGTACCGCAATAGTGA-1	motor cortex	C9-FTD	F3	M	63	5.141	649	951	93	0.0856602	0.610386	5551	3447	1529	575	-1	-1	0.00837687	C27	Non_neurons	Astro	Astro_HPSE2
snATAC_C9FTD_F3_MotorCortex	TTGCGGGGTGTCTACA-1	motor cortex	C9-FTD	F3	M	63	6.781	339	451	103	0.040638	0.811623	5549	3063	1796	690	-1	-1	0.00928095	C20	Non_neurons	Oligo	Glia_level3_Mixed__Oligo_ENPP6__C20
snATAC_C9FTD_F3_MotorCortex	ATGTCTTCACTGTTAG-1	motor cortex	C9-FTD	F3	M	63	4.056	213	333	69	0.0300271	0.782385	5545	3111	1911	523	-1	-1	0.00622182	C18	Non_neurons	Oligo	Oligo_OPALIN
snATAC_C9FTD_F3_MotorCortex	GACTAGTCAGGTAACG-1	motor cortex	C9-FTD	F3	M	63	6.926	731	916	50	0.0826267	0.988877	5543	2787	2074	682	-1	-1	0.00451019	C18	Non_neurons	Oligo	Oligo_OPALIN
snATAC_C9FTD_F3_MotorCortex	TTGCAGAAGTCTAGAA-1	motor cortex	C9-FTD	F3	M	63	4.887	348	402	26	0.036262	0.996758	5543	2776	1836	931	-1	-1	0.0023453	C12	Non_neurons	Oligo	Oligo_OPALIN
snATAC_C9FTD_F3_MotorCortex	TGTTAGGTCCGATTGA-1	motor cortex	C9-FTD	F3	M	63	4.091	440	623	64	0.0563087	1.18397	5532	2533	2184	815	-1	-1	0.00578453	C18	Non_neurons	Oligo	Oligo_OPALIN
snATAC_C9FTD_F3_MotorCortex	GTAATCGGTGGTCGAA-1	motor cortex	C9-FTD	F3	M	63	4.012	156	277	120	0.0250633	0.93623	5526	2854	2100	572	-1	-1	0.0108578	C18	Non_neurons	Glia_level2_Mixed__VLMC__C2	Glia_level3_Mixed__VLMC_P2RY14__C2
snATAC_C9FTD_F3_MotorCortex	CACAACACATTATGGC-1	motor cortex	C9-FTD	F3	M	63	4.352	378	475	64	0.0430176	0.942646	5521	2842	1888	791	-1	-1	0.00579605	C18	Non_neurons	Oligo	Oligo_OPALIN
snATAC_C9FTD_F3_MotorCortex	CACCTTGTCCATCATT-1	motor cortex	C9-FTD	F3	M	63	5.213	466	708	56	0.0642818	0.809133	5507	3044	1792	671	-1	-1	0.00508444	C18	Non_neurons	Oligo	Oligo_OPALIN
snATAC_C9FTD_F3_MotorCortex	TAATTCCCACTGATAC-1	motor cortex	C9-FTD	F3	M	63	5.191	540	722	58	0.0655648	0.704116	5506	3231	1746	529	-1	-1	0.00526698	C18	Non_neurons	Oligo	Oligo_OPALIN
snATAC_C9FTD_F3_MotorCortex	AAACTCGGTGGTGGTA-1	motor cortex	C9-FTD	F3	M	63	4.002	289	422	50	0.0383636	0.782242	5500	3086	1878	536	-1	-1	0.00454545	C18	Non_neurons	Oligo	Oligo_OPALIN
snATAC_C9FTD_F3_MotorCortex	AACGAGGGTCTGTCCT-1	motor cortex	C9-FTD	F3	M	63	4.655	402	603	44	0.0549681	1.52649	5485	2171	2510	804	-1	-1	0.00401094	C8	Non_neurons	Astro	Astro_HPSE2
snATAC_C9FTD_F3_MotorCortex	GCAAAGGAGTGAGCTG-1	motor cortex	C9-FTD	F3	M	63	4.794	322	435	76	0.0396825	1.19679	5481	2495	2209	777	-1	-1	0.00693304	C20	Inh_neurons	Inh_SST	Inh_level3_Mixed__Inh_SST_CDH12__C5
snATAC_C9FTD_F3_MotorCortex	GCGCCAATCCTGAAAC-1	motor cortex	C9-FTD	F3	M	63	6.172	614	818	40	0.0746759	0.862292	5477	2941	1976	560	-1	-1	0.00365163	C4	Non_neurons	Micro	Micro
snATAC_C9FTD_F3_MotorCortex	CGCGCAATCCAGCACG-1	motor cortex	C9-FTD	F3	M	63	6.775	739	848	45	0.0775846	1.07637	5465	2632	2022	811	-1	-1	0.00411711	C12	Non_neurons	Oligo	Oligo_OPALIN
snATAC_C9FTD_F3_MotorCortex	GCTGCGAAGTGAAACT-1	motor cortex	C9-FTD	F3	M	63	4.132	386	560	53	0.0512539	0.784128	5463	3062	1761	640	-1	-1	0.00485081	C27	Non_neurons	Astro	Astro_HPSE2
snATAC_C9FTD_F3_MotorCortex	AACAGTCGTCAAATCC-1	motor cortex	C9-FTD	F3	M	63	5.551	328	432	46	0.0395532	1.2984	5461	2376	2317	768	-1	-1	0.00421168	C18	Non_neurons	Oligo	Oligo_OPALIN
snATAC_C9FTD_F3_MotorCortex	TCACTCGGTGCGCATC-1	motor cortex	C9-FTD	F3	M	63	4.926	306	419	62	0.0384686	2.75586	5446	1450	2584	1412	-1	-1	0.00569225	C18	Non_neurons	Oligo	Oligo_OPALIN
snATAC_C9FTD_F3_MotorCortex	AATGGAAGTTCCTATT-1	motor cortex	C9-FTD	F3	M	63	4.86	459	645	49	0.0593267	0.863558	5436	2917	1796	723	-1	-1	0.00450699	C12	Non_neurons	Oligo	Oligo_OPALIN
snATAC_C9FTD_F3_MotorCortex	AACAAAGCAAGCCTTA-1	motor cortex	C9-FTD	F3	M	63	4.13	317	414	82	0.0382342	0.940502	5414	2790	2171	453	-1	-1	0.00757296	C4	Non_neurons	Micro	Micro
snATAC_C9FTD_F3_MotorCortex	AACTGGTCAAGGACCA-1	motor cortex	C9-FTD	F3	M	63	10.884	1594	1737	42	0.160417	0.766971	5414	3064	1754	596	-1	-1	0.00387883	C12	Non_neurons	Oligo	Oligo_OPALIN
snATAC_C9FTD_F3_MotorCortex	GGAATCTGTCATCGTA-1	motor cortex	C9-FTD	F3	M	63	4.022	325	424	34	0.0391794	4.09031	5411	1063	2763	1585	-1	-1	0.00314175	C18	Exc_neurons	Exc_deep	Exc_L6_IT_THEMIS_LINC00299
snATAC_C9FTD_F3_MotorCortex	CAAAGCTTCGATAGCT-1	motor cortex	C9-FTD	F3	M	63	6.294	588	770	60	0.0713359	0.972588	5397	2736	1871	790	-1	-1	0.00555864	C18	Non_neurons	Oligo	Oligo_OPALIN
snATAC_C9FTD_F3_MotorCortex	AACTGGTTCTGGTACA-1	motor cortex	C9-FTD	F3	M	63	8.581	429	580	38	0.0537934	1.70768	5391	1991	2712	688	-1	-1	0.00352439	C25	Non_neurons	OPC	OPC
snATAC_C9FTD_F3_MotorCortex	AGCTATGTCCATCATT-1	motor cortex	C9-FTD	F3	M	63	5.591	559	735	52	0.0683721	1.25178	5375	2387	2109	879	-1	-1	0.00483721	C23	Exc_neurons	Exc_deep	Exc_L6_IT_THEMIS_LINC00299
snATAC_C9FTD_F3_MotorCortex	GACCAATGTAAAGGCC-1	motor cortex	C9-FTD	F3	M	63	5.712	450	642	48	0.0598881	2.14924	5360	1702	2499	1159	-1	-1	0.00447761	C20	Inh_neurons	Inh_level2_Mixed__Inh_LAMP5__C7	Inh_level3_Mixed__Inh_SST_CDH12__C7
snATAC_C9FTD_F3_MotorCortex	GCTGAGCTCACTACCC-1	motor cortex	C9-FTD	F3	M	63	6.738	558	711	54	0.0665232	0.873773	5344	2852	1820	672	-1	-1	0.0050524	C18	Non_neurons	Oligo	Oligo_OPALIN
snATAC_C9FTD_F3_MotorCortex	TAAGTGCTCTCCAACC-1	motor cortex	C9-FTD	F3	M	63	4.228	348	484	53	0.0454204	1.58015	5328	2065	2279	984	-1	-1	0.00497372	C20	Exc_neurons	Exc_upper	Exc_level3_Mixed__Exc_L2_IT_CUX2_CCBE1__C1
snATAC_C9FTD_F3_MotorCortex	AAAGGGCTCCACGGCA-1	motor cortex	C9-FTD	F3	M	63	5.159	409	699	50	0.0657944	1.2518	5312	2359	2143	810	-1	-1	0.00470633	C18	Non_neurons	Oligo	Oligo_OPALIN
snATAC_C9FTD_F3_MotorCortex	AGTGCCGGTTAAGTCC-1	motor cortex	C9-FTD	F3	M	63	7.176	453	601	64	0.0566981	1.36713	5300	2239	2335	726	-1	-1	0.00603774	C12	Non_neurons	Oligo	Oligo_OPALIN
snATAC_C9FTD_F3_MotorCortex	TTAGCGAGTTTGCGAT-1	motor cortex	C9-FTD	F3	M	63	4.125	250	348	31	0.0328488	1.47523	5297	2140	2142	1015	-1	-1	0.00292618	C4	Non_neurons	Oligo	Oligo_OPALIN
snATAC_C9FTD_F3_MotorCortex	GATGATCTCTGATCCC-1	motor cortex	C9-FTD	F3	M	63	6.006	458	546	69	0.0515581	0.992099	5295	2658	2016	621	-1	-1	0.00651558	C18	Non_neurons	Oligo	Oligo_OPALIN
snATAC_C9FTD_F3_MotorCortex	TCACTCGTCGAAGCCC-1	motor cortex	C9-FTD	F3	M	63	4.188	184	289	62	0.027326	1.72156	5288	1943	2405	940	-1	-1	0.00586233	C20	Exc_neurons	Exc_intermediate	Exc_level3_Mixed__Exc_L2-3_IT_RORB_PRSS12__C8
snATAC_C9FTD_F3_MotorCortex	GGGTGTCAGAAGAGTG-1	motor cortex	C9-FTD	F3	M	63	8.148	1041	1147	64	0.108576	0.887103	5282	2799	1779	704	-1	-1	0.00605831	C12	Non_neurons	Oligo	Oligo_OPALIN
snATAC_C9FTD_F3_MotorCortex	ACATGGTAGTGATATG-1	motor cortex	C9-FTD	F3	M	63	10.644	1591	1606	81	0.152227	0.73634	5275	3038	1681	556	-1	-1	0.00767773	C16	Non_neurons	Oligo	Oligo_OPALIN
snATAC_C9FTD_F3_MotorCortex	CTTAATCCATCTCACC-1	motor cortex	C9-FTD	F3	M	63	4.354	310	439	40	0.0416588	1.55034	5269	2066	2215	988	-1	-1	0.00379579	C20	Inh_neurons	Inh_SST	Inh_level3_Mixed__Inh_SST_CDH12__C5
snATAC_C9FTD_F3_MotorCortex	AGTGCCGGTAGAATAC-1	motor cortex	C9-FTD	F3	M	63	4.098	416	596	50	0.056568	0.768379	5268	2979	1568	721	-1	-1	0.00474563	C12	Non_neurons	Oligo	Oligo_OPALIN
snATAC_C9FTD_F3_MotorCortex	TTATGTCCATCCCAAA-1	motor cortex	C9-FTD	F3	M	63	4.003	188	321	45	0.0305656	1.48274	5251	2115	2177	959	-1	-1	0.0042849	C20	Inh_neurons	Inh_SST	Inh_level3_Mixed__Inh_SST_CDH12__C5
snATAC_C9FTD_F3_MotorCortex	CTGAATGCAAACCCTA-1	motor cortex	C9-FTD	F3	M	63	5.101	255	347	81	0.0330476	0.858407	5250	2825	1633	792	-1	-1	0.00771429	C9	Non_neurons	Astro	Glia_level3_Mixed__Astro_HPSE2__C19
snATAC_C9FTD_F3_MotorCortex	AAACGAAAGCAGTAGC-1	motor cortex	C9-FTD	F3	M	63	5.406	576	791	56	0.0755203	1.02045	5237	2592	1854	791	-1	-1	0.00534657	C18	Non_neurons	Oligo	Oligo_OPALIN
snATAC_C9FTD_F3_MotorCortex	AACTGGTAGGTCCTCG-1	motor cortex	C9-FTD	F3	M	63	4.024	189	308	52	0.0294399	1.07662	5231	2519	1973	739	-1	-1	0.00497037	C18	Non_neurons	Oligo	Oligo_OPALIN
snATAC_C9FTD_F3_MotorCortex	TCACCACGTCCAACCG-1	motor cortex	C9-FTD	F3	M	63	8.494	1081	1164	60	0.111452	0.829713	5222	2854	1653	715	-1	-1	0.00574493	C16	Non_neurons	Oligo	Oligo_OPALIN
snATAC_C9FTD_F3_MotorCortex	GCAACCGGTTGCCGCA-1	motor cortex	C9-FTD	F3	M	63	4.509	296	428	78	0.0409962	0.778535	5220	2935	1546	739	-1	-1	0.00747126	C26	Non_neurons	Astro	Astro_HPSE2
snATAC_C9FTD_F3_MotorCortex	AACTGTGTCACGATTG-1	motor cortex	C9-FTD	F3	M	63	4.606	321	546	63	0.0523089	1.10274	5219	2482	2037	700	-1	-1	0.00603564	C18	Non_neurons	Oligo	Oligo_OPALIN
snATAC_C9FTD_F3_MotorCortex	AGATAGAAGTTATGAG-1	motor cortex	C9-FTD	F3	M	63	4.03	291	431	98	0.0412993	1.09474	5218	2491	2003	724	-1	-1	0.00939057	C18	Non_neurons	Oligo	Oligo_OPALIN
snATAC_C9FTD_F3_MotorCortex	GTGTCCTCAGGACCTC-1	motor cortex	C9-FTD	F3	M	63	6.322	431	509	69	0.0489706	1.0788	5197	2500	1922	775	-1	-1	0.00663845	C12	Non_neurons	Oligo	Oligo_OPALIN
snATAC_C9FTD_F3_MotorCortex	AGTGCCGAGAATCAAC-1	motor cortex	C9-FTD	F3	M	63	6.411	586	842	52	0.0810707	1.24708	5193	2311	2069	813	-1	-1	0.00500674	C12	Non_neurons	Oligo	Oligo_OPALIN
snATAC_C9FTD_F3_MotorCortex	CTAGCGGTCGCTCTAC-1	motor cortex	C9-FTD	F3	M	63	4.886	496	704	48	0.0678227	0.734626	5190	2992	1614	584	-1	-1	0.00462428	C18	Non_neurons	Oligo	Oligo_OPALIN
snATAC_C9FTD_F3_MotorCortex	AGATAGAAGTGTTCCA-1	motor cortex	C9-FTD	F3	M	63	6.011	428	570	57	0.0549556	1.24989	5186	2305	2124	757	-1	-1	0.00549556	C18	Non_neurons	Oligo	Oligo_OPALIN
snATAC_C9FTD_F3_MotorCortex	CTCCCAAAGATTACGA-1	motor cortex	C9-FTD	F3	M	63	4.684	537	704	46	0.0680193	1.04223	5175	2534	1913	728	-1	-1	0.00444444	C18	Non_neurons	Oligo	Oligo_OPALIN
snATAC_C9FTD_F3_MotorCortex	TCAGTCCTCAATTGGC-1	motor cortex	C9-FTD	F3	M	63	12.052	1552	1598	56	0.154426	1.08209	5174	2485	1886	803	-1	-1	0.00541167	C12	Non_neurons	Oligo	Oligo_OPALIN
snATAC_C9FTD_F3_MotorCortex	AACATCGAGGCATGCA-1	motor cortex	C9-FTD	F3	M	63	4.372	329	518	62	0.0500773	1.22835	5172	2321	2137	714	-1	-1	0.00599381	C18	Non_neurons	Oligo	Oligo_OPALIN
snATAC_C9FTD_F3_MotorCortex	GCGTTGGTCATGTTCT-1	motor cortex	C9-FTD	F3	M	63	4.365	593	1007	78	0.0973888	0.663449	5170	3108	1495	567	-1	-1	0.00754352	C10	Non_neurons	Oligo	Oligo_OPALIN
snATAC_C9FTD_F3_MotorCortex	AATGGAACAAATAGTG-1	motor cortex	C9-FTD	F3	M	63	5.612	615	799	40	0.0773775	1.23024	5163	2315	2111	737	-1	-1	0.00387372	C12	Non_neurons	Oligo	Oligo_OPALIN
snATAC_C9FTD_F3_MotorCortex	GCCTACTGTGTGACCC-1	motor cortex	C9-FTD	F3	M	63	4.796	310	357	42	0.0346939	1.51221	5145	2048	2172	925	-1	-1	0.00408163	C20	Inh_neurons	Inh_SST	Inh_level3_Mixed__Inh_SST_CDH12__C5
snATAC_C9FTD_F3_MotorCortex	TAGCCGGAGTGAGCTG-1	motor cortex	C9-FTD	F3	M	63	4.799	412	531	50	0.0516839	1.49006	5137	2063	2318	756	-1	-1	0.00486665	C18	Non_neurons	Oligo	Oligo_OPALIN
snATAC_C9FTD_F3_MotorCortex	TGCTTTAGTTTGCCCT-1	motor cortex	C9-FTD	F3	M	63	4.848	426	621	50	0.060609	1.32758	5123	2201	2052	870	-1	-1	0.00487995	C20	Inh_neurons	Inh_SST	Inh_level3_Mixed__Inh_SST_CDH12__C5
snATAC_C9FTD_F3_MotorCortex	TGCTCGTGTAAACGGC-1	motor cortex	C9-FTD	F3	M	63	5.733	553	636	74	0.0620851	1.00548	5122	2554	1802	766	-1	-1	0.00722374	C18	Non_neurons	Oligo	Oligo_OPALIN
snATAC_C9FTD_F3_MotorCortex	CAGTGTATCTCATCCG-1	motor cortex	C9-FTD	F3	M	63	7.099	803	1041	54	0.102199	0.900373	5093	2680	1737	676	-1	-1	0.00530139	C12	Non_neurons	Oligo	Oligo_OPALIN
snATAC_C9FTD_F3_MotorCortex	AAGGAGCCATTGCCTC-1	motor cortex	C9-FTD	F3	M	63	4.607	221	282	56	0.0277614	1.1005	5079	2418	2024	637	-1	-1	0.0055129	C18	Inh_neurons	Inh_VIP	Inh_VIP_FLT1
snATAC_C9FTD_F3_MotorCortex	TGGTCAAAGGGAAGCG-1	motor cortex	C9-FTD	F3	M	63	5.872	344	423	51	0.0416995	2.9166	5072	1295	2507	1270	-1	-1	0.0050276	C20	Exc_neurons	Exc_intermediate	Exc_level3_Mixed__Exc_L2-3_IT_RORB_PRSS12__C8
snATAC_C9FTD_F3_MotorCortex	CTCTCAGTCGCATAAC-1	motor cortex	C9-FTD	F3	M	63	5.836	392	503	48	0.0496349	0.918591	5067	2641	1792	634	-1	-1	0.00473653	C18	Non_neurons	Oligo	Oligo_OPALIN
snATAC_C9FTD_F3_MotorCortex	CAGTGCGGTCACCCGA-1	motor cortex	C9-FTD	F3	M	63	8.482	801	922	32	0.0910527	1.08956	5063	2423	1839	801	-1	-1	0.00316018	C12	Non_neurons	Oligo	Oligo_OPALIN
snATAC_C9FTD_F3_MotorCortex	GGGAACAGTATGAAGT-1	motor cortex	C9-FTD	F3	M	63	7.826	498	558	78	0.0551166	0.908748	5062	2652	1783	627	-1	-1	0.00770446	C12	Non_neurons	Oligo	Oligo_OPALIN
snATAC_C9FTD_F3_MotorCortex	TACGCAAGTTAACCGT-1	motor cortex	C9-FTD	F3	M	63	6.382	564	782	45	0.0772575	0.776413	5061	2849	1599	613	-1	-1	0.00444576	C12	Non_neurons	Oligo	Oligo_OPALIN
snATAC_C9FTD_F3_MotorCortex	TGATCAGGTAACCGAG-1	motor cortex	C9-FTD	F3	M	63	9.681	1100	1224	52	0.120996	0.967328	5058	2571	1841	646	-1	-1	0.00514037	C12	Non_neurons	Oligo	Oligo_OPALIN
snATAC_C9FTD_F3_MotorCortex	TTCTAACAGAGAGTTT-1	motor cortex	C9-FTD	F3	M	63	4.543	273	475	54	0.0470297	1.34556	5050	2153	2010	887	-1	-1	0.00534653	C20	Exc_neurons	Exc_deep	Exc_L5-6_IT_THEMIS_SMYD1
snATAC_C9FTD_F3_MotorCortex	CTCACCACAGGTAACG-1	motor cortex	C9-FTD	F3	M	63	6.077	491	716	56	0.0709192	0.695667	5048	2977	1570	501	-1	-1	0.00554675	C4	Non_neurons	Micro	Micro
snATAC_C9FTD_F3_MotorCortex	TGATTTCCAAACGTTC-1	motor cortex	C9-FTD	F3	M	63	4.063	318	490	38	0.0485341	1.89118	5048	1746	2252	1050	-1	-1	0.00376387	C18	Non_neurons	Oligo	Oligo_OPALIN
snATAC_C9FTD_F3_MotorCortex	AAACTCGTCCATATCT-1	motor cortex	C9-FTD	F3	M	63	4.015	292	488	58	0.0484223	1.09522	5039	2405	2080	554	-1	-1	0.00575511	C18	Non_neurons	Oligo	Oligo_OPALIN
snATAC_C9FTD_F3_MotorCortex	GCATGATAGTCCGGAA-1	motor cortex	C9-FTD	F3	M	63	4.411	421	613	37	0.0608256	1.35688	5039	2138	2047	854	-1	-1	0.00367136	C20	Exc_neurons	Exc_deep	Exc_L6b_TLE4_MDFIC
snATAC_C9FTD_F3_MotorCortex	CCCTAGTCACGCGTTG-1	motor cortex	C9-FTD	F3	M	63	9.423	1123	1209	54	0.12006	0.809199	5035	2783	1637	615	-1	-1	0.00536246	C12	Non_neurons	Oligo	Oligo_OPALIN
snATAC_C9FTD_F3_MotorCortex	GTTCAAGCACAGCTTA-1	motor cortex	C9-FTD	F3	M	63	8.115	836	991	27	0.0985285	1.10067	5029	2394	1776	859	-1	-1	0.00268443	C12	Non_neurons	Oligo	Oligo_OPALIN
snATAC_C9FTD_F3_MotorCortex	GCTGAGCTCGGTCAGC-1	motor cortex	C9-FTD	F3	M	63	4.536	378	521	90	0.0518099	0.992866	5028	2523	1790	715	-1	-1	0.00894988	C26	Non_neurons	Astro	Astro_HPSE2
snATAC_C9FTD_F3_MotorCortex	TTCGATTGTATTCACG-1	motor cortex	C9-FTD	F3	M	63	5.192	312	363	55	0.0360979	1.47685	5028	2030	2209	789	-1	-1	0.00546937	C20	Exc_neurons	Exc_deep	Exc_L5-6_IT_THEMIS_SMYD1
snATAC_C9FTD_F3_MotorCortex	CGTAAACAGCGTCTGC-1	motor cortex	C9-FTD	F3	M	63	4.07	298	444	46	0.0442231	1.49503	5020	2012	2087	921	-1	-1	0.00458167	C20	Exc_neurons	Exc_deep	Exc_L6_CT_TLE4_SEMA5A
snATAC_C9FTD_F3_MotorCortex	CTAGGGCTCGACTATG-1	motor cortex	C9-FTD	F3	M	63	5.229	375	483	64	0.0481747	1.15613	5013	2325	2018	670	-1	-1	0.0063834	C18	Non_neurons	Oligo	Oligo_OPALIN
snATAC_C9FTD_F3_MotorCortex	AGTGCGCAGCTACGCC-1	motor cortex	C9-FTD	F3	M	63	4.316	534	709	53	0.0708292	0.846182	5005	2711	1561	733	-1	-1	0.00529471	C27	Non_neurons	Astro	Astro_HPSE2
snATAC_C9FTD_F3_MotorCortex	TTACGTTAGGCAAGCT-1	motor cortex	C9-FTD	F3	M	63	6.767	680	920	110	0.0920552	0.692177	4997	2953	1511	533	-1	-1	0.0110066	C18	Non_neurons	Oligo	Oligo_OPALIN
snATAC_C9FTD_F3_MotorCortex	CGTTCCAAGTATAGTG-1	motor cortex	C9-FTD	F3	M	63	6.465	382	480	40	0.048048	1.56023	4995	1951	2114	930	-1	-1	0.004004	C20	Inh_neurons	Inh_SST	Inh_level3_Mixed__Inh_PVALB_SCUBE3__C6
snATAC_C9FTD_F3_MotorCortex	CAGCTAACAAGAGATT-1	motor cortex	C9-FTD	F3	M	63	4.583	206	273	88	0.0276484	1.11525	4937	2334	2010	593	-1	-1	0.00891229	C18	Non_neurons	Oligo	Oligo_OPALIN
snATAC_C9FTD_F3_MotorCortex	CCATACCAGCTACGTT-1	motor cortex	C9-FTD	F3	M	63	4.773	323	456	49	0.0462006	0.815006	4935	2719	1625	591	-1	-1	0.00496454	C18	Non_neurons	Oligo	Glia_level3_Mixed__Oligo_ENPP6__C20
snATAC_C9FTD_F3_MotorCortex	GCATGATAGCCTGTAT-1	motor cortex	C9-FTD	F3	M	63	4.549	255	303	66	0.0307927	1.54132	4920	1936	2166	818	-1	-1	0.00670732	C20	Exc_neurons	Exc_intermediate	Exc_level3_Mixed__Exc_L2-3_IT_RORB_PRSS12__C8
snATAC_C9FTD_F3_MotorCortex	CTCTCGAAGCGCATTT-1	motor cortex	C9-FTD	F3	M	63	4.24	212	337	60	0.034437	1.07418	4893	2359	1891	643	-1	-1	0.00613121	C18	Non_neurons	Oligo	Oligo_OPALIN
snATAC_C9FTD_F3_MotorCortex	TAACGGTTCTTCAGAG-1	motor cortex	C9-FTD	F3	M	63	5.173	418	523	49	0.0534546	1.07552	4892	2357	1743	792	-1	-1	0.00500818	C20	Exc_neurons	Exc_deep	Exc_L5-6_IT_THEMIS_SMYD1
snATAC_C9FTD_F3_MotorCortex	AGATTCGTCCATTGTT-1	motor cortex	C9-FTD	F3	M	63	4.811	464	710	40	0.0725971	0.848073	4890	2646	1602	642	-1	-1	0.00408998	C12	Non_neurons	Oligo	Oligo_OPALIN
snATAC_C9FTD_F3_MotorCortex	GTGTCAAGTACCGGCT-1	motor cortex	C9-FTD	F3	M	63	5.396	357	440	18	0.0449898	1.4697	4890	1980	2107	803	-1	-1	0.00184049	C20	Inh_neurons	Inh_SST	Inh_level3_Mixed__Inh_SST_CDH12__C5
snATAC_C9FTD_F3_MotorCortex	GAAAGTACACAAACAA-1	motor cortex	C9-FTD	F3	M	63	4.075	284	369	42	0.0377764	1.12256	4884	2301	1895	688	-1	-1	0.00429975	C20	Exc_neurons	Exc_deep	Exc_L6_IT_THEMIS_LINC00299
snATAC_C9FTD_F3_MotorCortex	TTGCGGGGTCTTAGCA-1	motor cortex	C9-FTD	F3	M	63	4.282	173	248	48	0.0253942	1.63946	4883	1850	2252	781	-1	-1	0.00491501	C25	Non_neurons	Oligo	Oligo_OPALIN
snATAC_C9FTD_F3_MotorCortex	CCGCATTTCGCCACTT-1	motor cortex	C9-FTD	F3	M	63	4.13	317	474	28	0.0485556	0.852372	4881	2635	1532	714	-1	-1	0.00286826	C18	Non_neurons	Oligo	Oligo_OPALIN
snATAC_C9FTD_F3_MotorCortex	GTGACATGTAGACGCA-1	motor cortex	C9-FTD	F3	M	63	6.141	552	709	72	0.0726286	0.767838	4881	2761	1523	597	-1	-1	0.00737554	C12	Non_neurons	Oligo	Oligo_OPALIN
snATAC_C9FTD_F3_MotorCortex	GGGAACACACTGTTAG-1	motor cortex	C9-FTD	F3	M	63	4.096	242	358	39	0.0367707	1.49769	4868	1949	2181	738	-1	-1	0.00400575	C20	Exc_neurons	Exc_intermediate	Exc_level3_Mixed__Exc_L2-3_IT_RORB_PRSS12__C8
snATAC_C9FTD_F3_MotorCortex	CTTGCCACAAGGATGC-1	motor cortex	C9-FTD	F3	M	63	5.117	230	277	69	0.0284862	1.26456	4862	2147	1882	833	-1	-1	0.00709585	C26	Non_neurons	Astro	Astro_HPSE2
snATAC_C9FTD_F3_MotorCortex	AGCCTTCTCCCGGGTA-1	motor cortex	C9-FTD	F3	M	63	4.16	355	561	50	0.0577874	0.842125	4854	2635	1678	541	-1	-1	0.00515039	C4	Non_neurons	Micro	Micro
snATAC_C9FTD_F3_MotorCortex	ATTACTCGTCAGTGTT-1	motor cortex	C9-FTD	F3	M	63	6.233	469	550	108	0.0566777	0.605028	4852	3023	1381	448	-1	-1	0.0111294	C18	Non_neurons	Oligo	Glia_level3_Mixed__Oligo_ENPP6__C20
snATAC_C9FTD_F3_MotorCortex	GCGGAAAGTTCATTTC-1	motor cortex	C9-FTD	F3	M	63	5.77	169	221	69	0.0228353	1.33205	4839	2075	2120	644	-1	-1	0.00712957	C18	Non_neurons	Oligo	Oligo_OPALIN
snATAC_C9FTD_F3_MotorCortex	CGAGTTATCGCTCGGA-1	motor cortex	C9-FTD	F3	M	63	6.966	496	762	74	0.0787678	0.646919	4837	2937	1422	478	-1	-1	0.00764937	C4	Non_neurons	Micro	Micro
snATAC_C9FTD_F3_MotorCortex	ACCGGGTTCCCGAAGC-1	motor cortex	C9-FTD	F3	M	63	7.828	336	417	74	0.0431231	1.19473	4835	2203	1906	726	-1	-1	0.00765253	C18	Non_neurons	Oligo	Oligo_OPALIN
snATAC_C9FTD_F3_MotorCortex	CCGTACTTCCAGTTAG-1	motor cortex	C9-FTD	F3	M	63	9.387	1005	1067	47	0.110387	0.923965	4833	2512	1688	633	-1	-1	0.0048624	C18	Non_neurons	Oligo	Oligo_OPALIN
snATAC_C9FTD_F3_MotorCortex	TTAACGGGTAACGGAC-1	motor cortex	C9-FTD	F3	M	63	6.202	664	830	30	0.0859747	0.95346	4827	2471	1669	687	-1	-1	0.00310752	C27	Non_neurons	Astro	Astro_HPSE2
snATAC_C9FTD_F3_MotorCortex	TTCGCGTAGGATCCTT-1	motor cortex	C9-FTD	F3	M	63	5.713	251	340	48	0.035343	1.76914	4810	1737	2223	850	-1	-1	0.0049896	C20	Non_neurons	Glia_level2_Mixed__VLMC__C2	Glia_level3_Mixed__VLMC_P2RY14__C2
snATAC_C9FTD_F3_MotorCortex	GCCCAGAGTATGAAGT-1	motor cortex	C9-FTD	F3	M	63	6.343	567	657	54	0.0683663	1.55178	4805	1883	2163	759	-1	-1	0.00561915	C12	Non_neurons	Oligo	Oligo_OPALIN
snATAC_C9FTD_F3_MotorCortex	AGTGCCGGTGAAACAT-1	motor cortex	C9-FTD	F3	M	63	10.19	669	798	38	0.0833159	1.13604	4789	2242	1888	659	-1	-1	0.00396743	C12	Non_neurons	Oligo	Oligo_OPALIN
snATAC_C9FTD_F3_MotorCortex	CACAACATCCGTCAAA-1	motor cortex	C9-FTD	F3	M	63	5.152	549	797	34	0.0832985	0.707352	4784	2802	1373	609	-1	-1	0.00355351	C12	Non_neurons	Oligo	Oligo_OPALIN
snATAC_C9FTD_F3_MotorCortex	ACATGGTGTGGAAAGA-1	motor cortex	C9-FTD	F3	M	63	4.349	336	567	45	0.0592848	0.922026	4782	2488	1641	653	-1	-1	0.00470514	C18	Non_neurons	Oligo	Oligo_OPALIN
snATAC_C9FTD_F3_MotorCortex	GGGACCTGTCCATTGA-1	motor cortex	C9-FTD	F3	M	63	4.647	291	395	45	0.041422	1.35923	4768	2021	2009	738	-1	-1	0.00471896	C18	Non_neurons	Oligo	Oligo_OPALIN
snATAC_C9FTD_F3_MotorCortex	GCCATAAAGGTGAACC-1	motor cortex	C9-FTD	F3	M	63	4.664	252	303	50	0.0318344	1.44051	4759	1950	2035	774	-1	-1	0.0052532	C18	Non_neurons	Oligo	Oligo_OPALIN
snATAC_C9FTD_F3_MotorCortex	AGCTATGCAAGCTTTG-1	motor cortex	C9-FTD	F3	M	63	6.668	266	375	63	0.0394322	1.18721	4755	2174	2075	506	-1	-1	0.00662461	C18	Non_neurons	Oligo	Glia_level3_Mixed__Oligo_ENPP6__C20
snATAC_C9FTD_F3_MotorCortex	GTCGTAACAGTCAGAG-1	motor cortex	C9-FTD	F3	M	63	7.453	542	717	60	0.075426	0.837263	4753	2587	1745	421	-1	-1	0.0063118	C18	Non_neurons	Oligo	Oligo_OPALIN
snATAC_C9FTD_F3_MotorCortex	GTGTCCTTCCAGAATC-1	motor cortex	C9-FTD	F3	M	63	4.422	335	589	39	0.0619739	0.864992	4752	2548	1673	531	-1	-1	0.00410354	C18	Non_neurons	Oligo	Oligo_OPALIN
snATAC_C9FTD_F3_MotorCortex	CCAGAATTCAAGGCAG-1	motor cortex	C9-FTD	F3	M	63	6.002	391	469	67	0.049358	1.40801	4751	1973	2067	711	-1	-1	0.00705115	C18	Non_neurons	Oligo	Oligo_OPALIN
snATAC_C9FTD_F3_MotorCortex	GGTACCGAGTGTGTAA-1	motor cortex	C9-FTD	F3	M	63	4.101	292	452	46	0.0476391	0.872878	4744	2533	1582	629	-1	-1	0.00484823	C18	Non_neurons	Oligo	Oligo_OPALIN
snATAC_C9FTD_F3_MotorCortex	CTCACCATCCGCTATC-1	motor cortex	C9-FTD	F3	M	63	10.272	1136	1338	73	0.141617	0.739963	4724	2715	1524	485	-1	-1	0.0077265	C12	Non_neurons	Oligo	Oligo_OPALIN
snATAC_C9FTD_F3_MotorCortex	CATTCATAGTCTCCAA-1	motor cortex	C9-FTD	F3	M	63	6.509	309	328	44	0.0348195	1.46855	4710	1908	1952	850	-1	-1	0.00467091	C20	Exc_neurons	Exc_deep	Exc_L5-6_IT_THEMIS_SMYD1
snATAC_C9FTD_F3_MotorCortex	CACAGATGTAGTTTGC-1	motor cortex	C9-FTD	F3	M	63	6.85	422	533	58	0.0565938	1.04828	4709	2299	1650	760	-1	-1	0.00615842	C18	Non_neurons	Oligo	Oligo_OPALIN
snATAC_C9FTD_F3_MotorCortex	AAATGAGCAAAGGAAG-1	motor cortex	C9-FTD	F3	M	63	9.901	1160	1233	44	0.130947	0.476325	4708	3189	1127	392	-1	-1	0.0046729	C12	Non_neurons	Oligo	Oligo_OPALIN
snATAC_C9FTD_F3_MotorCortex	GTGCTGGGTGGACTGA-1	motor cortex	C9-FTD	F3	M	63	5.269	314	393	31	0.0417641	1.81063	4705	1674	2162	869	-1	-1	0.00329437	C20	Non_neurons	Glia_level2_Mixed__VLMC__C2	Glia_level3_Mixed__VLMC_P2RY14__C2
snATAC_C9FTD_F3_MotorCortex	GGTGCTGCATCATAGC-1	motor cortex	C9-FTD	F3	M	63	5.602	744	842	32	0.0895745	1.31641	4700	2029	1812	859	-1	-1	0.00340426	C12	Non_neurons	Oligo	Oligo_OPALIN
snATAC_C9FTD_F3_MotorCortex	TTTGGCCGTTGGCGAA-1	motor cortex	C9-FTD	F3	M	63	5.887	220	290	44	0.0308576	0.8751	4699	2506	1524	669	-1	-1	0.00468185	C18	Non_neurons	Oligo	Oligo_OPALIN
snATAC_C9FTD_F3_MotorCortex	TGGGTTACAGCGTGAA-1	motor cortex	C9-FTD	F3	M	63	7.576	746	987	52	0.105067	0.609664	4697	2918	1273	506	-1	-1	0.00553545	C4	Non_neurons	Micro	Micro
snATAC_C9FTD_F3_MotorCortex	GCACCTTGTCCGTGCA-1	motor cortex	C9-FTD	F3	M	63	4.043	245	433	56	0.0461227	0.661593	4694	2825	1274	595	-1	-1	0.00596506	C18	Non_neurons	Oligo	Oligo_OPALIN
snATAC_C9FTD_F3_MotorCortex	TCAAAGCCACAGTAGG-1	motor cortex	C9-FTD	F3	M	63	4.39	286	419	22	0.0446695	1.02068	4690	2321	1620	749	-1	-1	0.00234542	C18	Non_neurons	Oligo	Oligo_OPALIN
snATAC_C9FTD_F3_MotorCortex	AGCGATTCATGGTAAA-1	motor cortex	C9-FTD	F3	M	63	5.061	276	327	72	0.0348688	1.0387	4689	2300	1990	399	-1	-1	0.00767754	C4	Non_neurons	Micro	Micro
snATAC_C9FTD_F3_MotorCortex	GCCCGAAAGCTATCGT-1	motor cortex	C9-FTD	F3	M	63	6.449	482	620	40	0.0661404	1.81333	4687	1666	2112	909	-1	-1	0.00426712	C22	Exc_neurons	Exc_deep	Exc_L6_IT_THEMIS_LINC00299
snATAC_C9FTD_F3_MotorCortex	CGCTGGATCACAAGCT-1	motor cortex	C9-FTD	F3	M	63	6.764	386	507	83	0.0541782	1.09821	4679	2230	1833	616	-1	-1	0.00886942	C18	Non_neurons	Oligo	Oligo_OPALIN
snATAC_C9FTD_F3_MotorCortex	AACAAAGAGTTGAATG-1	motor cortex	C9-FTD	F3	M	63	5.484	468	622	46	0.0665098	0.825137	4676	2562	1427	687	-1	-1	0.00491873	C18	Non_neurons	Oligo	Oligo_OPALIN
snATAC_C9FTD_F3_MotorCortex	CGCTATCGTCTCGGGT-1	motor cortex	C9-FTD	F3	M	63	4.086	163	283	53	0.0302739	1.30246	4674	2030	1969	675	-1	-1	0.00566966	C18	Non_neurons	Oligo	Oligo_OPALIN
snATAC_C9FTD_F3_MotorCortex	GGCGAAATCAATTCCT-1	motor cortex	C9-FTD	F3	M	63	6.452	580	695	56	0.0745228	1.03092	4663	2296	1641	726	-1	-1	0.00600472	C9	Non_neurons	Oligo	Glia_level3_Mixed__Oligo_ENPP6__C20
snATAC_C9FTD_F3_MotorCortex	CAGTATGGTTGTGACT-1	motor cortex	C9-FTD	F3	M	63	4.113	513	723	49	0.0776418	0.965386	4656	2369	1619	668	-1	-1	0.00526203	C12	Non_neurons	Oligo	Oligo_OPALIN
snATAC_C9FTD_F3_MotorCortex	TACCTATTCTACATCT-1	motor cortex	C9-FTD	F3	M	63	6.563	517	567	68	0.0608892	0.866132	4656	2495	1638	523	-1	-1	0.00730241	C12	Non_neurons	Oligo	Oligo_OPALIN
snATAC_C9FTD_F3_MotorCortex	TTTGGTTAGTCGTACT-1	motor cortex	C9-FTD	F3	M	63	4.539	259	349	67	0.037624	0.836105	4638	2526	1478	634	-1	-1	0.00722294	C18	Non_neurons	Oligo	Oligo_OPALIN
snATAC_C9FTD_F3_MotorCortex	GCACCTTTCGTCAACA-1	motor cortex	C9-FTD	F3	M	63	4.499	259	381	36	0.0411092	1.00346	4634	2313	1699	622	-1	-1	0.00388433	C26	Non_neurons	Oligo	Oligo_OPALIN
snATAC_C9FTD_F3_MotorCortex	CACCTTGAGATTCCGT-1	motor cortex	C9-FTD	F3	M	63	4.52	226	321	72	0.0347628	1.35802	4617	1958	1993	666	-1	-1	0.00779727	C18	Non_neurons	Oligo	Oligo_OPALIN
snATAC_C9FTD_F3_MotorCortex	GCGCATGGTAGCATGG-1	motor cortex	C9-FTD	F3	M	63	7.023	649	691	34	0.074962	1.0153	4609	2287	1619	703	-1	-1	0.00368844	C12	Non_neurons	Oligo	Oligo_OPALIN
snATAC_C9FTD_F3_MotorCortex	ACTGCAACAAGACTAA-1	motor cortex	C9-FTD	F3	M	63	4.495	454	648	43	0.0703583	0.836857	4605	2507	1576	522	-1	-1	0.00466884	C12	Non_neurons	Oligo	Oligo_OPALIN
snATAC_C9FTD_F3_MotorCortex	GGGTTATCAGGACCTC-1	motor cortex	C9-FTD	F3	M	63	4.098	358	534	34	0.0581193	1.15377	4594	2133	1703	758	-1	-1	0.00370048	C18	Non_neurons	Oligo	Oligo_OPALIN
snATAC_C9FTD_F3_MotorCortex	TCGCAGGAGGCGTCCT-1	motor cortex	C9-FTD	F3	M	63	6.85	595	836	38	0.0910675	0.764028	4590	2602	1450	538	-1	-1	0.00413943	C12	Non_neurons	Oligo	Oligo_OPALIN
snATAC_C9FTD_F3_MotorCortex	GTCACAACACTCAAGT-1	motor cortex	C9-FTD	F3	M	63	7.081	708	888	26	0.0972192	0.980486	4567	2306	1637	624	-1	-1	0.00284651	C16	Non_neurons	Oligo	Oligo_OPALIN
snATAC_C9FTD_F3_MotorCortex	TGGAAGGTCTCTGCAC-1	motor cortex	C9-FTD	F3	M	63	9.702	926	1075	52	0.117899	1.12541	4559	2145	1763	651	-1	-1	0.00570301	C12	Non_neurons	Oligo	Oligo_OPALIN
snATAC_C9FTD_F3_MotorCortex	CCTGGGAAGTGAAACT-1	motor cortex	C9-FTD	F3	M	63	5.057	544	795	34	0.0872476	1.18408	4556	2086	1700	770	-1	-1	0.00373134	C12	Non_neurons	Oligo	Oligo_OPALIN
snATAC_C9FTD_F3_MotorCortex	TGGACATCACATTGCA-1	motor cortex	C9-FTD	F3	M	63	8.968	548	601	69	0.0660294	0.948202	4551	2336	1639	576	-1	-1	0.00758075	C18	Non_neurons	Oligo	Oligo_OPALIN
snATAC_C9FTD_F3_MotorCortex	GAACGTTAGAATCAGT-1	motor cortex	C9-FTD	F3	M	63	5.611	357	523	67	0.0575104	0.937367	4547	2347	1628	572	-1	-1	0.0073675	C18	Non_neurons	Oligo	Oligo_OPALIN
snATAC_C9FTD_F3_MotorCortex	GTAGTACCATTGTGAC-1	motor cortex	C9-FTD	F3	M	63	5.099	291	397	67	0.0436744	1.81948	4545	1612	2335	598	-1	-1	0.00737074	C18	Non_neurons	Oligo	Oligo_OPALIN
snATAC_C9FTD_F3_MotorCortex	GTCACTCTCTCATCCG-1	motor cortex	C9-FTD	F3	M	63	7.972	785	889	28	0.0978644	0.939368	4542	2342	1596	604	-1	-1	0.00308234	C12	Non_neurons	Oligo	Oligo_OPALIN
snATAC_C9FTD_F3_MotorCortex	CGCTATCCAAGACACG-1	motor cortex	C9-FTD	F3	M	63	7.981	532	704	56	0.077687	0.503817	4531	3013	1167	351	-1	-1	0.00617965	C4	Non_neurons	Micro	Micro
snATAC_C9FTD_F3_MotorCortex	AAAGATGCACTGGGCT-1	motor cortex	C9-FTD	F3	M	63	6.21	646	739	34	0.0816575	0.921444	4525	2355	1551	619	-1	-1	0.00375691	C18	Non_neurons	Oligo	Oligo_OPALIN
snATAC_C9FTD_F3_MotorCortex	TATGTTCTCGGTCTCT-1	motor cortex	C9-FTD	F3	M	63	7.217	718	821	48	0.0907182	0.627113	4525	2781	1276	468	-1	-1	0.00530387	C12	Non_neurons	Oligo	Oligo_OPALIN
snATAC_C9FTD_F3_MotorCortex	ATTCGTTAGGTTTCTG-1	motor cortex	C9-FTD	F3	M	63	5.756	311	392	54	0.0434301	1.21009	4513	2042	1825	646	-1	-1	0.00598272	C18	Non_neurons	Oligo	Oligo_OPALIN
snATAC_C9FTD_F3_MotorCortex	GCGATTATCCACCTAC-1	motor cortex	C9-FTD	F3	M	63	7.191	414	493	81	0.054717	0.750874	4505	2573	1512	420	-1	-1	0.00899001	C18	Non_neurons	Oligo	Oligo_OPALIN
snATAC_C9FTD_F3_MotorCortex	GGGCCATAGGAGAACA-1	motor cortex	C9-FTD	F3	M	63	4.187	203	245	52	0.0272222	1.10379	4500	2139	1740	621	-1	-1	0.00577778	C25	Non_neurons	OPC	OPC
snATAC_C9FTD_F3_MotorCortex	GAAACAAGTCCTATTT-1	motor cortex	C9-FTD	F3	M	63	6.792	367	456	46	0.0506892	0.808605	4498	2487	1512	499	-1	-1	0.00511338	C12	Non_neurons	Oligo	Oligo_OPALIN
snATAC_C9FTD_F3_MotorCortex	GTGGCGTCACGCGATC-1	motor cortex	C9-FTD	F3	M	63	4.62	329	438	49	0.0487316	1.14306	4494	2097	1573	824	-1	-1	0.00545171	C18	Non_neurons	Oligo	Oligo_OPALIN
snATAC_C9FTD_F3_MotorCortex	GTCACTCCATGCGACC-1	motor cortex	C9-FTD	F3	M	63	7.334	637	719	41	0.0800312	0.983223	4492	2265	1567	660	-1	-1	0.00456367	C12	Non_neurons	Oligo	Oligo_OPALIN
snATAC_C9FTD_F3_MotorCortex	GCTGTTCTCACTCCCA-1	motor cortex	C9-FTD	F3	M	63	4.934	304	476	70	0.0529949	0.745433	4491	2573	1456	462	-1	-1	0.00779336	C18	Non_neurons	Oligo	Oligo_OPALIN
snATAC_C9FTD_F3_MotorCortex	GCATGATGTAGATGAT-1	motor cortex	C9-FTD	F3	M	63	4.341	285	387	64	0.0431534	1.055	4484	2182	1789	513	-1	-1	0.00713649	C18	Non_neurons	Oligo	Oligo_OPALIN
snATAC_C9FTD_F3_MotorCortex	TTCGATTAGAAGAGTG-1	motor cortex	C9-FTD	F3	M	63	9.689	915	926	50	0.10351	0.862974	4473	2401	1491	581	-1	-1	0.00558909	C12	Non_neurons	Oligo	Oligo_OPALIN
snATAC_C9FTD_F3_MotorCortex	ACAATCGTCAAGAGAT-1	motor cortex	C9-FTD	F3	M	63	8.368	748	758	36	0.0848444	1.03415	4467	2196	1702	569	-1	-1	0.00402955	C12	Non_neurons	Oligo	Oligo_OPALIN
snATAC_C9FTD_F3_MotorCortex	AAGGAGCTCGCATAAC-1	motor cortex	C9-FTD	F3	M	63	5.231	391	666	56	0.0746135	0.591655	4463	2804	1152	507	-1	-1	0.00627381	C18	Non_neurons	Oligo	Oligo_OPALIN
snATAC_C9FTD_F3_MotorCortex	GGAACTTGTACCCACG-1	motor cortex	C9-FTD	F3	M	63	4.916	216	317	61	0.0355461	1.15723	4459	2067	1755	637	-1	-1	0.0068401	C18	Non_neurons	Oligo	Oligo_OPALIN
snATAC_C9FTD_F3_MotorCortex	TCAATTCCATTACCTT-1	motor cortex	C9-FTD	F3	M	63	4.127	223	289	46	0.0324136	1.25722	4458	1975	1906	577	-1	-1	0.00515926	C18	Non_neurons	Oligo	Oligo_OPALIN
snATAC_C9FTD_F3_MotorCortex	TAGGAGGAGTCTGCTA-1	motor cortex	C9-FTD	F3	M	63	4.468	273	364	43	0.0408897	1.67167	4451	1666	1929	856	-1	-1	0.00483038	C20	Exc_neurons	Exc_deep	Exc_L6_IT_THEMIS_LINC00299
snATAC_C9FTD_F3_MotorCortex	GCGAGAATCAATTCCT-1	motor cortex	C9-FTD	F3	M	63	5.529	215	334	74	0.0375534	1.09369	4447	2124	1695	628	-1	-1	0.00832022	C18	Non_neurons	Oligo	Oligo_OPALIN
snATAC_C9FTD_F3_MotorCortex	TTGTTGTAGAGCAGCT-1	motor cortex	C9-FTD	F3	M	63	8.526	775	836	60	0.0941441	0.883751	4440	2357	1575	508	-1	-1	0.00675676	C12	Non_neurons	Oligo	Oligo_OPALIN
snATAC_C9FTD_F3_MotorCortex	AACCGATGTCACCCGA-1	motor cortex	C9-FTD	F3	M	63	7.507	762	871	31	0.0984181	0.999548	4425	2213	1526	686	-1	-1	0.00350282	C12	Non_neurons	Oligo	Oligo_OPALIN
snATAC_C9FTD_F3_MotorCortex	GCGGAAAAGCCCATGC-1	motor cortex	C9-FTD	F3	M	63	4.95	300	386	62	0.0436652	1.05009	4420	2156	1710	554	-1	-1	0.00701357	C18	Non_neurons	Oligo	Oligo_OPALIN
snATAC_C9FTD_F3_MotorCortex	GAACCGCGTAGTTTGC-1	motor cortex	C9-FTD	F3	M	63	6.461	571	775	47	0.0877094	0.888034	4418	2340	1523	555	-1	-1	0.00531915	C12	Non_neurons	Oligo	Oligo_OPALIN
snATAC_C9FTD_F3_MotorCortex	GCAAAGGCACCAAGGA-1	motor cortex	C9-FTD	F3	M	63	4.612	354	501	44	0.0568285	1.33598	4408	1887	1851	670	-1	-1	0.00499093	C18	Non_neurons	Oligo	Oligo_OPALIN
snATAC_C9FTD_F3_MotorCortex	TAGCATGAGCTATCGT-1	motor cortex	C9-FTD	F3	M	63	4.044	241	330	48	0.0374659	0.796818	4404	2451	1444	509	-1	-1	0.00544959	C8	Non_neurons	Oligo	Oligo_OPALIN
snATAC_C9FTD_F3_MotorCortex	GCATTGATCCAATCCC-1	motor cortex	C9-FTD	F3	M	63	6.281	498	659	66	0.0749034	0.705039	4399	2580	1358	461	-1	-1	0.0075017	C18	Non_neurons	Oligo	Oligo_OPALIN
snATAC_C9FTD_F3_MotorCortex	TACAGCAAGTACGCGA-1	motor cortex	C9-FTD	F3	M	63	4.764	166	221	58	0.0251823	1.35155	4388	1866	1965	557	-1	-1	0.00660893	C6	Non_neurons	Oligo	Oligo_OPALIN
snATAC_C9FTD_F3_MotorCortex	GTAATCGAGCCATCAT-1	motor cortex	C9-FTD	F3	M	63	9.062	897	1084	38	0.123575	0.704625	4386	2573	1294	519	-1	-1	0.00433197	C12	Non_neurons	Oligo	Oligo_OPALIN
snATAC_C9FTD_F3_MotorCortex	GTAATCGCAGACCTGC-1	motor cortex	C9-FTD	F3	M	63	4.324	214	356	79	0.0405929	0.861996	4385	2355	1484	546	-1	-1	0.00900798	C18	Non_neurons	Oligo	Oligo_OPALIN
snATAC_C9FTD_F3_MotorCortex	CACATGAGTTGGAGGT-1	motor cortex	C9-FTD	F3	M	63	7.744	571	665	32	0.0758959	2.18618	4381	1375	2018	988	-1	-1	0.00365213	C10	Non_neurons	Oligo	Oligo_OPALIN
snATAC_C9FTD_F3_MotorCortex	TACTCGCCATCATAGC-1	motor cortex	C9-FTD	F3	M	63	4.392	224	250	50	0.0285323	1.45434	4381	1785	2066	530	-1	-1	0.00570646	C18	Non_neurons	Oligo	Oligo_OPALIN
snATAC_C9FTD_F3_MotorCortex	TGGTCCTAGTGCACAG-1	motor cortex	C9-FTD	F3	M	63	4.423	306	411	26	0.0469714	1.21856	4375	1972	1775	628	-1	-1	0.00297143	C18	Non_neurons	Oligo	Oligo_OPALIN
snATAC_C9FTD_F3_MotorCortex	CAGCTGGCAGTATCTG-1	motor cortex	C9-FTD	F3	M	63	9.412	846	938	23	0.107274	0.666159	4372	2624	1276	472	-1	-1	0.00263038	C12	Non_neurons	Oligo	Oligo_OPALIN
snATAC_C9FTD_F3_MotorCortex	AGCTGATGTCGTAGTT-1	motor cortex	C9-FTD	F3	M	63	5.4	559	797	46	0.0912317	0.645818	4368	2654	1269	445	-1	-1	0.00526557	C4	Non_neurons	Micro	Micro
snATAC_C9FTD_F3_MotorCortex	GCTCGAGAGATTAGAC-1	motor cortex	C9-FTD	F3	M	63	7.087	272	372	56	0.0426312	0.802893	4363	2420	1533	410	-1	-1	0.0064176	C4	Non_neurons	Micro	Micro
snATAC_C9FTD_F3_MotorCortex	GGCGTTGAGTATACGA-1	motor cortex	C9-FTD	F3	M	63	5.701	380	468	63	0.0537807	1.15396	4351	2020	1708	623	-1	-1	0.00723972	C18	Non_neurons	Oligo	Oligo_OPALIN
snATAC_C9FTD_F3_MotorCortex	GAAGTCTAGGGTTCCC-1	motor cortex	C9-FTD	F3	M	63	4.051	178	262	59	0.0301219	0.656131	4349	2626	1250	473	-1	-1	0.00678317	C4	Non_neurons	Micro	Micro
snATAC_C9FTD_F3_MotorCortex	GTCACCTGTTGAATAG-1	motor cortex	C9-FTD	F3	M	63	5.569	180	274	85	0.0315305	1.17904	4345	1994	1863	488	-1	-1	0.00978136	C18	Non_neurons	Oligo	Oligo_OPALIN
snATAC_C9FTD_F3_MotorCortex	CTTAATCGTCATAGCT-1	motor cortex	C9-FTD	F3	M	63	4.942	307	558	68	0.0643599	0.819899	4335	2382	1360	593	-1	-1	0.00784314	C18	Non_neurons	Oligo	Glia_level3_Mixed__Oligo_ENPP6__C20
snATAC_C9FTD_F3_MotorCortex	TAGCTTTGTTCCTATT-1	motor cortex	C9-FTD	F3	M	63	6.514	500	614	42	0.0708189	0.836086	4335	2361	1336	638	-1	-1	0.00484429	C18	Non_neurons	Oligo	Oligo_OPALIN
snATAC_C9FTD_F3_MotorCortex	GTAATCGTCGATATGC-1	motor cortex	C9-FTD	F3	M	63	8.786	843	903	38	0.104297	1.04778	4329	2114	1619	596	-1	-1	0.004389	C12	Non_neurons	Oligo	Oligo_OPALIN
snATAC_C9FTD_F3_MotorCortex	TACTAGGCACAGCCAC-1	motor cortex	C9-FTD	F3	M	63	4.019	138	180	16	0.0208044	2.05508	4326	1416	1998	912	-1	-1	0.00184928	C20	Inh_neurons	Inh_SST	Inh_level3_Mixed__Inh_SST_CDH12__C5
snATAC_C9FTD_F3_MotorCortex	GCGATTAAGTATGCTC-1	motor cortex	C9-FTD	F3	M	63	4.108	417	715	31	0.0827738	1.67762	4319	1613	1960	746	-1	-1	0.00358879	C12	Non_neurons	Oligo	Oligo_OPALIN
snATAC_C9FTD_F3_MotorCortex	CTCACCAGTGCATTGT-1	motor cortex	C9-FTD	F3	M	63	5.073	456	653	37	0.0756137	0.626978	4318	2654	1175	489	-1	-1	0.00428439	C27	Non_neurons	Astro	Astro_HPSE2
snATAC_C9FTD_F3_MotorCortex	AAAGGGCGTGCACTTA-1	motor cortex	C9-FTD	F3	M	63	7.393	392	456	54	0.0529494	0.995366	4306	2158	1576	572	-1	-1	0.00627032	C18	Non_neurons	Oligo	Oligo_OPALIN
snATAC_C9FTD_F3_MotorCortex	TGCCTGTTCTCTATCA-1	motor cortex	C9-FTD	F3	M	63	8.47	432	523	40	0.060814	0.91793	4300	2242	1526	532	-1	-1	0.00465116	C18	Non_neurons	Oligo	Oligo_OPALIN
snATAC_C9FTD_F3_MotorCortex	GCCAGCATCGCAGATT-1	motor cortex	C9-FTD	F3	M	63	5.991	236	330	43	0.0384078	0.941256	4296	2213	1589	494	-1	-1	0.00500466	C4	Non_neurons	Micro	Micro
snATAC_C9FTD_F3_MotorCortex	GCTCACTTCTTAATCC-1	motor cortex	C9-FTD	F3	M	63	5.329	148	235	58	0.0273574	1.53842	4295	1692	2063	540	-1	-1	0.00675204	C18	Non_neurons	Oligo	Oligo_OPALIN
snATAC_C9FTD_F3_MotorCortex	CGTGGCACAATGATGA-1	motor cortex	C9-FTD	F3	M	63	4.684	246	366	48	0.042797	1.97151	4276	1439	1763	1074	-1	-1	0.00561272	C20	Non_neurons	Glia_level2_Mixed__VLMC__C2	Glia_level3_Mixed__VLMC_P2RY14__C2
snATAC_C9FTD_F3_MotorCortex	TTGCAGAAGTCACGCC-1	motor cortex	C9-FTD	F3	M	63	4.072	218	248	21	0.0290194	3.41426	4273	968	2095	1210	-1	-1	0.00245729	C20	Inh_neurons	Inh_SST	Inh_level3_Mixed__Inh_SST_CDH12__C5
snATAC_C9FTD_F3_MotorCortex	TCCAGAAGTATCACAC-1	motor cortex	C9-FTD	F3	M	63	8.911	549	680	42	0.0796066	1.32752	4271	1835	1648	788	-1	-1	0.00491688	C20	Inh_neurons	Inh_SST	Inh_level3_Mixed__Inh_PVALB_SCUBE3__C6
snATAC_C9FTD_F3_MotorCortex	GCGGAAAAGTCCCGCA-1	motor cortex	C9-FTD	F3	M	63	7.485	378	478	76	0.056077	1.17449	4262	1960	1785	517	-1	-1	0.008916	C18	Non_neurons	Oligo	Oligo_OPALIN
snATAC_C9FTD_F3_MotorCortex	TGCATGAAGATGCGAC-1	motor cortex	C9-FTD	F3	M	63	6.159	423	564	46	0.0664781	0.993421	4242	2128	1444	670	-1	-1	0.00542197	C18	Non_neurons	Oligo	Oligo_OPALIN
snATAC_C9FTD_F3_MotorCortex	AACTGGTTCTTGGCCT-1	motor cortex	C9-FTD	F3	M	63	8.53	952	1076	40	0.127067	0.761231	4234	2404	1269	561	-1	-1	0.00472367	C12	Non_neurons	Oligo	Oligo_OPALIN
snATAC_C9FTD_F3_MotorCortex	TACATTCGTGGATTCT-1	motor cortex	C9-FTD	F3	M	63	5.977	495	654	38	0.0772867	0.821352	4231	2323	1385	523	-1	-1	0.00449066	C12	Non_neurons	Oligo	Oligo_OPALIN
snATAC_C9FTD_F3_MotorCortex	CACAACAAGGAAGAAC-1	motor cortex	C9-FTD	F3	M	63	4.422	134	264	39	0.0312204	2.34494	4228	1264	2011	953	-1	-1	0.00461211	C20	Exc_neurons	Exc_upper	Exc_level3_Mixed__Exc_L2_IT_CUX2_CCBE1__C1
snATAC_C9FTD_F3_MotorCortex	TTAGCGAAGACCTATC-1	motor cortex	C9-FTD	F3	M	63	8.973	938	1013	47	0.119825	1.14351	4227	1972	1670	585	-1	-1	0.0055595	C12	Non_neurons	Oligo	Oligo_OPALIN
snATAC_C9FTD_F3_MotorCortex	ATTGTCTGTTTAGAAG-1	motor cortex	C9-FTD	F3	M	63	14.546	1168	1186	46	0.140322	0.491705	4226	2833	1056	337	-1	-1	0.0054425	C27	Non_neurons	Astro	Astro_HPSE2
snATAC_C9FTD_F3_MotorCortex	CTCTAGCCAGTTAAAG-1	motor cortex	C9-FTD	F3	M	63	4.133	215	338	45	0.040133	2.08047	4211	1367	1974	870	-1	-1	0.00534315	C20	Exc_neurons	Exc_intermediate	Exc_level3_Mixed__Exc_L2-3_IT_RORB_PRSS12__C8
snATAC_C9FTD_F3_MotorCortex	GTGATCAGTAAGTGCG-1	motor cortex	C9-FTD	F3	M	63	4.919	231	334	27	0.0397052	1.34187	4206	1796	1784	626	-1	-1	0.0032097	C25	Non_neurons	OPC	OPC
snATAC_C9FTD_F3_MotorCortex	GTGACATGTGTCCCAG-1	motor cortex	C9-FTD	F3	M	63	5.891	238	314	35	0.0374344	2.38226	4194	1240	2235	719	-1	-1	0.00417263	C20	Inh_neurons	Inh_VIP	Inh_VIP_FLT1
snATAC_C9FTD_F3_MotorCortex	CCTGCTATCCACGAGC-1	motor cortex	C9-FTD	F3	M	63	4.089	159	205	22	0.0245098	1.49374	4182	1677	1728	777	-1	-1	0.00263032	C20	Inh_neurons	Inh_SST	Inh_level3_Mixed__Inh_SST_CDH12__C5
snATAC_C9FTD_F3_MotorCortex	AAACTGCTCTGGCTAA-1	motor cortex	C9-FTD	F3	M	63	7.315	713	828	28	0.0990431	0.802501	4180	2319	1348	513	-1	-1	0.00334928	C12	Non_neurons	Oligo	Oligo_OPALIN
snATAC_C9FTD_F3_MotorCortex	CTCTACGTCATGCTTT-1	motor cortex	C9-FTD	F3	M	63	4.676	196	244	94	0.0292426	1.10601	4172	1981	1619	572	-1	-1	0.0112656	C18	Non_neurons	Oligo	Oligo_OPALIN
snATAC_C9FTD_F3_MotorCortex	TTCGTTATCACCGCGA-1	motor cortex	C9-FTD	F3	M	63	4.837	425	592	62	0.0711026	0.657245	4163	2512	1230	421	-1	-1	0.00744655	C4	Non_neurons	Micro	Micro
snATAC_C9FTD_F3_MotorCortex	GCCAGCATCTGAGTCA-1	motor cortex	C9-FTD	F3	M	63	6.649	507	569	35	0.0683566	1.403	4162	1732	1711	719	-1	-1	0.00420471	C20	Inh_neurons	Inh_level2_Mixed__Inh_LAMP5__C7	Inh_level3_Mixed__Inh_SST_CDH12__C7
snATAC_C9FTD_F3_MotorCortex	AGCCCGACATCCCGGA-1	motor cortex	C9-FTD	F3	M	63	4.034	165	220	73	0.0264614	0.664798	4157	2497	1132	528	-1	-1	0.00878037	C18	Non_neurons	Oligo	Oligo_OPALIN
snATAC_C9FTD_F3_MotorCortex	AAAGGGCGTAAGCCTT-1	motor cortex	C9-FTD	F3	M	63	4.413	283	432	42	0.0524145	0.845499	4121	2233	1431	457	-1	-1	0.00509585	C18	Non_neurons	Oligo	Oligo_OPALIN
snATAC_C9FTD_F3_MotorCortex	CTAGCGGGTAGAGAGA-1	motor cortex	C9-FTD	F3	M	63	4.658	207	272	58	0.0330257	1.36395	4118	1742	1814	562	-1	-1	0.00704225	C18	Non_neurons	Oligo	Oligo_OPALIN
snATAC_C9FTD_F3_MotorCortex	CCTCCCTCAGCAAACG-1	motor cortex	C9-FTD	F3	M	63	4.145	180	264	75	0.0320778	1.12992	4115	1932	1767	416	-1	-1	0.009113	C18	Non_neurons	Oligo	Oligo_OPALIN
snATAC_C9FTD_F3_MotorCortex	GTGCTGGTCCCTAAAG-1	motor cortex	C9-FTD	F3	M	63	4.253	262	498	79	0.0605692	0.500913	4111	2739	1030	342	-1	-1	0.00960837	C18	Non_neurons	Oligo	Oligo_OPALIN
snATAC_C9FTD_F3_MotorCortex	CTGGCAGCAAACCCTA-1	motor cortex	C9-FTD	F3	M	63	4.438	195	277	44	0.0337147	1.30398	4108	1783	1646	679	-1	-1	0.0053554	C20	Inh_neurons	Inh_SST	Inh_level3_Mixed__Inh_SST_CDH12__C5
snATAC_C9FTD_F3_MotorCortex	TTTGGTTCACAGCCAC-1	motor cortex	C9-FTD	F3	M	63	4.04	204	312	48	0.0379747	1.05709	4108	1997	1413	698	-1	-1	0.00584226	C20	Inh_neurons	Inh_level2_Mixed__Inh_LAMP5__C7	Inh_level3_Mixed__Inh_SST_CDH12__C7
snATAC_C9FTD_F3_MotorCortex	TTACGTTGTTAACCAC-1	motor cortex	C9-FTD	F3	M	63	6.945	733	891	40	0.108526	0.72479	4105	2380	1295	430	-1	-1	0.00487211	C18	Non_neurons	Oligo	Oligo_OPALIN
snATAC_C9FTD_F3_MotorCortex	TCTAGTTCAGACTAAA-1	motor cortex	C9-FTD	F3	M	63	4.233	233	325	64	0.0396341	1.33618	4100	1755	1708	637	-1	-1	0.00780488	C18	Non_neurons	Oligo	Oligo_OPALIN
snATAC_C9FTD_F3_MotorCortex	GAGCGCTTCAGTTGAC-1	motor cortex	C9-FTD	F3	M	63	7.975	584	681	26	0.0831908	1.05989	4093	1987	1518	588	-1	-1	0.00317615	C12	Non_neurons	Oligo	Oligo_OPALIN
snATAC_C9FTD_F3_MotorCortex	TTGTTCATCGTTGTTT-1	motor cortex	C9-FTD	F3	M	63	5.018	299	363	52	0.0444308	1.49847	4085	1635	1779	671	-1	-1	0.00636475	C20	Inh_neurons	Inh_level2_Mixed__Inh_LAMP5__C7	Inh_level3_Mixed__Inh_SST_CDH12__C7
snATAC_C9FTD_F3_MotorCortex	GAGGTCCCACTACACA-1	motor cortex	C9-FTD	F3	M	63	8.638	506	584	46	0.0715686	1.66319	4080	1532	1984	564	-1	-1	0.00563725	C18	Non_neurons	Oligo	Oligo_OPALIN
snATAC_C9FTD_F3_MotorCortex	TTGAGTGAGCTGCCAC-1	motor cortex	C9-FTD	F3	M	63	4.013	77	143	54	0.0175288	1.11347	4079	1930	1365	784	-1	-1	0.00661927	C20	Exc_neurons	Exc_deep	Exc_L6_CT_TLE4_SEMA5A
snATAC_C9FTD_F3_MotorCortex	CGGACCAGTTCCTATT-1	motor cortex	C9-FTD	F3	M	63	8.354	810	960	44	0.11782	1.13522	4074	1908	1538	628	-1	-1	0.0054001	C16	Non_neurons	Oligo	Oligo_OPALIN
snATAC_C9FTD_F3_MotorCortex	GACCAATTCGTGAGTT-1	motor cortex	C9-FTD	F3	M	63	4.125	125	205	54	0.0251595	1.20455	4074	1848	1738	488	-1	-1	0.00662739	C18	Non_neurons	Oligo	Oligo_OPALIN
snATAC_C9FTD_F3_MotorCortex	AGGCCCAGTTGGCTTA-1	motor cortex	C9-FTD	F3	M	63	4.104	257	375	52	0.0460575	0.919378	4071	2121	1479	471	-1	-1	0.00638664	C18	Non_neurons	Oligo	Oligo_OPALIN
snATAC_C9FTD_F3_MotorCortex	CGAGTTAAGCCTATAC-1	motor cortex	C9-FTD	F3	M	63	9.263	552	677	46	0.0834566	0.675341	4056	2421	1217	418	-1	-1	0.00567061	C18	Non_neurons	Oligo	Oligo_OPALIN
snATAC_C9FTD_F3_MotorCortex	GCAGATTGTTTGTGAC-1	motor cortex	C9-FTD	F3	M	63	6.027	420	527	44	0.06511	0.635812	4047	2474	1089	484	-1	-1	0.00543613	C27	Non_neurons	Astro	Astro_HPSE2
snATAC_C9FTD_F3_MotorCortex	TGATCAGGTGCACTTA-1	motor cortex	C9-FTD	F3	M	63	8.957	294	387	94	0.0478723	0.843137	4042	2193	1434	415	-1	-1	0.0116279	C18	Non_neurons	Oligo	Oligo_OPALIN
snATAC_C9FTD_F3_MotorCortex	TTACCCGGTAGAGAGA-1	motor cortex	C9-FTD	F3	M	63	8.785	803	822	54	0.101707	1.09595	4041	1928	1493	620	-1	-1	0.00668151	C12	Non_neurons	Oligo	Oligo_OPALIN
snATAC_C9FTD_F3_MotorCortex	AGCCTCTTCACAAGCT-1	motor cortex	C9-FTD	F3	M	63	4.081	169	262	44	0.032474	0.91457	4034	2107	1535	392	-1	-1	0.00545364	C18	Non_neurons	Oligo	Oligo_OPALIN
snATAC_C9FTD_F3_MotorCortex	AGCCTCTAGCTAGTTC-1	motor cortex	C9-FTD	F3	M	63	4.644	197	259	84	0.03215	1.89368	4028	1392	2017	619	-1	-1	0.010427	C18	Non_neurons	Glia_level2_Mixed__VLMC__C2	Glia_level3_Mixed__VLMC_P2RY14__C2
snATAC_C9FTD_F3_MotorCortex	TTTGAGGGTGGATTCT-1	motor cortex	C9-FTD	F3	M	63	10.076	921	1051	36	0.130494	0.767003	4027	2279	1318	430	-1	-1	0.00446983	C12	Non_neurons	Oligo	Oligo_OPALIN
snATAC_C9FTD_F3_MotorCortex	TCCGACTTCGACTATG-1	motor cortex	C9-FTD	F3	M	63	5.041	168	334	36	0.0416459	1.22531	4010	1802	1547	661	-1	-1	0.00448878	C20	Exc_neurons	Exc_deep	Exc_L6_CT_TLE4_SEMA5A
snATAC_C9FTD_F3_MotorCortex	CTTGAAGAGGCCTCTG-1	motor cortex	C9-FTD	F3	M	63	4.925	286	388	37	0.0486337	1.27423	3989	1754	1631	604	-1	-1	0.00463775	C18	Non_neurons	Oligo	Oligo_OPALIN
snATAC_C9FTD_F3_MotorCortex	GCCTAGGGTGCTTCCT-1	motor cortex	C9-FTD	F3	M	63	5.681	482	527	30	0.0660898	0.779116	3987	2241	1205	541	-1	-1	0.00376223	C19	Non_neurons	Oligo	Oligo_OPALIN
snATAC_C9FTD_F3_MotorCortex	GCATTCCAGAGCTGTG-1	motor cortex	C9-FTD	F3	M	63	9.716	736	802	30	0.100779	1.04576	3979	1945	1482	552	-1	-1	0.00376979	C25	Non_neurons	OPC	OPC
snATAC_C9FTD_F3_MotorCortex	TTCATTGCAAACAGTA-1	motor cortex	C9-FTD	F3	M	63	8.732	829	969	36	0.121887	1.20711	3975	1801	1571	603	-1	-1	0.0045283	C12	Non_neurons	Oligo	Oligo_OPALIN
snATAC_C9FTD_F3_MotorCortex	ATCCCTGAGTGTCCCG-1	motor cortex	C9-FTD	F3	M	63	4.728	425	614	37	0.0776822	0.933464	3952	2044	1351	557	-1	-1	0.00468117	C12	Non_neurons	Oligo	Oligo_OPALIN
snATAC_C9FTD_F3_MotorCortex	AACAAAGGTGGACCAA-1	motor cortex	C9-FTD	F3	M	63	4.481	267	438	34	0.0555415	0.830548	3943	2154	1376	413	-1	-1	0.00431144	C18	Non_neurons	Oligo	Oligo_OPALIN
snATAC_C9FTD_F3_MotorCortex	ATGTCTTTCTTGGCCT-1	motor cortex	C9-FTD	F3	M	63	8.023	786	939	45	0.119072	0.692275	3943	2330	1158	455	-1	-1	0.00570631	C12	Non_neurons	Oligo	Oligo_OPALIN
snATAC_C9FTD_F3_MotorCortex	CAACGGCGTGATGCGA-1	motor cortex	C9-FTD	F3	M	63	7.109	718	885	38	0.11231	0.921014	3940	2051	1372	517	-1	-1	0.00482234	C12	Non_neurons	Oligo	Oligo_OPALIN
snATAC_C9FTD_F3_MotorCortex	CATTCCGTCCCGTAGG-1	motor cortex	C9-FTD	F3	M	63	6.281	406	477	51	0.0605637	1.44141	3938	1613	1603	722	-1	-1	0.00647537	C20	Inh_neurons	Inh_level2_Mixed__Inh_LAMP5__C7	Inh_level3_Mixed__Inh_SST_CDH12__C7
snATAC_C9FTD_F3_MotorCortex	AGGCGTCTCTGTGTGA-1	motor cortex	C9-FTD	F3	M	63	6.266	617	831	31	0.105564	0.72028	3936	2288	1289	359	-1	-1	0.00393801	C18	Non_neurons	Oligo	Oligo_OPALIN
snATAC_C9FTD_F3_MotorCortex	GGTACCGGTACGGTTT-1	motor cortex	C9-FTD	F3	M	63	7.715	374	425	35	0.0540025	1.10879	3935	1866	1538	531	-1	-1	0.00444727	C18	Non_neurons	Oligo	Oligo_OPALIN
snATAC_C9FTD_F3_MotorCortex	AGCGTGCCAGCGTGAA-1	motor cortex	C9-FTD	F3	M	63	6.702	616	847	50	0.108008	0.954636	3921	2006	1381	534	-1	-1	0.00637592	C12	Non_neurons	Oligo	Oligo_OPALIN
snATAC_C9FTD_F3_MotorCortex	CTTGAAGGTAGTACAA-1	motor cortex	C9-FTD	F3	M	63	6.064	343	434	34	0.0553713	1.06046	3919	1902	1430	587	-1	-1	0.00433784	C18	Non_neurons	Oligo	Oligo_OPALIN
snATAC_C9FTD_F3_MotorCortex	TTTGCGCGTTGCAGAG-1	motor cortex	C9-FTD	F3	M	63	5.068	302	461	46	0.0588761	0.825175	3915	2145	1304	466	-1	-1	0.00587484	C18	Non_neurons	Oligo	Oligo_OPALIN
snATAC_C9FTD_F3_MotorCortex	TCAAGCACAGGCTACC-1	motor cortex	C9-FTD	F3	M	63	6.282	552	615	59	0.0785842	0.887603	3913	2073	1281	559	-1	-1	0.00753897	C12	Non_neurons	Oligo	Oligo_OPALIN
snATAC_C9FTD_F3_MotorCortex	AACGAGGCATCATGTG-1	motor cortex	C9-FTD	F3	M	63	4.578	363	507	40	0.0649002	0.942317	3906	2011	1333	562	-1	-1	0.00512033	C19	Non_neurons	Oligo	Oligo_OPALIN
snATAC_C9FTD_F3_MotorCortex	TGAATCGAGTAGTCGG-1	motor cortex	C9-FTD	F3	M	63	6.205	329	434	56	0.0556125	0.836235	3902	2125	1333	444	-1	-1	0.00717581	C19	Non_neurons	Oligo	Oligo_OPALIN
snATAC_C9FTD_F3_MotorCortex	TCGGGACAGCGTTAGG-1	motor cortex	C9-FTD	F3	M	63	6.278	298	413	42	0.0529351	1.03495	3901	1917	1394	590	-1	-1	0.00538324	C18	Non_neurons	Oligo	Oligo_OPALIN
snATAC_C9FTD_F3_MotorCortex	CACATGATCCATACGA-1	motor cortex	C9-FTD	F3	M	63	6.916	461	662	57	0.0848936	0.802589	3899	2163	1213	523	-1	-1	0.00730957	C18	Non_neurons	Oligo	Oligo_OPALIN
snATAC_C9FTD_F3_MotorCortex	GGCGTTGGTCGCTACG-1	motor cortex	C9-FTD	F3	M	63	12.213	1141	1239	38	0.15905	0.888943	3895	2062	1274	559	-1	-1	0.00487805	C19	Non_neurons	Oligo	Oligo_OPALIN
snATAC_C9FTD_F3_MotorCortex	TCAATTCAGGTAAGCC-1	motor cortex	C9-FTD	F3	M	63	8.086	539	621	27	0.0797381	0.990798	3894	1956	1458	480	-1	-1	0.00346687	C4	Non_neurons	Micro	Micro
snATAC_C9FTD_F3_MotorCortex	TTCGCGTGTGGTACTT-1	motor cortex	C9-FTD	F3	M	63	4.558	145	187	50	0.0240484	2.00929	3888	1292	2083	513	-1	-1	0.00643004	C18	Non_neurons	Oligo	Oligo_OPALIN
snATAC_C9FTD_F3_MotorCortex	AGTCAACTCCTCATTA-1	motor cortex	C9-FTD	F3	M	63	6.567	461	606	44	0.0779923	0.832547	3885	2120	1319	446	-1	-1	0.00566281	C12	Non_neurons	Oligo	Oligo_OPALIN
snATAC_C9FTD_F3_MotorCortex	ACTGCAAGTAGGGTCA-1	motor cortex	C9-FTD	F3	M	63	8.101	495	545	52	0.070232	0.924603	3880	2016	1356	508	-1	-1	0.00670103	C18	Non_neurons	Oligo	Oligo_OPALIN
snATAC_C9FTD_F3_MotorCortex	CCTATTACACACATTG-1	motor cortex	C9-FTD	F3	M	63	4.719	143	226	32	0.0291312	1.86696	3879	1353	1746	780	-1	-1	0.00412477	C20	Inh_neurons	Inh_level2_Mixed__Inh_LAMP5__C7	Inh_level3_Mixed__Inh_SST_CDH12__C7
snATAC_C9FTD_F3_MotorCortex	CCTAAAGCATCATCGA-1	motor cortex	C9-FTD	F3	M	63	4.809	408	548	36	0.0708926	0.670268	3865	2314	1115	436	-1	-1	0.00465718	C18	Non_neurons	Oligo	Oligo_OPALIN
snATAC_C9FTD_F3_MotorCortex	ACAGACTCATAGCCAT-1	motor cortex	C9-FTD	F3	M	63	9.5	355	451	68	0.0583592	0.924303	3864	2008	1416	440	-1	-1	0.00879917	C18	Non_neurons	Oligo	Oligo_OPALIN
snATAC_C9FTD_F3_MotorCortex	GCGCCAAAGTCACGCC-1	motor cortex	C9-FTD	F3	M	63	4.529	215	314	36	0.0406315	1.93394	3864	1317	1766	781	-1	-1	0.00465839	C20	Inh_neurons	Inh_SST	Inh_level3_Mixed__Inh_SST_CDH12__C5
snATAC_C9FTD_F3_MotorCortex	GTAGGAGTCCTAGAGT-1	motor cortex	C9-FTD	F3	M	63	4.853	397	493	40	0.0639595	0.709091	3854	2255	1111	488	-1	-1	0.00518941	C18	Non_neurons	Oligo	Oligo_OPALIN
snATAC_C9FTD_F3_MotorCortex	CGCAATAGTTTCACCC-1	motor cortex	C9-FTD	F3	M	63	8.211	651	807	50	0.104724	0.800467	3853	2140	1255	458	-1	-1	0.00648845	C12	Non_neurons	Oligo	Oligo_OPALIN
snATAC_C9FTD_F3_MotorCortex	GAGGCTCTCATGTTCT-1	motor cortex	C9-FTD	F3	M	63	4.026	305	361	66	0.0469319	0.829686	3846	2102	1262	482	-1	-1	0.00858034	C18	Non_neurons	Oligo	Oligo_OPALIN
snATAC_C9FTD_F3_MotorCortex	GCGTTGGCAGGTAGCA-1	motor cortex	C9-FTD	F3	M	63	4.374	296	441	38	0.057392	0.881489	3842	2042	1264	536	-1	-1	0.00494534	C18	Non_neurons	Oligo	Oligo_OPALIN
snATAC_C9FTD_F3_MotorCortex	GGCATTAAGGGAAGCG-1	motor cortex	C9-FTD	F3	M	63	4.504	207	305	47	0.0399215	1.33354	3820	1637	1740	443	-1	-1	0.00615183	C18	Non_neurons	Oligo	Oligo_OPALIN
snATAC_C9FTD_F3_MotorCortex	ACTGCAATCACTAGCA-1	motor cortex	C9-FTD	F3	M	63	6.619	361	462	63	0.0605822	1.24031	3813	1702	1618	493	-1	-1	0.00826121	C19	Non_neurons	Oligo	Oligo_OPALIN
snATAC_C9FTD_F3_MotorCortex	GGTACCGCAATTGGCT-1	motor cortex	C9-FTD	F3	M	63	5.26	348	447	25	0.058646	0.896964	3811	2009	1280	522	-1	-1	0.00327998	C18	Non_neurons	Oligo	Oligo_OPALIN
snATAC_C9FTD_F3_MotorCortex	GAAAGTAGTGCATTCA-1	motor cortex	C9-FTD	F3	M	63	7.235	285	308	66	0.0406225	0.70229	3791	2227	1187	377	-1	-1	0.00870483	C18	Non_neurons	Oligo	Oligo_OPALIN
snATAC_C9FTD_F3_MotorCortex	GTCACGGTCTACTTTG-1	motor cortex	C9-FTD	F3	M	63	4.239	152	226	38	0.0299417	1.08624	3774	1809	1498	467	-1	-1	0.00503445	C18	Non_neurons	Oligo	Oligo_OPALIN
snATAC_C9FTD_F3_MotorCortex	GGTTGCGAGCGAGCTA-1	motor cortex	C9-FTD	F3	M	63	10.268	923	1078	32	0.142857	1.08684	3773	1808	1430	535	-1	-1	0.00424066	C12	Non_neurons	Oligo	Oligo_OPALIN
snATAC_C9FTD_F3_MotorCortex	TCTCAGCGTTCTCGAA-1	motor cortex	C9-FTD	F3	M	63	4.518	324	436	40	0.057779	1.16094	3773	1746	1481	546	-1	-1	0.00530082	C18	Non_neurons	Oligo	Oligo_OPALIN
snATAC_C9FTD_F3_MotorCortex	TAGCTTTGTGGACTGA-1	motor cortex	C9-FTD	F3	M	63	4.424	277	353	34	0.0467922	1.21362	3772	1704	1477	591	-1	-1	0.00450689	C20	Exc_neurons	Exc_deep	Exc_L6_IT_THEMIS_LINC00299
snATAC_C9FTD_F3_MotorCortex	GAAAGTAAGAACCATA-1	motor cortex	C9-FTD	F3	M	63	4.02	268	425	38	0.056381	1.0506	3769	1838	1383	548	-1	-1	0.00504112	C18	Non_neurons	Oligo	Oligo_OPALIN
snATAC_C9FTD_F3_MotorCortex	GCAGATTGTGCAGACA-1	motor cortex	C9-FTD	F3	M	63	4.37	256	366	40	0.048554	1.57798	3769	1462	1640	667	-1	-1	0.00530645	C18	Non_neurons	Oligo	Oligo_OPALIN
snATAC_C9FTD_F3_MotorCortex	AAACTCGCACAATAAG-1	motor cortex	C9-FTD	F3	M	63	5.184	233	367	32	0.0487513	0.88012	3764	2002	1284	478	-1	-1	0.0042508	C18	Non_neurons	Oligo	Oligo_OPALIN
snATAC_C9FTD_F3_MotorCortex	TAGGTGTTCGAACACT-1	motor cortex	C9-FTD	F3	M	63	4.637	192	275	53	0.0365789	0.778987	3759	2113	1282	364	-1	-1	0.00704975	C18	Non_neurons	Oligo	Oligo_OPALIN
snATAC_C9FTD_F3_MotorCortex	GCGCATGGTTGGCTTA-1	motor cortex	C9-FTD	F3	M	63	8.437	392	426	55	0.0570128	0.768939	3736	2112	1259	365	-1	-1	0.00736081	C18	Non_neurons	Oligo	Oligo_OPALIN
snATAC_C9FTD_F3_MotorCortex	ACCATCCAGACCCTAT-1	motor cortex	C9-FTD	F3	M	63	6.569	554	777	64	0.104492	0.800484	3718	2065	1238	415	-1	-1	0.00860678	C12	Non_neurons	Oligo	Oligo_OPALIN
snATAC_C9FTD_F3_MotorCortex	GTAGACTTCGAGGCTC-1	motor cortex	C9-FTD	F3	M	63	8.147	720	814	34	0.109526	1.60406	3716	1427	1542	747	-1	-1	0.00457481	C27	Non_neurons	Astro	Astro_HPSE2
snATAC_C9FTD_F3_MotorCortex	AGATTCGTCTGAACGT-1	motor cortex	C9-FTD	F3	M	63	9.009	687	799	54	0.107856	0.770554	3704	2092	1281	331	-1	-1	0.00728942	C18	Non_neurons	Oligo	Oligo_OPALIN
snATAC_C9FTD_F3_MotorCortex	GCCAGCACAGCAACCC-1	motor cortex	C9-FTD	F3	M	63	4.581	155	219	40	0.0296346	0.992988	3695	1854	1347	494	-1	-1	0.00541272	C18	Non_neurons	Oligo	Oligo_OPALIN
snATAC_C9FTD_F3_MotorCortex	ATGTCTTGTTGAATAG-1	motor cortex	C9-FTD	F3	M	63	9.711	510	584	50	0.0791328	0.757143	3690	2100	1202	388	-1	-1	0.00677507	C18	Non_neurons	Oligo	Oligo_OPALIN
snATAC_C9FTD_F3_MotorCortex	ATGTCTTGTTGGTAAA-1	motor cortex	C9-FTD	F3	M	63	9.329	424	520	40	0.0706138	1.29123	3682	1607	1468	607	-1	-1	0.00543183	C3	Inh_neurons	Inh_VIP	Inh_VIP_FLT1
snATAC_C9FTD_F3_MotorCortex	GGAACCCTCCTTCGAC-1	motor cortex	C9-FTD	F3	M	63	5.687	247	503	58	0.0684726	0.647085	3673	2230	1024	419	-1	-1	0.00789545	C18	Non_neurons	Oligo	Oligo_OPALIN
snATAC_C9FTD_F3_MotorCortex	GCTTGCTGTAGTAACA-1	motor cortex	C9-FTD	F3	M	63	4.331	304	406	45	0.0552983	1.08936	3671	1757	1367	547	-1	-1	0.00612912	C12	Non_neurons	Oligo	Oligo_OPALIN
snATAC_C9FTD_F3_MotorCortex	TATCTGTAGGTAGGAA-1	motor cortex	C9-FTD	F3	M	63	4.156	212	306	29	0.041678	1.4215	3671	1516	1675	480	-1	-1	0.00394988	C18	Non_neurons	Oligo	Oligo_OPALIN
snATAC_C9FTD_F3_MotorCortex	ACAGAAACACTAAACC-1	motor cortex	C9-FTD	F3	M	63	6.139	341	467	47	0.0638153	0.860193	3659	1967	1228	464	-1	-1	0.00642252	C18	Non_neurons	Oligo	Oligo_OPALIN
snATAC_C9FTD_F3_MotorCortex	TGGGTTAAGGTAGGCT-1	motor cortex	C9-FTD	F3	M	63	10.445	749	833	31	0.113829	1.43123	3659	1505	1491	663	-1	-1	0.00423613	C27	Non_neurons	Astro	Astro_HPSE2
snATAC_C9FTD_F3_MotorCortex	CTCTCGACAAAGCTGG-1	motor cortex	C9-FTD	F3	M	63	4.637	96	190	46	0.0259776	1.65192	3657	1379	1752	526	-1	-1	0.00628931	C18	Non_neurons	Oligo	Oligo_OPALIN
snATAC_C9FTD_F3_MotorCortex	TGACTCCAGCAACTGG-1	motor cortex	C9-FTD	F3	M	63	5.069	256	397	55	0.0543092	0.865748	3655	1959	1300	396	-1	-1	0.00752394	C18	Non_neurons	Oligo	Oligo_OPALIN
snATAC_C9FTD_F3_MotorCortex	GGACACCCAGTTAAAG-1	motor cortex	C9-FTD	F3	M	63	5.634	202	276	44	0.0377772	1.06735	3653	1767	1479	407	-1	-1	0.00602245	C18	Non_neurons	Oligo	Oligo_OPALIN
snATAC_C9FTD_F3_MotorCortex	GCTCCTAAGCTTACCA-1	motor cortex	C9-FTD	F3	M	63	5.366	271	387	48	0.0530282	0.748443	3649	2087	1186	376	-1	-1	0.00657714	C18	Non_neurons	Oligo	Oligo_OPALIN
snATAC_C9FTD_F3_MotorCortex	GGTGAAGAGCTAGCAG-1	motor cortex	C9-FTD	F3	M	63	6.53	465	506	55	0.0694483	1.07578	3643	1755	1382	506	-1	-1	0.00754872	C18	Non_neurons	Oligo	Oligo_OPALIN
snATAC_C9FTD_F3_MotorCortex	TATTGCTAGAGCACTG-1	motor cortex	C9-FTD	F3	M	63	4.334	116	161	32	0.0220972	1.56549	3643	1420	1748	475	-1	-1	0.00439198	C18	Non_neurons	Oligo	Oligo_OPALIN
snATAC_C9FTD_F3_MotorCortex	AACCTTTGTCCTTCAC-1	motor cortex	C9-FTD	F3	M	63	5.826	406	519	40	0.0712912	0.841173	3640	1977	1146	517	-1	-1	0.00549451	C18	Non_neurons	Oligo	Oligo_OPALIN
snATAC_C9FTD_F3_MotorCortex	ATAGTCGCACAACGGA-1	motor cortex	C9-FTD	F3	M	63	4.894	262	357	50	0.0490385	1.12121	3640	1716	1507	417	-1	-1	0.00686813	C18	Non_neurons	Oligo	Oligo_OPALIN
snATAC_C9FTD_F3_MotorCortex	CTCTAGCCAAGTCCTA-1	motor cortex	C9-FTD	F3	M	63	5.45	278	345	42	0.0474031	1.00939	3639	1811	1299	529	-1	-1	0.00577082	C19	Exc_neurons	Exc_deep	Exc_L6_IT_THEMIS_LINC00299
snATAC_C9FTD_F3_MotorCortex	CCACGTTAGCTCCGGT-1	motor cortex	C9-FTD	F3	M	63	4.05	225	283	42	0.039013	1.97052	3627	1221	1523	883	-1	-1	0.00578991	C20	Non_neurons	Oligo	Glia_level3_Mixed__Oligo_ENPP6__C20
snATAC_C9FTD_F3_MotorCortex	CGTGGCAAGAAGCCGT-1	motor cortex	C9-FTD	F3	M	63	10.774	963	1080	36	0.149543	0.750364	3611	2063	1081	467	-1	-1	0.00498477	C12	Non_neurons	Oligo	Oligo_OPALIN
snATAC_C9FTD_F3_MotorCortex	TCACTCGAGTCGAGCA-1	motor cortex	C9-FTD	F3	M	63	7.636	590	744	30	0.103104	0.905969	3608	1893	1173	542	-1	-1	0.00415743	C27	Non_neurons	Astro	Glia_level3_Mixed__Astro_HPSE2__C19
snATAC_C9FTD_F3_MotorCortex	TAGGAGGCAGGATGTG-1	motor cortex	C9-FTD	F3	M	63	5.31	488	608	33	0.0843976	0.925174	3602	1871	1260	471	-1	-1	0.00458079	C18	Non_neurons	Oligo	Oligo_OPALIN
snATAC_C9FTD_F3_MotorCortex	TTTGGCCTCGATAGCT-1	motor cortex	C9-FTD	F3	M	63	4.44	148	198	46	0.0275153	1.19123	3598	1642	1742	214	-1	-1	0.00639244	C20	Non_neurons	Micro	Micro
snATAC_C9FTD_F3_MotorCortex	GCGGTGTCAATAGCGG-1	motor cortex	C9-FTD	F3	M	63	4.427	237	292	40	0.0406233	1.2323	3594	1610	1505	479	-1	-1	0.00556483	C18	Non_neurons	Oligo	Oligo_OPALIN
snATAC_C9FTD_F3_MotorCortex	GGCACGTAGCGATACG-1	motor cortex	C9-FTD	F3	M	63	5.468	243	339	43	0.0472145	1.0644	3590	1739	1391	460	-1	-1	0.00598886	C18	Non_neurons	Oligo	Oligo_OPALIN
snATAC_C9FTD_F3_MotorCortex	GACCTTCTCACTTACT-1	motor cortex	C9-FTD	F3	M	63	5.139	340	430	34	0.0602747	0.704252	3567	2093	1136	338	-1	-1	0.00476591	C18	Non_neurons	Oligo	Oligo_OPALIN
snATAC_C9FTD_F3_MotorCortex	GATTGACGTATGCTAC-1	motor cortex	C9-FTD	F3	M	63	6.152	233	299	44	0.041959	0.771755	3563	2011	1125	427	-1	-1	0.00617457	C18	Non_neurons	Oligo	Oligo_OPALIN
snATAC_C9FTD_F3_MotorCortex	AGTCAACAGTGAGTGC-1	motor cortex	C9-FTD	F3	M	63	6.546	519	681	22	0.0955924	1.51022	3562	1419	1460	683	-1	-1	0.00308815	C12	Non_neurons	Oligo	Oligo_OPALIN
snATAC_C9FTD_F3_MotorCortex	CCTTAATGTTAACCAC-1	motor cortex	C9-FTD	F3	M	63	6.184	634	712	28	0.100028	0.750615	3559	2033	1136	390	-1	-1	0.00393369	C19	Non_neurons	Oligo	Oligo_OPALIN
snATAC_C9FTD_F3_MotorCortex	TTCATCACACACACAT-1	motor cortex	C9-FTD	F3	M	63	8.022	397	449	36	0.0630795	0.983835	3559	1794	1383	382	-1	-1	0.0050576	C18	Non_neurons	Oligo	Oligo_OPALIN
snATAC_C9FTD_F3_MotorCortex	AACAGTCCATGCCCTT-1	motor cortex	C9-FTD	F3	M	63	6.05	498	640	26	0.0900141	0.943685	3555	1829	1233	493	-1	-1	0.00365682	C18	Non_neurons	Oligo	Oligo_OPALIN
snATAC_C9FTD_F3_MotorCortex	GTGGATTAGTCGTACT-1	motor cortex	C9-FTD	F3	M	63	5.772	309	391	20	0.0551325	0.752842	3546	2023	1219	304	-1	-1	0.00282008	C4	Non_neurons	Micro	Micro
snATAC_C9FTD_F3_MotorCortex	CCTCCCTCAAACCTAC-1	motor cortex	C9-FTD	F3	M	63	5.978	483	552	40	0.0779221	1.0823	3542	1701	1326	515	-1	-1	0.00564653	C12	Non_neurons	Oligo	Oligo_OPALIN
snATAC_C9FTD_F3_MotorCortex	CCGTACTGTCCACCAG-1	motor cortex	C9-FTD	F3	M	63	4.943	322	491	46	0.0694484	0.910811	3535	1850	1264	421	-1	-1	0.00650636	C18	Non_neurons	Oligo	Oligo_OPALIN
snATAC_C9FTD_F3_MotorCortex	CGCTATCGTACGTAAA-1	motor cortex	C9-FTD	F3	M	63	4.586	132	196	24	0.0277463	1.21165	3532	1597	1420	515	-1	-1	0.00339751	C20	Inh_neurons	Inh_SST	Inh_level3_Mixed__Inh_SST_CDH12__C5
snATAC_C9FTD_F3_MotorCortex	TGAATCGTCTCTTCTC-1	motor cortex	C9-FTD	F3	M	63	4.423	373	537	34	0.0760193	1.24254	3532	1575	1391	566	-1	-1	0.00481314	C18	Non_neurons	Oligo	Oligo_OPALIN
snATAC_C9FTD_F3_MotorCortex	TGTAGCACATGGAGGT-1	motor cortex	C9-FTD	F3	M	63	7.799	575	611	24	0.0866421	0.759481	3526	2004	1081	441	-1	-1	0.00340329	C12	Non_neurons	Oligo	Oligo_OPALIN
snATAC_C9FTD_F3_MotorCortex	GTAGACTAGAGAGTTT-1	motor cortex	C9-FTD	F3	M	63	5.59	446	655	30	0.0930927	1.16759	3518	1623	1346	549	-1	-1	0.00426379	C18	Non_neurons	Oligo	Oligo_OPALIN
snATAC_C9FTD_F3_MotorCortex	ACAATCGAGTTACCAC-1	motor cortex	C9-FTD	F3	M	63	7.782	503	611	28	0.086938	0.960938	3514	1792	1243	479	-1	-1	0.00398406	C12	Non_neurons	Oligo	Oligo_OPALIN
snATAC_C9FTD_F3_MotorCortex	GAGACTTGTTTCGACA-1	motor cortex	C9-FTD	F3	M	63	5.362	417	515	27	0.0734455	0.668729	3506	2101	990	415	-1	-1	0.00385054	C14	Non_neurons	Oligo	Oligo_OPALIN
snATAC_C9FTD_F3_MotorCortex	GCCAGACTCGCGTGAC-1	motor cortex	C9-FTD	F3	M	63	4.092	217	361	54	0.0514832	1.18035	3506	1608	1344	554	-1	-1	0.00770108	C18	Non_neurons	Oligo	Oligo_OPALIN
snATAC_C9FTD_F3_MotorCortex	AACGTACGTTACGAAA-1	motor cortex	C9-FTD	F3	M	63	4.464	133	172	32	0.0246277	1.65148	3492	1317	1491	684	-1	-1	0.0045819	C20	Inh_neurons	Inh_SST	Inh_level3_Mixed__Inh_SST_CDH12__C5
snATAC_C9FTD_F3_MotorCortex	AGGCGAAAGGCGTCCT-1	motor cortex	C9-FTD	F3	M	63	4.491	127	157	47	0.02248	1.06139	3492	1694	1332	466	-1	-1	0.00672967	C18	Non_neurons	Glia_level2_Mixed__VLMC__C2	Glia_level3_Mixed__VLMC_P2RY14__C2
snATAC_C9FTD_F3_MotorCortex	ACCTGCTAGAGGTGGG-1	motor cortex	C9-FTD	F3	M	63	6.144	363	466	45	0.0672051	1.11016	3467	1643	1348	476	-1	-1	0.00648976	C18	Non_neurons	Oligo	Oligo_OPALIN
snATAC_C9FTD_F3_MotorCortex	CGTGGCAAGAGCTGTG-1	motor cortex	C9-FTD	F3	M	63	10.443	617	624	30	0.0901995	1.24028	3459	1544	1369	546	-1	-1	0.00433651	C18	Non_neurons	Oligo	Oligo_OPALIN
snATAC_C9FTD_F3_MotorCortex	CTCAGCTTCGTCTTAT-1	motor cortex	C9-FTD	F3	M	63	4.687	187	296	36	0.0427869	1.16865	3459	1595	1489	375	-1	-1	0.00520382	C18	Non_neurons	Oligo	Oligo_OPALIN
snATAC_C9FTD_F3_MotorCortex	CGTAAACCAACGGACA-1	motor cortex	C9-FTD	F3	M	63	5.12	287	428	42	0.0619034	1.26095	3457	1529	1413	515	-1	-1	0.00607463	C12	Non_neurons	Oligo	Oligo_OPALIN
snATAC_C9FTD_F3_MotorCortex	TTGCGAACAGCGCGTT-1	motor cortex	C9-FTD	F3	M	63	4.827	156	216	70	0.0313043	0.631977	3450	2114	1173	163	-1	-1	0.0101449	C4	Non_neurons	Micro	Micro
snATAC_C9FTD_F3_MotorCortex	GATGGCCGTCCTCAGG-1	motor cortex	C9-FTD	F3	M	63	5.528	268	308	36	0.0446506	1.96816	3449	1162	1595	692	-1	-1	0.0052189	C18	Non_neurons	Oligo	Oligo_OPALIN
snATAC_C9FTD_F3_MotorCortex	CTGGCAGCAGCAAACG-1	motor cortex	C9-FTD	F3	M	63	6.153	463	580	37	0.0841067	0.990762	3448	1732	1227	489	-1	-1	0.00536543	C26	Non_neurons	Astro	Astro_HPSE2
snATAC_C9FTD_F3_MotorCortex	ATTGTGGGTCATGAGG-1	motor cortex	C9-FTD	F3	M	63	10.35	737	741	32	0.107703	0.694581	3440	2030	999	411	-1	-1	0.00465116	C12	Non_neurons	Oligo	Oligo_OPALIN
snATAC_C9FTD_F3_MotorCortex	TTGAGTGCACTCAGCG-1	motor cortex	C9-FTD	F3	M	63	7.814	588	642	20	0.0936133	0.90183	3429	1803	1100	526	-1	-1	0.0029163	C18	Non_neurons	Oligo	Oligo_OPALIN
snATAC_C9FTD_F3_MotorCortex	CAGCTAAAGTGATTAG-1	motor cortex	C9-FTD	F3	M	63	6.236	485	551	54	0.0805791	0.734652	3419	1971	1056	392	-1	-1	0.00789705	C19	Non_neurons	Oligo	Oligo_OPALIN
snATAC_C9FTD_F3_MotorCortex	TACGCCTTCAGCCGAC-1	motor cortex	C9-FTD	F3	M	63	9.592	310	340	28	0.0499412	1.94719	3404	1155	1622	627	-1	-1	0.00411281	C20	Inh_neurons	Inh_SST	Inh_level3_Mixed__Inh_SST_CDH12__C5
snATAC_C9FTD_F3_MotorCortex	CACGTTCAGTTAGCGG-1	motor cortex	C9-FTD	F3	M	63	5.737	339	492	38	0.0724595	0.669125	3395	2034	1011	350	-1	-1	0.00559647	C4	Non_neurons	Micro	Micro
snATAC_C9FTD_F3_MotorCortex	CGCACAGAGAACCATA-1	motor cortex	C9-FTD	F3	M	63	5.512	334	380	36	0.0559976	1.28178	3393	1487	1456	450	-1	-1	0.00530504	C18	Non_neurons	Oligo	Oligo_OPALIN
snATAC_C9FTD_F3_MotorCortex	AGGCCTGGTCTGTGTA-1	motor cortex	C9-FTD	F3	M	63	6.447	420	543	56	0.0800413	1.11603	3392	1603	1341	448	-1	-1	0.00825472	C18	Non_neurons	Oligo	Oligo_OPALIN
snATAC_C9FTD_F3_MotorCortex	CCAGAATTCTATATCC-1	motor cortex	C9-FTD	F3	M	63	4.205	344	497	54	0.0735425	0.715228	3379	1970	999	410	-1	-1	0.00799053	C12	Non_neurons	Oligo	Oligo_OPALIN
snATAC_C9FTD_F3_MotorCortex	TGACAACAGTACAACA-1	motor cortex	C9-FTD	F3	M	63	5.734	388	445	28	0.0658479	1.61938	3379	1290	1465	624	-1	-1	0.00414324	C18	Non_neurons	Oligo	Oligo_OPALIN
snATAC_C9FTD_F3_MotorCortex	ACGTTAGAGTCACACT-1	motor cortex	C9-FTD	F3	M	63	4.028	179	250	34	0.0370151	1.35989	3377	1431	1471	475	-1	-1	0.00503405	C19	Non_neurons	Oligo	Oligo_OPALIN
snATAC_C9FTD_F3_MotorCortex	AACTGTGTCTCATCCG-1	motor cortex	C9-FTD	F3	M	63	9.165	523	540	62	0.0799763	0.778714	3376	1898	1173	305	-1	-1	0.00918246	C4	Non_neurons	Micro	Micro
snATAC_C9FTD_F3_MotorCortex	TTGCAGAAGGTGATGC-1	motor cortex	C9-FTD	F3	M	63	4.682	227	292	34	0.043362	1.29829	3367	1465	1418	484	-1	-1	0.00504901	C18	Non_neurons	Oligo	Oligo_OPALIN
snATAC_C9FTD_F3_MotorCortex	CAGTATGGTCATAGCT-1	motor cortex	C9-FTD	F3	M	63	6.491	177	239	70	0.0355021	0.792332	3366	1878	1089	399	-1	-1	0.0103981	C18	Non_neurons	Oligo	Oligo_OPALIN
snATAC_C9FTD_F3_MotorCortex	TGTGACATCGATAGTC-1	motor cortex	C9-FTD	F3	M	63	4.694	128	211	29	0.0313615	23.2014	3364	139	1918	1307	-1	-1	0.00431034	C12	Non_neurons	Astro	Glia_level3_Mixed__Astro_HPSE2__C19
snATAC_C9FTD_F3_MotorCortex	TTGCTATCAACGGGTA-1	motor cortex	C9-FTD	F3	M	63	5.055	217	289	38	0.0429676	1.57899	3363	1304	1450	609	-1	-1	0.00564972	C18	Non_neurons	Oligo	Oligo_OPALIN
snATAC_C9FTD_F3_MotorCortex	AACCGATGTTGCCTGG-1	motor cortex	C9-FTD	F3	M	63	5.842	357	452	20	0.0673822	1.27699	3354	1473	1349	532	-1	-1	0.00298151	C12	Non_neurons	Oligo	Oligo_OPALIN
snATAC_C9FTD_F3_MotorCortex	TGATCAGTCCCGCAAG-1	motor cortex	C9-FTD	F3	M	63	9.195	469	581	42	0.0866905	1.97867	3351	1125	1630	596	-1	-1	0.00626679	C12	Non_neurons	Oligo	Oligo_OPALIN
snATAC_C9FTD_F3_MotorCortex	CTCAGAAAGGAGGCGA-1	motor cortex	C9-FTD	F3	M	63	5.288	227	315	34	0.0470852	1.21523	3345	1510	1405	430	-1	-1	0.00508221	C18	Non_neurons	Oligo	Oligo_OPALIN
snATAC_C9FTD_F3_MotorCortex	TAAACCGCAGGTCTGC-1	motor cortex	C9-FTD	F3	M	63	5.414	339	526	30	0.0787897	0.807255	3338	1847	1092	399	-1	-1	0.00449371	C18	Non_neurons	Oligo	Oligo_OPALIN
snATAC_C9FTD_F3_MotorCortex	AGCCAGCAGGGACGTT-1	motor cortex	C9-FTD	F3	M	63	7.42	341	430	39	0.0646034	1.13882	3328	1556	1365	407	-1	-1	0.00585938	C12	Non_neurons	Oligo	Oligo_OPALIN
snATAC_C9FTD_F3_MotorCortex	TCGCAGGCATGGTATC-1	motor cortex	C9-FTD	F3	M	63	6.012	419	611	48	0.0921013	0.90086	3317	1745	1104	468	-1	-1	0.00723545	C19	Non_neurons	Oligo	Oligo_OPALIN
snATAC_C9FTD_F3_MotorCortex	GCTTTCGAGACGCCCT-1	motor cortex	C9-FTD	F3	M	63	10.853	422	446	26	0.0672497	0.825991	3316	1816	1079	421	-1	-1	0.00392039	C12	Non_neurons	Oligo	Oligo_OPALIN
snATAC_C9FTD_F3_MotorCortex	GCGCATGAGTTCAAGA-1	motor cortex	C9-FTD	F3	M	63	4.668	198	306	54	0.0462096	1.22364	3311	1489	1398	424	-1	-1	0.00815464	C18	Non_neurons	Oligo	Oligo_OPALIN
snATAC_C9FTD_F3_MotorCortex	TACATTCCACCTACCT-1	motor cortex	C9-FTD	F3	M	63	4.216	132	192	52	0.0290645	1.03012	3303	1627	1305	371	-1	-1	0.00787163	C18	Non_neurons	Glia_level2_Mixed__VLMC__C2	Glia_level3_Mixed__VLMC_P2RY14__C2
snATAC_C9FTD_F3_MotorCortex	TTTGGCCGTGGGTAGT-1	motor cortex	C9-FTD	F3	M	63	5.986	266	359	51	0.0544269	0.779817	3298	1853	1061	384	-1	-1	0.00773196	C4	Non_neurons	Micro	Micro
snATAC_C9FTD_F3_MotorCortex	ATGTCGAAGAACCATA-1	motor cortex	C9-FTD	F3	M	63	6.235	381	388	48	0.0588771	1.2787	3295	1446	1408	441	-1	-1	0.00728376	C18	Non_neurons	Oligo	Oligo_OPALIN
snATAC_C9FTD_F3_MotorCortex	ACCTGCTCATGACTGT-1	motor cortex	C9-FTD	F3	M	63	5.243	188	306	40	0.046547	0.693457	3287	1941	953	393	-1	-1	0.00608458	C18	Non_neurons	Oligo	Oligo_OPALIN
snATAC_C9FTD_F3_MotorCortex	GACCGACTCACTCCCA-1	motor cortex	C9-FTD	F3	M	63	6.506	345	440	58	0.0669507	0.687725	3286	1947	1020	319	-1	-1	0.00882532	C4	Non_neurons	Micro	Micro
snATAC_C9FTD_F3_MotorCortex	GCGCATGAGGGCATTG-1	motor cortex	C9-FTD	F3	M	63	6.464	457	623	56	0.094825	0.772801	3285	1853	978	454	-1	-1	0.00852359	C14	Non_neurons	Oligo	Oligo_OPALIN
snATAC_C9FTD_F3_MotorCortex	CTCACCAAGTCGAGCA-1	motor cortex	C9-FTD	F3	M	63	4.356	154	250	45	0.0380865	1.06936	3282	1586	1320	376	-1	-1	0.00685558	C18	Non_neurons	Oligo	Oligo_OPALIN
snATAC_C9FTD_F3_MotorCortex	TGGCGCAGTATTGTCG-1	motor cortex	C9-FTD	F3	M	63	6.122	371	494	42	0.0754659	0.928698	3273	1697	1144	432	-1	-1	0.00641613	C18	Non_neurons	Oligo	Oligo_OPALIN
snATAC_C9FTD_F3_MotorCortex	ACTACCCAGAACGACC-1	motor cortex	C9-FTD	F3	M	63	8.831	834	964	26	0.147401	1.03738	3270	1605	1201	464	-1	-1	0.00397554	C5	Non_neurons	Micro	Micro
snATAC_C9FTD_F3_MotorCortex	AACCTTTCAAGTCCTA-1	motor cortex	C9-FTD	F3	M	63	5.275	349	388	30	0.0593999	0.829692	3266	1785	1097	384	-1	-1	0.00459277	C18	Non_neurons	Oligo	Oligo_OPALIN
snATAC_C9FTD_F3_MotorCortex	GGATAGGCAACTGCGC-1	motor cortex	C9-FTD	F3	M	63	4.53	350	498	26	0.0763804	1.06722	3260	1577	1157	526	-1	-1	0.00398773	C12	Non_neurons	Oligo	Oligo_OPALIN
snATAC_C9FTD_F3_MotorCortex	AGCGTGCTCAAACCAC-1	motor cortex	C9-FTD	F3	M	63	7.094	369	459	44	0.070442	0.897496	3258	1717	1056	485	-1	-1	0.00675261	C19	Non_neurons	Oligo	Oligo_OPALIN
snATAC_C9FTD_F3_MotorCortex	GCTCAGGCACAGTTCA-1	motor cortex	C9-FTD	F3	M	63	4.746	151	257	27	0.0395628	1.8642	3248	1134	1464	650	-1	-1	0.0041564	C20	Exc_neurons	Exc_intermediate	Exc_level3_Mixed__Exc_L2-3_IT_RORB_PRSS12__C8
snATAC_C9FTD_F3_MotorCortex	TACATTCGTTGCAGAG-1	motor cortex	C9-FTD	F3	M	63	4.078	173	249	45	0.0383667	0.66838	3245	1945	900	400	-1	-1	0.00693374	C18	Non_neurons	Oligo	Oligo_OPALIN
snATAC_C9FTD_F3_MotorCortex	TTCATCAAGGAGAACA-1	motor cortex	C9-FTD	F3	M	63	4.212	117	188	25	0.0290482	0.9114	3236	1693	1052	491	-1	-1	0.00386279	C18	Non_neurons	Oligo	Oligo_OPALIN
snATAC_C9FTD_F3_MotorCortex	GGCGAAAAGTTGGAAT-1	motor cortex	C9-FTD	F3	M	63	4.033	279	362	32	0.0560545	1.66419	3229	1212	1323	694	-1	-1	0.00495509	C20	Inh_neurons	Inh_SST	Inh_level3_Mixed__Inh_SST_CDH12__C5
snATAC_C9FTD_F3_MotorCortex	ACCCAAATCACCACAA-1	motor cortex	C9-FTD	F3	M	63	4.994	227	326	23	0.050527	0.808296	3226	1784	1087	355	-1	-1	0.00356479	C18	Non_neurons	Oligo	Oligo_OPALIN
snATAC_C9FTD_F3_MotorCortex	TGTTAGGCATTTCTTG-1	motor cortex	C9-FTD	F3	M	63	4.056	170	271	34	0.0420938	1.0701	3219	1555	1181	483	-1	-1	0.00528114	C20	Inh_neurons	Inh_SST	Inh_level3_Mixed__Inh_SST_CDH12__C5
snATAC_C9FTD_F3_MotorCortex	CCAGAATCAATGATGA-1	motor cortex	C9-FTD	F3	M	63	4.034	110	135	34	0.0210149	0.686975	3212	1904	1101	207	-1	-1	0.00529265	C4	Non_neurons	Micro	Micro
snATAC_C9FTD_F3_MotorCortex	ATTTGTCCAACTGCGC-1	motor cortex	C9-FTD	F3	M	63	12.513	1169	1119	38	0.175008	0.773156	3197	1803	1022	372	-1	-1	0.00594307	C14	Non_neurons	Oligo	Oligo_OPALIN
snATAC_C9FTD_F3_MotorCortex	CACTAAGTCGTGGTAT-1	motor cortex	C9-FTD	F3	M	63	4.917	149	227	44	0.0355354	1.12367	3194	1504	1210	480	-1	-1	0.00688791	C20	Inh_neurons	Inh_SST	Inh_level3_Mixed__Inh_PVALB_SCUBE3__C6
snATAC_C9FTD_F3_MotorCortex	CCTGCTACAAGCCAGA-1	motor cortex	C9-FTD	F3	M	63	6.916	234	330	14	0.0517079	0.786674	3191	1786	1056	349	-1	-1	0.00219367	C18	Non_neurons	Oligo	Oligo_OPALIN
snATAC_C9FTD_F3_MotorCortex	TTACTTGTCAGCACTA-1	motor cortex	C9-FTD	F3	M	63	8.625	588	732	22	0.115276	0.544261	3175	2056	805	314	-1	-1	0.00346457	C12	Non_neurons	Oligo	Oligo_OPALIN
snATAC_C9FTD_F3_MotorCortex	AAAGGGCCACTCCTCA-1	motor cortex	C9-FTD	F3	M	63	10.349	831	906	38	0.142947	0.562623	3169	2028	845	296	-1	-1	0.00599558	C12	Non_neurons	Oligo	Oligo_OPALIN
snATAC_C9FTD_F3_MotorCortex	CTAACTTCAAGCCTTA-1	motor cortex	C9-FTD	F3	M	63	7.686	229	318	42	0.0502528	0.716766	3164	1843	1037	284	-1	-1	0.00663717	C4	Non_neurons	Glia_level2_Mixed__VLMC__C2	Glia_level3_Mixed__VLMC_P2RY14__C2
snATAC_C9FTD_F3_MotorCortex	CTGCGTTAGAGGCCTA-1	motor cortex	C9-FTD	F3	M	63	4.327	118	210	58	0.0331858	0.762674	3164	1795	1112	257	-1	-1	0.00916561	C18	Non_neurons	Oligo	Oligo_OPALIN
snATAC_C9FTD_F3_MotorCortex	GCCAGCAAGCCCATTA-1	motor cortex	C9-FTD	F3	M	63	11.435	872	941	54	0.148751	0.989308	3163	1590	1111	462	-1	-1	0.0085362	C12	Non_neurons	Oligo	Oligo_OPALIN
snATAC_C9FTD_F3_MotorCortex	GAGTGAGGTCGAGAAC-1	motor cortex	C9-FTD	F3	M	63	5.347	324	413	38	0.0653895	0.968828	3158	1604	1119	435	-1	-1	0.00601647	C18	Non_neurons	Oligo	Oligo_OPALIN
snATAC_C9FTD_F3_MotorCortex	TAGCCCTAGTAATGTG-1	motor cortex	C9-FTD	F3	M	63	4.052	442	480	27	0.0760697	1.06344	3155	1529	1179	447	-1	-1	0.00427892	C12	Non_neurons	Oligo	Oligo_OPALIN
snATAC_C9FTD_F3_MotorCortex	AGGCCCAAGGAGTCTG-1	motor cortex	C9-FTD	F3	M	63	5.221	348	516	28	0.0818528	0.705628	3152	1848	992	312	-1	-1	0.00444162	C12	Non_neurons	Oligo	Oligo_OPALIN
snATAC_C9FTD_F3_MotorCortex	GGTGCTGGTTGAATAG-1	motor cortex	C9-FTD	F3	M	63	7.799	256	295	20	0.0467957	0.79806	3152	1753	1046	353	-1	-1	0.00317259	C18	Non_neurons	Oligo	Oligo_OPALIN
snATAC_C9FTD_F3_MotorCortex	GGGTCTGGTATATGGA-1	motor cortex	C9-FTD	F3	M	63	4.254	116	180	60	0.0285714	0.693548	3150	1860	981	309	-1	-1	0.00952381	C18	Non_neurons	Oligo	Oligo_OPALIN
snATAC_C9FTD_F3_MotorCortex	CTTGCTGTCAAAGTAG-1	motor cortex	C9-FTD	F3	M	63	4.837	276	401	29	0.0637115	0.6784	3147	1875	963	309	-1	-1	0.00460756	C18	Non_neurons	Oligo	Oligo_OPALIN
snATAC_C9FTD_F3_MotorCortex	CAGTGTAGTCCTCAGG-1	motor cortex	C9-FTD	F3	M	63	7.878	736	898	26	0.142857	0.885423	3143	1667	1070	406	-1	-1	0.00413618	C16	Non_neurons	Oligo	Oligo_OPALIN
snATAC_C9FTD_F3_MotorCortex	TCGTTCGAGTAGTGTA-1	motor cortex	C9-FTD	F3	M	63	7.756	376	455	26	0.0724753	0.944857	3139	1614	1082	443	-1	-1	0.00414145	C12	Non_neurons	Oligo	Oligo_OPALIN
snATAC_C9FTD_F3_MotorCortex	GGATAGGGTGCCCTAG-1	motor cortex	C9-FTD	F3	M	63	4.092	186	289	37	0.0460631	1.07748	3137	1510	1147	480	-1	-1	0.00589735	C20	Inh_neurons	Inh_level2_Mixed__Inh_LAMP5__C7	Inh_level3_Mixed__Inh_SST_CDH12__C7
snATAC_C9FTD_F3_MotorCortex	ACAGAAAGTATGCTAC-1	motor cortex	C9-FTD	F3	M	63	4.08	171	239	40	0.038118	0.824796	3135	1718	1124	293	-1	-1	0.00637959	C4	Non_neurons	Oligo	Oligo_OPALIN
snATAC_C9FTD_F3_MotorCortex	CATTCATTCAATCGTG-1	motor cortex	C9-FTD	F3	M	63	5.505	392	557	33	0.0889776	0.590447	3130	1968	817	345	-1	-1	0.00527157	C18	Non_neurons	Oligo	Oligo_OPALIN
snATAC_C9FTD_F3_MotorCortex	GCGAGAAGTAATGCAA-1	motor cortex	C9-FTD	F3	M	63	5.346	521	717	34	0.11472	0.637841	3125	1908	883	334	-1	-1	0.00544	C19	Non_neurons	Oligo	Oligo_OPALIN
snATAC_C9FTD_F3_MotorCortex	CAGTATGGTTGGCGAA-1	motor cortex	C9-FTD	F3	M	63	4.605	100	133	40	0.0212936	0.699129	3123	1838	844	441	-1	-1	0.0064041	C18	Non_neurons	Oligo	Oligo_OPALIN
snATAC_C9FTD_F3_MotorCortex	TCCGACTGTACGAGAC-1	motor cortex	C9-FTD	F3	M	63	4.924	276	496	59	0.0795127	0.762147	3119	1770	975	374	-1	-1	0.00945816	C18	Non_neurons	Oligo	Oligo_OPALIN
snATAC_C9FTD_F3_MotorCortex	ATCCTCGAGGCGATTG-1	motor cortex	C9-FTD	F3	M	63	4.735	220	311	39	0.0499518	0.796307	3113	1733	1030	350	-1	-1	0.00626405	C18	Non_neurons	Oligo	Oligo_OPALIN
snATAC_C9FTD_F3_MotorCortex	ACCATCCGTTTGTCTT-1	motor cortex	C9-FTD	F3	M	63	5.231	140	164	44	0.0263581	0.891185	3111	1645	1132	334	-1	-1	0.00707168	C18	Non_neurons	Oligo	Oligo_OPALIN
snATAC_C9FTD_F3_MotorCortex	ATTGTGGCAGGTGTCC-1	motor cortex	C9-FTD	F3	M	63	12.346	611	679	42	0.109269	1.00452	3107	1550	1163	394	-1	-1	0.00675893	C12	Non_neurons	Oligo	Oligo_OPALIN
snATAC_C9FTD_F3_MotorCortex	GTGCTGGCAAGCAGGT-1	motor cortex	C9-FTD	F3	M	63	8.86	613	724	28	0.11685	0.664696	3098	1861	1036	201	-1	-1	0.00451904	C4	Non_neurons	Micro	Micro
snATAC_C9FTD_F3_MotorCortex	TAAGTGCAGCGTCTGC-1	motor cortex	C9-FTD	F3	M	63	6.103	225	320	48	0.0516629	0.97765	3097	1566	1075	456	-1	-1	0.00774943	C18	Non_neurons	Oligo	Oligo_OPALIN
snATAC_C9FTD_F3_MotorCortex	CGCTATCCATCCGTAA-1	motor cortex	C9-FTD	F3	M	63	9.433	262	288	38	0.0465417	1.0668	3094	1497	1213	384	-1	-1	0.00614092	C18	Non_neurons	Oligo	Oligo_OPALIN
snATAC_C9FTD_F3_MotorCortex	CATAACGAGTGTCGCC-1	motor cortex	C9-FTD	F3	M	63	5.175	426	594	26	0.0960543	1.52614	3092	1224	1192	676	-1	-1	0.0042044	C10	Non_neurons	Oligo	Oligo_OPALIN
snATAC_C9FTD_F3_MotorCortex	AGTTTGGAGCTGCCAC-1	motor cortex	C9-FTD	F3	M	63	4.169	120	206	37	0.0334307	1.37731	3081	1296	1244	541	-1	-1	0.00600454	C20	Exc_neurons	Exc_intermediate	Exc_level3_Mixed__Exc_L2-3_IT_RORB_PRSS12__C8
snATAC_C9FTD_F3_MotorCortex	TTATGTCGTAGGGTCA-1	motor cortex	C9-FTD	F3	M	63	4.72	472	655	56	0.106366	0.620526	3079	1900	899	280	-1	-1	0.00909386	C4	Non_neurons	Micro	Micro
snATAC_C9FTD_F3_MotorCortex	ACAGAAAGTAATGCCT-1	motor cortex	C9-FTD	F3	M	63	6.502	463	547	60	0.0888853	0.82937	3077	1682	995	400	-1	-1	0.00974976	C12	Non_neurons	Oligo	Oligo_OPALIN
snATAC_C9FTD_F3_MotorCortex	CGTTCCATCTTAGTGG-1	motor cortex	C9-FTD	F3	M	63	4.574	164	230	37	0.0374105	1.00915	3074	1530	1133	411	-1	-1	0.00601822	C18	Non_neurons	Oligo	Oligo_OPALIN
snATAC_C9FTD_F3_MotorCortex	GCTCGAGGTATATGGA-1	motor cortex	C9-FTD	F3	M	63	6.838	259	317	60	0.0516455	1.10494	3069	1458	1205	406	-1	-1	0.00977517	C6	Non_neurons	Oligo	Oligo_OPALIN
snATAC_C9FTD_F3_MotorCortex	AACATCGCAGGATGTG-1	motor cortex	C9-FTD	F3	M	63	5.355	192	247	50	0.0403331	0.801176	3062	1700	985	377	-1	-1	0.0081646	C8	Non_neurons	Glia_level2_Mixed__VLMC__C2	Glia_level3_Mixed__VLMC_P2RY14__C2
snATAC_C9FTD_F3_MotorCortex	GCTCAGGGTCCCGAGT-1	motor cortex	C9-FTD	F3	M	63	4.238	107	181	36	0.0295848	1.21346	3059	1382	1260	417	-1	-1	0.00588428	C18	Non_neurons	Oligo	Oligo_OPALIN
snATAC_C9FTD_F3_MotorCortex	TACGCAACATCGGCCA-1	motor cortex	C9-FTD	F3	M	63	4.995	222	336	22	0.0551181	1.17559	3048	1401	1211	436	-1	-1	0.00360892	C18	Non_neurons	Oligo	Oligo_OPALIN
snATAC_C9FTD_F3_MotorCortex	CGCAATAGTGAAACAT-1	motor cortex	C9-FTD	F3	M	63	4.295	154	221	42	0.0363248	1.17286	3042	1400	1219	423	-1	-1	0.00690335	C18	Non_neurons	Oligo	Oligo_OPALIN
snATAC_C9FTD_F3_MotorCortex	CTGCTCATCGAGCGCT-1	motor cortex	C9-FTD	F3	M	63	6.634	201	224	46	0.0368664	0.872996	3038	1622	973	443	-1	-1	0.00757077	C18	Non_neurons	Oligo	Oligo_OPALIN
snATAC_C9FTD_F3_MotorCortex	TTGAGCATCCTCATTA-1	motor cortex	C9-FTD	F3	M	63	4.208	85	122	24	0.0200856	0.745402	3037	1740	987	310	-1	-1	0.00395127	C18	Non_neurons	Glia_level2_Mixed__Oligo__C4	Glia_level3_Mixed__Micro__C4
snATAC_C9FTD_F3_MotorCortex	AGTTTGGCATTATGGC-1	motor cortex	C9-FTD	F3	M	63	7.497	549	584	44	0.0961792	0.947402	3036	1559	1140	337	-1	-1	0.00724638	C18	Non_neurons	Oligo	Oligo_OPALIN
snATAC_C9FTD_F3_MotorCortex	AACCGATGTTTAGAAG-1	motor cortex	C9-FTD	F3	M	63	4.491	254	337	40	0.0555556	0.614156	3033	1879	835	319	-1	-1	0.00659413	C18	Non_neurons	Oligo	Oligo_OPALIN
snATAC_C9FTD_F3_MotorCortex	AACGTACCAACGTCCG-1	motor cortex	C9-FTD	F3	M	63	4.88	207	291	34	0.048004	1.20918	3031	1372	1335	324	-1	-1	0.00560871	C4	Non_neurons	Micro	Micro
snATAC_C9FTD_F3_MotorCortex	AACCTGAAGTACCCAT-1	motor cortex	C9-FTD	F3	M	63	7.794	492	557	32	0.092127	0.890557	3023	1599	1038	386	-1	-1	0.00529276	C12	Non_neurons	Oligo	Oligo_OPALIN
snATAC_C9FTD_F3_MotorCortex	ATTACCTGTGCGCATC-1	motor cortex	C9-FTD	F3	M	63	6.515	533	640	14	0.106383	1.55348	3008	1178	1256	574	-1	-1	0.00232713	C12	Non_neurons	Oligo	Oligo_OPALIN
snATAC_C9FTD_F3_MotorCortex	GAAAGTATCCGTCAAA-1	motor cortex	C9-FTD	F3	M	63	6.624	465	557	46	0.0925864	0.81314	3008	1659	997	352	-1	-1	0.00764628	C19	Non_neurons	Oligo	Oligo_OPALIN
snATAC_C9FTD_F3_MotorCortex	TACAGCACAGATTTGC-1	motor cortex	C9-FTD	F3	M	63	5.422	345	390	36	0.0648487	0.983509	3007	1516	1061	430	-1	-1	0.00598603	C18	Non_neurons	Oligo	Oligo_OPALIN
snATAC_C9FTD_F3_MotorCortex	ATGTTTCGTATCATGC-1	motor cortex	C9-FTD	F3	M	63	7.309	251	310	26	0.0516151	1.0739	3003	1448	1178	377	-1	-1	0.004329	C18	Non_neurons	Oligo	Oligo_OPALIN
snATAC_C9FTD_F3_MotorCortex	GTGTCAACAGTAACCT-1	motor cortex	C9-FTD	F3	M	63	8.966	566	621	42	0.103777	0.798077	2992	1664	970	358	-1	-1	0.00701872	C18	Non_neurons	Oligo	Oligo_OPALIN
snATAC_C9FTD_F3_MotorCortex	TTTGCGCGTCAACTGT-1	motor cortex	C9-FTD	F3	M	63	4.284	119	149	62	0.0249081	0.719954	2991	1739	874	378	-1	-1	0.0103644	C18	Non_neurons	Oligo	Oligo_OPALIN
snATAC_C9FTD_F3_MotorCortex	ACAAGCTGTCTGATTG-1	motor cortex	C9-FTD	F3	M	63	4.463	151	227	40	0.0380745	0.771242	2981	1683	975	323	-1	-1	0.00670916	C18	Non_neurons	Oligo	Oligo_OPALIN
snATAC_C9FTD_F3_MotorCortex	CACCTGTGTAGGGTTG-1	motor cortex	C9-FTD	F3	M	63	4.422	297	398	32	0.0670259	1.05325	2969	1446	1062	461	-1	-1	0.00538902	C18	Non_neurons	Oligo	Oligo_OPALIN
snATAC_C9FTD_F3_MotorCortex	CCTTGCAGTCAGTGCC-1	motor cortex	C9-FTD	F3	M	63	10.862	746	853	36	0.143991	0.760999	2962	1682	919	361	-1	-1	0.00607698	C12	Non_neurons	Oligo	Oligo_OPALIN
snATAC_C9FTD_F3_MotorCortex	GGGTCTGCACGCTGTG-1	motor cortex	C9-FTD	F3	M	63	5.714	202	303	44	0.0511824	0.68469	2960	1757	880	323	-1	-1	0.00743243	C4	Non_neurons	Micro	Micro
snATAC_C9FTD_F3_MotorCortex	TTTGTGTGTGACCAGA-1	motor cortex	C9-FTD	F3	M	63	5.281	328	434	29	0.0735843	1.53351	2949	1164	1304	481	-1	-1	0.00491692	C18	Non_neurons	Oligo	Oligo_OPALIN
snATAC_C9FTD_F3_MotorCortex	AATGGCTCACCATTCC-1	motor cortex	C9-FTD	F3	M	63	8.641	240	353	37	0.0601158	0.75179	2936	1676	892	368	-1	-1	0.00630109	C26	Non_neurons	Astro	Glia_level3_Mixed__Astro_HPSE2__C19
snATAC_C9FTD_F3_MotorCortex	GACCTTCGTAGGTAAT-1	motor cortex	C9-FTD	F3	M	63	10.087	759	800	28	0.136659	0.866709	2927	1568	971	388	-1	-1	0.00478305	C18	Non_neurons	Oligo	Oligo_OPALIN
snATAC_C9FTD_F3_MotorCortex	CTGTATTTCTTACTCA-1	motor cortex	C9-FTD	F3	M	63	4.045	192	238	46	0.0407814	1.06804	2918	1411	1082	425	-1	-1	0.00788211	C18	Non_neurons	Oligo	Oligo_OPALIN
snATAC_C9FTD_F3_MotorCortex	TTCGATTGTCCGTGCA-1	motor cortex	C9-FTD	F3	M	63	4.593	167	225	24	0.0385538	2.1683	2918	921	1380	617	-1	-1	0.00411241	C19	Non_neurons	Oligo	Oligo_OPALIN
snATAC_C9FTD_F3_MotorCortex	TGGTCAAAGGAAGACA-1	motor cortex	C9-FTD	F3	M	63	4.505	91	156	32	0.0268873	1.02725	2901	1431	1068	402	-1	-1	0.00551534	C4	Non_neurons	Micro	Micro
snATAC_C9FTD_F3_MotorCortex	TGGTCCTGTGATGCGA-1	motor cortex	C9-FTD	F3	M	63	4.236	169	219	30	0.0377586	1.12766	2900	1363	1015	522	-1	-1	0.00517241	C4	Inh_neurons	Inh_SST	Inh_level3_Mixed__Inh_SST_CDH12__C5
snATAC_C9FTD_F3_MotorCortex	CATTCATAGGAAGACA-1	motor cortex	C9-FTD	F3	M	63	7.6	522	606	34	0.104663	0.800373	2895	1608	1055	232	-1	-1	0.00587219	C12	Non_neurons	Oligo	Oligo_OPALIN
snATAC_C9FTD_F3_MotorCortex	GCGATTAAGAGGAATG-1	motor cortex	C9-FTD	F3	M	63	4.099	89	114	40	0.0196891	0.710993	2895	1692	872	331	-1	-1	0.00690846	C25	Non_neurons	Glia_level2_Mixed__VLMC__C2	Glia_level3_Mixed__VLMC_P2RY14__C2
snATAC_C9FTD_F3_MotorCortex	CCGAAGCAGGTTCGAG-1	motor cortex	C9-FTD	F3	M	63	6.337	432	555	19	0.0960873	0.790453	2888	1613	952	323	-1	-1	0.00328947	C18	Non_neurons	Oligo	Oligo_OPALIN
snATAC_C9FTD_F3_MotorCortex	GCGCATGAGTCGAAAT-1	motor cortex	C9-FTD	F3	M	63	5.632	219	284	34	0.049186	1.07698	2887	1390	1105	392	-1	-1	0.00588847	C18	Non_neurons	Oligo	Oligo_OPALIN
snATAC_C9FTD_F3_MotorCortex	CTCTCAGAGCCTTTGA-1	motor cortex	C9-FTD	F3	M	63	10.244	657	786	39	0.136175	0.65103	2886	1748	847	291	-1	-1	0.00675676	C12	Non_neurons	Oligo	Oligo_OPALIN
snATAC_C9FTD_F3_MotorCortex	TCAATTCGTGCAAAGC-1	motor cortex	C9-FTD	F3	M	63	5.458	113	173	28	0.0299723	0.993094	2886	1448	1137	301	-1	-1	0.004851	C20	Non_neurons	Micro	Micro
snATAC_C9FTD_F3_MotorCortex	GGAGGATGTGTGTGCC-1	motor cortex	C9-FTD	F3	M	63	6.426	503	637	31	0.110399	1.15459	2885	1339	1105	441	-1	-1	0.00537262	C18	Non_neurons	Oligo	Oligo_OPALIN
snATAC_C9FTD_F3_MotorCortex	CAAAGCTTCTCTGAGA-1	motor cortex	C9-FTD	F3	M	63	10.938	348	427	30	0.0741577	0.825618	2879	1577	930	372	-1	-1	0.00521014	C4	Non_neurons	Micro	Micro
snATAC_C9FTD_F3_MotorCortex	CAACCAAAGACTAGGC-1	motor cortex	C9-FTD	F3	M	63	12.527	854	919	36	0.159771	0.554595	2876	1850	749	277	-1	-1	0.00625869	C14	Non_neurons	Oligo	Oligo_OPALIN
snATAC_C9FTD_F3_MotorCortex	GACCTTCAGGCTCAGA-1	motor cortex	C9-FTD	F3	M	63	6.055	318	391	44	0.068	0.81388	2875	1585	978	312	-1	-1	0.00765217	C18	Inh_neurons	Inh_SST	Inh_level3_Mixed__Inh_PVALB_SCUBE3__C6
snATAC_C9FTD_F3_MotorCortex	GTGCCAGAGTATACCC-1	motor cortex	C9-FTD	F3	M	63	5.331	385	492	35	0.0856844	0.66242	2871	1727	835	309	-1	-1	0.00609544	C18	Non_neurons	Oligo	Oligo_OPALIN
snATAC_C9FTD_F3_MotorCortex	TACCTATTCGTGGAAG-1	motor cortex	C9-FTD	F3	M	63	5.358	230	298	35	0.0518983	1.65833	2871	1080	1321	470	-1	-1	0.00609544	C18	Non_neurons	Oligo	Oligo_OPALIN
snATAC_C9FTD_F3_MotorCortex	CAGCTAAAGCGTAGCA-1	motor cortex	C9-FTD	F3	M	63	6.465	271	421	17	0.0736529	0.662595	2858	1719	832	307	-1	-1	0.00297411	C18	Non_neurons	Oligo	Oligo_OPALIN
snATAC_C9FTD_F3_MotorCortex	TCAAGGTAGTACAACA-1	motor cortex	C9-FTD	F3	M	63	5.845	245	345	36	0.060868	1.15023	2834	1318	1138	378	-1	-1	0.00635145	C18	Non_neurons	Oligo	Oligo_OPALIN
snATAC_C9FTD_F3_MotorCortex	CCGTAGGAGGCTAAAT-1	motor cortex	C9-FTD	F3	M	63	6.676	354	495	26	0.0874867	2.83333	2829	738	1450	641	-1	-1	0.00459526	C23	Exc_neurons	Exc_deep	Exc_L6_CT_TLE4_SEMA5A
snATAC_C9FTD_F3_MotorCortex	GTTACGATCTTATCAC-1	motor cortex	C9-FTD	F3	M	63	4.406	178	271	62	0.0480326	0.981039	2821	1424	991	406	-1	-1	0.010989	C18	Non_neurons	Glia_level2_Mixed__Astro__C3	Glia_level3_Mixed__Micro__C3
snATAC_C9FTD_F3_MotorCortex	TATGTGGCATTAGCAC-1	motor cortex	C9-FTD	F3	M	63	4.119	104	158	37	0.0280341	0.886212	2818	1494	951	373	-1	-1	0.00656494	C7	Non_neurons	Oligo	Oligo_OPALIN
snATAC_C9FTD_F3_MotorCortex	CTTGCCATCTGGGCGT-1	motor cortex	C9-FTD	F3	M	63	6.347	234	369	30	0.0657754	0.648061	2805	1702	845	258	-1	-1	0.00534759	C18	Non_neurons	Oligo	Oligo_OPALIN
snATAC_C9FTD_F3_MotorCortex	CCTATTAAGACCCATT-1	motor cortex	C9-FTD	F3	M	63	7.807	410	406	30	0.0724483	0.775665	2802	1578	877	347	-1	-1	0.00535332	C18	Non_neurons	Oligo	Oligo_OPALIN
snATAC_C9FTD_F3_MotorCortex	TAGCATGGTTCTACCC-1	motor cortex	C9-FTD	F3	M	63	8.038	617	677	24	0.121239	0.82603	2792	1529	882	381	-1	-1	0.00429799	C16	Non_neurons	Oligo	Oligo_OPALIN
snATAC_C9FTD_F3_MotorCortex	ACTTCCGAGGCTCAGA-1	motor cortex	C9-FTD	F3	M	63	6.997	159	243	28	0.0435328	0.54626	2791	1805	689	297	-1	-1	0.00501612	C18	Non_neurons	Oligo	Oligo_OPALIN
snATAC_C9FTD_F3_MotorCortex	CACAACAAGTAATGTG-1	motor cortex	C9-FTD	F3	M	63	4.47	149	219	70	0.0392473	0.713759	2790	1628	894	268	-1	-1	0.0125448	C4	Non_neurons	Micro	Micro
snATAC_C9FTD_F3_MotorCortex	ACCATCCCACTGTCAA-1	motor cortex	C9-FTD	F3	M	63	4.05	180	214	33	0.0385308	0.807943	2777	1536	944	297	-1	-1	0.00594166	C4	Non_neurons	Micro	Micro
snATAC_C9FTD_F3_MotorCortex	TTACTCAGTACTTCGA-1	motor cortex	C9-FTD	F3	M	63	11.546	688	691	34	0.12446	0.866846	2776	1487	919	370	-1	-1	0.00612392	C12	Non_neurons	Oligo	Oligo_OPALIN
snATAC_C9FTD_F3_MotorCortex	CAAGAAACAGTTGGAG-1	motor cortex	C9-FTD	F3	M	63	5.116	155	197	52	0.0355596	0.746532	2770	1586	933	251	-1	-1	0.00938628	C18	Non_neurons	Micro	Micro
snATAC_C9FTD_F3_MotorCortex	TTCTGTAGTCACCGCA-1	motor cortex	C9-FTD	F3	M	63	4.065	78	175	31	0.0315884	0.949331	2770	1421	938	411	-1	-1	0.00559567	C18	Non_neurons	Oligo	Oligo_OPALIN
snATAC_C9FTD_F3_MotorCortex	TTAGGTGCAAGCAATA-1	motor cortex	C9-FTD	F3	M	63	11.631	652	683	24	0.123642	0.848728	2762	1494	915	353	-1	-1	0.00434468	C12	Non_neurons	Oligo	Oligo_OPALIN
snATAC_C9FTD_F3_MotorCortex	AAATGCCCACGTTGTA-1	motor cortex	C9-FTD	F3	M	63	7.571	390	436	26	0.0790141	0.810367	2759	1524	907	328	-1	-1	0.00471185	C12	Non_neurons	Oligo	Oligo_OPALIN
snATAC_C9FTD_F3_MotorCortex	GAACTTGTCACATCCC-1	motor cortex	C9-FTD	F3	M	63	5.996	109	139	25	0.0251903	1.59793	2759	1062	1152	545	-1	-1	0.00453063	C20	Inh_neurons	Inh_level2_Mixed__Inh_LAMP5__C7	Inh_level3_Mixed__Inh_SST_CDH12__C7
snATAC_C9FTD_F3_MotorCortex	TTACGGACAAGCGAAC-1	motor cortex	C9-FTD	F3	M	63	8.522	482	550	28	0.0997461	1.31292	2757	1192	1144	421	-1	-1	0.00507798	C18	Non_neurons	Oligo	Oligo_OPALIN
snATAC_C9FTD_F3_MotorCortex	TGCTCACAGAGAGTTT-1	motor cortex	C9-FTD	F3	M	63	5.762	291	334	25	0.0606391	1.47885	2754	1111	1153	490	-1	-1	0.00453885	C18	Non_neurons	Oligo	Oligo_OPALIN
snATAC_C9FTD_F3_MotorCortex	TGCGTAATCCACGCTT-1	motor cortex	C9-FTD	F3	M	63	5.941	249	346	26	0.0630696	1.27635	2743	1205	1143	395	-1	-1	0.00473934	C18	Non_neurons	Oligo	Oligo_OPALIN
snATAC_C9FTD_F3_MotorCortex	GGATGAGAGATCGCCC-1	motor cortex	C9-FTD	F3	M	63	4.532	222	304	30	0.0556981	1.72084	2729	1003	1209	517	-1	-1	0.00549652	C18	Non_neurons	Oligo	Oligo_OPALIN
snATAC_C9FTD_F3_MotorCortex	ATAGTCGCAGGGAGTT-1	motor cortex	C9-FTD	F3	M	63	5.143	200	297	20	0.0545154	1.06364	2724	1320	988	416	-1	-1	0.00367107	C18	Non_neurons	Oligo	Oligo_OPALIN
snATAC_C9FTD_F3_MotorCortex	TCCATCGTCGACTTAG-1	motor cortex	C9-FTD	F3	M	63	7.591	460	469	27	0.0861816	0.548662	2721	1757	705	259	-1	-1	0.00496141	C14	Non_neurons	Oligo	Oligo_OPALIN
snATAC_C9FTD_F3_MotorCortex	AGGCGAAAGATGAGGA-1	motor cortex	C9-FTD	F3	M	63	5.416	227	215	18	0.0397853	1.01341	2702	1342	988	372	-1	-1	0.00333087	C25	Non_neurons	Oligo	Oligo_OPALIN
snATAC_C9FTD_F3_MotorCortex	CTCTCAGGTTGGCTAT-1	motor cortex	C9-FTD	F3	M	63	6.742	412	499	24	0.092339	1.07209	2702	1304	994	404	-1	-1	0.00444115	C12	Non_neurons	Oligo	Oligo_OPALIN
snATAC_C9FTD_F3_MotorCortex	GCAGCTGCAATGGTCT-1	motor cortex	C9-FTD	F3	M	63	4.22	260	364	26	0.0678851	1.14309	2681	1251	1026	404	-1	-1	0.00484894	C18	Non_neurons	Oligo	Oligo_OPALIN
snATAC_C9FTD_F3_MotorCortex	CTGCTCATCTCCTTAA-1	motor cortex	C9-FTD	F3	M	63	7.306	321	483	25	0.0903479	0.716763	2673	1557	799	317	-1	-1	0.00467639	C18	Non_neurons	Oligo	Oligo_OPALIN
snATAC_C9FTD_F3_MotorCortex	TCTCTGGAGCGCAATG-1	motor cortex	C9-FTD	F3	M	63	6.455	251	311	42	0.0582179	0.987351	2671	1344	976	351	-1	-1	0.00786222	C18	Non_neurons	Oligo	Oligo_OPALIN
snATAC_C9FTD_F3_MotorCortex	CCTTGCACACACACCG-1	motor cortex	C9-FTD	F3	M	63	8.741	437	563	28	0.105708	0.719174	2663	1549	831	283	-1	-1	0.00525723	C26	Non_neurons	Astro	Astro_HPSE2
snATAC_C9FTD_F3_MotorCortex	ACGTGGCCAGGGCTTC-1	motor cortex	C9-FTD	F3	M	63	5.864	382	423	46	0.0795113	0.695347	2660	1569	792	299	-1	-1	0.00864662	C18	Non_neurons	Oligo	Oligo_OPALIN
snATAC_C9FTD_F3_MotorCortex	AGGACGAAGCTAGTTC-1	motor cortex	C9-FTD	F3	M	63	6.081	347	447	32	0.0840226	1.33949	2660	1137	1089	434	-1	-1	0.00601504	C12	Non_neurons	Oligo	Oligo_OPALIN
snATAC_C9FTD_F3_MotorCortex	GCAAAGGTCGGGCTCA-1	motor cortex	C9-FTD	F3	M	63	11.865	749	833	44	0.156874	0.709594	2655	1553	807	295	-1	-1	0.00828625	C4	Non_neurons	Micro	Micro
snATAC_C9FTD_F3_MotorCortex	TTGCGGGCAAGTAACA-1	motor cortex	C9-FTD	F3	M	63	9.946	442	589	24	0.111174	0.731373	2649	1530	845	274	-1	-1	0.00453001	C12	Non_neurons	Oligo	Oligo_OPALIN
snATAC_C9FTD_F3_MotorCortex	CTAGGATGTAATGCAA-1	motor cortex	C9-FTD	F3	M	63	10.977	704	780	12	0.147504	0.786486	2644	1480	864	300	-1	-1	0.00226929	C12	Non_neurons	Oligo	Oligo_OPALIN
snATAC_C9FTD_F3_MotorCortex	CTCAACCCAGTTGGAG-1	motor cortex	C9-FTD	F3	M	63	4.265	112	165	40	0.0312027	0.750993	2644	1510	844	290	-1	-1	0.0075643	C18	Non_neurons	Oligo	Oligo_OPALIN
snATAC_C9FTD_F3_MotorCortex	GATGGCCGTATGTCCA-1	motor cortex	C9-FTD	F3	M	63	5.024	137	177	22	0.0335481	0.903319	2638	1386	954	298	-1	-1	0.00416983	C18	Non_neurons	Oligo	Oligo_OPALIN
snATAC_C9FTD_F3_MotorCortex	GACTAGTGTCCTATTT-1	motor cortex	C9-FTD	F3	M	63	4.256	288	367	16	0.0695867	2.28803	2637	802	1183	652	-1	-1	0.00303375	C12	Non_neurons	Oligo	Oligo_OPALIN
snATAC_C9FTD_F3_MotorCortex	TAAGCCAAGCAGAGCT-1	motor cortex	C9-FTD	F3	M	63	7.345	408	532	22	0.100949	0.722222	2635	1530	781	324	-1	-1	0.00417457	C12	Non_neurons	Oligo	Oligo_OPALIN
snATAC_C9FTD_F3_MotorCortex	TGGGTGCCAGTTCGGC-1	motor cortex	C9-FTD	F3	M	63	4.99	189	273	36	0.0519802	1.13844	2626	1228	996	402	-1	-1	0.00685453	C18	Non_neurons	Oligo	Oligo_OPALIN
snATAC_C9FTD_F3_MotorCortex	GCAAAGGAGTCCGGAA-1	motor cortex	C9-FTD	F3	M	63	4.785	203	287	33	0.0547292	1.04844	2622	1280	970	372	-1	-1	0.00629291	C18	Non_neurons	Oligo	Oligo_OPALIN
snATAC_C9FTD_F3_MotorCortex	CATAACGGTCTCTGGG-1	motor cortex	C9-FTD	F3	M	63	5.219	282	360	34	0.068781	1.28559	2617	1145	961	511	-1	-1	0.00649599	C18	Non_neurons	Oligo	Oligo_OPALIN
snATAC_C9FTD_F3_MotorCortex	CCAGAATGTGTCCTTC-1	motor cortex	C9-FTD	F3	M	63	10.818	590	656	28	0.125478	0.875179	2614	1394	844	376	-1	-1	0.00535578	C18	Non_neurons	Oligo	Oligo_OPALIN
snATAC_C9FTD_F3_MotorCortex	GTTCAAGTCTTGTGCC-1	motor cortex	C9-FTD	F3	M	63	7.193	178	227	32	0.0434699	1.30654	2611	1132	1021	458	-1	-1	0.00612792	C18	Non_neurons	Oligo	Oligo_OPALIN
snATAC_C9FTD_F3_MotorCortex	GCGGGTTCACTGCTCT-1	motor cortex	C9-FTD	F3	M	63	6.758	215	273	52	0.0523992	0.90424	2605	1368	933	304	-1	-1	0.00998081	C4	Non_neurons	Micro	Micro
snATAC_C9FTD_F3_MotorCortex	TTGGTCCAGTCGAAAT-1	motor cortex	C9-FTD	F3	M	63	4.368	75	97	33	0.0186252	0.626483	2604	1601	694	309	-1	-1	0.00633641	C26	Non_neurons	Oligo	Oligo_OPALIN
snATAC_C9FTD_F3_MotorCortex	CGCAATATCGTCTTAT-1	motor cortex	C9-FTD	F3	M	63	5.578	200	279	56	0.053592	0.570911	2603	1657	708	238	-1	-1	0.0107568	C18	Non_neurons	Oligo	Oligo_OPALIN
snATAC_C9FTD_F3_MotorCortex	ATTGTCTTCGCTCTAC-1	motor cortex	C9-FTD	F3	M	63	10.494	779	757	19	0.145689	0.99386	2598	1303	883	412	-1	-1	0.00365666	C17	Non_neurons	Oligo	Oligo_OPALIN
snATAC_C9FTD_F3_MotorCortex	TTGCACCTCGTTTGAG-1	motor cortex	C9-FTD	F3	M	63	8.191	364	473	18	0.0910316	0.885341	2598	1378	869	351	-1	-1	0.0034642	C18	Non_neurons	Oligo	Oligo_OPALIN
snATAC_C9FTD_F3_MotorCortex	TCAAGCAGTGGATTCT-1	motor cortex	C9-FTD	F3	M	63	7.184	156	175	14	0.0337577	0.896123	2592	1367	983	242	-1	-1	0.00270062	C18	Non_neurons	Oligo	Oligo_OPALIN
snATAC_C9FTD_F3_MotorCortex	ACTTCCGGTAGAAAGG-1	motor cortex	C9-FTD	F3	M	63	12.708	507	633	32	0.122201	1.00155	2590	1294	926	370	-1	-1	0.00617761	C18	Non_neurons	Oligo	Oligo_OPALIN
snATAC_C9FTD_F3_MotorCortex	GAGATTCAGCGCATTT-1	motor cortex	C9-FTD	F3	M	63	4.122	102	166	42	0.0320587	0.881541	2589	1376	885	328	-1	-1	0.00811124	C18	Non_neurons	Oligo	Oligo_OPALIN
snATAC_C9FTD_F3_MotorCortex	TCAGGTATCCGAATTG-1	motor cortex	C9-FTD	F3	M	63	7.452	286	340	34	0.0657895	0.652174	2584	1564	769	251	-1	-1	0.00657895	C4	Non_neurons	Micro	Micro
snATAC_C9FTD_F3_MotorCortex	GCGCATGTCGGGCTCA-1	motor cortex	C9-FTD	F3	M	63	5.29	179	256	68	0.0495548	0.594444	2583	1620	732	231	-1	-1	0.013163	C4	Non_neurons	Micro	Micro
snATAC_C9FTD_F3_MotorCortex	CTACTTAGTTCCATCC-1	motor cortex	C9-FTD	F3	M	63	9.302	357	372	35	0.0722611	0.826828	2574	1409	946	219	-1	-1	0.00679876	C4	Non_neurons	Micro	Micro
snATAC_C9FTD_F3_MotorCortex	GGAGTAGCAGCACATT-1	motor cortex	C9-FTD	F3	M	63	4.394	142	183	34	0.0355754	1.31295	2572	1112	1094	366	-1	-1	0.00660964	C18	Non_neurons	Oligo	Oligo_OPALIN
snATAC_C9FTD_F3_MotorCortex	TCTAGTTCACAGCCAC-1	motor cortex	C9-FTD	F3	M	63	5.563	177	212	26	0.0412291	1.14072	2571	1201	1055	315	-1	-1	0.0050564	C18	Non_neurons	Oligo	Oligo_OPALIN
snATAC_C9FTD_F3_MotorCortex	TAAGTGCCAGTAGTTC-1	motor cortex	C9-FTD	F3	M	63	10.714	303	376	38	0.0732943	0.993007	2565	1287	970	308	-1	-1	0.00740741	C18	Non_neurons	Oligo	Oligo_OPALIN
snATAC_C9FTD_F3_MotorCortex	AGCTGGCTCGGCAATT-1	motor cortex	C9-FTD	F3	M	63	4.521	137	199	38	0.0388824	0.723232	2559	1485	768	306	-1	-1	0.00742478	C18	Non_neurons	Oligo	Oligo_OPALIN
snATAC_C9FTD_F3_MotorCortex	GCTCCTAAGTATAGTG-1	motor cortex	C9-FTD	F3	M	63	5.41	306	434	12	0.0850313	0.547605	2552	1649	622	281	-1	-1	0.0023511	C18	Non_neurons	Oligo	Oligo_OPALIN
snATAC_C9FTD_F3_MotorCortex	ATCGAGTGTGAATCGG-1	motor cortex	C9-FTD	F3	M	63	8.778	696	813	20	0.159412	0.807229	2550	1411	800	339	-1	-1	0.00392157	C12	Non_neurons	Oligo	Oligo_OPALIN
snATAC_C9FTD_F3_MotorCortex	TGGCCTTCAATAGCGG-1	motor cortex	C9-FTD	F3	M	63	10.121	552	673	24	0.132064	0.863936	2548	1367	828	353	-1	-1	0.00470958	C12	Non_neurons	Oligo	Oligo_OPALIN
snATAC_C9FTD_F3_MotorCortex	TTTGCGCAGAGCACTG-1	motor cortex	C9-FTD	F3	M	63	5.345	278	407	27	0.0799293	1.18166	2546	1167	966	413	-1	-1	0.00530244	C19	Non_neurons	Oligo	Oligo_OPALIN
snATAC_C9FTD_F3_MotorCortex	ATGCATGGTAAAGGCC-1	motor cortex	C9-FTD	F3	M	63	6.835	214	308	31	0.0605108	0.886583	2545	1349	803	393	-1	-1	0.00609037	C18	Non_neurons	Oligo	Oligo_OPALIN
snATAC_C9FTD_F3_MotorCortex	TCAAGCAGTTTGACCA-1	motor cortex	C9-FTD	F3	M	63	9.828	536	669	26	0.132161	0.793763	2531	1411	808	312	-1	-1	0.00513631	C12	Non_neurons	Oligo	Oligo_OPALIN
snATAC_C9FTD_F3_MotorCortex	AGCGTGCGTGGCATAG-1	motor cortex	C9-FTD	F3	M	63	9.346	387	477	37	0.0950578	0.48111	2509	1694	623	192	-1	-1	0.00737346	C5	Non_neurons	Micro	Micro
snATAC_C9FTD_F3_MotorCortex	GCCAGACTCATTCTCA-1	motor cortex	C9-FTD	F3	M	63	6.523	224	298	25	0.0594099	1.0177	2508	1243	766	499	-1	-1	0.00498405	C18	Non_neurons	Oligo	Oligo_OPALIN
snATAC_C9FTD_F3_MotorCortex	CCACGTTTCTGGCTAA-1	motor cortex	C9-FTD	F3	M	63	5.566	208	287	57	0.057377	0.609395	2501	1554	686	261	-1	-1	0.0113954	C18	Non_neurons	Oligo	Oligo_OPALIN
snATAC_C9FTD_F3_MotorCortex	CACAACAGTTAACCAC-1	motor cortex	C9-FTD	F3	M	63	4.529	231	319	82	0.0639022	0.773987	2496	1407	805	284	-1	-1	0.0164263	C18	Non_neurons	Oligo	Oligo_OPALIN
snATAC_C9FTD_F3_MotorCortex	CAGTGCGGTACAAGCG-1	motor cortex	C9-FTD	F3	M	63	4.328	212	323	36	0.0647554	0.686275	2494	1479	757	258	-1	-1	0.00721732	C18	Non_neurons	Oligo	Oligo_OPALIN
snATAC_C9FTD_F3_MotorCortex	CCTTGGTCAACTGCGC-1	motor cortex	C9-FTD	F3	M	63	6.608	317	414	48	0.0830325	0.669792	2493	1493	806	194	-1	-1	0.00962696	C4	Non_neurons	Micro	Micro
snATAC_C9FTD_F3_MotorCortex	TTACTTGAGGCAGATC-1	motor cortex	C9-FTD	F3	M	63	6.653	336	442	32	0.0886838	1.11186	2492	1180	914	398	-1	-1	0.00642055	C19	Non_neurons	Oligo	Oligo_OPALIN
snATAC_C9FTD_F3_MotorCortex	ATCCAGATCTGGACAT-1	motor cortex	C9-FTD	F3	M	63	8.796	422	428	25	0.0861167	2.5	2485	710	1211	564	-1	-1	0.00503018	C23	Exc_neurons	Exc_deep	Exc_L5-6_IT_THEMIS_SMYD1
snATAC_C9FTD_F3_MotorCortex	AAACGAAAGCATGATA-1	motor cortex	C9-FTD	F3	M	63	9.163	509	606	40	0.122079	0.644798	2482	1509	709	264	-1	-1	0.00805802	C18	Non_neurons	Oligo	Oligo_OPALIN
snATAC_C9FTD_F3_MotorCortex	AGGACGAGTCCTTCAC-1	motor cortex	C9-FTD	F3	M	63	4.352	189	302	20	0.0609117	0.795076	2479	1381	816	282	-1	-1	0.00403388	C18	Non_neurons	Oligo	Oligo_OPALIN
snATAC_C9FTD_F3_MotorCortex	GCCCAGACATGTGAGG-1	motor cortex	C9-FTD	F3	M	63	10.05	538	545	30	0.110012	1.03533	2477	1217	908	352	-1	-1	0.00605571	C18	Non_neurons	Oligo	Oligo_OPALIN
snATAC_C9FTD_F3_MotorCortex	GCTCAGGAGTGCACAG-1	motor cortex	C9-FTD	F3	M	63	8.921	428	552	26	0.111425	1.11709	2477	1170	988	319	-1	-1	0.00524828	C12	Non_neurons	Oligo	Oligo_OPALIN
snATAC_C9FTD_F3_MotorCortex	GTGCCAGAGCGTGTTT-1	motor cortex	C9-FTD	F3	M	63	6.361	318	394	20	0.079596	0.72956	2475	1431	742	302	-1	-1	0.0040404	C18	Non_neurons	Oligo	Oligo_OPALIN
snATAC_C9FTD_F3_MotorCortex	CCGTGAGAGTTGCTTG-1	motor cortex	C9-FTD	F3	M	63	4.398	171	298	37	0.0603728	0.669824	2468	1478	746	244	-1	-1	0.00749595	C18	Non_neurons	Oligo	Oligo_OPALIN
snATAC_C9FTD_F3_MotorCortex	CAAGGCCGTGGACGAT-1	motor cortex	C9-FTD	F3	M	63	7.603	407	494	30	0.100244	0.979116	2464	1245	879	340	-1	-1	0.00608766	C16	Non_neurons	Oligo	Oligo_OPALIN
snATAC_C9FTD_F3_MotorCortex	GGGACCTAGTGAGTGC-1	motor cortex	C9-FTD	F3	M	63	9.301	667	670	24	0.13629	1.15048	2458	1143	886	429	-1	-1	0.00488202	C19	Non_neurons	Oligo	Oligo_OPALIN
snATAC_C9FTD_F3_MotorCortex	GTGACATCAAAGCTGG-1	motor cortex	C9-FTD	F3	M	63	4.567	143	218	36	0.0445261	1.10309	2448	1164	946	338	-1	-1	0.00735294	C18	Non_neurons	Oligo	Oligo_OPALIN
snATAC_C9FTD_F3_MotorCortex	GATCATGCAGAGATGC-1	motor cortex	C9-FTD	F3	M	63	8.041	268	288	46	0.0588476	0.981377	2447	1235	911	301	-1	-1	0.00939926	C18	Non_neurons	Oligo	Oligo_OPALIN
snATAC_C9FTD_F3_MotorCortex	TAGCGGCTCCAGAGAG-1	motor cortex	C9-FTD	F3	M	63	8.504	481	551	26	0.113049	0.697075	2437	1436	697	304	-1	-1	0.00533443	C12	Non_neurons	Oligo	Oligo_OPALIN
snATAC_C9FTD_F3_MotorCortex	TTCTGTATCGTGATAC-1	motor cortex	C9-FTD	F3	M	63	8.773	319	370	15	0.0760691	2.96737	2432	613	1241	578	-1	-1	0.00308388	C20	Inh_neurons	Inh_SST	Inh_level3_Mixed__Inh_SST_CDH12__C5
snATAC_C9FTD_F3_MotorCortex	TTGCTTATCATTCATC-1	motor cortex	C9-FTD	F3	M	63	6.721	336	451	26	0.0929897	0.946228	2425	1246	855	324	-1	-1	0.00536082	C18	Non_neurons	Oligo	Oligo_OPALIN
snATAC_C9FTD_F3_MotorCortex	CAGTATGGTCCCTTTG-1	motor cortex	C9-FTD	F3	M	63	5.424	63	118	30	0.02436	0.928344	2422	1256	885	281	-1	-1	0.00619323	C7	Non_neurons	Oligo	Oligo_OPALIN
snATAC_C9FTD_F3_MotorCortex	TTTGTGTGTGATAAGT-1	motor cortex	C9-FTD	F3	M	63	14.316	788	813	33	0.167906	0.839666	2421	1316	803	302	-1	-1	0.00681537	C12	Non_neurons	Oligo	Oligo_OPALIN
snATAC_C9FTD_F3_MotorCortex	TTTGTGTAGCAATAAC-1	motor cortex	C9-FTD	F3	M	63	9.901	585	653	18	0.135253	0.704802	2414	1416	709	289	-1	-1	0.00372825	C17	Non_neurons	Oligo	Oligo_OPALIN
snATAC_C9FTD_F3_MotorCortex	TGCACCTCAGAGTCGA-1	motor cortex	C9-FTD	F3	M	63	6.931	84	75	32	0.015586	0.710021	2406	1407	792	207	-1	-1	0.00665004	C26	Non_neurons	Glia_level2_Mixed__VLMC__C2	Glia_level3_Mixed__VLMC_P2RY14__C2
snATAC_C9FTD_F3_MotorCortex	GAACCTATCTTTGCAT-1	motor cortex	C9-FTD	F3	M	63	8.895	566	542	30	0.112682	0.667822	2405	1442	695	268	-1	-1	0.00623701	C12	Non_neurons	Oligo	Oligo_OPALIN
snATAC_C9FTD_F3_MotorCortex	CCTATTACAATGACTC-1	motor cortex	C9-FTD	F3	M	63	6.611	434	519	24	0.108306	0.867498	2396	1283	773	340	-1	-1	0.00500835	C18	Non_neurons	Oligo	Oligo_OPALIN
snATAC_C9FTD_F3_MotorCortex	TTATGTCAGGTACACG-1	motor cortex	C9-FTD	F3	M	63	4.572	127	169	18	0.0354149	1.02032	2386	1181	882	323	-1	-1	0.003772	C18	Non_neurons	Oligo	Oligo_OPALIN
snATAC_C9FTD_F3_MotorCortex	GGCGAAACAAGGCGTA-1	motor cortex	C9-FTD	F3	M	63	6.513	296	305	22	0.0639413	0.596386	2385	1494	682	209	-1	-1	0.00461216	C18	Non_neurons	Oligo	Oligo_OPALIN
snATAC_C9FTD_F3_MotorCortex	GTGGATTAGGCTAAAT-1	motor cortex	C9-FTD	F3	M	63	5.328	113	145	30	0.0303983	1.65	2385	900	1164	321	-1	-1	0.00628931	C18	Non_neurons	Oligo	Oligo_OPALIN
snATAC_C9FTD_F3_MotorCortex	CAGTGTATCGAGTGTT-1	motor cortex	C9-FTD	F3	M	63	5.427	222	290	18	0.0610526	0.982471	2375	1198	924	253	-1	-1	0.00378947	C18	Non_neurons	Oligo	Oligo_OPALIN
snATAC_C9FTD_F3_MotorCortex	GAAGTGGCACTAGCCG-1	motor cortex	C9-FTD	F3	M	63	5.607	252	334	22	0.0703454	0.790347	2374	1326	742	306	-1	-1	0.00463353	C12	Non_neurons	Oligo	Oligo_OPALIN
snATAC_C9FTD_F3_MotorCortex	GGCATTAGTCATTGCA-1	motor cortex	C9-FTD	F3	M	63	10.215	521	510	22	0.108326	0.595932	2354	1475	625	254	-1	-1	0.0046729	C12	Non_neurons	Oligo	Oligo_OPALIN
snATAC_C9FTD_F3_MotorCortex	TTCATTGTCCATACCC-1	motor cortex	C9-FTD	F3	M	63	6.271	285	360	20	0.0765632	0.809854	2351	1299	800	252	-1	-1	0.00425351	C18	Non_neurons	Oligo	Oligo_OPALIN
snATAC_C9FTD_F3_MotorCortex	ACCTGCTTCAACGTGT-1	motor cortex	C9-FTD	F3	M	63	6.341	269	355	16	0.0761803	0.799228	2330	1295	707	328	-1	-1	0.00343348	C12	Non_neurons	Oligo	Oligo_OPALIN
snATAC_C9FTD_F3_MotorCortex	TAGGAGGCATGCGTTA-1	motor cortex	C9-FTD	F3	M	63	9.662	688	779	28	0.167816	0.855316	2321	1251	765	305	-1	-1	0.00603188	C12	Non_neurons	Oligo	Oligo_OPALIN
snATAC_C9FTD_F3_MotorCortex	CGCTATCGTTTGTGAC-1	motor cortex	C9-FTD	F3	M	63	5.431	96	123	25	0.0265086	0.762918	2320	1316	744	260	-1	-1	0.00538793	C18	Non_neurons	Oligo	Oligo_OPALIN
snATAC_C9FTD_F3_MotorCortex	GACCAATAGAGCTACG-1	motor cortex	C9-FTD	F3	M	63	8.124	480	546	22	0.118336	0.763761	2307	1308	714	285	-1	-1	0.0047681	C12	Non_neurons	Oligo	Oligo_OPALIN
snATAC_C9FTD_F3_MotorCortex	CTACTTATCTACCCGT-1	motor cortex	C9-FTD	F3	M	63	5.884	208	320	32	0.0696561	0.825914	2297	1258	796	243	-1	-1	0.00696561	C18	Non_neurons	Oligo	Oligo_OPALIN
snATAC_C9FTD_F3_MotorCortex	GTGCCAGCATTACTCT-1	motor cortex	C9-FTD	F3	M	63	5.962	277	359	28	0.0781454	0.8332	2297	1253	734	310	-1	-1	0.00609491	C18	Non_neurons	Oligo	Oligo_OPALIN
snATAC_C9FTD_F3_MotorCortex	TCACAGAAGGCGACTA-1	motor cortex	C9-FTD	F3	M	63	13.167	758	775	20	0.168698	1.02915	2297	1132	821	344	-1	-1	0.0043535	C8	Non_neurons	Oligo	Oligo_OPALIN
snATAC_C9FTD_F3_MotorCortex	GCTCCTACATGATTGC-1	motor cortex	C9-FTD	F3	M	63	6.371	148	163	24	0.0354965	1.42706	2296	946	959	391	-1	-1	0.00522648	C20	Non_neurons	OPC	OPC
snATAC_C9FTD_F3_MotorCortex	ACAAGCTCATTTGTTC-1	motor cortex	C9-FTD	F3	M	63	4.013	77	122	16	0.0265911	0.819191	2294	1261	837	196	-1	-1	0.00348736	C19	Non_neurons	Micro	Micro
snATAC_C9FTD_F3_MotorCortex	ACGTGGCAGGATGTCG-1	motor cortex	C9-FTD	F3	M	63	7.027	330	356	46	0.0776276	1.15103	2293	1066	877	350	-1	-1	0.0100305	C18	Non_neurons	Oligo	Oligo_OPALIN
snATAC_C9FTD_F3_MotorCortex	ACAAAGAGTTTGTAGC-1	motor cortex	C9-FTD	F3	M	63	4.271	110	176	28	0.0385458	1.4522	2283	931	947	405	-1	-1	0.00613228	C20	Exc_neurons	Exc_intermediate	Exc_level3_Mixed__Exc_L2-3_IT_RORB_PRSS12__C8
snATAC_C9FTD_F3_MotorCortex	TAGCCCTGTCGTCGCA-1	motor cortex	C9-FTD	F3	M	63	7.44	387	471	18	0.103244	0.760031	2281	1296	757	228	-1	-1	0.00394564	C12	Non_neurons	Oligo	Oligo_OPALIN
snATAC_C9FTD_F3_MotorCortex	TACGCCTCAAATTGAG-1	motor cortex	C9-FTD	F3	M	63	4.113	108	148	25	0.0324989	1.49945	2277	911	908	458	-1	-1	0.00548968	C20	Exc_neurons	Exc_upper	Exc_level3_Mixed__Exc_L2_IT_CUX2_CCBE1__C1
snATAC_C9FTD_F3_MotorCortex	AGTTTGGCATGCGACC-1	motor cortex	C9-FTD	F3	M	63	4.046	141	177	20	0.0390212	2.48387	2268	651	1127	490	-1	-1	0.00440917	C20	Inh_neurons	Inh_SST	Inh_level3_Mixed__Inh_SST_CDH12__C5
snATAC_C9FTD_F3_MotorCortex	TAGCATGTCATTCTCA-1	motor cortex	C9-FTD	F3	M	63	8.992	445	529	28	0.116777	1.52227	2265	898	967	400	-1	-1	0.00618102	C12	Non_neurons	Oligo	Oligo_OPALIN
snATAC_C9FTD_F3_MotorCortex	CGCGCAACAACACGGA-1	motor cortex	C9-FTD	F3	M	63	5.531	243	377	18	0.0832597	0.94669	2264	1163	827	274	-1	-1	0.00397527	C12	Non_neurons	Oligo	Oligo_OPALIN
snATAC_C9FTD_F3_MotorCortex	GTTGGTAAGTTCCAGT-1	motor cortex	C9-FTD	F3	M	63	6.023	146	268	22	0.059292	0.761496	2260	1283	702	275	-1	-1	0.00486726	C18	Non_neurons	Oligo	Oligo_OPALIN
snATAC_C9FTD_F3_MotorCortex	GTCCATCAGCAACTGG-1	motor cortex	C9-FTD	F3	M	63	5.045	107	116	27	0.0256978	0.730828	2257	1304	763	190	-1	-1	0.00598139	C4	Non_neurons	Micro	Micro
snATAC_C9FTD_F3_MotorCortex	GTCTACCTCGGAGTTT-1	motor cortex	C9-FTD	F3	M	63	6.506	276	362	44	0.080373	0.842881	2252	1222	836	194	-1	-1	0.00976909	C18	Non_neurons	Oligo	Oligo_OPALIN
snATAC_C9FTD_F3_MotorCortex	TAGCACATCGCTATAG-1	motor cortex	C9-FTD	F3	M	63	8.185	310	383	30	0.0851111	0.998224	2250	1126	836	288	-1	-1	0.00666667	C18	Non_neurons	Oligo	Oligo_OPALIN
snATAC_C9FTD_F3_MotorCortex	TACTAGGTCACTACCC-1	motor cortex	C9-FTD	F3	M	63	7.921	412	499	38	0.111384	0.508418	2240	1485	555	200	-1	-1	0.00848214	C18	Non_neurons	Oligo	Oligo_OPALIN
snATAC_C9FTD_F3_MotorCortex	TGGTCAACAATTCTCT-1	motor cortex	C9-FTD	F3	M	63	5.099	291	363	14	0.0810268	1.10131	2240	1066	817	357	-1	-1	0.003125	C12	Non_neurons	Oligo	Oligo_OPALIN
snATAC_C9FTD_F3_MotorCortex	AGTCAACGTTGTGAGG-1	motor cortex	C9-FTD	F3	M	63	5.73	136	197	30	0.0439929	0.633115	2239	1371	646	222	-1	-1	0.00669942	C4	Non_neurons	Micro	Micro
snATAC_C9FTD_F3_MotorCortex	TCAGTTTAGTGGGACT-1	motor cortex	C9-FTD	F3	M	63	6.692	294	376	20	0.0844185	0.66194	2227	1340	629	258	-1	-1	0.00449035	C12	Non_neurons	Oligo	Oligo_OPALIN
snATAC_C9FTD_F3_MotorCortex	AGACAAATCTTTGCAT-1	motor cortex	C9-FTD	F3	M	63	6.292	197	284	32	0.0638489	0.68997	2224	1316	667	241	-1	-1	0.00719424	C18	Non_neurons	Oligo	Oligo_OPALIN
snATAC_C9FTD_F3_MotorCortex	TAGCATGGTCTGTCCT-1	motor cortex	C9-FTD	F3	M	63	7.741	215	276	40	0.0622463	1.10541	2217	1053	908	256	-1	-1	0.0090212	C18	Non_neurons	Oligo	Oligo_OPALIN
snATAC_C9FTD_F3_MotorCortex	GCCTAGGGTCATAAGA-1	motor cortex	C9-FTD	F3	M	63	6.381	232	308	14	0.0697148	1.00818	2209	1100	740	369	-1	-1	0.00316885	C18	Non_neurons	Oligo	Oligo_OPALIN
snATAC_C9FTD_F3_MotorCortex	TCGAGCGCACAGTTAC-1	motor cortex	C9-FTD	F3	M	63	6.477	471	544	32	0.123133	0.897766	2209	1164	747	298	-1	-1	0.0072431	C12	Non_neurons	Oligo	Oligo_OPALIN
snATAC_C9FTD_F3_MotorCortex	GCGAGAAGTGCTGAAG-1	motor cortex	C9-FTD	F3	M	63	7.312	384	458	32	0.103808	0.648729	2206	1338	627	241	-1	-1	0.00725295	C18	Non_neurons	Oligo	Oligo_OPALIN
snATAC_C9FTD_F3_MotorCortex	GAATCTGTCGCTACCT-1	motor cortex	C9-FTD	F3	M	63	4.356	66	143	30	0.032574	1.43889	2195	900	861	434	-1	-1	0.00683371	C18	Non_neurons	Glia_level2_Mixed__VLMC__C2	Glia_level3_Mixed__VLMC_P2RY14__C2
snATAC_C9FTD_F3_MotorCortex	AGCGTGCCATGGGAAC-1	motor cortex	C9-FTD	F3	M	63	6.698	230	305	26	0.0695077	0.813223	2194	1210	713	271	-1	-1	0.00592525	C18	Non_neurons	Oligo	Oligo_OPALIN
snATAC_C9FTD_F3_MotorCortex	TAGGAGGGTTGTGAGG-1	motor cortex	C9-FTD	F3	M	63	7.136	191	315	48	0.0721154	0.540197	2184	1418	563	203	-1	-1	0.010989	C18	Non_neurons	Oligo	Oligo_OPALIN
snATAC_C9FTD_F3_MotorCortex	TAGCGGCGTCCGAGCT-1	motor cortex	C9-FTD	F3	M	63	9.95	603	643	21	0.147274	0.779136	2183	1227	643	313	-1	-1	0.00480989	C17	Non_neurons	Oligo	Oligo_OPALIN
snATAC_C9FTD_F3_MotorCortex	TCAAGCACAAGGTCGA-1	motor cortex	C9-FTD	F3	M	63	8.874	242	287	26	0.0657955	1.06144	2181	1058	821	302	-1	-1	0.00596057	C18	Non_neurons	Oligo	Oligo_OPALIN
snATAC_C9FTD_F3_MotorCortex	ATCGAGTTCCCTACCA-1	motor cortex	C9-FTD	F3	M	63	6.457	150	211	26	0.0485951	2.00693	2171	722	952	497	-1	-1	0.00598802	C20	Exc_neurons	Exc_deep	Exc_L5-6_IT_THEMIS_SMYD1
snATAC_C9FTD_F3_MotorCortex	GCGCCAACAAGGAAGA-1	motor cortex	C9-FTD	F3	M	63	7.056	253	329	24	0.0758065	0.799337	2170	1206	715	249	-1	-1	0.00552995	C18	Non_neurons	Oligo	Oligo_OPALIN
snATAC_C9FTD_F3_MotorCortex	TCGTTCGGTTACCCAA-1	motor cortex	C9-FTD	F3	M	63	9.312	348	397	26	0.0915168	1.06179	2169	1052	782	335	-1	-1	0.00599355	C18	Non_neurons	Oligo	Oligo_OPALIN
snATAC_C9FTD_F3_MotorCortex	GTGGATTGTTAAGGGC-1	motor cortex	C9-FTD	F3	M	63	10.509	536	534	22	0.123155	1.05888	2168	1053	750	365	-1	-1	0.0050738	C18	Non_neurons	Oligo	Oligo_OPALIN
snATAC_C9FTD_F3_MotorCortex	TGGAAGGTCTGTGTGA-1	motor cortex	C9-FTD	F3	M	63	9.102	262	354	18	0.0819444	0.970803	2160	1096	759	305	-1	-1	0.00416667	C25	Non_neurons	OPC	OPC
snATAC_C9FTD_F3_MotorCortex	TCACTCGGTACAACGG-1	motor cortex	C9-FTD	F3	M	63	6.506	138	200	18	0.0465549	0.968836	2148	1091	765	292	-1	-1	0.00418994	C18	Non_neurons	Oligo	Oligo_OPALIN
snATAC_C9FTD_F3_MotorCortex	TTAGCTTCAATTCAGC-1	motor cortex	C9-FTD	F3	M	63	13.377	912	937	24	0.21811	0.764996	2148	1217	671	260	-1	-1	0.00558659	C14	Non_neurons	Oligo	Oligo_OPALIN
snATAC_C9FTD_F3_MotorCortex	ACAGACTGTATCTAGC-1	motor cortex	C9-FTD	F3	M	63	4.95	50	103	36	0.0240767	0.719453	2139	1244	634	261	-1	-1	0.00841515	C18	Non_neurons	OPC	OPC
snATAC_C9FTD_F3_MotorCortex	TGCACCTGTAACACTC-1	motor cortex	C9-FTD	F3	M	63	4.193	72	81	44	0.0189784	1.6088	2134	818	981	335	-1	-1	0.0103093	C18	Non_neurons	Oligo	Oligo_OPALIN
snATAC_C9FTD_F3_MotorCortex	TACTGCCAGCGCAATG-1	motor cortex	C9-FTD	F3	M	63	4.252	204	284	34	0.0666667	1.10059	2130	1014	799	317	-1	-1	0.00798122	C18	Non_neurons	Oligo	Oligo_OPALIN
snATAC_C9FTD_F3_MotorCortex	ACCGAATGTATTTGCG-1	motor cortex	C9-FTD	F3	M	63	6.904	129	231	22	0.0544041	0.727421	2123	1229	654	240	-1	-1	0.00518135	C18	Non_neurons	Oligo	Oligo_OPALIN
snATAC_C9FTD_F3_MotorCortex	CTACAGAAGTTTGGAA-1	motor cortex	C9-FTD	F3	M	63	5.537	151	258	20	0.0607917	0.845217	2122	1150	709	263	-1	-1	0.00471254	C4	Non_neurons	Micro	Micro
snATAC_C9FTD_F3_MotorCortex	CACCTGTAGAGCAGCT-1	motor cortex	C9-FTD	F3	M	63	10.048	477	523	22	0.12411	1.05963	2107	1023	755	329	-1	-1	0.00522069	C12	Non_neurons	Oligo	Oligo_OPALIN
snATAC_C9FTD_F3_MotorCortex	CGAGTTATCTGTCGGG-1	motor cortex	C9-FTD	F3	M	63	7.96	201	262	22	0.062292	2.67016	2103	573	1024	506	-1	-1	0.00523062	C20	Exc_neurons	Exc_intermediate	Exc_L3-5_IT_RORB_GABRG1
snATAC_C9FTD_F3_MotorCortex	TACATTCGTCAGACGA-1	motor cortex	C9-FTD	F3	M	63	8.994	377	432	28	0.103004	0.859043	2097	1128	682	287	-1	-1	0.0066762	C12	Non_neurons	Oligo	Oligo_OPALIN
snATAC_C9FTD_F3_MotorCortex	AACATCGAGGAGTAGA-1	motor cortex	C9-FTD	F3	M	63	5.139	109	189	34	0.045302	0.815492	2086	1149	671	266	-1	-1	0.00814957	C18	Non_neurons	Oligo	Oligo_OPALIN
snATAC_C9FTD_F3_MotorCortex	TATCGAGTCGCTTACC-1	motor cortex	C9-FTD	F3	M	63	5.473	152	217	26	0.0520384	0.880072	2085	1109	696	280	-1	-1	0.00623501	C18	Non_neurons	Oligo	Oligo_OPALIN
snATAC_C9FTD_F3_MotorCortex	TAGCTTTCATAGCAGG-1	motor cortex	C9-FTD	F3	M	63	5.098	121	186	24	0.0450581	0.794783	2064	1150	645	269	-1	-1	0.00581395	C18	Non_neurons	Oligo	Oligo_OPALIN
snATAC_C9FTD_F3_MotorCortex	AGTTTGGCAACCTCCT-1	motor cortex	C9-FTD	F3	M	63	15.173	613	650	30	0.157997	0.679184	2057	1225	615	217	-1	-1	0.00729217	C12	Non_neurons	Oligo	Oligo_OPALIN
snATAC_C9FTD_F3_MotorCortex	CGTGGCAAGATTCCGT-1	motor cortex	C9-FTD	F3	M	63	7.614	273	281	32	0.0683698	0.79163	2055	1147	659	249	-1	-1	0.00778589	C18	Non_neurons	Oligo	Oligo_OPALIN
snATAC_C9FTD_F3_MotorCortex	TAACGGTTCCAGCACG-1	motor cortex	C9-FTD	F3	M	63	4.603	86	156	34	0.0379747	0.988383	2054	1033	700	321	-1	-1	0.00827653	C18	Non_neurons	Oligo	Oligo_OPALIN
snATAC_C9FTD_F3_MotorCortex	AGGCCCATCCAGGCCA-1	motor cortex	C9-FTD	F3	M	63	4.715	100	119	27	0.028982	0.869763	2053	1098	694	261	-1	-1	0.00657574	C18	Non_neurons	Oligo	Oligo_OPALIN
snATAC_C9FTD_F3_MotorCortex	AACGGGAGTCTAAAGA-1	motor cortex	C9-FTD	F3	M	63	4.18	152	252	20	0.0615836	1.06667	2046	990	744	312	-1	-1	0.00488759	C18	Non_neurons	Oligo	Oligo_OPALIN
snATAC_C9FTD_F3_MotorCortex	ACTGCGGAGGCGTCCT-1	motor cortex	C9-FTD	F3	M	63	4.169	80	116	28	0.0284314	1.51541	2040	811	824	405	-1	-1	0.00686275	C20	Inh_neurons	Inh_LAMP5	Inh_LAMP5_CPLX3_Rosehip
snATAC_C9FTD_F3_MotorCortex	GAGAACGAGGTCGTTT-1	motor cortex	C9-FTD	F3	M	63	6.152	233	325	24	0.0796569	0.581395	2040	1290	543	207	-1	-1	0.00588235	C18	Non_neurons	Oligo	Oligo_OPALIN
snATAC_C9FTD_F3_MotorCortex	GAGTGAGTCTACTGCC-1	motor cortex	C9-FTD	F3	M	63	4.508	107	176	27	0.0432432	1.30204	2035	884	899	252	-1	-1	0.00663391	C18	Non_neurons	Oligo	Oligo_OPALIN
snATAC_C9FTD_F3_MotorCortex	GCTGCGACACGCGCAT-1	motor cortex	C9-FTD	F3	M	63	7.49	261	301	22	0.0741745	0.63629	2029	1240	533	256	-1	-1	0.00542139	C26	Non_neurons	Astro	Astro_HPSE2
snATAC_C9FTD_F3_MotorCortex	TCGCCTAGTACTTCAG-1	motor cortex	C9-FTD	F3	M	63	4.436	112	171	30	0.0422014	0.982387	2026	1022	784	220	-1	-1	0.00740375	C18	Non_neurons	Oligo	Oligo_OPALIN
snATAC_C9FTD_F3_MotorCortex	CACAACACAAGTAATG-1	motor cortex	C9-FTD	F3	M	63	7.489	295	380	14	0.094106	0.665842	2019	1212	569	238	-1	-1	0.00346706	C18	Non_neurons	Oligo	Oligo_OPALIN
snATAC_C9FTD_F3_MotorCortex	GTAATCGCAGTGGTCC-1	motor cortex	C9-FTD	F3	M	63	7.386	138	156	28	0.0387289	0.884004	2014	1069	705	240	-1	-1	0.00695134	C18	Non_neurons	Oligo	Oligo_OPALIN
snATAC_C9FTD_F3_MotorCortex	AGCGATTGTATACGCT-1	motor cortex	C9-FTD	F3	M	63	4.394	71	101	32	0.0251494	1.73943	2008	733	1060	215	-1	-1	0.00796813	C20	Inh_neurons	Inh_VIP	Inh_VIP_FLT1
snATAC_C9FTD_F3_MotorCortex	CCTCCCTTCACGATTG-1	motor cortex	C9-FTD	F3	M	63	4.041	100	157	19	0.0391131	1.22752	2007	901	763	343	-1	-1	0.00473343	C20	Inh_neurons	Inh_SST	Inh_level3_Mixed__Inh_SST_CDH12__C5
snATAC_C9FTD_F3_MotorCortex	AGATTCGTCCAGCACG-1	motor cortex	C9-FTD	F3	M	63	4.931	249	328	7	0.0818772	0.540769	2003	1300	548	155	-1	-1	0.00174738	C26	Non_neurons	Oligo	Oligo_OPALIN
snATAC_C9FTD_F3_MotorCortex	CTGCGTTCAGTAGTTC-1	motor cortex	C9-FTD	F3	M	63	4.659	80	135	20	0.0337163	2.30363	2002	606	878	518	-1	-1	0.004995	C20	Exc_neurons	Exc_intermediate	Exc_level3_Mixed__Exc_L3-5_IT_RORB_GRIN3A__C9
snATAC_C9FTD_F3_MotorCortex	AGGCCCAGTATCCCTC-1	motor cortex	C9-FTD	F3	M	63	10.396	441	500	22	0.125313	1.15909	1995	924	717	354	-1	-1	0.00551378	C12	Non_neurons	Oligo	Oligo_OPALIN
snATAC_C9FTD_F3_MotorCortex	GGTACCGAGTATGGGC-1	motor cortex	C9-FTD	F3	M	63	5.174	162	205	52	0.0516113	0.667506	1986	1191	591	204	-1	-1	0.0130916	C18	Non_neurons	Oligo	Oligo_OPALIN
snATAC_C9FTD_F3_MotorCortex	CCGTAGGGTAACATAG-1	motor cortex	C9-FTD	F3	M	63	6.587	163	193	24	0.0486391	0.768271	1984	1122	673	189	-1	-1	0.00604839	C4	Non_neurons	Glia_level2_Mixed__Oligo__C4	Glia_level3_Mixed__Micro__C4
snATAC_C9FTD_F3_MotorCortex	CCCGTTAGTGCTTCCT-1	motor cortex	C9-FTD	F3	M	63	5.887	110	134	28	0.0337872	0.494348	1983	1327	470	186	-1	-1	0.00706001	C18	Non_neurons	Oligo	Oligo_OPALIN
snATAC_C9FTD_F3_MotorCortex	GGGTCTGCATAGACGG-1	motor cortex	C9-FTD	F3	M	63	5.557	87	127	29	0.0320383	1.37365	1982	835	760	387	-1	-1	0.00731584	C20	Exc_neurons	Exc_intermediate	Exc_level3_Mixed__Exc_L2-3_IT_RORB_PRSS12__C8
snATAC_C9FTD_F3_MotorCortex	CGGACCATCGGTCCGA-1	motor cortex	C9-FTD	F3	M	63	6.535	165	197	22	0.0497224	0.91401	1981	1035	628	318	-1	-1	0.00555275	C12	Non_neurons	Oligo	Oligo_OPALIN
snATAC_C9FTD_F3_MotorCortex	ACTAACGCACCGAAAG-1	motor cortex	C9-FTD	F3	M	63	6.301	70	104	36	0.0264093	0.869896	1969	1053	689	227	-1	-1	0.0091417	C18	Non_neurons	Oligo	Oligo_OPALIN
snATAC_C9FTD_F3_MotorCortex	CAAAGCTGTTAACTCG-1	motor cortex	C9-FTD	F3	M	63	5.29	187	294	17	0.0747331	1.45262	1967	802	813	352	-1	-1	0.0043213	C18	Non_neurons	Oligo	Oligo_OPALIN
snATAC_C9FTD_F3_MotorCortex	GTTACTTTCCCACTTG-1	motor cortex	C9-FTD	F3	M	63	15.123	695	632	28	0.162218	0.818861	1948	1071	630	247	-1	-1	0.00718686	C16	Non_neurons	Oligo	Oligo_OPALIN
snATAC_C9FTD_F3_MotorCortex	GCCATAAGTGGTGGTA-1	motor cortex	C9-FTD	F3	M	63	4.483	120	147	28	0.0378086	1.11304	1944	920	708	316	-1	-1	0.00720165	C6	Non_neurons	Oligo	Oligo_OPALIN
snATAC_C9FTD_F3_MotorCortex	CCCTGATAGAAACGCC-1	motor cortex	C9-FTD	F3	M	63	7.968	338	416	21	0.107327	2.30153	1938	587	911	440	-1	-1	0.00541796	C12	Non_neurons	Oligo	Oligo_OPALIN
snATAC_C9FTD_F3_MotorCortex	CAGGGCTAGAGTGGAA-1	motor cortex	C9-FTD	F3	M	63	5.728	269	313	10	0.0811722	2.64461	1928	529	1035	364	-1	-1	0.00259336	C20	Inh_neurons	Inh_SST	Inh_SST_EDNRA
snATAC_C9FTD_F3_MotorCortex	GCTTTCGTCACACGTA-1	motor cortex	C9-FTD	F3	M	63	4.735	165	197	24	0.0513824	0.598832	1917	1199	532	186	-1	-1	0.00625978	C4	Non_neurons	Glia_level2_Mixed__VLMC__C2	Glia_level3_Mixed__VLMC_P2RY14__C2
snATAC_C9FTD_F3_MotorCortex	GGGTGTCCACTCGGAC-1	motor cortex	C9-FTD	F3	M	63	4.882	143	178	16	0.0465238	1.82153	1913	678	862	373	-1	-1	0.00418191	C20	Exc_neurons	Exc_deep	Exc_L5-6_IT_THEMIS_SMYD1
snATAC_C9FTD_F3_MotorCortex	GCTGAGCTCCAGAATC-1	motor cortex	C9-FTD	F3	M	63	5.27	173	184	33	0.0481928	2.33741	1909	572	914	423	-1	-1	0.00864327	C18	Non_neurons	Oligo	Oligo_OPALIN
snATAC_C9FTD_F3_MotorCortex	TACATTCAGGGATCCA-1	motor cortex	C9-FTD	F3	M	63	8.942	429	494	22	0.129932	0.689778	1901	1125	613	163	-1	-1	0.00578643	C3	Non_neurons	Glia_level2_Mixed__VLMC__C2	Glia_level3_Mixed__VLMC_P2RY14__C2
snATAC_C9FTD_F3_MotorCortex	TCGCAGGAGTCGAGCA-1	motor cortex	C9-FTD	F3	M	63	6.83	238	279	20	0.0736148	0.988458	1895	953	653	289	-1	-1	0.00527704	C18	Non_neurons	Oligo	Oligo_OPALIN
snATAC_C9FTD_F3_MotorCortex	CACGTTCTCCCTAAAG-1	motor cortex	C9-FTD	F3	M	63	5.435	269	364	17	0.0961437	0.775797	1893	1066	592	235	-1	-1	0.00449023	C12	Non_neurons	Oligo	Oligo_OPALIN
snATAC_C9FTD_F3_MotorCortex	CTGAATGGTATGGTTC-1	motor cortex	C9-FTD	F3	M	63	4.668	99	138	16	0.0364501	2.40468	1893	556	886	451	-1	-1	0.0042261	C20	Exc_neurons	Exc_deep	Exc_L6_CT_TLE4_SEMA5A
snATAC_C9FTD_F3_MotorCortex	GGTGCTGGTCTGCACG-1	motor cortex	C9-FTD	F3	M	63	4.325	83	147	14	0.0390542	1.89538	1882	650	950	282	-1	-1	0.00371945	C18	Non_neurons	Oligo	Oligo_OPALIN
snATAC_C9FTD_F3_MotorCortex	TAGGTGTCAGGCTACC-1	motor cortex	C9-FTD	F3	M	63	4.189	110	129	28	0.0342721	0.814851	1882	1037	662	183	-1	-1	0.00743889	C18	Non_neurons	Oligo	Oligo_OPALIN
snATAC_C9FTD_F3_MotorCortex	TAAGCCAAGACTCGGA-1	motor cortex	C9-FTD	F3	M	63	5.068	151	183	22	0.0486961	2.11609	1879	603	887	389	-1	-1	0.00585418	C4	Non_neurons	Glia_level2_Mixed__VLMC__C2	Glia_level3_Mixed__VLMC_P2RY14__C2
snATAC_C9FTD_F3_MotorCortex	GGTAGGATCACATCCC-1	motor cortex	C9-FTD	F3	M	63	5.369	122	126	30	0.0337079	0.936788	1869	965	700	204	-1	-1	0.00802568	C18	Non_neurons	Oligo	Oligo_OPALIN
snATAC_C9FTD_F3_MotorCortex	CTGAATGCAGTTCGGC-1	motor cortex	C9-FTD	F3	M	63	4	101	151	30	0.0404826	1.26886	1865	822	753	290	-1	-1	0.0080429	C8	Non_neurons	Astro	Astro_HPSE2
snATAC_C9FTD_F3_MotorCortex	GAAGTCTTCATTGCCC-1	motor cortex	C9-FTD	F3	M	63	6.206	257	361	30	0.0967828	1.01622	1865	925	627	313	-1	-1	0.0080429	C18	Non_neurons	Oligo	Oligo_OPALIN
snATAC_C9FTD_F3_MotorCortex	ACTAACGGTTTGTGAC-1	motor cortex	C9-FTD	F3	M	63	5.869	163	178	26	0.0480821	0.964968	1851	942	647	262	-1	-1	0.00702323	C18	Non_neurons	Oligo	Oligo_OPALIN
snATAC_C9FTD_F3_MotorCortex	AACAGTCGTGTGCTTA-1	motor cortex	C9-FTD	F3	M	63	6.29	108	183	6	0.0495935	2.54127	1845	521	856	468	-1	-1	0.00162602	C20	Inh_neurons	Inh_SST	Inh_level3_Mixed__Inh_SST_CDH12__C5
snATAC_C9FTD_F3_MotorCortex	TTAGCTTAGGAAACTT-1	motor cortex	C9-FTD	F3	M	63	7.414	161	224	31	0.0608035	0.703978	1842	1081	570	191	-1	-1	0.00841477	C18	Non_neurons	Oligo	Oligo_OPALIN
snATAC_C9FTD_F3_MotorCortex	ACTACCCTCCATTGTT-1	motor cortex	C9-FTD	F3	M	63	6.212	229	254	18	0.0690968	0.944974	1838	945	654	239	-1	-1	0.00489663	C18	Non_neurons	Oligo	Oligo_OPALIN
snATAC_C9FTD_F3_MotorCortex	AGGACGATCTTAAGCG-1	motor cortex	C9-FTD	F3	M	63	9.776	390	387	18	0.105911	0.611111	1827	1134	489	204	-1	-1	0.00492611	C18	Non_neurons	Oligo	Oligo_OPALIN
snATAC_C9FTD_F3_MotorCortex	TTCGGTCCATTGCCTC-1	motor cortex	C9-FTD	F3	M	63	9.844	348	441	26	0.120954	0.746169	1823	1044	678	101	-1	-1	0.0071311	C4	Non_neurons	Micro	Micro
snATAC_C9FTD_F3_MotorCortex	TACCTCGAGCATTGGG-1	motor cortex	C9-FTD	F3	M	63	5.595	308	414	19	0.113861	0.536771	1818	1183	454	181	-1	-1	0.00522552	C12	Non_neurons	Oligo	Oligo_OPALIN
snATAC_C9FTD_F3_MotorCortex	TATCTGTCACTGATTG-1	motor cortex	C9-FTD	F3	M	63	6.35	93	148	30	0.0411568	0.738878	1798	1034	606	158	-1	-1	0.0083426	C20	Non_neurons	Micro	Micro
snATAC_C9FTD_F3_MotorCortex	ACCGAATCACTAGCCG-1	motor cortex	C9-FTD	F3	M	63	5.242	180	222	20	0.0617696	1.03281	1797	884	647	266	-1	-1	0.00556483	C12	Non_neurons	Oligo	Oligo_OPALIN
snATAC_C9FTD_F3_MotorCortex	TCAGCTCGTCGTAATC-1	motor cortex	C9-FTD	F3	M	63	7.585	203	221	18	0.0616974	1.4105	1791	743	659	389	-1	-1	0.00502513	C18	Non_neurons	Oligo	Oligo_OPALIN
snATAC_C9FTD_F3_MotorCortex	GTAATCGCACTGGGCT-1	motor cortex	C9-FTD	F3	M	63	6.337	96	158	18	0.0441587	1.01691	1789	887	660	242	-1	-1	0.00503074	C18	Non_neurons	Oligo	Oligo_OPALIN
snATAC_C9FTD_F3_MotorCortex	TGCGTAATCTGCGTCT-1	motor cortex	C9-FTD	F3	M	63	4.314	122	154	20	0.0430408	0.7801	1789	1005	583	201	-1	-1	0.00558971	C18	Non_neurons	Oligo	Oligo_OPALIN
snATAC_C9FTD_F3_MotorCortex	CCAGAATGTCAATCCA-1	motor cortex	C9-FTD	F3	M	63	6.32	233	278	26	0.0777405	0.777336	1788	1006	570	212	-1	-1	0.00727069	C18	Non_neurons	Oligo	Oligo_OPALIN
snATAC_C9FTD_F3_MotorCortex	TACGGATCAGGATGTG-1	motor cortex	C9-FTD	F3	M	63	6.407	110	124	21	0.0347144	0.723938	1786	1036	551	199	-1	-1	0.00587906	C3	Non_neurons	Astro	Astro_HPSE2
snATAC_C9FTD_F3_MotorCortex	TTTGGTTTCAGTGGTT-1	motor cortex	C9-FTD	F3	M	63	6.496	187	232	18	0.064986	1.60584	1785	685	815	285	-1	-1	0.00504202	C18	Non_neurons	Oligo	Oligo_OPALIN
snATAC_C9FTD_F3_MotorCortex	AAATGCCTCCTTCGAC-1	motor cortex	C9-FTD	F3	M	63	8.27	284	353	30	0.0989905	0.87882	1783	949	607	227	-1	-1	0.00841279	C18	Non_neurons	Oligo	Oligo_OPALIN
snATAC_C9FTD_F3_MotorCortex	AGCCGCAGTCGGCTGT-1	motor cortex	C9-FTD	F3	M	63	5.198	105	127	34	0.0356341	1.16525	1782	823	666	293	-1	-1	0.00953984	C20	Non_neurons	Oligo	Oligo_OPALIN
snATAC_C9FTD_F3_MotorCortex	CACTAAGCAGTTCGGC-1	motor cortex	C9-FTD	F3	M	63	4.37	64	83	16	0.0233277	1.83732	1779	627	750	402	-1	-1	0.00449691	C18	Exc_neurons	Exc_intermediate	Exc_level3_Mixed__Exc_L3-5_IT_RORB_GRIN3A__C9
snATAC_C9FTD_F3_MotorCortex	TTGCCCAGTGTTTCTT-1	motor cortex	C9-FTD	F3	M	63	5.88	193	252	18	0.0708263	0.853125	1779	960	594	225	-1	-1	0.00505902	C18	Non_neurons	Oligo	Oligo_OPALIN
snATAC_C9FTD_F3_MotorCortex	AGATAGAGTACATGGG-1	motor cortex	C9-FTD	F3	M	63	11.262	364	455	26	0.128241	0.729045	1774	1026	560	188	-1	-1	0.00732807	C18	Non_neurons	Oligo	Oligo_OPALIN
snATAC_C9FTD_F3_MotorCortex	AACGGGAGTGATGTGG-1	motor cortex	C9-FTD	F3	M	63	7.978	278	328	10	0.0924986	1.25573	1773	786	709	278	-1	-1	0.00282008	C18	Non_neurons	Oligo	Oligo_OPALIN
snATAC_C9FTD_F3_MotorCortex	GCGGAAAGTAGGTCTT-1	motor cortex	C9-FTD	F3	M	63	12.041	377	447	30	0.126414	0.82268	1768	970	562	236	-1	-1	0.00848416	C12	Non_neurons	Oligo	Oligo_OPALIN
snATAC_C9FTD_F3_MotorCortex	AATGGCTTCATGTTCT-1	motor cortex	C9-FTD	F3	M	63	7.401	299	367	23	0.104202	0.933041	1761	911	653	197	-1	-1	0.00653038	C12	Non_neurons	Oligo	Oligo_OPALIN
snATAC_C9FTD_F3_MotorCortex	ACAAACCAGAGTGGTC-1	motor cortex	C9-FTD	F3	M	63	5.166	120	144	18	0.0409556	3.85635	1758	362	908	488	-1	-1	0.00511945	C18	Non_neurons	Oligo	Oligo_OPALIN
snATAC_C9FTD_F3_MotorCortex	TGTGTCCAGTTGACAA-1	motor cortex	C9-FTD	F3	M	63	7.565	149	205	23	0.0584712	0.983032	1753	884	614	255	-1	-1	0.00656018	C4	Non_neurons	Micro	Micro
snATAC_C9FTD_F3_MotorCortex	TACCTATTCGATCTTT-1	motor cortex	C9-FTD	F3	M	63	5.363	65	96	30	0.0273973	1.22901	1752	786	633	333	-1	-1	0.00856164	C18	Non_neurons	OPC	OPC
snATAC_C9FTD_F3_MotorCortex	CAACCAATCCGCTATC-1	motor cortex	C9-FTD	F3	M	63	4.673	118	159	18	0.0454545	1.10216	1749	832	647	270	-1	-1	0.0051458	C27	Non_neurons	Astro	Astro_HPSE2
snATAC_C9FTD_F3_MotorCortex	TTATGTCTCTTGTGCC-1	motor cortex	C9-FTD	F3	M	63	7.381	328	410	24	0.117411	1.12927	1746	820	648	278	-1	-1	0.00687285	C12	Non_neurons	Oligo	Oligo_OPALIN
snATAC_C9FTD_F3_MotorCortex	GCTGCGACATCAGCTA-1	motor cortex	C9-FTD	F3	M	63	5.158	112	164	24	0.0470183	1.13988	1744	815	613	316	-1	-1	0.00688073	C20	Inh_neurons	Inh_SST	Inh_level3_Mixed__Inh_SST_CDH12__C4
snATAC_C9FTD_F3_MotorCortex	GGACACCTCCCGGGTA-1	motor cortex	C9-FTD	F3	M	63	5.472	105	152	20	0.043603	1.26364	1743	770	711	262	-1	-1	0.00573723	C18	Non_neurons	Oligo	Oligo_OPALIN
snATAC_C9FTD_F3_MotorCortex	ACTATTCCATCCCGGA-1	motor cortex	C9-FTD	F3	M	63	4.924	184	226	26	0.0650173	1.03037	1738	856	656	226	-1	-1	0.00747986	C18	Non_neurons	Oligo	Oligo_OPALIN
snATAC_C9FTD_F3_MotorCortex	AGTGCCGTCCCGTAGG-1	motor cortex	C9-FTD	F3	M	63	7.261	253	288	10	0.0828539	1.08894	1738	832	646	260	-1	-1	0.00287687	C18	Non_neurons	Oligo	Oligo_OPALIN
snATAC_C9FTD_F3_MotorCortex	GGTAGGATCAACACGT-1	motor cortex	C9-FTD	F3	M	63	4.055	43	59	20	0.0169833	0.480818	1737	1173	384	180	-1	-1	0.00575705	C26	Non_neurons	Glia_level2_Mixed__VLMC__C2	Glia_level3_Mixed__VLMC_P2RY14__C2
snATAC_C9FTD_F3_MotorCortex	CTTGCTGAGTTGGAAT-1	motor cortex	C9-FTD	F3	M	63	4.146	134	168	19	0.0484709	1.19924	1733	788	661	284	-1	-1	0.00548182	C18	Non_neurons	Oligo	Oligo_OPALIN
snATAC_C9FTD_F3_MotorCortex	TTGCACCCATCGAGTT-1	motor cortex	C9-FTD	F3	M	63	8.245	229	336	16	0.0969417	0.754049	1733	988	568	177	-1	-1	0.00461627	C18	Non_neurons	Oligo	Oligo_OPALIN
snATAC_C9FTD_F3_MotorCortex	AATGGCTAGCGAGCTA-1	motor cortex	C9-FTD	F3	M	63	5.308	193	216	20	0.0624639	0.75355	1729	986	553	190	-1	-1	0.00578369	C18	Non_neurons	Oligo	Oligo_OPALIN
snATAC_C9FTD_F3_MotorCortex	AAAGGGCTCATCGCCT-1	motor cortex	C9-FTD	F3	M	63	9.01	91	90	26	0.026087	1.1349	1725	808	610	307	-1	-1	0.00753623	C18	Inh_neurons	Inh_level2_Mixed__Inh_LAMP5__C7	Inh_level3_Mixed__Inh_SST_CDH12__C7
snATAC_C9FTD_F3_MotorCortex	CCTTGGTAGGTCTTGT-1	motor cortex	C9-FTD	F3	M	63	7.714	261	306	24	0.0891608	2.36471	1716	510	921	285	-1	-1	0.00699301	C20	Inh_neurons	Inh_SST	Inh_SST_EDNRA
snATAC_C9FTD_F3_MotorCortex	TTACTTGTCTGAACGT-1	motor cortex	C9-FTD	F3	M	63	4.391	102	145	32	0.0422741	0.854054	1715	925	583	207	-1	-1	0.00932945	C18	Non_neurons	Oligo	Oligo_OPALIN
snATAC_C9FTD_F3_MotorCortex	TACGGATAGTACAGTA-1	motor cortex	C9-FTD	F3	M	63	7.195	109	122	16	0.0355893	0.60939	1714	1065	498	151	-1	-1	0.00466744	C18	Non_neurons	Micro	Micro
snATAC_C9FTD_F3_MotorCortex	AGCCGCACAGTCAGCC-1	motor cortex	C9-FTD	F3	M	63	6.121	136	156	12	0.0459094	0.989461	1699	854	570	275	-1	-1	0.00353149	C18	Non_neurons	Oligo	Oligo_OPALIN
snATAC_C9FTD_F3_MotorCortex	GCAACCGTCCCGGGTA-1	motor cortex	C9-FTD	F3	M	63	5.941	171	249	8	0.0734513	1.98942	1695	567	768	360	-1	-1	0.00235988	C26	Non_neurons	Oligo	Oligo_OPALIN
snATAC_C9FTD_F3_MotorCortex	GCCATAATCCACTAGA-1	motor cortex	C9-FTD	F3	M	63	5.727	214	263	22	0.0777646	0.844057	1691	917	570	204	-1	-1	0.00650503	C12	Non_neurons	Oligo	Oligo_OPALIN
snATAC_C9FTD_F3_MotorCortex	CTGAATGCAGAACAGC-1	motor cortex	C9-FTD	F3	M	63	4.365	97	127	34	0.037574	0.965116	1690	860	608	222	-1	-1	0.0100592	C18	Non_neurons	Astro	Astro_HPSE2
snATAC_C9FTD_F3_MotorCortex	AAATGCCTCCACACCT-1	motor cortex	C9-FTD	F3	M	63	4.916	72	127	19	0.0377078	0.816613	1684	927	607	150	-1	-1	0.00564133	C18	Non_neurons	Oligo	Oligo_OPALIN
snATAC_C9FTD_F3_MotorCortex	GAATCTGGTATCAGCT-1	motor cortex	C9-FTD	F3	M	63	5.386	204	258	11	0.0766488	0.666337	1683	1010	505	168	-1	-1	0.00326797	C18	Non_neurons	Oligo	Oligo_OPALIN
snATAC_C9FTD_F3_MotorCortex	GAACCTACAGGACCTC-1	motor cortex	C9-FTD	F3	M	63	5.881	98	144	10	0.0430108	1.55183	1674	656	794	224	-1	-1	0.00298686	C18	Non_neurons	Oligo	Oligo_OPALIN
snATAC_C9FTD_F3_MotorCortex	TCACAGATCATCGCTC-1	motor cortex	C9-FTD	F3	M	63	5.158	112	141	28	0.0421147	1.87136	1674	583	746	345	-1	-1	0.0083632	C18	Non_neurons	Oligo	Oligo_OPALIN
snATAC_C9FTD_F3_MotorCortex	TCAGTCCAGGATTGAT-1	motor cortex	C9-FTD	F3	M	63	5.802	167	196	24	0.0585424	0.951049	1674	858	583	233	-1	-1	0.00716846	C4	Non_neurons	Micro	Micro
snATAC_C9FTD_F3_MotorCortex	GCCAGCAGTAACGGAC-1	motor cortex	C9-FTD	F3	M	63	4.23	94	148	16	0.0442584	1.03406	1672	822	597	253	-1	-1	0.00478469	C18	Non_neurons	Oligo	Oligo_OPALIN
snATAC_C9FTD_F3_MotorCortex	TAACGGTTCCGCTATC-1	motor cortex	C9-FTD	F3	M	63	5.141	135	197	20	0.0589115	1.07702	1672	805	611	256	-1	-1	0.00598086	C18	Non_neurons	Astro	Astro_HPSE2
snATAC_C9FTD_F3_MotorCortex	AGTTACGGTTCAGTTG-1	motor cortex	C9-FTD	F3	M	63	4.307	87	157	36	0.0471188	0.625366	1666	1025	469	172	-1	-1	0.0108043	C20	Non_neurons	Oligo	Oligo_OPALIN
snATAC_C9FTD_F3_MotorCortex	TGGGTGCGTACGTATC-1	motor cortex	C9-FTD	F3	M	63	4.846	93	120	12	0.0360794	1.55061	1663	652	701	310	-1	-1	0.00360794	C18	Non_neurons	Oligo	Oligo_OPALIN
snATAC_C9FTD_F3_MotorCortex	CCCACATCATGGATGG-1	motor cortex	C9-FTD	F3	M	63	4.42	125	169	22	0.0509343	1.25408	1659	736	652	271	-1	-1	0.0066305	C18	Non_neurons	Oligo	Oligo_OPALIN
snATAC_C9FTD_F3_MotorCortex	AATGGAACATTATGGC-1	motor cortex	C9-FTD	F3	M	63	5.003	96	142	6	0.0429262	1.33286	1654	709	641	304	-1	-1	0.00181378	C18	Non_neurons	Oligo	Oligo_OPALIN
snATAC_C9FTD_F3_MotorCortex	TAAACCGCAAGTGGCA-1	motor cortex	C9-FTD	F3	M	63	7.525	152	198	24	0.0599274	0.638889	1652	1008	472	172	-1	-1	0.00726392	C27	Non_neurons	Astro	Astro_HPSE2
snATAC_C9FTD_F3_MotorCortex	GGCACGTGTTAGCTCA-1	motor cortex	C9-FTD	F3	M	63	4.653	188	300	12	0.091352	0.938607	1642	847	563	232	-1	-1	0.00365408	C18	Non_neurons	Oligo	Oligo_OPALIN
snATAC_C9FTD_F3_MotorCortex	ACCTGCTCACTAGCCG-1	motor cortex	C9-FTD	F3	M	63	4.428	123	171	14	0.052583	1.70549	1626	601	705	320	-1	-1	0.00430504	C26	Non_neurons	OPC	OPC
snATAC_C9FTD_F3_MotorCortex	TACCCTGAGTTGCGCC-1	motor cortex	C9-FTD	F3	M	63	6.949	193	244	10	0.0750769	3.47658	1625	363	826	436	-1	-1	0.00307692	C18	Non_neurons	Oligo	Oligo_OPALIN
snATAC_C9FTD_F3_MotorCortex	CGCACAGTCCCAATGA-1	motor cortex	C9-FTD	F3	M	63	5.242	135	194	14	0.0597659	0.967273	1623	825	563	235	-1	-1	0.004313	C18	Non_neurons	Oligo	Oligo_OPALIN
snATAC_C9FTD_F3_MotorCortex	AAGATAGAGTCCGATT-1	motor cortex	C9-FTD	F3	M	63	4.034	55	92	18	0.0283951	1.25941	1620	717	622	281	-1	-1	0.00555556	C19	Exc_neurons	Exc_intermediate	Exc_level3_Mixed__Exc_L2-3_IT_RORB_PRSS12__C8
snATAC_C9FTD_F3_MotorCortex	CGCGCAAAGCGCATTT-1	motor cortex	C9-FTD	F3	M	63	7.644	332	432	16	0.133416	0.97439	1619	820	539	260	-1	-1	0.00494132	C12	Non_neurons	Oligo	Oligo_OPALIN
snATAC_C9FTD_F3_MotorCortex	CATGCCTTCGACTCGG-1	motor cortex	C9-FTD	F3	M	63	8.881	148	177	18	0.0549689	1.68333	1610	600	696	314	-1	-1	0.00559006	C20	Inh_neurons	Inh_level2_Mixed__Inh_LAMP5__C7	Inh_level3_Mixed__Inh_SST_CDH12__C7
snATAC_C9FTD_F3_MotorCortex	GGATGAGTCACTCCCA-1	motor cortex	C9-FTD	F3	M	63	7.701	210	290	18	0.0903427	0.564327	1605	1026	403	176	-1	-1	0.00560748	C18	Non_neurons	Oligo	Oligo_OPALIN
snATAC_C9FTD_F3_MotorCortex	TTGCCCAGTCGAGGTA-1	motor cortex	C9-FTD	F3	M	63	7.331	174	222	14	0.0692452	0.541346	1603	1040	465	98	-1	-1	0.00436681	C4	Non_neurons	Micro	Micro
snATAC_C9FTD_F3_MotorCortex	GGATGAGAGAAATTCG-1	motor cortex	C9-FTD	F3	M	63	5.843	180	261	20	0.0815116	0.790828	1601	894	558	149	-1	-1	0.0062461	C12	Non_neurons	Oligo	Oligo_OPALIN
snATAC_C9FTD_F3_MotorCortex	CGGACCATCGTCCCAT-1	motor cortex	C9-FTD	F3	M	63	5.577	138	184	18	0.0577527	0.804077	1593	883	548	162	-1	-1	0.00564972	C18	Non_neurons	Oligo	Oligo_OPALIN
snATAC_C9FTD_F3_MotorCortex	TGATTTCTCGGTACTA-1	motor cortex	C9-FTD	F3	M	63	4.447	137	187	20	0.0587312	0.768889	1592	900	513	179	-1	-1	0.00628141	C18	Non_neurons	Oligo	Oligo_OPALIN
snATAC_C9FTD_F3_MotorCortex	TTACGGACACTCCCAT-1	motor cortex	C9-FTD	F3	M	63	5.757	157	202	28	0.0634821	0.723727	1591	923	489	179	-1	-1	0.0087995	C18	Non_neurons	Oligo	Oligo_OPALIN
snATAC_C9FTD_F3_MotorCortex	GGGACCTTCGTTCTAT-1	motor cortex	C9-FTD	F3	M	63	5.149	117	157	14	0.0494644	1.15041	1587	738	655	194	-1	-1	0.00441084	C18	Non_neurons	Oligo	Oligo_OPALIN
snATAC_C9FTD_F3_MotorCortex	TGTAAGCAGGATGCCA-1	motor cortex	C9-FTD	F3	M	63	4.303	113	189	26	0.0596215	1.19225	1585	723	632	230	-1	-1	0.00820189	C18	Non_neurons	Oligo	Oligo_OPALIN
snATAC_C9FTD_F3_MotorCortex	CTTGCCATCGGGCTCA-1	motor cortex	C9-FTD	F3	M	63	12.219	253	287	20	0.0905934	1.0733	1584	764	571	249	-1	-1	0.00631313	C12	Non_neurons	Oligo	Oligo_OPALIN
snATAC_C9FTD_F3_MotorCortex	TTCTGTAGTTAGAGAT-1	motor cortex	C9-FTD	F3	M	63	12.886	436	519	22	0.164345	0.742826	1579	906	491	182	-1	-1	0.00696643	C19	Non_neurons	Oligo	Oligo_OPALIN
snATAC_C9FTD_F3_MotorCortex	GCACGGTGTCCAAGTT-1	motor cortex	C9-FTD	F3	M	63	10.099	153	171	24	0.0541825	1.48113	1578	636	713	229	-1	-1	0.00760456	C18	Non_neurons	Oligo	Oligo_OPALIN
snATAC_C9FTD_F3_MotorCortex	AGACAAAGTAGCATGG-1	motor cortex	C9-FTD	F3	M	63	6.042	119	175	18	0.0555203	0.967541	1576	801	487	288	-1	-1	0.00571066	C26	Non_neurons	OPC	OPC
snATAC_C9FTD_F3_MotorCortex	CTCAGAACAGATTTGC-1	motor cortex	C9-FTD	F3	M	63	4.019	69	103	28	0.0326777	1.0441	1576	771	588	217	-1	-1	0.00888325	C18	Non_neurons	Oligo	Oligo_OPALIN
snATAC_C9FTD_F3_MotorCortex	GCGCATGGTACCCACG-1	motor cortex	C9-FTD	F3	M	63	6.141	276	388	20	0.12341	0.670563	1572	941	438	193	-1	-1	0.00636132	C12	Non_neurons	Oligo	Oligo_OPALIN
snATAC_C9FTD_F3_MotorCortex	GCCATAAGTACCCATA-1	motor cortex	C9-FTD	F3	M	63	12.121	404	444	18	0.141491	0.629283	1569	963	435	171	-1	-1	0.00573614	C4	Non_neurons	Micro	Micro
snATAC_C9FTD_F3_MotorCortex	GTCACTCTCTGTGTGA-1	motor cortex	C9-FTD	F3	M	63	6.83	169	213	16	0.0679209	0.933416	1568	811	540	217	-1	-1	0.00510204	C25	Non_neurons	OPC	OPC
snATAC_C9FTD_F3_MotorCortex	GACTAACAGAAATGGG-1	motor cortex	C9-FTD	F3	M	63	9.488	230	257	28	0.0824246	0.555888	1559	1002	414	143	-1	-1	0.00898012	C18	Non_neurons	Oligo	Oligo_OPALIN
snATAC_C9FTD_F3_MotorCortex	GCAGCTGTCTCTGACC-1	motor cortex	C9-FTD	F3	M	63	8.381	182	138	30	0.044316	0.797921	1557	866	512	179	-1	-1	0.00963391	C18	Non_neurons	Oligo	Oligo_OPALIN
snATAC_C9FTD_F3_MotorCortex	CGCAATATCCTCAAGA-1	motor cortex	C9-FTD	F3	M	63	8.457	363	391	10	0.125966	0.78186	1552	871	468	213	-1	-1	0.00322165	C14	Non_neurons	Oligo	Oligo_OPALIN
snATAC_C9FTD_F3_MotorCortex	AACCGATGTCAACAGG-1	motor cortex	C9-FTD	F3	M	63	7.39	153	234	12	0.0754352	1.10163	1551	738	578	235	-1	-1	0.00386847	C12	Non_neurons	Oligo	Oligo_OPALIN
snATAC_C9FTD_F3_MotorCortex	TGCACCTGTAGTTTGC-1	motor cortex	C9-FTD	F3	M	63	6.232	107	143	16	0.046129	1.34139	1550	662	688	200	-1	-1	0.00516129	C18	Non_neurons	Oligo	Oligo_OPALIN
snATAC_C9FTD_F3_MotorCortex	TTGCAGACATGGGACA-1	motor cortex	C9-FTD	F3	M	63	4.34	103	129	8	0.0418017	0.943325	1543	794	542	207	-1	-1	0.00259235	C18	Non_neurons	Oligo	Oligo_OPALIN
snATAC_C9FTD_F3_MotorCortex	AACGTACGTTTAGACC-1	motor cortex	C9-FTD	F3	M	63	8.378	220	226	20	0.0732815	1.0698	1542	745	604	193	-1	-1	0.00648508	C18	Non_neurons	Oligo	Oligo_OPALIN
snATAC_C9FTD_F3_MotorCortex	CTTTGCGTCCGAGAGA-1	motor cortex	C9-FTD	F3	M	63	6.562	285	395	29	0.129593	1.0239	1524	753	572	199	-1	-1	0.00951444	C12	Non_neurons	Oligo	Oligo_OPALIN
snATAC_C9FTD_F3_MotorCortex	ATTACTCCATTCCCGT-1	motor cortex	C9-FTD	F3	M	63	5.472	105	171	12	0.0561392	1.75906	1523	552	680	291	-1	-1	0.00393959	C18	Non_neurons	Oligo	Oligo_OPALIN
snATAC_C9FTD_F3_MotorCortex	CCCTAGTAGTCTGGGA-1	motor cortex	C9-FTD	F3	M	63	6.445	166	219	19	0.0720395	0.831325	1520	830	502	188	-1	-1	0.00625	C18	Non_neurons	Oligo	Oligo_OPALIN
snATAC_C9FTD_F3_MotorCortex	GGGACCTAGTGGGACT-1	motor cortex	C9-FTD	F3	M	63	6.953	158	254	18	0.0844415	0.831912	1504	821	504	179	-1	-1	0.00598404	C18	Non_neurons	Oligo	Oligo_OPALIN
snATAC_C9FTD_F3_MotorCortex	CAGTATGGTCTAAAGA-1	motor cortex	C9-FTD	F3	M	63	7.129	72	86	24	0.0286858	0.534289	1499	977	423	99	-1	-1	0.00800534	C18	Inh_neurons	Inh_SST	Inh_level3_Mixed__Inh_PVALB_SCUBE3__C6
snATAC_C9FTD_F3_MotorCortex	TAGGAGGGTCTGCACG-1	motor cortex	C9-FTD	F3	M	63	8.416	119	117	26	0.0393939	0.6875	1485	880	466	139	-1	-1	0.00875421	C18	Non_neurons	Oligo	Oligo_OPALIN
snATAC_C9FTD_F3_MotorCortex	TTGCGGGGTGCAACAG-1	motor cortex	C9-FTD	F3	M	63	5.423	178	222	12	0.0748988	1.30124	1482	644	604	234	-1	-1	0.00404858	C18	Non_neurons	Oligo	Oligo_OPALIN
snATAC_C9FTD_F3_MotorCortex	TGCATGAAGCTGCCAC-1	motor cortex	C9-FTD	F3	M	63	4.158	84	117	20	0.039527	0.88535	1480	785	529	166	-1	-1	0.00675676	C18	Non_neurons	Oligo	Oligo_OPALIN
snATAC_C9FTD_F3_MotorCortex	GCACGGTAGGCAGTAC-1	motor cortex	C9-FTD	F3	M	63	5.198	147	255	32	0.0866168	0.894466	1472	777	487	208	-1	-1	0.0108696	C18	Non_neurons	Oligo	Oligo_OPALIN
snATAC_C9FTD_F3_MotorCortex	CAGTATGAGAACGACC-1	motor cortex	C9-FTD	F3	M	63	4.752	60	86	14	0.0293115	0.845283	1467	795	484	188	-1	-1	0.00477164	C26	Non_neurons	Glia_level2_Mixed__VLMC__C2	Glia_level3_Mixed__VLMC_P2RY14__C2
snATAC_C9FTD_F3_MotorCortex	GCTCCTACAGGATGTG-1	motor cortex	C9-FTD	F3	M	63	5.701	95	126	19	0.0431507	0.811414	1460	806	494	160	-1	-1	0.00650685	C8	Non_neurons	Astro	Glia_level3_Mixed__Astro_HPSE2__C19
snATAC_C9FTD_F3_MotorCortex	CGTAAACTCTCGACAA-1	motor cortex	C9-FTD	F3	M	63	5.699	118	131	20	0.0449246	0.748201	1458	834	458	166	-1	-1	0.00685871	C18	Non_neurons	Oligo	Oligo_OPALIN
snATAC_C9FTD_F3_MotorCortex	ACTGCGGCAACGGACA-1	motor cortex	C9-FTD	F3	M	63	5.886	214	290	15	0.0996564	1.09353	1455	695	528	232	-1	-1	0.00515464	C12	Non_neurons	Oligo	Oligo_OPALIN
snATAC_C9FTD_F3_MotorCortex	GCGTAGCGTAGCATGG-1	motor cortex	C9-FTD	F3	M	63	6.841	114	169	10	0.0584775	1.312	1445	625	607	213	-1	-1	0.00346021	C18	Non_neurons	Oligo	Oligo_OPALIN
snATAC_C9FTD_F3_MotorCortex	TCAGTTTCAACCTCCT-1	motor cortex	C9-FTD	F3	M	63	7.774	106	131	22	0.0456764	0.81749	1434	789	489	156	-1	-1	0.00767085	C18	Non_neurons	Glia_level2_Mixed__VLMC__C2	Glia_level3_Mixed__VLMC_P2RY14__C2
snATAC_C9FTD_F3_MotorCortex	GGCGAAAGTGCTAGTT-1	motor cortex	C9-FTD	F3	M	63	6.462	124	260	16	0.0907821	1.23053	1432	642	548	242	-1	-1	0.00558659	C18	Non_neurons	Oligo	Oligo_OPALIN
snATAC_C9FTD_F3_MotorCortex	CCTGCTAAGAGTCCGA-1	motor cortex	C9-FTD	F3	M	63	4.158	42	70	12	0.0246827	1.11642	1418	670	487	261	-1	-1	0.00423131	C26	Inh_neurons	Inh_SST	Inh_level3_Mixed__Inh_SST_CDH12__C5
snATAC_C9FTD_F3_MotorCortex	TAGACTGCAAGACACG-1	motor cortex	C9-FTD	F3	M	63	6.865	104	178	14	0.062942	1.38449	1414	593	589	232	-1	-1	0.0049505	C12	Non_neurons	Glia_level2_Mixed__VLMC__C2	Glia_level3_Mixed__VLMC_P2RY14__C2
snATAC_C9FTD_F3_MotorCortex	CTACTTACAACGCACC-1	motor cortex	C9-FTD	F3	M	63	5.761	96	125	12	0.0444208	0.858653	1407	757	449	201	-1	-1	0.00426439	C18	Non_neurons	Oligo	Oligo_OPALIN
snATAC_C9FTD_F3_MotorCortex	CGTTCCAAGAACGACC-1	motor cortex	C9-FTD	F3	M	63	7.723	234	263	14	0.0939957	0.582579	1399	884	386	129	-1	-1	0.00500357	C18	Non_neurons	Oligo	Oligo_OPALIN
snATAC_C9FTD_F3_MotorCortex	ACTACGAAGGCAAGGG-1	motor cortex	C9-FTD	F3	M	63	5.131	57	75	6	0.0268625	1.1411	1396	652	571	173	-1	-1	0.002149	C26	Inh_neurons	Inh_SST	Inh_level3_Mixed__Inh_SST_CDH12__C5
snATAC_C9FTD_F3_MotorCortex	TTACTTGAGAGTGGAA-1	motor cortex	C9-FTD	F3	M	63	8.553	311	374	22	0.134243	0.478769	1393	942	318	133	-1	-1	0.00789663	C16	Non_neurons	Oligo	Oligo_OPALIN
snATAC_C9FTD_F3_MotorCortex	GTGCACGGTCGTAATC-1	motor cortex	C9-FTD	F3	M	63	9.128	189	224	26	0.0804598	1.08072	1392	669	534	189	-1	-1	0.00933908	C18	Non_neurons	Oligo	Oligo_OPALIN
snATAC_C9FTD_F3_MotorCortex	GGACACCCACGGTTAT-1	motor cortex	C9-FTD	F3	M	63	9.121	152	245	12	0.0883838	0.713226	1386	809	417	160	-1	-1	0.004329	C18	Non_neurons	Oligo	Oligo_OPALIN
snATAC_C9FTD_F3_MotorCortex	TTATGTCCACTGGGCT-1	motor cortex	C9-FTD	F3	M	63	6.588	173	173	18	0.0624549	1.27049	1385	610	586	189	-1	-1	0.00649819	C28	Non_neurons	Astro	Astro_HPSE2
snATAC_C9FTD_F3_MotorCortex	ACATGGTGTCCGTAGC-1	motor cortex	C9-FTD	F3	M	63	6.698	115	154	12	0.0557164	0.963068	1382	704	460	218	-1	-1	0.00434153	C18	Non_neurons	Oligo	Oligo_OPALIN
snATAC_C9FTD_F3_MotorCortex	CAGGATTAGGAAGGTA-1	motor cortex	C9-FTD	F3	M	63	4.004	91	147	13	0.0532609	0.764706	1380	782	427	171	-1	-1	0.00471014	C18	Non_neurons	Oligo	Oligo_OPALIN
snATAC_C9FTD_F3_MotorCortex	TAGACTGAGGGTCCCT-1	motor cortex	C9-FTD	F3	M	63	7.472	200	248	12	0.0902475	0.637664	1374	839	392	143	-1	-1	0.00436681	C14	Non_neurons	Oligo	Oligo_OPALIN
snATAC_C9FTD_F3_MotorCortex	ATCCTGCCAAGCGGTA-1	motor cortex	C9-FTD	F3	M	63	11.434	179	191	18	0.0705318	0.611905	1354	840	402	112	-1	-1	0.00664697	C18	Non_neurons	Oligo	Oligo_OPALIN
snATAC_C9FTD_F3_MotorCortex	TAGCACAGTGGACCAA-1	motor cortex	C9-FTD	F3	M	63	9.859	234	228	12	0.0843195	0.650794	1352	819	375	158	-1	-1	0.00443787	C18	Non_neurons	Oligo	Oligo_OPALIN
snATAC_C9FTD_F3_MotorCortex	GTGGATTGTACCCATA-1	motor cortex	C9-FTD	F3	M	63	5.799	164	208	6	0.0772086	0.709391	1347	788	427	132	-1	-1	0.00222717	C26	Non_neurons	Astro	Astro_HPSE2
snATAC_C9FTD_F3_MotorCortex	ACGGATTCAAGCGGTA-1	motor cortex	C9-FTD	F3	M	63	10.321	172	218	15	0.081404	0.694937	1339	790	412	137	-1	-1	0.00560119	C4	Non_neurons	Micro	Micro
snATAC_C9FTD_F3_MotorCortex	AACATCGCATGATTGC-1	motor cortex	C9-FTD	F3	M	63	6.216	113	135	24	0.0507137	1.21833	1331	600	537	194	-1	-1	0.00901578	C23	Non_neurons	Glia_level2_Mixed__VLMC__C2	Glia_level3_Mixed__VLMC_P2RY14__C2
snATAC_C9FTD_F3_MotorCortex	GGAACTTCACTCGGAC-1	motor cortex	C9-FTD	F3	M	63	6.661	74	83	10	0.0313208	1.77778	1325	477	644	204	-1	-1	0.00377358	C18	Non_neurons	Oligo	Oligo_OPALIN
snATAC_C9FTD_F3_MotorCortex	AAGGTTCGTGCTTGAT-1	motor cortex	C9-FTD	F3	M	63	11.809	328	394	26	0.148904	0.619339	1323	817	364	142	-1	-1	0.00982615	C12	Non_neurons	Oligo	Oligo_OPALIN
snATAC_C9FTD_F3_MotorCortex	GATGATCGTAACTCCA-1	motor cortex	C9-FTD	F3	M	63	9.26	159	208	18	0.0788476	0.715215	1319	769	424	126	-1	-1	0.00682335	C18	Non_neurons	Oligo	Oligo_OPALIN
snATAC_C9FTD_F3_MotorCortex	GAAGAGCGTTTGCGAT-1	motor cortex	C9-FTD	F3	M	63	11.507	215	289	14	0.109802	0.89899	1316	693	417	206	-1	-1	0.00531915	C19	Non_neurons	Oligo	Oligo_OPALIN
snATAC_C9FTD_F3_MotorCortex	ACCATCCAGTAGAAGG-1	motor cortex	C9-FTD	F3	M	63	16.135	220	231	8	0.088438	0.545562	1306	845	352	109	-1	-1	0.00306279	C12	Non_neurons	Oligo	Oligo_OPALIN
snATAC_C9FTD_F3_MotorCortex	CGCGCAATCTTCTTCC-1	motor cortex	C9-FTD	F3	M	63	4.102	58	57	20	0.0218391	0.675225	1305	779	414	112	-1	-1	0.00766284	C18	Non_neurons	Glia_level2_Mixed__VLMC__C2	Glia_level3_Mixed__VLMC_P2RY14__C2
snATAC_C9FTD_F3_MotorCortex	CCCAGAGGTTTAAGGA-1	motor cortex	C9-FTD	F3	M	63	8.416	170	231	10	0.0891892	1.88419	1295	449	570	276	-1	-1	0.003861	C18	Non_neurons	Oligo	Oligo_OPALIN
snATAC_C9FTD_F3_MotorCortex	TTCTGTACATGATTGC-1	motor cortex	C9-FTD	F3	M	63	5.581	279	293	16	0.113566	0.993818	1290	647	457	186	-1	-1	0.00620155	C18	Non_neurons	Oligo	Oligo_OPALIN
snATAC_C9FTD_F3_MotorCortex	ATCCTGCAGATGTTGA-1	motor cortex	C9-FTD	F3	M	63	4.119	52	76	0	0.0295031	0.306288	1288	986	224	78	-1	-1	0	C26	Non_neurons	OPC	OPC
snATAC_C9FTD_F3_MotorCortex	GCGGAAACACCACAGC-1	motor cortex	C9-FTD	F3	M	63	8.551	190	199	23	0.0773116	0.770289	1287	727	405	155	-1	-1	0.00893551	C18	Non_neurons	Oligo	Oligo_OPALIN
snATAC_C9FTD_F3_MotorCortex	CATGTTTTCAGCACGC-1	motor cortex	C9-FTD	F3	M	63	6.337	208	273	0	0.106474	1.27305	1282	564	483	235	-1	-1	0	C10	Non_neurons	Oligo	Glia_level3_Mixed__Oligo_ENPP6__C20
snATAC_C9FTD_F3_MotorCortex	CACCTGTCATTGCACA-1	motor cortex	C9-FTD	F3	M	63	5.587	158	197	22	0.0769531	0.904762	1280	672	446	162	-1	-1	0.00859375	C18	Non_neurons	Oligo	Oligo_OPALIN
snATAC_C9FTD_F3_MotorCortex	ACTGCGGGTTTCCTAT-1	motor cortex	C9-FTD	F3	M	63	8.755	252	269	24	0.106746	0.586902	1260	794	332	134	-1	-1	0.00952381	C18	Non_neurons	Oligo	Oligo_OPALIN
snATAC_C9FTD_F3_MotorCortex	GTAGTACCAGTAGTTC-1	motor cortex	C9-FTD	F3	M	63	8.037	138	161	16	0.0639396	0.884731	1259	668	431	160	-1	-1	0.00635425	C18	Non_neurons	Oligo	Oligo_OPALIN
snATAC_C9FTD_F3_MotorCortex	TGCTTCGTCCGCGATG-1	motor cortex	C9-FTD	F3	M	63	6.436	195	244	26	0.0972112	0.733425	1255	724	390	141	-1	-1	0.0103586	C19	Non_neurons	Oligo	Oligo_OPALIN
snATAC_C9FTD_F3_MotorCortex	GCTTTCGCATCATAGC-1	motor cortex	C9-FTD	F3	M	63	6.634	67	117	24	0.046875	1.02927	1248	615	471	162	-1	-1	0.00961538	C18	Non_neurons	Oligo	Oligo_OPALIN
snATAC_C9FTD_F3_MotorCortex	AACATCGCAATAGTGA-1	motor cortex	C9-FTD	F3	M	63	4.82	129	229	20	0.0920418	0.725381	1244	721	395	128	-1	-1	0.00803859	C27	Non_neurons	Astro	Astro_HPSE2
snATAC_C9FTD_F3_MotorCortex	CTTGCTGCAACTCGAT-1	motor cortex	C9-FTD	F3	M	63	4.95	175	223	8	0.0902834	0.824225	1235	677	410	148	-1	-1	0.00323887	C18	Non_neurons	Oligo	Oligo_OPALIN
snATAC_C9FTD_F3_MotorCortex	ATTCGTTAGTCGTATC-1	motor cortex	C9-FTD	F3	M	63	5.369	141	195	14	0.0795269	1.0536	1226	597	429	200	-1	-1	0.00570962	C18	Non_neurons	Oligo	Oligo_OPALIN
snATAC_C9FTD_F3_MotorCortex	CCGTGAGTCGCCGAAC-1	motor cortex	C9-FTD	F3	M	63	5.215	79	99	12	0.0405074	1.89573	1222	422	533	267	-1	-1	0.00490998	C20	Exc_neurons	Exc_intermediate	Exc_level3_Mixed__Exc_L2-3_IT_RORB_PRSS12__C8
snATAC_C9FTD_F3_MotorCortex	AGCTGGCCAGGTGTCC-1	motor cortex	C9-FTD	F3	M	63	4.158	84	119	20	0.0487305	0.966184	1221	621	426	174	-1	-1	0.00819001	C18	Non_neurons	Oligo	Oligo_OPALIN
snATAC_C9FTD_F3_MotorCortex	GCTCCTACAATTGGCT-1	motor cortex	C9-FTD	F3	M	63	4.447	137	158	14	0.0651815	0.917722	1212	632	404	176	-1	-1	0.00577558	C18	Non_neurons	Oligo	Oligo_OPALIN
snATAC_C9FTD_F3_MotorCortex	GGCGAAAGTCACAGTT-1	motor cortex	C9-FTD	F3	M	63	5.401	60	102	22	0.0424293	1.12367	1202	566	466	170	-1	-1	0.00915141	C26	Non_neurons	Glia_level2_Mixed__VLMC__C2	Glia_level3_Mixed__VLMC_P2RY14__C2
snATAC_C9FTD_F3_MotorCortex	TAGTCCCTCTTCACTA-1	motor cortex	C9-FTD	F3	M	63	9.26	159	150	10	0.0629723	2.03827	1191	392	531	268	-1	-1	0.00419815	C12	Non_neurons	Oligo	Oligo_OPALIN
snATAC_C9FTD_F3_MotorCortex	GAAGAGCTCAAGGCAG-1	motor cortex	C9-FTD	F3	M	63	5.941	96	147	18	0.0620777	0.756677	1184	674	367	143	-1	-1	0.00760135	C7	Non_neurons	Astro	Astro_HPSE2
snATAC_C9FTD_F3_MotorCortex	TATGTGGCATCGCTAA-1	motor cortex	C9-FTD	F3	M	63	5.684	155	167	6	0.0705236	0.646732	1184	719	335	130	-1	-1	0.00253378	C18	Non_neurons	Oligo	Oligo_OPALIN
snATAC_C9FTD_F3_MotorCortex	GATGATCCAGCGTACC-1	motor cortex	C9-FTD	F3	M	63	4.4	60	65	12	0.0274725	0.939344	1183	610	445	128	-1	-1	0.00507185	C20	Exc_neurons	Exc_intermediate	Exc_L3-5_IT_RORB_GABRG1
snATAC_C9FTD_F3_MotorCortex	CGCTGGACATAGAATG-1	motor cortex	C9-FTD	F3	M	63	9.063	119	152	20	0.0647359	1.80191	1174	419	478	277	-1	-1	0.00851789	C20	Inh_neurons	Inh_SST	Inh_level3_Mixed__Inh_PVALB_SCUBE3__C6
snATAC_C9FTD_F3_MotorCortex	TACCCTGGTGCCGGTT-1	motor cortex	C9-FTD	F3	M	63	9.673	127	119	10	0.0507246	1.125	1173	552	467	154	-1	-1	0.00426257	C18	Non_neurons	Oligo	Oligo_OPALIN
snATAC_C9FTD_F3_MotorCortex	TAGCCGGCATTGCGAT-1	motor cortex	C9-FTD	F3	M	63	5.067	174	246	20	0.104859	0.8768	1173	625	392	156	-1	-1	0.00852515	C18	Non_neurons	Oligo	Oligo_OPALIN
snATAC_C9FTD_F3_MotorCortex	CAGTGTACAGGCATCC-1	motor cortex	C9-FTD	F3	M	63	5.216	108	129	14	0.0550811	0.709489	1171	685	347	139	-1	-1	0.0059778	C12	Non_neurons	Oligo	Oligo_OPALIN
snATAC_C9FTD_F3_MotorCortex	GACCCAGGTAGACGCA-1	motor cortex	C9-FTD	F3	M	63	5.864	77	93	26	0.0397436	1.02073	1170	579	444	147	-1	-1	0.0111111	C18	Non_neurons	Oligo	Oligo_OPALIN
snATAC_C9FTD_F3_MotorCortex	TAATCGGAGCTACGCC-1	motor cortex	C9-FTD	F3	M	63	10.844	115	149	10	0.0639485	0.935216	1165	602	406	157	-1	-1	0.00429185	C18	Non_neurons	Oligo	Oligo_OPALIN
snATAC_C9FTD_F3_MotorCortex	GCGAGTCGTCGCTAGC-1	motor cortex	C9-FTD	F3	M	63	6.535	198	252	8	0.108247	1.58667	1164	450	517	197	-1	-1	0.00343643	C23	Inh_neurons	Inh_SST	Inh_level3_Mixed__Inh_PVALB_SCUBE3__C6
snATAC_C9FTD_F3_MotorCortex	AAGATAGCACGATATC-1	motor cortex	C9-FTD	F3	M	63	10.376	131	139	18	0.0602775	1.35787	1153	489	491	173	-1	-1	0.00780572	C18	Non_neurons	Oligo	Oligo_OPALIN
snATAC_C9FTD_F3_MotorCortex	CCTTGGTCATCGGCCA-1	motor cortex	C9-FTD	F3	M	63	7.178	116	156	12	0.0680035	0.803459	1147	636	361	150	-1	-1	0.00523104	C18	Non_neurons	Oligo	Oligo_OPALIN
snATAC_C9FTD_F3_MotorCortex	GCCTAGGAGCTTCAAC-1	motor cortex	C9-FTD	F3	M	63	6.899	108	154	12	0.0673666	1.08958	1143	547	443	153	-1	-1	0.00524934	C18	Non_neurons	Oligo	Oligo_OPALIN
snATAC_C9FTD_F3_MotorCortex	TACGGATCATGATTGC-1	motor cortex	C9-FTD	F3	M	63	6.115	105	110	10	0.0481611	1.45064	1142	466	471	205	-1	-1	0.00437828	C23	Exc_neurons	Exc_deep	Exc_L6_CT_TLE4_SEMA5A
snATAC_C9FTD_F3_MotorCortex	ACGGATTTCCTCAAGA-1	motor cortex	C9-FTD	F3	M	63	6.232	107	176	16	0.0773286	0.71644	1138	663	341	134	-1	-1	0.00702988	C27	Non_neurons	Astro	Glia_level3_Mixed__Astro_HPSE2__C19
snATAC_C9FTD_F3_MotorCortex	TTCGGTCGTCTGAGCC-1	motor cortex	C9-FTD	F3	M	63	7.081	118	143	14	0.0631625	1.03597	1132	556	401	175	-1	-1	0.00618375	C18	Non_neurons	Oligo	Oligo_OPALIN
snATAC_C9FTD_F3_MotorCortex	ACAGCGCCACCTTGTC-1	motor cortex	C9-FTD	F3	M	63	5.669	146	173	2	0.0768889	15.3043	1125	69	538	518	-1	-1	0.000888889	C12	Non_neurons	Oligo	Oligo_OPALIN
snATAC_C9FTD_F3_MotorCortex	CTGAATGCAAAGACGC-1	motor cortex	C9-FTD	F3	M	63	4.265	56	61	24	0.0271836	1.00716	1122	559	379	184	-1	-1	0.0106952	C26	Non_neurons	OPC	OPC
snATAC_C9FTD_F3_MotorCortex	TTTGAGGCACGCGACT-1	motor cortex	C9-FTD	F3	M	63	7.537	255	307	10	0.137054	0.786284	1120	627	337	156	-1	-1	0.00446429	C18	Non_neurons	Oligo	Oligo_OPALIN
snATAC_C9FTD_F3_MotorCortex	TTGCTTAAGACACAAT-1	motor cortex	C9-FTD	F3	M	63	4.257	86	99	5	0.0445946	2.27434	1110	339	477	294	-1	-1	0.00225225	C26	Inh_neurons	Inh_SST	Inh_level3_Mixed__Inh_SST_CDH12__C5
snATAC_C9FTD_F3_MotorCortex	ATCCCTGCATCGACGC-1	motor cortex	C9-FTD	F3	M	63	4.987	68	91	9	0.041439	1.928	1098	375	461	262	-1	-1	0.00409836	C4	Non_neurons	Glia_level2_Mixed__Astro__C3	Glia_level3_Mixed__Micro__C3
snATAC_C9FTD_F3_MotorCortex	TACTGCCGTTCTTTGT-1	motor cortex	C9-FTD	F3	M	63	8.503	219	247	18	0.11258	0.603801	1097	684	317	96	-1	-1	0.00820419	C18	Non_neurons	Oligo	Oligo_OPALIN
snATAC_C9FTD_F3_MotorCortex	ATTCGTTTCAATGCAC-1	motor cortex	C9-FTD	F3	M	63	4.424	105	129	12	0.0588504	3.01465	1096	273	541	282	-1	-1	0.00547445	C23	Exc_neurons	Exc_deep	Exc_L5-6_NP_FOXP2_HTR2C
snATAC_C9FTD_F3_MotorCortex	GCTCGAGGTCTGAGCC-1	motor cortex	C9-FTD	F3	M	63	4.538	55	75	2	0.0342153	1.84675	1096	385	481	230	-1	-1	0.000912409	C20	Inh_neurons	Inh_SST	Inh_level3_Mixed__Inh_SST_CDH12__C5
snATAC_C9FTD_F3_MotorCortex	TTGAGCACAGTTAAAG-1	motor cortex	C9-FTD	F3	M	63	6.067	144	199	8	0.0917897	1.83029	1084	383	461	240	-1	-1	0.00369004	C12	Non_neurons	Oligo	Oligo_OPALIN
snATAC_C9FTD_F3_MotorCortex	CGCTAGGAGGTGATGC-1	motor cortex	C9-FTD	F3	M	63	7.882	203	227	14	0.10519	1.03585	1079	530	413	136	-1	-1	0.00648749	C12	Non_neurons	Oligo	Oligo_OPALIN
snATAC_C9FTD_F3_MotorCortex	TTGCAGACAAACCCTA-1	motor cortex	C9-FTD	F3	M	63	7.822	79	97	8	0.0450325	0.816189	1077	593	338	146	-1	-1	0.00371402	C3	Non_neurons	Glia_level2_Mixed__VLMC__C2	Glia_level3_Mixed__VLMC_P2RY14__C2
snATAC_C9FTD_F3_MotorCortex	CATAACGCAGACCTGC-1	motor cortex	C9-FTD	F3	M	63	7.013	85	108	16	0.0503262	1.4276	1073	442	456	175	-1	-1	0.00745573	C18	Non_neurons	Oligo	Oligo_OPALIN
snATAC_C9FTD_F3_MotorCortex	GGTTGCGTCGAGGCTC-1	motor cortex	C9-FTD	F3	M	63	13.236	254	275	20	0.128145	0.753268	1073	612	340	121	-1	-1	0.00931966	C12	Non_neurons	Oligo	Oligo_OPALIN
snATAC_C9FTD_F3_MotorCortex	CAGTGTATCTTACCTA-1	motor cortex	C9-FTD	F3	M	63	5.322	86	140	13	0.0668577	2.31329	1047	316	521	210	-1	-1	0.00620821	C18	Non_neurons	Oligo	Oligo_OPALIN
snATAC_C9FTD_F3_MotorCortex	CACCACTAGTGCAACG-1	motor cortex	C9-FTD	F3	M	63	14.574	184	188	9	0.0898662	1.75989	1046	379	437	230	-1	-1	0.0043021	C10	Non_neurons	Oligo	Oligo_OPALIN
snATAC_C9FTD_F3_MotorCortex	TCTCTGGGTGTGACCC-1	motor cortex	C9-FTD	F3	M	63	7.921	104	127	18	0.0608821	1.56897	1043	406	451	186	-1	-1	0.00862895	C18	Non_neurons	Oligo	Oligo_OPALIN
snATAC_C9FTD_F3_MotorCortex	GCCCGAACACGTGAAG-1	motor cortex	C9-FTD	F3	M	63	5.617	156	198	14	0.0954677	1.16042	1037	480	396	161	-1	-1	0.00675024	C12	Non_neurons	Astro	Glia_level3_Mixed__Astro_HPSE2__C19
snATAC_C9FTD_F3_MotorCortex	CACGTTCTCGCAAGCC-1	motor cortex	C9-FTD	F3	M	63	7.879	187	222	10	0.107872	0.934211	1029	532	349	148	-1	-1	0.00485909	C15	Non_neurons	Oligo	Oligo_OPALIN
snATAC_C9FTD_F3_MotorCortex	ACATGCACACGCTCAG-1	motor cortex	C9-FTD	F3	M	63	7.464	98	123	6	0.0607108	1.35035	1013	431	371	211	-1	-1	0.0029615	C18	Non_neurons	Oligo	Oligo_OPALIN
snATAC_C9FTD_F3_MotorCortex	GCACGCAAGGAGACTC-1	motor cortex	C9-FTD	F3	M	63	10.113	143	142	14	0.0705065	1.93586	1007	343	430	234	-1	-1	0.00695134	C18	Non_neurons	Oligo	Oligo_OPALIN
snATAC_C9FTD_F3_MotorCortex	GGTACCGGTCTCGGGT-1	motor cortex	C9-FTD	F3	M	63	9.953	191	257	14	0.127607	1.03434	1007	495	351	161	-1	-1	0.00695134	C12	Non_neurons	Oligo	Oligo_OPALIN
snATAC_C9FTD_F3_MotorCortex	GTGACATTCTGCGTCT-1	motor cortex	C9-FTD	F3	M	63	5.391	147	231	12	0.114811	1.17749	1006	462	357	187	-1	-1	0.00596421	C18	Non_neurons	Oligo	Oligo_OPALIN
snATAC_C9ALS_A4_MedialFrontalCortex	AAGGAGCGTACGAGAC-1	medial frontal cortex	C9-ALS	A4	F	58	6.684	8672	10219	936	0.0598246	1.07922	85408	41077	33841	10490	-1	-1	0.00547958	C8	Non_neurons	Astro	Glia_level3_Mixed__Astro_HPSE2__C19
snATAC_C9ALS_A4_MedialFrontalCortex	GACTAGTCATCTCACC-1	medial frontal cortex	C9-ALS	A4	F	58	5.235	3072	4043	868	0.0352196	0.962492	57397	29247	18948	9202	-1	-1	0.00756137	C8	Non_neurons	Glia_level2_Mixed__Astro__C3	Glia_level3_Mixed__Micro__C3
snATAC_C9ALS_A4_MedialFrontalCortex	GCTTAAGGTTCATTTC-1	medial frontal cortex	C9-ALS	A4	F	58	5.408	3840	4935	662	0.0476287	1.22567	51807	23277	20226	8304	-1	-1	0.0063891	C8	Non_neurons	Astro	Glia_level3_Mixed__Astro_HPSE2__C19
snATAC_C9ALS_A4_MedialFrontalCortex	ACAGCGCAGGTAGGCT-1	medial frontal cortex	C9-ALS	A4	F	58	7.432	7041	8309	548	0.0811505	0.951401	51195	26235	18611	6349	-1	-1	0.00535209	C8	Non_neurons	Astro	Astro_HPSE2
snATAC_C9ALS_A4_MedialFrontalCortex	AATGGCTGTCATGAGG-1	medial frontal cortex	C9-ALS	A4	F	58	4.238	2104	2981	568	0.0339398	1.06566	43916	21260	16144	6512	-1	-1	0.00646689	C8	Non_neurons	Astro	Astro_HPSE2
snATAC_C9ALS_A4_MedialFrontalCortex	TTGAGCAAGGTACATA-1	medial frontal cortex	C9-ALS	A4	F	58	7.284	5801	6937	456	0.0815868	0.850805	42513	22970	14629	4914	-1	-1	0.00536307	C12	Non_neurons	Astro	Glia_level3_Mixed__Astro_HPSE2__C19
snATAC_C9ALS_A4_MedialFrontalCortex	ACAGACTTCACTAGGT-1	medial frontal cortex	C9-ALS	A4	F	58	4.722	3100	4129	289	0.0512537	2.05893	40280	13168	19314	7798	-1	-1	0.00358739	C22	Exc_neurons	Exc_deep	Exc_L5-6_IT_THEMIS_SMYD1
snATAC_C9ALS_A4_MedialFrontalCortex	TCTCTGGCAGTGCGAA-1	medial frontal cortex	C9-ALS	A4	F	58	5.029	3083	4472	415	0.0556025	1.13133	40214	18868	14811	6535	-1	-1	0.00515989	C12	Non_neurons	Oligo	Glia_level3_Mixed__Oligo_ENPP6__C20
snATAC_C9ALS_A4_MedialFrontalCortex	AAACTCGCAGGTGTCC-1	medial frontal cortex	C9-ALS	A4	F	58	6.071	4372	5366	331	0.0669645	1.745	40066	14596	18516	6954	-1	-1	0.00413068	C8	Non_neurons	Astro	Glia_level3_Mixed__Astro_HPSE2__C19
snATAC_C9ALS_A4_MedialFrontalCortex	TTACCCGTCCCTACCA-1	medial frontal cortex	C9-ALS	A4	F	58	4.689	1892	2544	624	0.0323664	0.899377	39300	20691	12532	6077	-1	-1	0.00793893	C8	Non_neurons	Glia_level2_Mixed__Astro__C3	Glia_level3_Mixed__Micro__C3
snATAC_C9ALS_A4_MedialFrontalCortex	TGGACATAGGGTGTTG-1	medial frontal cortex	C9-ALS	A4	F	58	5.769	4411	5586	309	0.0713921	2.19181	39122	12257	20527	6338	-1	-1	0.00394918	C21	Non_neurons	Astro	Astro_HPSE2
snATAC_C9ALS_A4_MedialFrontalCortex	TGTACGATCTCTGCGT-1	medial frontal cortex	C9-ALS	A4	F	58	5.617	2814	3730	571	0.0480299	0.876299	38830	20695	13394	4741	-1	-1	0.00735256	C12	Non_neurons	Oligo	Oligo_OPALIN
snATAC_C9ALS_A4_MedialFrontalCortex	TAAGCCACAACGTACT-1	medial frontal cortex	C9-ALS	A4	F	58	4.529	2278	3271	245	0.0433371	1.5558	37739	14766	17041	5932	-1	-1	0.00324598	C23	Inh_neurons	Inh_SST	Inh_level3_Mixed__Inh_SST_CDH12__C5
snATAC_C9ALS_A4_MedialFrontalCortex	TCCAGAAGTACATGGG-1	medial frontal cortex	C9-ALS	A4	F	58	5.17	3321	4647	331	0.061861	1.3158	37560	16219	15681	5660	-1	-1	0.00440628	C12	Non_neurons	Oligo	Glia_level3_Mixed__Oligo_ENPP6__C20
snATAC_C9ALS_A4_MedialFrontalCortex	ACAGACTCAGTTCGGC-1	medial frontal cortex	C9-ALS	A4	F	58	5.755	3476	4238	351	0.0565052	0.977275	37501	18966	14098	4437	-1	-1	0.00467988	C8	Non_neurons	Oligo	Oligo_OPALIN
snATAC_C9ALS_A4_MedialFrontalCortex	GCACCTTCAAAGAGAG-1	medial frontal cortex	C9-ALS	A4	F	58	4.111	2076	3159	394	0.0423561	1.30775	37291	16159	15347	5785	-1	-1	0.00528278	C12	Non_neurons	Oligo	Glia_level3_Mixed__Oligo_ENPP6__C20
snATAC_C9ALS_A4_MedialFrontalCortex	GCAAAGGGTGCTGTCG-1	medial frontal cortex	C9-ALS	A4	F	58	4.576	2408	3471	359	0.046932	0.959049	36979	18876	12195	5908	-1	-1	0.00485411	C12	Non_neurons	Astro	Glia_level3_Mixed__Astro_HPSE2__C19
snATAC_C9ALS_A4_MedialFrontalCortex	ATCCAGACATCAGCTA-1	medial frontal cortex	C9-ALS	A4	F	58	7.137	3723	4544	503	0.0617828	0.826281	36774	20136	12611	4027	-1	-1	0.00683907	C8	Non_neurons	Astro	Glia_level3_Mixed__Astro_HPSE2__C19
snATAC_C9ALS_A4_MedialFrontalCortex	TGGCCTTCAGTAGTCT-1	medial frontal cortex	C9-ALS	A4	F	58	5.291	2271	3256	406	0.0449575	0.881338	36212	19248	13746	3218	-1	-1	0.00560588	C28	Non_neurons	Astro	Astro_HPSE2
snATAC_C9ALS_A4_MedialFrontalCortex	ACAATCGAGCTGCTCG-1	medial frontal cortex	C9-ALS	A4	F	58	4.023	2446	3700	359	0.0513818	1.02788	36005	17755	13045	5205	-1	-1	0.00498542	C9	Exc_neurons	Exc_deep	Exc_L5-6_IT_THEMIS_SMYD1
snATAC_C9ALS_A4_MedialFrontalCortex	AAACTCGTCTCGGCGA-1	medial frontal cortex	C9-ALS	A4	F	58	4.624	2293	3186	470	0.0448063	0.957118	35553	18166	13224	4163	-1	-1	0.00660985	C23	Inh_neurons	Inh_LAMP5	Inh_LAMP5_CPLX3_Rosehip
snATAC_C9ALS_A4_MedialFrontalCortex	TGTGGCGGTCTGGTCG-1	medial frontal cortex	C9-ALS	A4	F	58	4.222	2554	3612	244	0.0509709	2.51403	35432	10083	19048	6301	-1	-1	0.00344322	C22	Exc_neurons	Exc_deep	Exc_L6_IT_THEMIS_LINC00299
snATAC_C9ALS_A4_MedialFrontalCortex	TAGCGGCGTGCCCGAT-1	medial frontal cortex	C9-ALS	A4	F	58	5.986	3806	4843	303	0.0685162	1.48747	35342	14208	14736	6398	-1	-1	0.00428668	C8	Non_neurons	Astro	Astro_HPSE2
snATAC_C9ALS_A4_MedialFrontalCortex	TTACTCAGTACGCAAG-1	medial frontal cortex	C9-ALS	A4	F	58	4.547	2735	3727	359	0.0532763	1.48618	34978	14069	16136	4773	-1	-1	0.0051318	C22	Exc_neurons	Exc_deep	Exc_L6_CT_TLE4_SEMA5A
snATAC_C9ALS_A4_MedialFrontalCortex	ATGTTTCAGGCGTAGT-1	medial frontal cortex	C9-ALS	A4	F	58	5.337	3172	3899	305	0.0564304	1.06943	34547	16694	14075	3778	-1	-1	0.00441428	C27	Non_neurons	Astro	Astro_HPSE2
snATAC_C9ALS_A4_MedialFrontalCortex	ATAGTCGCAAGCTTTG-1	medial frontal cortex	C9-ALS	A4	F	58	4.608	2185	2888	435	0.0419292	0.705745	34439	20190	11118	3131	-1	-1	0.00631551	C28	Non_neurons	Astro	Astro_HPSE2
snATAC_C9ALS_A4_MedialFrontalCortex	AGTCCGGGTACCAAGG-1	medial frontal cortex	C9-ALS	A4	F	58	5.057	2255	2962	521	0.0433028	0.980027	34201	17273	11860	5068	-1	-1	0.00761674	C12	Non_neurons	Oligo	Oligo_OPALIN
snATAC_C9ALS_A4_MedialFrontalCortex	GAGCATTTCGGTCTCT-1	medial frontal cortex	C9-ALS	A4	F	58	8.073	4839	5315	425	0.078171	1.04131	33996	16654	12946	4396	-1	-1	0.00625074	C8	Non_neurons	Astro	Glia_level3_Mixed__Astro_HPSE2__C19
snATAC_C9ALS_A4_MedialFrontalCortex	CGGACCACAAGCGACA-1	medial frontal cortex	C9-ALS	A4	F	58	5.436	2619	3342	373	0.049231	0.847686	33942	18370	11141	4431	-1	-1	0.00549467	C8	Non_neurons	Astro	Glia_level3_Mixed__Astro_HPSE2__C19
snATAC_C9ALS_A4_MedialFrontalCortex	AATGGCTTCTATATCC-1	medial frontal cortex	C9-ALS	A4	F	58	5.25	2739	3409	443	0.0510819	1.14668	33368	15544	12819	5005	-1	-1	0.0066381	C8	Non_neurons	Oligo	Glia_level3_Mixed__Oligo_ENPP6__C20
snATAC_C9ALS_A4_MedialFrontalCortex	TAAACCGGTCCAACCG-1	medial frontal cortex	C9-ALS	A4	F	58	4.486	2576	3503	269	0.0534728	2.24789	32755	10085	16323	6347	-1	-1	0.00410624	C22	Exc_neurons	Exc_deep	Exc_L6b_TLE4_MDFIC
snATAC_C9ALS_A4_MedialFrontalCortex	TAATCGGGTCCGTGCA-1	medial frontal cortex	C9-ALS	A4	F	58	4.176	2402	3443	280	0.0528148	2.13203	32595	10407	15444	6744	-1	-1	0.00429514	C22	Exc_neurons	Exc_deep	Exc_L6b_TLE4_MDFIC
snATAC_C9ALS_A4_MedialFrontalCortex	ATAGGCTTCTCTGAGA-1	medial frontal cortex	C9-ALS	A4	F	58	7.196	3503	3990	293	0.0619719	0.989986	32192	16177	11864	4151	-1	-1	0.00455082	C8	Non_neurons	Astro	Glia_level3_Mixed__Astro_HPSE2__C19
snATAC_C9ALS_A4_MedialFrontalCortex	CCGTACTGTCGTCGCA-1	medial frontal cortex	C9-ALS	A4	F	58	6.434	2336	2820	504	0.0444081	0.839358	31751	17262	10419	4070	-1	-1	0.00793676	C8	Non_neurons	Astro	Glia_level3_Mixed__Astro_HPSE2__C19
snATAC_C9ALS_A4_MedialFrontalCortex	GTCACGGAGAGATTAC-1	medial frontal cortex	C9-ALS	A4	F	58	7.912	3416	4063	345	0.0641621	1.25931	31662	14014	13862	3786	-1	-1	0.00544817	C12	Non_neurons	Oligo	Oligo_OPALIN
snATAC_C9ALS_A4_MedialFrontalCortex	GTCACCTCAGGTAGGT-1	medial frontal cortex	C9-ALS	A4	F	58	6.484	3654	4561	294	0.072997	1.1008	31241	14871	12135	4235	-1	-1	0.00470536	C12	Non_neurons	Oligo	Oligo_OPALIN
snATAC_C9ALS_A4_MedialFrontalCortex	TAACTTCTCCTTCGAC-1	medial frontal cortex	C9-ALS	A4	F	58	7.579	3418	3912	449	0.0638944	0.957854	30613	15636	10986	3991	-1	-1	0.00733349	C8	Non_neurons	Astro	Glia_level3_Mixed__Astro_HPSE2__C19
snATAC_C9ALS_A4_MedialFrontalCortex	TCGGGACTCCAAGAGG-1	medial frontal cortex	C9-ALS	A4	F	58	6.67	3887	4626	225	0.0757268	1.58782	30544	11803	13618	5123	-1	-1	0.00368321	C21	Non_neurons	Astro	Astro_HPSE2
snATAC_C9ALS_A4_MedialFrontalCortex	GTTACGAGTACGGTTT-1	medial frontal cortex	C9-ALS	A4	F	58	6.252	3710	4434	203	0.0726385	1.35139	30521	12980	13043	4498	-1	-1	0.00332558	C28	Non_neurons	Astro	Astro_HPSE2
snATAC_C9ALS_A4_MedialFrontalCortex	GCGGAAAAGAACGTTA-1	medial frontal cortex	C9-ALS	A4	F	58	4.019	2186	3305	290	0.0543317	0.994034	30415	15253	10909	4253	-1	-1	0.00476738	C23	Exc_neurons	Exc_deep	Exc_L6b_TLE4_MDFIC
snATAC_C9ALS_A4_MedialFrontalCortex	ATGTTTCGTTTAGACC-1	medial frontal cortex	C9-ALS	A4	F	58	7.38	3865	4508	345	0.0741887	0.781726	30382	17052	10180	3150	-1	-1	0.0056777	C8	Non_neurons	Astro	Glia_level3_Mixed__Astro_HPSE2__C19
snATAC_C9ALS_A4_MedialFrontalCortex	GTCACAACACCGTTGG-1	medial frontal cortex	C9-ALS	A4	F	58	4.081	1964	2959	287	0.048711	1.33226	30373	13023	12532	4818	-1	-1	0.00472459	C12	Non_neurons	Oligo	Glia_level3_Mixed__Oligo_ENPP6__C20
snATAC_C9ALS_A4_MedialFrontalCortex	ATGTCTTCAAGAAACT-1	medial frontal cortex	C9-ALS	A4	F	58	4.696	2585	3758	310	0.0620173	0.746182	30298	17351	9691	3256	-1	-1	0.00511585	C26	Non_neurons	Astro	Astro_HPSE2
snATAC_C9ALS_A4_MedialFrontalCortex	TAACAGCCAAGACTTC-1	medial frontal cortex	C9-ALS	A4	F	58	4.182	2021	3114	239	0.051707	1.31027	30112	13034	12090	4988	-1	-1	0.00396852	C21	Non_neurons	OPC	OPC
snATAC_C9ALS_A4_MedialFrontalCortex	ATGTACGTCGCCACTT-1	medial frontal cortex	C9-ALS	A4	F	58	4.282	2210	3183	243	0.0531421	1.80912	29948	10661	14195	5092	-1	-1	0.00405703	C22	Exc_neurons	Exc_deep	Exc_L6b_TLE4_MDFIC
snATAC_C9ALS_A4_MedialFrontalCortex	TCACCTGTCTCCACTG-1	medial frontal cortex	C9-ALS	A4	F	58	6.416	3318	4055	390	0.0677663	1.19976	29919	13601	11735	4583	-1	-1	0.0065176	C8	Non_neurons	Astro	Glia_level3_Mixed__Astro_HPSE2__C19
snATAC_C9ALS_A4_MedialFrontalCortex	GTTGGTACAAAGCTGG-1	medial frontal cortex	C9-ALS	A4	F	58	4	2121	3232	220	0.054354	2.40172	29731	8740	15686	5305	-1	-1	0.00369984	C22	Exc_neurons	Exc_deep	Exc_L6_IT_THEMIS_LINC00299
snATAC_C9ALS_A4_MedialFrontalCortex	GGAGAACTCTCATCCG-1	medial frontal cortex	C9-ALS	A4	F	58	7.068	4465	5335	329	0.089839	1.04519	29692	14518	11548	3626	-1	-1	0.00554021	C8	Non_neurons	Astro	Glia_level3_Mixed__Astro_HPSE2__C19
snATAC_C9ALS_A4_MedialFrontalCortex	GAGCATTCATACTGCA-1	medial frontal cortex	C9-ALS	A4	F	58	4.433	1520	1981	235	0.0333704	3.53853	29682	6540	16980	6162	-1	-1	0.00395863	C4	Non_neurons	Glia_level2_Mixed__Astro__C3	Glia_level3_Mixed__Micro__C3
snATAC_C9ALS_A4_MedialFrontalCortex	CTCAGAATCATGCTTT-1	medial frontal cortex	C9-ALS	A4	F	58	4.532	1435	1938	182	0.0328074	1.73862	29536	10785	15011	3740	-1	-1	0.00308099	C20	Inh_neurons	Inh_SST	Inh_level3_Mixed__Inh_SST_CDH12__C5
snATAC_C9ALS_A4_MedialFrontalCortex	AAACTGCCAAGCCTTA-1	medial frontal cortex	C9-ALS	A4	F	58	4.18	2263	3212	175	0.0546091	1.20705	29409	13325	12452	3632	-1	-1	0.00297528	C22	Exc_neurons	Exc_deep	Exc_L6b_TLE4_MDFIC
snATAC_C9ALS_A4_MedialFrontalCortex	ACTATTCCATGTCCCT-1	medial frontal cortex	C9-ALS	A4	F	58	4.131	2153	3127	258	0.0533472	1.97362	29308	9856	14273	5179	-1	-1	0.00440153	C22	Exc_neurons	Exc_deep	Exc_L5-6_IT_THEMIS_SMYD1
snATAC_C9ALS_A4_MedialFrontalCortex	GCGATTATCCGGAAAG-1	medial frontal cortex	C9-ALS	A4	F	58	4.7	2243	3145	234	0.0536598	3.6843	29305	6256	16867	6182	-1	-1	0.00399249	C22	Exc_neurons	Exc_deep	Exc_L6_CT_TLE4_SEMA5A
snATAC_C9ALS_A4_MedialFrontalCortex	ATAGGCTGTTACGAAA-1	medial frontal cortex	C9-ALS	A4	F	58	4.15	1821	2636	194	0.0450876	2.07543	29232	9505	14334	5393	-1	-1	0.00331828	C22	Exc_neurons	Exc_deep	Exc_L6b_TLE4_MDFIC
snATAC_C9ALS_A4_MedialFrontalCortex	CCAGAATGTTGGCTAT-1	medial frontal cortex	C9-ALS	A4	F	58	5.067	1932	2626	385	0.0451839	1.05233	29059	14159	10571	4329	-1	-1	0.00662445	C8	Non_neurons	Astro	Glia_level3_Mixed__Astro_HPSE2__C19
snATAC_C9ALS_A4_MedialFrontalCortex	CCCGTTACAGGTGGTA-1	medial frontal cortex	C9-ALS	A4	F	58	4.625	2081	2792	193	0.0480932	2.90515	29027	7433	16016	5578	-1	-1	0.00332449	C23	Inh_neurons	Inh_PVALB	Inh_PVALB_CUX2
snATAC_C9ALS_A4_MedialFrontalCortex	GCTCGAGGTTCCGCGA-1	medial frontal cortex	C9-ALS	A4	F	58	4.58	2241	3065	218	0.0530479	1.97212	28889	9720	14016	5153	-1	-1	0.00377306	C9	Inh_neurons	Inh_PVALB	Inh_PVALB_SCUBE3
snATAC_C9ALS_A4_MedialFrontalCortex	ACAAGCTGTAGTCCAT-1	medial frontal cortex	C9-ALS	A4	F	58	4.668	2367	2996	227	0.0520103	2.22242	28802	8938	15056	4808	-1	-1	0.0039407	C22	Exc_neurons	Exc_deep	Exc_L6b_TLE4_MDFIC
snATAC_C9ALS_A4_MedialFrontalCortex	CCACAGGCATAGCCAT-1	medial frontal cortex	C9-ALS	A4	F	58	4.079	1889	2775	278	0.0483247	2.34756	28712	8577	14167	5968	-1	-1	0.00484118	C22	Exc_neurons	Exc_upper	Exc_level3_Mixed__Exc_L2_IT_CUX2_CCBE1__C3
snATAC_C9ALS_A4_MedialFrontalCortex	CTTTGCGCATCACAAC-1	medial frontal cortex	C9-ALS	A4	F	58	7.272	4102	5016	369	0.0877291	0.965216	28588	14547	10566	3475	-1	-1	0.00645376	C8	Non_neurons	Astro	Glia_level3_Mixed__Astro_HPSE2__C19
snATAC_C9ALS_A4_MedialFrontalCortex	CTTGCTGCAATTAGGA-1	medial frontal cortex	C9-ALS	A4	F	58	4.612	2408	3210	229	0.0563356	2.32516	28490	8568	14217	5705	-1	-1	0.00401895	C22	Exc_neurons	Exc_deep	Exc_L5-6_IT_THEMIS_SMYD1
snATAC_C9ALS_A4_MedialFrontalCortex	CCAGAATTCCCAGTAA-1	medial frontal cortex	C9-ALS	A4	F	58	4.92	2840	3851	210	0.0681569	1.18678	28251	12919	11311	4021	-1	-1	0.00371668	C9	Exc_neurons	Exc_deep	Exc_L5-6_IT_THEMIS_SMYD1
snATAC_C9ALS_A4_MedialFrontalCortex	TCAAGGTAGTAATGTG-1	medial frontal cortex	C9-ALS	A4	F	58	4.001	1960	2802	233	0.0497091	2.38019	28184	8338	14491	5355	-1	-1	0.00413355	C22	Exc_neurons	Exc_deep	Exc_L6b_TLE4_MDFIC
snATAC_C9ALS_A4_MedialFrontalCortex	AAAGGATTCCATGACA-1	medial frontal cortex	C9-ALS	A4	F	58	6.769	3056	3535	323	0.0627619	0.827752	28162	15408	9699	3055	-1	-1	0.00573468	C8	Non_neurons	Astro	Glia_level3_Mixed__Astro_HPSE2__C19
snATAC_C9ALS_A4_MedialFrontalCortex	AGTTACGAGTCCTTCC-1	medial frontal cortex	C9-ALS	A4	F	58	8.646	4886	5277	234	0.0939403	0.960288	28087	14328	10482	3277	-1	-1	0.00416563	C8	Non_neurons	Astro	Glia_level3_Mixed__Astro_HPSE2__C19
snATAC_C9ALS_A4_MedialFrontalCortex	AACAAAGAGCGAGAAA-1	medial frontal cortex	C9-ALS	A4	F	58	4.328	1871	2736	265	0.0487075	1.70943	28086	10366	12792	4928	-1	-1	0.00471765	C9	Exc_neurons	Exc_upper	Exc_level3_Mixed__Exc_L2_IT_CUX2_CCBE1__C3
snATAC_C9ALS_A4_MedialFrontalCortex	GGTTGCGTCTGTCGGG-1	medial frontal cortex	C9-ALS	A4	F	58	4.624	2431	3333	181	0.059667	1.79105	27930	10007	13059	4864	-1	-1	0.00324024	C22	Exc_neurons	Exc_deep	Exc_L5-6_IT_THEMIS_SMYD1
snATAC_C9ALS_A4_MedialFrontalCortex	TAACTTCGTAGGTAAT-1	medial frontal cortex	C9-ALS	A4	F	58	4.16	1962	2845	255	0.0509802	2.23138	27903	8635	14390	4878	-1	-1	0.0045694	C22	Exc_neurons	Exc_deep	Exc_L6_IT_THEMIS_LINC00299
snATAC_C9ALS_A4_MedialFrontalCortex	AGCCCGATCACCACAA-1	medial frontal cortex	C9-ALS	A4	F	58	5.403	1981	2602	375	0.0467062	0.905527	27855	14618	9819	3418	-1	-1	0.00673129	C8	Non_neurons	Glia_level2_Mixed__Oligo__C4	Glia_level3_Mixed__Micro__C4
snATAC_C9ALS_A4_MedialFrontalCortex	TATCTGTAGCGCAATG-1	medial frontal cortex	C9-ALS	A4	F	58	4.164	1960	2886	239	0.0518263	1.84054	27843	9802	13296	4745	-1	-1	0.00429192	C22	Exc_neurons	Exc_deep	Exc_L6_CT_TLE4_SEMA5A
snATAC_C9ALS_A4_MedialFrontalCortex	AACCAACAGCCATCAT-1	medial frontal cortex	C9-ALS	A4	F	58	4.913	1955	2572	266	0.046274	1.14404	27791	12962	11273	3556	-1	-1	0.00478572	C26	Non_neurons	Astro	Astro_HPSE2
snATAC_C9ALS_A4_MedialFrontalCortex	CAGGATTTCAGCACTA-1	medial frontal cortex	C9-ALS	A4	F	58	4.133	1968	2812	232	0.0507655	2.10215	27696	8928	13693	5075	-1	-1	0.00418833	C22	Exc_neurons	Exc_deep	Exc_L6_IT_THEMIS_LINC00299
snATAC_C9ALS_A4_MedialFrontalCortex	GGTAGGAGTCCGGTAC-1	medial frontal cortex	C9-ALS	A4	F	58	4.098	1970	2898	233	0.0523691	4.53934	27669	4995	15618	7056	-1	-1	0.00421049	C22	Exc_neurons	Exc_deep	Exc_L6_IT_THEMIS_LINC00299
snATAC_C9ALS_A4_MedialFrontalCortex	CATTGGATCGACTTAG-1	medial frontal cortex	C9-ALS	A4	F	58	5.467	2079	2655	385	0.0481135	1.0391	27591	13531	9604	4456	-1	-1	0.00697691	C12	Non_neurons	Oligo	Oligo_OPALIN
snATAC_C9ALS_A4_MedialFrontalCortex	GTGTCCTTCCCTACGT-1	medial frontal cortex	C9-ALS	A4	F	58	4.472	2405	3135	178	0.0569565	2.32259	27521	8283	14587	4651	-1	-1	0.00323389	C22	Exc_neurons	Exc_deep	Exc_L6b_TLE4_MDFIC
snATAC_C9ALS_A4_MedialFrontalCortex	AAGGAGCCAACTCCCT-1	medial frontal cortex	C9-ALS	A4	F	58	4.5	2195	3074	218	0.0558706	2.37629	27510	8148	14254	5108	-1	-1	0.0039622	C22	Exc_neurons	Exc_deep	Exc_L6_IT_THEMIS_LINC00299
snATAC_C9ALS_A4_MedialFrontalCortex	TGCCTGTTCTTCACTA-1	medial frontal cortex	C9-ALS	A4	F	58	4.991	3236	4195	274	0.0767331	1.96379	27335	9223	13360	4752	-1	-1	0.00501189	C22	Exc_neurons	Exc_deep	Exc_L5-6_IT_THEMIS_SMYD1
snATAC_C9ALS_A4_MedialFrontalCortex	CATTGGACAGGACTGA-1	medial frontal cortex	C9-ALS	A4	F	58	5.952	3171	3785	258	0.0694878	1.86022	27235	9522	13326	4387	-1	-1	0.00473655	C9	Exc_neurons	Exc_deep	Exc_L5-6_IT_THEMIS_SMYD1
snATAC_C9ALS_A4_MedialFrontalCortex	TCGAGCGGTAAACGGC-1	medial frontal cortex	C9-ALS	A4	F	58	4.552	1738	2348	291	0.0431697	1.78837	27195	9753	12457	4985	-1	-1	0.00535025	C23	Inh_neurons	Inh_PVALB	Inh_PVALB_CUX2
snATAC_C9ALS_A4_MedialFrontalCortex	AACTGGTAGTAGACCG-1	medial frontal cortex	C9-ALS	A4	F	58	6.812	3495	4128	307	0.0764416	0.828964	27001	14763	9677	2561	-1	-1	0.00568497	C8	Non_neurons	Astro	Glia_level3_Mixed__Astro_HPSE2__C19
snATAC_C9ALS_A4_MedialFrontalCortex	CAGTATGTCGTTACAG-1	medial frontal cortex	C9-ALS	A4	F	58	4.094	1931	2790	219	0.0516858	1.70821	26990	9966	12525	4499	-1	-1	0.00405706	C22	Inh_neurons	Inh_SST	Inh_SST_EDNRA
snATAC_C9ALS_A4_MedialFrontalCortex	GCGATTACAACGGACA-1	medial frontal cortex	C9-ALS	A4	F	58	4.158	1854	2753	221	0.0510571	2.68004	26960	7326	14680	4954	-1	-1	0.00409866	C22	Exc_neurons	Exc_deep	Exc_L6_IT_THEMIS_LINC00299
snATAC_C9ALS_A4_MedialFrontalCortex	TGTGTCCCATCATGTG-1	medial frontal cortex	C9-ALS	A4	F	58	5.549	2351	3132	270	0.0581616	1.17664	26925	12370	10216	4339	-1	-1	0.00501393	C21	Non_neurons	Astro	Astro_HPSE2
snATAC_C9ALS_A4_MedialFrontalCortex	AAGGAGCAGGCACTAG-1	medial frontal cortex	C9-ALS	A4	F	58	5.169	2031	2707	173	0.0505509	1.98928	26775	8957	13541	4277	-1	-1	0.00323063	C23	Inh_neurons	Inh_PVALB	Inh_PVALB_SCUBE3
snATAC_C9ALS_A4_MedialFrontalCortex	TGGACATCACCTGGTG-1	medial frontal cortex	C9-ALS	A4	F	58	4.033	1953	2843	180	0.0531382	2.30137	26751	8103	13496	5152	-1	-1	0.00336436	C22	Exc_neurons	Exc_intermediate	Exc_L3-5_IT_RORB_GABRG1
snATAC_C9ALS_A4_MedialFrontalCortex	GCGGAAACACCGTCTT-1	medial frontal cortex	C9-ALS	A4	F	58	4.593	2039	2616	189	0.0489484	2.95823	26722	6751	14181	5790	-1	-1	0.00353641	C23	Inh_neurons	Inh_PVALB	Inh_PVALB_CUX2
snATAC_C9ALS_A4_MedialFrontalCortex	GTCACCTAGTATACGA-1	medial frontal cortex	C9-ALS	A4	F	58	4.059	1441	2308	265	0.0432728	1.89586	26668	9209	12495	4964	-1	-1	0.0049685	C20	Exc_neurons	Exc_deep	Exc_L5-6_IT_THEMIS_SMYD1
snATAC_C9ALS_A4_MedialFrontalCortex	GCACGCACACCTACCT-1	medial frontal cortex	C9-ALS	A4	F	58	4.049	1736	2585	221	0.0484863	1.53997	26657	10495	12104	4058	-1	-1	0.00414525	C22	Exc_neurons	Exc_deep	Exc_L6_IT_THEMIS_LINC00299
snATAC_C9ALS_A4_MedialFrontalCortex	ACTATTCCAAACCCTA-1	medial frontal cortex	C9-ALS	A4	F	58	4.402	2241	3277	215	0.0615538	1.60485	26619	10219	12232	4168	-1	-1	0.00403847	C22	Exc_neurons	Exc_deep	Exc_L6b_TLE4_MDFIC
snATAC_C9ALS_A4_MedialFrontalCortex	TTAGCTTAGCGTGTTT-1	medial frontal cortex	C9-ALS	A4	F	58	7.747	3975	4551	264	0.0855194	1	26608	13304	10665	2639	-1	-1	0.00496091	C1	Non_neurons	Glia_level2_Mixed__Oligo__C4	Glia_level3_Mixed__Micro__C4
snATAC_C9ALS_A4_MedialFrontalCortex	CCCTAACTCGCGATGC-1	medial frontal cortex	C9-ALS	A4	F	58	4.617	2012	2784	186	0.0528233	1.97393	26352	8861	12723	4768	-1	-1	0.00352914	C22	Exc_neurons	Exc_deep	Exc_L6_IT_THEMIS_LINC00299
snATAC_C9ALS_A4_MedialFrontalCortex	GAGCGCTTCCTTGACC-1	medial frontal cortex	C9-ALS	A4	F	58	4.159	1762	2505	187	0.0475603	2.28326	26335	8021	13101	5213	-1	-1	0.00355041	C22	Exc_neurons	Exc_deep	Exc_L6b_TLE4_MDFIC
snATAC_C9ALS_A4_MedialFrontalCortex	ACAGACTCAAGGCTTT-1	medial frontal cortex	C9-ALS	A4	F	58	5.314	2504	3219	219	0.0611373	1.70426	26326	9735	12413	4178	-1	-1	0.00415939	C9	Non_neurons	Oligo	Glia_level3_Mixed__Oligo_ENPP6__C20
snATAC_C9ALS_A4_MedialFrontalCortex	CTCCCAAAGTGCAACG-1	medial frontal cortex	C9-ALS	A4	F	58	4.869	2223	2917	209	0.0555916	2.91582	26236	6700	14062	5474	-1	-1	0.00398308	C22	Exc_neurons	Exc_deep	Exc_L5-6_IT_THEMIS_SMYD1
snATAC_C9ALS_A4_MedialFrontalCortex	TACAGCATCGGATGTT-1	medial frontal cortex	C9-ALS	A4	F	58	4.634	2104	2968	209	0.0569652	1.7611	26051	9435	12412	4204	-1	-1	0.00401136	C22	Exc_neurons	Exc_deep	Exc_L6_IT_THEMIS_LINC00299
snATAC_C9ALS_A4_MedialFrontalCortex	AAGATAGTCGGGCTCA-1	medial frontal cortex	C9-ALS	A4	F	58	4.829	2246	3190	302	0.0613768	0.764822	25987	14725	8202	3060	-1	-1	0.0058106	C27	Non_neurons	Astro	Astro_HPSE2
snATAC_C9ALS_A4_MedialFrontalCortex	GTTACTTGTCCTTATT-1	medial frontal cortex	C9-ALS	A4	F	58	4.399	1995	2718	198	0.05238	2.61754	25945	7172	13124	5649	-1	-1	0.00381576	C23	Inh_neurons	Inh_PVALB	Inh_PVALB_CUX2
snATAC_C9ALS_A4_MedialFrontalCortex	TAACTTCTCTCAGATG-1	medial frontal cortex	C9-ALS	A4	F	58	4.073	1485	2121	160	0.0409459	1.60119	25900	9957	12072	3871	-1	-1	0.0030888	C20	Inh_neurons	Inh_PVALB	Inh_PVALB_CUX2
snATAC_C9ALS_A4_MedialFrontalCortex	TTGCCCACAACGTAGG-1	medial frontal cortex	C9-ALS	A4	F	58	5.227	2233	2844	196	0.0552727	1.88096	25727	8930	12156	4641	-1	-1	0.00380923	C23	Exc_neurons	Exc_intermediate	Exc_level3_Mixed__Exc_L3-5_IT_RORB_GRIN3A__C9
snATAC_C9ALS_A4_MedialFrontalCortex	GGCGAAACAGAGCCAA-1	medial frontal cortex	C9-ALS	A4	F	58	4.194	1436	2102	208	0.0410322	1.9663	25614	8635	12070	4909	-1	-1	0.00406028	C20	Exc_neurons	Exc_intermediate	Exc_L2-3_IT_RORB_PRSS12
snATAC_C9ALS_A4_MedialFrontalCortex	TTAACGGTCTTGGCCT-1	medial frontal cortex	C9-ALS	A4	F	58	4.567	2417	3445	211	0.0676551	2.68665	25460	6906	13386	5168	-1	-1	0.00414375	C22	Exc_neurons	Exc_deep	Exc_L6_IT_THEMIS_LINC00299
snATAC_C9ALS_A4_MedialFrontalCortex	TGATCAGAGGGAAATG-1	medial frontal cortex	C9-ALS	A4	F	58	4.325	1734	2303	217	0.0452972	1.91458	25421	8722	12695	4004	-1	-1	0.00426812	C9	Inh_neurons	Inh_VIP	Inh_VIP_FLT1
snATAC_C9ALS_A4_MedialFrontalCortex	TGTAAGCAGCCTCGCA-1	medial frontal cortex	C9-ALS	A4	F	58	4.235	1668	2324	285	0.0457715	1.46548	25387	10297	11258	3832	-1	-1	0.00561311	C4	Non_neurons	Glia_level2_Mixed__VLMC__C2	Glia_level3_Mixed__VLMC_P2RY14__C2
snATAC_C9ALS_A4_MedialFrontalCortex	CCACAGGCACTAGGAG-1	medial frontal cortex	C9-ALS	A4	F	58	5.52	2746	3511	152	0.0692259	2.04906	25359	8317	12478	4564	-1	-1	0.00299696	C22	Exc_neurons	Exc_deep	Exc_L6b_TLE4_MDFIC
snATAC_C9ALS_A4_MedialFrontalCortex	ACCGCAGAGCACGTAG-1	medial frontal cortex	C9-ALS	A4	F	58	4.619	1964	2709	168	0.0535206	2.43625	25308	7365	12975	4968	-1	-1	0.00331911	C22	Exc_neurons	Exc_deep	Exc_L6b_TLE4_MDFIC
snATAC_C9ALS_A4_MedialFrontalCortex	CTCAGAACAAGGATGC-1	medial frontal cortex	C9-ALS	A4	F	58	5.106	2452	3152	283	0.0622876	1.45555	25302	10304	11180	3818	-1	-1	0.00559244	C22	Exc_neurons	Exc_deep	Exc_L6_CT_TLE4_SEMA5A
snATAC_C9ALS_A4_MedialFrontalCortex	AACCAACTCTAGCAGT-1	medial frontal cortex	C9-ALS	A4	F	58	4.529	1928	2734	173	0.0541622	1.57226	25239	9812	11205	4222	-1	-1	0.00342724	C22	Exc_neurons	Exc_deep	Exc_L6_CT_TLE4_SEMA5A
snATAC_C9ALS_A4_MedialFrontalCortex	TGGTCCTGTATTCTCT-1	medial frontal cortex	C9-ALS	A4	F	58	4.81	1426	1936	142	0.0383838	1.9652	25219	8505	12674	4040	-1	-1	0.00281534	C23	Inh_neurons	Inh_SST	Inh_level3_Mixed__Inh_SST_CDH12__C5
snATAC_C9ALS_A4_MedialFrontalCortex	ATTCGTTCAAGGCTTT-1	medial frontal cortex	C9-ALS	A4	F	58	4.279	1597	2191	167	0.0436089	1.83309	25121	8867	11668	4586	-1	-1	0.00332391	C22	Exc_neurons	Exc_deep	Exc_L6b_TLE4_MDFIC
snATAC_C9ALS_A4_MedialFrontalCortex	GACTAACGTACGCCCA-1	medial frontal cortex	C9-ALS	A4	F	58	4.038	1517	2149	240	0.0428514	1.78117	25075	9016	11878	4181	-1	-1	0.00478564	C22	Exc_neurons	Exc_upper	Exc_level3_Mixed__Exc_L2_IT_CUX2_CCBE1__C3
snATAC_C9ALS_A4_MedialFrontalCortex	AAAGATGAGATATGTG-1	medial frontal cortex	C9-ALS	A4	F	58	4.011	1025	1507	270	0.030415	1.03566	24774	12170	9334	3270	-1	-1	0.00544926	C26	Non_neurons	Astro	Astro_HPSE2
snATAC_C9ALS_A4_MedialFrontalCortex	GAGGTCCGTATGGATA-1	medial frontal cortex	C9-ALS	A4	F	58	4.224	1538	2254	282	0.0455851	1.14908	24723	11504	9633	3586	-1	-1	0.00570319	C12	Non_neurons	Oligo	Glia_level3_Mixed__Oligo_ENPP6__C20
snATAC_C9ALS_A4_MedialFrontalCortex	GGTGTCGGTCATAGAA-1	medial frontal cortex	C9-ALS	A4	F	58	5	2116	2983	267	0.0603358	0.98634	24720	12445	9248	3027	-1	-1	0.00540049	C28	Non_neurons	Astro	Astro_HPSE2
snATAC_C9ALS_A4_MedialFrontalCortex	ACGTTAGCATCACAGT-1	medial frontal cortex	C9-ALS	A4	F	58	8.438	4044	4712	270	0.0954503	1.29503	24683	10755	11041	2887	-1	-1	0.00546935	C8	Non_neurons	Astro	Glia_level3_Mixed__Astro_HPSE2__C19
snATAC_C9ALS_A4_MedialFrontalCortex	ACAATCGCACAGGTAG-1	medial frontal cortex	C9-ALS	A4	F	58	5.932	2175	2564	218	0.0520736	1.42265	24619	10162	11115	3342	-1	-1	0.00442747	C28	Non_neurons	Astro	Astro_HPSE2
snATAC_C9ALS_A4_MedialFrontalCortex	AGGCGTCAGTATAGTG-1	medial frontal cortex	C9-ALS	A4	F	58	4.374	1619	2402	243	0.0489824	1.37795	24519	10311	10351	3857	-1	-1	0.00495534	C22	Exc_neurons	Exc_intermediate	Exc_L3-5_IT_RORB_GABRG1
snATAC_C9ALS_A4_MedialFrontalCortex	AAGGAGCCAAGTTCGT-1	medial frontal cortex	C9-ALS	A4	F	58	5.149	2218	2798	237	0.0572586	1.24053	24433	10905	10241	3287	-1	-1	0.00485	C26	Non_neurons	Astro	Astro_HPSE2
snATAC_C9ALS_A4_MedialFrontalCortex	CCTAAAGTCGAGTGTT-1	medial frontal cortex	C9-ALS	A4	F	58	5.408	2133	2980	278	0.0610831	0.693723	24393	14402	7334	2657	-1	-1	0.00569836	C26	Non_neurons	Astro	Astro_HPSE2
snATAC_C9ALS_A4_MedialFrontalCortex	AGATAGAGTATTGTCG-1	medial frontal cortex	C9-ALS	A4	F	58	5.127	1644	2095	199	0.0429938	1.37535	24364	10257	10607	3500	-1	-1	0.00408389	C23	Inh_neurons	Inh_PVALB	Inh_PVALB_CUX2
snATAC_C9ALS_A4_MedialFrontalCortex	ATTGTCTTCTCCACTG-1	medial frontal cortex	C9-ALS	A4	F	58	4.645	1663	2337	207	0.0480844	1.78553	24301	8724	10827	4750	-1	-1	0.00425908	C23	Exc_neurons	Exc_deep	Exc_L6_CT_TLE4_SEMA5A
snATAC_C9ALS_A4_MedialFrontalCortex	GAGACTTGTTACGGAG-1	medial frontal cortex	C9-ALS	A4	F	58	5.927	2149	2712	225	0.0559452	1.37558	24238	10203	10549	3486	-1	-1	0.00464147	C8	Non_neurons	Oligo	Oligo_OPALIN
snATAC_C9ALS_A4_MedialFrontalCortex	TTCATCAGTTTCTACT-1	medial frontal cortex	C9-ALS	A4	F	58	6.72	2138	2731	472	0.0563767	0.905515	24221	12711	8577	2933	-1	-1	0.00974361	C12	Non_neurons	Oligo	Oligo_OPALIN
snATAC_C9ALS_A4_MedialFrontalCortex	CCGTGAGTCGCTAGTA-1	medial frontal cortex	C9-ALS	A4	F	58	8.639	3394	4224	226	0.0873449	0.823942	24180	13257	8684	2239	-1	-1	0.00467328	C27	Non_neurons	Astro	Astro_HPSE2
snATAC_C9ALS_A4_MedialFrontalCortex	GCGATCGGTACGGATG-1	medial frontal cortex	C9-ALS	A4	F	58	5.629	2044	2540	228	0.0525271	0.888021	24178	12806	8829	2543	-1	-1	0.00471503	C26	Non_neurons	Astro	Astro_HPSE2
snATAC_C9ALS_A4_MedialFrontalCortex	TAAGTGCTCCGAGAGA-1	medial frontal cortex	C9-ALS	A4	F	58	4.268	1595	2428	159	0.0503233	1.70661	24124	8913	11694	3517	-1	-1	0.00329547	C22	Exc_neurons	Exc_deep	Exc_L5-6_NP_FOXP2_HTR2C
snATAC_C9ALS_A4_MedialFrontalCortex	AACTTGGTCGCGTTCT-1	medial frontal cortex	C9-ALS	A4	F	58	4.057	1854	2849	184	0.0591422	2.11309	24086	7737	11620	4729	-1	-1	0.00381965	C22	Exc_neurons	Exc_deep	Exc_L6_IT_THEMIS_LINC00299
snATAC_C9ALS_A4_MedialFrontalCortex	TCAGCTCTCGGATAGG-1	medial frontal cortex	C9-ALS	A4	F	58	5.172	2079	2850	187	0.0593775	2.24223	23999	7402	12329	4268	-1	-1	0.003896	C22	Exc_neurons	Exc_deep	Exc_L5-6_IT_THEMIS_SMYD1
snATAC_C9ALS_A4_MedialFrontalCortex	AAACTCGCAATCCATG-1	medial frontal cortex	C9-ALS	A4	F	58	6.859	3377	3983	198	0.0830311	1.31047	23985	10381	10621	2983	-1	-1	0.00412758	C27	Non_neurons	Astro	Astro_HPSE2
snATAC_C9ALS_A4_MedialFrontalCortex	ACAGGCCCATCATAGC-1	medial frontal cortex	C9-ALS	A4	F	58	4.108	1728	2503	165	0.0522547	1.96484	23950	8078	11781	4091	-1	-1	0.00344468	C22	Exc_neurons	Exc_intermediate	Exc_L3-5_IT_RORB_GABRG1
snATAC_C9ALS_A4_MedialFrontalCortex	TTCATTGAGAGACTCG-1	medial frontal cortex	C9-ALS	A4	F	58	7.242	3383	4121	225	0.0861413	0.715556	23920	13943	8244	1733	-1	-1	0.00470318	C3	Non_neurons	Glia_level2_Mixed__Astro__C3	Glia_level3_Mixed__Micro__C3
snATAC_C9ALS_A4_MedialFrontalCortex	TACTGCCAGCTACGTT-1	medial frontal cortex	C9-ALS	A4	F	58	6.319	2473	3167	211	0.0662054	1.87718	23918	8313	11402	4203	-1	-1	0.0044109	C9	Non_neurons	Oligo	Glia_level3_Mixed__Oligo_ENPP6__C20
snATAC_C9ALS_A4_MedialFrontalCortex	TTCTAACCAACTCAAC-1	medial frontal cortex	C9-ALS	A4	F	58	7.156	2920	3468	280	0.0725432	0.83742	23903	13009	8445	2449	-1	-1	0.00585701	C8	Non_neurons	Astro	Glia_level3_Mixed__Astro_HPSE2__C19
snATAC_C9ALS_A4_MedialFrontalCortex	GACTAACTCTCCAACC-1	medial frontal cortex	C9-ALS	A4	F	58	5.479	2374	3089	230	0.0648841	1.3835	23804	9987	9684	4133	-1	-1	0.00483112	C12	Non_neurons	Oligo	Glia_level3_Mixed__Oligo_ENPP6__C20
snATAC_C9ALS_A4_MedialFrontalCortex	CGATGATCAACAAACA-1	medial frontal cortex	C9-ALS	A4	F	58	5.005	1893	2507	235	0.0526991	1.8	23786	8495	10997	4294	-1	-1	0.00493988	C9	Non_neurons	Oligo	Glia_level3_Mixed__Oligo_ENPP6__C20
snATAC_C9ALS_A4_MedialFrontalCortex	TTTACGTAGTTTACGC-1	medial frontal cortex	C9-ALS	A4	F	58	5.379	1972	2507	236	0.0527101	1.46257	23781	9657	10127	3997	-1	-1	0.00496194	C9	Non_neurons	Oligo	Glia_level3_Mixed__Oligo_ENPP6__C20
snATAC_C9ALS_A4_MedialFrontalCortex	GGATAGGTCGATTACG-1	medial frontal cortex	C9-ALS	A4	F	58	4.158	1785	2637	185	0.0554924	1.66577	23760	8913	10924	3923	-1	-1	0.0038931	C22	Exc_neurons	Exc_deep	Exc_L6_CT_TLE4_SEMA5A
snATAC_C9ALS_A4_MedialFrontalCortex	ACTGCGGTCACAAGCT-1	medial frontal cortex	C9-ALS	A4	F	58	4.182	1700	2396	290	0.0504272	0.936659	23757	12267	8202	3288	-1	-1	0.00610346	C28	Non_neurons	Astro	Astro_HPSE2
snATAC_C9ALS_A4_MedialFrontalCortex	ACAAACCAGATTGACA-1	medial frontal cortex	C9-ALS	A4	F	58	5.541	2331	2876	163	0.0605525	2.54183	23748	6705	12936	4107	-1	-1	0.00343187	C22	Exc_neurons	Exc_deep	Exc_L6_CT_TLE4_SEMA5A
snATAC_C9ALS_A4_MedialFrontalCortex	TAGGTCAAGTAGGAAG-1	medial frontal cortex	C9-ALS	A4	F	58	6.126	3332	4070	206	0.0856986	1.48156	23746	9569	10707	3470	-1	-1	0.00433757	C28	Non_neurons	Astro	Astro_HPSE2
snATAC_C9ALS_A4_MedialFrontalCortex	TGCCTCATCCAAGAGG-1	medial frontal cortex	C9-ALS	A4	F	58	4.246	1473	2071	130	0.0436607	1.66513	23717	8899	10749	4069	-1	-1	0.00274065	C22	Exc_neurons	Exc_deep	Exc_L6b_TLE4_MDFIC
snATAC_C9ALS_A4_MedialFrontalCortex	ATGTTTCTCTTCAGAG-1	medial frontal cortex	C9-ALS	A4	F	58	4.11	1810	2569	231	0.0542601	1.71168	23673	8730	11425	3518	-1	-1	0.00487898	C22	Exc_neurons	Exc_intermediate	Exc_level3_Mixed__Exc_L3-5_IT_RORB_GRIN3A__C9
snATAC_C9ALS_A4_MedialFrontalCortex	ATGCATGTCACAGGGA-1	medial frontal cortex	C9-ALS	A4	F	58	7.373	3258	4025	233	0.0850196	1.24178	23671	10559	11184	1928	-1	-1	0.00492163	C4	Non_neurons	Micro	Micro
snATAC_C9ALS_A4_MedialFrontalCortex	TGCTCACTCTCAGATG-1	medial frontal cortex	C9-ALS	A4	F	58	7.09	3108	3657	238	0.0773674	1.11225	23634	11189	9416	3029	-1	-1	0.00503512	C8	Non_neurons	Astro	Astro_HPSE2
snATAC_C9ALS_A4_MedialFrontalCortex	TCACCACAGTATGGGC-1	medial frontal cortex	C9-ALS	A4	F	58	7.259	3105	3788	228	0.0801456	1.02156	23632	11690	9235	2707	-1	-1	0.00482397	C8	Non_neurons	Astro	Astro_HPSE2
snATAC_C9ALS_A4_MedialFrontalCortex	CTACAGATCATTCTTG-1	medial frontal cortex	C9-ALS	A4	F	58	4.797	1979	2704	223	0.0573708	1.2811	23566	10331	9080	4155	-1	-1	0.00473139	C9	Non_neurons	Oligo	Glia_level3_Mixed__Oligo_ENPP6__C20
snATAC_C9ALS_A4_MedialFrontalCortex	CCACGTTAGAACAGGA-1	medial frontal cortex	C9-ALS	A4	F	58	4.326	1350	1875	174	0.0399804	1.83749	23449	8264	10829	4356	-1	-1	0.00371018	C23	Inh_neurons	Inh_PVALB	Inh_PVALB_CUX2
snATAC_C9ALS_A4_MedialFrontalCortex	CTAACTTGTTACGGAG-1	medial frontal cortex	C9-ALS	A4	F	58	4.271	1870	2493	197	0.0532033	1.94741	23429	7949	11394	4086	-1	-1	0.00420419	C22	Exc_neurons	Exc_intermediate	Exc_L3-5_IT_RORB_GABRG1
snATAC_C9ALS_A4_MedialFrontalCortex	GATGATCAGTGTCCCG-1	medial frontal cortex	C9-ALS	A4	F	58	6.42	2850	3429	105	0.0735174	2.54638	23321	6576	12331	4414	-1	-1	0.00225119	C23	Inh_neurons	Inh_PVALB	Inh_PVALB_CUX2
snATAC_C9ALS_A4_MedialFrontalCortex	GCTGTTCAGTACAACA-1	medial frontal cortex	C9-ALS	A4	F	58	4.468	1647	2273	191	0.0487392	1.78225	23318	8381	11626	3311	-1	-1	0.00409555	C22	Exc_neurons	Exc_intermediate	Exc_level3_Mixed__Exc_L3-5_IT_RORB_GRIN3A__C9
snATAC_C9ALS_A4_MedialFrontalCortex	TAATCGGCAAATTCCG-1	medial frontal cortex	C9-ALS	A4	F	58	4.448	1595	2279	205	0.0490108	1.39469	23250	9709	10355	3186	-1	-1	0.0044086	C8	Non_neurons	Astro	Glia_level3_Mixed__Astro_HPSE2__C19
snATAC_C9ALS_A4_MedialFrontalCortex	GCACGCATCAGGAAGC-1	medial frontal cortex	C9-ALS	A4	F	58	6.8	2778	3593	269	0.077442	1.00796	23198	11553	9158	2487	-1	-1	0.00579791	C12	Non_neurons	Astro	Glia_level3_Mixed__Astro_HPSE2__C19
snATAC_C9ALS_A4_MedialFrontalCortex	GCGTAGCCAGTAACTC-1	medial frontal cortex	C9-ALS	A4	F	58	4.069	1765	2525	176	0.0544698	2.44552	23178	6727	11798	4653	-1	-1	0.0037967	C22	Exc_neurons	Exc_deep	Exc_L6b_TLE4_MDFIC
snATAC_C9ALS_A4_MedialFrontalCortex	GCCCAGAAGTAATGTG-1	medial frontal cortex	C9-ALS	A4	F	58	4.063	1627	2383	162	0.051462	2.00415	23153	7707	10740	4706	-1	-1	0.00349847	C22	Exc_neurons	Exc_upper	Exc_L2_IT_CUX2_CCBE1
snATAC_C9ALS_A4_MedialFrontalCortex	GAGGATGGTCGTAATC-1	medial frontal cortex	C9-ALS	A4	F	58	4.214	1494	2048	137	0.0443943	1.8473	23066	8101	10913	4052	-1	-1	0.00296974	C23	Exc_neurons	Exc_deep	Exc_L5-6_NP_FOXP2_HTR2C
snATAC_C9ALS_A4_MedialFrontalCortex	GCTGTTCTCAAGTTGC-1	medial frontal cortex	C9-ALS	A4	F	58	5.729	3032	3753	179	0.0814418	3.01761	23041	5735	12519	4787	-1	-1	0.00388438	C23	Inh_neurons	Inh_LAMP5	Inh_LAMP5_CPLX3_Rosehip
snATAC_C9ALS_A4_MedialFrontalCortex	TCCGACTCACAGAAGC-1	medial frontal cortex	C9-ALS	A4	F	58	4.046	1422	2293	176	0.0498132	1.79966	23016	8221	10706	4089	-1	-1	0.00382343	C22	Exc_neurons	Exc_upper	Exc_level3_Mixed__Exc_L2_IT_CUX2_CCBE1__C1
snATAC_C9ALS_A4_MedialFrontalCortex	TCCGACTGTTTCCACC-1	medial frontal cortex	C9-ALS	A4	F	58	9.966	5028	5571	237	0.121235	0.733384	22976	13255	7804	1917	-1	-1	0.00515756	C8	Non_neurons	Astro	Glia_level3_Mixed__Astro_HPSE2__C19
snATAC_C9ALS_A4_MedialFrontalCortex	TTGTTGTGTCTGCACG-1	medial frontal cortex	C9-ALS	A4	F	58	4.033	1774	2602	184	0.0567354	2.18044	22931	7210	11427	4294	-1	-1	0.00401204	C22	Exc_neurons	Exc_deep	Exc_L6b_TLE4_MDFIC
snATAC_C9ALS_A4_MedialFrontalCortex	AAGATAGCAACGTACT-1	medial frontal cortex	C9-ALS	A4	F	58	4.383	1941	2520	213	0.0550435	1.39922	22891	9541	10080	3270	-1	-1	0.00465248	C22	Exc_neurons	Exc_intermediate	Exc_L2-3_IT_RORB_PRSS12
snATAC_C9ALS_A4_MedialFrontalCortex	TCAGTCCAGTATAGTG-1	medial frontal cortex	C9-ALS	A4	F	58	4.892	1670	2297	139	0.0503927	1.93434	22791	7767	11022	4002	-1	-1	0.00304945	C23	Inh_neurons	Inh_level2_Mixed__Inh_LAMP5__C7	Inh_level3_Mixed__Inh_SST_CDH12__C7
snATAC_C9ALS_A4_MedialFrontalCortex	TTGAGCACATTTCTTG-1	medial frontal cortex	C9-ALS	A4	F	58	5.219	2388	2854	151	0.0627943	2.19082	22725	7122	11402	4201	-1	-1	0.00332233	C23	Inh_neurons	Inh_LAMP5	Inh_LAMP5_CPLX3_Rosehip
snATAC_C9ALS_A4_MedialFrontalCortex	CACTAAGAGGACTAGC-1	medial frontal cortex	C9-ALS	A4	F	58	4.056	1569	2355	191	0.0518677	1.41254	22702	9410	10189	3103	-1	-1	0.00420668	C23	Inh_neurons	Inh_LAMP5	Inh_LAMP5_CPLX3_Rosehip
snATAC_C9ALS_A4_MedialFrontalCortex	TCGAGCGAGTTGACAA-1	medial frontal cortex	C9-ALS	A4	F	58	4.237	1622	2436	246	0.0537772	1.16841	22649	10445	9061	3143	-1	-1	0.0054307	C8	Non_neurons	Astro	Astro_HPSE2
snATAC_C9ALS_A4_MedialFrontalCortex	GGAACCCCAAAGCTTC-1	medial frontal cortex	C9-ALS	A4	F	58	4.026	1846	2405	204	0.0531515	2.82162	22624	5920	12317	4387	-1	-1	0.00450849	C22	Exc_neurons	Exc_deep	Exc_L6b_TLE4_MDFIC
snATAC_C9ALS_A4_MedialFrontalCortex	TTGGTCCTCTGGCCAG-1	medial frontal cortex	C9-ALS	A4	F	58	5.355	2001	2642	206	0.0584022	1.43477	22619	9290	10162	3167	-1	-1	0.00455369	C28	Non_neurons	Astro	Astro_HPSE2
snATAC_C9ALS_A4_MedialFrontalCortex	TACGCCTTCAACGTGT-1	medial frontal cortex	C9-ALS	A4	F	58	4.254	1607	2254	149	0.0498364	1.72359	22614	8303	10378	3933	-1	-1	0.00329442	C22	Exc_neurons	Exc_deep	Exc_L6_IT_THEMIS_LINC00299
snATAC_C9ALS_A4_MedialFrontalCortex	TTGTTCAAGATGTTGA-1	medial frontal cortex	C9-ALS	A4	F	58	6.484	2040	2781	254	0.0615293	1.43445	22599	9283	9826	3490	-1	-1	0.00561972	C28	Non_neurons	Astro	Astro_HPSE2
snATAC_C9ALS_A4_MedialFrontalCortex	ATCCTGCTCACTTACT-1	medial frontal cortex	C9-ALS	A4	F	58	5.278	1698	2280	191	0.0505162	1.72977	22567	8267	10574	3726	-1	-1	0.00423184	C20	Exc_neurons	Exc_deep	Exc_L6_CT_TLE4_SEMA5A
snATAC_C9ALS_A4_MedialFrontalCortex	GTCGTAACATTGCGAT-1	medial frontal cortex	C9-ALS	A4	F	58	4.438	1674	2281	143	0.0505496	1.38852	22562	9446	9343	3773	-1	-1	0.00316905	C20	Inh_neurons	Inh_level2_Mixed__Inh_LAMP5__C7	Inh_level3_Mixed__Inh_SST_CDH12__C7
snATAC_C9ALS_A4_MedialFrontalCortex	AGCTGTAGTACATGGG-1	medial frontal cortex	C9-ALS	A4	F	58	5.508	1527	1943	249	0.0431663	0.955343	22506	11510	8239	2757	-1	-1	0.00553186	C26	Non_neurons	Astro	Astro_HPSE2
snATAC_C9ALS_A4_MedialFrontalCortex	TGCTTTAAGAGAGGTA-1	medial frontal cortex	C9-ALS	A4	F	58	6.397	2988	3393	150	0.075578	2.40003	22447	6602	11815	4030	-1	-1	0.0033412	C22	Exc_neurons	Exc_deep	Exc_L6_CT_TLE4_SEMA5A
snATAC_C9ALS_A4_MedialFrontalCortex	TTGGTCCAGCGATACG-1	medial frontal cortex	C9-ALS	A4	F	58	4.447	1617	2344	136	0.0524549	2.6336	22343	6149	11540	4654	-1	-1	0.00304346	C23	Inh_neurons	Inh_PVALB	Inh_PVALB_CUX2
snATAC_C9ALS_A4_MedialFrontalCortex	GGTTGCGCAAACTACC-1	medial frontal cortex	C9-ALS	A4	F	58	8.566	3638	4278	243	0.0957947	1.04759	22329	10905	8639	2785	-1	-1	0.00544135	C12	Non_neurons	Oligo	Oligo_OPALIN
snATAC_C9ALS_A4_MedialFrontalCortex	ACTAGGTTCTCATCCG-1	medial frontal cortex	C9-ALS	A4	F	58	6.345	2698	3368	212	0.0754311	0.971825	22325	11322	8507	2496	-1	-1	0.00474804	C27	Non_neurons	Astro	Astro_HPSE2
snATAC_C9ALS_A4_MedialFrontalCortex	GTGACATTCAGGTTTG-1	medial frontal cortex	C9-ALS	A4	F	58	8.897	3900	4150	280	0.0931579	0.930658	22274	11537	8548	2189	-1	-1	0.00628536	C8	Non_neurons	Astro	Glia_level3_Mixed__Astro_HPSE2__C19
snATAC_C9ALS_A4_MedialFrontalCortex	CTACTTACACTGGGCT-1	medial frontal cortex	C9-ALS	A4	F	58	4.641	1840	2583	183	0.0580319	2.24796	22255	6852	11087	4316	-1	-1	0.00411144	C22	Exc_neurons	Exc_deep	Exc_L6_CT_TLE4_SEMA5A
snATAC_C9ALS_A4_MedialFrontalCortex	CCTGCTAAGCGTTAGG-1	medial frontal cortex	C9-ALS	A4	F	58	5.394	1926	2734	198	0.0614548	1.29225	22244	9704	8736	3804	-1	-1	0.00445064	C28	Non_neurons	Astro	Astro_HPSE2
snATAC_C9ALS_A4_MedialFrontalCortex	GTCACCTTCTGTGTCC-1	medial frontal cortex	C9-ALS	A4	F	58	4.273	1845	2456	174	0.0553902	1.85954	22170	7753	10599	3818	-1	-1	0.00392422	C22	Exc_neurons	Exc_intermediate	Exc_L2-3_IT_RORB_PRSS12
snATAC_C9ALS_A4_MedialFrontalCortex	TAGCACAGTAGGTCTT-1	medial frontal cortex	C9-ALS	A4	F	58	5.513	1907	2461	207	0.0558759	1.47216	22022	8908	9783	3331	-1	-1	0.00469985	C28	Non_neurons	Astro	Astro_HPSE2
snATAC_C9ALS_A4_MedialFrontalCortex	CTTGAAGGTTGCTTGA-1	medial frontal cortex	C9-ALS	A4	F	58	4.47	1894	2714	162	0.0616286	0.985124	22019	11092	7881	3046	-1	-1	0.00367864	C23	Inh_neurons	Inh_SST	Inh_SST_EDNRA
snATAC_C9ALS_A4_MedialFrontalCortex	AGCTATGGTGTGACCC-1	medial frontal cortex	C9-ALS	A4	F	58	4.002	1536	2003	184	0.0455227	1.7248	22000	8074	10283	3643	-1	-1	0.00418182	C22	Exc_neurons	Exc_intermediate	Exc_L3-5_IT_RORB_GABRG1
snATAC_C9ALS_A4_MedialFrontalCortex	GCGATTACAGGCATCC-1	medial frontal cortex	C9-ALS	A4	F	58	5.429	2089	2615	211	0.0595157	1.74133	21969	8014	9718	4237	-1	-1	0.00480222	C27	Non_neurons	Astro	Astro_HPSE2
snATAC_C9ALS_A4_MedialFrontalCortex	CAATCCCTCGCGTTCT-1	medial frontal cortex	C9-ALS	A4	F	58	5.102	2110	2870	201	0.0653967	1.37247	21943	9249	9375	3319	-1	-1	0.00458005	C9	Non_neurons	Oligo	Glia_level3_Mixed__Oligo_ENPP6__C20
snATAC_C9ALS_A4_MedialFrontalCortex	GGCATTACACACATTG-1	medial frontal cortex	C9-ALS	A4	F	58	4.318	1692	2484	207	0.0566373	1.27032	21929	9659	9446	2824	-1	-1	0.00471978	C8	Non_neurons	Oligo	Glia_level3_Mixed__Oligo_ENPP6__C20
snATAC_C9ALS_A4_MedialFrontalCortex	TTGAGTGGTTAAGGGC-1	medial frontal cortex	C9-ALS	A4	F	58	7.206	3297	3963	190	0.0906948	1.4373	21848	8964	9910	2974	-1	-1	0.00434822	C12	Non_neurons	Oligo	Oligo_OPALIN
snATAC_C9ALS_A4_MedialFrontalCortex	CACCACTTCGGATCGC-1	medial frontal cortex	C9-ALS	A4	F	58	7.786	2823	3250	199	0.0745721	1.20803	21791	9869	9023	2899	-1	-1	0.00456611	C8	Non_neurons	Astro	Astro_HPSE2
snATAC_C9ALS_A4_MedialFrontalCortex	TACCTATCAAGACTAA-1	medial frontal cortex	C9-ALS	A4	F	58	4.847	2115	2845	167	0.0653482	2.72485	21768	5844	11680	4244	-1	-1	0.00383591	C22	Exc_neurons	Exc_deep	Exc_L6b_TLE4_MDFIC
snATAC_C9ALS_A4_MedialFrontalCortex	TCAAGGTCAGGGTACA-1	medial frontal cortex	C9-ALS	A4	F	58	4.055	1032	1687	210	0.0388459	0.707478	21714	12717	6801	2196	-1	-1	0.00483559	C12	Non_neurons	Oligo	Oligo_OPALIN
snATAC_C9ALS_A4_MedialFrontalCortex	AAAGGATGTTGGACGA-1	medial frontal cortex	C9-ALS	A4	F	58	4.426	2054	2775	166	0.0639519	1.7869	21696	7785	10570	3341	-1	-1	0.00382559	C22	Exc_neurons	Exc_deep	Exc_L6_IT_THEMIS_LINC00299
snATAC_C9ALS_A4_MedialFrontalCortex	GAACTTGCATCCATAG-1	medial frontal cortex	C9-ALS	A4	F	58	4.368	1372	1764	186	0.0407071	1.80806	21667	7716	10102	3849	-1	-1	0.00429224	C22	Exc_neurons	Exc_deep	Exc_L6_CT_TLE4_SEMA5A
snATAC_C9ALS_A4_MedialFrontalCortex	CTCTACGAGTACAACA-1	medial frontal cortex	C9-ALS	A4	F	58	6.504	1905	2350	304	0.0542399	0.663058	21663	13026	6657	1980	-1	-1	0.00701657	C27	Non_neurons	Glia_level2_Mixed__Astro__C3	Glia_level3_Mixed__Micro__C3
snATAC_C9ALS_A4_MedialFrontalCortex	AACGTACAGCTACGCC-1	medial frontal cortex	C9-ALS	A4	F	58	7.652	3980	4641	228	0.107495	1.01974	21587	10688	8300	2599	-1	-1	0.00528096	C8	Non_neurons	Astro	Glia_level3_Mixed__Astro_HPSE2__C19
snATAC_C9ALS_A4_MedialFrontalCortex	AAATGAGCATGCCCTT-1	medial frontal cortex	C9-ALS	A4	F	58	5.133	1895	2753	284	0.0638214	0.642275	21568	13133	6687	1748	-1	-1	0.00658383	C5	Non_neurons	Micro	Micro
snATAC_C9ALS_A4_MedialFrontalCortex	CTTCTAATCCGGGCAT-1	medial frontal cortex	C9-ALS	A4	F	58	5.284	2308	3084	155	0.0715446	2.72954	21553	5779	11403	4371	-1	-1	0.00359579	C22	Exc_neurons	Exc_deep	Exc_L6b_TLE4_MDFIC
snATAC_C9ALS_A4_MedialFrontalCortex	CTGGCAGGTCACCGCA-1	medial frontal cortex	C9-ALS	A4	F	58	4.197	1399	1982	183	0.0460032	1.53614	21542	8494	9772	3276	-1	-1	0.00424752	C23	Inh_neurons	Inh_LAMP5	Inh_LAMP5_CPLX3_Rosehip
snATAC_C9ALS_A4_MedialFrontalCortex	GTGCACGCACTTTGGA-1	medial frontal cortex	C9-ALS	A4	F	58	7.06	2617	2946	213	0.0684098	1.27948	21532	9446	8875	3211	-1	-1	0.00494613	C12	Non_neurons	Oligo	Oligo_OPALIN
snATAC_C9ALS_A4_MedialFrontalCortex	CATTCCGCAATGCACT-1	medial frontal cortex	C9-ALS	A4	F	58	9.549	5777	6173	213	0.143418	0.956277	21521	11001	8243	2277	-1	-1	0.00494865	C1	Non_neurons	Glia_level2_Mixed__Oligo__C4	Glia_level3_Mixed__Micro__C4
snATAC_C9ALS_A4_MedialFrontalCortex	TCAATTCAGTACTCTG-1	medial frontal cortex	C9-ALS	A4	F	58	4.077	1472	2161	126	0.0502278	1.86903	21512	7498	10527	3487	-1	-1	0.0029286	C22	Exc_neurons	Exc_intermediate	Exc_L3-5_IT_RORB_GABRG1
snATAC_C9ALS_A4_MedialFrontalCortex	TATGTTCTCGTTTGAG-1	medial frontal cortex	C9-ALS	A4	F	58	4.164	1209	1688	133	0.0393657	2.07913	21440	6963	10659	3818	-1	-1	0.00310168	C23	Exc_neurons	Exc_deep	Exc_L5-6_NP_FOXP2_HTR2C
snATAC_C9ALS_A4_MedialFrontalCortex	AAGGAGCAGAGCAGCT-1	medial frontal cortex	C9-ALS	A4	F	58	4.938	2005	2555	174	0.0596935	2.15556	21401	6782	10926	3693	-1	-1	0.00406523	C22	Exc_neurons	Exc_intermediate	Exc_L2-3_IT_RORB_PRSS12
snATAC_C9ALS_A4_MedialFrontalCortex	GGTAGGAGTTCAGTAC-1	medial frontal cortex	C9-ALS	A4	F	58	5.616	1177	1591	328	0.0371868	0.902864	21392	11242	7126	3024	-1	-1	0.00766642	C18	Non_neurons	Oligo	Oligo_OPALIN
snATAC_C9ALS_A4_MedialFrontalCortex	GAAGAGCGTCGCTACG-1	medial frontal cortex	C9-ALS	A4	F	58	4.081	1181	1785	294	0.041729	0.984413	21388	10778	7809	2801	-1	-1	0.00687301	C8	Non_neurons	Astro	Astro_HPSE2
snATAC_C9ALS_A4_MedialFrontalCortex	GTGTCAAAGCCTTTGA-1	medial frontal cortex	C9-ALS	A4	F	58	4.094	1561	2246	169	0.0525085	2.12082	21387	6853	10653	3881	-1	-1	0.003951	C22	Exc_neurons	Exc_deep	Exc_L5-6_IT_THEMIS_SMYD1
snATAC_C9ALS_A4_MedialFrontalCortex	CGGACTGTCATGTTCT-1	medial frontal cortex	C9-ALS	A4	F	58	4.351	1213	1648	125	0.0385461	1.95998	21377	7222	10366	3789	-1	-1	0.0029237	C23	Inh_neurons	Inh_PVALB	Inh_PVALB_CUX2
snATAC_C9ALS_A4_MedialFrontalCortex	GTCACCTAGGTCACTT-1	medial frontal cortex	C9-ALS	A4	F	58	5.391	1639	2086	169	0.0488525	0.977218	21350	10798	8293	2259	-1	-1	0.00395785	C18	Non_neurons	Oligo	Oligo_OPALIN
snATAC_C9ALS_A4_MedialFrontalCortex	CAGTATGCAATCATCG-1	medial frontal cortex	C9-ALS	A4	F	58	5.277	2196	3078	152	0.0721316	1.66833	21336	7996	10034	3306	-1	-1	0.00356205	C9	Exc_neurons	Exc_deep	Exc_L5-6_IT_THEMIS_SMYD1
snATAC_C9ALS_A4_MedialFrontalCortex	CGTAAACAGCTGATTC-1	medial frontal cortex	C9-ALS	A4	F	58	8.516	3548	3840	203	0.0900774	1.32595	21315	9164	9638	2513	-1	-1	0.0047619	C8	Non_neurons	Astro	Glia_level3_Mixed__Astro_HPSE2__C19
snATAC_C9ALS_A4_MedialFrontalCortex	GCGGTGTAGGCCTCGT-1	medial frontal cortex	C9-ALS	A4	F	58	6.198	3055	3585	159	0.0841549	2.66799	21300	5807	11229	4264	-1	-1	0.00373239	C23	Inh_neurons	Inh_PVALB	Inh_PVALB_CUX2
snATAC_C9ALS_A4_MedialFrontalCortex	AAGGTTCGTTATGCAC-1	medial frontal cortex	C9-ALS	A4	F	58	4.351	1883	2905	138	0.0684883	2.28602	21208	6454	10949	3805	-1	-1	0.00325349	C23	Exc_neurons	Exc_intermediate	Exc_level3_Mixed__Exc_L3-5_IT_RORB_GRIN3A__C9
snATAC_C9ALS_A4_MedialFrontalCortex	CTTGCCACACGCGTTG-1	medial frontal cortex	C9-ALS	A4	F	58	5.186	1794	2305	105	0.054564	1.56366	21122	8239	9313	3570	-1	-1	0.00248556	C9	Non_neurons	Oligo	Glia_level3_Mixed__Oligo_ENPP6__C20
snATAC_C9ALS_A4_MedialFrontalCortex	CCACGTTTCGGAAAGC-1	medial frontal cortex	C9-ALS	A4	F	58	5.088	1236	1586	225	0.0375847	0.954154	21099	10797	7400	2902	-1	-1	0.00533201	C18	Non_neurons	Oligo	Oligo_OPALIN
snATAC_C9ALS_A4_MedialFrontalCortex	CTCCCAAAGCGCAATG-1	medial frontal cortex	C9-ALS	A4	F	58	4.616	1655	2396	222	0.0568042	1.6202	21090	8049	9586	3455	-1	-1	0.00526316	C22	Exc_neurons	Exc_deep	Exc_L6_CT_TLE4_SEMA5A
snATAC_C9ALS_A4_MedialFrontalCortex	TAGGTCATCCTGTGGG-1	medial frontal cortex	C9-ALS	A4	F	58	5.32	1553	2141	260	0.0507635	1.17761	21088	9684	8831	2573	-1	-1	0.00616464	C18	Non_neurons	Oligo	Glia_level3_Mixed__Oligo_ENPP6__C20
snATAC_C9ALS_A4_MedialFrontalCortex	GAAATGACAAACCTAC-1	medial frontal cortex	C9-ALS	A4	F	58	4.236	723	1098	304	0.0261329	0.742824	21008	12054	7220	1734	-1	-1	0.00723534	C4	Non_neurons	Micro	Micro
snATAC_C9ALS_A4_MedialFrontalCortex	ACTGCAACAAGTCCTA-1	medial frontal cortex	C9-ALS	A4	F	58	5.282	2758	3517	195	0.0838459	0.845565	20973	11364	7187	2422	-1	-1	0.00464883	C12	Non_neurons	Astro	Glia_level3_Mixed__Astro_HPSE2__C19
snATAC_C9ALS_A4_MedialFrontalCortex	CCACGTTCAAGTTCGT-1	medial frontal cortex	C9-ALS	A4	F	58	6.182	3528	4567	213	0.10892	0.656265	20965	12658	6325	1982	-1	-1	0.0050799	C27	Non_neurons	Astro	Astro_HPSE2
snATAC_C9ALS_A4_MedialFrontalCortex	GCATTCCCATTCCCGT-1	medial frontal cortex	C9-ALS	A4	F	58	4.683	1970	2573	215	0.06137	1.87125	20963	7301	10405	3257	-1	-1	0.00512808	C22	Exc_neurons	Exc_deep	Exc_L6_IT_THEMIS_LINC00299
snATAC_C9ALS_A4_MedialFrontalCortex	GTGTCAAAGTACCTCA-1	medial frontal cortex	C9-ALS	A4	F	58	4.019	1500	2241	185	0.0535049	2.05188	20942	6862	9844	4236	-1	-1	0.00441696	C22	Exc_neurons	Exc_deep	Exc_L6b_TLE4_MDFIC
snATAC_C9ALS_A4_MedialFrontalCortex	ACCGCAGGTGAGGGTT-1	medial frontal cortex	C9-ALS	A4	F	58	6.8	3513	4379	200	0.104621	0.98088	20928	10565	8336	2027	-1	-1	0.00477829	C1	Non_neurons	Glia_level2_Mixed__Oligo__C4	Glia_level3_Mixed__Micro__C4
snATAC_C9ALS_A4_MedialFrontalCortex	TGTAGCATCACTTACT-1	medial frontal cortex	C9-ALS	A4	F	58	5.91	1746	2219	289	0.0530557	0.996182	20912	10476	8042	2394	-1	-1	0.00690991	C18	Non_neurons	Oligo	Oligo_OPALIN
snATAC_C9ALS_A4_MedialFrontalCortex	ATTACTCAGTCGTGAG-1	medial frontal cortex	C9-ALS	A4	F	58	4.689	1480	2069	193	0.049545	1.63171	20880	7934	9824	3122	-1	-1	0.00462165	C22	Exc_neurons	Exc_intermediate	Exc_L3-5_IT_RORB_GABRG1
snATAC_C9ALS_A4_MedialFrontalCortex	TAAGTGCCATAGAATG-1	medial frontal cortex	C9-ALS	A4	F	58	4.486	1742	2526	173	0.0605262	1.45206	20867	8510	8831	3526	-1	-1	0.0041453	C22	Exc_neurons	Exc_deep	Exc_L6b_TLE4_MDFIC
snATAC_C9ALS_A4_MedialFrontalCortex	GGCATTAGTCGATAGG-1	medial frontal cortex	C9-ALS	A4	F	58	5.036	1971	2626	159	0.0630038	1.91061	20840	7160	9895	3785	-1	-1	0.00381478	C22	Exc_neurons	Exc_deep	Exc_L6b_TLE4_MDFIC
snATAC_C9ALS_A4_MedialFrontalCortex	TATTGCTTCGAGTTAC-1	medial frontal cortex	C9-ALS	A4	F	58	5.303	1588	2067	187	0.0496279	0.995305	20825	10437	7865	2523	-1	-1	0.0044898	C18	Non_neurons	Oligo	Oligo_OPALIN
snATAC_C9ALS_A4_MedialFrontalCortex	CTGTTCGAGATACCAA-1	medial frontal cortex	C9-ALS	A4	F	58	11.03	5893	6097	186	0.146422	0.613703	20820	12902	6794	1124	-1	-1	0.00446686	C8	Non_neurons	Astro	Glia_level3_Mixed__Astro_HPSE2__C19
snATAC_C9ALS_A4_MedialFrontalCortex	TTCGGTCCATGGCCCA-1	medial frontal cortex	C9-ALS	A4	F	58	5.327	1797	2427	155	0.0583273	2.58336	20805	5806	10703	4296	-1	-1	0.00372507	C22	Exc_neurons	Exc_deep	Exc_L6_IT_THEMIS_LINC00299
snATAC_C9ALS_A4_MedialFrontalCortex	TTAGCTTCATTCCCGT-1	medial frontal cortex	C9-ALS	A4	F	58	4.164	1306	1787	161	0.0430229	1.44444	20768	8496	9382	2890	-1	-1	0.00387616	C20	Exc_neurons	Exc_intermediate	Exc_level3_Mixed__Exc_L2-3_IT_RORB_PRSS12__C8
snATAC_C9ALS_A4_MedialFrontalCortex	TGCTTTAGTTCTACCC-1	medial frontal cortex	C9-ALS	A4	F	58	6.448	2582	3314	160	0.0800097	2.65449	20710	5667	10844	4199	-1	-1	0.00386287	C23	Inh_neurons	Inh_PVALB	Inh_PVALB_CUX2
snATAC_C9ALS_A4_MedialFrontalCortex	GGAGTAGGTCCGTCGA-1	medial frontal cortex	C9-ALS	A4	F	58	6.176	2654	3261	208	0.0789092	0.884622	20663	10964	7116	2583	-1	-1	0.00503315	C27	Non_neurons	Astro	Astro_HPSE2
snATAC_C9ALS_A4_MedialFrontalCortex	ACCTGCTTCGTTCTAT-1	medial frontal cortex	C9-ALS	A4	F	58	4.446	1547	2160	167	0.0522724	1.7559	20661	7497	9798	3366	-1	-1	0.00404143	C22	Exc_neurons	Exc_intermediate	Exc_L3-5_IT_RORB_GABRG1
snATAC_C9ALS_A4_MedialFrontalCortex	GCCTAGGTCTTCGTTA-1	medial frontal cortex	C9-ALS	A4	F	58	4.267	1463	1997	186	0.0485794	2.77138	20554	5450	10894	4210	-1	-1	0.00452467	C23	Inh_neurons	Inh_SST	Inh_SST_EDNRA
snATAC_C9ALS_A4_MedialFrontalCortex	TATCTGTTCACGTCAA-1	medial frontal cortex	C9-ALS	A4	F	58	5.08	1647	2141	133	0.0520849	2.17176	20553	6480	10205	3868	-1	-1	0.00323554	C22	Exc_neurons	Exc_deep	Exc_L5-6_IT_THEMIS_SMYD1
snATAC_C9ALS_A4_MedialFrontalCortex	GCGTTGGCAACTCCCT-1	medial frontal cortex	C9-ALS	A4	F	58	5.678	1494	2048	274	0.0499244	1.05131	20511	9999	8267	2245	-1	-1	0.00667934	C18	Non_neurons	Oligo	Oligo_OPALIN
snATAC_C9ALS_A4_MedialFrontalCortex	TGTGACATCTGGACAT-1	medial frontal cortex	C9-ALS	A4	F	58	7.589	2652	3089	191	0.0753194	1.07824	20506	9867	8318	2321	-1	-1	0.00465717	C8	Non_neurons	Astro	Glia_level3_Mixed__Astro_HPSE2__C19
snATAC_C9ALS_A4_MedialFrontalCortex	GCTTGCTCAATGTGCT-1	medial frontal cortex	C9-ALS	A4	F	58	6.29	2519	3065	178	0.0749462	1.33852	20448	8744	8616	3088	-1	-1	0.0043525	C27	Non_neurons	Astro	Astro_HPSE2
snATAC_C9ALS_A4_MedialFrontalCortex	AACAAAGCAGCTTACA-1	medial frontal cortex	C9-ALS	A4	F	58	7.462	2702	3299	146	0.0807707	0.998825	20422	10217	7911	2294	-1	-1	0.00357458	C25	Non_neurons	Oligo	Glia_level3_Mixed__Oligo_ENPP6__C20
snATAC_C9ALS_A4_MedialFrontalCortex	GTGATCAAGTACCACT-1	medial frontal cortex	C9-ALS	A4	F	58	6.984	3058	3643	191	0.0893199	1.23118	20393	9140	8250	3003	-1	-1	0.00468298	C8	Non_neurons	Astro	Glia_level3_Mixed__Astro_HPSE2__C19
snATAC_C9ALS_A4_MedialFrontalCortex	AACCTTTCAGGCATTT-1	medial frontal cortex	C9-ALS	A4	F	58	5.639	2728	3423	162	0.0840784	1.27518	20356	8947	8360	3049	-1	-1	0.00397917	C28	Non_neurons	Astro	Astro_HPSE2
snATAC_C9ALS_A4_MedialFrontalCortex	GTAATCGGTTTGACCA-1	medial frontal cortex	C9-ALS	A4	F	58	7.123	3421	4202	159	0.103269	1.41512	20345	8424	9119	2802	-1	-1	0.00390759	C27	Non_neurons	Astro	Astro_HPSE2
snATAC_C9ALS_A4_MedialFrontalCortex	CTTGCTGAGCAACTGG-1	medial frontal cortex	C9-ALS	A4	F	58	4.564	1846	2566	140	0.0630994	2.11904	20333	6519	10123	3691	-1	-1	0.00344268	C22	Exc_neurons	Exc_deep	Exc_L6_IT_THEMIS_LINC00299
snATAC_C9ALS_A4_MedialFrontalCortex	TTCATTGTCCTAGAGT-1	medial frontal cortex	C9-ALS	A4	F	58	8.057	3243	3542	202	0.0873102	0.877279	20284	10805	7685	1794	-1	-1	0.00497929	C8	Non_neurons	Astro	Astro_HPSE2
snATAC_C9ALS_A4_MedialFrontalCortex	TTACTCACAAGCAACG-1	medial frontal cortex	C9-ALS	A4	F	58	9.993	5455	5775	200	0.142396	0.711657	20278	11847	7395	1036	-1	-1	0.00493145	C1	Non_neurons	Glia_level2_Mixed__Oligo__C4	Glia_level3_Mixed__Micro__C4
snATAC_C9ALS_A4_MedialFrontalCortex	TCAGGGCGTTGGAGGT-1	medial frontal cortex	C9-ALS	A4	F	58	8.861	4363	5026	132	0.124087	0.581076	20252	12809	6382	1061	-1	-1	0.00325894	C27	Non_neurons	Astro	Astro_HPSE2
snATAC_C9ALS_A4_MedialFrontalCortex	GGGTGTCCATGATCGT-1	medial frontal cortex	C9-ALS	A4	F	58	8.408	3694	4089	189	0.100978	1.28599	20247	8857	8469	2921	-1	-1	0.00466736	C8	Non_neurons	Astro	Astro_HPSE2
snATAC_C9ALS_A4_MedialFrontalCortex	ATATTCCTCGATAGGG-1	medial frontal cortex	C9-ALS	A4	F	58	6.14	2279	2941	242	0.0727574	0.851502	20211	10916	6850	2445	-1	-1	0.00598684	C26	Non_neurons	Astro	Astro_HPSE2
snATAC_C9ALS_A4_MedialFrontalCortex	TGATTTCAGACCATAA-1	medial frontal cortex	C9-ALS	A4	F	58	5.536	1778	2386	240	0.0593976	1.35822	20085	8517	8064	3504	-1	-1	0.00597461	C12	Non_neurons	Oligo	Glia_level3_Mixed__Oligo_ENPP6__C20
snATAC_C9ALS_A4_MedialFrontalCortex	TGAATCGGTTACCCAA-1	medial frontal cortex	C9-ALS	A4	F	58	7.493	2418	2883	301	0.0718881	0.742591	20052	11507	6638	1907	-1	-1	0.00750549	C1	Non_neurons	Glia_level2_Mixed__Oligo__C4	Glia_level3_Mixed__Micro__C4
snATAC_C9ALS_A4_MedialFrontalCortex	TGCGTAACAATTGGCT-1	medial frontal cortex	C9-ALS	A4	F	58	5.589	2382	3316	141	0.0826891	2.87684	20051	5172	10629	4250	-1	-1	0.00351603	C22	Exc_neurons	Exc_deep	Exc_L6b_TLE4_MDFIC
snATAC_C9ALS_A4_MedialFrontalCortex	AATGGCTTCGGATAAA-1	medial frontal cortex	C9-ALS	A4	F	58	4.061	1374	2081	175	0.0519341	1.89858	20035	6912	9380	3743	-1	-1	0.00436736	C22	Exc_neurons	Exc_deep	Exc_L6_CT_TLE4_SEMA5A
snATAC_C9ALS_A4_MedialFrontalCortex	ACCGCAGCAGGACTGA-1	medial frontal cortex	C9-ALS	A4	F	58	7.687	2667	3052	182	0.0762847	1.29799	20004	8705	8715	2584	-1	-1	0.00454909	C9	Non_neurons	Oligo	Glia_level3_Mixed__Oligo_ENPP6__C20
snATAC_C9ALS_A4_MedialFrontalCortex	CTGTATTGTAGCGGTA-1	medial frontal cortex	C9-ALS	A4	F	58	5.443	2441	2937	155	0.0734911	2.12805	19982	6388	10507	3087	-1	-1	0.00387849	C22	Exc_neurons	Exc_intermediate	Exc_L3-5_IT_RORB_GABRG1
snATAC_C9ALS_A4_MedialFrontalCortex	TCGGGACTCGTTCAGA-1	medial frontal cortex	C9-ALS	A4	F	58	4.435	1711	2398	193	0.0600371	2.27985	19971	6089	9673	4209	-1	-1	0.00483201	C22	Exc_neurons	Exc_upper	Exc_level3_Mixed__Exc_L2_IT_CUX2_CCBE1__C3
snATAC_C9ALS_A4_MedialFrontalCortex	TTCGTTAGTAGAAAGG-1	medial frontal cortex	C9-ALS	A4	F	58	4.426	1750	2477	168	0.0621331	3.16399	19933	4787	10902	4244	-1	-1	0.00421412	C22	Exc_neurons	Exc_deep	Exc_L6_IT_THEMIS_LINC00299
snATAC_C9ALS_A4_MedialFrontalCortex	CAAAGCTCAGTAACGG-1	medial frontal cortex	C9-ALS	A4	F	58	4.038	1656	2441	170	0.0613687	1.46505	19888	8068	8720	3100	-1	-1	0.00427393	C22	Exc_neurons	Exc_intermediate	Exc_L3-5_IT_RORB_GABRG1
snATAC_C9ALS_A4_MedialFrontalCortex	TAATCGGGTCTCTGCT-1	medial frontal cortex	C9-ALS	A4	F	58	4.892	1423	1854	218	0.0466556	1.42275	19869	8201	8589	3079	-1	-1	0.00548593	C8	Non_neurons	Astro	Glia_level3_Mixed__Astro_HPSE2__C19
snATAC_C9ALS_A4_MedialFrontalCortex	GCGTTGGTCGATAGGG-1	medial frontal cortex	C9-ALS	A4	F	58	5.966	2543	3224	143	0.0813648	1.32127	19812	8535	8589	2688	-1	-1	0.00360892	C27	Non_neurons	Astro	Astro_HPSE2
snATAC_C9ALS_A4_MedialFrontalCortex	AGCTATGAGGACTAGC-1	medial frontal cortex	C9-ALS	A4	F	58	4.011	865	1225	264	0.0309359	1.14763	19799	9219	7420	3160	-1	-1	0.006667	C8	Non_neurons	Astro	Glia_level3_Mixed__Astro_HPSE2__C19
snATAC_C9ALS_A4_MedialFrontalCortex	TGTAGCACACACACCG-1	medial frontal cortex	C9-ALS	A4	F	58	8.541	3166	3495	187	0.0884676	1.74652	19753	7192	9183	3378	-1	-1	0.00473346	C9	Non_neurons	Oligo	Glia_level3_Mixed__Oligo_ENPP6__C20
snATAC_C9ALS_A4_MedialFrontalCortex	CAAAGCTCAACTCGAT-1	medial frontal cortex	C9-ALS	A4	F	58	5.899	2002	2452	210	0.062098	2.01282	19743	6553	9522	3668	-1	-1	0.00531834	C22	Exc_neurons	Exc_deep	Exc_L6_CT_TLE4_SEMA5A
snATAC_C9ALS_A4_MedialFrontalCortex	GCCATAAAGGATGTCG-1	medial frontal cortex	C9-ALS	A4	F	58	4.51	1576	2244	151	0.0568303	1.58993	19743	7623	8392	3728	-1	-1	0.00382414	C22	Exc_neurons	Exc_deep	Exc_L6b_TLE4_MDFIC
snATAC_C9ALS_A4_MedialFrontalCortex	GCTTGCTGTACATGGG-1	medial frontal cortex	C9-ALS	A4	F	58	5.12	1523	2009	210	0.0509252	1.0396	19725	9671	7631	2423	-1	-1	0.00532319	C26	Non_neurons	Astro	Astro_HPSE2
snATAC_C9ALS_A4_MedialFrontalCortex	GCAGATTGTCGAGAAC-1	medial frontal cortex	C9-ALS	A4	F	58	5.411	1817	2419	167	0.0613212	1.91559	19724	6765	9735	3224	-1	-1	0.00423342	C9	Non_neurons	OPC	OPC
snATAC_C9ALS_A4_MedialFrontalCortex	GATTGACGTGGTACTT-1	medial frontal cortex	C9-ALS	A4	F	58	4.326	1623	2358	127	0.0598416	2.15788	19702	6239	9929	3534	-1	-1	0.00322302	C22	Exc_neurons	Exc_intermediate	Exc_L3-5_IT_RORB_GABRG1
snATAC_C9ALS_A4_MedialFrontalCortex	GTGATCAGTAGGTGAC-1	medial frontal cortex	C9-ALS	A4	F	58	8.304	2948	3302	185	0.0838029	1.20591	19701	8931	8179	2591	-1	-1	0.00469519	C28	Non_neurons	Astro	Astro_HPSE2
snATAC_C9ALS_A4_MedialFrontalCortex	ATAGTCGAGAGGTACC-1	medial frontal cortex	C9-ALS	A4	F	58	5.732	1757	2200	166	0.0560253	1.1564	19634	9105	7837	2692	-1	-1	0.00422736	C28	Non_neurons	Astro	Astro_HPSE2
snATAC_C9ALS_A4_MedialFrontalCortex	TTCGTTAGTTACACTG-1	medial frontal cortex	C9-ALS	A4	F	58	10.194	3511	3833	170	0.0977507	1.4184	19606	8107	8951	2548	-1	-1	0.00433541	C12	Non_neurons	Oligo	Oligo_OPALIN
snATAC_C9ALS_A4_MedialFrontalCortex	GCGTAGCCAATGTAAG-1	medial frontal cortex	C9-ALS	A4	F	58	4.064	1100	1543	156	0.0394912	1.56076	19536	7629	9018	2889	-1	-1	0.00399263	C20	Inh_neurons	Inh_SST	Inh_level3_Mixed__Inh_SST_CDH12__C5
snATAC_C9ALS_A4_MedialFrontalCortex	TAACGGTGTCCAACCG-1	medial frontal cortex	C9-ALS	A4	F	58	4.318	1836	2638	178	0.067544	2.40684	19528	5732	9783	4013	-1	-1	0.00455756	C22	Exc_neurons	Exc_intermediate	Exc_L3-5_IT_RORB_GABRG1
snATAC_C9ALS_A4_MedialFrontalCortex	ACTGTCCGTTCTTAGG-1	medial frontal cortex	C9-ALS	A4	F	58	6.881	2780	3273	142	0.0839231	1.55269	19500	7639	9103	2758	-1	-1	0.00364103	C27	Non_neurons	Astro	Astro_HPSE2
snATAC_C9ALS_A4_MedialFrontalCortex	GCGCCAATCTCGTAGA-1	medial frontal cortex	C9-ALS	A4	F	58	4.921	1655	2353	160	0.0603581	1.98454	19492	6531	9840	3121	-1	-1	0.00410425	C22	Exc_neurons	Exc_intermediate	Exc_level3_Mixed__Exc_L3-5_IT_RORB_GRIN3A__C9
snATAC_C9ALS_A4_MedialFrontalCortex	AACGAGGAGGATTGAT-1	medial frontal cortex	C9-ALS	A4	F	58	5.597	1334	1778	134	0.0456459	2.0613	19476	6362	10044	3070	-1	-1	0.00344013	C23	Inh_neurons	Inh_SST	Inh_level3_Mixed__Inh_SST_CDH12__C5
snATAC_C9ALS_A4_MedialFrontalCortex	CACTAAGCAAAGAAGG-1	medial frontal cortex	C9-ALS	A4	F	58	4.095	1063	1574	161	0.0404544	1.49506	19454	7797	8563	3094	-1	-1	0.00413797	C22	Exc_neurons	Exc_deep	Exc_L6_CT_TLE4_SEMA5A
snATAC_C9ALS_A4_MedialFrontalCortex	GGGCCATGTACAACGG-1	medial frontal cortex	C9-ALS	A4	F	58	4.43	1425	2052	174	0.0527425	2.06878	19453	6339	9504	3610	-1	-1	0.00447232	C22	Exc_neurons	Exc_deep	Exc_L6_IT_THEMIS_LINC00299
snATAC_C9ALS_A4_MedialFrontalCortex	GCAACCGTCTCCACTG-1	medial frontal cortex	C9-ALS	A4	F	58	4.264	1602	2177	182	0.0560533	1.47155	19419	7857	8400	3162	-1	-1	0.00468613	C21	Exc_neurons	Exc_deep	Exc_L6_CT_TLE4_SEMA5A
snATAC_C9ALS_A4_MedialFrontalCortex	TGACTCCAGATTAGAC-1	medial frontal cortex	C9-ALS	A4	F	58	5.6	1875	2261	149	0.0583002	2.08774	19391	6280	9601	3510	-1	-1	0.00384199	C23	Inh_neurons	Inh_LAMP5	Inh_LAMP5_CPLX3_Rosehip
snATAC_C9ALS_A4_MedialFrontalCortex	CGTACAACACAGATGG-1	medial frontal cortex	C9-ALS	A4	F	58	4.369	1134	1687	191	0.0435175	1.50815	19383	7728	9005	2650	-1	-1	0.004927	C22	Exc_neurons	Exc_intermediate	Exc_level3_Mixed__Exc_L3-5_IT_RORB_GRIN3A__C9
snATAC_C9ALS_A4_MedialFrontalCortex	TCACCTGCAGTCAGCC-1	medial frontal cortex	C9-ALS	A4	F	58	4.097	1744	2493	162	0.064542	2.08514	19313	6260	9199	3854	-1	-1	0.00419407	C9	Non_neurons	Oligo	Glia_level3_Mixed__Oligo_ENPP6__C20
snATAC_C9ALS_A4_MedialFrontalCortex	GTGTGATGTTTGCGAT-1	medial frontal cortex	C9-ALS	A4	F	58	4.252	1430	2098	126	0.0543467	2.08093	19302	6265	9558	3479	-1	-1	0.00326391	C23	Inh_neurons	Inh_LAMP5	Inh_LAMP5_CPLX3_Rosehip
snATAC_C9ALS_A4_MedialFrontalCortex	ACGGATTCAATGCCAT-1	medial frontal cortex	C9-ALS	A4	F	58	6.192	3174	4148	143	0.107539	0.846434	19286	10445	6725	2116	-1	-1	0.00370735	C27	Non_neurons	Astro	Astro_HPSE2
snATAC_C9ALS_A4_MedialFrontalCortex	CGCTGGACATTCACCC-1	medial frontal cortex	C9-ALS	A4	F	58	7.319	2443	2843	223	0.0737905	1.11832	19264	9094	7490	2680	-1	-1	0.005788	C27	Non_neurons	Astro	Astro_HPSE2
snATAC_C9ALS_A4_MedialFrontalCortex	TACTAGGGTTCTTTCA-1	medial frontal cortex	C9-ALS	A4	F	58	5.36	2347	2778	190	0.0722384	1.573	19228	7473	8785	2970	-1	-1	0.00494071	C9	Exc_neurons	Exc_deep	Exc_L5-6_IT_THEMIS_SMYD1
snATAC_C9ALS_A4_MedialFrontalCortex	TACCTCGTCGCAGATT-1	medial frontal cortex	C9-ALS	A4	F	58	4.674	1244	1788	146	0.0465722	1.83461	19196	6772	9223	3201	-1	-1	0.00380288	C23	Inh_neurons	Inh_LAMP5	Inh_LAMP5_CPLX3_Rosehip
snATAC_C9ALS_A4_MedialFrontalCortex	TGAATCGTCCTGTAGA-1	medial frontal cortex	C9-ALS	A4	F	58	6.739	3063	3628	155	0.0945383	1.55635	19188	7506	8969	2713	-1	-1	0.00403898	C8	Non_neurons	Astro	Glia_level3_Mixed__Astro_HPSE2__C19
snATAC_C9ALS_A4_MedialFrontalCortex	TTCGCGTAGTAGAAGG-1	medial frontal cortex	C9-ALS	A4	F	58	6.026	2261	2779	136	0.072449	2.01462	19179	6362	9524	3293	-1	-1	0.00354554	C23	Exc_neurons	Exc_deep	Exc_L6_CT_TLE4_SEMA5A
snATAC_C9ALS_A4_MedialFrontalCortex	CCGTACTGTGGAAGCT-1	medial frontal cortex	C9-ALS	A4	F	58	4.332	1435	2094	142	0.0546223	1.53411	19168	7564	8317	3287	-1	-1	0.00370409	C22	Exc_neurons	Exc_deep	Exc_L5-6_IT_THEMIS_SMYD1
snATAC_C9ALS_A4_MedialFrontalCortex	GAGGTCCTCGACGGAA-1	medial frontal cortex	C9-ALS	A4	F	58	5.217	1960	2501	201	0.0652628	2.9353	19161	4869	10468	3824	-1	-1	0.00524503	C22	Exc_neurons	Exc_deep	Exc_L6_CT_TLE4_SEMA5A
snATAC_C9ALS_A4_MedialFrontalCortex	GGAGTAGAGTACTCTG-1	medial frontal cortex	C9-ALS	A4	F	58	4.395	1194	1635	231	0.042667	2.24581	19160	5903	9355	3902	-1	-1	0.00602818	C20	Exc_neurons	Exc_upper	Exc_level3_Mixed__Exc_L2_IT_CUX2_CCBE1__C1
snATAC_C9ALS_A4_MedialFrontalCortex	TCAAGACAGTTAGCAA-1	medial frontal cortex	C9-ALS	A4	F	58	5.07	1060	1362	161	0.0355911	2.08912	19134	6194	9870	3070	-1	-1	0.00420717	C18	Non_neurons	Oligo	Glia_level3_Mixed__Oligo_ENPP6__C20
snATAC_C9ALS_A4_MedialFrontalCortex	GTCACCTTCACCGCGA-1	medial frontal cortex	C9-ALS	A4	F	58	4.046	1316	1943	143	0.0507894	1.41668	19128	7915	8416	2797	-1	-1	0.00373798	C22	Exc_neurons	Exc_intermediate	Exc_level3_Mixed__Exc_L3-5_IT_RORB_GRIN3A__C9
snATAC_C9ALS_A4_MedialFrontalCortex	TTGGTCCAGAGAAGCA-1	medial frontal cortex	C9-ALS	A4	F	58	4.228	1676	2144	157	0.0560992	1.73454	19109	6988	8700	3421	-1	-1	0.00410801	C23	Inh_neurons	Inh_PVALB	Inh_PVALB_SCUBE3
snATAC_C9ALS_A4_MedialFrontalCortex	TACATGGCAGTAGTTC-1	medial frontal cortex	C9-ALS	A4	F	58	7.383	2800	3281	157	0.0858676	1.17078	19105	8801	7782	2522	-1	-1	0.00410887	C27	Non_neurons	Astro	Astro_HPSE2
[truncated: 110,763 more rows]
