# Supplementary material for: Divergent single cell transcriptome and epigenome alterations in ALS and FTD patients with C9orf72 mutation
Source: Nat Commun. 2023 Sep 15;14:5714. doi: 10.1038/s41467-023-41033-y (PMC10504300; doi:10.1038/s41467-023-41033-y)
Supplement: Supplementary file 10 — Supplementary Dataset 7 [file 41467_2023_41033_MOESM10_ESM.xlsx]

## Sheet: Astro
chrom	start	end
chr4	106862805	106865086
chr10	123518908	123520005
chr5	44938706	44939638
chr5	145141390	145142014
chr3	123752691	123754162
chr13	36051192	36052160
chr3	160235976	160236876
chr3	123793618	123794427
chr13	105590007	105591049
chr3	176192789	176193561
chr7	106329672	106330512
chr15	91809613	91811027
chr12	18476438	18477525
chr13	30126285	30127608
chr11	57072017	57073680
chr3	110266155	110266876
chr5	101573555	101574296
chr3	123749526	123750833
chr4	149774559	149775900
chr8	73098148	73098386
chr3	123797596	123800896
chrX	100742089	100743514
chr10	101051683	101052844
chr2	134726574	134727824
chr10	76983939	76984509
chr16	64397817	64398279
chr11	108897104	108897435
chr9	104138042	104139253
chr7	85845101	85845805
chr11	114293997	114296813
chr3	16763459	16763888
chr5	152106497	152107040
chr10	84810818	84812391
chr5	101435662	101436333
chrX	100612426	100612913
chr12	44663358	44663869
chr5	43421844	43422375
chr3	162072787	162075426
chr5	101584711	101586251
chr1	195327713	195328232
chr18	27096452	27097119
chr21	39980180	39981014
chr3	123765898	123769797
chr5	33852022	33853048
chr15	45349752	45350380
chr10	120528566	120528985
chr16	7918394	7919625
chr3	123790328	123793383
chr9	115068912	115074694
chr6	71121665	71122357
chr17	34586990	34587983
chr1	112540217	112541128
chr9	26513489	26514257
chr12	27342455	27342990
chr8	62030191	62031868
chr2	74583256	74584592
chr8	6115527	6116263
chr18	26978237	26979288
chr10	120557081	120557762
chr8	94043698	94045167
chr7	77312430	77314901
chr19	17025303	17026591
chr15	44231463	44232278
chr4	130110961	130111750
chr9	115051766	115053388
chr1	48831782	48832223
chr15	91790414	91792573
chr2	227266673	227268634
chr4	130077992	130079226
chr7	85070219	85071245
chr14	48140956	48141564
chr16	58410493	58411147
chr3	76462753	76463285
chr10	3292941	3294562
chr21	42088747	42089479
chr12	28896740	28898724
chr21	17768570	17769692
chr2	40689909	40692091
chr18	40568281	40570983
chr6	33085195	33088535
chr17	34593381	34594091
chr9	16355757	16356687
chr12	58449195	58451471
chr14	94098963	94101504
chr3	99922691	99923443
chr15	46572719	46573576
chr2	164276857	164277343
chr12	46241137	46241662
chr12	102003456	102004138
chr14	87394011	87394477
chr3	123843292	123844385
chr2	229624779	229625615
chr3	123772741	123781802
chr15	93562866	93563408
chr4	126374883	126376363
chr10	123503146	123504946
chr18	6105518	6107395
chr13	36053780	36055456
chr10	27692426	27693255
chr4	76095760	76096076
chr8	73089957	73093432
chr14	64164636	64166869
chr1	221448368	221449209
chr10	20577948	20579515
chr4	133317132	133317279
chr9	115083736	115095375
chr5	41114062	41116835
chr3	174346548	174347123
chr12	18458361	18471377
chr3	34066255	34069316
chr4	54645757	54647277
chr18	27008760	27009710
chr7	118708734	118709265
chr9	115054006	115065137
chr19	20612367	20614274
chr8	116046831	116048004
chr4	72366459	72367180
chr6	19906129	19906915
chr19	17018739	17019677
chr3	34070431	34070898
chr7	77305986	77311151
chr12	76680636	76681212
chr11	114307408	114309519
chr17	54350961	54351651
chr17	10820751	10822269
chr5	44986366	44987938
chr3	75816496	75817334
chr9	3746291	3747417
chr9	115027266	115027762
chrX	42054062	42055296
chr13	35930457	35932024
chr2	72114968	72116288
chr10	37866312	37866981
chr3	33942796	33943452
chr7	132948135	132949432
chr5	176167506	176168222
chr10	58457929	58458621
chr4	129354654	129356831
chr4	81663813	81664521
chr13	96635955	96636810
chr3	57010638	57011625
chr20	13411540	13412275
chr17	34590910	34592851
chr15	53586598	53586937
chr21	35922444	35923145
chr17	8424987	8427816
chr2	5592611	5593680
chr9	115024867	115025632
chr14	62674647	62675557
chr10	104514570	104515417
chr7	141616897	141618275
chr1	107212623	107213622
chr9	18678790	18679430
chr3	118527094	118528007
chr10	2885256	2886003
chr14	40019876	40020443
chr2	56522482	56523353
chr20	55684236	55684813
chr3	89021312	89022689
chr11	56910766	56911178
chr12	46235075	46239068
chr2	214853848	214855794
chr3	74497744	74499021
chr1	101739925	101741019
chr11	5136475	5137359
chr2	22189711	22191239
chr16	6888100	6888675
chr16	28042813	28043371
chr6	145169259	145171202
chr15	43273159	43274453
chr12	3824465	3825504
chr1	107404984	107405591
chr15	45002795	45004034
chr12	119220388	119220798
chr6	109545672	109546135
chr7	10284145	10284830
chr10	107096887	107097736
chr3	123152259	123154365
chr9	78166634	78168100
chr2	123435810	123436615
chr5	175383173	175383935
chr5	64015934	64016919
chr13	50286211	50286920
chr10	50807882	50808825
chr12	73950423	73950895
chr11	59777863	59778713
chrX	107481644	107482621
chr9	115076953	115080821
chr10	20589918	20590297
chr6	96864218	96864823
chr8	57010430	57010776
chr8	99812324	99813678
chr14	75812171	75813109
chr5	44935181	44937808
chr12	85483144	85483660
chr11	5195802	5196738
chr9	78168582	78169980
chr10	111456063	111456676
chr14	69971746	69973270
chr5	114429063	114430616
chr18	6096728	6097577
chr15	60222191	60223645
chr4	79057371	79060708
chr4	126372644	126373014
chr16	74046362	74047176
chr1	90383430	90384310
chr3	138921779	138922400
chr2	114666683	114669419
chr20	61115398	61117041
chr6	80250810	80251502
chr10	65566903	65567443
chr1	100523978	100524768
chr10	120760156	120760860
chr8	122619225	122619868
chr2	21313729	21315277
chr21	17688468	17691453
chr10	20580202	20582735
chr2	123098650	123099307
chr2	214068734	214069729
chr10	104677099	104677733
chrX	137172697	137173452
chr13	36105526	36106363
chr17	34589236	34589906
chr20	45072953	45073745
chr17	48393012	48393696
chr1	84290470	84290759
chr6	167058020	167059064
chr18	37570675	37571333
chr14	26362667	26363058
chr16	9322919	9323824
chr1	97347976	97348707
chr10	83611354	83613346
chr8	5681343	5681899
chr6	151095769	151097193
chr6	20044599	20045378
chr15	69847842	69849000
chr13	36048512	36050505
chr3	112319474	112320125
chr19	6718778	6724113
chr2	71718927	71720278
chr7	55621644	55622326
chr3	38110577	38112064
chr12	12758381	12758933
chr5	87607758	87608733
chr13	36085657	36086382
chr14	47025214	47025763
chr5	119951321	119951853
chr6	88454416	88456166
chr15	46597435	46597919
chr11	15928039	15928405
chr5	73261675	73270314
chr8	89546513	89547138
chr5	101424596	101425532
chr9	72937378	72938231
chr2	19677728	19678320
chr1	165278263	165280433
chr19	28294397	28294647
chr19	31408546	31409226
chr15	70906487	70907091
chr7	12504155	12504405
chr3	123971008	123972626
chr4	22739562	22740995
chr8	87610964	87612276
chr11	81717342	81718259
chr1	24311525	24312444
chr18	77173304	77174046
chr1	90417707	90420741
chr1	151949465	151949958
chr9	134544272	134545058
chr10	89117211	89117527
chrX	107492950	107493497
chr13	36005573	36007606
chr16	66240637	66241717
chr18	77167418	77171525
chr2	229618957	229624234
chr13	95293763	95294554
chr4	143270138	143270524
chr4	137510669	137511497
chr22	40538596	40538819
chr4	103975679	103976719
chr15	60207669	60209444
chr4	82099572	82100501
chr18	24954331	24954912
chr12	18562596	18563684
chr18	6012845	6013403
chr4	57200180	57201311
chr15	46692268	46692605
chr5	64869394	64870029
chr16	7920816	7921824
chr21	26207004	26207699
chr5	101018488	101019073
chr17	40932401	40933215
chr14	72608253	72608972
chrX	26156511	26157040
chr2	216827001	216827605
chr11	108903891	108904562
chr5	33768801	33769725
chr13	36060857	36062524
chr4	149795159	149797735
chr15	38587552	38589409
chr12	129103186	129103678
chr13	36028362	36032065
chr3	138724469	138724950
chr16	64375514	64376203
chr13	42754750	42756255
chr18	36728401	36728857
chr2	153931042	153932352
chr18	27413715	27414359
chr9	117485109	117485655
chr14	92790813	92791833
chr5	103414671	103415081
chr5	83306628	83307087
chr14	94618515	94622131
chr2	20989455	20992802
chr13	36025847	36027957
chr12	18454335	18457790
chr19	16985960	16987815
chr7	124920965	124922650
chr4	106032777	106033447
chr8	68244383	68246496
chr6	98970265	98971479
chr8	5815963	5816652
chr9	115207107	115207354
chr12	18474317	18475036
chr9	115066078	115067159
chr14	66471892	66473447
chr2	103493631	103493853
chr13	35968329	35969355
chr2	22088579	22089001
chr15	46489177	46490220
chr13	35865438	35868078
chr5	91296087	91297113
chr2	199144394	199145371
chr4	183437448	183438174
chr5	24851210	24851432
chr2	212732972	212734034
chrX	100684903	100686553
chr3	99498812	99499186
chr4	72319406	72320747
chr1	90391152	90391833
chr7	27749262	27749889
chr2	173589921	173590930
chr1	151984320	151984918
chr5	110262145	110263517
chr5	110565334	110565756
chr8	23969657	23970207
chr18	40614099	40614475
chr8	127038246	127039107
chr6	56180593	56182333
chr18	77092628	77093259
chr2	98211954	98212728
chr18	27184215	27184490
chrX	41711215	41711955
chr3	153290395	153291760
chr2	119267680	119268555
chr13	96451660	96452479
chr13	36067584	36070464
chr1	97636648	97637012
chr13	36046251	36046926
chr5	63144817	63145792
chr17	43044946	43045767
chr1	90346995	90347971
chr5	147563773	147564739
chr1	173344954	173345999
chr12	79648672	79649353
chr11	129417304	129419710
chr10	64211574	64212562
chr11	107498446	107498940
chr5	41362780	41366197
chr7	125057420	125058266
chr15	46441639	46444392
chr15	46574150	46575731
chr5	97867386	97867542
chr11	44487821	44488770
chr20	50034555	50035370
chr4	57168025	57170081
chr9	92503122	92508682
chr10	66321884	66323132
chr13	36163309	36163988
chr7	77325845	77329871
chr13	95303752	95305048
chrX	100677254	100677978
chr11	96447266	96447928
chr7	37924132	37924959
chr3	143404817	143406519
chr3	120850350	120851041
chr1	151982315	151983819
chr8	89842957	89843341
chr6	71208937	71211338
chr11	35206791	35208773
chr7	85053033	85054970
chr10	3213630	3215578
chr5	44941196	44944135
chr5	114398717	114400730
chr9	136261237	136261949
chr6	149237625	149240427
chr6	57225114	57226441
chr11	95546921	95547600
chr8	48763330	48764924
chr2	25905217	25906377
chr10	109030028	109030956
chr13	108304146	108305208
chr5	121989677	121990111
chr6	127940974	127941481
chr17	54361914	54362857
chr15	35175289	35176143
chr15	59189141	59189843
chr2	154220828	154222652
chr14	78652154	78653629
chr1	202437078	202438139
chr4	138959300	138959760
chr1	192633052	192634269
chr6	71066739	71069397
chr1	14707360	14709560
chr14	86419792	86420652
chr6	70899289	70900969
chr4	156254929	156255980
chr2	127560126	127562033
chr3	39639549	39639755
chr2	49845168	49845866
chr3	138697938	138699480
chr15	29622605	29623784
chr3	176698466	176700851
chr8	107275497	107276721
chr8	107289385	107290029
chr2	5914830	5916038
chr15	91794389	91796504
chr3	74496521	74497164
chr13	101204124	101204794
chr15	93270807	93272535
chr12	71218406	71219269
chr15	60115770	60116699
chr18	41909505	41912445
chr14	48142209	48143792
chr1	162297636	162298202
chr8	130933399	130934379
chr6	48563447	48564653
chr10	20593302	20599169
chr2	214191802	214193741
chr9	92498670	92500518
chr3	168988890	168989373
chr7	20532590	20533311
chr2	187349121	187350114
chr13	36063082	36063634
chr3	187188459	187189456
chr14	94581902	94583402
chr3	157260947	157261747
chr4	22768114	22769106
chr10	119449391	119450917
chr13	98677132	98677806
chr5	91324182	91325989
chr3	100914136	100914781
chr21	34260259	34262877
chr17	56162446	56163442
chr1	169236731	169237342
chr6	65416241	65417004
chr10	123890227	123890861
chr9	115049888	115051123
chr20	47686429	47687095
chr4	66275278	66276050
chr11	19193631	19194535
chr3	89023376	89026238
chr21	42081042	42083540
chr7	27802654	27803680
chr4	512871	513915
chr11	80580882	80581406
chr8	8227189	8230148
chr22	48194907	48195523
chr9	115095873	115119508
chr10	43190285	43191970
chr13	110179378	110180117
chr14	36054645	36055673
chr1	236689957	236690462
chr11	86749620	86750608
chr4	54717245	54718498
chrX	136617304	136618757
chr11	86809501	86810269
chr2	226934030	226935191
chr2	130813032	130814948
chr2	48948557	48949143
chr11	5602750	5605588
chr11	125651529	125652371
chr6	157406816	157407770
chr7	154848114	154849021
chr4	168603934	168605512
chr9	37495250	37495790
chr9	84481642	84482264
chr5	102992072	102992624
chr13	90760096	90760617
chr5	127058745	127059324
chr13	36087740	36089538
chr8	124033202	124034397
chr11	56956054	56956528
chr11	107830692	107831452
chr16	64412520	64414714
chr9	3663847	3664456
chr12	103848249	103849854
chr9	3626983	3630503
chr4	15851582	15852503
chr19	20513193	20513951
chr7	27954905	27957695
chr11	125019734	125020740
chr6	56186736	56188806
chr4	130098111	130100280
chr14	65156152	65157640
chr3	153293153	153293895
chr9	115221946	115226182
chr2	123418021	123418421
chr15	45345814	45347262
chr7	126411092	126412282
chr11	34671541	34672410
chr6	39542944	39543804
chr13	55091058	55092029
chr3	187243548	187244817
chr21	34004312	34005591
chr11	123822206	123822388
chr17	35440066	35440467
chr9	3807284	3808036
chr15	60091000	60091758
chr3	167616073	167616903
chr4	72405710	72406240
chr4	78672215	78673226
chr6	116415272	116416439
chr7	38051593	38052145
chr6	16157740	16158088
chr9	105035241	105036149
chr2	37191095	37191747
chr4	79045901	79046718
chr15	47206697	47207084
chr14	36624993	36625620
chr10	94004722	94007494
chr8	81353031	81353706
chr6	95469599	95470090
chr10	992628	993636
chr20	51196534	51197501
chr7	108724890	108725263
chr10	51932407	51932933
chr4	79238165	79239483
chr3	69595497	69596770
chr14	94610487	94617564
chr2	112887962	112888764
chr6	54085462	54086149
chr15	55253048	55254064
chr18	36730023	36730738
chrX	2825265	2825987
chr4	73704384	73705162
chr17	12007578	12008637
chr6	109165530	109166175
chr11	47648351	47649933
chr4	17283742	17285417
chr4	130123555	130126314
chr12	19182597	19183329
chrX	11304945	11305633
chr21	17196158	17199630
chr2	114674995	114675941
chr5	112478273	112480042
chr9	115023169	115024295
chr1	25678846	25679656
chr9	88459683	88460677
chr4	9662905	9663585
chr12	67096524	67097475
chr10	2882187	2883382
chr11	11178718	11180096
chr4	79082526	79091202
chr4	118917582	118925694
chr17	79518422	79519529
chr4	106149518	106150726
chr15	38714298	38715336
chrX	107483562	107485662
chr1	219639099	219641251
chr1	180548029	180549614
chr13	30119441	30120048
chr12	20796245	20796673
chrX	2823593	2824820
chr2	165775405	165776493
chr5	102995455	102996769
chr10	27611989	27612770
chr3	164209	165618
chr4	74121853	74125134
chr12	5043144	5044300
chr5	38755494	38755977
chr12	49203742	49205885
chr1	25734540	25735113
chr2	179557837	179558594
chr11	108631764	108633352
chr13	36057156	36060374
chr1	110451813	110453137
chr16	10666006	10666925
chr9	105006948	105008029
chr9	3894609	3899007
chr18	48452629	48454245
chr11	104524386	104526297
chr6	39613749	39615213
chr12	25552924	25553776
chr3	20310407	20311035
chr2	154846546	154850188
chr5	114419726	114420883
chr17	10834451	10839339
chr6	106730528	106732326
chr12	46227860	46229239
chr11	35212134	35219418
chr1	210981838	210981969
chr8	12871234	12873501
chr13	35819968	35821951
chr8	51389175	51390679
chr20	9422128	9423229
chr3	131338579	131339796
chr4	159638762	159640614
chr5	110320249	110322170
chr6	53674250	53675689
chr13	36074154	36078448
chr13	109027079	109027456
chr8	11365606	11366497
chr3	66566794	66567668
chrX	107453256	107453887
chr2	168355051	168356044
chr17	69489868	69490392
chr2	43505607	43506390
chr9	115280738	115281394
chr15	60093872	60094071
chr4	76593386	76594194
chr20	50032600	50033957
chr17	34599498	34602677
chr10	110747364	110748012
chr3	74273076	74274243
chrX	24448970	24449615
chr18	37451696	37452528
chr7	85174600	85175801
chr3	165404157	165404953
chr10	67790627	67791914
chr15	84921477	84922009
chr6	18707854	18708644
chr2	49901528	49901923
chr12	19884695	19887505
chr2	187419117	187424753
chrX	23480022	23480600
chr2	163077266	163078177
chr6	71159492	71163416
chr22	22425891	22426522
chr2	199118578	199120369
chr11	74418058	74419141
chr15	60204540	60205269
chr12	54654574	54655895
chr11	35189054	35196851
chr3	99656365	99657248
chr12	46232169	46234642
chr3	37323002	37323989
chr5	76111440	76111693
chr7	129147646	129148359
chr5	20367911	20369516
chr12	103820153	103821199
chr4	147339752	147340872
chr15	55702183	55705373
chr9	16345062	16345575
chr2	42297440	42298464
chr9	112048738	112053816
chr3	123756720	123758758
chr18	23876386	23877888
chr6	71155674	71156646
chr15	55660151	55661315
chr5	118064224	118064790
chr9	90895712	90896564
chr2	165777889	165778099
chr4	153933352	153935607
chrX	84079179	84079621
chr4	79265811	79267734
chr6	80217105	80217651
chr12	19664858	19666322
chr2	119296356	119297084
chr14	68068872	68069382
chr2	53130102	53131003
chr9	26602371	26604636
chr6	57252449	57254920
chr1	24368468	24370202
chr17	8332637	8333423
chr13	93973752	93974240
chr11	86702050	86703274
chr1	97352718	97353428
chr12	19577986	19578933
chr10	85181962	85182991
chr9	113179526	113180617
chr12	93325511	93326381
chr4	57258860	57259868
chr1	24316470	24320737
chr6	2375642	2377559
chr2	221780107	221780649
chr1	169567723	169569356
chr15	46652452	46653567
chr1	93373924	93375626
chr14	35374139	35374905
chr10	125993638	125994206
chr20	4225603	4226607
chr6	52139668	52140411
chr15	83403742	83404671
chr21	41037866	41038367
chr2	10082585	10083769
chr1	25675839	25678101
chr14	46840625	46841718
chr14	97306525	97307238
chr2	63658575	63659040
chr9	99356473	99358036
chr4	118997877	118998096
chr7	9643037	9643537
chr4	70934700	70935794
chr3	190532841	190534766
chr3	123869971	123870684
chr5	120138712	120139950
chr2	114940327	114941371
chr2	168460182	168461273
chr4	79236763	79237793
chr10	95594061	95594809
chr5	176151787	176152902
chr1	61974505	61975211
chr7	120692487	120693397
chr13	35990341	36005137
chr8	34044667	34045383
chr11	130636200	130637091
chr10	120476226	120478400
chr7	154444161	154445480
chr8	48444925	48445994
chr10	4820610	4821687
chr8	6133098	6136839
chr3	153271404	153272295
chr11	25655474	25656312
chr12	103850810	103851837
chr6	148703454	148704552
chr2	37189660	37190200
chr3	16224231	16225182
chr3	30282207	30282771
chr1	107171008	107173003
chr3	174540221	174541095
chr5	83523123	83524605
chr4	70961676	70963812
chr10	37439417	37440536
chr13	24446392	24447159
chr7	17695758	17697385
chr5	136731092	136733268
chr2	150966876	150967351
chr12	85644779	85645249
chr8	107376586	107378032
chr15	91824083	91824623
chr11	35221338	35234255
chr1	120643307	120643591
chr1	151988240	151995490
chr12	128022869	128023579
chr2	187372126	187373090
chr12	20475526	20476001
chr5	52294907	52295534
chr8	107461190	107463244
chr20	26292816	26294045
chr13	110026602	110027079
chr11	100963646	100964303
chr3	45167433	45168085
chr9	76562109	76562934
chr12	18433598	18434058
chr6	77784526	77785151
chr5	83494634	83497046
chr3	62962131	62963254
chr4	3158456	3159680
chr8	58636458	58637956
chr17	10764236	10764568
chr5	146564129	146564915
chr3	145643800	145644729
chr3	148004017	148004961
chrX	42077151	42078707
chr11	35219726	35220581
chr8	115056123	115056566
chr6	167053611	167055105
chr6	70942330	70943680
chr8	120677410	120678892
chr17	49372568	49373660
chr12	103819184	103819657
chr1	211359791	211360503
chr13	95356914	95361215
chr9	135108433	135111060
chr2	217402580	217403616
chr13	86788474	86790461
chr1	241566080	241566955
chr11	35182131	35186879
chr4	112794530	112795385
chr9	3928314	3930244
chr4	153963604	153963895
chr2	164313969	164314462
chr5	38782558	38784002
chr2	33139439	33140935
chr22	22396988	22398253
chr7	107025401	107026316
chr13	36084145	36084757
chr12	12925395	12925874
chr9	69386733	69387280
chr3	190051378	190052314
chr18	50528960	50529556
chr2	232592593	232593508
chr2	72137479	72139475
chr16	64409867	64410837
chr8	107297907	107298849
chrX	107526691	107529001
chr12	86911358	86912304
chr10	104644932	104645885
chr7	44183274	44183825
chr14	69981955	69984294
chr15	44047209	44047877
chr8	100368081	100371140
chr8	10499844	10501072
chr4	154658564	154660660
chr12	19710040	19712153
chr14	100688711	100689527
chr9	78574243	78575469
chr22	26662287	26663634
chr6	103723039	103724649
chr13	36102326	36103073
chr6	125328602	125328907
chr14	70024091	70024716
chr3	176096941	176097445
chr15	55572177	55572854
chr5	97843235	97844043
chr1	173347050	173347947
chr2	20973091	20974063
chr13	35791468	35792257
chr3	132324478	132326753
chr11	44235613	44236870
chr8	107251545	107254921
chr6	73045524	73045915
chr2	62742606	62742947
chr13	69507979	69508133
chr22	16833935	16835605
chr1	90410931	90414169
chr4	46234160	46234735
chr1	210597169	210598780
chr7	139511231	139512090
chr1	61978975	61979438
chr6	90466166	90466973
chr12	69378544	69379324
chr20	13671801	13672450
chr1	100723720	100724401
chr3	93843566	93844568
chr7	14878902	14880250
chr2	72175132	72176126
chr12	19186320	19188329
chr9	115032577	115045669
chr2	200050875	200051482
chr1	116035625	116036247
chr6	18972947	18975375
chr6	36867328	36867936
chr12	46204371	46213402
chr2	155021711	155022893
chr8	10554961	10556327
chr18	10142432	10142985
chr2	78361962	78362737
chr6	144371789	144372407
chr4	141009822	141010837
chr3	112338119	112340002
chr1	151944278	151946503
chr10	47557641	47558425
chr10	25664191	25667657
chr10	52635629	52635892
chr2	241892256	241893115
chr4	78664553	78666337
chr12	18967708	18968051
chr4	146367032	146368960
chr9	72618779	72619212
chr2	216710504	216712410
chr8	46910945	46912425
chr1	87941331	87942685
chr9	3873793	3874996
chr14	84085834	84086085
chr11	107495870	107496535
chr12	15919313	15920115
chr2	134869972	134870951
chr18	26924683	26927994
chr6	106715265	106715828
chr12	5060897	5061656
chr13	72137718	72138357
chr3	155990723	155991621
chrX	38177773	38178781
chr13	108766565	108767207
chr5	174732484	174733855
chr14	41596180	41596995
chr7	85162559	85163917
chr18	6249844	6251275
chr11	121999118	122000787
chr8	60172496	60173026
chr8	36216678	36219413
chr5	37501316	37501965
chr8	141845080	141845922
chr2	113826259	113827159
chr14	64205975	64206795
chr10	83605886	83606952
chr6	70903524	70910183
chr9	96460249	96460839
chr10	120428729	120429171
chr4	139795472	139795844
chr3	181054482	181056811
chr21	27839973	27840839
chr18	27003190	27005806
chr18	26976191	26976866
chr18	27106217	27106419
chr11	92415046	92415337
chr5	172740752	172741233
chr14	69986764	69988551
chr1	170579676	170581856
chr6	33723524	33723879
chr15	84914379	84915824
chr4	98158207	98158882
chr1	229185650	229186717
chr7	124977673	124978347
chr10	34489962	34490593
chr5	139958259	139959180
chr8	56682158	56682697
chr9	78579654	78580368
chr9	115456751	115456907
chr9	92501102	92502526
chr4	139369020	139369316
chr5	83099709	83100047
chr20	54267307	54268059
chr11	108638585	108639157
chr6	43290988	43291655
chr6	105793883	105795332
chr10	121136927	121138682
chr3	160661583	160661963
chr15	43269899	43271592
chr4	70886655	70887480
chr6	134970420	134971925
chr10	101512581	101513081
chr11	56917220	56920261
chr5	41127786	41128844
chr2	130251994	130254340
chr1	113456732	113458254
chr9	18698804	18699476
chr5	87740614	87741512
chr3	38069056	38069786
chr6	80284549	80285630
chr12	46259807	46262175
chr2	1641334	1642586
chr11	109037917	109038875
chr2	119233192	119235064
chr1	107149379	107150842
chrX	38216000	38216650
chr5	58947635	58948040
chr4	103995873	103997051
chr6	82917272	82918405
chr3	177827501	177828141
chr3	123969076	123969676
chr11	35186987	35188589
chr9	16514046	16516862
chr8	62638941	62639898
chr20	63247498	63248203
chr11	120977823	120979822
chr5	126195408	126195656
chr8	99441613	99442716
chr13	24008463	24009244
chr9	16282053	16282949
chr17	34612610	34614284
chr6	71203591	71206845
chr1	25735743	25736116
chr7	83438932	83439413
chr12	76920780	76923333
chr2	138050699	138051613
chr3	121957628	121958761
chrX	41662944	41663444
chr7	52436170	52437363
chr3	49260827	49261363
chr2	146321202	146321518
chr4	130154140	130155401
chr13	60754609	60755228
chr3	163058201	163058851
chr2	54100649	54101119
chr13	93525063	93525751
chr4	147319407	147320181
chr10	27727065	27729003
chr14	35921041	35922059
chr13	35933012	35934260
chr6	71187222	71188210
chr6	98877130	98877979
chr11	16836478	16837089
chr5	119402109	119402805
chr3	125609958	125610250
chr13	86437749	86439499
chr11	110348392	110350393
chr13	36123652	36128104
chr4	118957343	118960169
chr6	87354375	87355199
chr8	79992770	79993513
chr1	175497996	175498508
chr3	153356667	153358334
chr1	212079846	212080243
chr10	121071912	121072407
chr5	93185722	93186918
chr3	39784694	39786425
chr6	70478581	70480606
chr1	23632835	23633541
chr13	42760908	42761445
chr11	110354819	110355608
chr3	141301870	141303064
chr15	69853278	69854265
chr19	16704494	16704817
chr1	33611200	33611538
chr21	32812095	32812450
chr5	114213692	114214118
chr10	27723210	27726442
chr9	133815465	133816097
chr6	149248296	149249768
chr13	21693292	21694579
chr1	8946395	8956240
chr4	72409349	72411421
chr2	232254064	232255195
chr13	32119779	32120650
chr2	205245325	205246027
chr8	104522240	104523041
chr8	120022619	120024675
chr9	16321040	16322070
chr12	28879387	28881156
chr2	179337004	179342714
chr13	21701225	21701911
chr4	16078716	16079677
chr8	48153088	48153578
chr12	102013354	102014331
chr8	54309194	54310060
chr6	53670847	53672144
chr7	141629271	141629815
chr4	16532126	16533231
chr6	71069982	71073453
chr2	168586941	168590219
chrX	24954768	24955339
chr3	27910478	27910695
chr4	153928546	153932229
chr6	16277163	16278292
chr5	101904513	101906156
chr8	5610364	5610664
chr4	76301178	76301942
chr5	147547804	147548216
chrX	107511267	107512218
chr1	112285508	112286088
chr5	57408643	57409172
chr3	21326485	21327343
chrX	11351358	11354188
chr20	63235100	63236835
chr18	53111666	53112158
chr5	147763325	147764692
chr3	147921148	147921540
chr14	75770406	75771402
chr9	14806799	14807341
chr2	7146041	7147013
chr3	75772031	75773663
chr13	51789415	51790862
chr15	83990928	83992997
chr4	112251181	112251479
chr1	84352435	84354446
chr19	20321034	20321756
chr4	155590697	155592694
chr19	21512910	21514426
chr10	25546495	25547939
chr3	193858097	193858595
chr5	41333971	41335961
chr4	125200562	125200994
chr4	150769278	150769846
chr1	241661786	241662545
chr7	14875946	14876549
chr10	82709528	82710358
chr10	64757292	64758057
chr6	82989615	82990604
chr14	51599241	51601352
chr12	19608170	19608937
chr13	46765226	46766908
chr3	77051094	77055016
chr7	106012863	106013533
chr19	13363529	13364206
chr17	40922020	40922763
chr3	118577112	118578334
chr18	60020245	60021188
chr6	106691565	106694813
chr4	156297846	156299325
chr7	32419364	32419920
chr8	32196240	32196768
chr2	171271844	171272498
chr8	42581666	42582116
chr9	135705494	135707830
chr3	190075586	190077892
chr21	21969030	21969845
chr7	65775	66690
chr7	125060363	125062457
chr7	128827317	128828567
chr9	15007243	15008032
chr1	112515630	112516221
chr5	114434553	114436792
chr18	27182649	27183058
chr11	18379134	18379703
chrX	56367060	56367929
chr3	189646526	189647268
chr14	71890519	71891134
chr12	116217604	116219087
chr15	93319453	93319962
chr17	79549032	79550032
chr8	93886817	93887344
chr5	79152012	79152448
chr16	9340191	9341181
chr12	32253207	32253710
chr3	40123394	40124258
chr4	147816165	147816883
chr9	115400413	115402602
chr2	205276096	205276652
chr1	116820083	116821027
chr16	88679786	88680544
chr19	15635315	15636854
chr7	153674818	153675772
chr3	150346961	150347572
chr3	62604095	62608447
chr2	56287526	56288214
chr6	23435264	23435543
chr6	103885288	103885724
chr12	26150380	26151977
chr2	173392642	173394810
chr11	108469718	108470826
chr2	119229920	119231316
chr12	58602798	58603225
chr3	190559816	190560552
chr1	14650332	14651842
chr6	17470362	17471442
chr9	16335834	16336354
chr19	30340133	30340952
chrX	41661263	41662068
chr4	98832923	98834172
chr9	115524130	115525416
chr5	110719356	110720688
chr4	16537008	16538822
chr13	90308649	90309316
chr6	151100811	151102188
chr9	115067808	115068604
chr18	26951085	26951845
chr3	176692272	176692542
chr19	20443312	20443912
chr12	85835253	85836996
chr20	48870096	48870752
chr6	144364364	144366398
chr13	42239374	42239932
chr3	192351286	192351868
chr2	212708591	212709903
chr6	47741487	47742372
chr12	81726050	81728419
chr2	182101506	182102301
chr11	80665583	80666419
chr9	18260333	18260796
chr10	108913254	108914089
chr7	107879839	107880795
chr12	28793262	28794663
chr13	30125024	30125963
chr14	34378673	34380885
chr2	189543718	189544256
chr2	173310281	173310832
chr3	143421633	143421932
chr4	89288051	89289183
chr5	38780681	38781979
chr8	108576441	108576900
chr18	26966636	26967071
chr2	114822276	114823384
chr13	105751677	105752212
chr4	146194932	146196353
chr14	36177306	36178113
chr13	59697658	59698559
chr11	64538813	64540824
chr6	154298291	154298725
chr15	46701798	46704231
chr11	110356838	110358029
chr3	108664004	108665127
chr15	58447306	58448595
chr3	76539180	76540484
chr10	20275843	20276887
chr1	118294879	118295600
chr8	79937729	79939724
chr8	78594449	78595807
chr3	178195650	178197338
chr9	117839583	117840195
chr6	18836346	18840623
chr9	115519095	115521591
chr3	161939471	161941421
chr2	214856222	214856690
chr11	129375815	129376406
chr6	141110476	141111104
chr14	36056968	36058109
chr7	1825341	1827655
chr1	60697686	60700100
chr13	30656084	30657821
chr15	99677337	99677764
chr11	118060219	118060728
chr4	26048088	26049403
chr9	16197448	16197952
chr4	23583677	23584250
chr3	193928551	193929342
chr16	12231696	12232155
chr1	3803324	3804403
chr3	39780165	39780772
chr16	318317	319222
chr3	53380114	53380519
chr9	69233955	69234347
chr2	79226788	79227288
chr9	76687841	76688527
chrX	11470202	11470987
chr15	63126905	63127865
chr18	37666502	37667096
chr8	77054450	77055928
chr13	21698040	21699641
chr7	150125685	150126694
chr11	33682416	33683090
chr14	62654509	62655729
chr4	98165946	98166994
chr9	3889308	3891425
chr12	44717116	44717686
chr4	56847193	56847713
chr15	46464095	46465031
chr2	157480413	157481200
chr2	62526257	62526825
chr2	174048819	174049522
chr17	43033775	43035095
chr5	65393524	65394663
chr10	94083742	94084606
chrX	50676179	50677145
chr21	14842375	14843348
chr2	120684199	120684988
chr8	94289130	94292316
chr1	97351263	97352474
chr14	59676240	59684133
chr12	19188869	19192010
chr7	53915464	53916109
chr11	77103987	77108437
chr5	139602288	139602906
chr9	16149933	16155091
chr9	3832439	3833415
chr16	79751688	79752284
chr6	71167842	71169028
chr8	19216309	19217660
chr14	69979968	69981500
chr18	49612973	49613594
chr18	24115095	24115852
chr12	28958753	28959466
chrX	120433308	120434663
chr3	123155018	123156562
chr2	217664872	217666418
chr3	42247155	42247924
chr5	83583242	83585775
chr2	96466416	96467596
chr3	73999269	74001881
chr15	65795840	65797132
chr11	133339316	133340411
chr1	112997235	113000453
chr10	6900048	6900508
chr1	15281525	15284043
chr10	67696573	67698561
chr1	25732820	25733320
chr10	24772405	24772996
chr1	70194373	70195319
chr3	115654371	115655255
chr8	107459741	107460827
chr14	87679856	87680380
chr8	93910832	93910993
chr12	49206968	49209533
chr9	3968026	3973470
chr3	123834566	123835151
chr9	115146487	115147147
chrX	14556294	14556948
chr10	129716216	129716797
chr2	101957415	101959065
chr6	39539546	39540431
chr5	118354310	118355013
chr5	57692588	57693440
chr2	224925685	224926825
chr1	70113418	70113720
chr6	18598600	18598844
chr5	63164774	63166508
chr5	119476117	119477007
chr9	4213753	4215366
chr6	104170505	104171032
chr3	34920320	34921247
chr4	31539414	31540158
chr8	79873299	79874170
chr2	183995667	183997051
chr11	33155840	33157227
chr10	51405218	51406498
chr17	8429657	8433406
chr5	33601904	33603968
chr6	157579635	157580045
chr2	33307454	33308502
chr6	16152995	16155527
chr20	63243626	63243959
chr2	62611763	62612348
chr2	98404062	98405073
chr17	60671105	60671871
chr9	3920819	3921599
chr3	156102417	156102808
chr9	97703768	97704301
chr2	202458914	202459258
chr2	175135314	175136737
chr13	35975620	35981876
chr7	27927580	27929542
chrX	41916339	41916837
chr3	94779704	94780182
chr2	62426221	62426912
chr5	116461223	116462751
chr6	103964842	103965768
chr8	120675195	120675847
chr10	25219540	25220787
chr12	25611627	25612371
chr4	153911896	153912725
chr1	22502148	22502415
chr11	57218812	57220221
chr11	100766699	100767658
chr15	77259442	77260293
chr12	68245239	68246001
chr9	3318284	3319979
chr2	56239258	56239888
chr12	9668014	9668556
chr7	66253754	66262765
chr18	39380228	39381526
chr5	72790137	72790681
chr22	50105079	50105984
chr1	8938571	8939543
chr14	73833018	73835611
chr12	38456821	38457514
chr2	168833811	168834359
chr12	81467840	81468182
chr18	26918056	26921543
chr18	45110548	45111397
chr12	81336768	81337112
chr10	120657141	120657653
chr8	6713748	6714177
chr7	85093781	85094654
chr8	142798149	142799221
chr4	79113829	79115081
chr1	111216430	111216840
chrX	100727996	100732343
chr6	122285180	122286742
chr2	223414509	223414936
chr17	75073429	75076747
chr6	125597134	125598195
chr5	33891507	33892608
chr1	25756910	25759539
chr2	233413513	233414591
chr2	33567512	33567900
chrX	129511645	129512548
chrX	2828761	2833170
chr5	114424307	114424712
chr21	14099141	14100418
chr13	105598078	105599316
chr1	218957917	218958568
chr16	29291920	29292345
chr2	217498696	217499091
chr7	7270081	7270775
chr15	58719912	58721607
chr5	69276538	69277195
chr11	19968586	19969171
chr8	36214007	36215179
chr11	107832683	107834192
chr8	122623633	122623868
chr8	62139199	62140145
chr11	86743292	86743957
chr2	187437357	187439852
chr15	84883420	84884515
chr9	137891690	137893148
chr2	28206292	28206802
chr5	118620447	118621189
chr9	114515295	114515950
chr20	57611797	57612458
chr6	157462153	157463222
chr3	11729301	11729474
chr2	165646200	165646481
chr14	51400199	51402459
chr21	25836349	25838155
chr4	139539997	139541060
chr1	24357845	24359212
chr3	57004114	57004794
chr4	149785386	149786784
chr3	91466255	91467227
chr8	19045357	19045814
chr1	179839871	179840614
chr1	90386864	90388824
chr16	6913379	6913889
chr7	104777030	104777946
chr12	4735911	4737497
chr15	28784593	28785499
chr8	123666005	123666624
chr3	156130252	156133860
chr9	114233320	114234687
chr3	45169930	45170526
chr2	165789621	165790450
chr8	5614825	5619226
chr11	62235724	62236682
chr9	76715882	76716852
chr3	187930928	187931500
chr16	60123326	60123999
chr11	77110431	77111463
chr2	26367525	26368185
chr1	85239917	85241014
chr15	43974011	43975441
chr1	241591163	241591632
chr7	149818297	149821413
chr1	88571118	88571930
chr9	3827021	3829847
chr6	14108373	14108903
chr18	26405392	26406312
chr15	64224527	64224949
chr12	93195944	93198322
chr9	3891541	3894335
chr4	168636383	168637274
chr2	168736904	168737486
chr15	46620875	46622040
chr10	82730683	82731228
chr6	56232436	56233159
chr11	82546596	82547276
chr3	32082560	32083385
chr12	65105138	65105490
chr11	12999396	12999847
chr3	16217334	16223995
chr1	100537965	100538885
chr14	106230015	106230273
chr2	53907464	53908192
chr3	58829262	58830517
chr6	132167712	132169497
chr10	4955181	4956109
chr7	134565099	134566134
chr3	59101128	59102197
chr2	217666855	217668722
chr17	50686352	50687511
chr6	4163625	4163819
chr12	25629433	25629987
chr6	157562776	157564013
chr5	116666892	116667513
chr13	51793302	51794011
chr8	95010744	95010871
chr2	229600392	229601475
chr5	147457664	147458649
chr8	65724826	65725670
chr6	142706017	142706423
chr1	162552110	162552650
chr7	25787017	25787534
chr4	118938485	118940309
chr2	209946049	209947133
chr2	56261875	56264846
chr11	61377775	61379870
chr12	19861869	19863419
chr3	100865283	100865938
chr2	121742998	121743844
chr1	161961841	161963218
chr10	51501224	51502389
chr8	74967962	74969077
chr5	126958173	126959731
chr8	79940441	79940960
chr5	114386557	114396949
chr6	150902257	150902742
chr1	23951561	23952157
chr3	74592098	74592910
chr14	81656435	81657202
chr2	114156140	114157718
chr2	221895814	221897248
chr6	77449891	77450307
chr1	90414548	90415930
chr13	23982824	23983351
chr12	130874596	130876545
chr11	10876416	10877257
chr14	29558710	29559380
chr5	139531140	139531742
chr5	161287421	161287660
chr9	115021974	115022830
chr3	57014858	57015840
chr14	68383309	68386786
chr10	25747153	25747600
chr10	2894546	2896070
chr1	935561	935750
chr11	32939853	32940546
chr3	138678757	138678971
chr2	209911010	209912249
chr1	6157273	6158341
chr22	32336493	32337640
chr8	107750888	107752623
chr11	35204377	35205061
chr2	121694707	121695354
chr10	101660035	101663404
chr5	91864763	91865716
chr8	133534446	133535184
chr2	236903651	236905408
chrX	100701022	100702792
chr18	37473418	37474381
chr18	6431082	6432258
chr2	187402388	187410710
chr20	50040169	50041567
chrX	51132617	51133454
chr5	165086374	165086861
chr6	39084365	39085573
chr2	217409921	217410687
chr8	107457468	107458459
chr3	17518068	17519221
chr13	48452146	48454364
chr10	3541372	3542878
chr6	125983118	125984301
chr4	70996000	70997793
chr9	92920680	92920912
chr11	109043857	109044882
chr7	46969680	46970510
chr2	43448619	43448925
chr15	45891537	45892763
chr5	146792695	146792868
chr9	78572472	78573959
chr9	115366233	115366875
chr13	36121772	36123388
chr13	49975753	49976744
chr8	1218805	1219970
chr5	38758660	38759496
chr2	33145389	33148076
chr2	217659677	217663893
chr7	40826430	40828019
chr4	108342443	108343081
chr2	121875251	121875857
chr2	40457972	40458136
chr8	94303209	94304957
chr4	57423367	57425328
chr1	173560273	173560962
chr7	120715625	120723180
chr3	56861321	56863160
chr16	28371731	28371872
chr9	33992889	33993633
chr8	73159974	73160588
chr3	76308278	76311942
chr3	167581007	167583787
chr12	19316658	19317159
chr1	230955761	230956748
chr10	120517178	120517639
chr2	130258090	130259880
chr9	5505775	5506847
chr14	36093010	36096606
chr8	62013288	62014581
chr3	66638526	66639037
chr1	100621307	100623740
chrX	2843007	2843938
chr4	112618983	112619771
chr21	32778153	32778699
chr13	35983081	35986106
chr10	51168243	51169350
chr17	80028010	80030416
chr2	175822909	175823819
chr2	96315797	96316245
chr4	32509620	32509788
chrX	118360468	118361092
chr19	50695603	50696468
chr12	106791453	106792263
chr16	82301775	82302997
chr20	17809564	17809975
chrX	100744475	100747291
chr16	64415478	64417138
chr8	108596663	108597653
chr21	22311674	22312596
chr5	7497011	7497670
chr11	100757043	100758178
chr3	149197383	149197719
chr8	61823485	61823871
chr1	157181758	157182238
chr9	3876889	3878263
chr16	10114307	10115508
chr3	187262619	187265967
chr8	81407603	81408443
chr6	123747310	123748258
chr19	21165481	21166096
chr13	35986467	35987199
chr17	35603337	35604254
chr2	33244202	33244583
chr16	64417694	64418491
chr3	99966774	99967242
chr7	44134325	44136233
chr7	44195786	44196892
chr5	152104025	152104612
chr20	49985256	49987338
chrX	42121971	42123898
chr21	30227577	30228242
chr3	125742319	125742840
chr2	150626891	150627616
chr7	124275774	124276059
chr17	47126816	47127321
chr13	35936055	35937493
chr3	112336261	112337512
chr3	189961537	189963212
chr1	28828254	28828609
chr1	84288970	84289708
chr2	164453786	164454142
chr12	63967397	63967935
chr3	197700998	197702389
chr2	72159176	72159465
chr1	25681302	25691130
chr2	1714506	1716164
chr6	46048758	46049263
chr7	64534	65321
chr21	45040953	45041767
chr5	135642952	135643679
chr1	67355780	67356310
chr10	89378451	89378918
chr10	26555715	26556633
chr10	94113724	94114548
chr1	66896884	66897584
chr20	44152441	44153751
chr16	66617983	66619275
chr2	217704885	217705251
chr3	153276298	153277587
chr11	44735115	44735483
chr7	48400052	48401046
chr4	113587053	113588312
chr1	90335400	90336164
chr2	114672961	114673559
chr19	15638879	15642627
chr9	4964333	4964534
chr14	92294591	92295560
chr10	89068062	89068391
chr2	190149856	190150878
chr1	171788167	171789516
chr7	106050713	106051249
chr14	59773813	59774845
chr2	1742610	1745307
chr5	98791422	98792280
chr8	73156975	73157863
chr2	238108902	238109472
chr8	108773545	108773990
chr13	35854083	35861155
chr16	25882893	25883666
chrX	8670782	8670978
chr14	81120327	81120947
chr1	66210152	66211172
chr16	71568148	71568644
chr3	149887033	149889039
chr7	108810080	108811138
chr5	151818985	151819228
chr4	79279458	79283766
chr11	14374012	14374802
chr15	98390971	98391652
chr6	71194472	71198269
chr9	16985706	16986416
chr21	14105168	14105516
chr2	33069802	33070597
chr11	61368652	61371350
chr1	25759922	25760938
chr9	3875462	3875978
chr12	5045794	5047786
chr9	3835986	3836957
chr11	35148165	35181634
chr1	236725718	236726049
chr13	96646728	96647703
chr1	168803914	168804337
chr9	105647470	105649478
chr12	11834068	11834955
chr9	16521651	16522923
chr22	23948775	23948943
chr10	3682104	3682499
chr6	125678506	125679199
chr2	56298844	56300064
chr8	99794139	99795233
chr5	95400772	95401445
chr5	126883294	126884035
chr6	91171298	91172746
chr2	113184684	113187874
chr3	123718414	123724624
chrX	123454513	123455346
chr1	100582539	100583106
chr4	66736453	66737033
chr1	145757361	145757807
chr10	93998039	94002818
chr19	6725459	6725816
chr11	122678282	122679626
chr18	56221172	56221824
chr6	71085523	71085955
chr5	147479196	147480469
chr2	14316321	14317029
chr5	147803727	147804553
chr14	36097054	36098294
chr10	43193005	43195811
chr5	122163027	122164546
chr15	69646613	69647477
chr8	58790914	58792303
chr17	56212731	56213637
chr6	31061650	31064616
chr5	99437479	99437807
chr8	75219022	75219738
chr8	100552959	100553290
chr2	74867742	74868313
chr6	21496430	21496919
chr2	227466405	227466883
chr1	236692506	236694169
chr8	19046339	19047317
chr7	133382129	133383251
chr15	88769446	88770050
chr9	107624430	107624983
chr17	17472032	17472856
chr2	168465456	168468988
chr2	168549662	168551477
chr3	167646814	167650371
chr2	229626838	229637013
chr4	147975878	147977352
chr13	60773486	60773982
chr12	27198021	27198494
chr13	36095710	36096896
chr1	170716762	170718011
chr11	108565802	108566244
chr1	119872649	119874401
chr17	43068677	43070669
chr8	136690980	136692022
chr11	19320846	19321335
chr10	118763882	118764755
chr9	78187215	78189236
chr8	140980973	140981612
chr10	29820816	29821360
chr6	71191665	71193387
chr19	40198947	40199198
chr10	104487372	104490095
chr7	41445711	41446302
chr16	59509697	59510176
chr10	58894700	58895428
chr8	99217800	99218453
chr12	19222445	19224441
chr6	7269686	7271814
chr12	46213898	46216893
chr12	51378690	51379303
chrX	75638205	75638960
chr10	17195880	17196854
chr2	71746691	71747760
chr6	66245301	66245744
chr3	186640426	186641046
chr4	18011966	18012464
chr4	179486717	179487337
chr11	27028131	27029290
chr9	3631031	3631269
chr20	46441787	46442205
chr14	93994864	93995941
chr3	15816427	15818263
chr3	143654762	143655326
chr12	59708252	59708626
chr9	73157685	73158495
chr9	135101284	135108043
chr6	134795221	134796095
chr2	232931084	232932262
chr12	18998579	18998834
chr5	114375683	114376613
chr1	115676103	115680396
chr8	68239299	68239634
chr8	107294621	107295335
chr3	164450554	164452007
chr12	22286281	22288799
chr5	94543730	94544612
chr1	25713451	25715283
chr2	21641756	21642025
chr13	21672965	21676028
chr12	117564567	117565811
chr6	36865455	36866362
chr2	151269255	151270457
chr5	147478201	147478813
chr5	83503532	83504049
chr12	33581723	33581991
chr14	25412694	25413081
chr21	25573057	25575815
chr4	72314358	72316136
chr2	115122556	115123079
chr14	67247502	67248083
chr3	188658946	188660032
chr3	160616213	160617883
chr19	28913031	28913537
chr16	87355755	87357089
chr12	28851471	28851882
chr13	47545169	47545686
chr4	118953138	118956215
chr20	45077430	45078166
chr20	63236975	63240415
chr6	145836220	145836958
chr7	28004217	28006242
chr5	106650518	106650861
chr12	25469615	25470526
chr16	80390356	80391780
chr3	143362628	143363215
chr2	74841028	74847117
chr12	46256190	46257728
chr15	48358728	48358923
chr5	83502307	83502904
chr6	25169521	25170052
chr12	81338960	81339874
chr5	100541825	100542168
chr11	95296637	95297187
chr19	34557042	34557594
chr12	61188699	61189810
chr10	25698466	25699015
chr18	49572752	49573448
chr11	86374289	86375081
chr9	87471322	87472086
chr7	151576146	151576479
chr17	71561149	71563778
chr6	71169691	71170713
chrX	129813497	129814195
chr4	154023580	154024602
chr2	7180475	7180793
chr12	58501769	58503239
chr12	54607862	54608715
chr2	127398173	127398636
chr2	216713541	216715448
chr14	59626224	59627486
chr14	36002129	36002386
chr11	34747917	34751826
chr4	74120768	74121311
chr2	142716164	142717546
chr18	36702084	36706697
chr8	38925653	38926465
chr1	60784536	60786451
chr9	4211360	4213258
chr6	79484038	79484615
chr14	39663946	39664766
chr7	15954865	15955383
chr1	175374760	175375795
chr3	156561012	156561573
chr13	35987659	35988988
chr10	19577895	19578487
chr15	98332639	98333388
chr14	95067787	95068675
chr4	155693118	155695716
chr15	45329474	45330699
chr11	105489054	105489948
chr17	9868287	9869585
chr3	33918979	33920218
chr18	3855999	3856450
chr2	154820409	154821484
chr20	13491200	13492720
chr7	15967854	15968454
chr17	1610954	1613109
chr7	33643494	33644108
chr21	28856486	28857397
chr8	130558357	130559509
chrX	20547428	20548327
chr6	6781006	6781976
chr7	94701571	94702084
chr1	170749934	170750558
chr6	24759428	24759702
chr3	15762949	15763265
chr10	4902065	4903076
chr2	42721766	42723131
chr19	11019177	11021418
chr14	81593871	81594581
chr11	112499179	112499885
chr8	101979227	101980262
chr9	19007224	19008781
chr3	138668328	138668869
chr4	120874895	120876282
chrX	112686544	112687779
chr1	161986110	161987062
chr3	138745619	138746179
chr3	191239525	191241702
chr2	83584486	83585494
chr7	17127908	17128169
chr2	95530850	95531805
chr3	121989645	121990260
chr9	137167869	137169338
chr15	79870148	79871045
chr9	4266628	4268145
chr12	62668431	62669282
chr15	59661922	59663287
chr2	115335853	115336412
chr18	35732355	35733322
chr12	117484214	117486025
chr6	39560003	39560380
chr5	108755032	108755529
chr3	184051443	184051839
chr7	30829134	30830095
chr15	91533250	91534503
chr5	126877635	126878883
chr4	70921750	70928833
chr2	85197724	85200002
chr11	114280267	114281998
chr21	31879477	31880989
chr3	44987306	44988550
chr14	69991965	69993069
chr11	120972791	120975571
chr1	232472470	232473712
chr1	175828297	175829371
chr2	137975507	137977961
chr9	135112707	135117780
chr10	89572783	89573123
chr4	154529655	154530607
chr12	117091170	117091885
chr11	86386234	86387646
chr14	54119672	54121509
chr16	6025931	6026918
chr12	90111757	90112674
chr16	6802888	6804847
chr5	126899175	126902598
chr14	22666007	22667121
chr12	44445300	44445946
chr13	80116078	80116715
chr7	132019135	132020168
chr7	85025529	85025936
chr9	112011271	112014549
chr9	105403292	105404436
chr4	146370287	146371006
chr7	148398747	148400446
chr5	50862885	50864378
chr3	64644845	64647367
chr10	121070566	121071189
chr21	43031031	43031882
chr13	95292174	95293034
chr1	32924597	32926446
chr1	65458503	65459572
chrX	115919336	115919764
chr17	55199094	55199497
chr16	54049682	54050322
chr3	123872115	123872524
chr9	110371556	110372016
chr5	176180259	176180459
chr3	114274374	114275312
chr6	57085444	57086242
chr14	36104586	36106302
chr15	55650534	55651106
chr2	114843668	114844220
chr20	53088586	53089194
chr20	45087627	45088313
chr4	13610910	13612645
chr2	23602029	23603959
chr4	142923682	142924037
chr2	44928987	44929189
chr12	89499868	89500806
chr11	82043081	82043633
chr11	85827293	85828074
chr5	156500210	156501594
chr1	164792219	164795234
chr20	9276797	9277903
chr6	105370253	105371180
chr14	60240843	60241715
chr1	208630872	208632027
chr5	161372248	161372596
chr13	36072094	36072603
chr4	182880272	182880966
chr2	114475697	114476293
chr2	62697429	62699419
chr8	19780775	19781974
chr6	55482245	55482566
chr2	237074534	237075150
chr17	79282123	79282897
chr5	116759875	116760996
chr14	39784169	39785285
chr13	94760442	94761038
chr6	82088970	82090204
chr9	10863017	10863878
chr10	125490711	125491770
chr12	19884086	19884266
chr12	98059074	98061327
chr6	169129962	169130454
chr6	56213099	56214925
chr14	67151065	67151847
chr1	168653347	168654341
chr20	49763526	49764752
chr7	26306801	26307569
chr1	175683551	175684208
chrX	123755734	123756919
chr6	157409948	157411034
chr3	149889882	149890349
chr9	3912384	3913556
chr12	82130384	82131701
chr9	134662258	134662603
chr7	116330728	116331755
chr15	65815722	65816680
chr18	45312803	45313364
chr3	122294143	122294801
chr10	3248248	3249767
chr4	155772414	155773523
chr18	26948819	26950376
chr1	119042237	119043172
chr19	45386278	45386442
chr10	22136928	22138195
chr6	100237849	100238295
chr5	92644266	92645055
chr2	114582869	114583787
chr2	156601053	156602905
chr12	28935460	28937447
chr10	14063678	14064743
chr5	148205195	148206350
chr15	84908522	84913922
chr3	16406170	16406634
chr6	106687645	106688646
chr2	114160226	114160682
chr6	80336300	80337354
chr6	122403649	122404255
chr6	162157111	162158727
chr8	87941105	87941825
chr7	116315302	116316206
chr12	41578894	41579242
chr5	92364626	92365291
chr2	217706739	217707670
chr1	183973351	183973749
chr22	32079219	32080271
chr1	97337461	97338060
chr15	65048047	65048786
chr3	187247197	187247859
chr4	113658664	113659296
chr1	24141510	24142234
chr15	84864128	84865224
chr3	112308219	112308742
chr8	114680750	114681626
chr4	113673036	113673926
chr10	46407669	46409096
chr18	48306934	48307534
chr2	98035531	98036142
chr2	226477299	226478774
chr12	38853285	38853873
chr8	48646553	48646880
[truncated: 119 more rows]

## Sheet: Micro
chrom	start	end
chr8	97772902	97773162
chr9	25428982	25430297
chr5	120094427	120106776
chr20	13251095	13252493
chr15	30823178	30823813
chr20	31823385	31824233
chr8	949208	950199
chr5	50365390	50366413
chr3	70566934	70567904
chr5	36401765	36405359
chr1	172616010	172617182
chr1	228556775	228557332
chr8	39470936	39471973
chr3	126523740	126525014
chr4	1624607	1627976
chr9	42634559	42634921
chr8	993431	994967
chr6	151689587	151692869
chr8	948367	948801
chr1	17818996	17819916
chr8	8227256	8229350
chr6	11798113	11799169
chr19	9197743	9198878
chr16	1647732	1648548
chr9	13429916	13434121
chr21	44175971	44176383
chr2	43565343	43568472
chr8	953110	954282
chr5	102523247	102524161
chr3	185959929	185960781
chr8	867312	870765
chr2	239318901	239319715
chr11	60287715	60289431
chr2	95259801	95260830
chr4	141642024	141644353
chr5	1137768	1138514
chr8	1286523	1289222
chr4	22596891	22597765
chr10	5903730	5904736
chr8	1037761	1038130
chr3	189022844	189023585
chr12	101902303	101903263
chr2	208064395	208065156
chr2	181456481	181458892
chr4	156953435	156955299
chr16	6749115	6751968
chr7	27141932	27143659
chr5	62572636	62573312
chr4	141635827	141638720
chr4	141647472	141649008
chr4	89487144	89488145
chr16	28148415	28151068
chr12	46919334	46922797
chr3	71394903	71396725
chr16	33644356	33644952
chr17	18300810	18302097
chr8	987109	990370
chr4	138452770	138453631
chr5	177856590	177858100
chr8	1304957	1306028
chr8	995510	996946
chr4	28722184	28723732
chr5	23506615	23507310
chr19	38020242	38020770
chr16	13944199	13945433
chr10	27297560	27298900
chr2	2114734	2116552
chr16	1244851	1245499
chr9	7442199	7442395
chr4	138450831	138451507
chr22	49656316	49658528
chr3	31157262	31157697
chr3	84709904	84710691
chr10	6171581	6172710
chr6	62357845	62358256
chr12	104823936	104824606
chr1	167092411	167097203
chr12	34126017	34126549
chr6	83444305	83444908
chr20	31845969	31846290
chr3	71495799	71497472
chr3	3172252	3174565
chr9	83472454	83473955
chrX	125543949	125544511
chr4	141311268	141314927
chr5	172740300	172741613
chr8	979419	980221
chr19	51182896	51183162
chr1	161594177	161594382
chr13	112619638	112620382
chr17	17561676	17562177
chr16	10563441	10566103
chr1	119323433	119324709
chr10	44014204	44017607
chr4	88244712	88245604
chr4	189631056	189632001
chr20	16414942	16416492
chr2	53994528	53995314
chr9	73151241	73154665
chr19	15514756	15515283
chr5	7249182	7252256
chr9	7316533	7317228
chr4	306156	307048
chr18	77621843	77622726
chr2	2117375	2118052
chr6	83767334	83767532
chr3	127715495	127719562
chr17	21541433	21543742
chr12	46925586	46927936
chr15	39472362	39473554
chr2	43697866	43701554
chr5	25190520	25190947
chr7	117157677	117158440
chr17	44608899	44611733
chr12	38903734	38904043
chr13	75762461	75762859
chr3	152245084	152246390
chr19	38993097	38993359
chr11	60290895	60292794
chr10	123309315	123310006
chr6	136049933	136051932
chr1	154925279	154926592
chr5	172896430	172899083
chr13	21074714	21076222
chr20	29552480	29554900
chr3	10238306	10239332
chr1	172180296	172182076
chr2	43573303	43574042
chr19	9162971	9173457
chr11	60289981	60290320
chr11	112120130	112120881
chr17	27366358	27368465
chr18	22318169	22321347
chr10	42987036	42987714
chr2	41715583	41716034
chr2	237624670	237628290
chr19	3950941	3951978
chr3	152219244	152219974
chr18	67418142	67418501
chr10	4034669	4035847
chr1	166488992	166490974
chr1	187072368	187073590
chr4	141639497	141641206
chr4	119773	122698
chr6	2127424	2127859
chr15	31608986	31610363
chr6	6284494	6284897
chr2	38827634	38828088
chrX	155331730	155335786
chr17	61248092	61249102
chr15	57452189	57453229
chr6	41227784	41229487
chr12	50016716	50018123

## Sheet: Oligo
chrom	start	end
chr15	98795599	98797973
chr14	91883425	91886474
chr19	2340280	2343934
chr15	98809150	98809980
chr15	98805132	98808119
chr16	89529051	89529844
chr15	98822092	98824679
chr3	89113889	89115923
chr17	34593456	34594007
chr3	98781569	98783330
chr15	98792159	98794950
chr5	157484030	157487351
chr12	46266472	46272739
chr15	98786570	98787105
chr12	46130840	46132313
chr5	157491276	157492068
chr12	46184541	46185015
chr14	91895942	91896388

## Sheet: Neuron
chrom	start	end
chr12	116776338	116776994
