# Supplementary material for: Divergent single cell transcriptome and epigenome alterations in ALS and FTD patients with C9orf72 mutation
Source: Nat Commun. 2023 Sep 15;14:5714. doi: 10.1038/s41467-023-41033-y (PMC10504300; doi:10.1038/s41467-023-41033-y)
Supplement: Supplementary file 11 — Supplementary Dataset 8 [file 41467_2023_41033_MOESM11_ESM.xlsx]

## Sheet: Astro
gene	p_value	model_log2FC	model_log2FC_ci_hi	model_log2FC_ci_low	FDR	conv_C	conv_D	avg_log2CPM_C9FTD	avg_log2CPM_Control	avg_log2FC
HSP90AA1	5.26867e-23	3.36732	3.70449	3.03015	4.65013e-19	TRUE	TRUE	6.6449	2.88245	3.76244
HSPH1	5.48893e-20	7.82373	8.4293	7.21816	2.42226e-16	TRUE	TRUE	4.41519	0.526017	3.88918
FP236383.1	1.01855e-18	3.66128	4.31474	3.00782	2.99658e-15	TRUE	TRUE	8.48062	3.59897	4.88166
HEPN1	4.7465e-18	-2.77478	-2.4662	-3.08337	1.04732e-14	TRUE	TRUE	1.57772	4.26	-2.68227
PTGES3	8.224e-17	3.78296	4.0845	3.48143	1.4517e-13	TRUE	TRUE	5.22021	2.53938	2.68083
PLCG2	2.72485e-16	2.95497	3.25997	2.64997	4.00826e-13	TRUE	TRUE	5.28744	3.38976	1.89768
MIB1	4.44781e-16	2.1566	2.51434	1.79886	5.60806e-13	TRUE	TRUE	6.11726	4.59961	1.51765
CERS6	2.05214e-15	3.84996	4.19923	3.50068	2.26402e-12	TRUE	TRUE	6.20571	2.8438	3.36191
AP2M1	3.00842e-15	4.75269	5.42243	4.08296	2.95026e-12	TRUE	TRUE	1.82629	0.764554	1.06173
FKBP4	6.02587e-15	4.45538	5.3989	3.51186	5.31843e-12	TRUE	TRUE	1.67854	0.503952	1.17458
HSP90AB1	1.03801e-14	6.5831	7.14389	6.02232	8.32858e-12	TRUE	TRUE	3.67566	0.417716	3.25794
MT-ND3	1.15078e-14	6.59214	8.79328	4.391	8.46396e-12	TRUE	TRUE	7.81896	1.74554	6.07342
KCNN3	1.88092e-14	1.64338	1.93603	1.35074	1.27315e-11	TRUE	TRUE	8.57347	6.96742	1.60605
RASGEF1B	2.0195e-14	1.93575	2.15442	1.71708	1.27315e-11	TRUE	TRUE	7.74957	4.4172	3.33237
SRGAP1	3.85876e-14	1.40564	1.65666	1.15462	2.27049e-11	TRUE	TRUE	7.38925	6.45052	0.938729
ARGLU1	7.09824e-14	-1.45257	-0.992241	-1.9129	3.91557e-11	TRUE	TRUE	5.34207	7.11182	-1.76974
ANGPTL4	8.96379e-14	-3.2819	-2.74626	-3.81753	4.39525e-11	TRUE	TRUE	2.97396	5.07461	-2.10066
HSPA1A	8.82613e-14	4.77458	5.33443	4.21473	4.39525e-11	TRUE	TRUE	6.13384	2.3671	3.76675
ATP2B4	1.49255e-13	1.00733	1.22383	0.79083	6.93327e-11	TRUE	TRUE	7.25316	6.37581	0.877356
FAM182B	1.97279e-13	2.06097	2.55099	1.57095	8.49049e-11	TRUE	TRUE	7.17317	5.10695	2.06622
MT-CO1	2.02017e-13	-0.172797	0.10283	-0.448424	8.49049e-11	TRUE	TRUE	1.66667	1.62251	0.0441667
GLCCI1	2.24946e-13	-1.92035	-1.51004	-2.33066	8.63207e-11	TRUE	TRUE	3.15826	5.06458	-1.90631
NRP1	2.22906e-13	-1.90756	-1.44081	-2.37431	8.63207e-11	TRUE	TRUE	2.2438	5.63452	-3.39072
ST8SIA1	2.64216e-13	2.62131	2.90605	2.33658	9.71654e-11	TRUE	TRUE	5.36072	3.46249	1.89823
FP671120.1	2.76155e-13	2.21566	2.59842	1.8329	9.74937e-11	TRUE	TRUE	8.72005	5.5117	3.20836
MBNL2	3.39603e-13	1.06676	1.27965	0.853872	1.15282e-10	TRUE	TRUE	7.71801	6.73573	0.982283
FAM107A	4.22418e-13	1.1825	1.38411	0.98089	1.38084e-10	TRUE	TRUE	8.00517	6.65732	1.34785
NUDC	5.41583e-13	3.12539	3.89715	2.35363	1.70715e-10	TRUE	TRUE	1.76136	0.986198	0.77516
LINGO1	7.68443e-13	1.88854	2.4416	1.33548	2.33872e-10	TRUE	TRUE	6.61628	3.28842	3.32786
DNAJA1	1.0455e-12	5.29811	5.74657	4.84965	3.07587e-10	TRUE	TRUE	2.62304	0.752489	1.87056
RHOT1	1.24106e-12	1.6237	1.94091	1.30649	3.53341e-10	TRUE	TRUE	6.2156	4.98575	1.22985
BICD1	1.33236e-12	0.892963	1.04906	0.736868	3.67482e-10	TRUE	TRUE	7.75199	7.50823	0.243754
ABHD3	1.76437e-12	2.46447	2.79103	2.13791	4.71888e-10	TRUE	TRUE	4.41431	3.03045	1.38386
SLC7A11	2.0117e-12	1.37783	1.56675	1.18892	5.22213e-10	TRUE	TRUE	8.50295	7.65907	0.84388
SCG3	2.10297e-12	-1.95056	-1.36708	-2.53404	5.30309e-10	TRUE	TRUE	2.49357	4.62539	-2.13182
PGP	2.30578e-12	-1.04182	-0.826491	-1.25715	5.61519e-10	TRUE	TRUE	1.4302	2.43342	-1.00322
PSAT1	2.35398e-12	1.64763	2.07653	1.21872	5.61519e-10	TRUE	TRUE	5.11527	3.82571	1.28957
JDP2	2.68909e-12	2.67004	3.10629	2.23378	6.24576e-10	TRUE	TRUE	4.1914	2.09767	2.09373
HSPA1B	3.00084e-12	4.09207	4.70837	3.47577	6.79113e-10	TRUE	TRUE	3.79041	0.893115	2.89729
DIO2	3.5811e-12	-1.63201	-1.36098	-1.90303	7.87832e-10	TRUE	TRUE	1.05459	3.16423	-2.10964
MIR99AHG	3.65977e-12	0.522788	0.610479	0.435098	7.87832e-10	TRUE	TRUE	11.2344	10.794	0.440448
RSRP1	3.82233e-12	-1.84744	-1.35878	-2.33611	8.03235e-10	TRUE	TRUE	4.74742	6.2811	-1.53368
TLN2	4.2916e-12	1.20876	1.4762	0.941328	8.80877e-10	TRUE	TRUE	5.20424	4.78588	0.41836
AC012404.1	4.62482e-12	-2.19662	-1.86561	-2.52763	9.25966e-10	TRUE	TRUE	1.11117	3.54848	-2.4373
DNAJB6	4.7211e-12	2.58184	2.98129	2.1824	9.25966e-10	TRUE	TRUE	4.3538	2.88714	1.46666
FXR1	5.41288e-12	2.13037	2.44462	1.81611	1.03857e-09	TRUE	TRUE	5.26061	4.08769	1.17293
ABCD2	6.53964e-12	-1.56711	-1.20967	-1.92454	1.22806e-09	TRUE	TRUE	1.82293	3.83252	-2.00959
STIP1	6.87328e-12	3.04672	3.67077	2.42268	1.26383e-09	TRUE	TRUE	2.79751	0.811819	1.98569
MOB1B	7.47074e-12	1.9183	2.33318	1.50342	1.34565e-09	TRUE	TRUE	3.72336	2.37545	1.3479
HIPK2	7.88137e-12	0.898435	1.10315	0.693718	1.39122e-09	TRUE	TRUE	6.74485	6.38229	0.362567
S100A6	9.02417e-12	3.51957	5.03602	2.00312	1.56171e-09	TRUE	TRUE	1.2826	0.557883	0.724712
ITGB8	9.3382e-12	1.60274	2.02796	1.17752	1.58498e-09	TRUE	TRUE	6.63432	5.54066	1.09367
AL391807.1	9.73432e-12	-1.12957	-0.916668	-1.34247	1.62104e-09	TRUE	TRUE	2.33021	3.28754	-0.957336
DNAJB1	1.06028e-11	3.785	4.37506	3.19494	1.73296e-09	TRUE	TRUE	3.91664	1.07785	2.83879
SH3BGR	1.1739e-11	2.29803	2.79068	1.80538	1.88378e-09	TRUE	TRUE	2.92658	1.25592	1.67066
SLC4A4	1.33773e-11	-0.875479	-0.732746	-1.01821	2.10835e-09	TRUE	TRUE	8.05507	9.71504	-1.65997
AGT	1.52566e-11	-1.60104	-1.02516	-2.17692	2.36236e-09	TRUE	TRUE	3.88148	5.31204	-1.43056
MRVI1	1.9428e-11	-1.64	-1.20785	-2.07215	2.9564e-09	TRUE	TRUE	4.73265	7.30912	-2.57646
ITGAV	2.30393e-11	-1.05644	-0.716085	-1.39679	3.44652e-09	TRUE	TRUE	4.39943	6.47986	-2.08043
RERG	2.35306e-11	-2.15525	-1.725	-2.5855	3.46135e-09	TRUE	TRUE	2.58241	4.99651	-2.41411
GNAS	3.49128e-11	4.17888	4.93672	3.42104	4.97e-09	TRUE	TRUE	4.54026	1.69242	2.84784
SLC35C2	3.46479e-11	-1.00357	-0.694171	-1.31297	4.97e-09	TRUE	TRUE	1.54663	2.59495	-1.04832
GFAP	3.79082e-11	1.79862	2.0979	1.49934	5.31076e-09	TRUE	TRUE	9.1355	6.97359	2.1619
AC013394.1	3.90908e-11	-1.36715	-0.942761	-1.79153	5.39086e-09	TRUE	TRUE	3.07578	4.82429	-1.74851
H3F3B	3.98833e-11	-1.67638	-1.28065	-2.07211	5.41553e-09	TRUE	TRUE	1.95128	3.4667	-1.51543
AL592183.1	4.61065e-11	-1.39475	-1.02004	-1.76947	6.1657e-09	TRUE	TRUE	1.83823	3.90619	-2.06796
CST3	4.9245e-11	-1.07194	-0.788666	-1.35521	6.39171e-09	TRUE	TRUE	6.07843	7.35325	-1.27482
SRSF5	4.89244e-11	-1.84358	-1.40258	-2.28458	6.39171e-09	TRUE	TRUE	3.80072	5.46712	-1.6664
PALLD	5.39252e-11	0.706777	0.83294	0.580614	6.89774e-09	TRUE	TRUE	7.68821	7.24032	0.447888
HIBCH	6.17482e-11	1.06796	1.2736	0.862319	7.78557e-09	TRUE	TRUE	6.94725	6.47617	0.471075
AHNAK	7.10092e-11	2.16342	2.54998	1.77686	8.82715e-09	TRUE	TRUE	6.40754	4.05548	2.35206
PNN	7.7625e-11	-1.44621	-1.14965	-1.74277	9.51553e-09	TRUE	TRUE	2.309	3.39226	-1.08326
SLC1A2	8.44097e-11	-1.42436	-1.27154	-1.57719	1.02055e-08	TRUE	TRUE	10.9832	12.495	-1.51183
ATP2B2	8.71401e-11	-0.934624	-0.609233	-1.26001	1.03761e-08	TRUE	TRUE	4.97708	6.54025	-1.56318
MBP	8.81723e-11	-0.87024	-0.71703	-1.02345	1.03761e-08	TRUE	TRUE	1.53021	1.3665	0.163712
CADM1	9.70631e-11	-0.217764	-0.125703	-0.309826	1.12369e-08	TRUE	TRUE	9.91736	10.5563	-0.638912
SDC4	9.80333e-11	-1.47054	-1.08494	-1.85614	1.12369e-08	TRUE	TRUE	4.75985	5.09808	-0.338237
CTSF	1.03363e-10	-0.991399	-0.746921	-1.23588	1.16959e-08	TRUE	TRUE	1.75587	2.305	-0.549134
SOS1	1.12153e-10	1.21085	1.48172	0.939974	1.25299e-08	TRUE	TRUE	6.19127	5.57869	0.612582
HSPA8	1.13729e-10	0.322509	18.6402	-17.9952	1.25471e-08	TRUE	TRUE	1.57272	1.25954	0.313178
ZFP36L1	1.16787e-10	1.66473	2.01275	1.3167	1.27255e-08	TRUE	TRUE	6.59502	4.95072	1.64429
LGR4	1.25736e-10	-1.09078	-0.731482	-1.45008	1.33704e-08	TRUE	TRUE	5.27229	7.129	-1.85671
MARK3	1.24822e-10	0.52943	0.665355	0.393505	1.33704e-08	TRUE	TRUE	7.53856	7.41984	0.118714
BAALC	1.36806e-10	-2.26307	-1.7909	-2.73523	1.43744e-08	TRUE	TRUE	4.44517	7.0222	-2.57703
CAP2	1.39963e-10	1.30087	2.87445	-0.272705	1.45331e-08	TRUE	TRUE	2.73614	0.272245	2.4639
ADGRV1	1.42394e-10	0.374131	0.604567	0.143694	1.46136e-08	TRUE	TRUE	11.4456	11.4137	0.0318526
AC108866.1	1.45796e-10	-1.81735	-1.32755	-2.30715	1.47907e-08	TRUE	TRUE	4.04455	6.3274	-2.28285
ADGRG1	1.54223e-10	-1.3077	-0.947302	-1.6681	1.54678e-08	TRUE	TRUE	4.17376	4.9816	-0.80784
ACSL3	1.67829e-10	-0.879827	-0.544393	-1.21526	1.66434e-08	TRUE	TRUE	5.12844	6.49078	-1.36234
CNTFR	1.72608e-10	-0.96987	-0.641648	-1.29809	1.69271e-08	TRUE	TRUE	2.64001	3.61586	-0.975849
ADGRB1	1.79657e-10	-0.801962	-0.610229	-0.993695	1.70982e-08	TRUE	TRUE	1.35692	2.23907	-0.882149
LINC01896	1.77937e-10	-0.69614	-0.520809	-0.871471	1.70982e-08	TRUE	TRUE	1.69455	2.53548	-0.840932
UBC	1.80165e-10	3.19256	3.63535	2.74978	1.70982e-08	TRUE	TRUE	4.25681	2.02686	2.22995
ANK2	1.85323e-10	0.39231	0.463404	0.321216	1.74006e-08	TRUE	TRUE	10.8617	10.5017	0.359946
ANAPC16	2.12072e-10	2.49481	2.89328	2.09635	1.97026e-08	TRUE	TRUE	5.47681	3.20979	2.26702
KANSL1L	2.15523e-10	0.964916	1.20385	0.725982	1.98146e-08	TRUE	TRUE	5.94079	5.8558	0.0849934
TBC1D4	2.189e-10	-1.68667	-1.3939	-1.97944	1.99177e-08	TRUE	TRUE	0.953132	2.59756	-1.64443
PLEC	2.39137e-10	1.57261	1.99298	1.15224	2.1537e-08	TRUE	TRUE	5.50884	3.80727	1.70157
RFX2	2.51498e-10	1.69093	2.14659	1.23527	2.24214e-08	TRUE	TRUE	6.82794	5.13486	1.69308
CDH4	2.58615e-10	1.13409	1.3928	0.875372	2.28254e-08	TRUE	TRUE	7.36919	6.43457	0.934616
ITM2C	2.65094e-10	-0.971673	-0.540223	-1.40312	2.31655e-08	TRUE	TRUE	4.78571	5.19294	-0.407229
LUC7L3	2.68969e-10	-1.19096	-0.664029	-1.7179	2.32737e-08	TRUE	TRUE	6.53944	7.14111	-0.601666
APOE	2.92087e-10	-1.60067	-1.11207	-2.08926	2.50287e-08	TRUE	TRUE	6.14534	6.66925	-0.523913
CNIH3	3.12932e-10	-1.60924	-1.2009	-2.01759	2.65571e-08	TRUE	TRUE	2.58677	4.02044	-1.43367
TUBB4B	3.2865e-10	0.529001	71.3296	-70.2716	2.76253e-08	TRUE	TRUE	0.682995	0.896334	-0.213339
MRPL41	3.40076e-10	-0.743364	-0.529614	-0.957114	2.83161e-08	TRUE	TRUE	2.3031	2.53859	-0.235488
AL513217.1	3.49687e-10	-0.833033	-0.67235	-0.993717	2.85772e-08	TRUE	TRUE	0.836258	1.30881	-0.47255
GPAM	3.4716e-10	-1.12931	-0.813093	-1.44553	2.85772e-08	TRUE	TRUE	2.48229	3.93394	-1.45165
SEM1	3.56027e-10	2.05843	2.4781	1.63876	2.88284e-08	TRUE	TRUE	4.76374	3.70313	1.06061
TMEM108	3.62535e-10	-1.2626	-0.842085	-1.68312	2.90885e-08	TRUE	TRUE	4.25186	5.49563	-1.24377
SLC13A5	3.79139e-10	-0.698917	-0.549614	-0.848221	3.01467e-08	TRUE	TRUE	0.710506	1.63374	-0.923237
AL117335.1	3.89267e-10	-1.24436	-0.929655	-1.55906	3.05537e-08	TRUE	TRUE	1.9319	3.32203	-1.39013
DGKG	3.91182e-10	-0.881895	-0.626962	-1.13683	3.05537e-08	TRUE	TRUE	7.07891	8.66448	-1.58557
SNCA	4.01565e-10	0.627102	1.05499	0.199219	3.10896e-08	TRUE	TRUE	1.72673	0.487513	1.23922
AC087564.1	4.12327e-10	-1.6865	-1.23818	-2.13482	3.14582e-08	TRUE	TRUE	4.35398	6.04229	-1.6883
HSPD1	4.17019e-10	2.76159	3.18353	2.33965	3.14582e-08	TRUE	TRUE	3.18539	2.14087	1.04452
JUNB	4.13659e-10	-1.23309	-1.01298	-1.45319	3.14582e-08	TRUE	TRUE	1.07189	1.93217	-0.860283
HIP1R	4.22732e-10	-1.54316	-1.19927	-1.88704	3.14883e-08	TRUE	TRUE	3.94069	5.08601	-1.14532
RHOB	4.24554e-10	-1.22493	-0.817212	-1.63265	3.14883e-08	TRUE	TRUE	3.27294	4.24936	-0.976423
SNRNP70	4.43189e-10	-1.48869	-1.07434	-1.90304	3.25965e-08	TRUE	TRUE	5.06901	5.37905	-0.31004
AC027117.2	4.61242e-10	-1.15991	-0.676711	-1.6431	3.35125e-08	TRUE	TRUE	5.49014	6.86736	-1.37722
BAIAP2	4.63236e-10	2.31535	2.82412	1.80658	3.35125e-08	TRUE	TRUE	3.10085	1.10386	1.99698
DNM3	4.7499e-10	0.598286	0.748761	0.447812	3.40835e-08	TRUE	TRUE	7.81896	7.88995	-0.0709814
EYA2	5.23556e-10	1.22875	1.58515	0.872352	3.72654e-08	TRUE	TRUE	7.43173	6.32855	1.10318
DLGAP1	5.48997e-10	1.79586	2.26675	1.32497	3.86732e-08	TRUE	TRUE	7.15973	5.29402	1.8657
DYNLL1	5.52098e-10	3.87593	5.52885	2.22301	3.86732e-08	TRUE	TRUE	3.77651	1.81286	1.96366
BAG3	5.70677e-10	1.94639	2.26045	1.63232	3.96598e-08	TRUE	TRUE	3.93368	3.46622	0.467464
SPSB3	5.80708e-10	-0.992767	-0.75917	-1.22636	4.00416e-08	TRUE	TRUE	1.22722	2.14717	-0.919949
LINC01094	6.11716e-10	1.81826	2.29842	1.3381	4.18527e-08	TRUE	TRUE	3.74773	1.68478	2.06296
HES6	6.94413e-10	-0.117014	-0.0707033	-0.163325	4.71453e-08	TRUE	TRUE	0.803043	1.48945	-0.68641
NUDT4	7.27227e-10	3.85421	4.53528	3.17314	4.89962e-08	TRUE	TRUE	3.19643	1.62424	1.57218
SSX2IP	8.18785e-10	-0.952201	-0.708837	-1.19556	5.47469e-08	TRUE	TRUE	1.56708	2.60866	-1.04158
SEC14L1	8.41168e-10	-0.87414	-0.504367	-1.24391	5.58206e-08	TRUE	TRUE	3.93109	5.79023	-1.85914
DEXI	8.92342e-10	1.56126	2.39784	0.724676	5.87747e-08	TRUE	TRUE	0.868511	0.637152	0.231359
RFX3-AS1	9.21365e-10	-2.16399	-1.54523	-2.78274	6.02368e-08	TRUE	TRUE	4.23219	6.20348	-1.97129
RNF43	9.83533e-10	-0.823294	-0.596048	-1.05054	6.38284e-08	TRUE	TRUE	0.98703	2.34559	-1.35856
PTOV1	9.93663e-10	1.68871	2.11552	1.2619	6.40151e-08	TRUE	TRUE	2.54144	1.31502	1.22642
APP	1.02578e-09	3.87064	5.06684	2.67444	6.56051e-08	TRUE	TRUE	4.84696	1.58226	3.26469
CCT5	1.04941e-09	2.7987	3.70056	1.89683	6.66341e-08	TRUE	TRUE	1.39395	0.759147	0.634806
APC2	1.08111e-09	-1.01137	-0.70306	-1.31968	6.81564e-08	TRUE	TRUE	4.2922	4.5526	-0.260397
ALK	1.0944e-09	-1.37219	-1.04539	-1.69899	6.85045e-08	TRUE	TRUE	2.4746	3.98173	-1.50713
SPATS2L	1.10287e-09	1.35449	1.63369	1.07529	6.85485e-08	TRUE	TRUE	5.4681	4.90322	0.564879
AC008957.2	1.1267e-09	-3.46965	-3.02066	-3.91863	6.85808e-08	TRUE	TRUE	1.186	4.09203	-2.90603
KIF21A	1.12468e-09	-0.723815	-0.435737	-1.01189	6.85808e-08	TRUE	TRUE	5.56013	6.95839	-1.39826
MYRIP	1.12467e-09	1.14597	1.6815	0.610444	6.85808e-08	TRUE	TRUE	2.97245	1.50938	1.46308
CC2D2B	1.14826e-09	-1.20425	-0.971632	-1.43687	6.94147e-08	TRUE	TRUE	1.37934	2.85445	-1.47511
P2RY14	1.19316e-09	-1.44573	-1.08161	-1.80984	7.16382e-08	TRUE	TRUE	0.863387	2.76813	-1.90474
CHORDC1	1.21637e-09	1.74204	2.20483	1.27926	7.25383e-08	TRUE	TRUE	2.44446	1.13358	1.31088
ACAP3	1.23308e-09	1.47289	1.8528	1.09297	7.30411e-08	TRUE	TRUE	3.34097	1.42435	1.91662
SREBF1	1.26305e-09	-0.284805	-0.188062	-0.381549	7.43181e-08	TRUE	TRUE	3.13916	2.72901	0.410156
VDAC3	1.27277e-09	-1.20576	-0.907006	-1.50451	7.4394e-08	TRUE	TRUE	1.82194	3.24624	-1.4243
MT-ND5	1.28275e-09	-0.187448	-0.11043	-0.264466	7.44837e-08	TRUE	TRUE	1.81061	0.986718	0.823895
FGF9	1.30453e-09	-0.247898	-0.161437	-0.334359	7.52533e-08	TRUE	TRUE	0.164153	1.09983	-0.935678
AC079385.1	1.38355e-09	-1.59225	-1.20981	-1.97468	7.92934e-08	TRUE	TRUE	1.74112	3.90862	-2.1675
PTN	1.42214e-09	-1.02734	-0.591142	-1.46354	8.09793e-08	TRUE	TRUE	4.87119	7.11671	-2.24552
AP000462.1	1.52985e-09	-1.92323	-1.50438	-2.34208	8.65543e-08	TRUE	TRUE	0.791957	2.55954	-1.76759
TPCN1	1.58509e-09	-1.72868	-1.31235	-2.14502	8.91081e-08	TRUE	TRUE	5.11296	6.04793	-0.934972
OLMALINC	1.73589e-09	1.52013	1.89889	1.14136	9.69681e-08	TRUE	TRUE	4.60128	2.29008	2.3112
ZNF302	1.79862e-09	-1.28605	-0.941273	-1.63083	9.98405e-08	TRUE	TRUE	1.81297	3.19754	-1.38457
GMDS-DT	1.83189e-09	-1.06638	-0.69961	-1.43315	1.01052e-07	TRUE	TRUE	4.77598	6.81183	-2.03585
PLEKHA5	1.94678e-09	1.87488	2.31947	1.43029	1.06722e-07	TRUE	TRUE	6.47343	4.4088	2.06463
ENOSF1	1.95897e-09	-2.41441	-1.95536	-2.87346	1.06728e-07	TRUE	TRUE	1.86188	2.86556	-1.00369
ADGRL3	1.99624e-09	0.272073	0.352404	0.191743	1.08091e-07	TRUE	TRUE	10.2118	10.4308	-0.219029
CLIP4	2.05543e-09	-0.809206	-0.498853	-1.11956	1.10617e-07	TRUE	TRUE	4.48911	6.20599	-1.71688
ATP2C1	2.20619e-09	0.709188	0.895437	0.522938	1.18011e-07	TRUE	TRUE	5.54879	6.01202	-0.463233
SLC26A3	2.34416e-09	3.08836	3.77747	2.39925	1.24636e-07	TRUE	TRUE	5.43458	2.15555	3.27904
MT-CO3	2.38642e-09	-0.722572	-0.000567642	-1.44458	1.25372e-07	TRUE	TRUE	6.24999	4.53871	1.71128
P3H2	2.38641e-09	1.63016	2.12155	1.13878	1.25372e-07	TRUE	TRUE	2.33807	0.806243	1.53183
PNPLA7	2.45335e-09	-0.895066	-0.563167	-1.22696	1.28126e-07	TRUE	TRUE	3.34619	3.91996	-0.573773
FAM213A	2.57583e-09	-1.43361	-0.91829	-1.94892	1.33731e-07	TRUE	TRUE	2.97437	4.68038	-1.706
GALNT8	2.66616e-09	2.01	2.69366	1.32633	1.37611e-07	TRUE	TRUE	1.97662	0.735236	1.24138
ADHFE1	2.70051e-09	-1.58003	-1.27339	-1.88666	1.37773e-07	TRUE	TRUE	2.30704	4.00626	-1.69921
RASAL2	2.69753e-09	1.42563	1.87636	0.974908	1.37773e-07	TRUE	TRUE	3.45253	2.66159	0.790935
ST13	2.8473e-09	1.83019	2.21883	1.44156	1.44427e-07	TRUE	TRUE	3.04752	2.26952	0.778002
FTH1	2.94688e-09	-1.29041	-0.664959	-1.91587	1.48624e-07	TRUE	TRUE	4.70544	6.40405	-1.69861
GPC5	2.99291e-09	-0.577067	-0.483413	-0.67072	1.50088e-07	TRUE	TRUE	11.1547	12.3063	-1.1516
GALNT7	3.03792e-09	-0.921183	-0.561305	-1.28106	1.51484e-07	TRUE	TRUE	2.98315	4.09317	-1.11002
LSAMP-AS1	3.06151e-09	-0.645935	-0.495446	-0.796424	1.51803e-07	TRUE	TRUE	0.287775	1.51756	-1.22978
TUBB2A	3.14726e-09	0.47429	28.2557	-27.3071	1.55183e-07	TRUE	TRUE	0.719062	1.50454	-0.785475
LINC01727	3.18296e-09	-0.654676	-0.48987	-0.819482	1.56071e-07	TRUE	TRUE	0.55688	1.79025	-1.23337
FIGN	3.21651e-09	0.652582	0.830582	0.474582	1.56845e-07	TRUE	TRUE	6.66656	6.84087	-0.17431
SLC6A11	3.26723e-09	-1.45017	-1.04744	-1.8529	1.58442e-07	TRUE	TRUE	3.07338	4.9995	-1.92612
ASRGL1	3.30772e-09	-1.40457	-0.984334	-1.82481	1.5953e-07	TRUE	TRUE	2.83728	5.24653	-2.40926
ARHGDIA	3.6517e-09	2.7971	3.64789	1.94631	1.75163e-07	TRUE	TRUE	1.34495	0.739499	0.605448
JAK1	3.75411e-09	-1.30624	-0.756894	-1.85558	1.79102e-07	TRUE	TRUE	2.98703	4.99258	-2.00555
TCP1	3.86967e-09	2.77239	3.51682	2.02796	1.83622e-07	TRUE	TRUE	1.44543	0.849567	0.595867
PSD	4.23553e-09	-0.186405	16.5147	-16.8875	1.99908e-07	TRUE	TRUE	0.543202	0.815629	-0.272427
FAM155A	4.33122e-09	-1.13419	-0.885205	-1.38318	2.03337e-07	TRUE	TRUE	7.86918	10.1848	-2.3156
LIX1-AS1	4.38366e-09	-1.28982	-0.880259	-1.69938	2.0471e-07	TRUE	TRUE	2.06351	3.62968	-1.56617
ATL2	4.46761e-09	-1.27291	-0.717366	-1.82846	2.07532e-07	TRUE	TRUE	2.4125	4.03127	-1.61877
ANOS1	4.68898e-09	1.8465	2.2788	1.4142	2.16675e-07	TRUE	TRUE	4.25071	2.94468	1.30603
KCTD13	4.79752e-09	1.56382	1.95317	1.17448	2.20536e-07	TRUE	TRUE	3.41651	2.04684	1.36968
CAMK2D	5.38326e-09	0.778262	1.04638	0.510145	2.45572e-07	TRUE	TRUE	5.67765	5.74146	-0.0638045
PARD6G-AS1	5.3978e-09	1.95965	2.49703	1.42227	2.45572e-07	TRUE	TRUE	1.95885	0.731535	1.22731
GRIA2	5.74864e-09	-1.95922	-1.06732	-2.85112	2.60192e-07	TRUE	TRUE	4.70856	7.94744	-3.23888
ZDHHC14	5.79001e-09	1.62257	2.03963	1.20551	2.60728e-07	TRUE	TRUE	3.87773	2.81391	1.06382
RPL23A	5.9358e-09	-1.08965	-0.791546	-1.38776	2.65936e-07	TRUE	TRUE	0.961369	1.82264	-0.861267
LRP4-AS1	5.98782e-09	-1.30052	-1.07609	-1.52494	2.66559e-07	TRUE	TRUE	0.505003	2.11099	-1.60599
PLCB1	6.04032e-09	-0.991771	-0.668754	-1.31479	2.66559e-07	TRUE	TRUE	7.55266	9.37	-1.81734
UQCR10	6.01292e-09	1.13037	112.545	-110.284	2.66559e-07	TRUE	TRUE	0.912002	0.846502	0.0655
MAF	6.22531e-09	1.62338	2.06603	1.18073	2.73356e-07	TRUE	TRUE	2.59609	0.795619	1.80048
CRB2	6.30628e-09	0.846791	1.12213	0.571449	2.74233e-07	TRUE	TRUE	4.24155	2.03732	2.20423
GRSF1	6.30742e-09	1.64419	2.16934	1.11905	2.74233e-07	TRUE	TRUE	1.84631	1.13249	0.713816
D2HGDH	6.43393e-09	-0.696262	-0.527154	-0.86537	2.78362e-07	TRUE	TRUE	1.68886	2.17486	-0.485992
AC008014.1	6.81632e-09	-1.51228	-1.11376	-1.91079	2.93467e-07	TRUE	TRUE	3.82516	4.70748	-0.882314
YARS	7.0519e-09	2.01846	2.4261	1.61082	3.02136e-07	TRUE	TRUE	3.44694	2.07842	1.36852
FADS2	7.19183e-09	-1.28125	-0.945983	-1.61653	3.06643e-07	TRUE	TRUE	2.86517	3.87536	-1.01019
HSPB8	7.33901e-09	1.99556	2.41879	1.57234	3.11414e-07	TRUE	TRUE	4.39886	2.61458	1.78428
PDK4	7.55431e-09	-1.53421	-0.82614	-2.24228	3.19016e-07	TRUE	TRUE	2.55097	4.23156	-1.6806
GRAMD1B	7.82177e-09	-1.35984	-0.843902	-1.87577	3.28738e-07	TRUE	TRUE	3.77956	5.50434	-1.72478
AP000311.1	8.28628e-09	-1.65167	-1.21348	-2.08987	3.4661e-07	TRUE	TRUE	1.15179	3.19849	-2.0467
SGIP1	8.41521e-09	0.562101	0.731167	0.393035	3.50343e-07	TRUE	TRUE	7.88926	7.85977	0.0294933
ACP6	8.5509e-09	-0.996654	-0.599672	-1.39364	3.5432e-07	TRUE	TRUE	2.70575	3.75285	-1.0471
PCDH9-AS2	8.97394e-09	-1.75659	-1.37735	-2.13582	3.70112e-07	TRUE	TRUE	1.50137	3.73486	-2.23349
HSPA4	9.03747e-09	2.11368	2.58337	1.64398	3.70999e-07	TRUE	TRUE	2.65798	1.67088	0.987104
SORBS1	1.0141e-08	0.702927	0.78826	0.617594	4.14371e-07	TRUE	TRUE	11.2458	10.8596	0.386234
PPP1R3C	1.02115e-08	-1.07578	-0.788026	-1.36353	4.1533e-07	TRUE	TRUE	1.89408	2.70546	-0.811379
EGF	1.08021e-08	2.46872	3.26323	1.67421	4.3534e-07	TRUE	TRUE	1.76131	0.612963	1.14835
F3	1.0763e-08	-1.95562	-1.4783	-2.43293	4.3534e-07	TRUE	TRUE	3.66431	5.75506	-2.09076
GFPT2	1.11384e-08	1.22556	1.61558	0.835531	4.46853e-07	TRUE	TRUE	2.37777	1.03723	1.34054
PKN2-AS1	1.18295e-08	-2.84644	-2.1716	-3.52128	4.72432e-07	TRUE	TRUE	1.17053	2.64427	-1.47375
CEP192	1.19361e-08	-1.21319	-0.782452	-1.64392	4.74541e-07	TRUE	TRUE	3.01348	4.8177	-1.80422
GNA14-AS1	1.20563e-08	-2.02397	-1.52983	-2.5181	4.77172e-07	TRUE	TRUE	0.924722	3.05782	-2.1331
SUGT1	1.23402e-08	1.96152	2.37097	1.55207	4.86225e-07	TRUE	TRUE	3.2055	2.27493	0.930577
AL365259.1	1.31063e-08	-0.119914	8.20334	-8.44317	5.09589e-07	TRUE	TRUE	0.52531	0.739745	-0.214435
RASSF4	1.30338e-08	-1.43825	-1.03695	-1.83954	5.09589e-07	TRUE	TRUE	3.38409	5.07024	-1.68614
SMAD1	1.30663e-08	1.31494	1.65945	0.970433	5.09589e-07	TRUE	TRUE	4.76407	4.3163	0.447767
AHSA1	1.40467e-08	3.41122	5.20747	1.61498	5.43754e-07	TRUE	TRUE	1.82646	0.900566	0.925899
RHBDL3	1.41938e-08	-0.609802	-0.470051	-0.749553	5.44715e-07	TRUE	TRUE	1.37152	2.06657	-0.695046
TMEM241	1.41949e-08	-2.33705	-1.83564	-2.83845	5.44715e-07	TRUE	TRUE	1.56171	4.21926	-2.65755
AC007193.2	1.45085e-08	-0.300857	-0.220629	-0.381084	5.51383e-07	TRUE	TRUE	0.707866	1.70711	-0.99924
F11-AS1	1.44556e-08	-1.73527	-0.562448	-2.90809	5.51383e-07	TRUE	TRUE	3.38485	5.0911	-1.70625
PAMR1	1.45561e-08	-1.36544	-0.973202	-1.75767	5.51383e-07	TRUE	TRUE	5.42636	7.71998	-2.29362
AQP4-AS1	1.52963e-08	1.3578	1.65735	1.05825	5.76943e-07	TRUE	TRUE	6.28866	5.74229	0.546374
SLCO1C1	1.57573e-08	-0.791982	-0.459338	-1.12463	5.91806e-07	TRUE	TRUE	5.11246	7.3215	-2.20903
PRRX1	1.59843e-08	2.05583	2.51528	1.59638	5.97786e-07	TRUE	TRUE	4.07355	3.00688	1.06667
LIFR	1.61089e-08	-0.517472	-0.366144	-0.6688	5.99903e-07	TRUE	TRUE	7.9795	8.85769	-0.878187
PDS5A	1.65652e-08	1.25868	1.55899	0.958373	6.14303e-07	TRUE	TRUE	5.42435	4.69998	0.724378
BSG	1.69797e-08	-0.837832	-0.427464	-1.2482	6.24427e-07	TRUE	TRUE	3.95765	4.56409	-0.60644
PPFIA4	1.69517e-08	-0.0874214	7.4864	-7.66124	6.24427e-07	TRUE	TRUE	0.696216	0.926647	-0.230431
ANKDD1A	1.73891e-08	-1.27951	-0.839488	-1.71953	6.36832e-07	TRUE	TRUE	5.45078	5.98713	-0.536356
COPS9	1.81792e-08	3.26131	3.64767	2.87495	6.63014e-07	TRUE	TRUE	1.71735	1.2491	0.468252
MARCKS	1.84199e-08	1.99062	2.43591	1.54532	6.6903e-07	TRUE	TRUE	3.2064	2.29787	0.90853
AL512625.3	1.91525e-08	-0.39761	-0.295356	-0.499863	6.92788e-07	TRUE	TRUE	0.502954	1.21761	-0.714655
TM9SF3	1.92861e-08	-1.34976	-0.968855	-1.73066	6.94772e-07	TRUE	TRUE	2.37378	3.5655	-1.19172
HSPA4L	1.96363e-08	3.2969	4.23581	2.358	7.04514e-07	TRUE	TRUE	3.18553	2.09775	1.08778
DUSP18	2.0165e-08	1.28151	1.70026	0.862753	7.1773e-07	TRUE	TRUE	1.78372	0.869685	0.914037
SNX3	2.01673e-08	3.50714	4.17771	2.83656	7.1773e-07	TRUE	TRUE	3.41474	1.98686	1.42788
KANK1	2.08303e-08	0.487469	0.619165	0.355772	7.37008e-07	TRUE	TRUE	8.57428	8.39145	0.182833
MACROD2	2.09217e-08	-1.62325	-1.1193	-2.1272	7.37008e-07	TRUE	TRUE	6.40368	7.37817	-0.974487
NTRK3	2.09596e-08	-0.520163	-0.372782	-0.667545	7.37008e-07	TRUE	TRUE	7.65765	8.71125	-1.05361
AL590617.2	2.14227e-08	-0.817546	-0.592466	-1.04263	7.50304e-07	TRUE	TRUE	1.33406	2.03927	-0.705216
F8	2.17548e-08	-0.638699	-0.426893	-0.850505	7.58923e-07	TRUE	TRUE	0.733682	1.3232	-0.589519
CLU	2.241e-08	0.454623	2.40517	-1.49593	7.78702e-07	TRUE	TRUE	9.46165	8.74681	0.714848
BRWD3	2.28677e-08	-0.74525	-0.463715	-1.02678	7.91491e-07	TRUE	TRUE	1.95368	2.83513	-0.881452
B4GAT1	2.3076e-08	3.1731	3.63978	2.70642	7.95581e-07	TRUE	TRUE	1.03336	0.810425	0.22293
SDCBP	2.32308e-08	1.76883	2.46354	1.07412	7.97801e-07	TRUE	TRUE	1.59862	1.45037	0.148248
CCT4	2.42407e-08	2.78125	3.37355	2.18895	8.29259e-07	TRUE	TRUE	2.63589	1.56733	1.06856
HNRNPA2B1	2.47375e-08	-0.870711	-0.471767	-1.26965	8.39742e-07	TRUE	TRUE	5.348	6.34419	-0.99619
RORA-AS1	2.46535e-08	-1.50675	-1.13612	-1.87737	8.39742e-07	TRUE	TRUE	1.13985	2.83536	-1.69551
RORB	2.51046e-08	-0.727621	-0.394091	-1.06115	8.48939e-07	TRUE	TRUE	6.04068	7.39821	-1.35753
ZNF883	2.60685e-08	-0.396427	-0.267801	-0.525052	8.78171e-07	TRUE	TRUE	0.777385	1.35983	-0.582441
DECR1	2.66371e-08	-1.29641	-0.8004	-1.79243	8.93913e-07	TRUE	TRUE	2.97571	4.93768	-1.96197
HGF	2.7498e-08	1.26175	1.71039	0.813115	9.1931e-07	TRUE	TRUE	2.78128	2.57661	0.204667
C1orf122	2.7764e-08	-0.758064	-0.531205	-0.984922	9.24699e-07	TRUE	TRUE	1.09396	1.72198	-0.628023
TOB2	2.81911e-08	1.62247	1.99338	1.25155	9.3514e-07	TRUE	TRUE	4.44883	3.29796	1.15088
USP53	2.82894e-08	-1.04782	-0.639518	-1.45611	9.3514e-07	TRUE	TRUE	3.35117	4.38977	-1.0386
CPEB4	2.84057e-08	0.54669	0.703636	0.389744	9.3548e-07	TRUE	TRUE	8.17367	7.85024	0.323437
MICALL2	2.88571e-08	-0.952414	-0.681593	-1.22324	9.46812e-07	TRUE	TRUE	4.03804	4.33727	-0.299228
CFAP47	2.91167e-08	2.6338	3.11846	2.14914	9.51794e-07	TRUE	TRUE	2.60026	1.91161	0.688653
AASS	2.94692e-08	-1.81595	-0.745553	-2.88635	9.59759e-07	TRUE	TRUE	2.35761	4.54727	-2.18966
CGNL1	2.95901e-08	-0.845112	-0.467716	-1.22251	9.60081e-07	TRUE	TRUE	3.1657	4.95143	-1.78573
FRMD5	2.96966e-08	1.44529	2.20182	0.688765	9.60081e-07	TRUE	TRUE	5.32778	4.01325	1.31453
RBM14-RBM4	3.01764e-08	1.1926	1.58082	0.804376	9.72032e-07	TRUE	TRUE	2.07227	1.04139	1.03088
TMEM14C	3.08674e-08	1.45901	2.32539	0.592619	9.90676e-07	TRUE	TRUE	0.877652	0.744772	0.132879
SLC30A1	3.42414e-08	0.783839	1.08125	0.486424	1.09498e-06	TRUE	TRUE	2.12566	1.06455	1.0611
GADD45B	3.45508e-08	-0.514306	-0.345942	-0.682671	1.10089e-06	TRUE	TRUE	0.525204	1.34231	-0.817108
AC023421.2	3.51613e-08	-0.514545	-0.376426	-0.652663	1.11113e-06	TRUE	TRUE	0.310181	1.05712	-0.746934
AL365273.2	3.50625e-08	-1.19737	-0.854842	-1.5399	1.11113e-06	TRUE	TRUE	1.57328	3.19425	-1.62097
ATP1B2	3.52501e-08	-0.976076	-0.606321	-1.34583	1.11113e-06	TRUE	TRUE	5.91527	6.87247	-0.9572
ATP5F1E	3.57252e-08	4.30542	5.02441	3.58643	1.11812e-06	TRUE	TRUE	2.01998	0.741516	1.27847
PLCH1	3.5686e-08	1.4626	1.88145	1.04375	1.11812e-06	TRUE	TRUE	4.85209	3.6265	1.2256
NSUN2	3.77893e-08	-0.81645	-0.611597	-1.0213	1.17854e-06	TRUE	TRUE	0.9656	1.80685	-0.841252
AC093879.1	3.9128e-08	-0.910136	-0.696925	-1.12335	1.21482e-06	TRUE	TRUE	0.695501	1.90771	-1.2122
SLC7A5	3.92276e-08	0.884981	1.20757	0.562387	1.21482e-06	TRUE	TRUE	1.95341	0.807344	1.14607
UBA6-AS1	3.94373e-08	1.83007	2.25904	1.40111	1.21704e-06	TRUE	TRUE	5.52287	4.37301	1.14986
PCTP	4.05113e-08	-0.611266	-0.472442	-0.750091	1.24583e-06	TRUE	TRUE	0.922866	1.86606	-0.943192
PNRC2	4.10273e-08	1.0092	1.60414	0.414259	1.25732e-06	TRUE	TRUE	0.790926	0.676856	0.11407
HLA-C	4.17121e-08	-0.306654	-0.204355	-0.408953	1.27388e-06	TRUE	TRUE	0.580956	1.33371	-0.752753
ARHGAP42	4.29368e-08	1.03457	1.35997	0.709177	1.30676e-06	TRUE	TRUE	5.59444	5.36683	0.227617
SOX9	4.38595e-08	1.03997	1.33407	0.745856	1.33025e-06	TRUE	TRUE	5.52226	4.93029	0.591967
PEA15	4.43429e-08	2.12844	2.70012	1.55677	1.34031e-06	TRUE	TRUE	2.55883	1.44139	1.11744
PACS1	4.49015e-08	0.997513	1.27524	0.719783	1.35256e-06	TRUE	TRUE	6.90913	6.24834	0.660785
ARMCX4	4.53588e-08	-1.35164	-0.926827	-1.77644	1.35955e-06	TRUE	TRUE	2.80502	4.06728	-1.26227
MAP2	4.54415e-08	2.88877	5.00415	0.773391	1.35955e-06	TRUE	TRUE	5.1249	3.20903	1.91588
IDI1	4.72096e-08	-0.763575	-0.450293	-1.07686	1.39911e-06	TRUE	TRUE	1.19721	2.19339	-0.996179
RFTN1	4.72394e-08	2.703	3.31614	2.08986	1.39911e-06	TRUE	TRUE	1.56962	1.51633	0.0532925
VCAN	4.72229e-08	1.80669	2.2753	1.33808	1.39911e-06	TRUE	TRUE	4.8737	2.88919	1.98452
HSPB1	4.74449e-08	5.02568	6.0427	4.00866	1.4005e-06	TRUE	TRUE	6.15108	2.19621	3.95487
BICC1	4.97531e-08	-1.22841	-0.808631	-1.64818	1.46374e-06	TRUE	TRUE	3.06501	4.70618	-1.64118
RPLP1	5.21099e-08	2.02138	2.81764	1.22512	1.52798e-06	TRUE	TRUE	1.22945	0.84219	0.387262
GCC2	5.25405e-08	-1.10808	-0.674636	-1.54153	1.53173e-06	TRUE	TRUE	2.6319	4.28407	-1.65217
MT-ATP6	5.27583e-08	1.89735	2.27424	1.52046	1.53173e-06	TRUE	TRUE	6.37836	2.40764	3.97072
PAPOLA	5.26495e-08	1.27883	1.64264	0.915029	1.53173e-06	TRUE	TRUE	4.15101	3.77591	0.375102
ATP6AP1L	5.30059e-08	-1.27538	-0.924317	-1.62644	1.53387e-06	TRUE	TRUE	2.77764	4.26551	-1.48787
GADD45A	5.32493e-08	-2.04961	-1.7687	-2.33053	1.53588e-06	TRUE	TRUE	0.31274	1.33781	-1.02507
CAMK2N1	5.53076e-08	0.272112	0.823157	-0.278932	1.59005e-06	TRUE	TRUE	2.41283	0.379171	2.03366
SON	5.56019e-08	-0.868215	-0.501894	-1.23454	1.59332e-06	TRUE	TRUE	5.67328	6.72701	-1.05373
NCEH1	5.92785e-08	-0.570671	-0.336777	-0.804564	1.68772e-06	TRUE	TRUE	1.71507	2.25274	-0.537675
PHF3	5.92006e-08	-0.933861	-0.515763	-1.35196	1.68772e-06	TRUE	TRUE	3.83141	4.87857	-1.04715
AC051619.5	6.09093e-08	-1.87119	-1.44286	-2.29952	1.72857e-06	TRUE	TRUE	0.174211	2.03485	-1.86064
AL590867.1	6.24051e-08	-1.02695	-0.842472	-1.21142	1.76534e-06	TRUE	TRUE	0.512675	1.41952	-0.906847
WDR37	6.48835e-08	-1.13507	-0.718285	-1.55185	1.82959e-06	TRUE	TRUE	2.79123	3.97374	-1.18251
LHFPL6	6.98318e-08	0.51174	0.671288	0.352193	1.96285e-06	TRUE	TRUE	7.43946	7.65257	-0.213113
SLC4A8	7.26157e-08	-0.435013	-0.318933	-0.551092	2.03462e-06	TRUE	TRUE	1.09359	1.37218	-0.278587
S100B	7.28768e-08	-1.40998	-0.98016	-1.8398	2.03548e-06	TRUE	TRUE	2.11197	3.15485	-1.04288
TESK2	7.32388e-08	1.08275	1.54371	0.621795	2.03914e-06	TRUE	TRUE	4.63372	3.73859	0.895131
CD47	7.56461e-08	-1.59812	-0.666066	-2.53016	2.09131e-06	TRUE	TRUE	2.83557	5.35714	-2.52156
ENTPD1	7.58236e-08	-1.74652	-1.30958	-2.18346	2.09131e-06	TRUE	TRUE	1.78808	3.79113	-2.00304
STK24	7.56646e-08	-0.910703	-0.369663	-1.45174	2.09131e-06	TRUE	TRUE	2.68606	3.79378	-1.10771
AK3	7.7547e-08	0.92549	1.1747	0.676281	2.13218e-06	TRUE	TRUE	5.6153	5.00799	0.607306
DNAJB2	7.90579e-08	1.5619	1.95359	1.1702	2.16697e-06	TRUE	TRUE	3.73762	1.84247	1.89514
GRAMD1C	8.07629e-08	-0.679536	-0.33104	-1.02803	2.20685e-06	TRUE	TRUE	5.07273	6.5331	-1.46037
CFAP54	8.15403e-08	1.65278	2.15589	1.14966	2.21717e-06	TRUE	TRUE	2.72712	2.16603	0.561096
GADD45G	8.16427e-08	-0.398817	-0.240095	-0.557539	2.21717e-06	TRUE	TRUE	0.631279	1.21567	-0.584387
CNN3	8.30615e-08	0.633792	0.81151	0.456074	2.24705e-06	TRUE	TRUE	5.89678	6.02464	-0.127861
JMY	8.32522e-08	-1.08989	-0.72027	-1.45952	2.24705e-06	TRUE	TRUE	1.98179	2.9979	-1.01611
OSBPL3	8.51699e-08	0.944124	1.37208	0.516167	2.2918e-06	TRUE	TRUE	4.70891	3.9318	0.777103
SOD1	8.76438e-08	3.36921	3.8385	2.89993	2.34506e-06	TRUE	TRUE	1.67802	1.0518	0.626219
SSPN	8.76808e-08	-0.759106	-0.510152	-1.00806	2.34506e-06	TRUE	TRUE	2.44875	3.08134	-0.632587
DPP10	9.05533e-08	2.0938	2.74202	1.44559	2.41457e-06	TRUE	TRUE	9.71849	7.4672	2.25129
PDE6D	9.16298e-08	1.29658	1.70454	0.888627	2.43592e-06	TRUE	TRUE	2.34301	1.64829	0.694725
OTUD7A	9.24563e-08	-0.872574	-0.526394	-1.21875	2.45051e-06	TRUE	TRUE	5.72262	7.22798	-1.50536
BRINP2	9.41772e-08	-1.14877	-0.790729	-1.50682	2.48865e-06	TRUE	TRUE	2.89559	4.11336	-1.21776
TSPAN7	9.4895e-08	-1.20817	-0.399425	-2.01691	2.50013e-06	TRUE	TRUE	1.45564	2.31032	-0.854685
SRSF7	1.0061e-07	-1.02966	-0.672222	-1.3871	2.64281e-06	TRUE	TRUE	0.99092	2.20307	-1.21215
LINC00982	1.01579e-07	-1.35011	-0.993222	-1.707	2.65247e-06	TRUE	TRUE	2.72017	3.79277	-1.0726
TMEM44-AS1	1.01543e-07	-0.618708	-0.458972	-0.778444	2.65247e-06	TRUE	TRUE	0.32081	0.844281	-0.523471
LRIG1	1.0245e-07	-0.864007	-0.659435	-1.06858	2.66732e-06	TRUE	TRUE	7.64071	9.10897	-1.46826
GPR137	1.04178e-07	0.337362	0.538145	0.13658	2.70434e-06	TRUE	TRUE	1.27858	0.749343	0.529241
PIAS4	1.06854e-07	1.12976	1.49802	0.761505	2.76567e-06	TRUE	TRUE	2.15906	1.15186	1.00721
ACTN2	1.08362e-07	-0.825454	-0.583534	-1.06737	2.79319e-06	TRUE	TRUE	1.10088	1.39229	-0.29141
PLP1	1.0855e-07	-0.402321	-0.292955	-0.511687	2.79319e-06	TRUE	TRUE	1.40412	0.69663	0.707495
SPRED1	1.09073e-07	-0.673515	-0.285629	-1.0614	2.79849e-06	TRUE	TRUE	4.91735	6.29058	-1.37322
SLC48A1	1.09615e-07	-0.805869	-0.500676	-1.11106	2.80424e-06	TRUE	TRUE	2.15685	2.96963	-0.812786
MKNK2	1.11881e-07	1.9313	2.38315	1.47946	2.8457e-06	TRUE	TRUE	2.70686	1.30157	1.40529
OTUB1	1.11741e-07	1.80436	2.57991	1.02881	2.8457e-06	TRUE	TRUE	1.19387	0.851165	0.342703
CTDSPL	1.13714e-07	0.725475	0.940135	0.510814	2.88402e-06	TRUE	TRUE	8.09762	7.41261	0.685006
ZBTB46	1.1566e-07	1.33126	1.75717	0.905349	2.92497e-06	TRUE	TRUE	2.27544	1.5838	0.69164
FHOD3	1.18146e-07	1.23807	1.55375	0.922388	2.97081e-06	TRUE	TRUE	5.60081	5.16307	0.437736
RFLNA	1.18069e-07	-0.93268	-0.723855	-1.1415	2.97081e-06	TRUE	TRUE	0.869823	1.54368	-0.673855
PDE4B	1.18611e-07	0.342066	0.451344	0.232788	2.97403e-06	TRUE	TRUE	8.71194	8.89616	-0.184218
FGFR2	1.23517e-07	-1.33851	-0.995363	-1.68165	3.08826e-06	TRUE	TRUE	5.45895	7.67056	-2.2116
LINC00499	1.27741e-07	3.05799	4.21767	1.89831	3.18488e-06	TRUE	TRUE	8.30021	6.83816	1.46205
FADS1	1.28112e-07	-1.42471	-1.09376	-1.75567	3.18512e-06	TRUE	TRUE	1.79795	3.02406	-1.2261
TNS2	1.29637e-07	-1.38143	-1.01165	-1.75121	3.21398e-06	TRUE	TRUE	1.59453	2.51679	-0.92226
MATN2	1.30295e-07	1.29427	1.77954	0.809002	3.22126e-06	TRUE	TRUE	2.63563	1.01358	1.62205
MYO9B	1.33912e-07	0.931871	1.28759	0.576154	3.30142e-06	TRUE	TRUE	3.07001	1.84762	1.22238
TOLLIP	1.3652e-07	0.4497	0.748844	0.150555	3.35633e-06	TRUE	TRUE	1.17685	0.540713	0.636139
ACTN4	1.41934e-07	1.52706	1.90204	1.15208	3.47975e-06	TRUE	TRUE	3.42249	2.70387	0.718623
PSMA7	1.4334e-07	2.51238	3.75167	1.27309	3.5045e-06	TRUE	TRUE	1.19266	0.732666	0.45999
HIF1A	1.44274e-07	-1.04114	-0.633646	-1.44864	3.51758e-06	TRUE	TRUE	4.41423	5.91008	-1.49585
RBM6	1.44764e-07	0.72505	0.968458	0.481642	3.5198e-06	TRUE	TRUE	7.07881	6.60906	0.469756
RPL11	1.45411e-07	1.75972	2.49277	1.02667	3.52583e-06	TRUE	TRUE	1.41281	1.17827	0.23454
AF123462.1	1.48453e-07	-1.22903	-0.988445	-1.46962	3.58972e-06	TRUE	TRUE	0.565279	1.85526	-1.28998
ID2	1.49049e-07	-0.399183	-0.124791	-0.673574	3.59428e-06	TRUE	TRUE	3.38151	3.51762	-0.136113
PIPOX	1.50545e-07	-0.859278	-0.656794	-1.06176	3.62047e-06	TRUE	TRUE	1.07608	1.84222	-0.766138
PRKCA-AS1	1.53365e-07	-1.18866	-0.832031	-1.5453	3.67826e-06	TRUE	TRUE	1.12892	2.34294	-1.21402
AC104827.1	1.55681e-07	-0.86155	-0.614146	-1.10896	3.72368e-06	TRUE	TRUE	0.75197	1.82637	-1.0744
UBAC2	1.56252e-07	-1.0216	-0.571161	-1.47203	3.72724e-06	TRUE	TRUE	3.62827	5.2597	-1.63143
PDE3B	1.58686e-07	-1.06528	-0.637958	-1.4926	3.7751e-06	TRUE	TRUE	4.66556	6.1082	-1.44264
GOLGA8B	1.5918e-07	-2.139	-1.32796	-2.95004	3.77667e-06	TRUE	TRUE	2.1795	3.77411	-1.59462
AC017101.1	1.61347e-07	-0.74145	-0.535707	-0.947192	3.81006e-06	TRUE	TRUE	0.333416	1.09379	-0.760374
ASPH	1.61451e-07	-0.456601	-0.35822	-0.554982	3.81006e-06	TRUE	TRUE	8.03634	9.05759	-1.02125
PSMD4	1.63629e-07	1.81912	2.49617	1.14207	3.85116e-06	TRUE	TRUE	1.52597	1.02317	0.502799
DCLK2	1.66395e-07	0.521398	0.664636	0.378161	3.90586e-06	TRUE	TRUE	9.04146	8.58613	0.455322
AC016716.2	1.69714e-07	-0.277544	-0.187016	-0.368073	3.94975e-06	TRUE	TRUE	0.424166	0.738407	-0.314241
AMZ1	1.71165e-07	-0.69744	-0.546863	-0.848016	3.94975e-06	TRUE	TRUE	0.808998	1.84702	-1.03803
CTNND2	1.7008e-07	0.263437	25.5721	-25.0452	3.94975e-06	TRUE	TRUE	11.9634	11.6246	0.338792
ENAH	1.69229e-07	1.18412	1.57623	0.792007	3.94975e-06	TRUE	TRUE	5.05649	4.56235	0.494141
GLIS3	1.71398e-07	0.428725	0.534606	0.322844	3.94975e-06	TRUE	TRUE	10.4161	9.88826	0.52781
PRKG1	1.69312e-07	1.16016	1.45777	0.862554	3.94975e-06	TRUE	TRUE	10.5111	8.91526	1.59581
SMURF2	1.71088e-07	-0.954733	-0.458131	-1.45134	3.94975e-06	TRUE	TRUE	3.71195	5.33005	-1.61809
ZNF248	1.76098e-07	-1.36054	-0.951464	-1.76961	4.0475e-06	TRUE	TRUE	3.57975	4.73988	-1.16013
LASP1	1.76875e-07	0.885155	1.20569	0.564615	4.05481e-06	TRUE	TRUE	2.56034	1.38402	1.17632
NSA2	1.77845e-07	2.2989	3.59136	1.00644	4.06647e-06	TRUE	TRUE	1.10703	0.730546	0.376483
FKBP10	1.78557e-07	-0.791448	-0.545006	-1.03789	4.0722e-06	TRUE	TRUE	1.83215	2.51672	-0.684568
FBXO21	1.82439e-07	-1.1892	-0.54061	-1.83778	4.15002e-06	TRUE	TRUE	2.42949	3.89009	-1.4606
MAOA	1.89275e-07	-1.10952	-0.704776	-1.51426	4.29445e-06	TRUE	TRUE	1.49269	3.08626	-1.59357
IZUMO4	2.00014e-07	-1.02061	-0.748678	-1.29254	4.52647e-06	TRUE	TRUE	1.15805	1.90144	-0.743398
PDGFC	2.00536e-07	-0.814706	-0.388706	-1.24071	4.52667e-06	TRUE	TRUE	3.43906	4.56686	-1.1278
RBFOX2	2.03879e-07	-0.380016	-0.226266	-0.533765	4.58742e-06	TRUE	TRUE	6.04275	7.67865	-1.6359
TMTC1	2.04267e-07	1.45271	1.864	1.04143	4.58742e-06	TRUE	TRUE	5.12164	3.80606	1.31558
PHACTR3	2.05276e-07	-0.560603	-0.382218	-0.738989	4.59229e-06	TRUE	TRUE	7.36988	8.60095	-1.23107
PRKD1	2.06044e-07	1.02324	1.27014	0.776339	4.59229e-06	TRUE	TRUE	8.10179	7.40932	0.692467
ZFAND5	2.05613e-07	-0.866809	-0.477572	-1.25605	4.59229e-06	TRUE	TRUE	3.47976	4.48908	-1.00932
FANCM	2.07345e-07	-0.171036	7.49399	-7.83606	4.60964e-06	TRUE	TRUE	0.427545	0.79312	-0.365575
RAB11FIP4	2.1247e-07	-0.529908	-0.381736	-0.67808	4.71171e-06	TRUE	TRUE	1.2676	1.73845	-0.470855
TMBIM1	2.15729e-07	-1.18638	-0.670677	-1.70208	4.77199e-06	TRUE	TRUE	1.75641	3.14897	-1.39257
IDH2	2.22499e-07	-1.21648	-0.653951	-1.77901	4.90215e-06	TRUE	TRUE	2.65029	3.80171	-1.15142
PTCHD1-AS	2.22724e-07	1.28248	1.63794	0.927016	4.90215e-06	TRUE	TRUE	7.2375	6.67848	0.559017
LTBP1	2.25807e-07	1.2869	1.71427	0.859534	4.95764e-06	TRUE	TRUE	4.74994	3.87189	0.878051
AKAP6	2.27722e-07	1.60701	2.27335	0.940678	4.98479e-06	TRUE	TRUE	4.71422	4.08132	0.632896
DUSP3	2.28173e-07	1.59068	2.5549	0.626454	4.98479e-06	TRUE	TRUE	1.24498	0.560794	0.684181
GRAMD2B	2.32092e-07	0.455166	0.60783	0.302503	5.05789e-06	TRUE	TRUE	8.85018	8.35314	0.497036
NRXN2	2.34618e-07	1.24036	1.64652	0.834205	5.09989e-06	TRUE	TRUE	2.07901	1.17915	0.899865
PPP2CB	2.35175e-07	1.37624	1.76897	0.983516	5.09989e-06	TRUE	TRUE	4.99199	4.19333	0.798659
P2RX7	2.37065e-07	1.19359	1.59874	0.788431	5.12828e-06	TRUE	TRUE	2.17626	1.29616	0.880099
AC138627.1	2.38252e-07	-2.34355	-1.82174	-2.86537	5.14135e-06	TRUE	TRUE	2.63938	4.77305	-2.13367
KLF9	2.44399e-07	-1.20457	-0.926885	-1.48225	5.26113e-06	TRUE	TRUE	1.60952	3.09665	-1.48714
PLOD1	2.55486e-07	0.921015	1.28182	0.560207	5.47311e-06	TRUE	TRUE	1.5728	0.589339	0.983464
SYCP2L	2.55375e-07	-0.300346	-0.212276	-0.388417	5.47311e-06	TRUE	TRUE	0.831272	1.36416	-0.532885
SH3PXD2B	2.59815e-07	1.47266	1.83402	1.11129	5.55238e-06	TRUE	TRUE	6.60379	5.46312	1.14067
AKAP17A	2.63779e-07	-0.332669	-0.232951	-0.432387	5.62347e-06	TRUE	TRUE	0.742899	1.05725	-0.314355
MSMO1	2.65414e-07	-1.20181	-0.810192	-1.59343	5.64468e-06	TRUE	TRUE	1.18995	2.48757	-1.29762
CDC37	2.68838e-07	-0.902434	-0.661418	-1.14345	5.70376e-06	TRUE	TRUE	1.63436	2.34922	-0.714862
SLC18B1	2.72501e-07	-0.762769	-0.349793	-1.17575	5.76761e-06	TRUE	TRUE	4.19371	4.81435	-0.62064
AC096711.2	2.75592e-07	1.47666	1.90137	1.05196	5.81908e-06	TRUE	TRUE	2.91074	2.07549	0.835249
E2F3	2.81963e-07	-1.0663	-0.748752	-1.38386	5.9394e-06	TRUE	TRUE	2.17859	3.25622	-1.07763
NDUFAF4	2.86769e-07	2.54397	3.80486	1.28307	6.01193e-06	TRUE	TRUE	0.789527	0.633617	0.15591
ZNF219	2.86442e-07	0.275305	0.438159	0.112452	6.01193e-06	TRUE	TRUE	1.32644	0.556367	0.770078
FBXO7	2.90655e-07	-0.928494	-0.447189	-1.4098	6.07897e-06	TRUE	TRUE	1.3995	2.43735	-1.03785
NPEPL1	2.98973e-07	-0.67594	-0.504574	-0.847305	6.23814e-06	TRUE	TRUE	0.85484	1.41327	-0.558429
CAPN10	3.06744e-07	-0.474435	-0.292354	-0.656517	6.38519e-06	TRUE	TRUE	0.836346	1.12735	-0.291005
CEP112	3.10564e-07	0.393769	0.648609	0.138929	6.44951e-06	TRUE	TRUE	4.88931	5.34905	-0.459741
C2orf72	3.15323e-07	-0.490236	-0.294727	-0.685745	6.5146e-06	TRUE	TRUE	4.23455	4.36371	-0.129163
HACD3	3.15913e-07	-0.556781	-0.145495	-0.968067	6.5146e-06	TRUE	TRUE	4.04777	4.78107	-0.733306
PCDH10	3.15302e-07	-0.871755	-0.562528	-1.18098	6.5146e-06	TRUE	TRUE	2.04303	3.09332	-1.05028
TIMP3	3.16995e-07	-0.864273	-0.474206	-1.25434	6.52167e-06	TRUE	TRUE	4.27465	4.66792	-0.393278
GSTM3	3.19318e-07	-0.790172	-0.553031	-1.02731	6.5542e-06	TRUE	TRUE	1.03909	1.72048	-0.681383
MIAT	3.20435e-07	-0.579741	-0.351552	-0.807931	6.56185e-06	TRUE	TRUE	1.77022	2.46483	-0.694609
PPID	3.24897e-07	1.59976	2.20402	0.995506	6.63783e-06	TRUE	TRUE	1.39833	0.909691	0.488639
SLC16A9	3.26391e-07	0.79297	1.18578	0.400161	6.65294e-06	TRUE	TRUE	4.66112	4.77773	-0.116607
COPS7B	3.27185e-07	-0.825264	-0.543619	-1.10691	6.65377e-06	TRUE	TRUE	1.29365	2.14582	-0.85217
GJB6	3.29978e-07	-0.992833	-0.659839	-1.32583	6.69515e-06	TRUE	TRUE	1.81779	2.83072	-1.01292
TRA2A	3.44365e-07	0.603342	0.809129	0.397554	6.97103e-06	TRUE	TRUE	5.67073	5.82162	-0.150883
NR3C2	3.47031e-07	-0.34529	-0.183504	-0.507077	7.00892e-06	TRUE	TRUE	6.61395	7.66104	-1.04709
RANBP9	3.50223e-07	-0.728886	-0.338368	-1.1194	7.05723e-06	TRUE	TRUE	3.17482	4.90585	-1.73103
AC013643.2	3.52178e-07	-1.08827	-0.696175	-1.48036	7.08046e-06	TRUE	TRUE	1.24706	2.24111	-0.994054
NKTR	3.53012e-07	-0.585425	-0.309754	-0.861096	7.08111e-06	TRUE	TRUE	5.3964	6.83114	-1.43474
AC016723.1	3.5388e-07	-0.536756	-0.365	-0.708512	7.08241e-06	TRUE	TRUE	0.347683	1.21505	-0.867362
AHI1	3.63629e-07	-0.576573	-0.284227	-0.868918	7.24467e-06	TRUE	TRUE	6.16614	7.18854	-1.02241
RNF182	3.63151e-07	-0.794209	-0.423555	-1.16486	7.24467e-06	TRUE	TRUE	2.94325	4.28629	-1.34304
LMNTD1	3.65404e-07	1.23536	1.69479	0.775926	7.26364e-06	TRUE	TRUE	3.44417	1.77212	1.67206
NUDT3	3.6697e-07	1.84756	2.23936	1.45576	7.27837e-06	TRUE	TRUE	3.85544	2.91229	0.943151
ENTPD1-AS1	3.68481e-07	-0.91005	-0.491782	-1.32832	7.29195e-06	TRUE	TRUE	5.16152	6.69073	-1.52922
EZR	3.69352e-07	1.52786	1.96447	1.09125	7.29285e-06	TRUE	TRUE	6.19442	4.43008	1.76434
MTMR4	3.72058e-07	-0.51297	-0.308907	-0.717033	7.32988e-06	TRUE	TRUE	1.41434	1.90867	-0.494331
ZNF682	3.73214e-07	-1.1011	-0.889082	-1.31311	7.33627e-06	TRUE	TRUE	0.692954	1.3494	-0.656443
C11orf80	3.87778e-07	1.175	1.57093	0.779058	7.60561e-06	TRUE	TRUE	1.91415	1.03598	0.878176
ATL1	4.03816e-07	1.77235	2.3169	1.2278	7.90261e-06	TRUE	TRUE	2.34945	2.22369	0.125764
DUBR	4.12273e-07	1.68992	2.15382	1.22603	8.05027e-06	TRUE	TRUE	2.47255	1.65523	0.817314
PLCE1	4.14584e-07	2.59707	2.99944	2.19469	8.07752e-06	TRUE	TRUE	4.52621	3.06767	1.45854
UNC79	4.23755e-07	-1.65564	-1.23452	-2.07677	8.23803e-06	TRUE	TRUE	2.80418	4.59953	-1.79535
MTMR10	4.47917e-07	-1.15251	-0.769652	-1.53537	8.68861e-06	TRUE	TRUE	3.37737	4.76998	-1.39261
FAM81A	4.49254e-07	-0.417478	-0.317657	-0.517298	8.69544e-06	TRUE	TRUE	0.860006	0.9082	-0.0481931
AC068888.1	4.54124e-07	-1.59448	-1.28201	-1.90694	8.77046e-06	TRUE	TRUE	0.987397	2.06798	-1.08058
NUFIP2	4.66258e-07	1.24624	1.58933	0.903149	8.98515e-06	TRUE	TRUE	4.66459	4.34945	0.315148
C3orf62	4.81479e-07	0.463565	0.723841	0.20329	9.22242e-06	TRUE	TRUE	1.18432	0.709015	0.47531
MINK1	4.81706e-07	-0.851806	-0.442241	-1.26137	9.22242e-06	TRUE	TRUE	3.45216	4.58113	-1.12897
PLIN5	4.79936e-07	-0.580731	0.0118688	-1.17333	9.22242e-06	TRUE	TRUE	2.37308	2.68565	-0.312576
NAA16	4.86895e-07	1.34754	1.75644	0.938634	9.30159e-06	TRUE	TRUE	3.1357	2.52749	0.608211
FAM196A	4.90381e-07	-0.883373	-0.626659	-1.14009	9.3299e-06	TRUE	TRUE	0.534551	1.49387	-0.95932
SCML1	4.90491e-07	-1.22428	-0.782408	-1.66615	9.3299e-06	TRUE	TRUE	1.2674	3.0522	-1.7848
ASTN2	4.93121e-07	1.60127	2.12968	1.07285	9.35975e-06	TRUE	TRUE	8.81372	7.44474	1.36898
MPDZ	5.03939e-07	1.63792	2.0342	1.24164	9.54457e-06	TRUE	TRUE	5.6092	4.77439	0.83481
CLYBL	5.08e-07	-1.29061	-0.830474	-1.75074	9.60087e-06	TRUE	TRUE	3.37834	5.26062	-1.88229
MCRIP1	5.22547e-07	0.944026	1.36014	0.52791	9.8547e-06	TRUE	TRUE	1.63788	0.876241	0.761636
AL591885.1	5.31919e-07	-1.09123	-0.881625	-1.30084	1.00101e-05	TRUE	TRUE	0.308618	1.04469	-0.736069
GNG12-AS1	5.34687e-07	-1.52615	-1.06056	-1.99175	1.00407e-05	TRUE	TRUE	1.66336	3.49525	-1.83189
SMIM29	5.37646e-07	0.788046	1.42135	0.154743	1.00749e-05	TRUE	TRUE	0.791303	0.83546	-0.0441577
FBXL5	5.42285e-07	-0.564057	-0.152149	-0.975965	1.01188e-05	TRUE	TRUE	3.44235	4.5428	-1.10045
GABPB1-AS1	5.42285e-07	-1.11347	-0.709798	-1.51714	1.01188e-05	TRUE	TRUE	3.76558	4.91205	-1.14647
TPT1	5.52039e-07	3.50172	5.14744	1.856	1.02791e-05	TRUE	TRUE	2.51725	1.18327	1.33398
AL139260.1	5.53596e-07	1.91165	2.36658	1.45673	1.02864e-05	TRUE	TRUE	5.36119	3.81188	1.54931
HEATR5A	5.56922e-07	1.52242	1.94444	1.10039	1.03265e-05	TRUE	TRUE	2.71095	1.89415	0.816806
KLF12	5.65269e-07	-0.728196	-0.351098	-1.10529	1.04593e-05	TRUE	TRUE	5.36855	6.70254	-1.33399
TUBA1A	5.69791e-07	3.59162	3.99408	3.18915	1.05209e-05	TRUE	TRUE	2.32285	1.67225	0.650607
AC096677.1	5.7905e-07	0.815764	1.16563	0.465894	1.06632e-05	TRUE	TRUE	1.39432	0.829313	0.565011
RHBDD2	5.79916e-07	1.68954	2.35992	1.01915	1.06632e-05	TRUE	TRUE	1.5845	0.958821	0.625682
ACTB	5.96736e-07	4.30045	5.78129	2.81962	1.0944e-05	TRUE	TRUE	4.0291	1.64138	2.38772
ANO6	5.98907e-07	1.25881	1.64898	0.868632	1.0944e-05	TRUE	TRUE	4.2001	3.71151	0.488593
TRIM73	5.98732e-07	-0.258158	-0.162534	-0.353782	1.0944e-05	TRUE	TRUE	0.385825	0.731977	-0.346152
EXOSC6	6.30549e-07	1.73555	2.41687	1.05423	1.14747e-05	TRUE	TRUE	1.23396	0.795524	0.43844
PPP1R1B	6.30104e-07	-0.569802	-0.228893	-0.910711	1.14747e-05	TRUE	TRUE	3.02571	3.413	-0.387285
CTSL	6.44314e-07	-0.798134	-0.550184	-1.04608	1.1677e-05	TRUE	TRUE	0.672333	1.28671	-0.614373
MAP1B	6.44111e-07	0.465764	0.821676	0.109852	1.1677e-05	TRUE	TRUE	3.49775	0.327242	3.17051
FAM171B	6.47289e-07	-0.399552	-0.0650449	-0.734059	1.17069e-05	TRUE	TRUE	5.95058	6.84203	-0.891448
ERVMER61-1	6.49011e-07	-0.60635	-0.45642	-0.756279	1.1714e-05	TRUE	TRUE	0.400701	0.823337	-0.422637
KNOP1	6.62184e-07	1.16163	1.75905	0.564216	1.19031e-05	TRUE	TRUE	4.77546	2.74771	2.02775
PRDM16	6.61009e-07	-0.291103	0.0108823	-0.593089	1.19031e-05	TRUE	TRUE	7.11805	7.39921	-0.281162
TTLL11	6.70048e-07	1.19877	1.65756	0.739986	1.202e-05	TRUE	TRUE	1.92239	1.42247	0.499927
WNK2	6.80151e-07	1.61032	2.03484	1.18581	1.21765e-05	TRUE	TRUE	4.69466	2.97898	1.71568
JUN	6.82254e-07	-0.30033	0.0574788	-0.658139	1.21894e-05	TRUE	TRUE	2.27283	2.46811	-0.195278
ARL4C	6.91742e-07	-0.562827	-0.394884	-0.730769	1.22735e-05	TRUE	TRUE	0.671626	1.19856	-0.526933
BAALC-AS1	6.91187e-07	-1.41812	-0.912985	-1.92325	1.22735e-05	TRUE	TRUE	1.67717	4.21256	-2.53539
HIP1	6.90617e-07	0.938438	1.35307	0.523805	1.22735e-05	TRUE	TRUE	3.75208	2.80928	0.942805
RAVER2	6.92522e-07	1.19697	1.5985	0.795446	1.22735e-05	TRUE	TRUE	4.29568	3.83639	0.459291
DMD	7.04647e-07	0.868318	1.24508	0.49155	1.24634e-05	TRUE	TRUE	5.41927	5.42108	-0.001804
CALN1	7.13927e-07	-1.43096	-0.936829	-1.9251	1.26022e-05	TRUE	TRUE	1.66544	4.16024	-2.4948
BBS7	7.35963e-07	-0.777781	-0.517336	-1.03823	1.29653e-05	TRUE	TRUE	0.635158	1.2982	-0.663046
AC104389.4	7.50047e-07	2.53298	3.12081	1.94516	1.3175e-05	TRUE	TRUE	2.16897	1.34697	0.822
FAM135B	7.50851e-07	1.75909	2.20778	1.3104	1.3175e-05	TRUE	TRUE	4.62984	3.47156	1.15829
PIK3IP1	7.55378e-07	-2.44292	-1.25189	-3.63394	1.32281e-05	TRUE	TRUE	1.05014	2.73578	-1.68564
PTK2B	7.6291e-07	-1.39014	-1.07812	-1.70216	1.33336e-05	TRUE	TRUE	1.57489	2.04025	-0.465362
AL078459.1	7.6559e-07	-0.834046	-0.525203	-1.14289	1.33539e-05	TRUE	TRUE	1.28379	2.23231	-0.948517
CA12	7.90495e-07	-0.911343	-0.476663	-1.34602	1.37612e-05	TRUE	TRUE	0.564878	1.33078	-0.765897
AL117339.5	7.961e-07	-1.48294	-1.20215	-1.76372	1.38315e-05	TRUE	TRUE	1.55967	2.63518	-1.07551
MON2	8.00379e-07	-1.01579	-0.630889	-1.40069	1.38785e-05	TRUE	TRUE	4.57004	6.19757	-1.62753
OAF	8.06638e-07	-0.737565	-0.394901	-1.08023	1.39596e-05	TRUE	TRUE	2.94846	3.79603	-0.847565
NBPF26	8.23219e-07	-0.547179	0.243044	-1.3374	1.42187e-05	TRUE	TRUE	3.07592	3.23811	-0.162186
SPPL2B	8.3429e-07	-1.12287	-0.757238	-1.48851	1.43817e-05	TRUE	TRUE	2.8318	3.43974	-0.607939
FGFR1	8.36002e-07	0.983984	1.30467	0.663293	1.43832e-05	TRUE	TRUE	5.03437	4.35165	0.68272
GALNT18	8.38906e-07	0.822333	1.05314	0.591526	1.4405e-05	TRUE	TRUE	6.51328	6.2293	0.283981
DAAM1	8.4881e-07	0.545371	0.721725	0.369017	1.45468e-05	TRUE	TRUE	7.15696	6.95961	0.197341
CHKA	8.63819e-07	-0.826781	-0.395319	-1.25824	1.47753e-05	TRUE	TRUE	5.29408	6.4487	-1.15462
PITPNM2	8.84123e-07	1.3172	1.7211	0.913313	1.50934e-05	TRUE	TRUE	4.36921	3.37876	0.990447
DCT	8.99031e-07	-0.271999	17.4797	-18.0237	1.53182e-05	TRUE	TRUE	0.385804	0.773459	-0.387655
SEMA3D	9.09829e-07	0.732678	1.00434	0.461016	1.54723e-05	TRUE	TRUE	2.63794	1.07476	1.56318
ENPP5	9.14424e-07	-0.626764	-0.295371	-0.958157	1.55206e-05	TRUE	TRUE	1.19815	1.85161	-0.653458
ATP8A1	9.20715e-07	-0.764543	-0.396342	-1.13274	1.55974e-05	TRUE	TRUE	4.18773	5.96633	-1.7786
AP003025.2	9.24599e-07	-0.507206	-0.350794	-0.663618	1.56332e-05	TRUE	TRUE	0.722852	1.39122	-0.668365
HS6ST1	9.54257e-07	1.2121	1.61472	0.809469	1.60973e-05	TRUE	TRUE	3.77587	2.98094	0.794924
ID3	9.55697e-07	0.322047	0.55628	0.0878138	1.60973e-05	TRUE	TRUE	1.39821	0.836846	0.561365
GAS2	9.62502e-07	-0.485887	-0.335089	-0.636685	1.6181e-05	TRUE	TRUE	1.11198	1.77695	-0.664973
SH3RF1	9.70372e-07	-0.639291	-0.303165	-0.975417	1.62823e-05	TRUE	TRUE	4.76488	6.18397	-1.41909
PAAF1	9.79202e-07	-1.66773	-1.24898	-2.08647	1.63993e-05	TRUE	TRUE	1.98122	3.22519	-1.24397
CTSO	9.98409e-07	-0.648028	-0.487844	-0.808212	1.66893e-05	TRUE	TRUE	0.734513	1.0866	-0.352088
HMGB1	1.00434e-06	1.38812	1.81226	0.963985	1.67567e-05	TRUE	TRUE	7.45855	6.80489	0.653657
AC005237.1	1.03149e-06	-0.515385	-0.385928	-0.644842	1.71772e-05	TRUE	TRUE	0.644914	1.02242	-0.377505
GABRA2	1.03859e-06	-0.981505	-0.573314	-1.3897	1.71982e-05	TRUE	TRUE	5.49399	7.15234	-1.65835
PPM1A	1.03634e-06	-0.777029	-0.405177	-1.14888	1.71982e-05	TRUE	TRUE	2.05887	3.28994	-1.23107
PRKCSH	1.03733e-06	0.99961	1.38321	0.616006	1.71982e-05	TRUE	TRUE	1.85663	0.988396	0.868234
FMO5	1.06413e-06	-0.657842	-0.501399	-0.814286	1.75551e-05	TRUE	TRUE	0.565741	1.27175	-0.706006
STXBP5	1.06304e-06	-0.297162	-0.185467	-0.408857	1.75551e-05	TRUE	TRUE	7.53272	8.50737	-0.97465
QKI	1.07042e-06	0.334002	0.405033	0.262972	1.7626e-05	TRUE	TRUE	10.6856	10.4335	0.252102
ATP13A4	1.08402e-06	-0.460667	-0.138444	-0.782889	1.78167e-05	TRUE	TRUE	7.04554	7.95563	-0.910095
TCF7L1	1.09524e-06	1.38675	1.79463	0.978862	1.79676e-05	TRUE	TRUE	4.9218	4.00615	0.915652
ZNF292	1.11316e-06	-0.430937	-0.119813	-0.742061	1.82277e-05	TRUE	TRUE	5.92373	6.71049	-0.786768
C7orf61	1.13352e-06	0.525516	0.765736	0.285297	1.84925e-05	TRUE	TRUE	1.5262	0.578193	0.94801
DYNLRB1	1.1321e-06	3.21236	4.72766	1.69706	1.84925e-05	TRUE	TRUE	1.90431	1.15613	0.748175
CACNA1A	1.13897e-06	-1.03509	-0.805379	-1.2648	1.85129e-05	TRUE	TRUE	1.16981	2.21512	-1.04532
COL19A1	1.13714e-06	2.15506	2.89378	1.41635	1.85129e-05	TRUE	TRUE	5.08412	3.22505	1.85908
BCR	1.14307e-06	-0.968341	-0.527828	-1.40885	1.85454e-05	TRUE	TRUE	4.26353	5.60525	-1.34172
DCHS2	1.15851e-06	-0.849262	-0.54588	-1.15264	1.87614e-05	TRUE	TRUE	1.70923	2.55283	-0.843597
KIAA0319L	1.16259e-06	-0.927981	-0.237365	-1.6186	1.87931e-05	TRUE	TRUE	4.20783	5.45869	-1.25086
AL024498.2	1.17373e-06	-0.290773	-0.193357	-0.388189	1.89384e-05	TRUE	TRUE	0.909356	1.16829	-0.258935
UFL1	1.17607e-06	-0.953965	-0.567581	-1.34035	1.89415e-05	TRUE	TRUE	2.13021	3.44655	-1.31634
SPRYD7	1.19099e-06	1.46303	2.11342	0.812644	1.9147e-05	TRUE	TRUE	1.17757	0.794756	0.382811
ARHGAP24	1.20068e-06	-1.47542	-1.05563	-1.8952	1.91631e-05	TRUE	TRUE	5.51074	8.23083	-2.7201
PAXIP1-AS1	1.19985e-06	-0.316514	-0.213988	-0.41904	1.91631e-05	TRUE	TRUE	0.452086	0.719122	-0.267036
VIM	1.199e-06	1.69368	2.07959	1.30776	1.91631e-05	TRUE	TRUE	3.76229	2.86421	0.898076
ZBTB48	1.19479e-06	-0.266598	-0.108825	-0.424372	1.91631e-05	TRUE	TRUE	0.589513	0.787102	-0.197588
AL137145.1	1.21436e-06	-0.089742	4.01255	-4.19204	1.93465e-05	TRUE	TRUE	0.539467	0.70144	-0.161973
MAPK12	1.23747e-06	-0.2327	-0.116219	-0.349182	1.9679e-05	TRUE	TRUE	0.906909	0.943972	-0.0370623
RB1CC1	1.25114e-06	-0.835558	-0.259029	-1.41209	1.98607e-05	TRUE	TRUE	4.18179	5.21121	-1.02943
LINC02427	1.2655e-06	-1.37963	-1.12518	-1.63408	2.00526e-05	TRUE	TRUE	1.07428	2.11901	-1.04473
NPFFR1	1.26933e-06	-0.324074	-0.196279	-0.45187	2.00773e-05	TRUE	TRUE	0.824848	0.990208	-0.16536
AP1S2	1.28903e-06	1.06537	1.45912	0.671619	2.02799e-05	TRUE	TRUE	2.96987	1.75138	1.21849
GPR39	1.28856e-06	-0.528588	-0.363897	-0.693279	2.02799e-05	TRUE	TRUE	0.506994	1.3477	-0.840706
NOCT	1.28552e-06	-1.24195	-0.924505	-1.55939	2.02799e-05	TRUE	TRUE	0.424698	1.37685	-0.95215
PLCG1-AS1	1.30235e-06	-0.401629	-0.294007	-0.509251	2.0453e-05	TRUE	TRUE	0.790164	1.4729	-0.682735
DDX5	1.32536e-06	-1.31769	-0.818689	-1.81669	2.07773e-05	TRUE	TRUE	5.32985	6.4711	-1.14125
ATP5MG	1.35106e-06	2.8747	4.14336	1.60605	2.11427e-05	TRUE	TRUE	2.12672	1.59211	0.534606
NDUFV1	1.38307e-06	-0.903521	-0.538687	-1.26836	2.16052e-05	TRUE	TRUE	1.89594	2.98077	-1.08483
RANGAP1	1.39205e-06	1.96691	2.46921	1.46461	2.17071e-05	TRUE	TRUE	2.25193	0.929526	1.3224
SKI	1.40352e-06	1.15648	1.53908	0.773878	2.18473e-05	TRUE	TRUE	3.38856	2.39794	0.990619
MAP3K5	1.46271e-06	-0.227647	-0.132665	-0.322629	2.27286e-05	TRUE	TRUE	8.55864	9.03574	-0.4771
PMP22	1.52875e-06	-0.802246	-0.214947	-1.38954	2.3713e-05	TRUE	TRUE	3.30917	5.0454	-1.73623
TFRC	1.53554e-06	-0.9006	-0.334004	-1.4672	2.37766e-05	TRUE	TRUE	1.29834	2.52614	-1.2278
LRFN2	1.5541e-06	-0.30136	-0.215655	-0.387065	2.40219e-05	TRUE	TRUE	0.71546	1.47375	-0.75829
CNTNAP3B	1.57986e-06	0.83044	1.07803	0.582847	2.43352e-05	TRUE	TRUE	5.37863	5.46691	-0.0882844
NWD1	1.57989e-06	0.365458	0.539355	0.191561	2.43352e-05	TRUE	TRUE	4.45122	2.7122	1.73903
SORCS2	1.61624e-06	-0.44598	-0.00949621	-0.882463	2.48517e-05	TRUE	TRUE	5.78767	6.34794	-0.56027
AC008056.1	1.66882e-06	-0.71446	-0.51277	-0.916151	2.56157e-05	TRUE	TRUE	0.267717	0.922261	-0.654544
PARD3	1.70147e-06	0.416543	0.597323	0.235762	2.60714e-05	TRUE	TRUE	10.3451	10.1192	0.225906
AGAP1	1.7242e-06	0.648784	1.03192	0.26565	2.6374e-05	TRUE	TRUE	6.54384	6.3414	0.202433
SIPA1L1	1.74116e-06	0.649978	0.885693	0.414263	2.65873e-05	TRUE	TRUE	7.39952	7.13321	0.266306
PRDX1	1.81541e-06	2.4802	2.9825	1.9779	2.76732e-05	TRUE	TRUE	2.00489	1.54902	0.455875
FUT8	1.82457e-06	0.664069	0.859362	0.468776	2.77649e-05	TRUE	TRUE	7.21432	7.00755	0.206769
TIAM1	1.83167e-06	1.04599	1.4601	0.631888	2.7825e-05	TRUE	TRUE	3.72662	2.63125	1.09537
TMEM134	1.84394e-06	-0.435518	-0.319168	-0.551869	2.79633e-05	TRUE	TRUE	0.598836	0.799583	-0.200747
AQP1	1.85898e-06	0.839554	1.21889	0.460219	2.8143e-05	TRUE	TRUE	3.14536	1.26683	1.87853
SLC25A36	1.86289e-06	-1.33674	-0.918823	-1.75466	2.81539e-05	TRUE	TRUE	2.70173	4.19066	-1.48893
BACE2	1.92713e-06	0.480262	0.716216	0.244308	2.9075e-05	TRUE	TRUE	1.59549	0.968701	0.626793
ACSBG1	1.94265e-06	-0.906259	-0.39585	-1.41667	2.92592e-05	TRUE	TRUE	6.40978	7.00044	-0.590664
CAMTA1	1.9706e-06	-0.518253	-0.274211	-0.762295	2.96295e-05	TRUE	TRUE	8.09923	8.63262	-0.533391
SAP30	1.9836e-06	-0.443266	-0.226665	-0.659867	2.97743e-05	TRUE	TRUE	0.736616	1.18725	-0.450639
RGCC	1.99767e-06	-0.482241	-0.300247	-0.664236	2.99345e-05	TRUE	TRUE	1.39216	2.09947	-0.707311
CRIP2	2.00129e-06	0.865682	1.24794	0.483428	2.99379e-05	TRUE	TRUE	1.78321	0.661399	1.12181
EPHA4	2.01378e-06	-0.633865	-0.255157	-1.01257	3.00231e-05	TRUE	TRUE	2.64399	3.27817	-0.634177
SRFBP1	2.01356e-06	0.787383	1.16437	0.410401	3.00231e-05	TRUE	TRUE	1.84897	1.51507	0.333909
ATP10B	2.02696e-06	2.35779	2.75386	1.96172	3.01685e-05	TRUE	TRUE	3.41168	2.58616	0.825518
MTHFD2L	2.04318e-06	1.18968	1.60494	0.774415	3.03587e-05	TRUE	TRUE	3.25556	2.88248	0.373086
GJA1	2.04794e-06	0.874549	1.12925	0.619845	3.03649e-05	TRUE	TRUE	7.98692	7.05975	0.927177
LAMA4	2.05048e-06	1.14802	1.61438	0.681672	3.03649e-05	TRUE	TRUE	2.31625	0.937877	1.37838
FKBP5	2.06906e-06	-0.844547	-0.411459	-1.27763	3.05888e-05	TRUE	TRUE	5.17397	6.30329	-1.12932
TIAM2	2.07736e-06	1.10399	1.47052	0.737461	3.06602e-05	TRUE	TRUE	4.68454	4.53315	0.151391
KLF6	2.08153e-06	1.4492	1.88648	1.01192	3.06704e-05	TRUE	TRUE	2.21216	1.46099	0.751172
MAK	2.08876e-06	-0.461004	-0.309289	-0.612719	3.07257e-05	TRUE	TRUE	0.897279	1.63485	-0.737569
MRPS25	2.14101e-06	-0.948417	-0.572943	-1.32389	3.14418e-05	TRUE	TRUE	1.98792	3.10597	-1.11805
AL512422.1	2.15817e-06	-1.07305	-0.720518	-1.42557	3.15634e-05	TRUE	TRUE	0.47734	1.94831	-1.47097
CARS	2.15505e-06	1.40263	1.82491	0.980347	3.15634e-05	TRUE	TRUE	2.54771	1.91783	0.629876
POLR3H	2.16001e-06	0.478734	0.729367	0.228102	3.15634e-05	TRUE	TRUE	1.76863	1.19385	0.574779
SPCS1	2.19691e-06	1.64529	2.59437	0.696211	3.19966e-05	TRUE	TRUE	0.934184	1.03238	-0.0981984
TMEM94	2.19393e-06	-0.442174	-0.0268916	-0.857456	3.19966e-05	TRUE	TRUE	2.78663	2.90795	-0.121314
CYP4F11	2.21312e-06	-0.791509	-0.488176	-1.09484	3.2135e-05	TRUE	TRUE	0.591306	1.66468	-1.07337
PARK7	2.21369e-06	3.15217	4.65866	1.64569	3.2135e-05	TRUE	TRUE	1.17827	0.826152	0.352115
CYHR1	2.22721e-06	-0.502312	-0.196598	-0.808025	3.2278e-05	TRUE	TRUE	2.05793	2.30399	-0.246061
CGRRF1	2.25157e-06	-0.544283	-0.300327	-0.788239	3.25776e-05	TRUE	TRUE	0.961297	1.71443	-0.753129
PREX2	2.25949e-06	-0.53798	-0.438029	-0.63793	3.26387e-05	TRUE	TRUE	8.51962	9.68993	-1.17031
HP1BP3	2.27944e-06	1.18183	1.54892	0.814735	3.28731e-05	TRUE	TRUE	5.32276	4.61888	0.703884
CNPY1	2.31958e-06	-0.331924	-0.238046	-0.425802	3.33973e-05	TRUE	TRUE	0.899319	1.07654	-0.177218
AC006978.2	2.34284e-06	0.997885	1.41011	0.585661	3.36773e-05	TRUE	TRUE	2.0155	1.63391	0.381589
ACAA2	2.40505e-06	-0.757682	-0.47349	-1.04187	3.44594e-05	TRUE	TRUE	0.349455	0.931565	-0.58211
POU2F1	2.40163e-06	-0.409018	-0.106975	-0.71106	3.44594e-05	TRUE	TRUE	6.57392	7.51939	-0.945467
NTNG1	2.40964e-06	2.01713	2.69354	1.34071	3.44692e-05	TRUE	TRUE	2.3133	0.948197	1.3651
CRYL1	2.43079e-06	-1.66198	-1.24647	-2.0775	3.47154e-05	TRUE	TRUE	2.60636	4.18182	-1.57546
MSI1	2.44895e-06	0.762339	1.05736	0.467316	3.49183e-05	TRUE	TRUE	2.2816	1.34907	0.932528
FAM227B	2.45585e-06	-1.1711	-0.650816	-1.69139	3.49603e-05	TRUE	TRUE	2.07657	3.53737	-1.46081
C1orf61	2.46095e-06	-1.48509	-0.989865	-1.98031	3.49764e-05	TRUE	TRUE	5.78234	7.3214	-1.53906
AC107021.1	2.47296e-06	-0.370882	-0.240661	-0.501104	3.503e-05	TRUE	TRUE	0.332144	0.865252	-0.533108
MAML2	2.47663e-06	0.59491	0.798663	0.391156	3.503e-05	TRUE	TRUE	10.1615	9.57529	0.586183
TRMT9B	2.47575e-06	-0.789132	-0.542781	-1.03548	3.503e-05	TRUE	TRUE	1.13558	1.61637	-0.480785
AL359232.1	2.48824e-06	-1.32026	-1.08568	-1.55483	3.51379e-05	TRUE	TRUE	1.09664	1.82542	-0.72878
MTERF1	2.50516e-06	-0.956252	-0.598898	-1.3136	3.53204e-05	TRUE	TRUE	2.61475	3.99453	-1.37979
DZIP3	2.52299e-06	-0.938478	-0.39885	-1.47811	3.55151e-05	TRUE	TRUE	2.94342	4.84703	-1.9036
NUMA1	2.54793e-06	-0.510374	-0.144883	-0.875866	3.57742e-05	TRUE	TRUE	3.26555	3.62842	-0.362867
ZC3HAV1	2.54951e-06	1.4343	1.99871	0.869883	3.57742e-05	TRUE	TRUE	1.35639	1.26913	0.087264
TM7SF2	2.59403e-06	-0.596605	-0.366456	-0.826754	3.63412e-05	TRUE	TRUE	0.917388	1.3999	-0.482513
PLOD3	2.70227e-06	0.727558	1.03371	0.421406	3.77976e-05	TRUE	TRUE	1.77056	0.874468	0.896092
CDKN1B	2.71422e-06	1.12473	2.24525	0.00421927	3.79046e-05	TRUE	TRUE	0.72783	0.689309	0.0385209
HIC2	2.73492e-06	1.61167	2.06708	1.15626	3.81334e-05	TRUE	TRUE	1.9987	1.40475	0.593951
TRIB2	2.74478e-06	-0.48685	-0.31319	-0.660511	3.82105e-05	TRUE	TRUE	1.52499	2.03172	-0.506737
ZFAND3	2.75305e-06	0.312563	0.420356	0.20477	3.82653e-05	TRUE	TRUE	8.32119	8.16887	0.152321
AL359915.2	2.809e-06	1.23671	1.64076	0.832661	3.89815e-05	TRUE	TRUE	3.45195	3.50513	-0.053182
AC006059.1	2.8171e-06	-0.783366	-0.490044	-1.07669	3.9032e-05	TRUE	TRUE	2.71854	2.85422	-0.135684
NPTN	2.82148e-06	1.38787	1.75645	1.0193	3.9032e-05	TRUE	TRUE	4.18757	3.97966	0.207918
ARHGAP32	2.85436e-06	-0.439512	-0.226327	-0.652696	3.9425e-05	TRUE	TRUE	6.64215	7.66495	-1.0228
NHSL1	2.91083e-06	-0.0500485	0.0814449	-0.181542	4.01422e-05	TRUE	TRUE	8.14554	8.69482	-0.549281
BMPR1A	2.92199e-06	0.660287	0.879668	0.440906	4.02107e-05	TRUE	TRUE	7.45616	7.00366	0.452498
COL28A1	2.92491e-06	-0.451937	-0.303537	-0.600338	4.02107e-05	TRUE	TRUE	1.19949	1.8146	-0.615108
KCNQ3	2.92947e-06	-2.4265	-1.47586	-3.37714	4.02108e-05	TRUE	TRUE	2.43397	5.52531	-3.09133
PEBP1	2.98305e-06	3.92029	5.90563	1.93494	4.08826e-05	TRUE	TRUE	2.63722	0.870149	1.76707
KLHL22	2.98784e-06	1.19649	1.60054	0.792444	4.08848e-05	TRUE	TRUE	3.3032	2.78879	0.514403
GNA14	3.01255e-06	-0.522287	-0.258216	-0.786358	4.11042e-05	TRUE	TRUE	6.39439	8.04492	-1.65053
GRK5	3.01319e-06	0.560426	0.891501	0.229351	4.11042e-05	TRUE	TRUE	1.10199	0.763678	0.338309
ROM1	3.04652e-06	-0.52874	-0.318061	-0.739418	4.14947e-05	TRUE	TRUE	0.387122	0.751534	-0.364411
CAPS2	3.06685e-06	-0.750089	-0.335071	-1.16511	4.17072e-05	TRUE	TRUE	3.85941	4.78158	-0.922169
RYR1	3.09353e-06	1.01731	1.37306	0.661564	4.20054e-05	TRUE	TRUE	3.68951	2.43351	1.25599
KIF13A	3.13389e-06	0.752617	1.18585	0.319383	4.24881e-05	TRUE	TRUE	6.51261	5.8445	0.668109
NACA	3.22921e-06	2.33122	3.29997	1.36246	4.37132e-05	TRUE	TRUE	1.55421	1.33274	0.22146
SDCCAG8	3.25121e-06	0.632092	0.918719	0.345466	4.38801e-05	TRUE	TRUE	6.37626	6.43986	-0.0636024
ZNF106	3.25148e-06	1.13794	1.54309	0.732799	4.38801e-05	TRUE	TRUE	3.82711	3.25766	0.569445
TRIM28	3.34972e-06	0.654206	0.953641	0.354771	4.51369e-05	TRUE	TRUE	1.52668	0.832308	0.694368
CCDC171	3.36546e-06	-0.987089	-0.592169	-1.38201	4.52797e-05	TRUE	TRUE	3.17453	4.24535	-1.07082
SSBP4	3.40228e-06	0.591188	0.849526	0.33285	4.56536e-05	TRUE	TRUE	2.20697	1.1518	1.05517
ST3GAL1	3.40359e-06	-1.31675	-0.481741	-2.15176	4.56536e-05	TRUE	TRUE	2.42252	4.14683	-1.72431
MXD1	3.42027e-06	1.05242	1.46881	0.636036	4.58078e-05	TRUE	TRUE	1.8576	1.45818	0.399421
SALL1	3.43121e-06	0.916729	1.30415	0.529306	4.58846e-05	TRUE	TRUE	1.64409	1.17712	0.466974
USP3-AS1	3.47503e-06	-0.727704	-0.516074	-0.939335	4.64003e-05	TRUE	TRUE	0.851392	1.72695	-0.875555
CEP350	3.49387e-06	-0.778863	-0.523067	-1.03466	4.65814e-05	TRUE	TRUE	5.58133	7.27386	-1.69253
RHBDD3	3.5226e-06	0.831275	1.17098	0.491572	4.68936e-05	TRUE	TRUE	2.11388	1.39151	0.722368
SRI	3.56518e-06	-0.615303	-0.265422	-0.965185	4.73889e-05	TRUE	TRUE	2.28639	3.12072	-0.834329
ARHGEF3	3.60401e-06	1.23219	1.63461	0.829765	4.77613e-05	TRUE	TRUE	3.61368	3.23233	0.381351
GSAP	3.59958e-06	-1.0449	-0.717531	-1.37228	4.77613e-05	TRUE	TRUE	1.64474	2.46796	-0.823213
DNAJA2	3.61148e-06	0.741846	1.33472	0.148967	4.77885e-05	TRUE	TRUE	0.885107	0.874339	0.0107683
SHISA4	3.63852e-06	-0.284961	-0.129432	-0.44049	4.80742e-05	TRUE	TRUE	0.824478	1.13683	-0.312354
CBR3	3.70903e-06	-0.385708	-0.270067	-0.501348	4.89326e-05	TRUE	TRUE	0.301004	0.793698	-0.492695
KIAA1755	3.73839e-06	-0.745851	-0.43969	-1.05201	4.91963e-05	TRUE	TRUE	4.00893	4.20308	-0.194152
ST7-AS2	3.74017e-06	-0.41077	-0.274021	-0.54752	4.91963e-05	TRUE	TRUE	0.290315	1.02451	-0.734196
LINC01004	3.77265e-06	1.02915	1.43415	0.624163	4.94874e-05	TRUE	TRUE	4.03372	3.95475	0.0789657
RPL31	3.77912e-06	1.27883	1.75863	0.799025	4.94874e-05	TRUE	TRUE	1.55881	1.2321	0.326704
ZNF706	3.77656e-06	0.998314	1.38259	0.614035	4.94874e-05	TRUE	TRUE	3.46649	2.70189	0.764594
FOXRED1	3.79105e-06	-0.779695	-0.485755	-1.07364	4.95322e-05	TRUE	TRUE	1.43375	2.35914	-0.925389
TRAF2	3.79376e-06	0.634822	0.93252	0.337123	4.95322e-05	TRUE	TRUE	1.22413	0.684039	0.540096
PKNOX1	3.83081e-06	0.921733	1.2863	0.557163	4.9942e-05	TRUE	TRUE	3.13258	2.38929	0.743282
MIR193BHG	3.84225e-06	-0.840659	-0.569056	-1.11226	5.00173e-05	TRUE	TRUE	0.972214	1.95839	-0.986175
RNF216	3.85284e-06	1.07512	1.44027	0.709976	5.00812e-05	TRUE	TRUE	4.54943	4.28313	0.266297
DNAAF4	3.90031e-06	1.05507	1.48866	0.621469	5.06237e-05	TRUE	TRUE	1.94016	1.47815	0.462002
AC138150.1	3.97114e-06	-0.714893	-0.545136	-0.884651	5.14674e-05	TRUE	TRUE	1.69227	2.13288	-0.440612
SCAMP1	3.98003e-06	-0.748944	-0.409052	-1.08884	5.15069e-05	TRUE	TRUE	1.84954	2.73468	-0.885139
FUT9	3.98662e-06	0.308266	0.428257	0.188275	5.15167e-05	TRUE	TRUE	9.3853	9.05855	0.326749
GNAQ	4.04487e-06	-0.290387	-0.207615	-0.373159	5.21931e-05	TRUE	TRUE	8.76928	9.3621	-0.592818
PLD2	4.06062e-06	-0.72632	-0.486426	-0.966214	5.23198e-05	TRUE	TRUE	0.96602	1.51123	-0.545212
BAZ2A	4.13742e-06	0.700944	1.10416	0.297725	5.32316e-05	TRUE	TRUE	3.37113	2.89825	0.472878
RPS15	4.14991e-06	3.05104	3.70957	2.3925	5.33146e-05	TRUE	TRUE	1.3146	0.959903	0.354697
MCC	4.17219e-06	-0.0538216	0.222884	-0.330527	5.35228e-05	TRUE	TRUE	5.96748	6.74209	-0.774611
MT3	4.18271e-06	0.0563847	0.347929	-0.235159	5.358e-05	TRUE	TRUE	5.55125	5.26384	0.287413
COX19	4.22839e-06	1.43921	1.88986	0.988563	5.40866e-05	TRUE	TRUE	1.98616	1.42947	0.556691
ARL6IP4	4.23696e-06	1.35809	1.86378	0.852406	5.41178e-05	TRUE	TRUE	1.79879	1.26016	0.538629
TARS	4.24719e-06	0.981085	1.38991	0.572262	5.417e-05	TRUE	TRUE	1.60621	1.3981	0.208111
NEO1	4.29933e-06	-0.532875	-0.40512	-0.660631	5.4756e-05	TRUE	TRUE	7.11701	8.72485	-1.60783
CAND1	4.33369e-06	-0.768073	-0.402957	-1.13319	5.51141e-05	TRUE	TRUE	2.23667	3.08533	-0.848664
NDUFAF8	4.40288e-06	-0.591656	-0.3762	-0.807112	5.59134e-05	TRUE	TRUE	0.695799	1.17265	-0.476851
FEM1B	4.41573e-06	1.61486	2.41511	0.814613	5.5996e-05	TRUE	TRUE	1.34497	1.20416	0.140804
TATDN3	4.45459e-06	-1.15332	-0.779422	-1.52722	5.64077e-05	TRUE	TRUE	0.881181	1.67845	-0.797272
AC095060.1	4.47582e-06	-1.03569	-0.817075	-1.2543	5.65954e-05	TRUE	TRUE	0.389288	1.05567	-0.666378
C9orf153	4.51327e-06	1.15296	1.62254	0.683387	5.69873e-05	TRUE	TRUE	1.2825	0.962942	0.319554
MTERF4	4.58341e-06	-0.941913	-0.568216	-1.31561	5.77903e-05	TRUE	TRUE	2.05754	3.11601	-1.05847
AC104596.1	4.60651e-06	-1.22689	-0.565274	-1.88851	5.79987e-05	TRUE	TRUE	4.02468	6.50036	-2.47568
FAS	4.6413e-06	1.12406	1.70779	0.540333	5.83534e-05	TRUE	TRUE	1.12733	1.10207	0.0252637
LETMD1	4.66495e-06	-1.16632	-0.845367	-1.48728	5.85673e-05	TRUE	TRUE	2.07875	2.64626	-0.567514
ELP4	4.70467e-06	0.864212	1.09161	0.636815	5.89821e-05	TRUE	TRUE	6.51504	6.16217	0.352876
GAPDH	4.71347e-06	1.96712	2.36028	1.57397	5.90087e-05	TRUE	TRUE	3.12952	1.98945	1.14007
SERPINE2	4.77291e-06	-0.533529	-0.247975	-0.819084	5.96681e-05	TRUE	TRUE	5.81191	6.92944	-1.11752
AC007220.1	4.78744e-06	-0.43581	-0.308523	-0.563097	5.97652e-05	TRUE	TRUE	0.578117	0.864752	-0.286634
PLEKHB1	4.80374e-06	-0.511647	-0.302104	-0.721189	5.98839e-05	TRUE	TRUE	2.13706	2.36094	-0.223882
ZNHIT6	4.81332e-06	1.16827	1.60389	0.732648	5.99187e-05	TRUE	TRUE	2.66545	2.14314	0.522312
TMEM259	4.87938e-06	-0.519224	-0.266807	-0.771641	6.06556e-05	TRUE	TRUE	2.75987	2.59501	0.164854
LUC7L2	4.89277e-06	-0.999712	-0.823315	-1.17611	6.07364e-05	TRUE	TRUE	1.15299	1.68457	-0.531581
SPATA1	4.90198e-06	-0.923988	-0.601439	-1.24654	6.07653e-05	TRUE	TRUE	0.536068	1.60365	-1.06758
RIC1	4.91743e-06	-0.850027	-0.446487	-1.25357	6.08713e-05	TRUE	TRUE	2.64419	3.91878	-1.27459
EPB41L5	4.97956e-06	-1.11575	-0.687738	-1.54377	6.1468e-05	TRUE	TRUE	2.75124	4.31212	-1.56088
FAM219A	4.97742e-06	-0.622444	-0.369401	-0.875486	6.1468e-05	TRUE	TRUE	2.33293	2.67738	-0.344449
LINC00513	4.99556e-06	-0.920663	-0.486055	-1.35527	6.15793e-05	TRUE	TRUE	1.70489	3.28981	-1.58492
GRID1	5.01273e-06	-0.921402	-0.573678	-1.26913	6.17048e-05	TRUE	TRUE	5.71101	7.20669	-1.49567
CDKL5	5.02391e-06	1.13125	1.54542	0.717083	6.17563e-05	TRUE	TRUE	3.43656	3.0111	0.425464
AP003354.2	5.1068e-06	-0.717622	-0.5379	-0.897343	6.2688e-05	TRUE	TRUE	1.13339	1.54976	-0.416369
AC073878.1	5.1308e-06	-0.598643	-0.435733	-0.761553	6.2895e-05	TRUE	TRUE	0.462953	0.830113	-0.36716
TOP2B	5.17276e-06	-0.719155	-0.17878	-1.25953	6.32338e-05	TRUE	TRUE	2.79542	3.9058	-1.11038
WDFY2	5.17148e-06	1.10003	1.43356	0.766505	6.32338e-05	TRUE	TRUE	6.75421	6.2089	0.545306
TFE3	5.21906e-06	0.97729	1.40079	0.55379	6.37115e-05	TRUE	TRUE	1.3962	1.06748	0.328723
TTC14	5.24034e-06	-0.746498	-0.320624	-1.17237	6.3883e-05	TRUE	TRUE	4.00308	5.07657	-1.07349
EXTL2	5.25471e-06	-0.633175	-0.414454	-0.851896	6.39241e-05	TRUE	TRUE	1.39285	2.02156	-0.628711
TIMM44	5.2582e-06	0.846581	1.21222	0.480946	6.39241e-05	TRUE	TRUE	1.38141	0.889293	0.492114
ARL10	5.30266e-06	0.910355	1.30847	0.512237	6.42875e-05	TRUE	TRUE	2.02406	1.49552	0.528543
KLF7	5.29585e-06	0.38691	0.665323	0.108497	6.42875e-05	TRUE	TRUE	4.92432	5.32935	-0.40503
S100A1	5.31002e-06	-0.418903	-0.263417	-0.574388	6.42884e-05	TRUE	TRUE	1.35675	1.5397	-0.18295
MAZ	5.32535e-06	0.524131	0.780764	0.267497	6.43856e-05	TRUE	TRUE	1.39369	0.651839	0.741854
AEBP1	5.43881e-06	1.81293	2.98493	0.640931	6.55778e-05	TRUE	TRUE	3.63827	1.08857	2.5497
MSL1	5.43395e-06	-0.578705	-0.246393	-0.911016	6.55778e-05	TRUE	TRUE	1.99386	2.66337	-0.669504
CIRBP	5.50254e-06	-2.53176	-1.50193	-3.56159	6.62557e-05	TRUE	TRUE	3.37826	5.93635	-2.55809
MPPE1	5.54177e-06	-0.441352	-0.279639	-0.603066	6.66372e-05	TRUE	TRUE	1.09542	1.45717	-0.361747
ANP32E	5.5906e-06	-0.580451	-0.287737	-0.873165	6.71328e-05	TRUE	TRUE	0.858238	1.41619	-0.557951
ZNF213	5.62391e-06	-0.681904	-0.398877	-0.96493	6.74411e-05	TRUE	TRUE	0.611162	1.46318	-0.852016
KIF5C	5.64713e-06	1.81331	2.41598	1.21063	6.76277e-05	TRUE	TRUE	2.2939	1.18156	1.11234
ITPKC	5.66294e-06	0.576917	1.05445	0.0993794	6.77251e-05	TRUE	TRUE	1.42491	1.68124	-0.256332
DSCAS	5.68518e-06	-1.16812	-0.973469	-1.36278	6.78991e-05	TRUE	TRUE	0.802504	1.41857	-0.616062
RSAD2	5.72095e-06	-0.335508	20.6645	-21.3355	6.82339e-05	TRUE	TRUE	0.390771	0.9209	-0.53013
SAR1B	5.81795e-06	-0.506812	-0.229021	-0.784604	6.92972e-05	TRUE	TRUE	1.47375	1.86186	-0.388109
TCEA3	5.84089e-06	0.351724	0.59193	0.111519	6.94767e-05	TRUE	TRUE	1.19561	0.743052	0.452557
ACTR3B	5.87197e-06	-0.90711	-0.602132	-1.21209	6.97523e-05	TRUE	TRUE	1.7821	2.35453	-0.572433
SLC20A2	5.89463e-06	1.00166	1.39552	0.607801	6.99275e-05	TRUE	TRUE	4.97851	4.32929	0.649218
RIC3	5.98395e-06	-1.10145	-0.557559	-1.64534	7.08917e-05	TRUE	TRUE	2.44407	3.95479	-1.51072
CPT1A	6.07764e-06	-0.723696	-0.296898	-1.15049	7.19052e-05	TRUE	TRUE	2.92746	3.70652	-0.779062
EEF1A1	6.11237e-06	2.34959	3.06633	1.63285	7.22192e-05	TRUE	TRUE	2.23835	1.71876	0.519594
RPS27L	6.19347e-06	1.0207	1.42568	0.615732	7.30797e-05	TRUE	TRUE	1.64889	1.15665	0.492245
ALDH1A1	6.20603e-06	-2.64982	-1.7921	-3.50755	7.31301e-05	TRUE	TRUE	3.062	6.37719	-3.31519
MARS	6.25018e-06	1.15354	1.5644	0.742692	7.35521e-05	TRUE	TRUE	2.28394	1.57258	0.711359
SIRPA	6.37967e-06	-0.477186	-0.0580737	-0.896298	7.4976e-05	TRUE	TRUE	5.31621	5.55468	-0.238464
RCN2	6.39823e-06	-1.07243	-0.631414	-1.51344	7.50941e-05	TRUE	TRUE	2.33906	3.63359	-1.29454
FTX	6.41851e-06	-0.317571	-0.230777	-0.404364	7.52321e-05	TRUE	TRUE	9.13563	9.81416	-0.678539
KLHL32	6.44541e-06	-0.98239	-0.464891	-1.49989	7.54473e-05	TRUE	TRUE	4.04418	5.90352	-1.85934
EPM2A	6.53355e-06	-1.14462	-0.823554	-1.46568	7.63776e-05	TRUE	TRUE	2.70052	3.82789	-1.12737
UGP2	6.54403e-06	-0.748751	-0.398579	-1.09892	7.6399e-05	TRUE	TRUE	3.37079	5.29926	-1.92848
WSB1	6.55353e-06	-1.41058	-0.853295	-1.96786	7.64088e-05	TRUE	TRUE	4.84707	6.30118	-1.45411
PLXDC2	6.67489e-06	0.904126	1.36314	0.445113	7.77211e-05	TRUE	TRUE	5.126	4.49837	0.627624
ALDH1L1	6.69601e-06	-0.592912	-0.340829	-0.844995	7.78643e-05	TRUE	TRUE	5.94663	7.54169	-1.59506
PRSS23	6.8736e-06	-1.42215	-1.01709	-1.82722	7.98242e-05	TRUE	TRUE	0.722945	1.83642	-1.11347
MOK	6.89713e-06	-0.591355	-0.141054	-1.04166	7.99922e-05	TRUE	TRUE	3.56538	4.54181	-0.97643
PHKG1	6.94999e-06	-0.661555	-0.103954	-1.21916	8.04995e-05	TRUE	TRUE	1.4579	2.07836	-0.62046
PTCH1	7.0183e-06	-0.316224	0.0302444	-0.662693	8.11842e-05	TRUE	TRUE	3.15096	3.58491	-0.433948
CCDC14	7.02889e-06	-1.04615	-0.666198	-1.42611	8.12002e-05	TRUE	TRUE	2.03913	2.92648	-0.887349
NME3	7.14874e-06	-0.607176	-0.237157	-0.977195	8.24769e-05	TRUE	TRUE	2.50798	3.22173	-0.713751
OBSL1	7.38665e-06	-0.260324	0.00366174	-0.524309	8.51104e-05	TRUE	TRUE	1.65185	1.70301	-0.0511683
DGKD	7.49222e-06	0.817987	1.18677	0.449205	8.62142e-05	TRUE	TRUE	2.53249	1.87364	0.658852
ANGPT1	7.60179e-06	1.78949	2.42244	1.15654	8.71343e-05	TRUE	TRUE	3.42992	1.33802	2.0919
KCND2	7.59672e-06	0.8742	1.261	0.487398	8.71343e-05	TRUE	TRUE	3.32376	1.47623	1.84753
STEAP1B	7.58706e-06	0.874969	1.41242	0.337516	8.71343e-05	TRUE	TRUE	1.01486	0.697081	0.317782
AC079447.1	7.67086e-06	0.687361	1.02143	0.353287	8.74716e-05	TRUE	TRUE	2.49759	2.02697	0.470616
BTG2	7.65225e-06	-0.332651	-0.230237	-0.435065	8.74716e-05	TRUE	TRUE	0.531537	0.815478	-0.283942
GSTO1	7.66911e-06	0.866476	1.48659	0.24636	8.74716e-05	TRUE	TRUE	0.787879	0.870483	-0.0826048
TNS3	7.65524e-06	-0.57615	-0.159932	-0.992368	8.74716e-05	TRUE	TRUE	4.40561	5.57725	-1.17164
CTDSP2	7.71215e-06	0.105979	0.625214	-0.413255	8.77158e-05	TRUE	TRUE	2.71221	2.97933	-0.267122
EPHA6	7.70827e-06	-0.71737	-0.264759	-1.16998	8.77158e-05	TRUE	TRUE	5.66965	6.56944	-0.899784
LGI1	7.75267e-06	0.572725	0.790095	0.355355	8.80631e-05	TRUE	TRUE	7.82426	7.25498	0.569281
AL139158.2	7.88448e-06	-0.394186	-0.221391	-0.566981	8.94453e-05	TRUE	TRUE	0.769037	1.16065	-0.391612
ACACB	7.92564e-06	-0.466884	-0.253992	-0.679776	8.97968e-05	TRUE	TRUE	6.76528	7.85828	-1.093
CCDC190	7.99824e-06	-0.0754436	-0.0383526	-0.112535	9.03873e-05	TRUE	TRUE	1.27606	0.871224	0.404833
CCNL2	7.99503e-06	-0.5465	-0.16418	-0.928821	9.03873e-05	TRUE	TRUE	3.72676	3.79813	-0.0713607
RIC8A	8.02259e-06	0.304761	0.605335	0.00418678	9.05465e-05	TRUE	TRUE	0.744318	0.679062	0.0652563
USF2	8.04796e-06	0.326995	0.585361	0.0686297	9.07168e-05	TRUE	TRUE	2.18064	1.5051	0.675541
SLC6A1	8.06834e-06	-2.07975	-1.14125	-3.01825	9.08305e-05	TRUE	TRUE	4.69693	6.62659	-1.92966
COX7C	8.12447e-06	2.68097	3.34221	2.01973	9.13459e-05	TRUE	TRUE	1.56241	1.13887	0.423545
POU3F3	8.18959e-06	0.923267	1.28781	0.558726	9.19609e-05	TRUE	TRUE	3.42258	2.55529	0.867293
UPF1	8.24911e-06	0.645467	0.992376	0.298557	9.25117e-05	TRUE	TRUE	1.39877	1.05894	0.339835
SUMF2	8.28752e-06	-0.734119	-0.471137	-0.997102	9.28244e-05	TRUE	TRUE	1.18538	1.76593	-0.580551
NDRG2	8.31246e-06	-0.449609	-0.000264469	-0.898954	9.29857e-05	TRUE	TRUE	6.8193	6.7066	0.112697
RPGR	8.36165e-06	1.08383	1.5546	0.613064	9.34177e-05	TRUE	TRUE	1.92988	2.14778	-0.2179
HERC1	8.37244e-06	-0.70374	-0.308651	-1.09883	9.34199e-05	TRUE	TRUE	4.59132	5.86743	-1.27611
ST3GAL2	8.42635e-06	0.964501	1.34301	0.585989	9.39027e-05	TRUE	TRUE	2.29019	1.56526	0.724926
POFUT2	8.44428e-06	-0.32984	-0.192024	-0.467657	9.39839e-05	TRUE	TRUE	0.902994	1.06621	-0.16322
ZMYM2	8.46893e-06	-0.306327	-0.00639719	-0.606256	9.41395e-05	TRUE	TRUE	5.00621	6.22256	-1.21635
SPTBN1	8.51555e-06	-0.303927	-0.176317	-0.431538	9.45386e-05	TRUE	TRUE	7.39039	8.40487	-1.01449
STK17A	8.57288e-06	-0.651458	-0.321087	-0.981829	9.50556e-05	TRUE	TRUE	1.47325	2.32408	-0.850834
EDF1	8.61415e-06	2.54584	3.4266	1.66509	9.53934e-05	TRUE	TRUE	1.06486	0.657561	0.407303
NME9	8.64508e-06	0.621483	0.92717	0.315797	9.56159e-05	TRUE	TRUE	2.36798	1.74251	0.625469
POLN	8.67764e-06	1.38678	1.83261	0.940958	9.58559e-05	TRUE	TRUE	2.5359	1.81209	0.723801
LENG8	8.70535e-06	1.03979	1.44314	0.636436	9.60418e-05	TRUE	TRUE	4.41783	3.16029	1.25754
PIGK	8.75343e-06	-0.628545	-0.351684	-0.905406	9.64516e-05	TRUE	TRUE	0.952409	1.47811	-0.525699
ATG2B	8.89763e-06	-1.14147	-0.754835	-1.52811	9.79183e-05	TRUE	TRUE	1.95818	3.22995	-1.27177
GARS	8.97904e-06	1.4479	1.89454	1.00126	9.86912e-05	TRUE	TRUE	1.8473	1.46585	0.381452
MYH15	9.05425e-06	-1.18945	-0.964111	-1.41478	9.9394e-05	TRUE	TRUE	0.574575	1.21025	-0.635675
GLT8D1	9.15325e-06	-0.377669	-0.216011	-0.539327	0.000100356	TRUE	TRUE	0.434071	0.749983	-0.315912
LINC02256	9.33759e-06	-1.50026	-1.04449	-1.95603	0.00010225	TRUE	TRUE	2.7435	4.30968	-1.56618
ARHGEF9	9.3712e-06	-0.776496	-0.389448	-1.16354	0.000102491	TRUE	TRUE	2.54173	3.6689	-1.12717
PCBP1	9.53585e-06	2.66875	5.23026	0.107242	0.000104163	TRUE	TRUE	1.79841	0.612268	1.18615
MYLK-AS1	9.55407e-06	0.882535	1.27177	0.493302	0.000104233	TRUE	TRUE	1.6032	1.11669	0.486509
ADAM22	9.63113e-06	-0.716045	-0.474843	-0.957246	0.000104944	TRUE	TRUE	1.92427	2.62516	-0.700884
CAMK1D	9.66051e-06	0.824358	1.22469	0.424024	0.000105116	TRUE	TRUE	6.15889	5.66838	0.490514
SELENBP1	9.67081e-06	-0.38878	-0.251901	-0.52566	0.000105116	TRUE	TRUE	1.39815	1.62724	-0.229092
CCDC3	9.85555e-06	0.850312	1.24125	0.459378	0.000106993	TRUE	TRUE	2.30466	0.992031	1.31263
IGF1R	9.89011e-06	-0.377408	-0.245621	-0.509196	0.000107236	TRUE	TRUE	6.48795	7.66284	-1.17489
FAM173B	9.94742e-06	0.713897	1.03133	0.396469	0.000107725	TRUE	TRUE	2.32168	1.61203	0.70965
AC074286.1	9.99929e-06	-1.30112	-0.965273	-1.63696	0.000108022	TRUE	TRUE	0.465526	1.51753	-1.05201
ACTR1B	9.99078e-06	-0.485685	-0.290921	-0.680449	0.000108022	TRUE	TRUE	1.00414	1.38393	-0.379788
COL21A1	1.00464e-05	-0.815172	-0.523827	-1.10652	0.000108398	TRUE	TRUE	3.76294	3.26883	0.49411
SEMA4B	1.00957e-05	-0.943899	-0.190552	-1.69725	0.000108797	TRUE	TRUE	3.61579	4.96016	-1.34437
MOV10	1.02742e-05	-0.983167	-0.536293	-1.43004	0.000110586	TRUE	TRUE	1.6838	2.38734	-0.703542
SHISA6	1.03389e-05	-1.89957	-0.579358	-3.21979	0.000111105	TRUE	TRUE	1.4291	3.92125	-2.49215
VARS2	1.03477e-05	0.748137	1.11925	0.377025	0.000111105	TRUE	TRUE	1.38532	0.942729	0.442588
PLPPR2	1.03872e-05	0.361207	0.592173	0.130242	0.000111314	TRUE	TRUE	1.39486	0.862898	0.531961
ZNF441	1.03924e-05	-1.48684	-1.12203	-1.85165	0.000111314	TRUE	TRUE	0.826804	1.55398	-0.72718
GLI3	1.04794e-05	-0.0796572	0.127247	-0.286561	0.000111975	TRUE	TRUE	6.71828	7.47933	-0.761049
QRICH2	1.04776e-05	0.803258	1.20429	0.402229	0.000111975	TRUE	TRUE	1.08608	0.611047	0.475028
PTPRG	1.05151e-05	-0.424287	-0.170787	-0.677787	0.00011222	TRUE	TRUE	6.88043	7.97144	-1.09101
CYP4V2	1.06167e-05	-0.8742	-0.563573	-1.18483	0.000113032	TRUE	TRUE	1.84464	3.02016	-1.17551
ZNF720	1.06065e-05	-0.616586	-0.383018	-0.850153	0.000113032	TRUE	TRUE	1.34694	2.18717	-0.840225
CRB1	1.06378e-05	-0.439325	-0.262633	-0.616017	0.000113119	TRUE	TRUE	7.09639	8.37634	-1.27995
CEBPD	1.07017e-05	-1.65667	-0.55404	-2.75931	0.000113662	TRUE	TRUE	0.955073	2.78368	-1.82861
ITSN1	1.074e-05	-0.296648	-0.159172	-0.434124	0.000113932	TRUE	TRUE	7.30792	8.2929	-0.984976
ZNF75D	1.08465e-05	-0.821902	-0.563362	-1.08044	0.000114923	TRUE	TRUE	1.18454	1.89138	-0.706839
TMEM164	1.08915e-05	-0.717776	-0.353574	-1.08198	0.000115262	TRUE	TRUE	3.61608	5.80476	-2.18868
ZNRF3	1.10601e-05	-0.145233	-0.000479395	-0.289986	0.000116906	TRUE	TRUE	9.16084	9.13396	0.0268733
RHPN1	1.11259e-05	0.658175	0.966167	0.350183	0.000117461	TRUE	TRUE	2.96626	1.6109	1.35536
GCDH	1.11503e-05	-0.602322	-0.212312	-0.992332	0.000117578	TRUE	TRUE	1.54075	2.1181	-0.577354
KSR1	1.13316e-05	1.03996	1.47434	0.60558	0.000119346	TRUE	TRUE	2.60362	2.1201	0.483516
NDUFB4	1.14277e-05	1.13593	1.68772	0.584135	0.000120216	TRUE	TRUE	1.21752	1.18731	0.0302065
LINC00862	1.14795e-05	0.286752	0.447334	0.12617	0.000120617	TRUE	TRUE	1.8209	0.711587	1.10931
HIVEP1	1.1609e-05	-0.531134	-0.122449	-0.939819	0.000121832	TRUE	TRUE	3.97802	4.8998	-0.921783
AC018797.2	1.18036e-05	0.719074	1.05521	0.38294	0.000123728	TRUE	TRUE	1.52525	0.965296	0.559953
ADPGK-AS1	1.19403e-05	-0.72188	-0.526472	-0.917287	0.000125012	TRUE	TRUE	0.41339	1.04527	-0.631881
PHGDH	1.19567e-05	0.816589	1.13505	0.498126	0.000125035	TRUE	TRUE	2.48814	1.48222	1.00592
CSRNP3	1.20264e-05	1.06602	1.49731	0.634723	0.000125467	TRUE	TRUE	3.82226	3.44232	0.379939
MYBPC1	1.20169e-05	0.997207	1.38047	0.613949	0.000125467	TRUE	TRUE	2.9855	2.60426	0.381236
CAMK2B	1.21209e-05	-0.667481	-0.265115	-1.06985	0.000126304	TRUE	TRUE	4.30782	4.75406	-0.446236
APMAP	1.21417e-05	-0.646134	-0.423749	-0.868519	0.000126371	TRUE	TRUE	0.94966	1.7052	-0.755539
APTX	1.24777e-05	1.10421	1.50439	0.704025	0.000129715	TRUE	TRUE	3.25138	2.95455	0.296833
GATM	1.25129e-05	0.972071	1.36981	0.574328	0.000129928	TRUE	TRUE	3.60895	2.7951	0.813851
PRKN	1.26141e-05	-0.434211	-0.144838	-0.723583	0.000130825	TRUE	TRUE	8.00829	8.60477	-0.596478
CALM1	1.26755e-05	3.26516	5.71432	0.816002	0.000131307	TRUE	TRUE	5.18503	1.21227	3.97275
LINC02355	1.27343e-05	-0.655205	-0.497279	-0.813131	0.000131762	TRUE	TRUE	0.644064	1.04862	-0.404551
TENT4B	1.27758e-05	1.07562	1.4979	0.653347	0.000132037	TRUE	TRUE	1.96083	1.55504	0.405797
PDCD4	1.2812e-05	-1.16337	-0.74767	-1.57908	0.000132256	TRUE	TRUE	1.25317	2.01493	-0.761759
PDGFRB	1.29118e-05	-0.608647	-0.278975	-0.93832	0.00013313	TRUE	TRUE	4.07942	4.3844	-0.304978
RNF213	1.29409e-05	-0.868197	-0.330821	-1.40557	0.000133275	TRUE	TRUE	3.64138	4.67398	-1.0326
CUBN	1.3093e-05	-0.443988	-0.223235	-0.664741	0.000134546	TRUE	TRUE	1.06926	1.50771	-0.438448
TMEM185A	1.31101e-05	-0.0706634	0.156704	-0.298031	0.000134546	TRUE	TRUE	0.523198	0.808326	-0.285127
ZNRF1	1.31082e-05	0.776887	1.13309	0.420684	0.000134546	TRUE	TRUE	2.42289	1.69757	0.725316
LRP4	1.31304e-05	-0.388168	-0.160127	-0.61621	0.000134598	TRUE	TRUE	6.26156	7.30788	-1.04632
NCAM2	1.31765e-05	0.426379	0.556779	0.295978	0.000134914	TRUE	TRUE	9.83004	9.50068	0.329361
EXOSC8	1.32383e-05	-0.729674	-0.548238	-0.911111	0.000135389	TRUE	TRUE	0.525174	0.88236	-0.357186
PRMT3	1.32628e-05	1.06455	1.4787	0.650403	0.000135483	TRUE	TRUE	3.332	2.70709	0.624909
SCAMP5	1.33384e-05	-0.698736	-0.502495	-0.894977	0.000136098	TRUE	TRUE	1.17607	1.15804	0.0180244
FRY	1.34098e-05	1.79991	3.01978	0.580032	0.000136668	TRUE	TRUE	2.72714	1.44565	1.28149
CREB5	1.35003e-05	0.591725	1.01044	0.173006	0.000137432	TRUE	TRUE	1.72433	0.982562	0.741771
ITGB1BP1	1.35384e-05	1.136	1.56535	0.706646	0.000137662	TRUE	TRUE	2.1386	1.78362	0.354984
SPDYE3	1.39242e-05	-0.673602	-0.451109	-0.896095	0.000141421	TRUE	TRUE	0.760236	1.57375	-0.813518
GTF2H2	1.40224e-05	0.354036	0.53557	0.172502	0.000142092	TRUE	TRUE	1.7911	1.01711	0.773987
SLC19A1	1.40091e-05	-0.221359	-0.131971	-0.310746	0.000142092	TRUE	TRUE	0.692551	0.758181	-0.0656303
GNG12	1.40425e-05	1.09655	1.50185	0.691256	0.000142132	TRUE	TRUE	3.79807	3.20161	0.596459
MYO10	1.40601e-05	-0.463769	-0.0709481	-0.856589	0.000142148	TRUE	TRUE	5.4813	6.41004	-0.928744
ANKRD33B	1.42184e-05	-0.439714	-0.177431	-0.701996	0.000143491	TRUE	TRUE	0.395147	0.878141	-0.482994
SIAE	1.42255e-05	-0.741173	-0.439005	-1.04334	0.000143491	TRUE	TRUE	0.908241	1.55627	-0.648025
RPL29	1.43357e-05	3.00455	3.76596	2.24315	0.000144437	TRUE	TRUE	0.861076	0.784114	0.0769615
EFCAB2	1.45677e-05	0.883219	1.26957	0.496871	0.000146441	TRUE	TRUE	4.70996	3.87009	0.839867
INTU	1.45556e-05	0.515779	0.694609	0.336949	0.000146441	TRUE	TRUE	5.94633	6.3172	-0.370871
RNPS1	1.46317e-05	-0.841867	-0.464336	-1.2194	0.000146917	TRUE	TRUE	1.96935	2.74869	-0.779342
L3MBTL4	1.47741e-05	0.631431	0.958309	0.304553	0.000148177	TRUE	TRUE	3.88095	1.65571	2.22523
BCLAF1	1.48452e-05	-0.621337	-0.136854	-1.10582	0.000148553	TRUE	TRUE	3.59736	4.79932	-1.20196
DHX34	1.48349e-05	0.723062	1.08977	0.35635	0.000148553	TRUE	TRUE	1.40414	0.914017	0.490125
FGFR1OP2	1.49676e-05	-0.922519	-0.532819	-1.31222	0.000149608	TRUE	TRUE	1.86375	3.06567	-1.20192
SIPA1L3	1.49897e-05	0.837723	1.23688	0.438564	0.00014966	TRUE	TRUE	4.18991	3.50966	0.680243
NARS	1.50139e-05	2.81195	3.6414	1.9825	0.000149732	TRUE	TRUE	1.03408	0.851578	0.182505
BRWD1	1.50548e-05	-0.528808	-0.135261	-0.922355	0.00014997	TRUE	TRUE	5.14291	5.99063	-0.847712
DERA	1.51007e-05	-1.21807	-0.861596	-1.57454	0.000150258	TRUE	TRUE	1.05583	2.21533	-1.1595
IFIT3	1.51495e-05	-0.790437	-0.517341	-1.06353	0.000150574	TRUE	TRUE	0.472267	1.45758	-0.985314
STAT3	1.52185e-05	0.884307	1.19254	0.576072	0.000151089	TRUE	TRUE	5.58633	5.226	0.360323
SEMA3A	1.52549e-05	0.888192	1.25296	0.523423	0.00015128	TRUE	TRUE	3.23349	2.22548	1.008
AUH	1.5554e-05	-0.752696	-0.33007	-1.17532	0.000154073	TRUE	TRUE	4.06645	5.06934	-1.00289
AL160272.2	1.56255e-05	0.874294	1.22455	0.524037	0.000154594	TRUE	TRUE	4.31839	4.76502	-0.44663
OSBPL6	1.56415e-05	-0.523426	-0.103895	-0.942958	0.000154594	TRUE	TRUE	5.49408	6.51522	-1.02114
WNT5B	1.56614e-05	0.240969	0.456453	0.0254846	0.000154617	TRUE	TRUE	0.621136	0.711333	-0.0901971
OXR1	1.5735e-05	0.686102	1.14263	0.229573	0.00015517	TRUE	TRUE	4.42083	4.01963	0.401197
LUZP1	1.57816e-05	-1.06496	-0.697658	-1.43227	0.000155283	TRUE	TRUE	3.05728	4.15858	-1.10129
NR6A1	1.57691e-05	1.11526	1.54987	0.680654	0.000155283	TRUE	TRUE	3.35519	3.07228	0.282908
ARL1	1.58859e-05	0.90512	2.03284	-0.222599	0.000156135	TRUE	TRUE	0.704048	0.840043	-0.135995
GUCY1B1	1.59741e-05	1.91954	2.98196	0.857109	0.000156827	TRUE	TRUE	0.849655	0.810178	0.0394771
AADAT	1.62215e-05	-0.368918	-0.212229	-0.525606	0.000159079	TRUE	TRUE	0.661971	1.16227	-0.500302
NFAT5	1.63162e-05	0.165386	0.267972	0.0627988	0.000159694	TRUE	TRUE	8.69049	8.74384	-0.0533429
ZSWIM6	1.63204e-05	-0.297913	-0.151325	-0.4445	0.000159694	TRUE	TRUE	8.85377	9.16093	-0.307156
NT5E	1.64535e-05	-0.535007	-0.333619	-0.736395	0.000160817	TRUE	TRUE	1.20479	2.04178	-0.836982
PAQR6	1.65533e-05	-0.491941	-0.378503	-0.605378	0.000161614	TRUE	TRUE	1.0817	1.62485	-0.543157
MNS1	1.65769e-05	-0.642025	-0.480437	-0.803614	0.000161666	TRUE	TRUE	0.328769	0.750182	-0.421413
TAF1C	1.66847e-05	-0.276071	-0.146041	-0.406102	0.000162538	TRUE	TRUE	1.31526	1.34913	-0.0338625
SHPRH	1.68595e-05	1.09042	1.44161	0.739227	0.000164059	TRUE	TRUE	5.46761	4.99407	0.473531
SERHL2	1.68963e-05	0.439439	0.661895	0.216983	0.000164237	TRUE	TRUE	1.77095	0.906903	0.864045
MRPS30	1.71242e-05	0.950561	1.6109	0.290225	0.000166269	TRUE	TRUE	0.628892	0.703506	-0.0746133
DOCK1	1.71884e-05	-0.434304	-0.0988321	-0.769776	0.000166343	TRUE	TRUE	7.13959	7.67979	-0.540203
NFKB1	1.71773e-05	1.1409	1.5763	0.7055	0.000166343	TRUE	TRUE	3.30117	3.06085	0.240324
ZNF91	1.71852e-05	-0.763016	-0.346195	-1.17984	0.000166343	TRUE	TRUE	4.13896	5.50491	-1.36595
ITPR2	1.7352e-05	-0.23348	-0.133608	-0.333352	0.000167743	TRUE	TRUE	8.46702	9.31421	-0.847188
RPL27A	1.74798e-05	1.47986	2.17823	0.781492	0.000168793	TRUE	TRUE	1.17038	0.93587	0.234509
RHOXF1-AS1	1.76692e-05	-0.555983	-0.276175	-0.835791	0.000170435	TRUE	TRUE	1.37335	2.05036	-0.677011
ZRANB2	1.80201e-05	-0.89266	-0.228532	-1.55679	0.00017363	TRUE	TRUE	4.06597	5.37425	-1.30828
NAT8L	1.82157e-05	-0.734385	-0.297076	-1.17169	0.000175133	TRUE	TRUE	5.1738	5.07528	0.0985264
NR1D2	1.8208e-05	-0.537695	-0.154904	-0.920486	0.000175133	TRUE	TRUE	3.22812	3.90836	-0.68024
AP003025.1	1.83176e-05	-0.492406	-0.326713	-0.658099	0.000175921	TRUE	TRUE	0.614114	1.33391	-0.719796
AC007325.2	1.83863e-05	-0.519965	-0.330329	-0.709602	0.000176389	TRUE	TRUE	0.902772	1.44731	-0.544535
DNM1L	1.85178e-05	-0.594741	0.160494	-1.34998	0.000177379	TRUE	TRUE	3.56899	4.90547	-1.33647
PUDP	1.85297e-05	-0.36947	-0.228404	-0.510536	0.000177379	TRUE	TRUE	0.612898	0.976916	-0.364018
TEAD1	1.86386e-05	-0.121414	0.00444871	-0.247276	0.000178228	TRUE	TRUE	7.5416	7.88231	-0.340709
VDAC1	1.87689e-05	2.78067	3.65562	1.90571	0.000179279	TRUE	TRUE	0.988795	0.917686	0.0711091
PURG	1.87932e-05	-0.897607	-0.574315	-1.2209	0.000179318	TRUE	TRUE	3.06436	3.95003	-0.885666
GOLGB1	1.90426e-05	-1.013	-0.551716	-1.47428	0.000181501	TRUE	TRUE	5.37466	5.93573	-0.561065
CALCB	1.90676e-05	-0.397364	-0.212162	-0.582566	0.000181543	TRUE	TRUE	0.924669	1.40288	-0.478208
SNAP47	1.92456e-05	-0.157979	-0.0104443	-0.305515	0.000183041	TRUE	TRUE	0.686558	0.870048	-0.183491
MUM1	1.92871e-05	-0.510738	-0.104211	-0.917264	0.000183238	TRUE	TRUE	3.75984	4.09172	-0.331872
ELOA	1.93108e-05	0.305171	0.518126	0.0922151	0.00018324	TRUE	TRUE	1.11334	0.73697	0.376366
SYNE2	1.93289e-05	0.776059	1.12367	0.428452	0.00018324	TRUE	TRUE	1.44937	0.74034	0.70903
HPN	1.94167e-05	-0.328502	-0.188345	-0.468658	0.000183876	TRUE	TRUE	0.643048	0.946361	-0.303312
CLIP2	1.96433e-05	2.03267	3.06824	0.997097	0.000185822	TRUE	TRUE	5.3331	2.11926	3.21383
TUBGCP2	1.97403e-05	-0.38193	-0.159372	-0.604489	0.000186539	TRUE	TRUE	1.7373	1.89132	-0.154019
METTL7A	1.97955e-05	0.646341	0.998122	0.29456	0.000186861	TRUE	TRUE	5.72455	5.03501	0.689542
FILIP1L	2.00366e-05	-0.236598	12.0198	-12.493	0.000188935	TRUE	TRUE	0.455438	1.09097	-0.635529
PKN1	2.01103e-05	0.902526	1.28216	0.522889	0.000189226	TRUE	TRUE	2.04853	1.29022	0.758317
SPEG	2.00907e-05	-0.294169	-0.151167	-0.43717	0.000189226	TRUE	TRUE	1.74265	1.84844	-0.105799
KIFC2	2.01687e-05	0.80157	1.14473	0.458415	0.000189573	TRUE	TRUE	2.38175	1.14687	1.23488
CD44	2.02028e-05	2.93622	3.50875	2.36369	0.000189692	TRUE	TRUE	4.56671	2.32427	2.24244
CASK	2.02916e-05	0.668454	1.10044	0.236468	0.000190323	TRUE	TRUE	5.09208	4.24868	0.843398
TBKBP1	2.03337e-05	0.435773	0.660148	0.211399	0.000190515	TRUE	TRUE	1.34373	0.574763	0.768965
WSB2	2.04337e-05	0.977557	1.41381	0.541302	0.000191249	TRUE	TRUE	1.65244	1.11714	0.5353
IMMP2L	2.04935e-05	-0.685071	-0.289655	-1.08049	0.000191605	TRUE	TRUE	6.00059	7.32918	-1.3286
PHF21B	2.06763e-05	-0.544555	-0.317154	-0.771956	0.00019311	TRUE	TRUE	5.99664	7.16463	-1.16799
ZSCAN23	2.07384e-05	0.264354	0.619076	-0.0903695	0.000193485	TRUE	TRUE	0.660107	0.898497	-0.23839
GSTT2B	2.07731e-05	-0.181676	-0.110123	-0.253229	0.000193605	TRUE	TRUE	0.852175	1.00205	-0.149871
FREM2	2.08906e-05	-0.987775	-0.231288	-1.74426	0.000194494	TRUE	TRUE	2.14421	3.02854	-0.884329
NEDD4	2.10994e-05	1.12411	1.56653	0.681695	0.000195917	TRUE	TRUE	2.39965	2.06316	0.336484
RNF6	2.1104e-05	0.712681	1.11727	0.308091	0.000195917	TRUE	TRUE	0.9629	0.665415	0.297485
SWAP70	2.111e-05	-0.558835	-0.153351	-0.964319	0.000195917	TRUE	TRUE	2.1529	3.19989	-1.04698
HNRNPDL	2.13574e-05	-1.16357	-0.740678	-1.58647	0.000197634	TRUE	TRUE	4.17045	4.79716	-0.626711
OMG	2.13622e-05	-0.370625	-0.170608	-0.570641	0.000197634	TRUE	TRUE	0.928569	1.29798	-0.369407
ZFYVE16	2.13563e-05	-0.746713	-0.341028	-1.1524	0.000197634	TRUE	TRUE	4.27884	5.72438	-1.44554
DLC1	2.14021e-05	-0.876818	-0.447174	-1.30646	0.000197795	TRUE	TRUE	4.68876	6.40516	-1.7164
FYN	2.18127e-05	0.187925	0.269464	0.106386	0.000201169	TRUE	TRUE	9.51258	9.63672	-0.124134
SUMF1	2.18038e-05	-0.996353	-0.555962	-1.43674	0.000201169	TRUE	TRUE	3.98719	5.85379	-1.8666
SRGAP2	2.19277e-05	0.532153	0.844637	0.219668	0.000202018	TRUE	TRUE	1.73598	0.908495	0.827481
TAB2	2.21227e-05	0.405043	0.568669	0.241416	0.000203603	TRUE	TRUE	6.11491	6.25106	-0.13615
TCF7L2	2.21891e-05	-0.190321	-0.0815025	-0.299139	0.000204001	TRUE	TRUE	7.74359	8.5325	-0.78891
RHOA	2.25416e-05	1.11381	1.56516	0.662462	0.000207026	TRUE	TRUE	2.14606	1.84795	0.298115
SLC9C2	2.25812e-05	0.563007	0.882248	0.243765	0.000207175	TRUE	TRUE	1.58692	1.37057	0.216353
KCTD1	2.28364e-05	1.02052	1.42535	0.61569	0.000209298	TRUE	TRUE	4.18389	3.43649	0.747397
FAM227A	2.2899e-05	0.645743	0.961065	0.330421	0.000209654	TRUE	TRUE	2.15252	1.33889	0.813628
FAM184A	2.31724e-05	-0.383978	-0.163018	-0.604939	0.000211938	TRUE	TRUE	6.04183	7.58569	-1.54386
GSTP1	2.32524e-05	1.7533	2.44036	1.06623	0.000212449	TRUE	TRUE	0.917224	0.818711	0.0985127
COMMD6	2.33183e-05	1.0844	1.61533	0.553464	0.00021283	TRUE	TRUE	0.953114	0.738216	0.214898
AC091885.2	2.33968e-05	-0.420476	-0.259508	-0.581444	0.000213326	TRUE	TRUE	0.2076	0.806852	-0.599252
PLCG1	2.35348e-05	-0.572067	-0.166079	-0.978054	0.000214363	TRUE	TRUE	3.20305	4.34732	-1.14427
ARMH4	2.35851e-05	1.1147	1.47821	0.751179	0.000214379	TRUE	TRUE	5.20104	4.93343	0.267617
NAALADL2	2.3568e-05	-1.06503	-0.573146	-1.55692	0.000214379	TRUE	TRUE	5.74915	7.13201	-1.38286
ATP11C	2.38209e-05	1.02982	1.47482	0.58483	0.000215192	TRUE	TRUE	2.00044	1.78371	0.216731
DDR2	2.38167e-05	1.90894	2.4143	1.40358	0.000215192	TRUE	TRUE	5.35151	3.90935	1.44216
DOCK4	2.37781e-05	-0.177231	-0.108911	-0.245551	0.000215192	TRUE	TRUE	10.2465	10.6401	-0.393658
MRS2	2.37361e-05	-0.585572	-0.378023	-0.793122	0.000215192	TRUE	TRUE	0.998098	1.47529	-0.477194
NEK1	2.37909e-05	-0.940218	-0.564798	-1.31564	0.000215192	TRUE	TRUE	4.56309	6.24933	-1.68624
TRAPPC9	2.38077e-05	-0.471571	-0.0742681	-0.868873	0.000215192	TRUE	TRUE	5.14079	6.00072	-0.859926
GPD2	2.39348e-05	-0.516275	-0.192436	-0.840115	0.000215563	TRUE	TRUE	4.73445	6.64622	-1.91177
PGM1	2.39352e-05	-0.586414	-0.27312	-0.899707	0.000215563	TRUE	TRUE	2.3815	3.02213	-0.640631
RPL37A	2.3931e-05	0.817432	1.22088	0.413982	0.000215563	TRUE	TRUE	2.92434	2.6931	0.23124
BMT2	2.39782e-05	0.989305	1.40716	0.571449	0.000215576	TRUE	TRUE	3.20951	3.01985	0.18966
MAST4	2.40098e-05	-0.452213	-0.314024	-0.590401	0.000215576	TRUE	TRUE	8.12921	9.2836	-1.1544
UGDH-AS1	2.40055e-05	1.07728	1.48933	0.665229	0.000215576	TRUE	TRUE	2.71103	2.22183	0.489204
BDH1	2.41521e-05	-1.07694	-0.764752	-1.38913	0.000216632	TRUE	TRUE	1.55551	2.69343	-1.13791
DIS3	2.42328e-05	-0.710073	-0.450173	-0.969973	0.000216915	TRUE	TRUE	1.04738	1.64988	-0.602499
ETFA	2.42313e-05	-1.19235	-0.469863	-1.91483	0.000216915	TRUE	TRUE	2.61679	3.77717	-1.16038
MFSD11	2.4273e-05	0.832438	1.19116	0.473712	0.000217055	TRUE	TRUE	3.77207	2.6399	1.13217
ADAMTSL3	2.44482e-05	0.682351	0.989866	0.374836	0.000218401	TRUE	TRUE	4.17418	1.33648	2.8377
METTL21A	2.4651e-05	0.620619	0.944424	0.296814	0.000219989	TRUE	TRUE	1.57412	1.05348	0.520638
FTL	2.47643e-05	-0.556587	-0.292528	-0.820646	0.000220777	TRUE	TRUE	4.69157	6.27854	-1.58697
UTP23	2.48169e-05	0.53832	0.790206	0.286433	0.000221024	TRUE	TRUE	2.89865	1.80986	1.0888
LINC01006	2.5202e-05	-0.825861	-0.630574	-1.02115	0.000224227	TRUE	TRUE	0.722213	1.31818	-0.595969
ATP5PF	2.61077e-05	0.99647	1.46603	0.526915	0.000232051	TRUE	TRUE	1.44009	1.31422	0.125871
LSM7	2.63708e-05	0.84115	1.22214	0.460164	0.000234153	TRUE	TRUE	1.18984	0.619985	0.569855
MSI2	2.64898e-05	-0.360187	-0.294249	-0.426124	0.000234974	TRUE	TRUE	10.0796	10.6802	-0.60056
DCLK1	2.66747e-05	0.00720241	0.364005	-0.3496	0.000236376	TRUE	TRUE	4.0074	1.68305	2.32435
PRICKLE2	2.70078e-05	0.614642	0.862709	0.366574	0.000239088	TRUE	TRUE	5.97423	5.96393	0.0103043
CATSPERE	2.70361e-05	-1.15135	-0.783651	-1.51904	0.000239099	TRUE	TRUE	1.45844	2.45975	-1.00132
CD81	2.73025e-05	-0.246255	0.124237	-0.616748	0.000240972	TRUE	TRUE	5.09202	5.31045	-0.218429
LSM14A	2.73004e-05	0.982442	1.35928	0.605604	0.000240972	TRUE	TRUE	4.73224	4.46832	0.263921
OSBPL1A	2.74844e-05	1.0198	1.46682	0.572774	0.000242335	TRUE	TRUE	6.88081	6.37801	0.502806
YAE1D1	2.75431e-05	1.66351	2.10669	1.22032	0.00024261	TRUE	TRUE	2.2318	1.5168	0.714995
RBL2	2.76644e-05	-0.962326	-0.309107	-1.61554	0.000243436	TRUE	TRUE	2.7704	3.8926	-1.1222
FAM19A5	2.77321e-05	1.0177	1.41299	0.622409	0.000243788	TRUE	TRUE	6.38427	5.52576	0.85851
AC021231.1	2.78922e-05	-0.880578	-0.419069	-1.34209	0.000244951	TRUE	TRUE	1.85334	3.02231	-1.16897
RNF150	2.86634e-05	-1.85917	-1.15719	-2.56114	0.000251474	TRUE	TRUE	2.55187	5.02211	-2.47024
ATF7IP	2.88207e-05	0.980605	1.35939	0.60182	0.000252603	TRUE	TRUE	4.78724	4.59301	0.194227
ZBTB33	2.9113e-05	0.945389	1.46674	0.424037	0.000254912	TRUE	TRUE	0.88197	0.668069	0.213902
FAM171A1	2.93787e-05	1.44021	2.03025	0.850164	0.000256729	TRUE	TRUE	7.98555	6.76678	1.21877
MPG	2.93523e-05	-0.266441	-0.139207	-0.393674	0.000256729	TRUE	TRUE	0.650795	0.851662	-0.200868
RNF217-AS1	2.94289e-05	-0.689206	-0.514853	-0.863559	0.000256913	TRUE	TRUE	0.520019	0.860477	-0.340458
MKL1	2.96004e-05	0.946561	1.35103	0.54209	0.000258155	TRUE	TRUE	4.52298	3.9601	0.562881
RPL28	2.98726e-05	2.69879	4.58961	0.807969	0.000260272	TRUE	TRUE	1.6084	0.906878	0.701525
GOLGA3	2.99944e-05	0.810865	1.1863	0.435427	0.000261068	TRUE	TRUE	2.52015	1.97087	0.549282
SRSF2	3.00231e-05	-0.768986	-0.470061	-1.06791	0.000261068	TRUE	TRUE	1.42314	2.19173	-0.768596
GAREM1	3.02353e-05	-0.268954	0.0391822	-0.57709	0.000262654	TRUE	TRUE	7.25314	7.71751	-0.464374
SYT11	3.04494e-05	-0.82118	0.0127107	-1.65507	0.000264254	TRUE	TRUE	4.45933	5.01469	-0.555364
CEP152	3.06432e-05	0.645302	1.0165	0.274104	0.000265675	TRUE	TRUE	1.6065	1.23018	0.376318
LINC00609	3.08117e-05	0.983889	1.33785	0.629932	0.000266873	TRUE	TRUE	5.3879	2.45375	2.93415
ZFP36L2	3.10352e-05	0.496538	0.821807	0.171268	0.000268546	TRUE	TRUE	3.70377	2.93545	0.768327
UBE2E2	3.12433e-05	0.639433	1.00962	0.269244	0.000270082	TRUE	TRUE	5.97968	5.94719	0.0324904
SNTB1	3.15199e-05	1.7232	2.16683	1.27957	0.000272206	TRUE	TRUE	3.63018	2.49883	1.13136
TRPC1	3.18534e-05	-1.82057	-0.994798	-2.64633	0.000274817	TRUE	TRUE	3.3011	5.16577	-1.86467
HSPA9	3.2145e-05	1.01701	1.40383	0.630189	0.000277063	TRUE	TRUE	3.66682	3.17719	0.489626
SOX12	3.24819e-05	0.402416	0.621411	0.183421	0.000279693	TRUE	TRUE	1.46547	0.807597	0.657877
SLC25A26	3.27873e-05	-0.779249	-0.38979	-1.16871	0.000282047	TRUE	TRUE	1.92706	3.1791	-1.25204
CTIF	3.29993e-05	-0.606591	-0.19544	-1.01774	0.000283595	TRUE	TRUE	5.17649	5.90359	-0.727101
STX18-AS1	3.30848e-05	-0.713615	-0.329945	-1.09728	0.000284053	TRUE	TRUE	3.06891	3.87181	-0.802898
NARF	3.34116e-05	-0.293531	-0.0850779	-0.501983	0.000286302	TRUE	TRUE	1.75288	1.87506	-0.122181
WDR49	3.33855e-05	1.47691	1.98253	0.971302	0.000286302	TRUE	TRUE	3.78648	2.84979	0.936689
SALL3	3.34736e-05	0.691104	1.06007	0.322137	0.000286555	TRUE	TRUE	2.90144	2.57845	0.322983
AC099792.1	3.3682e-05	-0.937453	-0.344444	-1.53046	0.000288059	TRUE	TRUE	4.63879	6.16169	-1.52291
AC011092.2	3.3904e-05	-0.471169	-0.323557	-0.618782	0.000289397	TRUE	TRUE	0.416855	0.95294	-0.536085
ZNF141	3.38885e-05	-0.395748	-0.18228	-0.609216	0.000289397	TRUE	TRUE	1.62089	2.05165	-0.43076
FOXG1	3.3951e-05	-0.718214	-0.286167	-1.15026	0.000289518	TRUE	TRUE	3.31635	4.42653	-1.11019
LARP4	3.43994e-05	0.947398	1.35807	0.536729	0.000293059	TRUE	TRUE	3.49371	3.06007	0.433638
ACSS2	3.44568e-05	0.512754	0.859701	0.165807	0.000293265	TRUE	TRUE	1.55413	1.40939	0.144745
DBT	3.45469e-05	-0.738879	-0.414599	-1.06316	0.000293748	TRUE	TRUE	1.83243	2.77738	-0.944956
AC058822.1	3.46562e-05	-0.23326	-0.0229507	-0.443569	0.000294394	TRUE	TRUE	0.60654	1.30201	-0.695466
AC105411.1	3.48486e-05	-1.08606	-0.731386	-1.44073	0.000295744	TRUE	TRUE	0.850952	1.3012	-0.45025
PPM1F	3.50941e-05	0.592314	0.928967	0.255662	0.000297541	TRUE	TRUE	1.31398	0.824777	0.489207
AC103923.1	3.53374e-05	1.143	1.53908	0.746928	0.000298743	TRUE	TRUE	3.46507	3.38024	0.0848312
GABRG1	3.53316e-05	-0.0692442	0.195527	-0.334015	0.000298743	TRUE	TRUE	4.61977	5.43125	-0.811483
KYAT3	3.53172e-05	-0.647586	-0.423171	-0.872001	0.000298743	TRUE	TRUE	1.16971	1.79521	-0.625502
BCAS2	3.55188e-05	1.27717	2.51531	0.0390324	0.000299989	TRUE	TRUE	0.904667	0.804891	0.0997758
BCO1	3.55958e-05	-0.811987	-0.613957	-1.01002	0.000300352	TRUE	TRUE	0.557101	1.16119	-0.604089
ETF1	3.5687e-05	0.844432	1.25934	0.42952	0.000300834	TRUE	TRUE	1.38765	1.15661	0.23104
CRNKL1	3.5795e-05	-0.298421	-0.0994843	-0.497357	0.000301169	TRUE	TRUE	0.42957	0.728263	-0.298692
DIAPH1	3.5761e-05	0.562494	0.8996	0.225388	0.000301169	TRUE	TRUE	1.50028	1.20953	0.290743
PCMTD1	3.60709e-05	-0.457114	-0.0658192	-0.848409	0.000303201	TRUE	TRUE	3.95543	5.01646	-1.06103
C12orf49	3.61271e-05	-0.688468	-0.267995	-1.10894	0.000303385	TRUE	TRUE	1.1472	1.97669	-0.829494
USP3	3.63254e-05	-1.04787	-0.500145	-1.5956	0.000304761	TRUE	TRUE	2.99966	4.7622	-1.76254
PIH1D1	3.64077e-05	-0.226394	-0.0506382	-0.40215	0.000305161	TRUE	TRUE	0.640033	0.806641	-0.166608
CLDN10	3.67492e-05	-0.734335	-0.41477	-1.0539	0.000307439	TRUE	TRUE	2.84816	3.92027	-1.07211
EBLN3P	3.67455e-05	-0.572842	-0.369843	-0.77584	0.000307439	TRUE	TRUE	0.81459	1.46485	-0.65026
CCDC62	3.68337e-05	0.409268	0.620651	0.197886	0.000307855	TRUE	TRUE	1.55346	0.840353	0.713102
CTXND1	3.69232e-05	0.736133	1.12073	0.351536	0.00030831	TRUE	TRUE	2.14808	1.91165	0.236428
FAM66A	3.71609e-05	-0.958716	-0.76901	-1.14842	0.000310002	TRUE	TRUE	1.28656	1.38424	-0.0976792
WEE2-AS1	3.74768e-05	-0.400135	-0.277373	-0.522896	0.000312342	TRUE	TRUE	0.586434	0.812676	-0.226242
PSD3	3.77626e-05	-0.120007	-0.0117038	-0.228311	0.000314131	TRUE	TRUE	9.28166	9.66047	-0.378811
ZNF549	3.77277e-05	0.837246	1.2355	0.438995	0.000314131	TRUE	TRUE	1.80858	1.38188	0.4267
AL445483.1	3.78133e-05	-0.672144	-0.482243	-0.862045	0.000314256	TRUE	TRUE	0.454239	0.92814	-0.473901
MAP2K2	3.81302e-05	1.21104	1.67439	0.747678	0.000316592	TRUE	TRUE	2.07203	1.38226	0.689769
SLC25A11	3.829e-05	-0.297	-0.14479	-0.449209	0.00031762	TRUE	TRUE	0.723729	1.01962	-0.295892
LRRC8A	3.84096e-05	-0.293238	0.0904003	-0.676876	0.000318313	TRUE	TRUE	4.22866	4.2717	-0.0430397
HDAC1	3.85094e-05	0.686288	1.0167	0.355871	0.00031884	TRUE	TRUE	1.92548	1.35106	0.574421
TRAF4	3.87357e-05	-0.653583	-0.438474	-0.868692	0.000320414	TRUE	TRUE	0.80491	1.4479	-0.642992
WDR6	3.87912e-05	0.913166	1.31791	0.508419	0.000320572	TRUE	TRUE	3.55595	2.67105	0.884901
P3H4	3.89378e-05	-0.0482142	0.0905645	-0.186993	0.000321483	TRUE	TRUE	0.990693	0.790531	0.200161
AL136295.1	3.9861e-05	0.442944	0.736035	0.149854	0.000328798	TRUE	TRUE	1.35964	0.933826	0.425811
BTBD2	4.01934e-05	0.422558	0.715349	0.129767	0.00033123	TRUE	TRUE	1.88333	1.41019	0.473138
AC007402.1	4.0528e-05	-0.616057	-0.3111	-0.921013	0.000333675	TRUE	TRUE	1.04061	1.7669	-0.726293
HERPUD2	4.07998e-05	-0.895416	-0.283363	-1.50747	0.0003356	TRUE	TRUE	2.81983	4.07823	-1.2584
EBF4	4.0929e-05	0.637171	0.903688	0.370654	0.000336037	TRUE	TRUE	1.93208	0.903883	1.02819
LINC01285	4.08993e-05	-0.497172	-0.315591	-0.678753	0.000336037	TRUE	TRUE	1.39819	1.56863	-0.170444
ST6GAL1	4.12065e-05	1.81835	2.75756	0.87914	0.000338001	TRUE	TRUE	3.08552	1.60385	1.48167
GLIDR	4.18491e-05	-1.24187	-0.91894	-1.5648	0.000342634	TRUE	TRUE	1.96316	2.59529	-0.632132
PTP4A2	4.18438e-05	0.617015	0.981163	0.252867	0.000342634	TRUE	TRUE	0.906327	0.649901	0.256426
BBS9	4.25153e-05	1.00715	1.4386	0.575704	0.000347766	TRUE	TRUE	4.93317	4.64856	0.28461
AC022639.1	4.2918e-05	-0.715178	-0.354099	-1.07626	0.000350578	TRUE	TRUE	0.891684	2.16389	-1.27221
EDNRB	4.29385e-05	0.898144	1.30832	0.487971	0.000350578	TRUE	TRUE	3.72096	3.05551	0.665447
ZC3H12C	4.33333e-05	-0.599292	-0.168054	-1.03053	0.000353475	TRUE	TRUE	4.78427	5.47709	-0.692819
ZSCAN25	4.34971e-05	-0.219474	-0.0927235	-0.346225	0.000354483	TRUE	TRUE	0.454755	0.717589	-0.262835
TRIL	4.35861e-05	-0.315316	-0.208617	-0.422014	0.000354881	TRUE	TRUE	2.08609	2.45707	-0.370982
LINC01748	4.36296e-05	-1.47922	-0.7829	-2.17554	0.000354908	TRUE	TRUE	5.05388	6.88308	-1.8292
RPS29	4.38926e-05	0.559253	0.92919	0.189316	0.000356718	TRUE	TRUE	1.7956	1.63139	0.164209
DHX29	4.39886e-05	-0.497775	-0.180999	-0.81455	0.00035688	TRUE	TRUE	1.85467	2.39957	-0.544891
SPTLC1	4.39934e-05	-0.514998	-0.139335	-0.89066	0.00035688	TRUE	TRUE	2.03748	2.92299	-0.885507
CHD6	4.42973e-05	-0.436552	-0.0536876	-0.819416	0.000359015	TRUE	TRUE	5.87218	6.6886	-0.816419
PBX3	4.46534e-05	0.960429	1.42512	0.495737	0.00036157	TRUE	TRUE	1.82963	1.4774	0.352225
MYO9A	4.49288e-05	-0.10765	0.0452526	-0.260552	0.000363466	TRUE	TRUE	6.1657	7.02059	-0.854881
AC008957.1	4.55042e-05	-0.63656	-0.427294	-0.845825	0.000367475	TRUE	TRUE	0.481375	1.52403	-1.04265
CLIC4	4.56237e-05	1.82013	2.2247	1.41555	0.000367475	TRUE	TRUE	3.70648	3.00449	0.701986
LRP1	4.5602e-05	-0.514184	-0.115055	-0.913313	0.000367475	TRUE	TRUE	5.25906	5.5082	-0.249132
LRRC37B	4.55852e-05	1.11995	1.48789	0.752003	0.000367475	TRUE	TRUE	3.99217	3.61972	0.372446
MMP24OS	4.56326e-05	0.904401	1.33125	0.477552	0.000367475	TRUE	TRUE	1.9398	1.60922	0.330578
SHROOM3	4.59083e-05	0.440072	0.62009	0.260055	0.000369359	TRUE	TRUE	7.24895	7.71	-0.461045
AL138828.1	4.61969e-05	-0.572509	-0.36306	-0.781957	0.000371342	TRUE	TRUE	0.839278	1.97743	-1.13816
RAD9A	4.66321e-05	0.822558	1.2205	0.424619	0.0003745	TRUE	TRUE	3.0128	2.45013	0.562672
MAP3K7	4.74563e-05	0.767086	1.16426	0.369916	0.000380772	TRUE	TRUE	3.18245	3.51475	-0.332299
DIRC2	4.75935e-05	-0.750327	-0.404533	-1.09612	0.000381526	TRUE	TRUE	1.3548	2.17552	-0.820711
CSNK1G1	4.79771e-05	0.776025	1.19066	0.361393	0.000384252	TRUE	TRUE	1.22352	1.04553	0.177998
CIR1	4.80601e-05	-0.521286	-0.129085	-0.913487	0.000384568	TRUE	TRUE	1.95652	2.54862	-0.592096
APOL2	4.82776e-05	1.23781	1.97972	0.495901	0.000385958	TRUE	TRUE	0.868694	1.02635	-0.157657
ANKZF1	4.88414e-05	-0.29574	-0.0580835	-0.533397	0.000390113	TRUE	TRUE	1.19007	1.44647	-0.2564
RTN4	4.95111e-05	0.614326	0.96855	0.260101	0.000395104	TRUE	TRUE	6.50487	5.92998	0.574887
NFU1	5.07256e-05	0.729291	1.11803	0.340555	0.00040443	TRUE	TRUE	1.33354	1.09343	0.240112
ZFHX2	5.11968e-05	0.713518	1.08929	0.337743	0.000407819	TRUE	TRUE	2.81834	2.55442	0.263927
BNC2	5.19028e-05	0.439185	0.692447	0.185923	0.000412698	TRUE	TRUE	2.74227	1.15708	1.58519
SLC39A12	5.18858e-05	0.903311	1.32039	0.486229	0.000412698	TRUE	TRUE	6.26436	5.86153	0.402836
FZD6	5.23072e-05	-1.15846	-0.794111	-1.52281	0.000415538	TRUE	TRUE	0.659439	1.75334	-1.0939
AC096564.1	5.24242e-05	-0.508578	-0.351898	-0.665259	0.00041572	TRUE	TRUE	0.49525	0.776957	-0.281708
APOO	5.24117e-05	2.36491	4.92765	-0.197819	0.00041572	TRUE	TRUE	2.07473	2.05307	0.0216673
SMARCA5	5.29736e-05	-0.739873	-0.362014	-1.11773	0.000419699	TRUE	TRUE	1.90931	2.76443	-0.855116
ZC3H8	5.31048e-05	-0.774185	-0.444551	-1.10382	0.000420362	TRUE	TRUE	1.27818	1.97576	-0.697585
DEGS1	5.37546e-05	-0.446725	-0.239544	-0.653906	0.000424793	TRUE	TRUE	0.850901	1.13334	-0.28244
MCU	5.37609e-05	0.931165	1.33991	0.52242	0.000424793	TRUE	TRUE	2.33102	1.86163	0.469393
DHRS3	5.42024e-05	0.97589	1.38808	0.563702	0.000427516	TRUE	TRUE	3.31879	2.54397	0.774819
RAP2A	5.41573e-05	1.31984	1.98507	0.654609	0.000427516	TRUE	TRUE	1.13062	1.01927	0.111358
TECR	5.48254e-05	0.839787	1.22418	0.45539	0.000432044	TRUE	TRUE	2.91623	2.17919	0.737043
BANP	5.54883e-05	1.0367	1.44056	0.632844	0.000436878	TRUE	TRUE	3.23032	2.8638	0.366527
ATP1A2	5.55758e-05	-0.395093	-0.178765	-0.611421	0.000437177	TRUE	TRUE	9.32044	9.27882	0.0416167
AC113414.1	5.5648e-05	-1.50107	-0.793598	-2.20854	0.000437355	TRUE	TRUE	1.85644	3.74151	-1.88507
PDCD6IP	5.61356e-05	-0.284802	0.12096	-0.690564	0.000440795	TRUE	TRUE	3.27792	4.38758	-1.10965
RAF1	5.63444e-05	1.02818	1.41219	0.644174	0.00044204	TRUE	TRUE	4.18119	3.8646	0.316593
RRBP1	5.64123e-05	0.849615	1.23976	0.459468	0.00044218	TRUE	TRUE	2.62931	1.88658	0.742739
MTCL1	5.65591e-05	1.65308	2.54435	0.761803	0.000442938	TRUE	TRUE	1.01266	0.995408	0.0172551
FBXO42	5.69673e-05	1.0366	1.40075	0.67245	0.00044495	TRUE	TRUE	4.26335	4.08929	0.174063
GOPC	5.69622e-05	-0.830975	-0.433183	-1.22877	0.00044495	TRUE	TRUE	1.24695	2.22239	-0.975432
KIF24	5.6898e-05	-0.389533	-0.262966	-0.516101	0.00044495	TRUE	TRUE	0.419088	1.03516	-0.616071
AGRN	5.70788e-05	0.227551	0.356618	0.0984844	0.000445427	TRUE	TRUE	1.75807	0.677312	1.08076
ITGA7	5.74036e-05	-0.682604	-0.406999	-0.958209	0.000446817	TRUE	TRUE	3.22625	3.69139	-0.465139
KDM5B	5.74088e-05	-0.507922	-0.0987967	-0.917047	0.000446817	TRUE	TRUE	3.11465	3.81392	-0.699279
TSEN15	5.73465e-05	0.680967	0.98745	0.374484	0.000446817	TRUE	TRUE	3.03358	2.232	0.801577
MTFR1	5.76585e-05	0.606446	0.928309	0.284584	0.000448365	TRUE	TRUE	1.52966	1.05119	0.478475
CSF1	5.79721e-05	1.58043	2.02954	1.13131	0.000450037	TRUE	TRUE	2.65726	1.53344	1.12382
NBPF1	5.79756e-05	0.861703	1.24627	0.477135	0.000450037	TRUE	TRUE	2.52959	2.02977	0.499827
DCAF5	5.83101e-05	0.977965	1.32417	0.631758	0.000452236	TRUE	TRUE	4.87462	4.60677	0.267849
C3orf58	5.86947e-05	-0.889027	-0.515063	-1.26299	0.000454594	TRUE	TRUE	1.86107	3.20347	-1.3424
UFL1-AS1	5.87171e-05	-1.7961	-1.41606	-2.17614	0.000454594	TRUE	TRUE	2.23697	3.51215	-1.27518
PLPP5	5.89459e-05	-0.826839	-0.47919	-1.17449	0.000455965	TRUE	TRUE	0.973757	1.78755	-0.813791
FTO	5.92608e-05	0.37194	0.559281	0.184599	0.000457999	TRUE	TRUE	7.30478	7.30334	0.00144124
GPR135	5.95053e-05	0.54577	0.83778	0.25376	0.000459085	TRUE	TRUE	1.8502	1.43944	0.410754
KTN1	5.94838e-05	0.861838	1.22705	0.496628	0.000459085	TRUE	TRUE	4.422	4.76737	-0.345369
LCNL1	5.97868e-05	-0.194326	-0.11052	-0.278132	0.000460855	TRUE	TRUE	3.27317	2.37038	0.902791
BCAR1	5.99933e-05	0.936327	1.34475	0.527908	0.000462043	TRUE	TRUE	1.62703	1.18953	0.437493
UBXN2A	6.04236e-05	1.07238	1.47085	0.673901	0.000464951	TRUE	TRUE	3.61956	2.89127	0.728287
JARID2	6.13063e-05	-0.587137	-0.374499	-0.799775	0.000470723	TRUE	TRUE	6.68462	8.18256	-1.49794
LARGE1	6.13337e-05	0.881348	1.26621	0.496483	0.000470723	TRUE	TRUE	5.3907	4.97125	0.419451
ZNF703	6.12307e-05	0.371945	0.609799	0.13409	0.000470723	TRUE	TRUE	1.12284	0.717942	0.404903
SERPINI2	6.15171e-05	2.22878	2.92041	1.53715	0.00047172	TRUE	TRUE	3.17634	1.88322	1.29312
B3GALT5	6.19103e-05	1.80102	2.25725	1.3448	0.000474323	TRUE	TRUE	3.12347	1.96657	1.15689
AFDN	6.21142e-05	-0.547061	-0.26091	-0.833212	0.000475473	TRUE	TRUE	5.21089	6.51379	-1.30291
SLC30A10	6.22314e-05	-0.50117	0.13513	-1.13747	0.000475957	TRUE	TRUE	1.60184	2.53993	-0.938098
AC023051.1	6.23707e-05	-0.226525	-0.140317	-0.312732	0.000476366	TRUE	TRUE	0.345848	0.790852	-0.445004
SCARA3	6.23928e-05	-0.26044	0.0933002	-0.61418	0.000476366	TRUE	TRUE	4.15983	5.20304	-1.04321
AC139887.2	6.27173e-05	0.886976	1.24809	0.525856	0.000478017	TRUE	TRUE	3.87691	3.83	0.0469155
FLOT1	6.26642e-05	-0.900881	-0.527448	-1.27432	0.000478017	TRUE	TRUE	1.84162	2.61956	-0.777948
ARFGAP3	6.27809e-05	0.682057	1.07303	0.291086	0.000478088	TRUE	TRUE	2.2692	2.06534	0.203853
SLC6A1-AS1	6.30174e-05	-1.89064	-0.919065	-2.86222	0.000479476	TRUE	TRUE	0.718961	2.5673	-1.84834
NRXN1	6.31586e-05	-0.405186	0.688398	-1.49877	0.000480136	TRUE	TRUE	10.8679	11.8104	-0.942509
CPNE2	6.34524e-05	0.262217	0.440146	0.0842893	0.00048154	TRUE	TRUE	1.32841	0.619338	0.709072
THADA	6.34286e-05	0.791595	1.19897	0.384223	0.00048154	TRUE	TRUE	4.20646	4.28565	-0.0791894
AC007262.2	6.36755e-05	1.05985	1.51521	0.604485	0.000482818	TRUE	TRUE	2.51606	2.65473	-0.138667
SNAPC4	6.39044e-05	0.469694	0.783734	0.155653	0.000484138	TRUE	TRUE	1.24738	0.897256	0.350124
RASSF8-AS1	6.4574e-05	-0.918445	-0.064996	-1.77189	0.000488791	TRUE	TRUE	2.29134	3.38888	-1.09755
ARHGAP29	6.47042e-05	-0.685591	-0.401107	-0.970075	0.000488938	TRUE	TRUE	1.59513	2.6546	-1.05947
CCDC85C	6.46589e-05	0.247036	0.413308	0.0807647	0.000488938	TRUE	TRUE	1.90865	1.21327	0.695374
AC005833.2	6.49556e-05	0.324215	0.572434	0.0759968	0.000490418	TRUE	TRUE	0.904723	0.621893	0.282831
AC098850.3	6.56759e-05	-0.926664	-0.505133	-1.3482	0.000494995	TRUE	TRUE	3.16294	4.57953	-1.4166
TEX264	6.56733e-05	-0.24396	-0.111251	-0.37667	0.000494995	TRUE	TRUE	0.707606	0.904115	-0.196509
ZC2HC1A	6.57301e-05	-1.71799	-0.464977	-2.971	0.000494995	TRUE	TRUE	2.49334	4.70122	-2.20787
ATP5MPL	6.60589e-05	3.11045	4.05383	2.16707	0.000497047	TRUE	TRUE	1.01457	0.871655	0.142915
LINC00500	6.6306e-05	1.97927	2.47572	1.48283	0.000498481	TRUE	TRUE	2.10825	1.6443	0.463955
SLBP	6.67771e-05	0.768678	1.18854	0.34882	0.000501596	TRUE	TRUE	0.908739	0.659847	0.248892
WHRN	6.69599e-05	1.10365	1.52833	0.678967	0.000502541	TRUE	TRUE	2.10227	1.58449	0.517773
NTRK2	6.71463e-05	-0.189695	-0.103795	-0.275595	0.000503512	TRUE	TRUE	10.2888	10.4665	-0.177669
HTRA1	6.75179e-05	-0.638161	0.0587494	-1.33507	0.000505869	TRUE	TRUE	4.72042	5.69877	-0.978346
PLSCR4	6.78007e-05	-0.22549	-0.0298253	-0.421155	0.000507126	TRUE	TRUE	5.62835	6.80158	-1.17323
TAOK2	6.77889e-05	0.564992	0.868668	0.261316	0.000507126	TRUE	TRUE	1.63243	1.09114	0.541294
CDK5RAP3	6.80989e-05	-0.49408	-0.190478	-0.797682	0.000508926	TRUE	TRUE	1.80569	1.99983	-0.194138
TMEM47	6.90887e-05	0.873312	1.29749	0.449139	0.000515885	TRUE	TRUE	4.231	3.24363	0.987364
PPIE	6.91787e-05	-0.699357	-0.397543	-1.00117	0.000516121	TRUE	TRUE	1.75384	1.96484	-0.210998
CYBRD1	6.93896e-05	-0.184688	0.21793	-0.587306	0.000517257	TRUE	TRUE	2.63489	2.94291	-0.308022
TMEM230	6.94626e-05	0.712167	1.09491	0.329421	0.000517364	TRUE	TRUE	2.02327	1.74853	0.274737
LINC00271	6.97942e-05	-1.56284	-1.08706	-2.03861	0.000519396	TRUE	TRUE	2.04063	3.2606	-1.21997
NCOA1	7.0429e-05	-0.199598	-0.114625	-0.284571	0.000523678	TRUE	TRUE	8.88567	9.30592	-0.420245
CCT6B	7.07079e-05	-0.457545	-0.302777	-0.612313	0.00052531	TRUE	TRUE	0.435006	1.07747	-0.642462
C1RL	7.09878e-05	-1.22157	-0.721395	-1.72175	0.000526189	TRUE	TRUE	0.969775	1.91913	-0.949358
STAG1	7.09646e-05	0.989517	1.38147	0.597562	0.000526189	TRUE	TRUE	5.64458	5.2351	0.409475
ZIC2	7.10052e-05	0.510967	0.811397	0.210538	0.000526189	TRUE	TRUE	2.04594	1.56249	0.483447
FSIP2-AS1	7.14244e-05	-0.412361	-0.165115	-0.659607	0.000528409	TRUE	TRUE	0.751162	1.31681	-0.565645
PPFIA2	7.13858e-05	1.13816	1.81233	0.464003	0.000528409	TRUE	TRUE	6.62823	5.33574	1.29249
ATP5ME	7.19571e-05	0.978194	1.42959	0.526799	0.000531904	TRUE	TRUE	1.36688	0.880098	0.486787
VPS13B	7.20745e-05	0.34012	0.522482	0.157759	0.000532326	TRUE	TRUE	6.62045	6.8915	-0.271056
EEF1D	7.29498e-05	0.713523	1.06719	0.359854	0.000536545	TRUE	TRUE	3.3538	2.45725	0.896545
IL17RC	7.28898e-05	-0.35235	-0.208296	-0.496403	0.000536545	TRUE	TRUE	1.19749	1.44393	-0.246438
MBD3	7.28797e-05	0.300211	0.487108	0.113313	0.000536545	TRUE	TRUE	1.2759	0.617619	0.658282
TMEM178B	7.28074e-05	0.736656	1.04778	0.425527	0.000536545	TRUE	TRUE	6.28516	6.13646	0.148695
ZNF496	7.27799e-05	-0.448929	-0.211394	-0.686465	0.000536545	TRUE	TRUE	1.01224	1.41964	-0.407401
AC004158.1	7.3161e-05	-1.07588	-0.827565	-1.3242	0.000536826	TRUE	TRUE	1.48531	2.30042	-0.815107
PHF2	7.30539e-05	0.783045	1.187	0.379086	0.000536826	TRUE	TRUE	1.9212	1.77111	0.150097
ZNF397	7.31704e-05	0.788162	1.16576	0.410563	0.000536826	TRUE	TRUE	2.61375	2.11637	0.497379
SLC14A1	7.34374e-05	-1.09186	-0.730532	-1.45319	0.000538338	TRUE	TRUE	5.75584	7.58336	-1.82752
ENDOD1	7.35082e-05	-0.583466	-0.265937	-0.900995	0.000538409	TRUE	TRUE	1.79642	2.34467	-0.548246
ADAM9	7.37903e-05	0.621039	1.0213	0.220775	0.000540027	TRUE	TRUE	1.61644	1.59876	0.0176855
GPLD1	7.43438e-05	-0.497055	-0.277835	-0.716275	0.000543627	TRUE	TRUE	1.10781	1.65523	-0.547424
FAM111A	7.45058e-05	-0.335782	-0.182313	-0.48925	0.000543911	TRUE	TRUE	0.565021	0.930237	-0.365215
RHOT2	7.44698e-05	-0.485603	-0.205839	-0.765367	0.000543911	TRUE	TRUE	1.65723	1.93537	-0.278142
FZD4	7.50858e-05	-0.914067	-0.587723	-1.24041	0.000547692	TRUE	TRUE	0.574885	1.26554	-0.690659
DZIP1	7.52311e-05	-0.38137	0.170905	-0.933644	0.000548299	TRUE	TRUE	3.11351	4.35164	-1.23813
PSMG4	7.57368e-05	-0.7456	-0.308324	-1.18288	0.000551187	TRUE	TRUE	2.46872	3.85647	-1.38775
ZBTB20-AS5	7.57523e-05	-0.633723	-0.388877	-0.878569	0.000551187	TRUE	TRUE	0.836799	1.84824	-1.01144
AATK	7.58815e-05	-0.333817	-0.210625	-0.45701	0.000551672	TRUE	TRUE	1.15848	1.28703	-0.128546
AC007495.1	7.68099e-05	-0.478957	0.201587	-1.1595	0.000557504	TRUE	TRUE	1.75694	2.64673	-0.88979
WWC2	7.67769e-05	0.923373	1.3273	0.519447	0.000557504	TRUE	TRUE	2.16619	1.6525	0.513695
CD82	7.70208e-05	-0.340775	-0.205582	-0.475967	0.000558575	TRUE	TRUE	1.3592	1.26024	0.0989576
LPXN	7.71459e-05	-0.717638	-0.436236	-0.999041	0.000559023	TRUE	TRUE	1.21627	1.8935	-0.677229
DTX3	7.72794e-05	0.799302	1.15722	0.441382	0.000559531	TRUE	TRUE	2.50429	1.61873	0.885556
NFATC1	7.88473e-05	0.845057	1.22213	0.467984	0.000570415	TRUE	TRUE	1.88465	1.34399	0.540651
LMTK3	7.90686e-05	0.447391	0.697824	0.196958	0.000571079	TRUE	TRUE	1.90721	1.07231	0.834908
PDPR	7.90632e-05	-0.444492	-0.0915809	-0.797403	0.000571079	TRUE	TRUE	2.19861	2.77869	-0.580089
MICAL3	7.91808e-05	0.986417	1.40285	0.569987	0.000571422	TRUE	TRUE	4.22495	3.61727	0.607673
ADAMTS9-AS2	7.94564e-05	0.949578	1.36018	0.53898	0.000572943	TRUE	TRUE	4.16399	3.91024	0.253758
PSMD5	7.97512e-05	-0.589032	-0.331662	-0.846401	0.000574599	TRUE	TRUE	1.50702	2.03701	-0.529996
DMPK	8.05874e-05	0.776345	1.1407	0.411992	0.00058015	TRUE	TRUE	2.65289	1.86782	0.785065
AC010615.4	8.08792e-05	0.316622	0.531166	0.102078	0.000581776	TRUE	TRUE	2.5605	1.73406	0.826439
SH3GL1	8.13181e-05	0.573618	0.867363	0.279872	0.000584458	TRUE	TRUE	1.57854	0.834003	0.744532
NTM	8.14545e-05	-0.319135	-0.233844	-0.404426	0.000584961	TRUE	TRUE	11.0814	11.4385	-0.357139
GYS1	8.16906e-05	0.396645	0.726346	0.0669441	0.000585703	TRUE	TRUE	2.53648	2.00692	0.529568
PAXBP1-AS1	8.16325e-05	-0.848236	-0.267575	-1.4289	0.000585703	TRUE	TRUE	0.546202	1.34244	-0.796235
TMOD2	8.28205e-05	-0.501828	-0.0888679	-0.914788	0.000593323	TRUE	TRUE	4.13925	5.06328	-0.924025
ZNF436-AS1	8.31105e-05	-0.284754	-0.184078	-0.385429	0.000594918	TRUE	TRUE	0.439014	0.722417	-0.283403
MAN2A2	8.46728e-05	-0.437887	-0.214157	-0.661617	0.000605609	TRUE	TRUE	1.05243	1.34687	-0.294438
SSR3	8.49881e-05	-0.483612	-0.223994	-0.743229	0.000607372	TRUE	TRUE	1.21792	1.7513	-0.533374
LSM12	8.51052e-05	-0.24069	-0.0583485	-0.423031	0.000607718	TRUE	TRUE	0.742537	0.976806	-0.234269
FNBP1L	8.57108e-05	0.935985	1.37755	0.494423	0.000611547	TRUE	TRUE	2.88888	2.55562	0.333258
KY	8.60529e-05	0.515011	0.761875	0.268147	0.000613492	TRUE	TRUE	1.877	1.0413	0.835697
ALDH5A1	8.6195e-05	-0.53322	-0.261685	-0.804754	0.000614009	TRUE	TRUE	0.862767	1.33471	-0.471941
NCAN	8.69106e-05	0.582271	0.971309	0.193233	0.000618607	TRUE	TRUE	5.74849	4.77109	0.977392
LRCH3	8.73234e-05	0.800346	1.14971	0.450978	0.000621044	TRUE	TRUE	4.85604	4.82132	0.0347279
TMTC4	8.7555e-05	-0.935588	-0.622257	-1.24892	0.00062189	TRUE	TRUE	1.32062	2.18356	-0.862945
USP33	8.75831e-05	-0.343502	0.13762	-0.824625	0.00062189	TRUE	TRUE	3.64176	4.38107	-0.739305
L2HGDH	8.78747e-05	-0.634878	-0.330673	-0.939083	0.000623458	TRUE	TRUE	1.10909	1.64613	-0.53704
NR2F1	8.81043e-05	1.00895	1.41181	0.606098	0.000624585	TRUE	TRUE	4.2309	3.10655	1.12435
BCKDHB	8.85629e-05	-0.300266	-0.0342431	-0.566288	0.000627332	TRUE	TRUE	7.12873	7.59273	-0.463998
EBPL	8.8995e-05	-0.317168	-0.00458162	-0.629755	0.000629888	TRUE	TRUE	0.861249	1.17512	-0.313866
ITPKB-AS1	8.93549e-05	-0.353362	-0.1993	-0.507424	0.000631928	TRUE	TRUE	0.412132	0.873853	-0.46172
THUMPD3-AS1	8.95375e-05	0.96202	1.36521	0.55883	0.000632712	TRUE	TRUE	3.23317	2.92433	0.308841
CMPK1	8.96099e-05	1.08668	1.67178	0.501586	0.000632718	TRUE	TRUE	1.05095	1.03741	0.0135374
PHF21A	8.9756e-05	0.232763	0.410133	0.0553925	0.000633243	TRUE	TRUE	7.06058	7.16884	-0.108264
ZNF322	8.987e-05	-0.332706	-0.10791	-0.557501	0.00063354	TRUE	TRUE	0.530215	0.872007	-0.341792
CHST6	9.0343e-05	0.34539	0.579622	0.111159	0.000636367	TRUE	TRUE	1.56349	0.704184	0.859309
PGAP2	9.11025e-05	-0.479046	-0.261737	-0.696356	0.000641205	TRUE	TRUE	0.62921	0.829854	-0.200644
ENDOV	9.19433e-05	-0.414155	-0.17745	-0.650861	0.000646607	TRUE	TRUE	0.964841	1.25082	-0.285982
ZNF665	9.28445e-05	0.683892	1.11468	0.253104	0.000652425	TRUE	TRUE	0.767121	0.76301	0.00411116
CU633967.1	9.31661e-05	-0.380453	0.0889576	-0.849865	0.000654164	TRUE	TRUE	0.843328	1.97238	-1.12905
MT-CO2	9.32961e-05	0.861282	1.66605	0.0565123	0.000654556	TRUE	TRUE	7.39138	2.08914	5.30224
GRIK2	9.35184e-05	-0.689661	-0.555372	-0.82395	0.000655594	TRUE	TRUE	1.16817	1.54601	-0.377842
TSC2	9.42124e-05	-0.506398	-0.167694	-0.845102	0.000659935	TRUE	TRUE	2.36603	2.77453	-0.408498
MIR181A2HG	9.44563e-05	-0.450661	-0.294107	-0.607216	0.000661119	TRUE	TRUE	0.915339	1.19442	-0.279078
LRRIQ1	9.55167e-05	1.33204	1.82961	0.83446	0.000668011	TRUE	TRUE	1.51523	1.10591	0.40932
STRIP2	9.66844e-05	-0.459792	-0.27669	-0.642894	0.000675643	TRUE	TRUE	1.02525	1.49213	-0.466879
BCL2L14	9.7439e-05	-0.497315	-0.302305	-0.692324	0.000679839	TRUE	TRUE	0.785035	1.53629	-0.751253
VOPP1	9.73659e-05	0.847958	1.2492	0.446713	0.000679839	TRUE	TRUE	4.0829	3.52247	0.560436
SELENOW	9.76039e-05	2.62877	3.45576	1.80177	0.000680452	TRUE	TRUE	3.97468	2.90775	1.06694
OS9	9.80561e-05	-0.210031	0.0767608	-0.496824	0.000683065	TRUE	TRUE	1.52296	1.77077	-0.247812
CLASP2	9.83084e-05	-0.586665	-0.298596	-0.874733	0.000684283	TRUE	TRUE	6.81647	8.34067	-1.5242
MAN1C1	9.87948e-05	1.1597	1.65704	0.662369	0.000687126	TRUE	TRUE	2.98312	2.1503	0.832818
CRADD	9.94462e-05	1.00851	1.43095	0.586066	0.000691112	TRUE	TRUE	6.36318	5.70294	0.660241
RAB34	0.00010015	-0.943546	-0.383941	-1.50315	0.000695457	TRUE	TRUE	1.32764	2.30077	-0.973133
CCNG2	0.00010048	-0.745001	-0.373249	-1.11675	0.000697197	TRUE	TRUE	0.89326	1.64519	-0.751933
ABI1	0.000100948	-0.556328	-0.327936	-0.78472	0.000699896	TRUE	TRUE	5.84494	7.72516	-1.88022
DNAH1	0.000102218	-0.534331	-0.356832	-0.71183	0.000708137	TRUE	TRUE	0.707467	0.962544	-0.255076
LGI4	0.000102297	-0.33799	0.0405278	-0.716509	0.000708137	TRUE	TRUE	3.53109	4.75416	-1.22307
DCUN1D2	0.000102756	-0.27899	0.0391601	-0.597141	0.000710753	TRUE	TRUE	1.75019	2.21723	-0.467044
AC108047.1	0.000102958	-0.328598	-0.0506961	-0.606499	0.000711041	TRUE	TRUE	0.92943	1.28765	-0.358216
PROS1	0.00010289	-1.83305	-1.23197	-2.43412	0.000711041	TRUE	TRUE	0.962207	2.34455	-1.38234
PCSK5	0.000103329	0.715812	0.995575	0.436049	0.00071304	TRUE	TRUE	7.00098	6.7371	0.26388
IQCA1	0.00010363	-0.369636	0.169739	-0.909012	0.000714559	TRUE	TRUE	5.63445	6.35403	-0.71958
SCRN3	0.000103917	-0.648976	-0.297851	-1.0001	0.000715979	TRUE	TRUE	0.980025	1.80455	-0.824524
VSIR	0.000105099	0.0448765	0.456028	-0.366275	0.000723559	TRUE	TRUE	2.71447	3.17784	-0.463367
ACTR1A	0.000105641	1.43237	1.94606	0.918672	0.000726727	TRUE	TRUE	1.83676	1.37742	0.459344
CACNB1	0.000106198	-0.464614	-0.302003	-0.627224	0.00072999	TRUE	TRUE	1.25534	1.38548	-0.13014
GLO1	0.000106349	-0.443879	-0.0550055	-0.832753	0.000730459	TRUE	TRUE	1.65161	2.45529	-0.80368
GOT2	0.000106515	0.568969	1.00662	0.131319	0.000731027	TRUE	TRUE	0.90633	0.725153	0.181178
PPP1R9A	0.000107076	-0.101128	0.0459491	-0.248204	0.000734305	TRUE	TRUE	7.33588	7.92762	-0.591741
AC025159.1	0.000107478	-1.93355	-0.643603	-3.22349	0.00073525	TRUE	TRUE	2.04946	4.22079	-2.17133
BARD1	0.000107547	-0.660772	-0.369549	-0.951996	0.00073525	TRUE	TRUE	1.41183	2.46189	-1.05006
LMLN	0.00010739	-0.534323	-0.204234	-0.864412	0.00073525	TRUE	TRUE	1.27937	1.96308	-0.683709
RPL30	0.000107406	1.70495	2.56725	0.842649	0.00073525	TRUE	TRUE	1.23363	1.05693	0.176703
OPHN1	0.000107804	0.194757	0.292618	0.0968957	0.000736227	TRUE	TRUE	9.07643	9.23102	-0.15459
PLXNB1	0.000107857	0.742342	1.1353	0.349382	0.000736227	TRUE	TRUE	5.69402	3.90919	1.78483
B3GAT2	0.000108887	1.05649	1.47271	0.640267	0.000742689	TRUE	TRUE	3.12805	1.75797	1.37008
PIP5K1B	0.000109553	-0.894973	0.0257176	-1.81566	0.000746654	TRUE	TRUE	1.25781	2.42703	-1.16922
DST	0.000110351	-0.124616	-0.0436528	-0.20558	0.000750063	TRUE	TRUE	10.816	11.068	-0.251982
FAM198A	0.000110334	-0.303422	-0.173479	-0.433365	0.000750063	TRUE	TRUE	0.71155	0.897805	-0.186255
PGAM1	0.000110345	1.93843	2.66516	1.2117	0.000750063	TRUE	TRUE	1.01833	0.914427	0.103904
TMC1	0.000110393	0.921959	1.37791	0.46601	0.000750063	TRUE	TRUE	2.41744	2.11988	0.29756
AC005670.2	0.000111172	-0.323159	-0.125418	-0.5209	0.000754773	TRUE	TRUE	0.630982	0.947467	-0.316484
NECAB3	0.000112252	-0.446494	-0.216376	-0.676613	0.000761516	TRUE	TRUE	0.671734	1.04987	-0.378137
CEP85L	0.000113012	-0.757533	-0.39307	-1.122	0.000766089	TRUE	TRUE	5.74762	7.22687	-1.47926
ILDR2	0.000113357	0.422621	0.679094	0.166149	0.000767837	TRUE	TRUE	2.01157	1.57153	0.440037
EIF3D	0.000113906	-0.402573	-0.209382	-0.595764	0.000770964	TRUE	TRUE	0.629497	0.962546	-0.333049
PER3	0.0001147	-0.20284	0.222173	-0.627853	0.000775744	TRUE	TRUE	5.39924	5.97335	-0.574109
IRF2BPL	0.000115133	1.15346	1.71673	0.590184	0.000778073	TRUE	TRUE	0.966689	0.59258	0.374109
DLEU2	0.00011575	0.781583	1.0991	0.46407	0.000781456	TRUE	TRUE	5.48561	5.2906	0.195014
ZBED3	0.000115811	-0.306239	-0.0928796	-0.519598	0.000781456	TRUE	TRUE	0.861117	1.20766	-0.346542
ZNF273	0.000116132	0.507571	0.773836	0.241306	0.000783026	TRUE	TRUE	2.4022	1.33943	1.06277
MTMR1	0.000117129	-1.34221	-0.369067	-2.31535	0.000789143	TRUE	TRUE	3.10838	4.8869	-1.77852
LINC01301	0.000118087	0.828556	1.26134	0.395773	0.000794579	TRUE	TRUE	2.15644	2.188	-0.031564
PNKD	0.000118206	-0.684178	-0.362368	-1.00599	0.000794579	TRUE	TRUE	1.27392	1.94312	-0.669194
SPAG1	0.000118157	0.893287	1.35638	0.43019	0.000794579	TRUE	TRUE	2.65934	2.80072	-0.141375
CREBL2	0.000119482	-0.345926	-0.0807237	-0.611128	0.000802549	TRUE	TRUE	1.31847	1.7422	-0.423733
COA5	0.000119769	-0.289673	-0.00234448	-0.577001	0.000803864	TRUE	TRUE	0.552265	0.847056	-0.294791
ABLIM2	0.000120228	0.518024	0.837669	0.198379	0.000806019	TRUE	TRUE	1.39614	0.887543	0.508598
RGS20	0.000120273	-0.972158	-0.49692	-1.4474	0.000806019	TRUE	TRUE	5.64817	8.22509	-2.57693
IQSEC1	0.000121228	-0.50704	-0.148586	-0.865494	0.000811801	TRUE	TRUE	3.07746	3.52166	-0.444202
TMUB2	0.000121412	-0.595025	-0.0533661	-1.13668	0.000812418	TRUE	TRUE	1.25131	1.7789	-0.527586
JTB	0.000122082	0.679385	1.08499	0.273783	0.000816284	TRUE	TRUE	1.0487	0.804639	0.244064
THRAP3	0.000122376	-0.41194	-0.0263685	-0.797512	0.000817628	TRUE	TRUE	2.5967	3.28687	-0.69017
SOX2	0.000122743	-0.17361	0.219543	-0.566763	0.000819461	TRUE	TRUE	4.37512	4.89535	-0.520232
ITPA	0.000123044	-0.36332	-0.20885	-0.51779	0.000820849	TRUE	TRUE	0.781663	1.04902	-0.26736
TSHZ2	0.000123672	0.493391	0.791735	0.195047	0.000824418	TRUE	TRUE	2.88591	0.844198	2.04171
MED14	0.000124505	-0.831871	-0.445682	-1.21806	0.000829345	TRUE	TRUE	1.77561	2.75803	-0.98242
CKMT2	0.000125774	-0.597054	-0.348063	-0.846045	0.000836581	TRUE	TRUE	1.32968	2.02281	-0.693129
DPYSL3	0.000125937	0.878808	1.30778	0.44983	0.000836581	TRUE	TRUE	3.99964	2.63591	1.36373
LAMA1	0.000126019	1.02584	1.45279	0.598895	0.000836581	TRUE	TRUE	4.25591	3.69001	0.565901
LINC01239	0.000125912	-0.311547	-0.190729	-0.432364	0.000836581	TRUE	TRUE	0.572562	0.824507	-0.251945
RGMB	0.000126065	0.421481	0.689936	0.153026	0.000836581	TRUE	TRUE	0.989998	0.701144	0.288853
AC011043.1	0.000126445	-0.483211	-0.19617	-0.770251	0.00083847	TRUE	TRUE	0.509231	1.13647	-0.627236
KIF2A	0.000126749	0.833115	1.22073	0.445501	0.000839853	TRUE	TRUE	4.89026	4.42972	0.460549
LAPTM4A	0.000127425	-0.593488	-0.317722	-0.869255	0.0008437	TRUE	TRUE	1.65746	2.08546	-0.427994
FKBP8	0.000128256	2.4073	4.53115	0.283439	0.000848568	TRUE	TRUE	1.80662	0.494473	1.31215
QTRT1	0.000128635	-0.329916	-0.124079	-0.535753	0.000850437	TRUE	TRUE	1.76126	1.78427	-0.0230093
FDPS	0.000128855	-0.632349	-0.365298	-0.899399	0.000851255	TRUE	TRUE	1.34728	1.90858	-0.561304
APH1A	0.00013	-0.283856	-0.143544	-0.424169	0.000858176	TRUE	TRUE	0.846632	1.06825	-0.22162
MTMR2	0.000130098	0.920013	1.3462	0.493822	0.000858183	TRUE	TRUE	2.71376	2.53334	0.180426
TMCC2	0.000131568	-0.418802	0.0830486	-0.920653	0.000867227	TRUE	TRUE	0.901681	1.38943	-0.487754
PARP14	0.000132225	-1.2725	-0.728849	-1.81615	0.00087091	TRUE	TRUE	1.21684	2.85734	-1.6405
GALNT10	0.000132386	0.875341	1.30481	0.445875	0.000871319	TRUE	TRUE	2.62905	2.00161	0.627436
AC006115.3	0.000133956	0.470205	0.729884	0.210527	0.000880992	TRUE	TRUE	1.51738	0.819979	0.697398
NRCAM	0.000134497	-0.167769	-0.0871356	-0.248403	0.00088324	TRUE	TRUE	9.40747	9.74312	-0.335656
SLC27A3	0.00013445	0.254889	0.780155	-0.270377	0.00088324	TRUE	TRUE	0.809325	0.749318	0.0600063
P4HA1	0.000136394	1.56462	2.09245	1.0368	0.000895027	TRUE	TRUE	4.87157	3.835	1.03657
RBM4	0.000137055	-0.198139	-0.110309	-0.285968	0.0008987	TRUE	TRUE	0.715359	0.880766	-0.165407
CC2D1A	0.000137391	0.687146	1.05839	0.315906	0.000899565	TRUE	TRUE	2.78996	2.22177	0.568196
MIER3	0.000137351	0.777324	1.19278	0.361866	0.000899565	TRUE	TRUE	1.14558	1.01779	0.127787
DDAH2	0.000137526	0.354621	0.687399	0.0218431	0.00089978	TRUE	TRUE	0.981826	0.665047	0.316778
ZNF827	0.000137785	-0.69135	-0.268558	-1.11414	0.000900807	TRUE	TRUE	4.11846	5.12408	-1.00562
EPRS	0.000138039	0.991392	1.39806	0.584721	0.000901799	TRUE	TRUE	3.00991	2.89373	0.11618
TMEM135	0.000138857	-0.51473	-0.108589	-0.920872	0.000906476	TRUE	TRUE	5.012	5.85422	-0.842218
SLF1	0.000139263	-0.685673	-0.478992	-0.892353	0.000908453	TRUE	TRUE	0.651757	1.08266	-0.430903
DDX27	0.000139502	0.5556	0.90625	0.20495	0.000909342	TRUE	TRUE	0.848779	0.635542	0.213237
RBMS3-AS3	0.000139959	-1.0463	-0.463963	-1.62865	0.000911642	TRUE	TRUE	0.824268	2.53823	-1.71396
AC092691.1	0.00014104	0.2539	0.498445	0.00935554	0.000917135	TRUE	TRUE	10.7527	10.5526	0.200144
ACAT1	0.000140915	0.681353	1.04611	0.316592	0.000917135	TRUE	TRUE	1.81289	1.64252	0.170373
NDRG3	0.000141114	0.752928	1.16332	0.34254	0.000917135	TRUE	TRUE	2.00002	1.61317	0.386849
TBC1D8	0.000141254	0.718825	1.09303	0.344616	0.000917372	TRUE	TRUE	2.1205	1.75113	0.369371
TOB1	0.000141659	0.470943	0.851755	0.0901303	0.000919328	TRUE	TRUE	2.32327	1.98292	0.34035
MRPL27	0.000142015	-0.384474	-0.209226	-0.559723	0.000920956	TRUE	TRUE	0.69925	1.10207	-0.402822
PSMB5	0.000144027	1.27533	2.27596	0.274688	0.000933322	TRUE	TRUE	1.01161	0.706592	0.305015
ANKS1B	0.000144297	1.26116	2.06776	0.454555	0.000934381	TRUE	TRUE	6.29129	5.59865	0.69264
EIF2B3	0.000144796	0.842987	1.24075	0.445225	0.000936242	TRUE	TRUE	2.63476	2.08675	0.548015
RALY	0.00014474	0.746091	1.1233	0.368878	0.000936242	TRUE	TRUE	2.60828	2.0208	0.587477
CMYA5	0.000145091	-0.488476	-0.0944252	-0.882527	0.000936776	TRUE	TRUE	3.05846	3.90108	-0.842619
NT5C2	0.000145021	0.0410994	0.213269	-0.131071	0.000936776	TRUE	TRUE	6.44232	7.11169	-0.669364
SLC9B1	0.000146142	-0.967331	-0.80164	-1.13302	0.00094287	TRUE	TRUE	1.03256	1.83252	-0.799962
AC123768.3	0.000147203	-0.664926	-0.499973	-0.829879	0.000948543	TRUE	TRUE	0.636313	1.18554	-0.549228
ACAP2	0.000147236	-0.778122	-0.352796	-1.20345	0.000948543	TRUE	TRUE	5.73159	6.80133	-1.06975
COL27A1	0.000147928	2.17743	3.42932	0.925544	0.000952304	TRUE	TRUE	4.54394	1.87725	2.66668
VDAC2	0.000149718	1.47967	2.72764	0.231692	0.000963126	TRUE	TRUE	1.05268	0.986201	0.0664802
ARSD	0.000150808	-0.38364	-0.256688	-0.510592	0.000968724	TRUE	TRUE	0.751188	0.97084	-0.219653
SLC19A2	0.000150772	-0.380335	-0.229523	-0.531147	0.000968724	TRUE	TRUE	0.714464	1.04652	-0.33206
NKX2-2	0.000151505	-0.370135	-0.208602	-0.531667	0.000971789	TRUE	TRUE	0.778016	1.24672	-0.468702
PGBD1	0.000151417	-0.289014	-0.159806	-0.418222	0.000971789	TRUE	TRUE	0.858671	0.992032	-0.133361
NBPF19	0.000153405	0.277157	0.674971	-0.120657	0.000983263	TRUE	TRUE	3.85052	4.12919	-0.278671
CAPRIN2	0.000153569	-0.601234	-0.223003	-0.979465	0.000983597	TRUE	TRUE	2.13436	2.89962	-0.765255
ANKRD36C	0.000153784	-0.804711	-0.371301	-1.23812	0.000984264	TRUE	TRUE	3.73598	4.89793	-1.16195
R3HDM2	0.000154078	0.911272	1.30143	0.521113	0.000985428	TRUE	TRUE	4.9781	4.60887	0.369231
RIDA	0.000154601	-0.311303	0.338557	-0.961163	0.000988061	TRUE	TRUE	1.84542	2.2063	-0.360881
SNTB2	0.000154954	0.539827	0.838108	0.241545	0.000989599	TRUE	TRUE	1.9271	1.32182	0.605283
RASA1	0.000155356	-0.385065	0.0274461	-0.797576	0.00099145	TRUE	TRUE	3.87094	5.11337	-1.24243
UNC13A	0.000155565	-0.296299	17.5512	-18.1438	0.000992062	TRUE	TRUE	0.42993	0.734648	-0.304719
DPF2	0.000156059	0.604505	0.981391	0.22762	0.000993777	TRUE	TRUE	1.48902	1.34326	0.145756
NEK11	0.000156031	1.04522	1.42355	0.666877	0.000993777	TRUE	TRUE	4.17368	4.12902	0.0446638
CYP2J2	0.000156274	-0.420015	0.0317188	-0.871749	0.000994427	TRUE	TRUE	1.65405	2.34241	-0.688354
NQO1	0.00015684	1.07104	1.62691	0.51517	0.000997314	TRUE	TRUE	0.905302	1.38961	-0.484312
KDM4C	0.000157905	0.724049	1.04564	0.402462	0.00100264	TRUE	TRUE	5.97343	6.05807	-0.0846362
NUS1	0.000157848	-0.705836	-0.336671	-1.075	0.00100264	TRUE	TRUE	1.55471	2.32754	-0.772831
RAPGEF4	0.000158726	0.730247	1.15914	0.301355	0.00100713	TRUE	TRUE	1.3158	0.601727	0.714073
UTP14C	0.000158901	0.517313	0.922257	0.112369	0.00100752	TRUE	TRUE	0.975246	0.954389	0.0208569
COPG2	0.000159193	-0.620484	-0.338148	-0.90282	0.00100864	TRUE	TRUE	1.25381	1.85795	-0.604136
LIFR-AS1	0.000159941	-0.805665	-0.578376	-1.03295	0.00101265	TRUE	TRUE	0.857684	1.75396	-0.896275
ASXL2	0.000161977	0.921742	1.33108	0.512407	0.00102481	TRUE	TRUE	4.2626	3.68309	0.579503
TOX4	0.00016238	-0.699974	-0.436562	-0.963387	0.00102662	TRUE	TRUE	1.09432	1.63056	-0.536241
SMARCAD1	0.000162892	1.08565	1.46649	0.704818	0.00102912	TRUE	TRUE	3.18316	3.35712	-0.17396
FAM53C	0.000163457	0.793952	1.17795	0.409959	0.00103195	TRUE	TRUE	1.99168	1.51099	0.480689
POMT1	0.00016374	-0.751662	-0.454616	-1.04871	0.001033	TRUE	TRUE	0.961427	1.7168	-0.755378
NEDD9	0.000164081	0.884131	1.31722	0.451041	0.00103442	TRUE	TRUE	1.44131	1.43953	0.00177502
IRF2BP2	0.000164608	0.74381	1.09463	0.392993	0.001037	TRUE	TRUE	2.72355	1.86042	0.863128
AC010618.3	0.000166737	0.552434	0.853752	0.251116	0.00104925	TRUE	TRUE	1.65236	1.10845	0.543912
C14orf132	0.000166791	-0.291919	-0.119907	-0.463931	0.00104925	TRUE	TRUE	1.50332	1.5945	-0.0911744
UPP2	0.000167289	-1.03894	-0.256373	-1.82152	0.00105164	TRUE	TRUE	2.13801	3.35288	-1.21486
GLMN	0.000168909	-0.566991	-0.228105	-0.905878	0.00106106	TRUE	TRUE	1.24846	2.06216	-0.813706
AC073343.2	0.000169253	-0.423531	-0.257371	-0.589691	0.00106247	TRUE	TRUE	0.620989	1.02392	-0.402932
ADIPOR2	0.000169443	0.869111	1.30226	0.435962	0.0010629	TRUE	TRUE	2.83164	2.75637	0.0752672
SYNPO2	0.000169723	0.308921	0.501305	0.116537	0.0010639	TRUE	TRUE	2.42073	0.740395	1.68034
FLNA	0.000170931	0.831869	1.2296	0.434138	0.00107071	TRUE	TRUE	2.60151	1.96253	0.638979
CDS1	0.000171819	-0.350661	0.0433006	-0.744623	0.00107475	TRUE	TRUE	1.75135	2.71225	-0.9609
ZNF608	0.00017175	-0.621005	-0.205381	-1.03663	0.00107475	TRUE	TRUE	4.36716	5.38748	-1.02031
ZFP82	0.000172391	0.217814	0.518754	-0.083126	0.00107757	TRUE	TRUE	1.2519	1.3147	-0.0628008
LARP7	0.000174501	0.75181	1.12747	0.376151	0.00108998	TRUE	TRUE	2.64511	2.06374	0.581366
TAF6L	0.000174889	-0.134184	-0.052247	-0.21612	0.00109164	TRUE	TRUE	0.833107	0.660358	0.172748
IGFBP7	0.000175163	0.940214	1.39524	0.485185	0.00109257	TRUE	TRUE	6.52186	5.63405	0.887807
RAP1GDS1	0.000175867	0.803367	1.14203	0.4647	0.00109619	TRUE	TRUE	4.96537	4.96914	-0.00377113
KIAA0930	0.000176375	1.18382	1.64666	0.720973	0.00109858	TRUE	TRUE	6.23871	4.90825	1.33047
GAB1	0.000176587	0.645014	1.01695	0.273082	0.00109913	TRUE	TRUE	5.76843	5.6055	0.162934
MCCC2	0.000177314	-1.07805	-0.725752	-1.43035	0.00110287	TRUE	TRUE	1.42836	2.44544	-1.01709
TTC12	0.000178043	-0.783985	-0.459175	-1.10879	0.00110662	TRUE	TRUE	1.71335	2.32418	-0.610829
CNKSR3	0.000178178	0.649552	1.03191	0.267193	0.00110669	TRUE	TRUE	1.31651	0.827199	0.489308
HOMER2	0.000178421	0.355648	0.696443	0.0148527	0.00110742	TRUE	TRUE	2.08326	2.02863	0.0546358
CP	0.000179663	1.25505	1.95062	0.559493	0.00111434	TRUE	TRUE	1.32183	0.742669	0.579156
TNPO2	0.000180379	0.770035	1.15117	0.388898	0.001118	TRUE	TRUE	2.74057	2.18067	0.559898
AC131571.1	0.00018116	-0.784224	-0.441556	-1.12689	0.00112205	TRUE	TRUE	1.73547	2.59369	-0.858218
MAP1LC3B2	0.00018172	-1.59202	-1.19683	-1.9872	0.00112472	TRUE	TRUE	1.12357	1.75678	-0.63321
NRBP2	0.000182507	-1.28066	-0.695505	-1.86581	0.0011286	TRUE	TRUE	3.08011	4.03127	-0.951165
RBAK-RBAKDN	0.000182601	0.815827	1.21619	0.41546	0.0011286	TRUE	TRUE	3.65437	3.17414	0.480231
DDOST	0.000184111	-0.231438	-0.0184409	-0.444435	0.00113713	TRUE	TRUE	0.524538	0.717244	-0.192705
KAZN	0.000184502	1.20542	1.77533	0.635519	0.00113875	TRUE	TRUE	4.52461	2.75386	1.77075
ITPKB	0.000185095	0.690431	1.0247	0.356158	0.00114161	TRUE	TRUE	9.07616	8.15712	0.91904
DOPEY1	0.000185253	-0.363473	0.0549339	-0.78188	0.00114179	TRUE	TRUE	3.32476	4.60316	-1.2784
FBXL17	0.00018628	-0.348991	0.00749745	-0.705479	0.00114732	TRUE	TRUE	7.31069	7.89371	-0.583025
THSD7A	0.000186743	-0.708021	-0.287501	-1.12854	0.00114937	TRUE	TRUE	4.95905	6.29608	-1.33703
LRP6	0.000187367	-0.854522	-0.173785	-1.53526	0.0011524	TRUE	TRUE	3.70052	4.64288	-0.942367
HSF4	0.00018759	-0.49764	-0.249312	-0.745969	0.00115298	TRUE	TRUE	1.90985	2.12629	-0.216434
PPP1R12A	0.000188703	-0.294726	0.00760825	-0.597059	0.00115901	TRUE	TRUE	5.78695	6.82363	-1.03668
AC105383.1	0.000188946	-0.916163	-0.507951	-1.32437	0.00115969	TRUE	TRUE	1.68158	2.99329	-1.31171
TBC1D15	0.000190204	-0.739316	-0.335553	-1.14308	0.0011666	TRUE	TRUE	2.13891	3.15557	-1.01665
CBX5	0.000190728	0.797863	1.19085	0.404871	0.001169	TRUE	TRUE	2.9423	2.56542	0.37687
BMP1	0.000191993	0.209439	0.358408	0.0604703	0.00117594	TRUE	TRUE	1.10699	0.581988	0.525006
PDAP1	0.000193392	0.693007	1.17371	0.212307	0.00118369	TRUE	TRUE	0.738168	0.677738	0.06043
SERPINB9	0.000193805	-0.555402	-0.239061	-0.871744	0.00118539	TRUE	TRUE	1.18346	1.9846	-0.801141
SMPD1	0.00019493	0.0196987	0.17396	-0.134563	0.00119145	TRUE	TRUE	0.919041	0.789163	0.129878
KIAA1549L	0.000195221	1.63513	2.8731	0.397146	0.0011924	TRUE	TRUE	1.66212	0.851811	0.810311
ANKRD17	0.000195872	0.315506	0.460189	0.170823	0.00119555	TRUE	TRUE	6.91449	7.16998	-0.255486
ZCCHC24	0.000196441	-1.07237	-0.585998	-1.55874	0.0011982	TRUE	TRUE	2.6876	4.02073	-1.33313
AC009554.1	0.000197347	-0.350624	-0.204496	-0.496752	0.00120289	TRUE	TRUE	0.480043	1.17518	-0.69514
RNH1	0.000197814	-0.527679	-0.219964	-0.835395	0.0012049	TRUE	TRUE	1.31017	1.88772	-0.577555
INTS10	0.000197956	-1.27446	-0.432879	-2.11604	0.00120494	TRUE	TRUE	3.39681	5.01568	-1.61887
BEGAIN	0.00019862	-0.10912	0.215232	-0.433472	0.00120798	TRUE	TRUE	1.14261	1.1873	-0.0446839
DMGDH	0.00019873	-0.962298	-0.172964	-1.75163	0.00120798	TRUE	TRUE	2.41405	3.91543	-1.50139
ATP2A2	0.000199496	-0.520735	-0.107479	-0.933991	0.0012118	TRUE	TRUE	3.81875	4.62086	-0.80211
RIN2	0.000200743	-0.249152	0.133136	-0.63144	0.00121854	TRUE	TRUE	6.15022	6.53021	-0.379992
RSF1	0.000201243	-0.367195	0.0471218	-0.781511	0.0012199	TRUE	TRUE	4.90709	5.45878	-0.551694
SIAH1	0.000201199	-0.220236	0.0235176	-0.46399	0.0012199	TRUE	TRUE	1.03703	1.59136	-0.55433
RPL32	0.000202742	3.11158	4.90965	1.31352	0.00122814	TRUE	TRUE	1.31165	0.738792	0.572857
CHD9	0.000203355	-0.0286881	0.0981837	-0.15556	0.00123101	TRUE	TRUE	8.10626	8.45439	-0.348132
SMOX	0.000205376	0.697612	1.06076	0.334465	0.00124239	TRUE	TRUE	3.33785	2.69543	0.642424
ARPP19	0.000205696	2.68734	4.03529	1.33939	0.00124348	TRUE	TRUE	1.88246	0.864892	1.01757
NMT1	0.000205949	0.920761	1.31241	0.529117	0.00124415	TRUE	TRUE	4.31278	3.6446	0.668183
CLDN12	0.000206272	0.816369	1.22445	0.408288	0.0012444	TRUE	TRUE	2.24065	2.17824	0.0624019
PCDH9-AS4	0.000206265	-0.445372	-0.275066	-0.615678	0.0012444	TRUE	TRUE	0.278126	0.769492	-0.491367
NDUFB6	0.000207449	0.289861	0.612441	-0.0327198	0.00125065	TRUE	TRUE	1.43497	1.36364	0.0713234
AP3B2	0.000207739	-1.1607	-0.550417	-1.77099	0.00125154	TRUE	TRUE	1.13757	2.71411	-1.57654
AFG3L2	0.000208147	-0.460373	0.0951764	-1.01592	0.00125314	TRUE	TRUE	1.78778	2.50955	-0.721776
SEPT9	0.000208575	0.826408	1.23041	0.422402	0.00125486	TRUE	TRUE	3.26218	2.89072	0.37146
AC012085.2	0.00020955	-0.200715	-0.117581	-0.283849	0.00125559	TRUE	TRUE	0.317603	0.732253	-0.41465
FRMD6	0.000209412	0.549952	0.829254	0.270651	0.00125559	TRUE	TRUE	2.46421	1.3965	1.0677
GLTP	0.000208998	0.523147	0.841436	0.204858	0.00125559	TRUE	TRUE	1.43233	0.968864	0.463466
PIGZ	0.00020914	-0.829305	-0.423374	-1.23524	0.00125559	TRUE	TRUE	1.07084	1.8172	-0.74636
RAB5A	0.00020931	-0.203095	0.354302	-0.760491	0.00125559	TRUE	TRUE	2.26113	3.13331	-0.872181
VWA1	0.000209447	0.0630708	0.264039	-0.137897	0.00125559	TRUE	TRUE	1.04052	0.759734	0.28079
AGAP9	0.000210178	-0.523338	-0.289181	-0.757495	0.0012568	TRUE	TRUE	1.07108	1.73154	-0.660459
SPRY4-AS1	0.000210119	-0.740106	-0.322712	-1.1575	0.0012568	TRUE	TRUE	2.15444	3.95223	-1.79779
ZBTB20	0.000209899	0.213026	0.403325	0.0227273	0.0012568	TRUE	TRUE	11.5799	11.4812	0.0987041
DHX32	0.000211726	-0.764333	-0.359402	-1.16926	0.00126455	TRUE	TRUE	2.24689	3.38478	-1.13789
NR2E1	0.000211761	0.0777622	0.381777	-0.226253	0.00126455	TRUE	TRUE	1.18984	1.40477	-0.21493
PPP6R1	0.000212138	0.584894	0.861847	0.307942	0.00126594	TRUE	TRUE	1.70796	1.06361	0.644346
RETREG1	0.00021349	1.43319	2.13264	0.73373	0.00127229	TRUE	TRUE	2.42597	1.71941	0.706563
STARD7	0.000213416	0.66094	1.00958	0.312295	0.00127229	TRUE	TRUE	2.24713	1.5754	0.671734
NINL	0.000213765	-0.622212	0.0613542	-1.30578	0.00127251	TRUE	TRUE	2.9304	3.68546	-0.755058
PYROXD2	0.000213815	0.466041	0.765771	0.16631	0.00127251	TRUE	TRUE	1.4713	1.03315	0.43815
TXNDC16	0.000214578	-0.659724	-0.383089	-0.936359	0.00127619	TRUE	TRUE	1.1572	1.9012	-0.744002
ENTPD2	0.00021645	0.382688	0.582835	0.18254	0.00128646	TRUE	TRUE	2.19744	0.716618	1.48082
PHACTR2	0.00021672	1.14507	1.58563	0.704509	0.00128719	TRUE	TRUE	2.52793	2.01771	0.510217
AC016907.2	0.000217709	-0.380591	-0.222244	-0.538938	0.0012922	TRUE	TRUE	0.768082	1.24389	-0.475811
MYO15B	0.000218906	-0.950555	-0.482012	-1.4191	0.00129843	TRUE	TRUE	1.85681	2.3815	-0.524685
PLEKHA7	0.000219639	0.881062	1.28279	0.479335	0.0013019	TRUE	TRUE	5.88083	5.24939	0.631434
AC027097.2	0.000220372	0.541574	0.844389	0.238758	0.00130537	TRUE	TRUE	2.23204	1.47723	0.754807
FAIM2	0.00022385	0.417119	1.0107	-0.176466	0.00132331	TRUE	TRUE	2.52855	0.82219	1.70636
LMF1	0.000223786	-0.387312	-0.0684209	-0.706203	0.00132331	TRUE	TRUE	2.63947	2.59771	0.0417534
OSBPL2	0.000223827	-0.382025	-0.173968	-0.590083	0.00132331	TRUE	TRUE	1.34816	1.86655	-0.518393
SLCO3A1	0.000224649	0.389899	0.615602	0.164195	0.00132714	TRUE	TRUE	3.14713	1.3745	1.77263
CMTM4	0.000224812	0.742147	1.12118	0.363117	0.00132722	TRUE	TRUE	3.48821	2.75895	0.729262
KCTD18	0.000225265	-0.140636	0.124572	-0.405844	0.001329	TRUE	TRUE	0.672416	0.899103	-0.226687
LINC00467	0.000225792	-1.13751	-0.922473	-1.35255	0.00133122	TRUE	TRUE	0.968203	1.77271	-0.804508
MRPS21	0.000226766	-0.560804	-0.283138	-0.83847	0.00133484	TRUE	TRUE	1.36761	1.94013	-0.572524
PPP6R3	0.000226629	0.491817	0.723986	0.259648	0.00133484	TRUE	TRUE	6.2703	6.49587	-0.225569
SSPO	0.000226859	-0.0642257	-0.0270684	-0.101383	0.00133484	TRUE	TRUE	0.738366	0.812278	-0.0739115
BDNF-AS	0.000227214	-1.37853	-0.906164	-1.8509	0.00133604	TRUE	TRUE	2.54926	4.09164	-1.54238
TRIR	0.000227396	0.366998	1.02947	-0.295474	0.00133622	TRUE	TRUE	0.847544	0.86723	-0.0196862
TANC2	0.000227593	0.799667	1.22512	0.374218	0.00133649	TRUE	TRUE	4.17104	3.75347	0.417573
WRN	0.000228736	-0.571691	-0.151235	-0.992148	0.0013423	TRUE	TRUE	3.42399	4.98473	-1.56074
LZIC	0.000229549	0.347623	0.61926	0.0759861	0.00134618	TRUE	TRUE	1.13299	0.892056	0.240932
FBXO28	0.000230871	0.649262	1.0225	0.276023	0.00135303	TRUE	TRUE	2.83311	2.14531	0.687803
ARL5A	0.000231613	0.672056	1.04079	0.303322	0.00135648	TRUE	TRUE	1.90789	1.54199	0.365894
LAMB2	0.000231824	0.427368	0.689885	0.164852	0.00135682	TRUE	TRUE	1.70185	0.947628	0.754223
CRYAB	0.000233326	3.25074	4.31184	2.18964	0.0013647	TRUE	TRUE	4.71209	1.60193	3.11016
EXOC1	0.000234098	-0.945656	-0.451059	-1.44025	0.00136831	TRUE	TRUE	2.81117	4.04029	-1.22912
ZNF98	0.000234706	-2.40135	-1.65167	-3.15103	0.00137096	TRUE	TRUE	5.28188	7.51279	-2.2309
MAP3K11	0.00023665	0.462557	0.76914	0.155973	0.0013814	TRUE	TRUE	1.19318	0.841672	0.351513
PLXND1	0.000237031	0.19883	0.32964	0.0680192	0.00138271	TRUE	TRUE	1.59076	0.741455	0.849306
GIPC2	0.000237396	0.446884	0.742844	0.150925	0.00138392	TRUE	TRUE	0.7933	0.762803	0.0304978
ALDH6A1	0.00023789	0.230091	0.779642	-0.319459	0.00138589	TRUE	TRUE	2.03332	2.29302	-0.2597
MERTK	0.000238512	-0.572277	-0.274481	-0.870073	0.00138859	TRUE	TRUE	5.5064	7.06066	-1.55425
AL139011.2	0.000239296	1.22751	1.76291	0.692113	0.00139224	TRUE	TRUE	1.09415	0.599338	0.494817
TMEM181	0.000241571	0.889583	1.29675	0.482414	0.00140417	TRUE	TRUE	2.38896	1.99961	0.38935
UNKL	0.000241664	-0.445017	-0.0751514	-0.814883	0.00140417	TRUE	TRUE	1.37135	1.84285	-0.471502
OTUD6B-AS1	0.000242777	1.04321	1.75684	0.329568	0.0014097	TRUE	TRUE	0.878088	0.899759	-0.0216708
BRD8	0.000244028	-0.495312	-0.0660649	-0.924559	0.00141532	TRUE	TRUE	1.97568	2.38262	-0.406948
EMX2OS	0.000244065	0.109311	0.33756	-0.118937	0.00141532	TRUE	TRUE	5.85641	6.21421	-0.357796
MDC1	0.000245721	-0.423996	-0.230165	-0.617827	0.00142306	TRUE	TRUE	0.644973	1.04733	-0.402356
PCBP2	0.000245575	0.789723	1.16039	0.419051	0.00142306	TRUE	TRUE	4.04269	3.99357	0.0491152
CEMIP2	0.000246148	-0.398115	-0.210908	-0.585323	0.00142367	TRUE	TRUE	0.740572	1.23864	-0.498067
CSPP1	0.00024615	0.977323	1.37559	0.57906	0.00142367	TRUE	TRUE	4.33612	4.01426	0.32186
AK6	0.00024655	0.0708008	0.287873	-0.146271	0.00142505	TRUE	TRUE	0.78165	0.789442	-0.00779182
PTPRJ	0.000247185	0.732218	1.1017	0.362736	0.00142756	TRUE	TRUE	4.59044	4.71317	-0.122722
TRIM8	0.000247308	0.621164	0.958808	0.28352	0.00142756	TRUE	TRUE	3.52693	2.83597	0.690952
NECTIN3-AS1	0.000247666	-0.315998	-0.204717	-0.42728	0.00142869	TRUE	TRUE	0.735705	0.898728	-0.163023
PPIL6	0.000248168	0.582273	0.921322	0.243224	0.00143065	TRUE	TRUE	1.52219	1.07346	0.448731
PTS	0.000250874	-0.474955	-0.279725	-0.670185	0.00144531	TRUE	TRUE	1.17296	1.72208	-0.549124
C2orf73	0.000251358	-1.05501	-0.703954	-1.40607	0.00144715	TRUE	TRUE	0.737704	1.23129	-0.49359
C3orf70	0.00025264	-1.11643	-0.214907	-2.01796	0.00145359	TRUE	TRUE	2.93552	4.92917	-1.99365
IRAK1BP1	0.00025293	0.841635	1.2463	0.436967	0.0014543	TRUE	TRUE	3.46077	2.99668	0.464092
EXPH5	0.000253545	0.534708	0.84837	0.221045	0.00145689	TRUE	TRUE	1.93699	0.964786	0.972208
UBOX5	0.000253848	0.217155	0.41781	0.0164999	0.00145768	TRUE	TRUE	0.954983	0.687469	0.267514
ENHO	0.000255494	-0.480098	-0.209143	-0.751054	0.00146619	TRUE	TRUE	2.40308	2.73943	-0.33635
ERMARD	0.00025591	-0.659169	-0.395623	-0.922714	0.00146761	TRUE	TRUE	1.06135	1.68728	-0.625923
TMEM128	0.000256275	-0.438369	-0.268549	-0.608189	0.00146875	TRUE	TRUE	0.56214	0.832516	-0.270376
LGALS3	0.00025707	-0.603258	-0.139444	-1.06707	0.00147236	TRUE	TRUE	1.53339	3.30904	-1.77564
CDK14	0.00025784	-0.580594	-0.0918459	-1.06934	0.00147581	TRUE	TRUE	4.71462	6.13204	-1.41743
ZCCHC17	0.000258012	-0.937936	-0.375656	-1.50022	0.00147584	TRUE	TRUE	1.09978	2.35647	-1.25669
ZNF331	0.000258686	-0.349335	-0.0875418	-0.611128	0.00147873	TRUE	TRUE	1.39422	1.64385	-0.249627
TSEN2	0.000259139	-0.472445	0.251008	-1.1959	0.00148036	TRUE	TRUE	2.31997	3.12612	-0.806148
TNIK	0.000260949	-0.274523	-0.15641	-0.392637	0.00148974	TRUE	TRUE	10.1542	10.6864	-0.532126
SNF8	0.000261414	0.494432	0.837841	0.151023	0.00149143	TRUE	TRUE	1.20279	1.05464	0.148151
GCNA	0.000263116	0.349	0.603942	0.0940581	0.00150017	TRUE	TRUE	1.4806	0.710592	0.770004
LRRC39	0.000265028	-0.271653	-0.163365	-0.37994	0.00150912	TRUE	TRUE	0.54591	0.824496	-0.278586
NFATC3	0.000264992	0.873588	1.28723	0.45995	0.00150912	TRUE	TRUE	4.08137	3.48317	0.598201
ECE1	0.000265356	0.236867	0.635884	-0.162151	0.00151001	TRUE	TRUE	4.63535	3.93657	0.698783
ARHGEF10L	0.000269116	1.28063	1.76744	0.793831	0.00153042	TRUE	TRUE	6.0736	4.71893	1.35467
SIAH2	0.000270335	0.418874	0.758859	0.0788885	0.00153538	TRUE	TRUE	0.821118	0.652609	0.168509
UNK	0.000270197	1.26446	1.95183	0.577087	0.00153538	TRUE	TRUE	3.17412	2.54625	0.627863
MED6	0.000270747	-0.316514	0.00992927	-0.642957	0.00153673	TRUE	TRUE	0.987493	1.85148	-0.863985
TOMM40	0.000272523	1.0633	1.65483	0.471776	0.00154581	TRUE	TRUE	0.832058	0.772167	0.0598905
KLKB1	0.000273712	-0.436545	-0.243833	-0.629257	0.00155156	TRUE	TRUE	1.70878	2.41017	-0.701392
SLC9B2	0.000273896	1.04635	1.62445	0.468258	0.00155161	TRUE	TRUE	1.47307	1.66235	-0.189283
TDRD3	0.000274262	-0.421514	-0.0201501	-0.822877	0.00155268	TRUE	TRUE	5.06247	6.20538	-1.14291
AC105052.1	0.000278965	0.3663	0.591599	0.141001	0.00157729	TRUE	TRUE	1.54276	0.765537	0.777224
SLC35B3	0.000278846	-0.522166	-0.294613	-0.749718	0.00157729	TRUE	TRUE	1.1361	1.63098	-0.494881
CSK	0.000280349	0.304232	0.521488	0.0869762	0.00158409	TRUE	TRUE	1.18956	0.778893	0.410666
IPO9	0.00028361	0.842161	1.24523	0.439093	0.0016015	TRUE	TRUE	3.65798	3.4797	0.17828
FBXL14	0.000284098	0.408433	0.667451	0.149415	0.00160323	TRUE	TRUE	0.971565	0.710995	0.26057
DNAJC15	0.000285806	-0.260185	-0.00191019	-0.51846	0.00161184	TRUE	TRUE	1.44854	1.83006	-0.381514
NUDT12	0.000286475	-0.208156	-0.0581188	-0.358193	0.00161457	TRUE	TRUE	0.432192	0.850848	-0.418656
TLE1	0.000286686	0.674008	0.974316	0.3737	0.00161473	TRUE	TRUE	5.06566	4.94126	0.124398
CPNE8	0.000286881	0.562837	0.882132	0.243542	0.0016148	TRUE	TRUE	3.96338	4.42283	-0.459453
HRH1	0.000287099	1.05292	1.46039	0.645463	0.001615	TRUE	TRUE	3.50799	2.95553	0.552462
SS18L1	0.000287796	-0.239227	-0.0552406	-0.423213	0.00161789	TRUE	TRUE	1.22325	1.37756	-0.15431
FOSL2	0.000289126	0.889335	1.4314	0.347272	0.00162433	TRUE	TRUE	0.817151	0.751306	0.0658452
FUT11	0.000289671	0.317124	0.537734	0.0965135	0.00162636	TRUE	TRUE	1.16224	0.643776	0.518468
ZNF770	0.000289956	0.660947	1.01963	0.302268	0.00162692	TRUE	TRUE	2.22223	1.70394	0.518286
FBXO30	0.000293251	0.379414	0.795174	-0.0363461	0.00164437	TRUE	TRUE	1.15428	1.38662	-0.232344
HSP90B1	0.000293926	3.28519	4.42197	2.14841	0.00164711	TRUE	TRUE	1.89565	1.01702	0.878626
MXD4	0.000294711	0.667757	1.03241	0.303104	0.00164972	TRUE	TRUE	3.05997	3.54112	-0.481146
NHLRC2	0.000294766	-0.245439	0.16099	-0.651869	0.00164972	TRUE	TRUE	2.8036	3.39971	-0.596111
IMMP1L	0.00029544	-0.93442	-0.494962	-1.37388	0.00165244	TRUE	TRUE	1.7051	2.73727	-1.03218
ZNF521	0.000296841	-0.0753908	0.360289	-0.51107	0.00165923	TRUE	TRUE	5.19151	5.60337	-0.411853
DNAJA4	0.000297034	3.1898	5.20656	1.17305	0.00165925	TRUE	TRUE	1.46531	0.891015	0.574291
LMCD1-AS1	0.000298151	0.741499	1.02759	0.455405	0.00166444	TRUE	TRUE	6.28925	6.51181	-0.222562
WIPI2	0.000298526	-0.460405	-0.164009	-0.7568	0.00166548	TRUE	TRUE	1.46116	1.90859	-0.447435
KCNJ3	0.000299734	0.539624	0.884175	0.195073	0.00167116	TRUE	TRUE	2.44906	1.1227	1.32637
ADGRF3	0.000303645	0.785702	1.29651	0.27489	0.0016919	TRUE	TRUE	0.884524	0.900002	-0.0154779
FGFR3	0.000304104	-1.32626	-0.655296	-1.99721	0.00169339	TRUE	TRUE	6.05847	6.66816	-0.609684
NEU3	0.000305468	-0.357681	-0.19901	-0.516351	0.00169991	TRUE	TRUE	0.471554	0.793818	-0.322264
TMEM8B	0.000307413	-0.484499	-0.207114	-0.761884	0.00170966	TRUE	TRUE	1.15575	1.60448	-0.44873
AC108471.2	0.000308247	-0.381989	-0.182709	-0.581269	0.00171321	TRUE	TRUE	0.449825	0.849156	-0.39933
KHSRP	0.000309867	0.45975	0.733731	0.18577	0.0017209	TRUE	TRUE	1.56904	1.00815	0.560887
SPHK2	0.00031002	0.425593	0.689447	0.161739	0.0017209	TRUE	TRUE	1.41093	1.07494	0.335993
TENM4	0.000314617	0.841121	1.21399	0.468249	0.00174532	TRUE	TRUE	5.38812	5.58997	-0.201857
MEF2C-AS1	0.000315556	-0.398157	0.0100216	-0.806336	0.00174943	TRUE	TRUE	6.16632	7.00783	-0.84151
PRMT2	0.000316911	0.856234	1.25564	0.456832	0.00175584	TRUE	TRUE	3.93147	3.69444	0.237022
CASTOR3	0.000317212	-0.221663	0.264778	-0.708104	0.00175641	TRUE	TRUE	4.05249	4.92647	-0.873981
PRKAR1A	0.000318848	2.35811	4.15589	0.560331	0.00176436	TRUE	TRUE	2.21952	2.07854	0.140973
AC104123.1	0.000319443	-0.874075	0.218814	-1.96696	0.00176654	TRUE	TRUE	1.33761	2.66709	-1.32948
AP1G1	0.000320814	0.419465	0.826217	0.0127122	0.00177301	TRUE	TRUE	2.98904	3.28324	-0.294195
MAMLD1	0.000323772	0.834001	1.22345	0.444556	0.00178824	TRUE	TRUE	3.01078	2.01568	0.995099
AC105052.3	0.000324136	0.447362	0.708907	0.185817	0.00178913	TRUE	TRUE	2.13155	1.2928	0.838754
UHRF1BP1	0.000325863	0.628353	1.02433	0.232371	0.00179754	TRUE	TRUE	2.11971	2.13192	-0.0122141
SAMD12	0.000327935	0.569669	0.955473	0.183866	0.00180784	TRUE	TRUE	2.5918	2.16048	0.431316
WWC1	0.00032841	0.953864	1.38925	0.518476	0.00180933	TRUE	TRUE	7.15456	6.33125	0.823308
MAP1LC3B	0.000328776	1.85957	2.57144	1.1477	0.00181022	TRUE	TRUE	1.2615	1.28992	-0.0284189
RAPGEF1	0.000329352	0.843979	1.23865	0.449305	0.00181226	TRUE	TRUE	3.45406	3.37842	0.0756362
RGN	0.000329892	-0.139501	0.541806	-0.820808	0.0018141	TRUE	TRUE	1.72816	1.59473	0.133435
TTC7B	0.000330656	-0.759492	-0.253159	-1.26582	0.00181717	TRUE	TRUE	4.1986	5.35089	-1.15229
SPEN	0.000331281	0.404564	0.769405	0.0397225	0.00181947	TRUE	TRUE	4.93823	5.01164	-0.0734103
AKAP1	0.00033201	-0.541851	-0.264631	-0.81907	0.00182234	TRUE	TRUE	1.8376	2.15139	-0.313788
PDXDC1	0.000332229	-0.689655	-0.25483	-1.12448	0.00182241	TRUE	TRUE	3.30882	4.56674	-1.25792
DNAL1	0.000332523	0.728379	1.19201	0.26475	0.00182289	TRUE	TRUE	1.04597	1.09164	-0.0456762
NOSIP	0.000333287	-0.123039	0.0710754	-0.317154	0.00182594	TRUE	TRUE	0.907211	1.02504	-0.117825
PPP2R2C	0.000333506	-0.5324	-0.181155	-0.883645	0.00182601	TRUE	TRUE	3.31134	3.77949	-0.468149
NFATC2	0.000334637	-0.239301	0.20606	-0.684661	0.00183106	TRUE	TRUE	1.81506	2.09897	-0.283906
NUPL2	0.00033719	-0.655167	-0.329321	-0.981013	0.00184389	TRUE	TRUE	1.78771	2.4777	-0.689992
NXN	0.000337568	1.10307	1.52686	0.679284	0.00184482	TRUE	TRUE	2.37447	1.77418	0.600283
BTBD10	0.000337909	0.0914012	0.509425	-0.326623	0.00184554	TRUE	TRUE	2.08768	2.57926	-0.491584
YWHAQ	0.000338551	1.35624	2.08913	0.62336	0.0018479	TRUE	TRUE	2.22705	1.89844	0.328604
C11orf65	0.000341107	-1.34746	-0.938413	-1.7565	0.0018604	TRUE	TRUE	1.40908	2.34043	-0.931349
GSPT1	0.000341264	-0.388297	-0.0135425	-0.763052	0.0018604	TRUE	TRUE	2.28383	2.93155	-0.647723
LYSMD3	0.000342413	0.581633	0.957847	0.205419	0.00186552	TRUE	TRUE	0.900502	0.877227	0.023275
MAP4K2	0.000343052	0.410447	0.690389	0.130505	0.00186669	TRUE	TRUE	1.32478	0.963798	0.360979
WDR82	0.000342992	0.796123	1.24656	0.345686	0.00186669	TRUE	TRUE	1.74292	1.66387	0.0790471
TDG	0.000346997	0.12714	0.418763	-0.164484	0.00188699	TRUE	TRUE	1.14679	1.06789	0.0788957
AC009690.2	0.000348025	-0.370482	-0.221405	-0.519558	0.0018906	TRUE	TRUE	0.376146	0.745216	-0.36907
TMPRSS5	0.000348088	0.397264	0.699042	0.0954858	0.0018906	TRUE	TRUE	2.33681	1.77083	0.565979
AP001528.2	0.000348339	-2.44298	-1.41217	-3.4738	0.0018908	TRUE	TRUE	0.742385	2.67612	-1.93374
SEC24C	0.00035001	0.207092	0.51185	-0.0976658	0.0018987	TRUE	TRUE	1.44609	1.2675	0.178596
AC036214.1	0.000352834	-0.91759	-0.662808	-1.17237	0.00191284	TRUE	TRUE	1.22592	2.3652	-1.13928
CTDSP1	0.000353609	-0.182459	0.0242727	-0.389191	0.00191587	TRUE	TRUE	0.96766	1.30137	-0.333706
AL137025.1	0.000358378	-0.448518	-0.270457	-0.626579	0.00194052	TRUE	TRUE	0.932344	1.15131	-0.218969
PTPRM	0.000358976	0.562962	0.830261	0.295662	0.00194137	TRUE	TRUE	6.3076	6.42224	-0.114638
TMED8	0.000358762	-0.482134	0.0303569	-0.994626	0.00194137	TRUE	TRUE	2.84459	3.76669	-0.922106
CRELD2	0.000359927	-0.248188	-0.0419075	-0.454468	0.00194414	TRUE	TRUE	0.625103	0.913928	-0.288825
ZDBF2	0.000359816	1.32006	2.106	0.534129	0.00194414	TRUE	TRUE	0.933566	0.99504	-0.0614738
SLC8B1	0.00036077	-0.827411	-0.618388	-1.03643	0.00194749	TRUE	TRUE	1.20465	1.68942	-0.48477
AL392086.1	0.000361065	0.687739	1.09754	0.277933	0.0019479	TRUE	TRUE	1.70035	1.53788	0.162467
TMEM132B	0.000364523	-1.52288	-0.65709	-2.38866	0.00196535	TRUE	TRUE	5.13196	5.70903	-0.577072
PWAR6	0.000365139	1.30329	1.86274	0.743843	0.00196747	TRUE	TRUE	2.5295	2.54134	-0.0118416
CEP164	0.000366583	-0.0615294	0.354337	-0.477396	0.00197405	TRUE	TRUE	2.66293	2.99941	-0.336476
GTF2A1	0.000367956	-0.696994	-0.325473	-1.06851	0.00197903	TRUE	TRUE	1.38297	2.17358	-0.790601
PRKCE	0.000367878	0.914665	1.33752	0.491808	0.00197903	TRUE	TRUE	5.34698	4.94683	0.400144
CASC17	0.00036856	0.18472	0.32063	0.0488104	0.00198107	TRUE	TRUE	1.68944	1.08321	0.606226
CROCC	0.00036944	0.465173	0.7443	0.186047	0.00198217	TRUE	TRUE	2.43154	1.63834	0.793199
PHACTR4	0.000369425	1.1522	1.64178	0.662612	0.00198217	TRUE	TRUE	4.35028	3.90147	0.448811
RNF144B	0.00036905	-0.0928165	0.0120713	-0.197704	0.00198217	TRUE	TRUE	0.710016	1.0229	-0.31288
PRKD2	0.000369771	0.485355	0.752635	0.218074	0.00198275	TRUE	TRUE	1.213	0.645524	0.567471
HERC4	0.000370285	0.4831	0.70535	0.26085	0.00198429	TRUE	TRUE	6.00375	6.3741	-0.370346
MAIP1	0.000370854	0.481112	0.792007	0.170217	0.00198614	TRUE	TRUE	1.19137	1.04176	0.149607
CACNA1D	0.000373222	0.509919	0.839381	0.180458	0.00199761	TRUE	TRUE	2.27779	0.865089	1.4127
CDHR3	0.000374048	-0.380456	-0.13318	-0.627732	0.00200082	TRUE	TRUE	5.8382	7.08681	-1.24861
TAF7	0.000375719	-0.480157	-0.191864	-0.768449	0.00200854	TRUE	TRUE	1.07567	1.82287	-0.747193
SMIM4	0.000376283	0.557709	0.883396	0.232021	0.00201033	TRUE	TRUE	1.75085	1.31119	0.439652
CCT8	0.000377042	0.964775	1.53133	0.398218	0.00201234	TRUE	TRUE	0.898233	0.981122	-0.0828893
DOCK7	0.000377115	0.435159	0.712293	0.158025	0.00201234	TRUE	TRUE	8.50879	8.21847	0.290325
RAE1	0.00037777	-0.227625	-0.0456334	-0.409616	0.00201462	TRUE	TRUE	0.595318	0.864567	-0.269249
AUP1	0.000378295	0.33539	0.580295	0.0904853	0.0020162	TRUE	TRUE	1.42422	0.776182	0.648037
DDX49	0.000379123	-0.0119789	0.266183	-0.29014	0.00201939	TRUE	TRUE	0.71775	0.680369	0.0373808
COLGALT1	0.000380083	0.360084	0.583428	0.136741	0.00202207	TRUE	TRUE	1.3681	0.666455	0.701645
SPIRE2	0.000379987	0.11662	0.31108	-0.0778409	0.00202207	TRUE	TRUE	1.03405	0.902134	0.131918
CLOCK	0.000380918	0.758178	1.1528	0.363553	0.00202529	TRUE	TRUE	3.30765	3.10317	0.204487
ZDHHC5	0.000382502	0.515767	0.882526	0.149009	0.00203249	TRUE	TRUE	1.45318	1.36816	0.0850181
METTL4	0.000382732	0.0975033	0.35911	-0.164104	0.00203249	TRUE	TRUE	0.892835	1.05279	-0.159959
PPP1R10	0.000383642	0.789897	1.21617	0.363622	0.00203609	TRUE	TRUE	2.12693	2.44349	-0.316551
EIF4G1	0.000384578	-0.38658	-0.0761447	-0.697015	0.00203983	TRUE	TRUE	1.81727	2.19291	-0.375648
SYT9	0.000385569	-0.742085	0.121201	-1.60537	0.00204387	TRUE	TRUE	2.72183	3.94294	-1.22111
RPL34-AS1	0.000388029	-0.552197	-0.298157	-0.806236	0.00205567	TRUE	TRUE	1.4167	2.02762	-0.610914
LANCL2	0.000388289	-0.768221	-0.201464	-1.33498	0.00205581	TRUE	TRUE	1.89811	2.78442	-0.886303
AC090115.1	0.000389346	-0.625622	-0.328603	-0.92264	0.00206017	TRUE	TRUE	1.77661	2.38818	-0.611574
FAM133B	0.000390579	0.796156	1.2057	0.386616	0.00206546	TRUE	TRUE	2.20953	2.1437	0.0658381
ERRFI1	0.000390907	0.223828	0.597428	-0.149772	0.00206595	TRUE	TRUE	1.6956	1.9526	-0.257
LATS2	0.000399297	0.483462	0.792309	0.174615	0.00210904	TRUE	TRUE	1.99263	1.54829	0.444341
CCT7	0.000401031	3.36945	4.89473	1.84417	0.00211693	TRUE	TRUE	0.785178	0.689892	0.095286
PKP4	0.000404482	0.509802	0.867203	0.152401	0.00213387	TRUE	TRUE	2.27784	1.72329	0.554552
NDRG1	0.000408825	-1.26207	-0.202432	-2.32171	0.00215549	TRUE	TRUE	1.81588	3.02153	-1.20566
CAMK1	0.000412911	-0.206743	-0.0882057	-0.32528	0.0021735	TRUE	TRUE	0.920439	1.01801	-0.0975668
HDAC10	0.00041298	0.365428	0.616798	0.114058	0.0021735	TRUE	TRUE	1.16378	0.575403	0.588375
NOL7	0.000412749	0.876103	1.4274	0.324803	0.0021735	TRUE	TRUE	1.07637	1.28874	-0.212378
PRKAR2A	0.000414599	0.746365	1.12474	0.36799	0.00218072	TRUE	TRUE	3.85267	3.00106	0.851609
APCDD1	0.00041546	-0.822832	-0.131	-1.51466	0.00218295	TRUE	TRUE	4.37003	5.1675	-0.797473
TAP1	0.000415518	-0.362774	-0.176248	-0.549301	0.00218295	TRUE	TRUE	0.506539	0.894789	-0.38825
AKAP10	0.000415985	-0.931966	-0.251064	-1.61287	0.00218411	TRUE	TRUE	3.82239	5.84716	-2.02478
SLC2A12	0.000416365	-0.615536	-0.293235	-0.937836	0.0021848	TRUE	TRUE	1.13015	1.97815	-0.847997
MTHFD1L	0.000416663	1.09846	1.93848	0.258437	0.00218507	TRUE	TRUE	4.12088	3.51104	0.609849
CMAS	0.000417344	1.10161	1.81406	0.389151	0.00218734	TRUE	TRUE	0.914856	0.883615	0.031241
SLC22A15	0.000417931	0.869587	1.31208	0.427093	0.00218911	TRUE	TRUE	3.63792	3.01076	0.627167
PRRC1	0.000419172	-0.151924	0.142527	-0.446375	0.00219431	TRUE	TRUE	0.7015	1.09605	-0.394546
SNAP23	0.000420906	0.764666	1.16521	0.364124	0.00220208	TRUE	TRUE	2.8823	2.67116	0.211138
TMEM136	0.000422409	-0.54407	-0.309479	-0.778662	0.00220864	TRUE	TRUE	0.931749	1.56475	-0.633004
ZBTB10	0.00042334	-0.235867	0.0200056	-0.49174	0.00221219	TRUE	TRUE	1.14368	1.45548	-0.311793
FKBP9	0.000424806	-0.43079	-0.12644	-0.73514	0.00221854	TRUE	TRUE	1.40321	2.01733	-0.614115
BCAN	0.000426557	0.591376	0.862133	0.320618	0.00222637	TRUE	TRUE	4.49553	2.65742	1.83811
CDR2	0.000428109	0.851749	1.2496	0.453902	0.00223213	TRUE	TRUE	3.84409	3.10117	0.742921
POU6F2	0.000428166	-0.49167	-0.103309	-0.88003	0.00223213	TRUE	TRUE	2.64923	3.69157	-1.04234
ZNF175	0.000428804	-0.116339	0.0401423	-0.27282	0.00223413	TRUE	TRUE	0.650463	0.728675	-0.0782123
SH3PXD2A	0.000435191	0.624955	0.974748	0.275161	0.00226607	TRUE	TRUE	1.94932	1.3407	0.608624
ACBD5	0.00043559	-0.243254	-0.000583485	-0.485924	0.00226681	TRUE	TRUE	1.21363	1.37104	-0.157413
GART	0.000436173	-0.171104	0.0831463	-0.425354	0.00226742	TRUE	TRUE	1.08805	1.3336	-0.245544
GAS2L1	0.00043622	0.4046	0.633364	0.175835	0.00226742	TRUE	TRUE	2.38161	1.38867	0.992938
AP003181.1	0.00043738	-0.191516	-0.0921771	-0.290854	0.00227211	TRUE	TRUE	0.605421	0.778004	-0.172583
CCDC88A	0.000439483	0.418627	0.601439	0.235816	0.00228169	TRUE	TRUE	7.35886	7.35583	0.00302969
CSRP1	0.000442135	1.31111	1.77919	0.843024	0.00229325	TRUE	TRUE	6.54487	5.01357	1.5313
HERC6	0.000442228	-0.739556	-0.435776	-1.04334	0.00229325	TRUE	TRUE	0.915232	1.81514	-0.899911
PANK3	0.000444711	-0.570245	-0.296872	-0.843618	0.00230409	TRUE	TRUE	1.4458	1.90507	-0.459277
ZBTB43	0.000444842	-0.537471	-0.153037	-0.921905	0.00230409	TRUE	TRUE	2.36444	3.37448	-1.01005
SNRNP200	0.00044651	-0.661309	-0.358331	-0.964288	0.00231138	TRUE	TRUE	1.48563	2.04957	-0.563939
APBA1	0.000448162	0.840992	1.25638	0.425602	0.00231721	TRUE	TRUE	3.71668	3.48238	0.2343
RINT1	0.000448094	0.00227279	0.293174	-0.288628	0.00231721	TRUE	TRUE	0.672251	0.92287	-0.25062
HDHD5-AS1	0.000449408	-0.372082	-0.231355	-0.512809	0.00232229	TRUE	TRUE	0.872062	0.865231	0.0068309
CCNC	0.000449976	-0.710329	-0.317675	-1.10298	0.00232387	TRUE	TRUE	1.18437	2.45586	-1.2715
C1orf52	0.000450543	-0.518279	-0.2487	-0.787858	0.00232544	TRUE	TRUE	1.77871	2.38547	-0.606767
MTSS1	0.000451472	0.467867	0.721098	0.214637	0.00232838	TRUE	TRUE	1.83158	1.18605	0.645531
NDUFS6	0.000451641	-0.169135	-0.0202041	-0.318067	0.00232838	TRUE	TRUE	0.67902	0.947293	-0.268273
MPST	0.000451988	0.26166	0.437687	0.0856331	0.00232881	TRUE	TRUE	1.38435	0.806133	0.578212
RIC8B	0.000453913	1.2926	1.69396	0.891245	0.00233736	TRUE	TRUE	3.89615	3.39587	0.500285
RAMP1	0.000456534	0.862786	1.28882	0.436753	0.00234869	TRUE	TRUE	5.37305	4.454	0.919043
RILPL1	0.00045679	0.921527	1.29161	0.551449	0.00234869	TRUE	TRUE	3.75748	2.81989	0.937589
WBP1L	0.000456911	-0.61951	-0.24811	-0.99091	0.00234869	TRUE	TRUE	2.05371	2.64284	-0.589132
MAN1A1	0.000457818	0.843045	1.23645	0.449638	0.00235198	TRUE	TRUE	2.10268	1.21073	0.891948
AL139353.1	0.000458292	0.315294	0.630649	-6.04028e-05	0.00235279	TRUE	TRUE	1.28556	1.07473	0.210829
CBX7	0.000458509	-0.359291	-0.0397653	-0.678816	0.00235279	TRUE	TRUE	1.33769	1.54204	-0.204357
MICU3	0.000461132	-1.01445	-0.581505	-1.4474	0.00236487	TRUE	TRUE	2.52137	3.89111	-1.36974
MBIP	0.00046265	0.717129	1.10842	0.325835	0.00236853	TRUE	TRUE	1.48691	1.35047	0.136436
PPIL3	0.000462373	-0.517994	-0.278525	-0.757463	0.00236853	TRUE	TRUE	1.01463	1.36677	-0.352136
ZNF445	0.000462514	-0.18928	0.1263	-0.50486	0.00236853	TRUE	TRUE	1.72575	1.72053	0.005216
SLMAP	0.000464464	0.844334	1.24768	0.440985	0.00237644	TRUE	TRUE	5.57307	5.08208	0.490989
PEX2	0.00047009	0.784058	1.19824	0.369875	0.00240383	TRUE	TRUE	2.33546	2.27762	0.0578395
HSPA5	0.000473838	2.10746	2.97874	1.23618	0.00242159	TRUE	TRUE	2.28193	1.45163	0.830301
ANKRD9	0.000474908	-0.186082	-0.0649753	-0.307188	0.00242524	TRUE	TRUE	1.71552	1.57607	0.139456
HSD17B6	0.0004751	-0.42906	-0.139309	-0.718811	0.00242524	TRUE	TRUE	0.498226	0.989532	-0.491306
ARNT2	0.000476663	0.623153	0.916524	0.329783	0.00243063	TRUE	TRUE	7.12591	7.18531	-0.0594011
FBLN1	0.000476707	-0.102357	0.0429654	-0.24768	0.00243063	TRUE	TRUE	1.71926	1.37533	0.343931
LINC02340	0.000480171	-2.13171	-0.812711	-3.45071	0.00244688	TRUE	TRUE	2.00968	4.22438	-2.2147
NIM1K	0.000481639	0.937548	1.34542	0.529674	0.00245294	TRUE	TRUE	3.04888	2.62267	0.426215
DMXL2	0.000483613	-0.687647	-0.278051	-1.09724	0.00245969	TRUE	TRUE	3.07192	4.05259	-0.980673
POP5	0.000483659	-0.35569	-0.151828	-0.559552	0.00245969	TRUE	TRUE	0.534618	0.778232	-0.243614
SPATA22	0.0004838	-0.476229	-0.290307	-0.662151	0.00245969	TRUE	TRUE	0.425938	0.74307	-0.317132
HNRNPA1	0.000484507	0.888237	1.42121	0.355268	0.00246187	TRUE	TRUE	1.03766	1.04181	-0.00415088
PLEKHH1	0.000485359	-0.360812	-0.214494	-0.507129	0.00246477	TRUE	TRUE	1.77799	1.50136	0.276627
BUD23	0.000487061	0.67061	1.09102	0.2502	0.00246943	TRUE	TRUE	0.984797	0.7859	0.198897
FAM66D	0.000487116	-1.32288	-0.44518	-2.20057	0.00246943	TRUE	TRUE	3.68313	5.43511	-1.75198
NPAS3	0.000487094	-0.0792574	0.274077	-0.432592	0.00246943	TRUE	TRUE	12.1075	12.4869	-0.379433
TCEA2	0.000489696	-0.201861	-0.0278528	-0.375869	0.00248109	TRUE	TRUE	0.837726	0.87257	-0.0348437
CHTF8	0.000490779	0.363467	0.64977	0.0771639	0.00248515	TRUE	TRUE	0.979613	0.691061	0.288552
MAP4	0.000492847	0.437455	0.665364	0.209545	0.00249419	TRUE	TRUE	6.85518	6.68802	0.167163
TERF2IP	0.000493183	-0.740844	-0.35916	-1.12253	0.00249446	TRUE	TRUE	3.20911	4.29374	-1.08463
KIAA1549	0.000495791	0.997423	1.60026	0.394589	0.00250621	TRUE	TRUE	1.46096	0.565823	0.895134
APEX1	0.000496981	-0.201036	-0.067641	-0.334432	0.00251079	TRUE	TRUE	0.535753	0.753909	-0.218155
PIK3IP1-AS1	0.000498102	-0.459039	-0.260104	-0.657974	0.00251501	TRUE	TRUE	0.39954	0.821057	-0.421517
HNMT	0.000500411	0.654382	1.09024	0.218526	0.00252523	TRUE	TRUE	1.27643	0.822296	0.45413
MGST1	0.000502128	-0.0246876	0.128185	-0.17756	0.00253208	TRUE	TRUE	5.97038	7.16858	-1.1982
RPS24	0.000502342	1.97371	2.65386	1.29357	0.00253208	TRUE	TRUE	1.90554	1.40767	0.49787
RCAN2	0.00050346	0.156124	0.284946	0.0273022	0.00253626	TRUE	TRUE	1.58444	0.676607	0.907833
GRAMD4	0.000503961	0.514781	0.834735	0.194827	0.00253734	TRUE	TRUE	2.31498	1.74208	0.572901
AC006213.3	0.000505947	-0.0502699	0.287155	-0.387695	0.00254551	TRUE	TRUE	0.598465	0.863887	-0.265422
ANKS3	0.000506455	-0.11457	0.190722	-0.419861	0.00254551	TRUE	TRUE	1.70068	1.7681	-0.0674216
EIF2B4	0.000506442	0.16429	0.379282	-0.0507031	0.00254551	TRUE	TRUE	0.907424	0.723667	0.183757
SAT2	0.000506737	-0.424077	-0.207536	-0.640617	0.00254551	TRUE	TRUE	2.01014	2.31713	-0.306995
ANKRD45	0.000510736	0.319443	0.558817	0.0800685	0.00256414	TRUE	TRUE	0.859202	0.684588	0.174613
GRINA	0.000511163	-0.582191	-0.276839	-0.887543	0.00256483	TRUE	TRUE	2.02607	2.45822	-0.432146
MGME1	0.000512419	-0.476805	-0.252493	-0.701118	0.00256967	TRUE	TRUE	0.933885	1.42082	-0.486939
SPRED2	0.000513061	-0.59183	-0.170478	-1.01318	0.00257142	TRUE	TRUE	3.94544	5.16022	-1.21478
UBE3A	0.000518147	-0.678779	-0.272886	-1.08467	0.00259544	TRUE	TRUE	4.12434	5.53357	-1.40923
ADGRL1	0.000519348	-0.154888	-0.0160902	-0.293686	0.00259748	TRUE	TRUE	2.1355	1.87426	0.261231
LIPE-AS1	0.000519204	-0.687487	-0.322199	-1.05278	0.00259748	TRUE	TRUE	2.30862	3.03825	-0.729634
NEDD4L	0.000519437	1.61575	2.21643	1.01507	0.00259748	TRUE	TRUE	6.08669	4.65873	1.42796
RETREG2	0.000521802	1.09215	1.64824	0.536062	0.00260783	TRUE	TRUE	1.254	0.942318	0.311685
ENOPH1	0.000525084	0.902384	1.73839	0.0663818	0.00262126	TRUE	TRUE	0.844413	0.860699	-0.0162855
PPP1CB	0.000524976	-0.0659228	0.282394	-0.41424	0.00262126	TRUE	TRUE	2.51559	2.88257	-0.366986
RCC1	0.000532136	0.653446	1.06829	0.238603	0.00265496	TRUE	TRUE	0.781542	0.700504	0.081038
SLC24A2	0.000532674	-0.34883	-0.24568	-0.451981	0.00265615	TRUE	TRUE	1.47007	0.724867	0.745206
SHTN1	0.000533524	-0.906438	-0.579458	-1.23342	0.00265889	TRUE	TRUE	2.03407	1.50155	0.532522
ST18	0.000542105	-0.247047	-0.168134	-0.32596	0.00270012	TRUE	TRUE	1.16672	0.698512	0.468204
NFIC	0.000543217	0.761654	1.18489	0.33842	0.00270109	TRUE	TRUE	5.28404	4.07653	1.20751
PON2	0.000542867	-0.23582	0.201	-0.672641	0.00270109	TRUE	TRUE	6.54342	6.76681	-0.223393
TMCO1	0.000543146	-0.148259	0.210229	-0.506748	0.00270109	TRUE	TRUE	1.69608	2.10768	-0.411605
MED1	0.00054493	0.37276	0.691773	0.0537461	0.00270808	TRUE	TRUE	1.31918	1.17822	0.140964
ATP6AP1	0.000545398	2.26148	5.10629	-0.583327	0.00270888	TRUE	TRUE	1.24345	0.603266	0.64018
PRKX	0.000546888	0.478361	0.80729	0.149432	0.00271476	TRUE	TRUE	2.02207	1.45972	0.562357
EEPD1	0.000548446	0.641452	1.02865	0.254253	0.00272096	TRUE	TRUE	2.45659	1.6618	0.794791
LIG4	0.000552648	-0.276168	-0.133758	-0.418579	0.00274026	TRUE	TRUE	0.72032	1.06943	-0.349108
CXCL14	0.000553697	-0.279776	-0.1469	-0.412652	0.00274392	TRUE	TRUE	1.36527	1.70517	-0.339902
PBX4	0.000562489	0.0252048	0.27341	-0.223001	0.00278593	TRUE	TRUE	0.879822	0.868824	0.0109984
OGT	0.000563419	0.318649	0.719138	-0.0818398	0.00278741	TRUE	TRUE	3.54769	3.54384	0.00385102
SLC25A25	0.000563374	-0.393892	-0.148698	-0.639085	0.00278741	TRUE	TRUE	1.81017	2.10778	-0.297601
AC091826.2	0.000564486	-2.24283	-0.690715	-3.79495	0.00278762	TRUE	TRUE	3.4578	6.20114	-2.74334
ARHGAP35	0.000564725	0.564607	0.846217	0.282998	0.00278762	TRUE	TRUE	4.88242	5.09773	-0.215312
MTERF3	0.000564559	-0.0508957	0.145416	-0.247207	0.00278762	TRUE	TRUE	0.635599	0.749638	-0.114039
PDE4DIP	0.000564126	0.857218	1.36962	0.344821	0.00278762	TRUE	TRUE	10.0254	9.1293	0.896136
AL669831.5	0.000566637	0.802008	1.25009	0.353926	0.00279549	TRUE	TRUE	1.56855	1.65223	-0.0836815
HSBP1	0.000568642	0.994682	1.84242	0.146947	0.00280382	TRUE	TRUE	0.894874	0.764052	0.130822
IQCH	0.000570186	-0.753759	-0.389204	-1.11831	0.00280986	TRUE	TRUE	1.42716	2.00057	-0.573418
C1GALT1	0.000570914	-0.491561	-0.216442	-0.76668	0.00281188	TRUE	TRUE	1.51557	2.09111	-0.57554
ARSJ	0.000572553	0.669719	1.06109	0.278348	0.0028121	TRUE	TRUE	2.02353	1.82536	0.198169
FAM234B	0.000572104	-0.135806	0.0280529	-0.299665	0.0028121	TRUE	TRUE	0.796074	1.04718	-0.251103
HMGCR	0.000571686	-0.512804	-0.249801	-0.775807	0.0028121	TRUE	TRUE	1.00413	1.53083	-0.526694
LRRC27	0.000572305	-0.157625	0.069609	-0.38486	0.0028121	TRUE	TRUE	1.48525	1.64425	-0.158996
RBPMS	0.000571481	0.512009	0.935569	0.0884491	0.0028121	TRUE	TRUE	2.5949	3.55249	-0.957595
PJVK	0.000573044	-0.47842	-0.261156	-0.695684	0.00281268	TRUE	TRUE	0.866885	1.40791	-0.541025
SLC7A1	0.000573308	1.87891	2.81119	0.94662	0.00281268	TRUE	TRUE	1.37042	0.613212	0.757204
ORMDL1	0.000578574	-0.783519	-0.452126	-1.11491	0.00283694	TRUE	TRUE	1.1051	2.12073	-1.01563
AGPAT1	0.000579794	0.967613	1.8678	0.0674311	0.00283977	TRUE	TRUE	0.901531	0.641604	0.259927
PSMG2	0.000579725	0.887071	1.29448	0.479665	0.00283977	TRUE	TRUE	3.26465	3.20431	0.06034
CHST10	0.000581193	-0.22086	-0.0159723	-0.425748	0.00284353	TRUE	TRUE	1.39293	1.61648	-0.223551
NUP50-DT	0.000581206	0.791318	1.17329	0.409345	0.00284353	TRUE	TRUE	2.83449	2.25936	0.575133
AL121760.1	0.000581752	-0.1533	0.0998509	-0.40645	0.00284441	TRUE	TRUE	2.24775	2.42439	-0.176642
SNRNP35	0.000582031	-0.246413	-0.0894977	-0.403329	0.00284441	TRUE	TRUE	0.867946	1.03753	-0.169584
A2ML1	0.00058288	0.262988	0.404639	0.121338	0.00284698	TRUE	TRUE	2.69471	1.5643	1.13041
B2M	0.000583625	1.42587	2.95371	-0.101968	0.00284904	TRUE	TRUE	1.59046	1.86649	-0.276039
TMCO3	0.000585555	-0.663328	-0.276966	-1.04969	0.00285689	TRUE	TRUE	1.53915	2.48491	-0.945764
MIRLET7BHG	0.000589258	0.350033	0.7235	-0.0234329	0.00287337	TRUE	TRUE	4.84792	4.80078	0.0471428
DDX25	0.000595886	-0.539034	-0.307502	-0.770565	0.00290088	TRUE	TRUE	0.663907	1.22772	-0.563809
NDUFA12	0.000595449	0.524484	0.934826	0.114142	0.00290088	TRUE	TRUE	0.953189	0.964803	-0.0116136
ZNF155	0.000595795	0.718281	1.11726	0.319304	0.00290088	TRUE	TRUE	1.85202	1.60717	0.244845
DPY19L3	0.000597592	-1.00091	-0.185071	-1.81676	0.00290463	TRUE	TRUE	3.02317	5.21359	-2.19042
ID4	0.000597645	0.363579	0.776945	-0.0497875	0.00290463	TRUE	TRUE	3.52552	4.08064	-0.555112
ZBTB40	0.000597438	0.261779	0.471401	0.0521559	0.00290463	TRUE	TRUE	1.53058	1.14051	0.390061
BAG6	0.000600261	0.219703	0.442762	-0.00335706	0.00291574	TRUE	TRUE	1.22549	0.799037	0.426454
AC011477.4	0.000601882	0.328533	0.555199	0.101867	0.00292201	TRUE	TRUE	0.875367	0.683496	0.191871
THAP4	0.000603804	0.362149	0.734985	-0.0106869	0.00292973	TRUE	TRUE	1.51983	1.54832	-0.0284856
FAIM	0.000604143	-0.504337	-0.305295	-0.703378	0.00292976	TRUE	TRUE	0.642028	0.872337	-0.230309
ATP5MC2	0.000604924	1.00564	1.47933	0.531946	0.00293194	TRUE	TRUE	2.02638	1.79495	0.231432
HECTD1	0.000608744	-0.570639	-0.0920674	-1.04921	0.00294883	TRUE	TRUE	3.61337	4.72696	-1.11359
AC010198.1	0.000609962	-0.726337	-0.454171	-0.998503	0.00295311	TRUE	TRUE	0.381315	0.871244	-0.48993
ENO4	0.000611206	-0.600899	-0.410651	-0.791146	0.00295751	TRUE	TRUE	0.831716	1.00358	-0.171866
UBA3	0.000613882	0.816	1.23123	0.400775	0.00296884	TRUE	TRUE	3.03544	3.01229	0.023153
MMP28	0.000614915	-1.2749	-0.405346	-2.14446	0.0029722	TRUE	TRUE	2.11041	3.09704	-0.98663
SLC25A33	0.000615883	-0.587055	-0.2154	-0.95871	0.00297463	TRUE	TRUE	2.71493	3.51596	-0.801027
TNC	0.000616092	0.00293157	0.201911	-0.196048	0.00297463	TRUE	TRUE	3.11746	1.28722	1.83024
LRRC58	0.000617234	0.789013	1.18406	0.393964	0.00297852	TRUE	TRUE	2.40066	1.87568	0.524977
TRERF1	0.000618756	-0.886123	-0.446424	-1.32582	0.0029826	TRUE	TRUE	2.52638	3.07488	-0.548497
ZNF264	0.000618488	0.399471	0.69722	0.101722	0.0029826	TRUE	TRUE	1.69202	1.43252	0.259504
WDR47	0.000620039	-0.419454	-0.136248	-0.702659	0.00298715	TRUE	TRUE	1.70719	2.26245	-0.555258
AMY2B	0.000625711	-0.340733	-0.116567	-0.564899	0.00301284	TRUE	TRUE	1.79978	2.40274	-0.602962
SLC46A3	0.000629559	-0.626808	-0.381226	-0.87239	0.00302971	TRUE	TRUE	0.669944	1.29121	-0.621266
SIRT7	0.000631283	0.628169	1.00355	0.252789	0.0030354	TRUE	TRUE	1.37685	1.15202	0.224839
SURF4	0.000631429	-0.22542	0.0817088	-0.532549	0.0030354	TRUE	TRUE	1.16031	1.58986	-0.429547
ALDH18A1	0.000633574	-0.00393977	0.314606	-0.322486	0.00304405	TRUE	TRUE	0.835201	0.979262	-0.144061
ANXA6	0.000636499	1.86	2.96906	0.750945	0.00305644	TRUE	TRUE	1.77278	1.49222	0.280564
PIAS2	0.00063803	-0.653481	-0.237319	-1.06964	0.00306213	TRUE	TRUE	2.97485	4.18233	-1.20748
SCAMP3	0.000639567	0.478765	0.793822	0.163708	0.00306783	TRUE	TRUE	1.23699	1.0062	0.230793
ZNF69	0.000643168	0.438008	0.739893	0.136123	0.00308343	TRUE	TRUE	2.23346	1.61827	0.615187
DGCR8	0.00064677	-0.120652	0.262878	-0.504182	0.00309902	TRUE	TRUE	1.41435	1.45682	-0.0424665
AXIN1	0.000649476	0.21945	0.477815	-0.0389146	0.0031103	TRUE	TRUE	0.887447	0.727752	0.159694
ERI3	0.000649843	-0.274648	0.123693	-0.672988	0.00311036	TRUE	TRUE	5.27904	5.70513	-0.426091
RORB-AS1	0.000650704	-0.444827	-0.256864	-0.632791	0.0031128	TRUE	TRUE	0.471946	0.971889	-0.499943
RAB11A	0.000652801	-0.912221	-0.43231	-1.39213	0.00312114	TRUE	TRUE	2.40952	4.09977	-1.69025
ERI2	0.000653442	-0.60836	-0.27861	-0.938109	0.00312251	TRUE	TRUE	0.908693	1.62474	-0.71605
NEK7	0.000655426	-0.611066	-0.19519	-1.02694	0.0031303	TRUE	TRUE	3.59139	4.96449	-1.3731
DSE	0.00065902	-0.668532	-0.238279	-1.09878	0.00314576	TRUE	TRUE	2.89151	4.4969	-1.6054
GNA11	0.00065985	0.193582	0.414271	-0.027106	0.00314802	TRUE	TRUE	1.11097	0.94575	0.165217
UBR3	0.000661736	-0.375558	-0.110548	-0.640568	0.00315531	TRUE	TRUE	5.51346	6.84686	-1.3334
ETNPPL	0.000662701	-0.664876	-0.312482	-1.01727	0.00315821	TRUE	TRUE	5.24013	6.56019	-1.32006
TMEM168	0.000663831	-0.599783	-0.0467848	-1.15278	0.00316188	TRUE	TRUE	2.15933	2.90074	-0.741415
CCDC102B	0.000664582	-0.873774	-0.46465	-1.2829	0.00316269	TRUE	TRUE	1.69651	2.45304	-0.756526
MID1	0.000664818	-0.252436	0.379002	-0.883875	0.00316269	TRUE	TRUE	4.54907	5.29359	-0.744515
TSPOAP1	0.000665076	-0.86431	-0.4149	-1.31372	0.00316269	TRUE	TRUE	2.29298	3.18749	-0.89451
TMEM33	0.000666078	0.460002	0.792813	0.12719	0.00316575	TRUE	TRUE	1.66223	1.50835	0.153878
PWWP2A	0.000666613	0.732346	1.1297	0.334997	0.00316659	TRUE	TRUE	3.09706	2.69545	0.401617
PIP5K1C	0.00066749	0.331198	0.58755	0.074845	0.00316905	TRUE	TRUE	1.30339	1.03636	0.267037
SELENOI	0.000669265	-0.456615	-0.102403	-0.810828	0.00317577	TRUE	TRUE	1.4752	2.14244	-0.667233
RB1	0.000672011	0.886942	1.26551	0.508371	0.00318709	TRUE	TRUE	4.81562	4.59451	0.221111
IK	0.000674512	0.68612	1.12756	0.24468	0.00319723	TRUE	TRUE	0.843955	0.680012	0.163943
BCCIP	0.000674875	-0.0787124	0.404697	-0.562121	0.00319723	TRUE	TRUE	1.25563	1.66105	-0.405411
TIPIN	0.000676643	0.377586	0.683553	0.0716185	0.00320389	TRUE	TRUE	1.458	1.25171	0.20629
FAM214A	0.000678455	-0.346797	0.064632	-0.758226	0.00321075	TRUE	TRUE	3.57116	4.80381	-1.23266
STUB1	0.00068272	2.04963	3.70713	0.392129	0.0032292	TRUE	TRUE	0.915993	0.763553	0.15244
HNRNPL	0.000685335	-0.466708	-0.241803	-0.691613	0.00323983	TRUE	TRUE	2.05398	2.27433	-0.220343
CCDC47	0.000687409	-0.106149	0.144756	-0.357054	0.0032479	TRUE	TRUE	0.527757	0.909683	-0.381927
ZNRF3-AS1	0.000689527	-0.161991	-0.0860893	-0.237893	0.00325616	TRUE	TRUE	0.416394	0.756206	-0.339812
FRG1-DT	0.000692099	0.577367	0.946967	0.207768	0.00326656	TRUE	TRUE	1.57658	1.49132	0.0852573
ILF3-DT	0.000693557	-0.473044	-0.254518	-0.691571	0.00327169	TRUE	TRUE	1.02349	1.52909	-0.505598
COX18	0.000695925	-0.15807	0.0392727	-0.355413	0.00327936	TRUE	TRUE	0.522516	0.722712	-0.200196
SPOCK2	0.000695785	0.727302	1.12294	0.33167	0.00327936	TRUE	TRUE	3.20857	2.50118	0.707393
DLL1	0.000698032	-0.551668	0.00211536	-1.10545	0.00328753	TRUE	TRUE	1.34734	1.9566	-0.609264
LRP10	0.00069888	0.295427	0.658429	-0.0675757	0.00328977	TRUE	TRUE	1.54633	1.44067	0.105663
CLEC16A	0.000702817	-0.817867	-0.444443	-1.19129	0.00330654	TRUE	TRUE	6.03427	7.21782	-1.18355
FGFRL1	0.000705344	-0.204095	0.000268535	-0.408459	0.00331666	TRUE	TRUE	1.80418	1.70872	0.095467
KIF21B	0.000707522	-0.152492	-0.0724086	-0.232576	0.00332159	TRUE	TRUE	1.24463	1.2161	0.0285261
SORBS3	0.000706844	0.801022	1.21071	0.391337	0.00332159	TRUE	TRUE	2.64513	2.77623	-0.131102
ZC3HC1	0.000707453	0.126839	0.378406	-0.124729	0.00332159	TRUE	TRUE	1.04002	1.0886	-0.0485865
NUP155	0.000708085	-0.0667195	0.20734	-0.340779	0.00332246	TRUE	TRUE	0.916759	1.15258	-0.235822
KIF7	0.000708783	-0.228626	0.0701537	-0.527407	0.00332397	TRUE	TRUE	1.2122	1.38876	-0.17656
FAM49A	0.000709541	-0.330353	0.144821	-0.805527	0.00332576	TRUE	TRUE	3.36411	3.96952	-0.605413
ATP9B	0.000712205	-0.507459	-0.0526729	-0.962246	0.00333117	TRUE	TRUE	4.97919	6.30057	-1.32138
PHKG2	0.000711899	-0.182294	-0.00267444	-0.361913	0.00333117	TRUE	TRUE	0.735504	0.782842	-0.0473377
SLITRK2	0.000711978	-0.348428	0.00292931	-0.699785	0.00333117	TRUE	TRUE	1.9442	2.53844	-0.594234
TPP1	0.000711295	0.598344	1.02188	0.174812	0.00333117	TRUE	TRUE	2.45853	2.34796	0.11057
NFKBIZ	0.00071285	0.688036	1.12191	0.254162	0.00333242	TRUE	TRUE	1.12301	1.12261	0.000392942
ATAD1	0.000713532	-0.510613	-0.116305	-0.90492	0.00333385	TRUE	TRUE	2.35936	3.1568	-0.797435
AC016708.1	0.00071459	-0.639179	-0.349881	-0.928476	0.00333702	TRUE	TRUE	0.708766	1.37947	-0.670708
CCNDBP1	0.000716694	-0.203355	0.0848917	-0.491601	0.00334508	TRUE	TRUE	0.838217	1.10451	-0.266296
DPH6	0.000718001	-1.26285	-0.3466	-2.1791	0.00334633	TRUE	TRUE	4.11346	5.89958	-1.78612
EIF4A2	0.000718099	2.09295	4.50884	-0.322947	0.00334633	TRUE	TRUE	1.75819	1.20415	0.554036
IFFO1	0.000717422	-0.172765	0.0213015	-0.366832	0.00334633	TRUE	TRUE	0.888497	0.935431	-0.0469342
ZNF337-AS1	0.000718596	-0.903088	-0.560324	-1.24585	0.00334688	TRUE	TRUE	1.19178	2.08124	-0.889466
TTLL4	0.000720482	-0.341752	-0.126768	-0.556736	0.00335389	TRUE	TRUE	1.45817	2.00755	-0.54938
FAXDC2	0.000726081	-0.615557	-0.255281	-0.975833	0.00337817	TRUE	TRUE	2.88629	3.44283	-0.556538
VSTM4	0.000727004	-0.323252	-0.0378827	-0.608621	0.00338068	TRUE	TRUE	1.25289	1.63082	-0.377926
SMC3	0.000727488	-0.375946	-0.0979042	-0.653989	0.00338115	TRUE	TRUE	1.34918	1.71627	-0.367091
MCF2L	0.000732388	0.699675	1.07358	0.325773	0.00340214	TRUE	TRUE	1.22093	0.689009	0.531923
CYB5D2	0.000742449	-0.3527	-0.157317	-0.548083	0.00344706	TRUE	TRUE	1.62137	1.94814	-0.326769
IBTK	0.000743249	-0.800296	-0.395282	-1.20531	0.00344896	TRUE	TRUE	2.70434	3.54872	-0.844382
TRIM69	0.000744019	0.256128	0.687789	-0.175533	0.00345071	TRUE	TRUE	1.50232	1.88286	-0.380536
PPP2R3A	0.000753603	-1.01364	-0.596375	-1.4309	0.00349333	TRUE	TRUE	2.53746	3.64043	-1.10297
ABCC4	0.000755947	0.72611	1.10299	0.349228	0.0034985	TRUE	TRUE	2.95358	1.62806	1.32552
AC107214.1	0.000756303	0.437261	0.756833	0.117689	0.0034985	TRUE	TRUE	0.945241	0.811746	0.133496
BABAM2	0.000755502	-0.380871	0.0583099	-0.820051	0.0034985	TRUE	TRUE	4.97783	6.2723	-1.29447
LINC01376	0.000756097	-3.03552	-2.57091	-3.50013	0.0034985	TRUE	TRUE	2.2142	4.21269	-1.99849
LMBR1L	0.000761317	0.328009	0.804799	-0.148782	0.00351984	TRUE	TRUE	1.3129	1.24468	0.0682191
AGO3	0.000762363	0.587185	0.990005	0.184364	0.00352284	TRUE	TRUE	5.31737	5.30681	0.0105614
PRUNE2	0.000767692	-1.66213	-1.43587	-1.8884	0.0035456	TRUE	TRUE	1.92478	2.21109	-0.286309
PFKFB4	0.000768579	0.495274	0.931061	0.059487	0.00354785	TRUE	TRUE	1.37387	1.26436	0.109508
TTC21B	0.000770467	-0.177078	0.236751	-0.590908	0.0035547	TRUE	TRUE	2.40896	3.12226	-0.713307
DLG2	0.000770901	-0.49754	-0.310434	-0.684645	0.00355485	TRUE	TRUE	8.7568	9.79654	-1.03974
SEPT7	0.000772095	-0.230258	-0.0973161	-0.363199	0.00355849	TRUE	TRUE	7.05533	8.0171	-0.961765
AL035078.4	0.000774987	-0.756227	0.148507	-1.66096	0.00356996	TRUE	TRUE	1.75321	2.97885	-1.22563
IFFO2	0.000776102	0.19675	0.426324	-0.0328242	0.00357137	TRUE	TRUE	1.22785	1.09915	0.128697
TK2	0.000776057	-0.480638	-0.268687	-0.692589	0.00357137	TRUE	TRUE	0.784571	1.35691	-0.572341
CSTF3	0.000778058	0.858607	1.28123	0.43598	0.00357693	TRUE	TRUE	2.53135	2.91941	-0.388061
ELAVL3	0.000778166	1.54149	2.65364	0.42935	0.00357693	TRUE	TRUE	3.19315	1.83785	1.35529
GLUD1	0.000778527	-0.400076	-0.209254	-0.590899	0.00357693	TRUE	TRUE	6.22249	7.686	-1.46351
CARMIL1	0.00078113	-0.2331	-0.0921265	-0.374074	0.00358539	TRUE	TRUE	8.93616	9.48059	-0.544427
NCBP2	0.000781181	-0.303902	-0.139805	-0.467999	0.00358539	TRUE	TRUE	0.453445	0.719398	-0.265953
TAF11	0.000781973	-0.491676	-0.209725	-0.773628	0.00358716	TRUE	TRUE	1.0964	1.77401	-0.677611
SUN1	0.000782863	-0.770899	-0.3206	-1.2212	0.00358938	TRUE	TRUE	3.5004	4.46168	-0.961278
MLF1	0.000783803	0.5443	0.919394	0.169207	0.00359182	TRUE	TRUE	1.04883	0.896334	0.152493
QSER1	0.000785227	0.745809	1.15392	0.337696	0.00359544	TRUE	TRUE	2.74202	2.58495	0.157068
SLC25A53	0.000785408	0.529777	0.87346	0.186095	0.00359544	TRUE	TRUE	2.12629	1.79675	0.329537
MT1F	0.000788145	1.15124	2.02434	0.278138	0.0036061	TRUE	TRUE	2.34063	0.705983	1.63465
LINS1	0.000791482	-0.0628131	0.247639	-0.373265	0.00361949	TRUE	TRUE	0.869674	1.38366	-0.513984
FANCC	0.000795336	0.77512	1.22364	0.326603	0.00363524	TRUE	TRUE	2.16358	1.48679	0.676789
CREBBP	0.000798244	0.560282	0.937139	0.183425	0.00364664	TRUE	TRUE	5.79326	5.47414	0.319117
VIPAS39	0.000798968	0.314361	0.753517	-0.124795	0.00364805	TRUE	TRUE	1.27661	1.39872	-0.122111
MZF1	0.000802397	-0.162669	-0.0419378	-0.283401	0.00366182	TRUE	TRUE	1.91033	1.74856	0.161771
RCOR3	0.000803945	-0.817434	-0.384157	-1.25071	0.00366699	TRUE	TRUE	3.47116	4.62095	-1.14979
BBS4	0.000804579	-0.71171	-0.0984898	-1.32493	0.00366758	TRUE	TRUE	1.43415	2.32477	-0.890624
CHP1	0.000806055	-0.404518	-0.202859	-0.606176	0.00366758	TRUE	TRUE	1.10436	1.43824	-0.333877
GIN1	0.00080583	-0.158898	0.0862033	-0.403999	0.00366758	TRUE	TRUE	0.706105	0.926522	-0.220417
KAT6B	0.000805287	-0.59989	-0.180996	-1.01878	0.00366758	TRUE	TRUE	4.68596	5.40869	-0.72273
SPATA6	0.000806154	-0.647976	-0.155787	-1.14016	0.00366758	TRUE	TRUE	4.70729	6.57852	-1.87123
ATN1	0.000807512	0.422133	0.825136	0.0191305	0.00367187	TRUE	TRUE	4.02961	3.62523	0.404379
C16orf95	0.000813296	-0.253657	0.152361	-0.659676	0.00369627	TRUE	TRUE	0.546668	0.871948	-0.32528
SIRT5	0.00081422	-0.438469	-0.182153	-0.694785	0.00369856	TRUE	TRUE	1.7403	2.22903	-0.488733
RRP8	0.000815251	-0.203343	-0.091612	-0.315074	0.00370134	TRUE	TRUE	0.566555	0.700105	-0.13355
SEMA4A	0.000819383	-0.171989	-0.067413	-0.276565	0.00371819	TRUE	TRUE	1.0468	1.06626	-0.0194639
DBN1	0.000821097	1.11792	1.72868	0.507165	0.00372405	TRUE	TRUE	0.868537	0.714854	0.153683
CADM4	0.000822056	-0.158676	0.0413801	-0.358732	0.00372649	TRUE	TRUE	1.66873	1.7105	-0.0417775
AHDC1	0.000826124	0.678353	1.0547	0.302009	0.003743	TRUE	TRUE	3.82166	3.07214	0.749521
SASH1	0.000830428	0.327187	0.646656	0.00771903	0.00376057	TRUE	TRUE	9.88774	9.27365	0.614097
SOX13	0.000831928	-0.265093	-0.00346496	-0.526721	0.00376543	TRUE	TRUE	2.23177	2.25791	-0.0261379
DCAF10	0.000833821	0.754366	1.17294	0.335788	0.00377207	TRUE	TRUE	3.70745	3.69558	0.0118713
ABCC5	0.000838143	0.972615	1.38821	0.557021	0.00378968	TRUE	TRUE	2.7646	2.63901	0.125585
FAM69C	0.000840508	-0.303804	-0.178501	-0.429106	0.00379648	TRUE	TRUE	0.801296	0.758581	0.0427151
USP6NL	0.000840119	0.664806	1.04096	0.288647	0.00379648	TRUE	TRUE	2.45788	2.25196	0.20592
MOGAT1	0.000842341	-0.237136	-0.115901	-0.358371	0.00380282	TRUE	TRUE	0.658064	0.754027	-0.0959631
GFM2	0.000844573	0.595276	1.0129	0.177647	0.00381094	TRUE	TRUE	1.31515	1.37425	-0.0590971
COBL	0.000849315	0.631108	1.04791	0.214303	0.00383038	TRUE	TRUE	4.04037	3.77743	0.262943
C21orf2	0.00085289	-0.160518	-0.0432542	-0.277781	0.00384258	TRUE	TRUE	0.726718	0.68749	0.039228
GPCPD1	0.000852494	-2.74879	-2.07678	-3.42079	0.00384258	TRUE	TRUE	1.36108	2.97363	-1.61254
AMZ2	0.000856739	-0.751334	-0.275732	-1.22694	0.00385646	TRUE	TRUE	2.26672	3.53327	-1.26655
LRCH2	0.000856845	0.366561	0.780795	-0.0476737	0.00385646	TRUE	TRUE	1.60995	1.83299	-0.223038
UBR5-AS1	0.000857449	-0.427768	-0.142796	-0.712739	0.00385721	TRUE	TRUE	0.259852	0.760482	-0.50063
KRI1	0.000858453	0.442163	0.726492	0.157834	0.00385976	TRUE	TRUE	0.973604	0.650295	0.323309
NR2C2	0.000861304	0.720621	1.1084	0.332841	0.0038706	TRUE	TRUE	3.00065	2.67856	0.322092
GABPA	0.000862915	0.565166	0.953751	0.176581	0.00387587	TRUE	TRUE	1.88028	1.73143	0.14885
ZCCHC2	0.000863392	0.879439	1.28635	0.472529	0.00387604	TRUE	TRUE	2.70142	2.20618	0.495236
TMEM175	0.000866096	-0.197365	0.0455892	-0.440318	0.0038862	TRUE	TRUE	1.37416	1.50114	-0.126983
KIAA0556	0.000868554	0.772375	1.18475	0.359995	0.00389525	TRUE	TRUE	2.98916	2.81625	0.172917
LRRC34	0.00087028	-0.104621	0.11696	-0.326201	0.00390036	TRUE	TRUE	0.628007	0.768328	-0.140321
ODF2L	0.000870576	-0.893801	-0.461446	-1.32616	0.00390036	TRUE	TRUE	1.37876	1.99816	-0.619394
CDC42EP4	0.000871847	-0.308506	0.00496888	-0.62198	0.00390407	TRUE	TRUE	3.26734	3.39597	-0.128621
MAPK8	0.000873757	-0.789272	-0.344732	-1.23381	0.00391064	TRUE	TRUE	4.48713	5.69616	-1.20902
LINC01080	0.000874678	-0.604502	-0.337899	-0.871106	0.00391278	TRUE	TRUE	0.542893	1.03221	-0.489317
NADK	0.000876716	0.506642	0.823977	0.189308	0.00391991	TRUE	TRUE	1.46745	1.0481	0.419351
HIF3A	0.000878295	0.959078	1.43268	0.485474	0.00392498	TRUE	TRUE	9.10065	8.19234	0.908309
ST3GAL4	0.00087981	-0.259035	-0.0571672	-0.460902	0.00392976	TRUE	TRUE	1.0169	1.30425	-0.287353
C1orf112	0.000892347	-0.344132	-0.164416	-0.523849	0.00398374	TRUE	TRUE	0.568442	0.841078	-0.272636
ENO1	0.000897899	0.864368	1.30238	0.426356	0.0040065	TRUE	TRUE	5.21342	4.61674	0.596688
EPHX1	0.000899435	0.610588	0.999513	0.221663	0.0040093	TRUE	TRUE	3.81012	3.84233	-0.0322076
TBC1D20	0.000899313	-0.163145	0.0763895	-0.40268	0.0040093	TRUE	TRUE	1.076	1.284	-0.207996
LIPA	0.000904141	-0.615111	-0.295399	-0.934822	0.00402824	TRUE	TRUE	1.61498	2.02093	-0.405958
ADORA2B	0.000906499	-0.597042	-0.29459	-0.899494	0.00403467	TRUE	TRUE	1.37946	2.15743	-0.777969
ANKRD6	0.000906452	1.57116	1.97774	1.16457	0.00403467	TRUE	TRUE	3.00722	2.54839	0.45883
ZDHHC17	0.000908101	-0.234595	0.17675	-0.64594	0.00403977	TRUE	TRUE	3.91716	4.59884	-0.681677
UBA2	0.000908689	0.816558	1.21582	0.417297	0.00404035	TRUE	TRUE	2.83073	2.49699	0.333742
BLVRB	0.000909323	-0.136885	0.00828944	-0.28206	0.00404113	TRUE	TRUE	0.6475	0.845464	-0.197964
GALNT1	0.000912533	-0.611463	-0.225313	-0.997613	0.00405335	TRUE	TRUE	2.69052	3.47092	-0.7804
ZNF540	0.000915404	-0.450551	-0.267479	-0.633622	0.00406406	TRUE	TRUE	0.820063	1.18495	-0.364882
IL6R	0.000916169	-1.42464	-0.283142	-2.56613	0.00406541	TRUE	TRUE	1.54497	2.94034	-1.39537
MED13L	0.000919702	-0.240614	-0.129502	-0.351725	0.00407904	TRUE	TRUE	7.87235	8.61741	-0.745062
KIAA0319	0.0009246	0.794294	1.16486	0.423725	0.0040987	TRUE	TRUE	4.55127	4.7926	-0.241334
DFFA	0.000929599	0.414608	0.677635	0.15158	0.00411697	TRUE	TRUE	1.50413	1.04239	0.461735
EPB41L2	0.000929652	-1.19624	-0.332026	-2.06046	0.00411697	TRUE	TRUE	4.7175	6.73672	-2.01922
TAOK3	0.000930493	0.607868	0.900288	0.315449	0.00411862	TRUE	TRUE	6.8054	6.56413	0.241264
HYDIN	0.000937361	0.522014	1.09361	-0.0495824	0.00414694	TRUE	TRUE	4.64257	5.00719	-0.364623
ARHGEF17	0.000939279	0.751663	1.15854	0.344791	0.0041522	TRUE	TRUE	3.45538	2.95168	0.503701
GOLGA2	0.00093949	0.719561	1.13226	0.306866	0.0041522	TRUE	TRUE	1.88094	1.74665	0.134288
LEKR1	0.000940642	-0.702338	-0.319412	-1.08526	0.00415521	TRUE	TRUE	0.756872	1.47391	-0.717033
KCTD8	0.000941452	-0.750157	-0.327483	-1.17283	0.00415671	TRUE	TRUE	3.62786	4.82835	-1.20049
[truncated: 6,828 more rows]

## Sheet: Endo
gene	p_value	model_log2FC	model_log2FC_ci_hi	model_log2FC_ci_low	FDR	conv_C	conv_D	avg_log2CPM_C9FTD	avg_log2CPM_Control	avg_log2FC
HSP90AA1	1.7285e-14	2.38132	101.339	-96.5766	1.02051e-10	TRUE	TRUE	10.067	4.51078	5.55621
HSPA1A	8.3937e-11	6.17655	7.80437	4.54874	2.47782e-07	TRUE	TRUE	9.42694	2.99671	6.43023
LINGO1	7.7434e-10	3.16244	4.38738	1.93751	1.5239e-06	TRUE	TRUE	5.90791	2.90991	2.99801
PTGES3	2.41887e-09	4.35582	5.64625	3.06539	3.21653e-06	TRUE	TRUE	6.63897	2.94801	3.69096
RASGEF1B	2.72403e-09	4.11376	5.54052	2.687	3.21653e-06	TRUE	TRUE	7.51311	4.49706	3.01604
MT-CO1	4.11911e-09	-5.80194	-3.69929	-7.90459	4.05321e-06	TRUE	TRUE	1.90126	6.24354	-4.34228
HSPB1	3.9348e-08	5.61749	6.90283	4.33215	3.31872e-05	TRUE	TRUE	7.45867	1.7089	5.74977
ST8SIA6	1.23816e-07	3.10944	4.36269	1.85619	9.13764e-05	TRUE	TRUE	8.4595	5.57937	2.88013
FP236383.1	2.19485e-07	2.95721	4.19966	1.71477	0.000143982	TRUE	TRUE	8.44585	6.16309	2.28276
HSPH1	3.80431e-07	7.87731	9.28119	6.47343	0.000224607	TRUE	TRUE	8.20482	1.26833	6.93649
MT-ND3	4.79647e-07	3.61773	5.439	1.79647	0.000257439	TRUE	TRUE	7.42896	4.09719	3.33176
NRXN3	5.37667e-07	-0.0660484	22.6065	-22.7386	0.000264532	TRUE	TRUE	0.299077	1.57693	-1.27785
FTH1	7.40186e-07	-4.11193	-2.81367	-5.4102	0.000312147	TRUE	TRUE	2.95363	6.71108	-3.75745
PCAT19	7.26894e-07	3.01315	4.27054	1.75577	0.000312147	TRUE	TRUE	6.49195	3.18846	3.30349
ABHD3	9.94928e-07	4.55535	5.86765	3.24305	0.000391603	TRUE	TRUE	5.75465	1.31474	4.43991
ARGLU1	1.31843e-06	-1.63832	-0.706087	-2.57054	0.000457883	TRUE	TRUE	4.67619	6.73566	-2.05947
DCLK1	1.27779e-06	-2.5626	-1.14753	-3.97768	0.000457883	TRUE	TRUE	1.55903	3.94076	-2.38173
B2M	2.94115e-06	-5.50602	1312.72	-1323.73	0.000765864	TRUE	TRUE	7.41495	10.0487	-2.63374
CHCHD2	2.77551e-06	-2.76512	-1.61937	-3.91086	0.000765864	TRUE	TRUE	1.54998	3.98472	-2.43474
GALNT17	2.8788e-06	2.4685	4.1875	0.749499	0.000765864	TRUE	TRUE	2.97935	1.89969	1.07966
HSPA1B	2.98355e-06	4.8026	6.19269	3.41251	0.000765864	TRUE	TRUE	6.21925	1.19899	5.02025
MT1X	2.528e-06	3.366	5.10047	1.63152	0.000765864	TRUE	TRUE	3.51381	2.36234	1.15147
SYT1	2.54627e-06	-0.165932	38.7018	-39.0337	0.000765864	TRUE	TRUE	0.435207	1.56407	-1.12887
DNAJB6	3.61791e-06	2.54147	3.84396	1.23898	0.000890005	TRUE	TRUE	6.43486	3.58339	2.85147
SLCO4A1	4.3057e-06	2.33654	3.41933	1.25376	0.00101683	TRUE	TRUE	7.68165	4.82675	2.8549
HLA-C	5.05176e-06	-2.87623	-1.59323	-4.15923	0.00114714	TRUE	TRUE	4.10079	7.36035	-3.25956
ZFP36L1	5.65984e-06	2.60882	3.8013	1.41634	0.00123762	TRUE	TRUE	6.53736	4.0774	2.45996
TEAD4	6.86497e-06	5.52095	7.18952	3.85238	0.00144753	TRUE	TRUE	3.14537	2.03849	1.10688
DNAJB1	7.91237e-06	5.22593	6.82862	3.62324	0.00161085	TRUE	TRUE	6.61036	0.73094	5.87942
HSP90AB1	8.62139e-06	1.91508	2.96987	0.860296	0.00164196	TRUE	TRUE	7.77112	4.9596	2.81152
KLF2	8.55644e-06	1.8224	3.28771	0.357086	0.00164196	TRUE	TRUE	5.37887	3.94156	1.43731
NR4A1	1.0556e-05	0.542457	1.39403	-0.309116	0.00194758	TRUE	TRUE	4.12618	0.589602	3.53658
CDK2	1.10624e-05	1.08462	2.03751	0.13174	0.00197917	TRUE	TRUE	1.06914	0.622332	0.446804
LIMCH1	1.32173e-05	1.61427	2.48734	0.741189	0.00229515	TRUE	TRUE	9.47745	6.49933	2.97811
NXN	1.40231e-05	2.21903	3.5455	0.892557	0.00231393	TRUE	TRUE	9.07292	7.39108	1.68184
SERPINH1	1.41093e-05	3.85762	5.15426	2.56098	0.00231393	TRUE	TRUE	5.27759	2.32191	2.95568
HSPD1	1.45948e-05	1.87275	3.26127	0.484231	0.00232885	TRUE	TRUE	5.38153	2.37326	3.00827
SORBS1	1.5261e-05	1.4296	2.22417	0.635037	0.00237108	TRUE	TRUE	10.0968	8.11929	1.97753
NSA2	1.63214e-05	-0.461778	0.27596	-1.19952	0.00240904	TRUE	TRUE	0.543052	1.16004	-0.61699
REX1BD	1.61938e-05	-0.895645	-0.0274195	-1.76387	0.00240904	TRUE	TRUE	0.230251	1.37889	-1.14864
PPFIBP1	1.80076e-05	2.00283	3.20409	0.801568	0.00259309	TRUE	TRUE	10.0777	8.03651	2.04124
FKBP4	1.98073e-05	3.94984	7.4084	0.491283	0.00271959	TRUE	TRUE	3.68151	0.719732	2.96178
SLC26A3	1.94911e-05	2.96241	4.34409	1.58074	0.00271959	TRUE	TRUE	3.93946	2.36851	1.57095
RPS6KA3	2.31103e-05	2.44888	3.66744	1.23031	0.00310098	TRUE	TRUE	8.02094	4.99596	3.02498
CCSER1	2.40366e-05	-2.67612	-1.36959	-3.98264	0.00315361	TRUE	TRUE	3.45539	5.39074	-1.93535
PARP14	2.6857e-05	-2.68049	-1.42948	-3.9315	0.00344704	TRUE	TRUE	3.34098	6.95941	-3.61843
ITM2B	2.75004e-05	-2.5133	-1.0763	-3.9503	0.00345452	TRUE	TRUE	4.74509	7.48139	-2.7363
FOS	3.02589e-05	3.4981	4.93204	2.06416	0.00368154	TRUE	TRUE	4.06042	1.24314	2.81728
PTPRG	3.05548e-05	1.66071	358.272	-354.951	0.00368154	TRUE	TRUE	11.5812	10.4042	1.17701
WBP11	3.22208e-05	-1.01077	-0.109078	-1.91246	0.00380463	TRUE	TRUE	0.896209	1.51007	-0.613858
SUGT1	4.38164e-05	1.95597	3.17464	0.737297	0.0050724	TRUE	TRUE	4.33261	1.84762	2.48499
STAT3	4.49448e-05	-4.24165	532.902	-541.385	0.00510297	TRUE	TRUE	8.20938	7.04335	1.16602
HLA-B	4.68771e-05	-1.46028	-0.529336	-2.39122	0.00512523	TRUE	TRUE	5.43961	7.65244	-2.21283
ZFAND2A	4.63985e-05	5.01959	415.11	-405.07	0.00512523	TRUE	TRUE	1.66408	0.373964	1.29011
KIAA1549L	4.92393e-05	-1.02066	-0.10642	-1.93491	0.00528562	TRUE	TRUE	0.191959	1.69869	-1.50673
AHSA1	5.27642e-05	2.56088	5.44356	-0.321788	0.00555181	TRUE	TRUE	2.82234	0.583625	2.23872
TMSB4X	5.35998e-05	-2.47301	-1.09089	-3.85513	0.00555181	TRUE	TRUE	4.79998	7.97091	-3.17093
GIMAP7	5.46716e-05	-2.43652	-1.18385	-3.68918	0.00556519	TRUE	TRUE	1.55096	4.42946	-2.87849
DNAJA1	6.85079e-05	1.79754	3.17709	0.417988	0.00685543	TRUE	TRUE	5.30269	2.97142	2.33127
GRAPL	7.39913e-05	2.48892	3.76485	1.21298	0.00728074	TRUE	TRUE	3.46263	1.7385	1.72414
GANC	8.98811e-05	-0.484148	0.282636	-1.25093	0.00869931	TRUE	TRUE	0.827728	1.15379	-0.326057
A2M	9.23672e-05	2.24229	3.64388	0.840695	0.00879574	TRUE	TRUE	7.86205	6.81569	1.04637
DOCK9	9.58611e-05	0.764915	3.22981	-1.69998	0.00898355	TRUE	TRUE	11.076	9.97379	1.10226
C9orf16	0.000102571	-1.53769	-0.519429	-2.55595	0.00946214	TRUE	TRUE	0.539237	2.24855	-1.70932
BOC	0.000109438	5.96157	8.52336	3.39977	0.00979712	TRUE	TRUE	1.3481	0.864462	0.483634
MTERF1	0.000109521	-2.02284	-0.83577	-3.20992	0.00979712	TRUE	TRUE	0.771377	2.2528	-1.48142
AL354836.1	0.000114254	0.848214	2.27069	-0.574263	0.01003	TRUE	TRUE	1.76976	0.226428	1.54333
ITGA5	0.000115521	2.30161	3.49588	1.10735	0.01003	TRUE	TRUE	4.70272	2.3145	2.38822
MBNL1	0.000117865	1.25924	2.07408	0.444394	0.0100851	TRUE	TRUE	8.99581	7.61212	1.38369
BAG3	0.000124854	3.68166	5.56046	1.80286	0.0105305	TRUE	TRUE	4.85648	1.56654	3.28995
DPYSL2	0.000130681	-1.73732	-0.597577	-2.87706	0.0108668	TRUE	TRUE	2.74046	3.95836	-1.21789
INPP5A	0.000133029	2.28295	3.53925	1.02664	0.0109084	TRUE	TRUE	3.79205	1.59658	2.19547
LRRC28	0.000134953	-2.33478	-1.1592	-3.51036	0.0109145	TRUE	TRUE	0.752708	2.58025	-1.82754
ZC3HAV1	0.000141079	2.78498	3.99865	1.57131	0.0112558	TRUE	TRUE	5.22237	2.95702	2.26534
LDLR	0.000145685	2.73944	4.17925	1.29963	0.0114683	TRUE	TRUE	4.39986	1.84545	2.55441
SUMF1	0.000148547	-2.58503	-1.38294	-3.78713	0.0115397	TRUE	TRUE	1.66545	4.23461	-2.56916
EFCAB2	0.000154279	1.6911	2.78106	0.601151	0.0118294	TRUE	TRUE	2.68085	1.4703	1.21055
HLA-A	0.000157707	-1.87627	-0.368144	-3.3844	0.0119372	TRUE	TRUE	4.69289	7.0973	-2.40441
TMEM168	0.000165995	-1.24767	-0.210402	-2.28493	0.0124055	TRUE	TRUE	0.93794	2.32709	-1.38915
CACYBP	0.000192402	4.31909	7.22218	1.416	0.014136	TRUE	TRUE	3.55856	0.940703	2.61786
FZD6	0.000193939	-1.47244	-0.2763	-2.66857	0.014136	TRUE	TRUE	1.95446	3.89515	-1.94069
MSX1	0.000202858	1.36301	2.86109	-0.135065	0.0146058	TRUE	TRUE	2.32317	0.563871	1.7593
DOCK6	0.000216923	2.35667	3.63692	1.07642	0.0152466	TRUE	TRUE	5.71776	3.43448	2.28328
MT-CO3	0.000215725	-2.94482	-0.881408	-5.00824	0.0152466	TRUE	TRUE	5.46329	7.82628	-2.363
SGK1	0.000219698	-0.108394	0.117243	-0.334031	0.0152599	TRUE	TRUE	0.494758	1.57422	-1.07946
ACTN4	0.000253601	3.10205	4.41938	1.78472	0.0172099	TRUE	TRUE	7.44387	5.04642	2.39745
YWHAH	0.000251158	4.1743	6.7479	1.60069	0.0172099	TRUE	TRUE	2.08015	1.44028	0.639867
CLK1	0.000262662	2.64152	3.87792	1.40511	0.0174821	TRUE	TRUE	5.65736	2.66302	2.99434
NEK9	0.000269457	-2.11767	-0.956858	-3.27849	0.0174821	TRUE	TRUE	0.614838	1.99955	-1.38472
PLSCR4	0.000267093	1.78059	2.872	0.689188	0.0174821	TRUE	TRUE	6.94103	4.37637	2.56466
PUDP	0.000266245	-1.03582	-0.177561	-1.89409	0.0174821	TRUE	TRUE	0.422826	1.46463	-1.0418
MT-ATP6	0.000273192	-1.02411	0.0300349	-2.07825	0.0175318	TRUE	TRUE	5.79253	7.43077	-1.63824
TMC6	0.000281078	-0.0677702	0.547813	-0.683353	0.0178439	TRUE	TRUE	0.876167	1.02804	-0.151874
CLDND1	0.000294149	2.97525	5.0085	0.942005	0.0183867	TRUE	TRUE	2.08193	0.763832	1.3181
MYO9A	0.00029897	2.09061	3.22297	0.958239	0.0183867	TRUE	TRUE	6.05156	3.68904	2.36251
TRAPPC13	0.000298172	-1.484	-0.331738	-2.63627	0.0183867	TRUE	TRUE	0.298286	1.63331	-1.33502
ZEB2	0.000306796	-1.32735	-0.345265	-2.30944	0.0186735	TRUE	TRUE	0.88081	2.53955	-1.65874
POMP	0.00031837	-1.03532	0.0267445	-2.09738	0.0190963	TRUE	TRUE	1.87571	3.28952	-1.41381
RYBP	0.000320212	2.47025	3.66499	1.2755	0.0190963	TRUE	TRUE	5.63887	3.35791	2.28096
STIP1	0.000338351	2.22446	4.04085	0.408078	0.0199762	TRUE	TRUE	3.93309	1.00558	2.92751
PDCD6IP	0.00034426	-2.38279	-1.15277	-3.6128	0.0201239	TRUE	TRUE	3.43622	5.21263	-1.77641
NIPSNAP2	0.000351603	-1.01452	-0.130764	-1.89828	0.0203516	TRUE	TRUE	0.479104	1.7776	-1.29849
FANCI	0.000362398	7.92148	339.763	-323.92	0.020573	TRUE	TRUE	1.59284	0.622053	0.970785
STAT1	0.000359282	-1.77905	-0.661789	-2.89631	0.020573	TRUE	TRUE	1.14634	4.0368	-2.89046
PLCG2	0.000382916	0.513792	29.2179	-28.1903	0.0213277	TRUE	TRUE	7.91723	6.80981	1.10742
TFG	0.000381904	-1.78581	-0.516447	-3.05517	0.0213277	TRUE	TRUE	1.94003	3.16205	-1.22202
MARCH3	0.000388485	2.23833	3.62218	0.854474	0.0214357	TRUE	TRUE	4.39937	2.8128	1.58657
LMBR1L	0.000397594	0.605596	1.2906	-0.0794076	0.0217351	TRUE	TRUE	1.22626	0.813224	0.413035
SLFN5	0.000414094	-1.90673	-0.801871	-3.01159	0.0224294	TRUE	TRUE	0.967003	2.77616	-1.80916
MFHAS1	0.000420802	2.34384	3.58528	1.10241	0.0224398	TRUE	TRUE	4.7171	2.94964	1.76747
PSMD14	0.000421886	-1.08528	-0.230974	-1.93959	0.0224398	TRUE	TRUE	1.11914	2.82241	-1.70328
PNPLA8	0.000438079	-1.30407	-0.369965	-2.23818	0.023093	TRUE	TRUE	1.94336	3.1166	-1.17324
RALGAPA1	0.000457664	1.94743	3.14381	0.751043	0.0239119	TRUE	TRUE	7.58444	6.46763	1.11681
CD99L2	0.000469827	-1.0753	-0.167751	-1.98285	0.0239126	TRUE	TRUE	0.659695	1.53841	-0.878716
JDP2	0.000466018	1.12497	2.05474	0.195201	0.0239126	TRUE	TRUE	2.61395	1.35749	1.25646
TRIM26	0.000463647	2.95113	5.26167	0.640578	0.0239126	TRUE	TRUE	2.4259	0.858781	1.56711
AC019186.1	0.000482137	2.48162	4.67029	0.292957	0.0240399	TRUE	TRUE	1.64588	0.23286	1.41301
IFIT1	0.00048438	-1.28652	-0.295334	-2.27771	0.0240399	TRUE	TRUE	0.452248	2.24863	-1.79638
STAU2	0.000485645	1.57644	2.69654	0.456333	0.0240399	TRUE	TRUE	6.25704	4.61553	1.64151
TNFRSF10D	0.000492688	1.86136	3.0729	0.649833	0.0240399	TRUE	TRUE	5.73019	3.33706	2.39312
XAF1	0.000492688	-0.0217443	1.40015	-1.44364	0.0240399	TRUE	TRUE	5.33757	6.3779	-1.04032
REP15	0.000498464	1.19898	2.54057	-0.142598	0.0241224	TRUE	TRUE	1.60577	0.502546	1.10323
AC112722.1	0.000517664	0.000863022	0.988438	-0.986712	0.0246475	TRUE	TRUE	1.86132	0.179676	1.68164
FGD5-AS1	0.000516113	0.541891	1.60955	-0.525764	0.0246475	TRUE	TRUE	1.68581	1.39538	0.29043
SEM1	0.000525955	2.09245	3.27999	0.904911	0.0248419	TRUE	TRUE	4.08485	2.35722	1.72763
FMNL3	0.000544539	1.68359	2.91316	0.454013	0.0249097	TRUE	TRUE	4.87312	3.60997	1.26315
H3F3B	0.00054391	0.221957	1.61621	-1.1723	0.0249097	TRUE	TRUE	5.42254	5.85556	-0.433026
LRRC32	0.000532462	2.40734	3.63977	1.17491	0.0249097	TRUE	TRUE	5.05065	3.60323	1.44742
PDZD2	0.000548486	2.34014	3.53804	1.14223	0.0249097	TRUE	TRUE	7.59367	5.35893	2.23474
PODN	0.000536544	1.94052	3.43268	0.448349	0.0249097	TRUE	TRUE	1.98218	1.29646	0.685721
RANGAP1	0.000612912	2.03705	3.62283	0.451272	0.0272078	TRUE	TRUE	2.93089	0.617367	2.31352
RSAD2	0.000611282	-0.349549	93.7397	-94.4388	0.0272078	TRUE	TRUE	0.392884	1.77062	-1.37774
SPINDOC	0.000612869	2.83863	6.09085	-0.413601	0.0272078	TRUE	TRUE	1.73893	0.455794	1.28314
CYP20A1	0.00062244	2.39082	3.71322	1.06842	0.0274245	TRUE	TRUE	2.75026	1.59222	1.15804
DCBLD1	0.000629805	-0.878606	-0.0403908	-1.71682	0.0275435	TRUE	TRUE	0.466677	1.70759	-1.24091
AC019197.1	0.000649572	-2.85831	-1.45099	-4.26562	0.0275905	TRUE	TRUE	1.442	3.44818	-2.00617
AL592183.1	0.000641162	-1.91577	-0.77072	-3.06082	0.0275905	TRUE	TRUE	0.762077	2.95918	-2.19711
NACA	0.000642499	-1.24612	-0.256574	-2.23566	0.0275905	TRUE	TRUE	1.74406	3.30747	-1.56341
PJA2	0.000646395	-2.3644	-1.08625	-3.64254	0.0275905	TRUE	TRUE	2.73476	4.77472	-2.03996
RDH13	0.000679404	0.325937	1.47469	-0.822817	0.0284482	TRUE	TRUE	0.752837	1.23858	-0.485739
VAMP4	0.000677306	-1.06219	-0.186909	-1.93748	0.0284482	TRUE	TRUE	0.51499	1.56887	-1.05388
TENT4B	0.000695339	1.22508	2.23521	0.214958	0.0289104	TRUE	TRUE	2.19862	1.25466	0.943957
MOB3B	0.000710994	0.683717	1.98339	-0.61596	0.0291507	TRUE	TRUE	2.76543	3.17205	-0.406623
MT-ND1	0.00071017	-3.70405	-1.51781	-5.8903	0.0291507	TRUE	TRUE	2.75732	5.17526	-2.41794
EXOSC6	0.00073375	0.206422	0.573123	-0.160279	0.0297869	TRUE	TRUE	1.03159	0.928822	0.102764
NSF	0.0007366	-2.56037	-1.40444	-3.71631	0.0297869	TRUE	TRUE	2.51529	5.09314	-2.57785
STAT5B	0.00074545	1.76723	2.95911	0.575347	0.0299397	TRUE	TRUE	4.79412	2.63505	2.15907
MIR4435-2HG	0.000775726	-1.76281	-0.621206	-2.90442	0.0309452	TRUE	TRUE	1.67194	2.93174	-1.25979
ARAP3	0.000813754	1.48955	2.49934	0.479758	0.0317212	TRUE	TRUE	2.84996	1.72901	1.12095
ILKAP	0.000804972	0.168117	0.888647	-0.552414	0.0317212	TRUE	TRUE	1.89257	1.79372	0.0988443
NDRG1	0.000816672	2.43152	3.73222	1.13082	0.0317212	TRUE	TRUE	4.93956	3.43697	1.50259
RPE	0.000813934	-0.48826	0.102004	-1.07852	0.0317212	TRUE	TRUE	0.457205	1.24356	-0.786354
DNMT3A	0.000832463	-1.2041	-0.227642	-2.18057	0.0319324	TRUE	TRUE	0.472727	1.55796	-1.08524
HPRT1	0.000832925	1.98436	4.21693	-0.248213	0.0319324	TRUE	TRUE	1.88849	0.631354	1.25714
CDK14	0.00087117	-0.0710843	0.187419	-0.329588	0.0327658	TRUE	TRUE	0.992863	1.17267	-0.179805
CMTR1	0.000867879	0.000512442	0.547984	-0.546959	0.0327658	TRUE	TRUE	0.849232	0.709424	0.139808
P4HA1	0.000871312	3.03344	4.35028	1.7166	0.0327658	TRUE	TRUE	5.75388	2.76237	2.99151
SCAI	0.00087833	-0.181311	0.767676	-1.1303	0.0328206	TRUE	TRUE	1.44379	1.90882	-0.465034
RPL15	0.000887154	-2.01967	-0.768783	-3.27055	0.0329419	TRUE	TRUE	2.88401	4.93052	-2.04651
SEC62	0.000895792	-1.9386	-0.828078	-3.04912	0.0329976	TRUE	TRUE	1.6888	3.78649	-2.09769
THSD4	0.000899833	-4.00626	660.247	-668.259	0.0329976	TRUE	TRUE	6.84702	8.55632	-1.7093
LRPAP1	0.000909147	-0.984645	-0.116907	-1.85238	0.0330839	TRUE	TRUE	0.680946	2.01027	-1.32933
PDXK	0.000913394	2.63778	3.9153	1.36027	0.0330839	TRUE	TRUE	6.75593	4.53199	2.22394
MT-ND5	0.000935216	-2.70457	-1.29275	-4.1164	0.0336678	TRUE	TRUE	2.61146	4.31949	-1.70803
UPF2	0.000943256	-1.7855	-0.626819	-2.94419	0.0337514	TRUE	TRUE	1.39849	2.67875	-1.28026
CAAP1	0.000954538	-0.837468	-0.069668	-1.60527	0.0339494	TRUE	TRUE	0.662774	1.74105	-1.07827
AC007038.1	0.000984724	-0.830157	-0.0303557	-1.62996	0.034514	TRUE	TRUE	0.385656	1.404	-1.01835
SKIL	0.000986272	0.940615	1.69796	0.183275	0.034514	TRUE	TRUE	3.3384	2.16204	1.17637
YTHDC2	0.000987953	-1.05046	0.0966293	-2.19756	0.034514	TRUE	TRUE	2.2434	3.40166	-1.15826
MICU3	0.00100474	-1.57649	-0.487367	-2.66562	0.0348941	TRUE	TRUE	1.63118	3.17355	-1.54236
MICALL2	0.00101182	-0.7405	-0.0677988	-1.4132	0.0349345	TRUE	TRUE	0.876537	1.88595	-1.00942
C2CD2	0.0010209	1.26579	2.52635	0.00522083	0.0350428	TRUE	TRUE	4.79716	3.91338	0.883786
SMAD7	0.00103285	1.85877	3.15572	0.561824	0.0352481	TRUE	TRUE	2.53087	1.85276	0.678102
FP671120.1	0.00105727	1.49176	2.54766	0.435853	0.0358742	TRUE	TRUE	8.78072	7.79851	0.982215
FGR	0.00106348	1.32115	2.23608	0.406228	0.0358789	TRUE	TRUE	2.86392	2.04257	0.821348
IL18R1	0.00109513	2.15994	3.52834	0.791549	0.0367365	TRUE	TRUE	3.83488	2.7347	1.10019
GOLGB1	0.00114849	-1.87838	-0.710515	-3.04625	0.0383091	TRUE	TRUE	3.01993	4.61612	-1.59619
MYEF2	0.00116122	-1.69927	-0.501248	-2.8973	0.0385161	TRUE	TRUE	1.47937	3.18864	-1.70928
MRPL3	0.00116796	-0.567582	0.0609572	-1.19612	0.0385231	TRUE	TRUE	0.493676	1.13502	-0.641342
TBC1D4	0.00118522	1.40432	2.51528	0.293368	0.0388751	TRUE	TRUE	8.66513	7.8885	0.776629
DTNB	0.00122479	-1.51823	-0.515329	-2.52113	0.0391473	TRUE	TRUE	1.3863	2.86982	-1.48352
MRPS6	0.00122667	0.939497	1.89666	-0.0176616	0.0391473	TRUE	TRUE	3.33613	1.14507	2.19105
RALGPS1	0.00122402	-0.142681	0.649625	-0.934988	0.0391473	TRUE	TRUE	0.771825	1.30008	-0.528256
SHROOM2	0.00120877	1.37591	2.45871	0.293106	0.0391473	TRUE	TRUE	2.97398	2.35066	0.623323
VPS13C	0.00121822	-0.897597	0.206929	-2.00212	0.0391473	TRUE	TRUE	4.60402	5.33081	-0.726795
ATG5	0.00126116	-1.86438	-0.579291	-3.14947	0.0393513	TRUE	TRUE	1.52192	3.05707	-1.53515
ATP11A	0.00125378	2.05457	3.38847	0.720669	0.0393513	TRUE	TRUE	7.79259	5.82841	1.96418
CLIC2	0.00125841	2.88062	4.26957	1.49168	0.0393513	TRUE	TRUE	4.64692	1.38513	3.2618
KMT2D	0.00125741	0.638025	1.30938	-0.033325	0.0393513	TRUE	TRUE	1.65452	1.11441	0.540103
PPIP5K2	0.00126639	-0.470631	0.436943	-1.3782	0.0393513	TRUE	TRUE	1.57272	2.38437	-0.811646
CHORDC1	0.0012985	3.04285	4.88158	1.20413	0.0395171	TRUE	TRUE	4.98856	1.79844	3.19012
PSMB5	0.00129229	-1.36443	-0.366843	-2.36202	0.0395171	TRUE	TRUE	0.778301	1.53734	-0.75904
RCSD1	0.00128562	-0.605839	0.307801	-1.51948	0.0395171	TRUE	TRUE	1.53572	2.69254	-1.15682
ZNF385D	0.00129336	-0.400843	185.5	-186.302	0.0395171	TRUE	TRUE	1.77071	3.091	-1.3203
PRKD2	0.00131992	1.97528	3.10966	0.840889	0.039963	TRUE	TRUE	4.54965	2.29405	2.25559
SPARC	0.00136048	2.53526	3.86153	1.20898	0.040981	TRUE	TRUE	6.24417	4.42417	1.82
ICA1	0.00140889	-1.53656	-0.351675	-2.72144	0.0422237	TRUE	TRUE	1.86204	3.41855	-1.55651
IFIT3	0.00150084	-1.43735	-0.365719	-2.50898	0.0447522	TRUE	TRUE	0.390139	2.77617	-2.38603
AFF1	0.00151034	2.07268	3.26823	0.877141	0.0448092	TRUE	TRUE	8.15511	6.27408	1.88104
IL3RA	0.00153546	2.20347	3.58117	0.825764	0.0451013	TRUE	TRUE	4.03274	2.18552	1.84722
ISG15	0.00152853	-1.65369	-0.569698	-2.73768	0.0451013	TRUE	TRUE	1.17811	3.77245	-2.59434
IFI44L	0.00157366	-3.25422	-1.92883	-4.57962	0.0459946	TRUE	TRUE	1.29465	5.66556	-4.37092
CNST	0.00160312	2.26107	3.53447	0.987672	0.0465873	TRUE	TRUE	4.31364	2.89919	1.41445
RICTOR	0.00160972	-0.581087	0.679333	-1.84151	0.0465873	TRUE	TRUE	4.27649	5.10222	-0.825734
ATP5MC1	0.00163217	-0.617305	0.0624671	-1.29708	0.0467077	TRUE	TRUE	0.452444	1.27709	-0.824645
EPM2AIP1	0.00164741	-1.13692	-0.257807	-2.01603	0.0467077	TRUE	TRUE	1.22488	2.35607	-1.13119
LENG8	0.00163325	1.513	2.65792	0.36808	0.0467077	TRUE	TRUE	2.25236	1.2556	0.996751
TFDP2	0.00165184	-0.386866	0.241983	-1.01571	0.0467077	TRUE	TRUE	0.890927	1.55346	-0.662534
TM4SF1	0.00165344	-2.27324	-0.947608	-3.59886	0.0467077	TRUE	TRUE	3.25069	5.14284	-1.89216
MRPL13	0.00166571	-1.27249	-0.184221	-2.36075	0.0468302	TRUE	TRUE	0.493099	1.27159	-0.778495
UNC50	0.00168509	-2.05619	-0.681798	-3.43059	0.0471505	TRUE	TRUE	0.447004	1.25235	-0.805342
RNF114	0.00169857	1.60037	2.74379	0.456951	0.0473035	TRUE	TRUE	2.63698	1.02894	1.60803
BASP1	0.00171247	-0.58705	255.722	-256.896	0.0473586	TRUE	TRUE	0.409071	1.42628	-1.01721
SRP14	0.00171659	-2.23119	-0.946046	-3.51634	0.0473586	TRUE	TRUE	2.6635	4.88608	-2.22258
NEO1	0.00173614	0.905875	1.92986	-0.118109	0.0474546	TRUE	TRUE	1.13911	0.899869	0.239244
PSAP	0.00173555	-1.58517	-0.326095	-2.84425	0.0474546	TRUE	TRUE	2.93632	4.41315	-1.47683
AP3S1	0.00176884	1.33604	2.61635	0.0557325	0.0479047	TRUE	TRUE	5.68414	5.17023	0.513909
PAPSS1	0.001768	-1.26794	-0.237704	-2.29817	0.0479047	TRUE	TRUE	1.2801	2.27823	-0.998128
AL139807.1	0.0017998	-0.587624	0.0443309	-1.21958	0.0483	TRUE	TRUE	0.616993	1.79944	-1.18245
SLC16A1	0.0017941	1.58196	2.95768	0.206246	0.0483	TRUE	TRUE	5.63743	4.95166	0.685762
APOO	0.00181658	-2.35489	-1.05784	-3.65193	0.0485299	TRUE	TRUE	2.71679	4.8437	-2.12692
IGF1R	0.00186534	0.874295	1.517	0.231594	0.0488023	TRUE	TRUE	9.469	8.11835	1.35065
LPP	0.00183644	-1.54177	-0.204485	-2.87906	0.0488023	TRUE	TRUE	4.5899	5.8477	-1.25781
RPAP2	0.00186016	-0.703982	0.387618	-1.79558	0.0488023	TRUE	TRUE	2.13293	2.7536	-0.620671
SBNO2	0.00186811	2.01718	3.293	0.741357	0.0488023	TRUE	TRUE	3.09938	1.54591	1.55346
SNAP23	0.00186763	2.2223	3.49063	0.953962	0.0488023	TRUE	TRUE	5.19394	2.23836	2.95558
CTNNA2	0.00188658	-0.757984	-0.0132868	-1.50268	0.0490113	TRUE	TRUE	0.386266	2.18372	-1.79745
EID1	0.00190101	-1.84796	-0.722609	-2.97331	0.0490113	TRUE	TRUE	1.53496	2.63664	-1.10168
TAF11	0.00189515	-1.171	-0.231586	-2.11041	0.0490113	TRUE	TRUE	0.490942	1.58411	-1.09317
ANGPTL4	0.00191443	-1.99492	-0.656714	-3.33313	0.0490226	TRUE	TRUE	0.356429	1.69902	-1.34259
MTRNR2L8	0.00192472	-1.36497	306.586	-309.316	0.0490226	TRUE	TRUE	0.566194	1.29941	-0.73322
SLC26A2	0.00192636	-2.90409	-1.24503	-4.56314	0.0490226	TRUE	TRUE	1.92997	4.42859	-2.49862
RPS6	0.00193586	-1.78014	-0.675242	-2.88504	0.049053	TRUE	TRUE	2.59775	4.51143	-1.91369
NUS1	0.00198436	-1.1603	-0.229538	-2.09106	0.050067	TRUE	TRUE	0.497384	1.89393	-1.39655
PDHX	0.00200737	0.729272	1.40815	0.0503913	0.0504319	TRUE	TRUE	1.41179	1.14094	0.270853
SLC38A2	0.0020262	2.34001	3.55785	1.12216	0.0504755	TRUE	TRUE	6.46006	4.06686	2.39321
ZNF529	0.00201777	0.0851991	0.800503	-0.630105	0.0504755	TRUE	TRUE	0.805189	1.04115	-0.235962
CLIC1	0.0020659	-2.15566	-0.89433	-3.41698	0.0508776	TRUE	TRUE	1.54167	3.31319	-1.77153
COPG1	0.002058	-0.765062	0.147224	-1.67735	0.0508776	TRUE	TRUE	0.441544	1.33827	-0.896724
FMNL2	0.0020682	2.15411	3.40282	0.905395	0.0508776	TRUE	TRUE	7.00414	4.34192	2.66222
AC097376.2	0.00209103	1.93082	3.29616	0.565486	0.0512071	TRUE	TRUE	2.64976	0.990445	1.65932
IGFBP3	0.00210761	1.73249	369.884	-366.419	0.0512071	TRUE	TRUE	2.57102	1.646	0.925021
LAMTOR5	0.00210685	-1.36648	-0.302242	-2.43071	0.0512071	TRUE	TRUE	0.75353	1.67386	-0.920331
FAM118A	0.0021453	-1.99308	-0.755794	-3.23037	0.0519093	TRUE	TRUE	0.929265	2.20776	-1.2785
HERC2	0.00218886	0.632205	0.993495	0.270914	0.0527472	TRUE	TRUE	9.67727	8.93671	0.740559
NPIPB13	0.00220361	1.4986	2.64041	0.356793	0.0528866	TRUE	TRUE	2.92641	1.75622	1.17019
PRKRA	0.00222742	1.79494	3.04154	0.54833	0.0532416	TRUE	TRUE	2.03668	0.988122	1.04856
SMYD3	0.00225083	2.39711	3.81514	0.979086	0.0535842	TRUE	TRUE	5.54406	4.39441	1.14965
COX7A2L	0.0022698	-0.942288	-0.0784702	-1.80611	0.0537566	TRUE	TRUE	0.606223	1.54739	-0.941168
NFAT5	0.00227963	1.46137	2.54525	0.377493	0.0537566	TRUE	TRUE	7.52548	6.17099	1.35449
PLEKHG1	0.00228538	-7.55103	291.874	-306.976	0.0537566	TRUE	TRUE	9.94216	8.43175	1.51041
OSBPL1A	0.00232252	2.14393	3.47176	0.8161	0.0542429	TRUE	TRUE	4.91829	3.07633	1.84196
SF1	0.0023379	-1.05348	0.107048	-2.21402	0.0542429	TRUE	TRUE	2.87087	3.85816	-0.987295
SLFN12L	0.00232953	-1.34878	-0.381056	-2.31651	0.0542429	TRUE	TRUE	0.927781	3.2068	-2.27902
Z96074.1	0.00234281	1.64381	3.24729	0.0403257	0.0542429	TRUE	TRUE	1.32723	0.728777	0.598452
SLC35B3	0.00235711	-1.47831	-0.402226	-2.5544	0.0543609	TRUE	TRUE	0.892629	1.97512	-1.08249
ATP5MC3	0.00237883	-1.87669	-0.634272	-3.1191	0.0546483	TRUE	TRUE	0.625729	1.51916	-0.893426
MAP1LC3A	0.00241462	-1.47075	-0.479654	-2.46184	0.0552556	TRUE	TRUE	0.932872	2.39284	-1.45997
ATP6AP2	0.00243401	-0.903038	-0.0444589	-1.76162	0.0552708	TRUE	TRUE	0.8091	1.76927	-0.960172
CEP63	0.00242803	-0.522013	0.179817	-1.22384	0.0552708	TRUE	TRUE	0.614818	1.14631	-0.531493
YTHDF1	0.00246723	0.0645074	0.60577	-0.476755	0.0558104	TRUE	TRUE	0.798057	0.976276	-0.17822
WSB1	0.00248214	-2.10016	0.304169	-4.5045	0.0559335	TRUE	TRUE	6.07793	7.80482	-1.72689
FNIP2	0.0024971	-1.42302	-0.356892	-2.48915	0.0560567	TRUE	TRUE	2.62262	3.96788	-1.34526
MYO5A	0.00256143	-1.15534	-0.224915	-2.08577	0.0572829	TRUE	TRUE	0.367839	1.46792	-1.10008
DHFR	0.00259081	-1.76925	-0.590537	-2.94797	0.0572889	TRUE	TRUE	1.34826	2.87332	-1.52507
PDE4D	0.00258895	-2.28231	-0.695381	-3.86924	0.0572889	TRUE	TRUE	5.92034	8.53086	-2.61052
SYNE1	0.00258777	1.28972	2.28841	0.291028	0.0572889	TRUE	TRUE	9.72178	8.11273	1.60905
KCNMB4	0.00261125	-1.86552	-0.692793	-3.03825	0.0575255	TRUE	TRUE	0.813777	2.37633	-1.56256
LSM2	0.00266843	6.6196	158.167	-144.928	0.0585666	TRUE	TRUE	1.00851	0.547059	0.461455
LLGL2	0.00268858	1.0815	2.40755	-0.244552	0.0586672	TRUE	TRUE	1.76369	0.406599	1.35709
NFIB	0.00269441	1.21844	2.09137	0.34551	0.0586672	TRUE	TRUE	8.13138	6.66581	1.46557
TXNRD1	0.00270282	-1.77886	-0.412946	-3.14478	0.0586672	TRUE	TRUE	3.13957	5.14935	-2.00978
WRN	0.00275068	-1.36096	-0.0876011	-2.63433	0.0594872	TRUE	TRUE	2.04717	2.98125	-0.934079
C9orf72	0.00276143	-1.40544	-0.428922	-2.38196	0.0595017	TRUE	TRUE	0.970233	2.55318	-1.58295
MIB1	0.00280063	1.94956	3.2254	0.673714	0.0599091	TRUE	TRUE	5.62962	3.33201	2.29761
MPP5	0.002798	-1.14321	-0.0443138	-2.24211	0.0599091	TRUE	TRUE	1.28656	2.51465	-1.22809
AC124312.1	0.00283698	-1.80931	-0.672247	-2.94636	0.0602501	TRUE	TRUE	2.02289	3.46783	-1.44494
NARS	0.00282781	-1.37818	-0.365499	-2.39085	0.0602501	TRUE	TRUE	0.901254	2.19064	-1.28939
AHDC1	0.00289738	0.679745	1.5676	-0.208115	0.0611666	TRUE	TRUE	1.34757	0.475192	0.872376
SLC23A2	0.00290086	0.310305	0.781115	-0.160504	0.0611666	TRUE	TRUE	1.70363	1.65288	0.0507554
MX1	0.00293357	-1.42904	-0.322028	-2.53605	0.0616362	TRUE	TRUE	2.98011	5.45268	-2.47257
GRN	0.00294704	2.46193	4.38658	0.537288	0.0616998	TRUE	TRUE	1.90585	1.25224	0.653606
ITSN2	0.00299067	1.66126	2.7888	0.533721	0.062392	TRUE	TRUE	6.74245	5.06239	1.68005
BCAT2	0.0030441	5.33834	548.356	-537.68	0.0626214	TRUE	TRUE	1.39942	0.780406	0.619011
EIF3E	0.00303462	-1.58012	-0.489812	-2.67042	0.0626214	TRUE	TRUE	1.50239	2.7739	-1.27151
SNRPB	0.0030299	-1.04204	-0.126784	-1.95729	0.0626214	TRUE	TRUE	0.703416	1.74183	-1.03841
VIM	0.00302233	-1.98266	-0.662296	-3.30303	0.0626214	TRUE	TRUE	4.32045	6.68858	-2.36813
GFOD1	0.00306202	0.719913	2.05564	-0.615812	0.0627714	TRUE	TRUE	4.62999	4.95654	-0.326547
EIF2S3	0.00313969	-0.114574	0.859841	-1.08899	0.0636099	TRUE	TRUE	0.932224	1.05741	-0.125188
GLUL	0.00312913	-1.43478	-0.305733	-2.56383	0.0636099	TRUE	TRUE	1.18174	2.31215	-1.13041
NIFK-AS1	0.00312545	-0.763623	0.20861	-1.73586	0.0636099	TRUE	TRUE	0.632177	1.19599	-0.563817
OSBP2	0.00314602	-0.446651	0.113428	-1.00673	0.0636099	TRUE	TRUE	0.789082	1.3298	-0.540721
TRIP10	0.00317303	0.399081	1.52628	-0.728118	0.0639371	TRUE	TRUE	1.15516	0.849285	0.305872
HNRNPH2	0.00319686	-0.948388	-0.108653	-1.78812	0.0641982	TRUE	TRUE	0.500311	2.03775	-1.53743
CPNE3	0.0032163	-0.020256	0.308602	-0.349114	0.0643695	TRUE	TRUE	0.975627	1.04675	-0.0711193
EIF5B	0.00326315	-1.06035	-0.213927	-1.90677	0.0648675	TRUE	TRUE	1.42342	3.32084	-1.89742
MTUS1	0.00325995	-0.850247	-0.280844	-1.41965	0.0648675	TRUE	TRUE	6.59745	8.41628	-1.81883
FAM169A	0.00329147	-1.18672	-0.183168	-2.19027	0.0652108	TRUE	TRUE	0.322026	1.62986	-1.30784
C1orf122	0.00331953	-0.522	0.0684494	-1.11245	0.0653284	TRUE	TRUE	0.706486	1.41199	-0.705505
MYOF	0.0033161	-0.397665	0.813905	-1.60923	0.0653284	TRUE	TRUE	3.48803	4.35743	-0.869402
AL136164.2	0.00333657	1.73471	2.93954	0.529877	0.0654456	TRUE	TRUE	4.07573	1.87222	2.20351
NAV3	0.00335759	-0.789613	0.0167228	-1.59595	0.0656397	TRUE	TRUE	0.489898	1.68128	-1.19139
ICE2	0.00339573	-0.785635	-0.0357203	-1.53555	0.0661662	TRUE	TRUE	0.793111	1.71285	-0.919738
RBFOX2	0.00344	2.42239	3.86228	0.982493	0.0665893	TRUE	TRUE	8.04935	6.95241	1.09694
STK3	0.00343877	1.31492	2.33834	0.291498	0.0665893	TRUE	TRUE	8.1427	6.28542	1.85728
SAMD12	0.00345224	1.98785	3.35204	0.623655	0.0666079	TRUE	TRUE	8.14016	6.51691	1.62325
PNPLA6	0.00354741	1.13979	2.13403	0.14555	0.0682211	TRUE	TRUE	1.98159	0.900064	1.08152
SEMA3G	0.00361267	-0.593426	0.0718884	-1.25874	0.0692506	TRUE	TRUE	0.685721	1.25854	-0.572821
AFG3L2	0.00364433	-1.16918	-0.157367	-2.181	0.0695497	TRUE	TRUE	0.294359	1.38954	-1.09518
THSD4-AS1	0.00365183	-1.47815	-0.374893	-2.5814	0.0695497	TRUE	TRUE	1.03447	2.49598	-1.4615
C9orf40	0.00367361	-2.77692	290.39	-295.944	0.0697261	TRUE	TRUE	0.563464	1.12369	-0.560226
CTBP2	0.00368471	1.65375	2.80731	0.500178	0.0697261	TRUE	TRUE	5.75689	4.69611	1.06077
NPIPB5	0.00371426	2.27002	3.71938	0.82066	0.0700608	TRUE	TRUE	5.85051	4.49769	1.35282
IER3	0.00379749	-1.21919	0.143126	-2.58151	0.0714026	TRUE	TRUE	0.766643	1.90897	-1.14233
ATP9B	0.00382729	-1.78099	-0.548107	-3.01387	0.0717344	TRUE	TRUE	2.95864	4.7543	-1.79566
SLC7A11	0.00385127	-2.24494	-0.929119	-3.56076	0.0719553	TRUE	TRUE	2.70039	5.34636	-2.64597
ABL2	0.00402143	2.66442	4.11337	1.21548	0.0723858	TRUE	TRUE	4.00556	2.78205	1.22351
GADD45B	0.00400673	1.34164	2.70547	-0.022186	0.0723858	TRUE	TRUE	2.38675	1.97791	0.408838
MGAT5	0.00400573	1.25531	2.14584	0.364788	0.0723858	TRUE	TRUE	7.63238	5.44187	2.19051
MTERF4	0.00400319	-0.97662	-0.0952792	-1.85796	0.0723858	TRUE	TRUE	0.576711	1.5746	-0.997888
NAA25	0.003922	-1.06102	-0.240557	-1.88149	0.0723858	TRUE	TRUE	1.14582	2.47979	-1.33396
PISD	0.00391124	-0.488792	0.420252	-1.39784	0.0723858	TRUE	TRUE	0.748786	1.12722	-0.378436
PKD2	0.00390104	-0.628548	0.587284	-1.84438	0.0723858	TRUE	TRUE	2.00155	2.79487	-0.793317
PPM1L	0.00401425	0.228256	0.569805	-0.113294	0.0723858	TRUE	TRUE	1.22086	1.09249	0.128364
PTMA	0.00397962	0.225142	1.28727	-0.836989	0.0723858	TRUE	TRUE	6.2503	7.0135	-0.763204
RPL38	0.00393243	0.0137859	1.24917	-1.22159	0.0723858	TRUE	TRUE	1.54773	1.57557	-0.0278373
SNRNP48	0.00398985	0.855307	2.09228	-0.381669	0.0723858	TRUE	TRUE	1.32551	0.971202	0.354306
TRIQK	0.00393566	-1.3836	-0.250336	-2.51687	0.0723858	TRUE	TRUE	0.862716	1.9612	-1.09848
ARMCX4	0.00413507	-1.23512	-0.264616	-2.20562	0.0738526	TRUE	TRUE	1.01643	2.54676	-1.53032
CALM1	0.00416838	2.38437	3.74971	1.01903	0.0738526	TRUE	TRUE	6.40769	4.629	1.77869
ERCC6	0.00417798	-0.164346	0.171381	-0.500072	0.0738526	TRUE	TRUE	0.460688	1.26116	-0.800477
FAM13B	0.00416872	-0.0246839	1.18153	-1.2309	0.0738526	TRUE	TRUE	3.30375	3.60932	-0.305574
LEPR	0.00414567	-1.17209	-0.119864	-2.22432	0.0738526	TRUE	TRUE	3.78465	5.3663	-1.58165
TMEM30A	0.00412033	-0.887298	-0.127175	-1.64742	0.0738526	TRUE	TRUE	1.75711	2.88478	-1.12767
CDC123	0.00443461	-0.393062	56.0888	-56.8749	0.0779224	TRUE	TRUE	0.662924	1.41155	-0.748627
ZNF800	0.00442302	1.90303	3.10914	0.696923	0.0779224	TRUE	TRUE	4.78013	2.49571	2.28442
ANAPC16	0.00447164	1.18864	2.47007	-0.0927952	0.0780763	TRUE	TRUE	3.84029	2.9558	0.884497
CCDC85B	0.0045085	-1.07218	-0.0272801	-2.11707	0.0780763	TRUE	TRUE	3.04952	4.47775	-1.42822
GIT1	0.00448619	1.63238	2.8165	0.448273	0.0780763	TRUE	TRUE	2.874	1.42658	1.44742
LIPA	0.00450949	-1.47237	-0.346591	-2.59816	0.0780763	TRUE	TRUE	0.666869	1.93573	-1.26886
LRMDA	0.00450405	-2.08701	-0.648902	-3.52512	0.0780763	TRUE	TRUE	5.03787	7.69258	-2.65471
PITPNA	0.0045299	-0.0538204	0.92776	-1.0354	0.0782004	TRUE	TRUE	3.22494	2.96601	0.258937
IFI35	0.00462029	-1.01722	-0.149797	-1.88463	0.0793069	TRUE	TRUE	0.39234	1.9583	-1.56596
PITPNM2	0.0046343	2.27692	3.63051	0.92333	0.0793069	TRUE	TRUE	4.63347	3.41686	1.21661
VPS54	0.00462613	-1.25249	-0.00297278	-2.502	0.0793069	TRUE	TRUE	2.95657	4.10815	-1.15158
EXOG	0.00468483	-0.926443	-0.105543	-1.74734	0.0799356	TRUE	TRUE	0.46651	1.43059	-0.964075
NAA16	0.00469811	2.13719	3.43522	0.839162	0.0799356	TRUE	TRUE	4.47381	2.18852	2.28529
CRIM1	0.00478961	1.30069	2.33829	0.263085	0.0812583	TRUE	TRUE	9.89688	8.22879	1.66809
SERINC3	0.00481485	-1.36857	-0.290524	-2.44662	0.0814523	TRUE	TRUE	2.13948	3.48473	-1.34524
COX5A	0.00490141	-0.839639	-0.0030391	-1.67624	0.0820046	TRUE	TRUE	0.626383	1.17317	-0.546788
NADK2	0.00491148	-0.810804	0.416636	-2.03824	0.0820046	TRUE	TRUE	0.600731	1.21772	-0.616987
NDUFB1	0.00488425	0.282564	1.27752	-0.712396	0.0820046	TRUE	TRUE	0.819553	0.883556	-0.0640029
NUAK1	0.00493038	-1.16123	0.0184755	-2.34093	0.0820046	TRUE	TRUE	1.55906	2.67242	-1.11336
RAD21	0.00493083	0.385923	1.71007	-0.938222	0.0820046	TRUE	TRUE	2.55551	2.55724	-0.00172273
UBXN4	0.00492257	-1.35381	-0.0500906	-2.65753	0.0820046	TRUE	TRUE	3.0648	4.69784	-1.63304
USP31	0.00496248	0.264169	1.44769	-0.919353	0.0822992	TRUE	TRUE	1.75771	1.88774	-0.130033
CSRNP1	0.0049796	1.22444	2.21219	0.236692	0.0823518	TRUE	TRUE	2.37453	1.19372	1.18082
FOSL2	0.00503685	2.14064	3.41748	0.863813	0.0827233	TRUE	TRUE	6.16329	4.28461	1.87868
KIAA1549	0.00505811	2.15932	3.41766	0.900978	0.0827233	TRUE	TRUE	4.53312	3.18137	1.35175
NEDD4L	0.00502334	1.78698	2.97877	0.595191	0.0827233	TRUE	TRUE	4.78115	2.92928	1.85187
TPST2	0.00504936	1.68221	2.92046	0.443956	0.0827233	TRUE	TRUE	5.88127	3.78558	2.09569
GAB1	0.00509151	1.46969	2.62861	0.310774	0.0828107	TRUE	TRUE	5.88426	4.70554	1.17872
NDUFV2	0.00508023	-1.85547	-0.708568	-3.00237	0.0828107	TRUE	TRUE	1.86139	3.3529	-1.49152
GFPT1	0.00511649	-0.547359	0.459671	-1.55439	0.0829883	TRUE	TRUE	1.30095	1.52005	-0.219093
ACVR1	0.00515546	1.66559	2.85358	0.477606	0.0831635	TRUE	TRUE	6.07768	5.35549	0.722188
PIGN	0.0051519	-1.19213	-0.18123	-2.20303	0.0831635	TRUE	TRUE	0.905781	1.89759	-0.991811
ANKRD37	0.00522954	2.98608	4.61032	1.36183	0.0841287	TRUE	TRUE	4.8395	2.29314	2.54636
AUP1	0.00528822	0.921457	1.85682	-0.0139035	0.0846115	TRUE	TRUE	1.26141	0.544911	0.716502
PXN	0.00527782	2.1546	3.44186	0.867335	0.0846115	TRUE	TRUE	5.69279	3.81619	1.8766
AZIN1	0.00531083	1.65742	2.82951	0.485327	0.0847437	TRUE	TRUE	3.23024	1.69433	1.53591
ITGA2	0.00538012	-1.68842	-0.46557	-2.91128	0.0852741	TRUE	TRUE	2.22436	3.83601	-1.61165
KLF4	0.00539972	0.85803	1.70921	0.00685078	0.0852741	TRUE	TRUE	3.12843	1.33523	1.7932
NSUN2	0.00540185	-0.592474	0.141999	-1.32695	0.0852741	TRUE	TRUE	0.820409	1.25229	-0.43188
SORBS3	0.00539722	1.56608	2.65104	0.48113	0.0852741	TRUE	TRUE	3.05045	1.81391	1.23654
FBXO11	0.00541647	1.6758	2.8656	0.485996	0.0852769	TRUE	TRUE	6.88102	5.21599	1.66503
PHIP	0.0054984	1.56488	2.87531	0.254453	0.0859707	TRUE	TRUE	5.55394	4.51034	1.0436
RNASE1	0.00550422	-0.433013	0.274208	-1.14023	0.0859707	TRUE	TRUE	1.87717	2.84425	-0.967087
SLC3A2	0.00547625	-0.14123	1.20456	-1.48701	0.0859707	TRUE	TRUE	3.83268	4.4889	-0.656219
ETFRF1	0.00560861	-1.13684	-0.172528	-2.10116	0.08714	TRUE	TRUE	0.40595	1.37866	-0.972714
PTPN1	0.00559643	-1.24841	-0.187708	-2.30912	0.08714	TRUE	TRUE	2.03754	3.1222	-1.08466
HIPK2	0.0056612	0.417709	1.32733	-0.491914	0.0877263	TRUE	TRUE	2.51149	2.74218	-0.230688
PFDN1	0.00568011	-1.39768	-0.286009	-2.50934	0.0877889	TRUE	TRUE	0.346253	1.77321	-1.42696
S100A13	0.00574461	-1.0427	-0.114616	-1.97079	0.0885539	TRUE	TRUE	1.03811	1.75737	-0.719258
LNPEP	0.00579634	-1.60467	-0.326195	-2.88315	0.0889824	TRUE	TRUE	2.37318	3.23778	-0.864597
SPATS2L	0.00580255	1.69304	3.02611	0.359969	0.0889824	TRUE	TRUE	5.21363	4.0789	1.13473
BAIAP2	0.00585824	-0.898203	-0.116216	-1.68019	0.0891615	TRUE	TRUE	1.45368	1.94242	-0.488742
DUSP1	0.0058579	2.68238	4.03983	1.32493	0.0891615	TRUE	TRUE	7.4612	4.58426	2.87694
ENO2	0.00585953	-0.116712	81.3141	-81.5475	0.0891615	TRUE	TRUE	1.05926	0.966413	0.0928483
CUX1	0.00594087	1.18703	2.56978	-0.195708	0.0894768	TRUE	TRUE	6.74723	5.30922	1.43801
MYO1C	0.00593143	0.499362	1.36795	-0.369223	0.0894768	TRUE	TRUE	2.42452	2.11908	0.305438
SLC16A6	0.00593008	-1.18591	-0.105632	-2.26619	0.0894768	TRUE	TRUE	0.59938	2.32011	-1.72073
UACA	0.00590915	1.30252	2.29428	0.310767	0.0894768	TRUE	TRUE	7.30894	5.91949	1.38945
CAMK1D	0.0059734	-1.35246	-0.113218	-2.5917	0.0897378	TRUE	TRUE	3.60768	4.93855	-1.33087
TCAF1	0.00600093	-0.85099	-0.0435023	-1.65848	0.0899226	TRUE	TRUE	1.08061	1.99872	-0.91811
ADAM10	0.00601834	2.09336	3.36443	0.822279	0.0899551	TRUE	TRUE	6.32305	4.5704	1.75265
TUBGCP3	0.00603963	-0.475996	0.378925	-1.33092	0.0900454	TRUE	TRUE	1.38172	1.78976	-0.408048
ANP32B	0.00607186	-1.03361	-0.147607	-1.91962	0.0901124	TRUE	TRUE	0.971345	1.78309	-0.811745
SH3TC1	0.00607465	-0.194744	0.570663	-0.960151	0.0901124	TRUE	TRUE	0.831214	1.11793	-0.28672
CARHSP1	0.00612031	2.05659	3.61462	0.498561	0.0905294	TRUE	TRUE	2.49555	2.13398	0.361572
PPP2R2D	0.00613343	1.09736	1.97163	0.223084	0.0905294	TRUE	TRUE	3.20359	1.97585	1.22774
CUL5	0.00624777	-1.304	-0.109994	-2.49801	0.0919871	TRUE	TRUE	2.41329	3.6257	-1.2124
ZFP36	0.0063343	1.65296	2.89211	0.413817	0.0930292	TRUE	TRUE	2.6674	1.60415	1.06325
KIF16B	0.00635509	0.792855	2.07959	-0.493884	0.0931029	TRUE	TRUE	1.98858	2.20313	-0.214548
SPTBN1	0.00645402	-0.533734	0.027252	-1.09472	0.0943181	TRUE	TRUE	8.42926	9.47896	-1.04971
LDLRAD3	0.00648003	1.61828	2.7643	0.472258	0.0944644	TRUE	TRUE	8.12062	7.02171	1.09891
ACTR1B	0.00651562	-0.815916	-0.0933882	-1.53844	0.0947493	TRUE	TRUE	0.737477	1.91885	-1.18137
CNOT8	0.00665564	1.57732	2.78339	0.371248	0.0965477	TRUE	TRUE	4.47435	3.31572	1.15863
ECI2	0.00669369	-1.97338	-0.718103	-3.22865	0.0968616	TRUE	TRUE	1.10037	2.98277	-1.8824
POLR2B	0.00671268	-1.18	-0.201228	-2.15877	0.096899	TRUE	TRUE	1.1033	2.03253	-0.929227
ITGA6	0.00678789	-2.02599	-0.599118	-3.45285	0.0977211	TRUE	TRUE	5.88765	8.1969	-2.30925
RSRP1	0.00681205	-1.8857	-0.609433	-3.16198	0.0977211	TRUE	TRUE	3.24972	5.09379	-1.84407
TMA7	0.00681929	-1.24485	-0.311633	-2.17807	0.0977211	TRUE	TRUE	0.76923	1.84189	-1.07266
BRD9	0.00687181	-0.404758	0.105292	-0.914808	0.0982352	TRUE	TRUE	0.459511	1.59081	-1.1313
FHIT	0.00688854	-2.03139	-0.729205	-3.33358	0.0982365	TRUE	TRUE	3.25744	4.77065	-1.51321
MIPOL1	0.00690555	1.80164	3.14179	0.461484	0.0982418	TRUE	TRUE	3.16514	2.54838	0.616763
BANP	0.00695401	2.0794	3.5233	0.635509	0.0984567	TRUE	TRUE	3.11526	1.38749	1.72778
MT-ND4	0.00694124	-1.7736	-0.342539	-3.20466	0.0984567	TRUE	TRUE	4.27307	6.51394	-2.24087
S100A16	0.00699385	-0.0515382	0.819078	-0.922154	0.0987839	TRUE	TRUE	1.75982	2.11568	-0.355866
CRTC3	0.00708122	1.99954	3.27108	0.72801	0.0997793	TRUE	TRUE	4.55698	2.86121	1.69577
SNX9	0.00712336	-1.41058	-0.0918936	-2.72927	0.100134	TRUE	TRUE	3.26022	3.90476	-0.644537
AP000695.2	0.00717536	-1.1957	160.821	-163.212	0.100551	TRUE	TRUE	0.448445	1.80118	-1.35274
CASTOR3	0.00719393	-0.185018	0.133808	-0.503843	0.100551	TRUE	TRUE	0.598157	1.27239	-0.674232
GIMAP4	0.00720411	-0.759881	0.464118	-1.98388	0.100551	TRUE	TRUE	2.10426	3.29434	-1.19008
DLEU2	0.00727623	1.90433	3.14176	0.666901	0.101213	TRUE	TRUE	6.371	4.75137	1.61963
MYH9	0.00728582	1.97583	3.33244	0.619228	0.101213	TRUE	TRUE	7.37361	5.78956	1.58404
BIN1	0.00731676	-1.34383	-0.29655	-2.39112	0.101404	TRUE	TRUE	0.565015	1.49105	-0.926036
RASIP1	0.00736934	1.92592	3.12514	0.726687	0.101894	TRUE	TRUE	5.50406	3.80955	1.69451
ADGRF5	0.00747927	-0.952195	0.0813309	-1.98572	0.101985	TRUE	TRUE	5.93631	7.75668	-1.82037
CDC42EP4	0.0074396	1.22553	2.26598	0.185088	0.101985	TRUE	TRUE	2.06253	1.50591	0.556622
PAPOLG	0.0074511	-0.413434	0.633885	-1.46075	0.101985	TRUE	TRUE	0.905349	1.49058	-0.585236
RETREG3	0.00747961	-0.561176	0.15539	-1.27774	0.101985	TRUE	TRUE	0.958664	1.4595	-0.500837
SNX3	0.00743449	1.94106	3.17442	0.707694	0.101985	TRUE	TRUE	5.10036	3.15562	1.94474
TIAM2	0.00746852	2.01456	3.30076	0.72836	0.101985	TRUE	TRUE	3.67636	2.58926	1.0871
ATP10A	0.00754648	0.790801	1.51411	0.0674929	0.102424	TRUE	TRUE	9.83115	9.44663	0.384525
CEBPB	0.007543	-0.0212906	0.825432	-0.868013	0.102424	TRUE	TRUE	0.778111	0.91425	-0.136139
ZIC2	0.00761628	2.07051	3.88337	0.257653	0.103134	TRUE	TRUE	1.76936	1.25702	0.512339
BACE1	0.00763625	0.0359716	0.305162	-0.233219	0.103168	TRUE	TRUE	0.67502	0.904025	-0.229005
DAB2IP	0.00783853	2.17453	3.56829	0.78077	0.105659	TRUE	TRUE	5.43288	4.18953	1.24335
HSPA4L	0.00787877	2.16837	4.17457	0.16218	0.105719	TRUE	TRUE	3.71134	0.731216	2.98012
RTN1	0.00787181	1.37947	2.65666	0.102277	0.105719	TRUE	TRUE	4.55764	3.64255	0.915092
ZCCHC2	0.00794757	1.67939	2.83005	0.528717	0.1064	TRUE	TRUE	3.49883	2.92053	0.578306
TUBGCP2	0.00797023	-0.848346	-0.0811743	-1.61552	0.106462	TRUE	TRUE	0.756538	1.3818	-0.625265
RBBP6	0.00801133	-0.540449	0.67518	-1.75608	0.10677	TRUE	TRUE	3.07054	3.70301	-0.632467
NFATC3	0.00805867	1.70755	3.05235	0.362761	0.106952	TRUE	TRUE	5.43867	3.88586	1.55282
UGCG	0.00806124	-0.280086	0.793387	-1.35356	0.106952	TRUE	TRUE	1.18602	1.37427	-0.188257
RAB31	0.00807971	-0.605134	191.16	-192.37	0.106957	TRUE	TRUE	0.408404	1.32861	-0.920202
MAGI1	0.00835109	1.61794	2.89683	0.339054	0.110302	TRUE	TRUE	7.78192	6.64301	1.1389
CFAP97	0.00843817	-0.858144	-0.0432557	-1.67303	0.110709	TRUE	TRUE	0.380795	1.56732	-1.18653
EHBP1L1	0.00843626	1.05628	2.29101	-0.178447	0.110709	TRUE	TRUE	1.78622	1.0349	0.751326
SOS1	0.00843134	0.752722	1.76808	-0.262633	0.110709	TRUE	TRUE	7.55907	6.51853	1.04054
ZNF160	0.00846617	-0.64492	0.373616	-1.66346	0.11083	TRUE	TRUE	2.3708	3.0715	-0.700703
ZBTB18	0.00850072	-0.642147	-0.0549234	-1.22937	0.111036	TRUE	TRUE	1.2002	1.88051	-0.680313
CEBPZ	0.00853942	-0.190637	0.606775	-0.988048	0.111232	TRUE	TRUE	1.5278	1.78302	-0.255221
ZNF302	0.00855339	-1.34101	-0.295782	-2.38623	0.111232	TRUE	TRUE	0.632125	1.67393	-1.04181
DDHD2	0.00862457	-1.02768	-0.155059	-1.90029	0.111603	TRUE	TRUE	1.14002	2.30936	-1.16934
GNPTAB	0.00865241	-1.31106	-0.293367	-2.32876	0.111603	TRUE	TRUE	0.745378	1.9503	-1.20492
PABPC4	0.00865753	1.02405	2.37963	-0.331534	0.111603	TRUE	TRUE	1.1494	0.68932	0.460083
STOM	0.00861899	0.494154	1.14435	-0.156038	0.111603	TRUE	TRUE	7.4044	6.70473	0.699666
KIAA0355	0.00875898	2.05574	3.35687	0.754615	0.112196	TRUE	TRUE	5.65285	3.81716	1.8357
PRELID1	0.008777	-0.656337	0.0615601	-1.37423	0.112196	TRUE	TRUE	0.707445	1.37653	-0.669085
PSMA4	0.00877836	-0.951729	-0.0288854	-1.87457	0.112196	TRUE	TRUE	0.670484	1.7894	-1.11892
TOPORS	0.0087796	-0.996073	-0.118173	-1.87397	0.112196	TRUE	TRUE	0.623928	1.47417	-0.850238
KIF13A	0.00895372	1.94248	3.17213	0.712825	0.112735	TRUE	TRUE	5.4268	3.53998	1.88682
NBPF1	0.00895539	0.232377	1.10203	-0.637275	0.112735	TRUE	TRUE	1.66043	1.13553	0.524899
PDZRN3	0.00893668	1.98645	3.41612	0.556786	0.112735	TRUE	TRUE	5.51335	4.22558	1.28777
PKD1	0.00889857	0.767246	1.47856	0.0559363	0.112735	TRUE	TRUE	1.71844	0.900545	0.817896
RAF1	0.00888428	2.02095	3.34289	0.699	0.112735	TRUE	TRUE	3.49176	2.39565	1.09611
SMARCA2	0.00886935	1.18571	2.06832	0.303112	0.112735	TRUE	TRUE	8.07332	6.43274	1.64058
TRIO	0.0088693	0.573757	1.03482	0.112696	0.112735	TRUE	TRUE	9.02803	7.84284	1.18518
AC097103.2	0.00900104	-1.42964	-0.259838	-2.59944	0.113068	TRUE	TRUE	0.371059	1.39706	-1.026
IFI44	0.00902697	-1.89193	-0.640488	-3.14338	0.113153	TRUE	TRUE	2.28194	4.7979	-2.51596
BTF3L4	0.0090647	0.0887729	0.984674	-0.807128	0.113386	TRUE	TRUE	1.04668	1.50294	-0.456257
NFYA	0.0091617	1.95532	3.87919	0.0314578	0.114303	TRUE	TRUE	1.68346	0.713986	0.969475
SUCO	0.00917673	-1.00752	0.0982587	-2.11331	0.114303	TRUE	TRUE	0.81521	1.976	-1.16079
IRF2BP2	0.00922249	0.819686	1.75084	-0.111469	0.114591	TRUE	TRUE	2.59805	1.65455	0.943505
XRCC5	0.00923869	-0.0314541	1.22347	-1.28638	0.114591	TRUE	TRUE	4.05894	4.84515	-0.786207
CCPG1	0.00926591	-1.65193	-0.49748	-2.80637	0.114687	TRUE	TRUE	1.33937	2.40125	-1.06188
BCL6	0.00934282	1.84027	3.13665	0.543888	0.114932	TRUE	TRUE	2.6238	1.34497	1.27882
PREX2	0.00934406	1.37505	2.71169	0.0384076	0.114932	TRUE	TRUE	6.96139	6.37009	0.591302
SLC1A7	0.00932037	4.45362	1152.44	-1143.53	0.114932	TRUE	TRUE	1.204	0.837198	0.366806
ERICH1	0.0093652	0.706259	1.89714	-0.484623	0.114952	TRUE	TRUE	1.96154	1.94482	0.0167206
ATP9A	0.00941485	1.21083	2.40006	0.0216054	0.115297	TRUE	TRUE	4.04709	4.3293	-0.282204
MT1F	0.00945189	0.569584	1.23363	-0.0944656	0.115297	TRUE	TRUE	1.7749	0.715497	1.0594
SFPQ	0.0094516	-1.11633	0.000890267	-2.23355	0.115297	TRUE	TRUE	3.40425	4.66948	-1.26523
KLHL5	0.00958304	-1.65289	-0.202088	-3.1037	0.116228	TRUE	TRUE	5.40115	6.55242	-1.15127
MGMT	0.00958724	-0.544082	0.205384	-1.29355	0.116228	TRUE	TRUE	1.31841	2.3764	-1.05799
MT-CYB	0.00958392	-1.60777	-0.096441	-3.1191	0.116228	TRUE	TRUE	4.78165	6.182	-1.40035
GNG11	0.00963604	-0.994454	0.310701	-2.29961	0.116572	TRUE	TRUE	2.91463	4.43912	-1.52449
NFKBIA	0.00965507	0.158896	1.44919	-1.1314	0.116572	TRUE	TRUE	5.44905	5.70277	-0.253723
AFAP1L2	0.00967979	1.64394	2.84624	0.441644	0.116632	TRUE	TRUE	3.80147	2.76991	1.03156
DEDD2	0.00971566	1.08646	2.37867	-0.205746	0.116825	TRUE	TRUE	2.50172	0.462675	2.03904
ACTR3B	0.00984707	-1.1928	-0.239937	-2.14565	0.117099	TRUE	TRUE	0.548595	1.54208	-0.993483
AGK	0.00987725	-0.424626	0.0850755	-0.934327	0.117099	TRUE	TRUE	0.71227	1.66618	-0.953909
GKAP1	0.00977485	1.89393	3.73127	0.0565962	0.117099	TRUE	TRUE	2.00993	1.064	0.945937
POLR2A	0.00985845	0.607444	1.59375	-0.378865	0.117099	TRUE	TRUE	2.11851	1.85596	0.262547
SIPA1L1	0.00986783	-0.758756	0.545901	-2.06341	0.117099	TRUE	TRUE	3.31846	4.51798	-1.19951
TMEM132C	0.00978772	1.82721	3.13087	0.523555	0.117099	TRUE	TRUE	6.65374	4.93367	1.72007
UBXN1	0.00985186	-0.841723	0.0250572	-1.7085	0.117099	TRUE	TRUE	0.573519	1.5874	-1.01388
DERL1	0.00995633	-0.400673	0.433804	-1.23515	0.117648	TRUE	TRUE	0.926376	1.52651	-0.600132
OTUD4	0.00998331	-0.783244	0.320944	-1.88743	0.117648	TRUE	TRUE	1.10546	2.32311	-1.21765
RER1	0.00997825	-0.886756	-0.0495818	-1.72393	0.117648	TRUE	TRUE	0.612015	1.87816	-1.26614
AC116366.3	0.0100673	-1.99279	-0.718435	-3.26714	0.118401	TRUE	TRUE	1.87733	3.69617	-1.81883
SLC22A4	0.0101204	0.92891	3.26356	-1.40574	0.118789	TRUE	TRUE	0.805313	1.2491	-0.443787
TRNAU1AP	0.0102165	1.4466	3.16712	-0.273926	0.119679	TRUE	TRUE	1.10664	0.589826	0.51681
AL136454.1	0.010278	-0.303054	0.145879	-0.751988	0.120161	TRUE	TRUE	0.846134	1.53653	-0.6904
SMTN	0.0103687	0.839323	1.60924	0.0694036	0.120982	TRUE	TRUE	2.14121	1.02667	1.11454
DTX3L	0.0104126	-1.03649	-0.187219	-1.88575	0.121254	TRUE	TRUE	1.36768	2.61124	-1.24356
MCU	0.0105434	1.89013	3.19824	0.582016	0.122536	TRUE	TRUE	3.70289	1.94411	1.75879
CWC25	0.0106557	-0.405928	0.387144	-1.199	0.122738	TRUE	TRUE	0.595726	1.21046	-0.61473
NEK1	0.0106195	-0.614253	0.30771	-1.53622	0.122738	TRUE	TRUE	2.05594	2.66672	-0.610772
OLMALINC	0.0106592	0.855334	1.86512	-0.154448	0.122738	TRUE	TRUE	1.50599	0.455128	1.05086
SKP1	0.0106647	-1.4633	-0.385114	-2.54148	0.122738	TRUE	TRUE	2.181	3.59235	-1.41135
TCP1	0.0106558	1.4403	2.53056	0.350028	0.122738	TRUE	TRUE	2.96249	1.54903	1.41346
GCNA	0.0107828	0.909704	2.60933	-0.789924	0.123855	TRUE	TRUE	1.47097	0.434415	1.03655
HIC1	0.0108306	0.848983	1.70228	-0.00431043	0.123923	TRUE	TRUE	1.17588	0.812729	0.36315
NCOA1	0.0108175	1.17455	2.09408	0.255027	0.123923	TRUE	TRUE	9.03241	8.41584	0.616576
PRKD1	0.0109058	1.35227	2.39211	0.312428	0.124541	TRUE	TRUE	4.14991	2.57633	1.57358
DECR1	0.0109526	-0.842879	-0.0510825	-1.63467	0.124835	TRUE	TRUE	0.695455	1.87864	-1.18318
RNH1	0.011033	-0.537197	0.118306	-1.1927	0.125508	TRUE	TRUE	0.813931	1.54602	-0.732093
NFKBIZ	0.011187	1.60265	3.16777	0.0375363	0.127016	TRUE	TRUE	2.03677	1.09892	0.937853
FRMD6	0.0112136	0.265955	0.977018	-0.445109	0.127074	TRUE	TRUE	1.09035	0.732684	0.357669
ARID5B	0.0112549	-0.847701	-0.000242584	-1.69516	0.127297	TRUE	TRUE	0.686392	1.46624	-0.779848
PAIP2	0.0113205	-1.69419	-0.50895	-2.87942	0.127794	TRUE	TRUE	1.02519	2.15424	-1.12905
OS9	0.0113889	-0.0668908	0.661511	-0.795293	0.128076	TRUE	TRUE	1.39291	1.70431	-0.3114
RPS3	0.011381	-1.85026	-0.621703	-3.07882	0.128076	TRUE	TRUE	2.39506	4.04887	-1.65381
HSPA4	0.0114493	1.60705	2.80724	0.406859	0.12851	TRUE	TRUE	4.03362	1.74875	2.28488
NR3C2	0.0115819	0.529835	1.85578	-0.796113	0.129753	TRUE	TRUE	6.90406	6.88192	0.0221398
KLHDC2	0.0116407	-0.991992	-0.147871	-1.83611	0.130165	TRUE	TRUE	0.671518	1.47546	-0.803941
DST	0.0119001	-1.8197	-0.633973	-3.00543	0.132065	TRUE	TRUE	1.92979	3.8241	-1.89431
RPS4X	0.0118785	-1.59543	-0.461328	-2.72952	0.132065	TRUE	TRUE	1.90206	3.79351	-1.89145
SLC25A17	0.0118923	0.0579251	0.579047	-0.463197	0.132065	TRUE	TRUE	0.80542	1.059	-0.253582
VPS26A	0.0118972	-0.889396	0.162308	-1.9411	0.132065	TRUE	TRUE	1.34369	2.18143	-0.837736
DLL4	0.0119454	1.67978	2.91593	0.443627	0.132319	TRUE	TRUE	3.76271	1.85445	1.90825
VAT1	0.0119846	1.17448	2.17611	0.172848	0.132407	TRUE	TRUE	2.19121	1.68442	0.506788
ZNF780B	0.0119983	-0.698201	0.133203	-1.5296	0.132407	TRUE	TRUE	1.06889	1.46965	-0.400764
AC048341.1	0.0121262	-0.961681	-0.0640126	-1.85935	0.13284	TRUE	TRUE	0.496634	1.33288	-0.83625
MGST3	0.0120959	-0.206375	1.15919	-1.57194	0.13284	TRUE	TRUE	2.13363	2.61522	-0.481585
PARK7	0.012105	-1.06334	-0.098111	-2.02857	0.13284	TRUE	TRUE	1.01735	1.9573	-0.939948
PLA2G4A	0.0121725	-1.37771	-0.0175004	-2.73792	0.13284	TRUE	TRUE	1.57765	2.85959	-1.28194
PRX	0.0121289	1.48096	2.55417	0.407755	0.13284	TRUE	TRUE	2.99205	1.98824	1.00381
ZNF678	0.012164	-0.0539328	0.462943	-0.570809	0.13284	TRUE	TRUE	0.941309	1.27765	-0.336345
PITPNB	0.0122548	1.54572	2.73541	0.356029	0.133491	TRUE	TRUE	5.44602	3.52285	1.92317
CIRBP	0.0122982	-1.19643	-0.137478	-2.25539	0.133718	TRUE	TRUE	1.34424	2.77037	-1.42612
CASP7	0.0124732	1.48202	3.06793	-0.103895	0.134018	TRUE	TRUE	1.95135	0.947943	1.00341
CRYL1	0.0125032	-0.605447	67.1346	-68.3455	0.134018	TRUE	TRUE	0.395842	1.50743	-1.11159
DGKH	0.0124375	1.51463	2.71328	0.315985	0.134018	TRUE	TRUE	6.28104	4.6983	1.58274
GMDS-DT	0.0124603	-1.81142	-0.57546	-3.04738	0.134018	TRUE	TRUE	1.90775	4.03503	-2.12728
HMCN1	0.0124555	0.841905	2.07649	-0.392683	0.134018	TRUE	TRUE	3.25649	2.32712	0.929371
INSR	0.0125215	1.14205	2.33578	-0.0516885	0.134018	TRUE	TRUE	8.02493	6.5577	1.46723
JADE1	0.012428	1.56682	2.86019	0.27344	0.134018	TRUE	TRUE	2.43016	1.02902	1.40113
KLF7	0.0124981	1.90783	3.15668	0.658976	0.134018	TRUE	TRUE	5.15691	3.07626	2.08065
WASF2	0.0125301	1.1545	2.25722	0.0517825	0.134018	TRUE	TRUE	5.39283	4.66236	0.730468
ZNF217	0.0125571	-0.847459	-0.0492679	-1.64565	0.134063	TRUE	TRUE	0.902837	1.79822	-0.895386
ZNF248	0.0125827	-1.30428	-0.035139	-2.57342	0.134094	TRUE	TRUE	1.11097	1.86595	-0.75498
BCL6B	0.0126832	1.26121	2.3737	0.14871	0.134208	TRUE	TRUE	2.08638	1.08687	0.999507
CRK	0.0127525	1.49094	2.612	0.369883	0.134208	TRUE	TRUE	3.9373	2.57364	1.36366
INPP5D	0.0126983	1.46271	2.62725	0.298172	0.134208	TRUE	TRUE	7.14262	5.33439	1.80823
QSOX2	0.0127372	0.664718	1.52433	-0.194895	0.134208	TRUE	TRUE	1.09491	0.63171	0.463203
SHISA5	0.0126442	1.9244	3.20671	0.642086	0.134208	TRUE	TRUE	3.72529	2.77168	0.953612
SMARCA4	0.0127429	1.08292	2.14667	0.0191807	0.134208	TRUE	TRUE	2.20768	1.59757	0.610114
TMEM179B	0.0127374	-1.37791	-0.334955	-2.42086	0.134208	TRUE	TRUE	0.615728	1.53571	-0.919983
CORO1B	0.012816	-0.666394	0.000785186	-1.33357	0.134636	TRUE	TRUE	0.792137	1.86602	-1.07388
PDIA4	0.012934	-1.41718e-08	6.05828e-05	-6.06112e-05	0.135635	TRUE	TRUE	0.643945	1.09248	-0.448536
PRPF38B	0.0129661	-1.06075	-0.162149	-1.95935	0.135731	TRUE	TRUE	1.41181	2.22415	-0.812335
TMOD3	0.0130002	2.10957	3.53345	0.685688	0.135846	TRUE	TRUE	5.28314	4.83922	0.443922
ADAMTS9-AS2	0.0132237	2.18762	3.65703	0.718213	0.137938	TRUE	TRUE	7.95191	5.1978	2.75411
ARL17A	0.013251	0.133832	0.440384	-0.172719	0.137978	TRUE	TRUE	1.22349	0.413422	0.810069
ENTPD1-AS1	0.0132884	-0.442458	0.492921	-1.37784	0.138125	TRUE	TRUE	1.17764	1.90782	-0.730176
REV3L	0.0134678	-1.20509	-0.101067	-2.30911	0.139498	TRUE	TRUE	4.15196	5.26717	-1.1152
SGTA	0.0134585	0.0217312	0.475124	-0.431662	0.139498	TRUE	TRUE	0.916009	1.04648	-0.130473
ATR	0.0135208	-1.78421	-0.57112	-2.99731	0.139802	TRUE	TRUE	1.64924	3.28485	-1.63561
APPL2	0.0135452	-0.453279	0.62484	-1.5314	0.139809	TRUE	TRUE	1.58984	2.09896	-0.50912
RASGRP3	0.0136198	1.62228	2.90376	0.340791	0.140334	TRUE	TRUE	2.61643	2.31266	0.303773
GBF1	0.013659	1.7353	3.01481	0.455794	0.140492	TRUE	TRUE	2.98709	2.3	0.687085
SEPT2	0.0137053	-0.804461	0.494297	-2.10322	0.140723	TRUE	TRUE	2.83063	3.77999	-0.94936
APP	0.0138136	0.773853	1.43505	0.112652	0.141344	TRUE	TRUE	8.7419	7.56475	1.17715
KBTBD2	0.0137985	-0.0113849	1.02417	-1.04694	0.141344	TRUE	TRUE	2.61322	2.55169	0.0615262
AIG1	0.0138934	-1.13726	-0.231877	-2.04265	0.141669	TRUE	TRUE	1.30236	2.67546	-1.3731
SMCHD1	0.0138916	0.0920396	1.14423	-0.960153	0.141669	TRUE	TRUE	7.09977	6.6913	0.408472
PCBD1	0.0139956	1.37104	2.79548	-0.0533954	0.142465	TRUE	TRUE	1.25509	0.652617	0.602476
EEF1D	0.0140377	1.62153	2.88905	0.353997	0.142648	TRUE	TRUE	3.7933	2.74796	1.04535
CGAS	0.014192	1.28896	2.56575	0.012176	0.143968	TRUE	TRUE	2.99299	0.726042	2.26695
RNF10	0.0143575	0.273882	1.09573	-0.547962	0.145397	TRUE	TRUE	2.01302	2.21216	-0.199145
VPS29	0.0143833	-1.27838	-0.186213	-2.37055	0.145409	TRUE	TRUE	1.12346	1.8657	-0.742242
EPAS1	0.0144232	-1.56657	2648.85	-2651.98	0.145563	TRUE	TRUE	10.6015	9.94054	0.660967
ELF2	0.0145377	0.0513603	1.48772	-1.385	0.145971	TRUE	TRUE	7.74683	7.08116	0.665665
RNF213	0.014534	-1.09163	0.20128	-2.38454	0.145971	TRUE	TRUE	2.96134	4.25293	-1.29159
SCRN1	0.0145142	-0.772171	0.0179447	-1.56229	0.145971	TRUE	TRUE	0.573656	1.31215	-0.73849
NEDD4	0.0146271	1.2416	2.53851	-0.0553228	0.146618	TRUE	TRUE	5.95049	4.58904	1.36145
RUSC2	0.0146788	1.30171	2.41017	0.193236	0.146887	TRUE	TRUE	2.65938	1.65645	1.00292
CPQ	0.0147862	-1.46344	-0.26585	-2.66102	0.147462	TRUE	TRUE	2.19533	3.83232	-1.63699
SNCA	0.0147666	-1.01158	-0.139988	-1.88318	0.147462	TRUE	TRUE	0.382864	1.3805	-0.997637
BZW1	0.0148829	-0.60622	0.254495	-1.46693	0.147678	TRUE	TRUE	0.916475	1.49137	-0.574896
FOXF1	0.0148623	1.88599	3.29179	0.48018	0.147678	TRUE	TRUE	2.66687	1.87534	0.791528
TRA2A	0.0148717	1.29087	2.51592	0.0658188	0.147678	TRUE	TRUE	5.01941	3.46815	1.55126
ANXA2	0.0150654	-1.20242	0.105179	-2.51002	0.148491	TRUE	TRUE	2.11693	3.37719	-1.26025
CPNE8	0.0150572	0.784469	1.42708	0.141856	0.148491	TRUE	TRUE	8.57742	6.71158	1.86584
MAP3K11	0.0150343	1.45137	2.53487	0.367882	0.148491	TRUE	TRUE	2.95592	1.69259	1.26333
TMOD2	0.0150013	-0.98835	-0.133933	-1.84277	0.148491	TRUE	TRUE	0.917016	2.17198	-1.25496
GNS	0.0151212	-1.39935	-0.368393	-2.43031	0.148545	TRUE	TRUE	1.55365	2.58546	-1.03181
VWF	0.0151208	-0.0230067	0.757062	-0.803075	0.148545	TRUE	TRUE	8.68198	9.781	-1.09902
ENAH	0.0152965	-1.32837	-0.215126	-2.44162	0.148862	TRUE	TRUE	2.15446	3.04992	-0.895453
FAM192A	0.0152964	-0.42604	0.402233	-1.25431	0.148862	TRUE	TRUE	1.06938	1.60567	-0.536292
PCGF3	0.0153068	-0.934538	-0.0332021	-1.83587	0.148862	TRUE	TRUE	0.800485	1.74945	-0.948965
RASGRF2	0.0152702	1.58356	2.66852	0.498612	0.148862	TRUE	TRUE	8.35655	6.26282	2.09372
RBM6	0.0152419	1.53798	2.6329	0.44306	0.148862	TRUE	TRUE	6.1617	5.1097	1.05199
RFTN1	0.0152924	0.0237524	1.04652	-0.999019	0.148862	TRUE	TRUE	2.51774	2.94532	-0.427572
SLC52A3	0.0153299	2.70154	4.18539	1.21769	0.148862	TRUE	TRUE	3.68567	2.13549	1.55018
EIF4A2	0.015373	-1.89377	-0.630976	-3.15656	0.149035	TRUE	TRUE	3.03752	4.92209	-1.88457
MX2	0.0155047	-1.55174	-0.290926	-2.81255	0.14982	TRUE	TRUE	0.822845	2.75631	-1.93347
ZCCHC17	0.0154933	-0.704513	0.0487647	-1.45779	0.14982	TRUE	TRUE	0.99937	1.58455	-0.585181
CPSF6	0.0155363	1.3932	2.74082	0.0455752	0.14988	TRUE	TRUE	4.12661	3.44839	0.67822
KIAA1217	0.0156614	-0.0676917	13.4929	-13.6283	0.15084	TRUE	TRUE	0.745668	1.53803	-0.792361
ARMCX3	0.0157235	-1.07753	-0.177095	-1.97797	0.151191	TRUE	TRUE	1.06527	1.90901	-0.843749
DNAJC15	0.0158042	-1.02169	0.0490055	-2.09239	0.15172	TRUE	TRUE	2.10948	2.94396	-0.834483
HDGF	0.0159057	1.19533	2.24476	0.145889	0.151953	TRUE	TRUE	1.64063	0.865228	0.7754
KCTD8	0.0158813	2.2695	4.03455	0.50445	0.151953	TRUE	TRUE	5.39417	3.81687	1.57731
TCAF2	0.015881	1.6674	3.19355	0.141242	0.151953	TRUE	TRUE	3.58375	2.5497	1.03405
AARS	0.0161621	0.0796195	0.562624	-0.403385	0.154153	TRUE	TRUE	0.988821	0.919009	0.0698123
SEL1L	0.0162293	1.30085	2.53172	0.0699746	0.154544	TRUE	TRUE	2.20532	1.48309	0.722227
MBOAT7	0.0163338	1.32961	2.57165	0.0875592	0.155289	TRUE	TRUE	2.06264	0.66361	1.39903
RTN3	0.0163993	1.36145	2.81421	-0.0913013	0.155412	TRUE	TRUE	1.88351	1.29857	0.584938
SH3KBP1	0.0163818	-0.825602	-0.0532864	-1.59792	0.155412	TRUE	TRUE	1.69524	2.32602	-0.63078
TMEM167A	0.0164462	-0.948151	0.156823	-2.05312	0.155607	TRUE	TRUE	0.64056	1.45233	-0.811768
CAV2	0.0165649	-1.37463	-0.224372	-2.52488	0.155642	TRUE	TRUE	1.50904	2.91788	-1.40884
HINT1	0.0164945	-2.02261	-0.625014	-3.42021	0.155642	TRUE	TRUE	1.38205	2.3224	-0.940345
NOS1AP	0.016596	-0.674093	-0.0391558	-1.30903	0.155642	TRUE	TRUE	1.11045	1.61766	-0.507209
NR2C2	0.0165541	1.48494	2.65615	0.313735	0.155642	TRUE	TRUE	3.47301	1.68727	1.78574
OAZ2	0.0166081	-0.0908497	0.502061	-0.683761	0.155642	TRUE	TRUE	0.96837	1.20382	-0.235447
PARD3	0.0165469	1.53322	2.80998	0.256453	0.155642	TRUE	TRUE	6.83028	5.3087	1.52159
ETV6	0.0167133	1.81211	3.11604	0.508172	0.156267	TRUE	TRUE	6.82313	6.08516	0.737965
LAMC1	0.0168072	-1.1501	-0.159751	-2.14045	0.156267	TRUE	TRUE	2.04688	2.6994	-0.652519
PCAT1	0.0167848	-0.821982	-0.0276981	-1.61627	0.156267	TRUE	TRUE	1.15101	2.05331	-0.902306
PPM1G	0.0167623	-1.2645	-0.268025	-2.26097	0.156267	TRUE	TRUE	1.10683	2.50507	-1.39824
WBP4	0.0167295	0.83242	1.68706	-0.0222214	0.156267	TRUE	TRUE	1.90148	1.17457	0.726919
DUSP3	0.0168431	0.829493	1.70791	-0.0489286	0.156355	TRUE	TRUE	1.7555	0.844883	0.910621
CSGALNACT1	0.0169048	1.57516	2.81469	0.335635	0.156489	TRUE	TRUE	4.19487	3.43014	0.764723
TPD52L1	0.0169106	-1.53182	-0.25595	-2.8077	0.156489	TRUE	TRUE	0.535849	1.87463	-1.33878
LHFPL6	0.0169465	1.58271	2.78615	0.379269	0.156576	TRUE	TRUE	8.88452	7.39328	1.49124
BIRC6	0.0170573	-3.15998	505.015	-511.335	0.157188	TRUE	TRUE	6.10408	7.06722	-0.963142
GPR89B	0.017066	1.31006	2.55973	0.0603767	0.157188	TRUE	TRUE	1.87214	0.684351	1.18779
CDV3	0.017153	-1.05491	-0.149046	-1.96076	0.157254	TRUE	TRUE	1.2888	2.94605	-1.65725
PRDX6	0.0171151	1.63976	2.87857	0.400942	0.157254	TRUE	TRUE	2.2232	1.57805	0.64515
TMEM63B	0.0171506	-0.119363	0.622829	-0.861555	0.157254	TRUE	TRUE	0.912719	1.08407	-0.171349
GSTK1	0.0172369	-1.25996	-0.218845	-2.30108	0.157778	TRUE	TRUE	0.448349	1.49244	-1.04409
C11orf80	0.0172986	3.00974	6.25252	-0.233043	0.158097	TRUE	TRUE	1.43504	0.733188	0.701854
PTPRK	0.0173619	1.01917	2.03171	0.00663588	0.158431	TRUE	TRUE	7.11727	6.69279	0.424483
CNOT7	0.0174069	0.107288	0.750663	-0.536086	0.158597	TRUE	TRUE	1.08885	1.18127	-0.0924256
PCMTD1	0.0174629	-1.47553	-0.268659	-2.6824	0.158617	TRUE	TRUE	3.35093	4.89304	-1.54211
SAFB	0.0174502	1.00829	2.0789	-0.0623201	0.158617	TRUE	TRUE	1.81903	1.65006	0.168966
EIF4H	0.0175094	-1.42476	-0.36711	-2.48242	0.158652	TRUE	TRUE	1.98587	3.23004	-1.24417
GATA2	0.0175205	1.15488	2.2221	0.0876608	0.158652	TRUE	TRUE	2.22748	1.50974	0.717738
MUM1	0.017612	1.25864	2.58069	-0.0634042	0.158993	TRUE	TRUE	3.09974	1.60595	1.49378
PRDX3	0.0176036	-0.408043	0.260352	-1.07644	0.158993	TRUE	TRUE	0.790188	1.19403	-0.403846
AC098850.3	0.0176589	-0.970697	-0.138795	-1.8026	0.159172	TRUE	TRUE	0.756611	2.14452	-1.38791
LGALS8	0.0177773	-0.547655	0.215986	-1.31129	0.159996	TRUE	TRUE	0.643147	1.45602	-0.812873
H2AFJ	0.0178291	-1.54333	-0.37342	-2.71324	0.160218	TRUE	TRUE	0.765492	1.98516	-1.21966
PRPF8	0.0178836	0.652768	1.4918	-0.186266	0.160463	TRUE	TRUE	2.08086	1.75749	0.323371
CBFB	0.0180232	1.55642	2.74857	0.364259	0.160982	TRUE	TRUE	3.72022	2.47263	1.24759
PROM1	0.018014	1.19421	2.28199	0.10643	0.160982	TRUE	TRUE	2.70373	1.62675	1.07697
WNK1	0.0179829	1.6983	2.98573	0.410878	0.160982	TRUE	TRUE	6.02835	4.83844	1.18991
PRKD3	0.0181053	1.07808	2.33268	-0.176523	0.161471	TRUE	TRUE	4.64413	3.83223	0.811907
DBN1	0.0182796	-0.909413	-0.107541	-1.71129	0.162046	TRUE	TRUE	0.869791	1.60645	-0.736663
HIBADH	0.018243	-0.4943	0.227947	-1.21655	0.162046	TRUE	TRUE	0.959734	1.48822	-0.528488
RNF167	0.0182686	0.147941	0.453675	-0.157793	0.162046	TRUE	TRUE	1.27949	0.454895	0.824595
UCHL5	0.0182157	-0.254502	0.18653	-0.695533	0.162046	TRUE	TRUE	0.678548	1.26856	-0.590011
LPGAT1	0.0184563	-1.15261	-0.198794	-2.10642	0.163343	TRUE	TRUE	1.78503	3.22626	-1.44123
NDUFV1	0.0185089	-0.97896	-0.10796	-1.84996	0.163343	TRUE	TRUE	0.783533	1.67289	-0.889358
SSR1	0.0184923	-1.26101	-0.237826	-2.2842	0.163343	TRUE	TRUE	1.02324	1.952	-0.928762
DNAJC17	0.0186157	-0.279601	0.277695	-0.836898	0.16404	TRUE	TRUE	0.740608	1.2199	-0.479296
ALAS1	0.0186514	-0.315001	0.435885	-1.06589	0.16411	TRUE	TRUE	1.13289	1.40047	-0.267581
DNAJC10	0.0187012	-0.756905	0.0830845	-1.59689	0.164303	TRUE	TRUE	0.944118	1.88855	-0.944431
IFI27	0.0187706	-1.34355	0.0621916	-2.7493	0.164668	TRUE	TRUE	5.06455	6.77318	-1.70863
KHDC4	0.018978	-0.313739	0.367634	-0.995111	0.16624	TRUE	TRUE	1.14857	1.89438	-0.745811
FAM84A	0.0190202	1.10275	2.03582	0.169672	0.166363	TRUE	TRUE	1.98674	1.17325	0.813487
LRRC69	0.0191008	-0.540339	0.242312	-1.32299	0.166768	TRUE	TRUE	0.74206	1.22815	-0.486085
SENP6	0.0191229	-1.52283	-0.278212	-2.76746	0.166768	TRUE	TRUE	3.8063	5.33263	-1.52633
SLC16A1-AS1	0.0192042	1.74339	3.03391	0.452872	0.167229	TRUE	TRUE	4.15246	2.37046	1.782
TANGO6	0.0192404	-1.2464	-0.12781	-2.36499	0.167298	TRUE	TRUE	1.08016	2.04677	-0.966609
EIF3J-DT	0.0193075	-0.924185	0.0791206	-1.92749	0.167388	TRUE	TRUE	0.505753	1.29018	-0.78443
SLC39A10	0.0192829	1.16838	2.18837	0.148389	0.167388	TRUE	TRUE	7.65551	6.9183	0.737208
ZEB1	0.0193655	-0.882971	0.143127	-1.90907	0.167645	TRUE	TRUE	7.48025	8.20873	-0.728487
AL121761.1	0.0194546	1.08066	2.13131	0.030014	0.168169	TRUE	TRUE	1.46519	1.01298	0.452201
PHC3	0.0195163	-1.5469	-0.291946	-2.80185	0.168456	TRUE	TRUE	3.93206	4.91914	-0.98708
HSD17B11	0.0197208	-1.18234	-0.18731	-2.17737	0.169973	TRUE	TRUE	0.659315	1.45279	-0.79348
LINC01004	0.0198038	1.94261	3.28102	0.604196	0.170151	TRUE	TRUE	3.73565	2.36659	1.36905
RABEP2	0.0198279	0.751344	1.95722	-0.454528	0.170151	TRUE	TRUE	1.27521	0.419881	0.855333
ST13	0.0197778	1.68633	3.00203	0.37062	0.170151	TRUE	TRUE	3.69753	1.56151	2.13603
PIGL	0.0201591	-1.07073	-0.111228	-2.03023	0.172742	TRUE	TRUE	0.539374	1.68139	-1.14202
ASCC1	0.0202075	1.44774	2.66873	0.22675	0.172906	TRUE	TRUE	2.17219	1.35078	0.821406
ABHD6	0.0203586	-0.506861	0.047176	-1.0609	0.173089	TRUE	TRUE	0.765528	1.80558	-1.04005
C2orf83	0.0204037	-1.47377	-0.335555	-2.61198	0.173089	TRUE	TRUE	1.05237	2.15646	-1.10409
DHX32	0.0203157	-0.830004	-0.0422313	-1.61778	0.173089	TRUE	TRUE	0.559172	1.29679	-0.737618
EIF2B1	0.020345	-0.362959	0.319737	-1.04566	0.173089	TRUE	TRUE	0.730815	1.22851	-0.497691
LRCH1	0.0204049	1.33162	2.42362	0.239614	0.173089	TRUE	TRUE	7.44342	6.13351	1.3099
TIPARP	0.0203609	1.34299	2.42285	0.263136	0.173089	TRUE	TRUE	3.25442	2.13358	1.12084
AC110799.1	0.0204836	1.13135	2.56833	-0.305642	0.173259	TRUE	TRUE	1.20483	0.410157	0.794669
HOMER1	0.0204688	1.78008	3.39345	0.166712	0.173259	TRUE	TRUE	2.16834	1.30619	0.862154
NAF1	0.0205402	0.0276259	0.212819	-0.157568	0.173345	TRUE	TRUE	0.977089	0.800187	0.176901
PGK1	0.0206229	0.218546	1.59874	-1.16165	0.173345	TRUE	TRUE	3.71597	3.38283	0.333134
RPL7A	0.0205804	-1.14762	-0.122769	-2.17248	0.173345	TRUE	TRUE	1.61234	2.72567	-1.11333
SS18L1	0.0206405	-0.222233	0.552133	-0.9966	0.173345	TRUE	TRUE	0.926953	1.18197	-0.255014
VTI1A	0.0205958	1.52429	2.7758	0.272774	0.173345	TRUE	TRUE	7.704	6.61688	1.08713
ASAH1	0.0206888	0.12498	0.914924	-0.664965	0.173504	TRUE	TRUE	0.977628	1.28795	-0.310326
AC244021.1	0.020915	0.0716655	0.24331	-0.0999787	0.174656	TRUE	TRUE	1.07448	0.638094	0.436388
BTAF1	0.0208695	-1.41959	-0.27447	-2.56471	0.174656	TRUE	TRUE	1.96473	3.03472	-1.06999
LRBA	0.0208996	-1.26974	-0.117058	-2.42242	0.174656	TRUE	TRUE	4.84541	5.77439	-0.928979
CEBPD	0.0209778	1.31485	2.53013	0.0995598	0.174917	TRUE	TRUE	6.01944	4.42285	1.59659
HLA-F	0.0210054	-0.158283	0.79863	-1.1152	0.174917	TRUE	TRUE	1.28919	1.64035	-0.351158
MICAL3	0.0210957	1.62008	2.80143	0.438721	0.175421	TRUE	TRUE	3.94598	2.4251	1.52088
ZMIZ1	0.0211611	-1.1973	-0.0257233	-2.36888	0.175717	TRUE	TRUE	3.12459	4.73501	-1.61042
ACYP2	0.0212063	0.0207957	1.1092	-1.06761	0.175846	TRUE	TRUE	2.03496	2.57241	-0.537445
CDK12	0.021312	1.89051	3.30189	0.479142	0.17598	TRUE	TRUE	2.3858	1.81922	0.566578
EFR3B	0.0212846	1.75098	2.97065	0.531307	0.17598	TRUE	TRUE	4.98453	3.27615	1.70838
HM13	0.0212617	0.207292	0.833027	-0.418444	0.17598	TRUE	TRUE	1.55392	1.45306	0.10086
CDC26	0.021351	1.15095	3.29287	-0.99096	0.176056	TRUE	TRUE	0.871808	0.702105	0.169703
FXR1	0.0213845	1.78249	3.06242	0.502562	0.176087	TRUE	TRUE	4.86451	2.99439	1.87012
EPB41L3	0.0215232	-0.888248	-0.0743673	-1.70213	0.176982	TRUE	TRUE	0.522845	1.68929	-1.16644
AP4E1	0.0215935	0.199723	1.13294	-0.733498	0.177313	TRUE	TRUE	1.08441	1.09057	-0.0061661
MLEC	0.0216411	1.36053	2.6431	0.0779557	0.177457	TRUE	TRUE	3.17796	2.51068	0.667285
PGRMC1	0.0217139	-0.758898	0.029869	-1.54767	0.177807	TRUE	TRUE	1.01283	1.92216	-0.909329
CELF1	0.0217845	1.74918	3.01159	0.486773	0.178138	TRUE	TRUE	4.57245	3.78159	0.790859
MYL12B	0.021837	-1.35947	-0.101663	-2.61727	0.17832	TRUE	TRUE	3.08277	4.68274	-1.59996
UBE2A	0.0219001	0.481304	1.23986	-0.277255	0.178589	TRUE	TRUE	1.2551	0.865911	0.389192
TSPAN4	0.021954	0.0691967	0.509746	-0.371352	0.178781	TRUE	TRUE	1.10412	1.10457	-0.000445987
KAT2B	0.0219913	1.64125	3.02133	0.26116	0.178838	TRUE	TRUE	2.91947	1.60026	1.31921
ARMH4	0.0220635	1.46614	2.66893	0.263357	0.179178	TRUE	TRUE	2.36337	1.14699	1.21638
AIMP1	0.0223565	-0.661561	0.0226176	-1.34574	0.180565	TRUE	TRUE	0.445338	1.42958	-0.984245
CREBZF	0.0223278	-1.2821	-0.282596	-2.28161	0.180565	TRUE	TRUE	0.846767	2.01201	-1.16524
FAM117B	0.0223348	1.21045	2.666	-0.245102	0.180565	TRUE	TRUE	2.51714	1.501	1.01614
ZMYM2	0.022323	-0.999543	0.292625	-2.29171	0.180565	TRUE	TRUE	3.40579	4.04861	-0.642822
ADGRG1	0.0229538	-0.0701705	1.20344	-1.34378	0.184671	TRUE	TRUE	2.6697	3.24913	-0.579428
FCGRT	0.0229085	-0.775464	0.0852779	-1.63621	0.184671	TRUE	TRUE	0.759007	1.4142	-0.655192
RALY	0.0229587	1.42691	2.57782	0.276006	0.184671	TRUE	TRUE	3.83095	2.6412	1.18975
RPL35A	0.0230073	-1.4304	-0.224388	-2.63641	0.18481	TRUE	TRUE	1.41054	2.85932	-1.44877
PDSS2	0.0232166	-0.365107	0.921376	-1.65159	0.186238	TRUE	TRUE	2.87889	3.28485	-0.405961
BEX4	0.0234104	-1.33119	-0.221601	-2.44078	0.187538	TRUE	TRUE	0.357995	1.49071	-1.13271
ANKH	0.0234439	1.8526	3.17702	0.528183	0.187551	TRUE	TRUE	4.50187	3.33449	1.16738
SRP68	0.0235112	0.219854	1.56327	-1.12356	0.187835	TRUE	TRUE	0.8116	0.904849	-0.0932495
COPE	0.0235888	6.46967	251.33	-238.391	0.188201	TRUE	TRUE	0.840008	0.739734	0.100274
STARD3NL	0.0236969	-0.918615	-0.104935	-1.73229	0.188807	TRUE	TRUE	1.37155	2.59168	-1.22013
IFNAR1	0.0237592	1.6373	2.88769	0.386914	0.189049	TRUE	TRUE	4.19884	2.72949	1.46935
ARHGAP29	0.0238109	-0.543486	0.178576	-1.26555	0.189151	TRUE	TRUE	7.96888	8.80026	-0.831378
MYO1E	0.0238361	0.757278	2.45638	-0.941823	0.189151	TRUE	TRUE	6.94317	5.83013	1.11304
RHOJ	0.0239528	1.66296	2.98331	0.342606	0.189822	TRUE	TRUE	5.30271	3.85099	1.45172
GJA1	0.0240343	2.48176	4.42862	0.534897	0.189968	TRUE	TRUE	3.68117	2.67388	1.00728
NMRK1	0.0240356	-0.285385	0.175869	-0.746639	0.189968	TRUE	TRUE	0.755486	0.988202	-0.232716
BTBD7	0.0241787	0.852535	2.10275	-0.397678	0.190081	TRUE	TRUE	3.19364	2.63826	0.555377
IKZF5	0.0240893	-0.743686	0.106247	-1.59362	0.190081	TRUE	TRUE	0.597258	1.16903	-0.57177
NOL9	0.0241737	-0.350651	59.3961	-60.0974	0.190081	TRUE	TRUE	0.65304	1.0179	-0.364865
ST6GALNAC1	0.0241684	-0.973093	-0.0822414	-1.86394	0.190081	TRUE	TRUE	0.912931	1.59643	-0.683495
DDX52	0.0242637	1.00412	2.2582	-0.249947	0.190259	TRUE	TRUE	1.95994	1.92556	0.0343811
KIAA1147	0.0242923	-1.31388	-0.304215	-2.32354	0.190259	TRUE	TRUE	0.96836	1.91928	-0.950917
MICU1	0.024298	-0.491994	0.516515	-1.5005	0.190259	TRUE	TRUE	2.49645	2.86189	-0.365445
BEX3	0.0246941	-0.480948	0.157853	-1.11975	0.192109	TRUE	TRUE	0.57899	1.04908	-0.470092
EMP2	0.0246807	1.62159	2.8831	0.360074	0.192109	TRUE	TRUE	5.70229	5.01082	0.691467
LIMS2	0.0246969	1.59234	2.78985	0.394827	0.192109	TRUE	TRUE	4.74903	3.85221	0.896818
TMEM87B	0.0246091	1.48258	2.59899	0.366182	0.192109	TRUE	TRUE	5.58942	4.45043	1.13899
TRRAP	0.0246397	0.324084	1.51098	-0.862812	0.192109	TRUE	TRUE	2.29152	2.56088	-0.269355
TET3	0.025001	-1.19742	-0.148255	-2.24658	0.194218	TRUE	TRUE	0.565123	1.55596	-0.990838
AKAP8L	0.0252902	-0.68376	0.331432	-1.69895	0.19595	TRUE	TRUE	2.06942	1.87776	0.191664
SDCBP	0.0252757	1.3637	2.62796	0.0994329	0.19595	TRUE	TRUE	7.32865	5.11295	2.2157
FARS2	0.0254542	0.94616	2.21533	-0.323011	0.19646	TRUE	TRUE	3.48583	2.84242	0.64341
FOXO3	0.0254699	1.33558	2.62406	0.0471005	0.19646	TRUE	TRUE	5.17094	4.22608	0.944865
RBL2	0.0254892	-1.06606	0.151817	-2.28393	0.19646	TRUE	TRUE	1.93161	3.0613	-1.12969
TOX2	0.0254124	-0.862416	-0.0568451	-1.66799	0.19646	TRUE	TRUE	0.973742	2.03731	-1.06357
SPATA5	0.0256353	-1.38681	-0.273211	-2.5004	0.197328	TRUE	TRUE	1.4421	2.61218	-1.17008
PSMD2	0.0258455	-0.155476	0.308008	-0.618959	0.198017	TRUE	TRUE	0.787819	1.10183	-0.314016
RPL37A	0.0258136	1.32133	2.58418	0.0584907	0.198017	TRUE	TRUE	3.66095	2.97721	0.683749
RRP15	0.0258185	-0.126067	1.06477	-1.31691	0.198017	TRUE	TRUE	1.02262	1.32376	-0.301144
SOCS3	0.0258879	2.66198	4.67763	0.646322	0.198017	TRUE	TRUE	2.81262	2.49284	0.319785
TMTC4	0.0258925	-0.386455	0.783658	-1.55657	0.198017	TRUE	TRUE	0.756118	1.40094	-0.644826
SLC44A1	0.0260038	1.39168	2.71657	0.0667869	0.198611	TRUE	TRUE	2.0255	1.51671	0.508787
RELA	0.0260381	0.697615	1.35965	0.0355803	0.198616	TRUE	TRUE	2.01036	1.112	0.898361
GNAQ	0.0261352	0.700442	1.34869	0.0521974	0.198843	TRUE	TRUE	9.0113	8.04103	0.970263
PMP22	0.0261038	0.813617	1.8225	-0.19527	0.198843	TRUE	TRUE	1.97818	1.15307	0.825104
SLC7A6OS	0.0262128	0.0695316	0.32503	-0.185967	0.198943	TRUE	TRUE	1.16306	1.19935	-0.0362963
STX17	0.0262157	0.244385	1.26131	-0.772541	0.198943	TRUE	TRUE	1.17264	1.22127	-0.0486328
CDK19	0.026263	1.11441	2.33223	-0.10341	0.199046	TRUE	TRUE	2.61446	1.96299	0.651465
ILK	0.0263312	-1.18988	-0.156181	-2.22358	0.199307	TRUE	TRUE	1.29372	2.85739	-1.56367
ADGRL2	0.0265516	0.847691	1.9288	-0.233415	0.199441	TRUE	TRUE	6.32969	6.09714	0.232555
MIR222HG	0.0264796	0.283614	1.59683	-1.0296	0.199441	TRUE	TRUE	2.0933	2.26234	-0.169047
NUB1	0.0265511	0.471463	1.27648	-0.333556	0.199441	TRUE	TRUE	1.09133	1.30005	-0.208724
PPID	0.026465	1.41755	3.25179	-0.416685	0.199441	TRUE	TRUE	1.8193	0.607988	1.21131
TERF2IP	0.0264895	-1.59271	-0.359868	-2.82556	0.199441	TRUE	TRUE	2.59816	3.64266	-1.0445
UBE2B	0.0265298	1.64661	2.89597	0.397241	0.199441	TRUE	TRUE	4.20386	3.06432	1.13954
THSD1	0.0265966	-1.46002	-0.342144	-2.57789	0.199525	TRUE	TRUE	1.00596	1.96802	-0.962062
EPHA3	0.0266315	1.58963	2.96678	0.212489	0.199533	TRUE	TRUE	3.38104	3.01597	0.365076
CCDC30	0.0267864	0.274923	1.1769	-0.627052	0.200186	TRUE	TRUE	1.32564	1.10186	0.223782
ZNF124	0.0267824	-0.317149	0.116145	-0.750442	0.200186	TRUE	TRUE	0.588118	1.81642	-1.22831
FRMD8	0.0268302	0.795945	1.79274	-0.200854	0.20026	TRUE	TRUE	1.34742	0.913077	0.434341
GNB4	0.0269487	1.40359	2.64628	0.160905	0.200637	TRUE	TRUE	3.3344	3.05648	0.277921
TTC7A	0.0269472	0.94399	2.32194	-0.43396	0.200637	TRUE	TRUE	2.40799	2.07566	0.332332
PRSS23	0.0270621	-1.57357	-0.389521	-2.75761	0.200975	TRUE	TRUE	2.14941	3.94967	-1.80026
SAP30BP	0.0270299	-0.59718	0.0569378	-1.2513	0.200975	TRUE	TRUE	1.07129	1.91076	-0.83947
DCHS1	0.0272493	2.14063	5.09256	-0.811298	0.201411	TRUE	TRUE	0.987771	0.891237	0.0965333
DLC1	0.0272574	1.62443	2.98576	0.2631	0.201411	TRUE	TRUE	5.69964	4.71092	0.98872
IQCJ-SCHIP1	0.0272323	0.88743	1.86753	-0.092669	0.201411	TRUE	TRUE	2.89657	1.1143	1.78227
KLF6	0.0271833	1.75719	3.04271	0.471682	0.201411	TRUE	TRUE	6.64246	4.51137	2.13109
ANKAR	0.0272967	-1.01806	-0.0653058	-1.97081	0.20145	TRUE	TRUE	0.978124	1.76787	-0.78975
ENG	0.0275718	1.71716	3.09115	0.343172	0.202972	TRUE	TRUE	6.01033	5.52909	0.481241
ETF1	0.0275457	-0.0189597	0.249591	-0.287511	0.202972	TRUE	TRUE	1.1378	1.80112	-0.663321
DPP10	0.0276727	-0.871375	-0.0079149	-1.73484	0.203208	TRUE	TRUE	0.643027	1.01552	-0.372496
METRN	0.0276472	-1.24476	-0.0841946	-2.40532	0.203208	TRUE	TRUE	0.500941	1.23677	-0.735828
SRPK1	0.0278254	1.11085	2.37663	-0.154921	0.204076	TRUE	TRUE	2.81604	2.20361	0.612428
PLEKHB2	0.0278615	2.11034	4.41549	-0.194807	0.204087	TRUE	TRUE	2.13063	1.82832	0.302308
AC016831.7	0.0280345	0.90002	1.69533	0.104705	0.204088	TRUE	TRUE	8.62	6.94648	1.67352
BARD1	0.0279526	0.636674	1.46991	-0.196561	0.204088	TRUE	TRUE	1.43407	0.854919	0.579149
CDK10	0.0280084	-0.20194	0.44962	-0.8535	0.204088	TRUE	TRUE	1.05878	0.801287	0.257497
EWSR1	0.0279099	0.690439	1.77596	-0.395083	0.204088	TRUE	TRUE	2.50622	2.07571	0.430516
RILPL2	0.0280265	1.36485	2.52374	0.205956	0.204088	TRUE	TRUE	2.36858	1.41165	0.956929
UBAP1	0.0280862	-0.192437	0.571381	-0.956254	0.204213	TRUE	TRUE	2.4214	2.79089	-0.369484
PTP4A2	0.0281208	1.29887	4.05939	-1.46165	0.204213	TRUE	TRUE	0.862159	0.778813	0.083346
BCL2L1	0.0283552	1.59209	2.84509	0.339092	0.205061	TRUE	TRUE	5.52676	4.61886	0.9079
NDUFAF2	0.0283595	1.26355	2.4956	0.0314902	0.205061	TRUE	TRUE	2.59698	2.10367	0.493308
SPOCK2	0.028357	1.6448	2.92484	0.364754	0.205061	TRUE	TRUE	5.10311	4.7974	0.305706
TECPR2	0.0283765	-0.751555	0.0628156	-1.56593	0.205061	TRUE	TRUE	0.67335	1.64994	-0.976587
EPSTI1	0.0284582	-1.72453	-0.419877	-3.02918	0.2054	TRUE	TRUE	2.6194	5.1434	-2.524
SPG11	0.028621	0.554495	1.83776	-0.728769	0.206323	TRUE	TRUE	2.84026	2.65693	0.183329
SMARCA5	0.028745	-1.17369	-0.0926138	-2.25477	0.206964	TRUE	TRUE	1.60627	2.92161	-1.31534
CNIH1	0.0288531	0.00822162	0.58124	-0.564797	0.207141	TRUE	TRUE	0.905754	1.05631	-0.150553
NGDN	0.0288748	0.176874	0.564428	-0.21068	0.207141	TRUE	TRUE	1.02662	0.598646	0.427979
TBL1X	0.0288565	1.26217	2.30207	0.222276	0.207141	TRUE	TRUE	3.66976	2.46737	1.20239
MON2	0.0290413	-0.767265	0.575144	-2.10967	0.20783	TRUE	TRUE	3.82494	4.85021	-1.02527
USP40	0.0290149	0.154961	0.931306	-0.621385	0.20783	TRUE	TRUE	1.84099	2.03789	-0.196897
EHMT1	0.0291071	-1.35392	-0.187365	-2.52047	0.207995	TRUE	TRUE	3.4636	4.30357	-0.839971
LSS	0.0291398	0.674145	1.74101	-0.39272	0.207995	TRUE	TRUE	2.84974	1.9825	0.867236
MTURN	0.0292052	-1.09369	-0.162966	-2.02442	0.207995	TRUE	TRUE	1.15782	2.25707	-1.09925
SUPT3H	0.0291766	-1.20734	-0.136467	-2.27822	0.207995	TRUE	TRUE	1.90029	3.16121	-1.26092
ITGB1BP1	0.0293655	0.0289323	0.723238	-0.665373	0.208884	TRUE	TRUE	1.32353	1.33191	-0.00838078
HNRNPH1	0.0296261	1.55285	2.78274	0.322963	0.209277	TRUE	TRUE	4.3744	3.44682	0.927584
MAFF	0.0296313	1.16182	2.54701	-0.223378	0.209277	TRUE	TRUE	3.11542	1.69295	1.42247
NOVA2	0.0295728	1.63755	2.85496	0.420142	0.209277	TRUE	TRUE	4.1615	2.08309	2.07841
PPP2R5E	0.0295802	1.74028	3.0545	0.426064	0.209277	TRUE	TRUE	3.81854	3.12764	0.690906
PTBP2	0.0296147	-1.2355	0.0647759	-2.53578	0.209277	TRUE	TRUE	3.42391	4.53268	-1.10876
TYW3	0.0296334	-0.308665	0.140838	-0.758167	0.209277	TRUE	TRUE	0.740476	0.944577	-0.2041
ZBTB21	0.0297635	1.00094	3.0688	-1.06692	0.209945	TRUE	TRUE	0.981334	0.847488	0.133846
AC007319.1	0.0298436	-1.00882	0.1973	-2.21494	0.210259	TRUE	TRUE	0.740598	1.45524	-0.714645
AP001011.1	0.0300051	-1.11336	-0.0209422	-2.20578	0.210642	TRUE	TRUE	0.72477	1.30566	-0.58089
CSNK2A1	0.0299861	1.06681	1.97938	0.15424	0.210642	TRUE	TRUE	2.89219	2.64064	0.251555
SLC7A5	0.0299997	1.6701	3.03528	0.304921	0.210642	TRUE	TRUE	8.73086	7.98758	0.743274
HERC6	0.0301445	-1.02355	-0.133706	-1.91339	0.211369	TRUE	TRUE	0.956307	2.95446	-1.99815
NUP153	0.0302248	0.591409	1.70801	-0.525189	0.211681	TRUE	TRUE	2.28121	2.15677	0.124433
MTR	0.0303456	-1.20379	-0.220856	-2.18672	0.212276	TRUE	TRUE	1.34859	2.656	-1.30741
ZNF512	0.0306349	-1.55673	-0.370867	-2.74258	0.214045	TRUE	TRUE	1.03089	2.00723	-0.976345
CDC5L	0.0306813	-0.745894	0.0873047	-1.57909	0.214116	TRUE	TRUE	1.1051	1.99982	-0.894713
GPR75-ASB3	0.0308656	0.993787	2.58168	-0.594107	0.214641	TRUE	TRUE	1.67632	0.743866	0.93245
TBC1D2B	0.0308573	0.572379	1.26249	-0.117735	0.214641	TRUE	TRUE	1.46734	1.06078	0.406557
TMCC1	0.0308384	-1.74498	-0.465852	-3.0241	0.214641	TRUE	TRUE	2.71869	3.80502	-1.08633
SH3BGRL2	0.0310189	0.568365	1.21993	-0.0831958	0.215454	TRUE	TRUE	2.52048	1.96002	0.560456
ZDHHC21	0.0314448	-0.591208	0.607911	-1.79033	0.218155	TRUE	TRUE	2.17546	2.85067	-0.675214
BRWD3	0.0315728	-0.611414	0.371793	-1.59462	0.21853	TRUE	TRUE	1.83767	2.26467	-0.427005
KCNMA1	0.0315414	-0.496984	0.103592	-1.09756	0.21853	TRUE	TRUE	0.541426	1.31911	-0.777687
INTS9	0.0316976	-0.831078	0.0502825	-1.71244	0.218624	TRUE	TRUE	0.548176	1.1601	-0.611925
MAML3	0.0316825	-0.939233	0.404078	-2.28254	0.218624	TRUE	TRUE	2.51552	3.69629	-1.18077
SYNJ2	0.0316242	-0.732385	0.328592	-1.79336	0.218624	TRUE	TRUE	1.80481	1.9189	-0.114093
CD151	0.0319544	0.522333	1.70783	-0.663168	0.219626	TRUE	TRUE	2.35357	2.35037	0.00320086
CFAP161	0.0319476	0.51434	1.11838	-0.0897042	0.219626	TRUE	TRUE	1.88499	0.939819	0.94517
LGALS3	0.0319132	-1.68006	-0.367873	-2.99224	0.219626	TRUE	TRUE	2.324	3.39661	-1.07261
WDR27	0.0320395	-1.76864	-0.409405	-3.12787	0.219955	TRUE	TRUE	0.822129	1.85236	-1.03023
ARHGEF11	0.0322189	-0.364456	0.802302	-1.53122	0.220581	TRUE	TRUE	1.21772	1.65147	-0.433747
CYCS	0.0322801	-0.477277	0.362088	-1.31664	0.220581	TRUE	TRUE	0.846683	1.2723	-0.425614
TSPYL2	0.0322678	0.904049	1.80864	-0.00054245	0.220581	TRUE	TRUE	1.31505	0.736885	0.578166
UFD1	0.0322768	-1.01273	-0.118497	-1.90696	0.220581	TRUE	TRUE	0.855329	1.93634	-1.08101
MAP1LC3B	0.0323401	1.66	3.14542	0.174584	0.220735	TRUE	TRUE	1.97611	1.92651	0.049595
DOCK7	0.0323842	-1.08469	0.145801	-2.31519	0.220781	TRUE	TRUE	1.97332	3.20522	-1.2319
TOP1	0.0324598	-1.40622	-0.308124	-2.50432	0.221041	TRUE	TRUE	3.42908	5.02022	-1.59115
CD74	0.0327806	-0.576398	0.0930654	-1.24586	0.221438	TRUE	TRUE	0.655851	2.43364	-1.77779
CLASP1	0.0326913	1.65257	2.93664	0.3685	0.221438	TRUE	TRUE	5.35745	4.84357	0.513886
EIF4G2	0.0326997	1.42934	2.76278	0.0959055	0.221438	TRUE	TRUE	3.94945	3.72536	0.224087
MRPL20	0.0327196	-0.47982	0.110581	-1.07022	0.221438	TRUE	TRUE	0.77244	1.68336	-0.910922
UBA6-AS1	0.0327687	0.0193603	1.27911	-1.24039	0.221438	TRUE	TRUE	1.33303	1.28952	0.0435109
UQCRC2	0.032739	-1.59541	-0.368966	-2.82185	0.221438	TRUE	TRUE	0.774906	2.33682	-1.56191
USP8	0.0327493	-0.892878	0.202396	-1.98815	0.221438	TRUE	TRUE	1.32088	2.03768	-0.716794
SRSF9	0.0330196	-1.04697	-0.0058875	-2.08806	0.222797	TRUE	TRUE	0.777353	1.76207	-0.984721
UMAD1	0.0330871	1.64922	3.10323	0.195205	0.222998	TRUE	TRUE	2.8899	2.50239	0.387515
ZC3H3	0.0331651	-0.259576	0.560512	-1.07966	0.223269	TRUE	TRUE	0.953821	0.941775	0.0120455
ZC3H8	0.0332476	-0.0299529	0.36794	-0.427846	0.223569	TRUE	TRUE	0.637793	1.12627	-0.488482
AC002070.1	0.0334635	0.544605	1.38401	-0.294797	0.223571	TRUE	TRUE	2.63785	2.41561	0.222249
COX17	0.033475	-0.72432	0.0941139	-1.54275	0.223571	TRUE	TRUE	0.588468	1.14215	-0.553679
DGKI	0.0334628	0.0603312	0.229143	-0.108481	0.223571	TRUE	TRUE	0.984943	0.813872	0.171071
EPHA2	0.0334493	0.213827	0.55624	-0.128585	0.223571	TRUE	TRUE	1.62322	0.934058	0.689162
LRRFIP2	0.0334557	-0.627298	0.635474	-1.89007	0.223571	TRUE	TRUE	2.85807	3.94061	-1.08254
SLC16A14	0.0334676	0.856211	1.79558	-0.0831614	0.223571	TRUE	TRUE	1.64731	1.43626	0.21105
MT1E	0.033565	1.16598	2.19353	0.138429	0.223722	TRUE	TRUE	4.38653	3.43139	0.95514
RAP1A	0.0336114	0.00812225	1.29351	-1.27727	0.223722	TRUE	TRUE	4.8372	4.46087	0.376333
SLC19A3	0.0335879	1.64074	2.93542	0.346068	0.223722	TRUE	TRUE	4.07209	3.76436	0.307732
PSEN1	0.0337043	-0.00869333	0.920189	-0.937576	0.224088	TRUE	TRUE	2.18763	2.35421	-0.166584
CEMIP2	0.0337729	0.175013	1.24959	-0.899558	0.224215	TRUE	TRUE	6.89318	7.46758	-0.574395
CYSTM1	0.0338	-1.04948	0.138187	-2.23714	0.224215	TRUE	TRUE	3.19315	3.98734	-0.794191
GPX3	0.0338373	2.04886	4.49963	-0.401904	0.224215	TRUE	TRUE	1.57266	0.768195	0.804461
UQCRB	0.0340867	-0.717049	0.14452	-1.57862	0.225615	TRUE	TRUE	0.614036	1.48493	-0.870891
FAM110D	0.0341695	-0.642342	0.159021	-1.4437	0.225909	TRUE	TRUE	1.09367	2.25044	-1.15677
ELOC	0.0344346	2.51885	4.86111	0.176588	0.227289	TRUE	TRUE	1.95007	1.75509	0.194977
SRP54	0.0344553	-1.30295	-0.220831	-2.38507	0.227289	TRUE	TRUE	0.974396	2.04952	-1.07512
CDA	0.0347162	2.02477	3.73168	0.31785	0.227934	TRUE	TRUE	2.58938	1.65065	0.938732
CYTH3	0.0347847	1.00089	2.04813	-0.0463432	0.227934	TRUE	TRUE	2.52919	1.97471	0.55448
KIF5B	0.0347802	-0.826473	0.515481	-2.16843	0.227934	TRUE	TRUE	3.95634	4.7994	-0.84306
LSG1	0.0347434	1.48364	3.37399	-0.4067	0.227934	TRUE	TRUE	1.49878	0.905231	0.593554
PRPF19	0.0347001	-0.410186	0.424495	-1.24487	0.227934	TRUE	TRUE	0.68511	1.15827	-0.473158
ZNRF1	0.0346166	1.3122	2.53803	0.0863642	0.227934	TRUE	TRUE	4.31594	3.33233	0.983612
ARMC10	0.035064	-0.208557	0.169596	-0.586711	0.227973	TRUE	TRUE	0.60475	1.16929	-0.564538
ATP5F1A	0.0352445	-0.739485	0.242052	-1.72102	0.227973	TRUE	TRUE	0.816277	1.68193	-0.865658
BAG4	0.0349817	-1.13018	0.0607751	-2.32113	0.227973	TRUE	TRUE	0.790296	1.41468	-0.624388
FAM20B	0.0349341	-0.494716	0.498319	-1.48775	0.227973	TRUE	TRUE	0.841629	1.32256	-0.48093
FAM228B	0.0353317	-0.80911	0.156289	-1.77451	0.227973	TRUE	TRUE	0.515129	1.4665	-0.951373
IPMK	0.0350952	-0.681319	0.114037	-1.47667	0.227973	TRUE	TRUE	0.919804	1.92168	-1.00188
MYO10	0.0353698	1.50427	2.70638	0.302157	0.227973	TRUE	TRUE	6.46353	5.43634	1.02719
NRDE2	0.0350985	0.330288	0.766819	-0.106242	0.227973	TRUE	TRUE	1.15966	0.768941	0.390715
PECAM1	0.0351016	-6.94326	279.285	-293.172	0.227973	TRUE	TRUE	7.94076	8.68117	-0.740414
REEP5	0.0352298	-1.54013	-0.354675	-2.72558	0.227973	TRUE	TRUE	1.51291	3.10177	-1.58886
SCP2	0.0353393	-1.24663	-0.146825	-2.34643	0.227973	TRUE	TRUE	1.90637	3.59894	-1.69257
SELENOM	0.0353543	-0.768914	0.0307386	-1.56857	0.227973	TRUE	TRUE	1.1588	2.23701	-1.07821
TTYH2	0.0352296	-0.286562	0.225118	-0.798243	0.227973	TRUE	TRUE	0.546162	1.15143	-0.605269
UBP1	0.0349443	-1.22506	-0.220874	-2.22924	0.227973	TRUE	TRUE	1.22696	1.83756	-0.6106
XXYLT1	0.0348701	-0.68813	-0.00447096	-1.37179	0.227973	TRUE	TRUE	1.32088	2.40494	-1.08405
CUL2	0.0355029	-0.671364	0.222282	-1.56501	0.228581	TRUE	TRUE	1.19638	1.81917	-0.622784
DDI2	0.0356669	1.08824	2.1016	0.074882	0.229078	TRUE	TRUE	1.52534	0.877598	0.647744
HERC4	0.0356382	0.590799	1.30841	-0.126817	0.229078	TRUE	TRUE	7.42458	6.08223	1.34234
SMG7	0.0356964	0.669235	1.83252	-0.494051	0.229078	TRUE	TRUE	2.09969	1.93007	0.169616
G3BP1	0.0357668	0.997148	2.29234	-0.29804	0.22928	TRUE	TRUE	4.59362	3.33309	1.26053
CLIP2	0.0359195	0.382417	0.911659	-0.146825	0.23001	TRUE	TRUE	2.45609	1.01758	1.4385
CYB5R4	0.0359647	-0.261487	0.479022	-1.002	0.230049	TRUE	TRUE	0.910126	0.972415	-0.0622896
PUS7	0.0360422	-0.0312095	0.677583	-0.740002	0.230296	TRUE	TRUE	1.37371	1.25938	0.114336
ACOX3	0.0366396	-0.117308	0.444833	-0.679449	0.233355	TRUE	TRUE	0.859676	1.04832	-0.188646
ADIPOR2	0.0366167	0.649541	1.28003	0.0190501	0.233355	TRUE	TRUE	9.22185	8.34586	0.875992
UTP20	0.0365797	-0.960162	-0.0208777	-1.89945	0.233355	TRUE	TRUE	0.562809	1.15851	-0.595697
CASP10	0.0369282	0.596385	1.88437	-0.691599	0.234939	TRUE	TRUE	2.94564	3.01582	-0.0701813
TSHZ1	0.0369918	1.42024	2.79679	0.0436885	0.235091	TRUE	TRUE	4.84892	2.57743	2.27148
NAV2	0.0371289	-1.53883	-0.170203	-2.90746	0.235708	TRUE	TRUE	4.7051	5.45692	-0.751813
HNRNPF	0.0373702	1.17924	2.32045	0.0380317	0.236986	TRUE	TRUE	3.49465	2.62454	0.870115
CCDC88C	0.037431	-0.616065	0.321974	-1.5541	0.237117	TRUE	TRUE	0.998665	1.73889	-0.740222
RGS5	0.0374901	-0.577709	0.117135	-1.27255	0.237236	TRUE	TRUE	0.845807	2.23447	-1.38867
PRR5L	0.0375565	-0.728941	0.253228	-1.71111	0.237402	TRUE	TRUE	1.97878	3.05359	-1.0748
ZNF83	0.0376095	1.34133	2.59781	0.0848574	0.237483	TRUE	TRUE	5.28863	3.61666	1.67197
NSMAF	0.0377675	-0.649717	0.293878	-1.59331	0.237524	TRUE	TRUE	1.2404	1.6525	-0.412106
NUP133	0.0377136	-0.397752	0.266538	-1.06204	0.237524	TRUE	TRUE	0.993123	1.53858	-0.545459
RAPGEF2	0.0377769	0.387122	0.721039	0.053205	0.237524	TRUE	TRUE	9.13409	8.56855	0.565545
RBMS2	0.0377494	1.87398	3.3066	0.441348	0.237524	TRUE	TRUE	7.50496	6.0315	1.47346
CCT4	0.0378789	1.43749	2.62427	0.250705	0.237912	TRUE	TRUE	3.42922	1.91892	1.5103
GABARAPL2	0.0382371	-1.68907	-0.401535	-2.97661	0.238715	TRUE	TRUE	1.52911	3.05348	-1.52438
MARS	0.0381084	-0.439035	0.397798	-1.27587	0.238715	TRUE	TRUE	0.810222	1.00044	-0.190221
PIR	0.0382672	-0.92723	-0.0493645	-1.80509	0.238715	TRUE	TRUE	0.529757	1.41969	-0.889936
PPP1R15A	0.0382898	0.97001	2.1692	-0.22918	0.238715	TRUE	TRUE	2.48118	0.863006	1.61818
SMAD9	0.038273	1.53707	2.85046	0.223676	0.238715	TRUE	TRUE	4.77351	3.74069	1.03282
TBC1D22A	0.0382552	1.71751	3.22584	0.209176	0.238715	TRUE	TRUE	7.32132	6.50052	0.820796
UBE4B	0.0380832	-0.712237	0.584391	-2.00887	0.238715	TRUE	TRUE	2.44555	2.77171	-0.326153
GNG12	0.0383744	0.743016	1.9626	-0.47657	0.238738	TRUE	TRUE	1.72835	1.04832	0.680032
ZFYVE28	0.0383562	1.52193	2.7717	0.27216	0.238738	TRUE	TRUE	4.73192	4.07108	0.660834
ARL2BP	0.0385693	1.02041	1.94102	0.0997922	0.238766	TRUE	TRUE	1.72547	1.06421	0.661253
GLIS3	0.0384543	-1.2391	0.160143	-2.63834	0.238766	TRUE	TRUE	4.51223	5.35635	-0.844122
INTS3	0.0384893	1.63432	3.09662	0.172028	0.238766	TRUE	TRUE	1.99542	1.04825	0.947174
MIER1	0.0386033	0.599603	1.74329	-0.544079	0.238766	TRUE	TRUE	2.72917	2.77315	-0.0439814
TAP1	0.0385144	-0.722293	0.150189	-1.59477	0.238766	TRUE	TRUE	1.34635	2.62644	-1.28009
TBC1D8	0.0386215	0.910434	2.0213	-0.200432	0.238766	TRUE	TRUE	4.12351	3.20746	0.916054
SACM1L	0.0386981	-0.486048	0.121246	-1.09334	0.238989	TRUE	TRUE	1.03622	1.71713	-0.680916
IARS2	0.0387861	-0.669981	0.562532	-1.90249	0.239282	TRUE	TRUE	1.03404	1.78307	-0.749026
ABCB1	0.0388603	1.36218	2.51483	0.209535	0.239336	TRUE	TRUE	10.3656	9.71564	0.649973
HDAC7	0.0389164	0.819786	2.05178	-0.412211	0.239336	TRUE	TRUE	3.21516	3.12485	0.0903076
OSBPL5	0.0388942	1.4912	2.79745	0.184939	0.239336	TRUE	TRUE	1.74107	1.16897	0.572106
CCNY	0.0389645	0.588807	1.19771	-0.0200999	0.239383	TRUE	TRUE	9.3848	8.61247	0.772325
NIPA1	0.0392435	-0.451179	0.368789	-1.27115	0.240846	TRUE	TRUE	1.17406	1.43207	-0.258011
ZNF428	0.0393527	-0.277175	0.142879	-0.697229	0.241265	TRUE	TRUE	0.507876	1.2763	-0.768421
CATSPER2	0.0394469	-0.329683	0.394484	-1.05385	0.241465	TRUE	TRUE	0.871671	1.1201	-0.248431
UFL1	0.039467	-1.16342	-0.147704	-2.17914	0.241465	TRUE	TRUE	0.971116	2.12029	-1.14917
PHACTR1	0.0395694	-0.132692	1.36575	-1.63113	0.24184	TRUE	TRUE	6.13304	6.41821	-0.285177
COL18A1	0.0396631	-1.68224	-0.380242	-2.98424	0.241912	TRUE	TRUE	1.89996	4.37991	-2.47995
LCORL	0.0396517	1.66821	2.97135	0.365064	0.241912	TRUE	TRUE	4.62475	3.65441	0.970339
ACTB	0.039815	-1.31092	0.050607	-2.67245	0.242028	TRUE	TRUE	6.49015	7.91077	-1.42063
GTF2F2	0.0397854	0.703288	1.66154	-0.254967	0.242028	TRUE	TRUE	1.69971	1.29388	0.405827
PPM1H	0.0398121	-0.0569413	1.37021	-1.4841	0.242028	TRUE	TRUE	3.11202	3.47705	-0.365026
SNX25	0.039846	1.36273	2.58463	0.140821	0.242028	TRUE	TRUE	4.06221	2.53119	1.53102
RHOA	0.0399687	0.995337	2.24484	-0.254163	0.242523	TRUE	TRUE	4.82448	4.57828	0.246199
PPP3CB	0.0400908	-0.715609	0.442932	-1.87415	0.243015	TRUE	TRUE	1.91996	2.7442	-0.824235
CSRNP2	0.0402156	-0.00247048	0.467007	-0.471948	0.243022	TRUE	TRUE	0.958607	0.589865	0.368742
NRG3	0.040178	-0.893727	0.199659	-1.98711	0.243022	TRUE	TRUE	0.74444	1.20456	-0.460122
SLC2A1	0.0401471	-0.31859	0.994119	-1.6313	0.243022	TRUE	TRUE	6.63523	7.45007	-0.814836
NRP1	0.0403978	1.87049	3.34727	0.393716	0.243874	TRUE	TRUE	5.41676	4.79542	0.621336
HGSNAT	0.0405762	-0.884245	-0.0431406	-1.72535	0.2447	TRUE	TRUE	1.33966	2.44401	-1.10434
NRIP1	0.0406863	0.742687	1.72388	-0.238501	0.245114	TRUE	TRUE	2.62579	1.68141	0.94438
EIF2AK3	0.0408567	0.0497509	1.10272	-1.00322	0.24514	TRUE	TRUE	1.40189	1.54767	-0.14578
FKBP9	0.0408119	-1.246	-0.231023	-2.26097	0.24514	TRUE	TRUE	1.49455	2.33636	-0.841808
HIBCH	0.0407434	1.15181	2.68483	-0.3812	0.24514	TRUE	TRUE	6.08116	3.50964	2.57152
ZNF24	0.0408346	-0.905734	-0.0213147	-1.79015	0.24514	TRUE	TRUE	1.95064	2.18102	-0.230384
HSDL2	0.0409848	0.658242	1.98024	-0.663759	0.245445	TRUE	TRUE	1.05914	0.789218	0.269924
UHRF1BP1L	0.0409907	-0.226023	0.500838	-0.952883	0.245445	TRUE	TRUE	1.14532	1.54288	-0.397562
GIMAP8	0.0411753	-0.33317	0.712157	-1.3785	0.245555	TRUE	TRUE	1.82331	2.84938	-1.02607
TAL1	0.0411138	0.737677	1.55003	-0.0746782	0.245555	TRUE	TRUE	1.22664	0.525458	0.701186
TMEM184B	0.0410769	1.38581	2.64213	0.129494	0.245555	TRUE	TRUE	4.38744	2.89295	1.49449
TRIP11	0.0411751	-1.30713	-0.199042	-2.41523	0.245555	TRUE	TRUE	2.47961	3.35356	-0.873945
SMG1	0.0414401	0.815301	2.20363	-0.573029	0.246884	TRUE	TRUE	6.21475	5.16073	1.05402
MORF4L1	0.0417537	-1.51473	-0.327383	-2.70208	0.248502	TRUE	TRUE	2.86428	4.63661	-1.77233
AZI2	0.0418067	0.472613	1.19835	-0.253121	0.248567	TRUE	TRUE	1.86839	0.97292	0.895468
ECE1	0.0419291	0.00642455	1.30092	-1.28807	0.248794	TRUE	TRUE	4.12847	4.85814	-0.729678
WNT2B	0.0419002	-0.529307	0.532155	-1.59077	0.248794	TRUE	TRUE	2.45128	2.19843	0.25285
RANBP3	0.0420046	1.0712	2.19317	-0.05078	0.248991	TRUE	TRUE	1.38955	0.895785	0.493767
GLB1	0.0423091	-0.876072	-0.0557857	-1.69636	0.249875	TRUE	TRUE	0.895168	1.69134	-0.79617
GRK3	0.0422585	-1.2638	-0.162249	-2.36535	0.249875	TRUE	TRUE	0.780245	1.6008	-0.820557
LITAF	0.0422799	2.54908	4.51386	0.584301	0.249875	TRUE	TRUE	2.27383	0.585743	1.68809
PKIG	0.0423229	-0.378522	0.273737	-1.03078	0.249875	TRUE	TRUE	1.93609	2.73457	-0.798478
TBCK	0.0423834	1.51818	2.89871	0.137661	0.249982	TRUE	TRUE	4.02309	3.59031	0.432786
ECHDC1	0.0424561	-0.585157	0.257299	-1.42761	0.250034	TRUE	TRUE	0.558586	1.46931	-0.910721
SLF2	0.042477	0.846513	1.91967	-0.226645	0.250034	TRUE	TRUE	2.19664	1.67818	0.518462
MAP4K3	0.0425465	1.35542	2.48078	0.230067	0.250194	TRUE	TRUE	6.74845	5.52419	1.22426
DGKZ	0.0427107	0.144209	1.15654	-0.868125	0.250333	TRUE	TRUE	1.70093	2.04199	-0.341057
FAM120B	0.0427867	-1.17645	-0.0675427	-2.28536	0.250333	TRUE	TRUE	2.78635	3.95751	-1.17117
MRPL14	0.0428246	-0.327705	0.370033	-1.02544	0.250333	TRUE	TRUE	0.910075	1.32773	-0.417655
NDUFB9	0.0426249	-1.03768	-0.0250587	-2.05031	0.250333	TRUE	TRUE	0.849133	1.68971	-0.840578
OPA3	0.0427615	0.715471	1.51725	-0.0863024	0.250333	TRUE	TRUE	2.14467	1.3243	0.820379
PPIC	0.0427007	0.104959	0.93631	-0.726393	0.250333	TRUE	TRUE	0.751414	0.908629	-0.157215
AC090517.4	0.0429849	0.525468	1.5077	-0.456763	0.250774	TRUE	TRUE	1.44451	1.00852	0.435993
STAG1	0.0429816	1.02658	1.93946	0.113705	0.250774	TRUE	TRUE	7.89899	6.52234	1.37665
ECD	0.0431079	-0.870961	-0.0445221	-1.6974	0.250995	TRUE	TRUE	0.515932	1.54327	-1.02733
GPCPD1	0.0430659	-0.739479	0.630452	-2.10941	0.250995	TRUE	TRUE	4.09992	6.11178	-2.01186
HAGH	0.0432067	1.21254	2.66946	-0.244379	0.251075	TRUE	TRUE	1.54718	1.35994	0.187236
POGZ	0.0431815	1.06601	2.30636	-0.174339	0.251075	TRUE	TRUE	3.9049	3.51426	0.390641
SRSF5	0.0433118	-1.10663	0.169422	-2.38268	0.251439	TRUE	TRUE	2.79746	3.62153	-0.824075
PACS2	0.0434074	-0.520975	0.190578	-1.23253	0.251746	TRUE	TRUE	2.07745	2.07152	0.00593388
CMTM8	0.0435867	-2.25162	0.155788	-4.65902	0.251993	TRUE	TRUE	6.45656	6.87155	-0.414986
GNAS	0.0435299	0.335674	1.83599	-1.16464	0.251993	TRUE	TRUE	7.30247	7.72814	-0.425666
HIP1	0.0435889	1.21135	2.42714	-0.00443129	0.251993	TRUE	TRUE	4.40219	3.46888	0.933315
PSMD11	0.0436207	-0.556133	0.437396	-1.54966	0.251993	TRUE	TRUE	1.10386	1.55291	-0.449049
AP2A2	0.0436794	0.835606	1.60407	0.0671383	0.252085	TRUE	TRUE	3.12368	2.5175	0.606181
INPP5B	0.0437447	0.368858	1.30169	-0.563969	0.252216	TRUE	TRUE	1.15716	1.17834	-0.0211765
TCF25	0.0438066	-1.24008	-0.0653642	-2.41479	0.252326	TRUE	TRUE	2.85406	4.02939	-1.17532
AASS	0.0440875	0.653014	1.39521	-0.0891804	0.253697	TRUE	TRUE	1.39327	0.784509	0.608764
ATXN7L3B	0.0445189	-0.946524	-0.061091	-1.83196	0.254582	TRUE	TRUE	0.810595	1.74459	-0.933997
DAAM1	0.0443755	-0.761749	0.157653	-1.68115	0.254582	TRUE	TRUE	1.37264	1.95319	-0.580552
FUNDC2	0.044495	-0.237102	0.377736	-0.85194	0.254582	TRUE	TRUE	0.868778	1.23049	-0.361713
GMEB1	0.0443304	0.265148	0.76964	-0.239343	0.254582	TRUE	TRUE	0.957353	0.667975	0.289378
NECTIN3	0.0443467	1.1107	2.27007	-0.0486692	0.254582	TRUE	TRUE	2.30567	1.32213	0.98354
PIP5K1C	0.0445432	1.22255	2.51204	-0.0669349	0.254582	TRUE	TRUE	4.05959	3.36389	0.6957
SCARB1	0.0444728	1.7059	3.01437	0.397438	0.254582	TRUE	TRUE	7.38533	6.21618	1.16915
WDR43	0.0446104	-1.00614	0.083854	-2.09613	0.254719	TRUE	TRUE	0.711663	1.456	-0.744341
HTT	0.0446623	-0.407053	0.481717	-1.29582	0.254769	TRUE	TRUE	1.62815	2.69178	-1.06363
CEP192	0.0451488	-1.28254	-0.132161	-2.43292	0.257096	TRUE	TRUE	2.07146	3.12245	-1.05099
STPG2	0.0451572	0.700669	1.51595	-0.114616	0.257096	TRUE	TRUE	2.21262	1.48587	0.72675
ARPC2	0.0452046	-0.303615	0.894292	-1.50152	0.257118	TRUE	TRUE	3.26673	3.878	-0.61127
JAK2	0.0452799	-1.60955	-0.354593	-2.86451	0.257298	TRUE	TRUE	3.26911	5.14507	-1.87595
NASP	0.0453671	-0.965719	0.001707	-1.93315	0.257546	TRUE	TRUE	1.91704	2.29079	-0.373758
APLP2	0.0455044	-1.23852	-0.0524379	-2.42459	0.257937	TRUE	TRUE	2.87479	4.61348	-1.73869
AVL9	0.0456192	0.888469	2.23	-0.453059	0.257937	TRUE	TRUE	4.49686	4.43077	0.0660934
ELF1	0.0458628	1.33153	2.46246	0.2006	0.257937	TRUE	TRUE	6.53591	5.58593	0.949979
FAM3C	0.0459093	-0.997204	-0.0631658	-1.93124	0.257937	TRUE	TRUE	1.10676	2.33941	-1.23265
LDAH	0.0459524	-0.688272	0.0799307	-1.45647	0.257937	TRUE	TRUE	0.488854	1.52571	-1.03685
MAP3K4	0.0457453	-0.0633999	1.01244	-1.13924	0.257937	TRUE	TRUE	2.52316	2.63787	-0.114718
PCF11	0.0456851	-1.37448	-0.25722	-2.49173	0.257937	TRUE	TRUE	2.30903	3.14686	-0.837828
PDAP1	0.0459413	-1.36671	-0.20823	-2.5252	0.257937	TRUE	TRUE	0.753778	1.40845	-0.654676
SCARF1	0.0459603	-0.896883	-0.0265927	-1.76717	0.257937	TRUE	TRUE	1.40833	2.58519	-1.17685
SPOP	0.0456635	0.664907	1.75935	-0.429535	0.257937	TRUE	TRUE	2.89948	2.25777	0.641712
UBAC2	0.0459496	-0.703893	0.430087	-1.83787	0.257937	TRUE	TRUE	2.59159	3.25311	-0.661513
UBE2V2	0.0455711	-1.07456	-0.140626	-2.0085	0.257937	TRUE	TRUE	0.957731	1.87656	-0.918831
SFT2D1	0.0460386	0.393467	0.871837	-0.0849023	0.258131	TRUE	TRUE	1.07313	0.82322	0.249907
ALCAM	0.0468735	-0.13703	0.298027	-0.572087	0.258914	TRUE	TRUE	0.932739	1.0548	-0.122058
BACE2	0.046323	0.645378	1.3334	-0.0426475	0.258914	TRUE	TRUE	6.97791	6.23329	0.744624
CDC34	0.0468553	1.28155	2.46616	0.0969373	0.258914	TRUE	TRUE	1.40403	0.828914	0.575114
COPZ1	0.046493	-0.0602188	0.929258	-1.0497	0.258914	TRUE	TRUE	0.805108	0.931238	-0.126129
DENND6A	0.0463642	0.312093	1.3688	-0.744615	0.258914	TRUE	TRUE	1.80918	2.18218	-0.373002
ENDOD1	0.0466629	-0.845104	0.020707	-1.71091	0.258914	TRUE	TRUE	1.12611	2.04622	-0.920115
ENTPD4	0.046763	0.183478	0.811163	-0.444207	0.258914	TRUE	TRUE	1.02322	1.07008	-0.0468562
FBXW5	0.0466362	0.0216793	0.57074	-0.527381	0.258914	TRUE	TRUE	1.02235	1.01694	0.00540886
MTG2	0.0467538	-0.291321	0.451339	-1.03398	0.258914	TRUE	TRUE	0.815934	1.05529	-0.239356
NNT	0.0468799	-0.0738407	0.689725	-0.837407	0.258914	TRUE	TRUE	1.28357	1.60573	-0.322165
OXR1	0.0466025	-1.43853	-0.160942	-2.71611	0.258914	TRUE	TRUE	3.74516	5.10845	-1.36329
PPP6R3	0.0467052	0.774051	1.76967	-0.221572	0.258914	TRUE	TRUE	6.54817	5.74784	0.800333
PTPRB	0.0462979	0.408945	1.40693	-0.58904	0.258914	TRUE	TRUE	7.87007	8.71064	-0.84057
SETX	0.0467272	0.503903	1.81925	-0.811446	0.258914	TRUE	TRUE	4.15423	4.33492	-0.180692
SLC12A6	0.0464909	1.28608	2.39169	0.180465	0.258914	TRUE	TRUE	3.25432	2.49575	0.758575
XPO1	0.0463573	0.799685	2.21213	-0.612761	0.258914	TRUE	TRUE	3.40538	2.31966	1.08572
LINC01515	0.0470896	-0.42554	0.254267	-1.10535	0.259586	TRUE	TRUE	0.46212	1.43062	-0.968502
POLD3	0.0470554	1.11189	2.41831	-0.194535	0.259586	TRUE	TRUE	1.30978	1.10658	0.203205
BAG5	0.0472381	-0.252684	0.148048	-0.653416	0.260162	TRUE	TRUE	0.475841	1.13543	-0.659589
ANKRD26	0.0474592	-1.37886	-0.215175	-2.54254	0.261136	TRUE	TRUE	1.37353	2.54621	-1.17268
GRASP	0.0475612	1.47601	2.65715	0.294861	0.261373	TRUE	TRUE	4.70324	3.40869	1.29455
PPM1F	0.0476964	1.12564	2.16861	0.0826656	0.261373	TRUE	TRUE	2.58991	1.89449	0.695425
RAB4A	0.0476503	-1.3995	-0.244705	-2.55429	0.261373	TRUE	TRUE	0.712166	1.27853	-0.566362
TAMM41	0.0477235	1.35992	2.78931	-0.0694654	0.261373	TRUE	TRUE	1.24059	0.752233	0.488353
TSPAN14	0.0476799	1.34235	2.45248	0.232217	0.261373	TRUE	TRUE	6.14975	5.01663	1.13312
TRMT9B	0.0479515	1.1059	2.24648	-0.0346812	0.262135	TRUE	TRUE	1.58915	0.652751	0.936396
ZDHHC3	0.0479169	-1.03232	0.0019469	-2.06658	0.262135	TRUE	TRUE	1.07039	2.20506	-1.13467
DYNLL2	0.048006	0.864526	2.24733	-0.518274	0.26219	TRUE	TRUE	1.34488	1.27112	0.0737599
CNN3	0.0481785	-1.05128	0.075132	-2.17769	0.262593	TRUE	TRUE	2.41565	2.97947	-0.56382
HOMER2	0.0482162	0.271238	1.09649	-0.554019	0.262593	TRUE	TRUE	0.935199	0.85749	0.0777085
IER2	0.0482576	1.13407	2.18234	0.0858056	0.262593	TRUE	TRUE	3.35499	2.08688	1.26812
TFEB	0.048126	0.08342	0.589932	-0.423092	0.262593	TRUE	TRUE	1.3529	1.24394	0.108962
AKR1C1	0.0483384	3.51637	7.35684	-0.324101	0.26279	TRUE	TRUE	0.978686	0.685072	0.293614
ERI3	0.0484792	0.0325167	0.656865	-0.591832	0.263313	TRUE	TRUE	1.03515	1.24932	-0.214172
GPX4	0.0485773	-0.955682	-0.0171108	-1.89425	0.263432	TRUE	TRUE	1.30952	2.01908	-0.709561
RPS19BP1	0.0485903	-0.359041	0.273896	-0.991978	0.263432	TRUE	TRUE	0.76795	1.44052	-0.672568
EML3	0.0487421	0.954059	2.02337	-0.115254	0.263581	TRUE	TRUE	1.27576	0.665747	0.61001
SF3B5	0.0487517	-1.31393	-0.169389	-2.45848	0.263581	TRUE	TRUE	0.839937	1.71461	-0.874668
SRSF3	0.0486928	0.37693	1.45093	-0.697074	0.263581	TRUE	TRUE	2.74851	2.66633	0.0821821
APLF	0.0488767	-0.657584	0.103379	-1.41855	0.263773	TRUE	TRUE	0.566971	1.2321	-0.665125
DPH6	0.0488679	-0.765305	0.0035687	-1.53418	0.263773	TRUE	TRUE	1.12582	2.29337	-1.16755
PRKN	0.0490991	-1.53719	-0.222978	-2.85139	0.264732	TRUE	TRUE	2.8675	4.10813	-1.24064
MAEA	0.0491798	-0.528151	0.115769	-1.17207	0.264925	TRUE	TRUE	0.816144	1.19341	-0.377264
STARD9	0.0492296	0.90638	1.91804	-0.105282	0.264951	TRUE	TRUE	1.99398	1.50904	0.484939
MPC1	0.049361	-0.578302	0.0500394	-1.20664	0.265416	TRUE	TRUE	1.19783	1.72613	-0.528296
MFSD11	0.0495628	0.302872	1.38482	-0.77908	0.266259	TRUE	TRUE	1.80781	1.65919	0.14862
IFITM3	0.0496197	1.30734	2.47393	0.140763	0.266322	TRUE	TRUE	5.96727	5.55905	0.408222
CCDC59	0.0497405	0.490955	1.09057	-0.108663	0.266728	TRUE	TRUE	0.98837	0.676536	0.311834
AC006059.1	0.0502607	-0.421417	0.107971	-0.950805	0.26674	TRUE	TRUE	0.847829	1.56397	-0.716144
ATP6V0A1	0.0498908	-0.260944	0.651304	-1.17319	0.26674	TRUE	TRUE	1.5652	1.87103	-0.305825
C19orf66	0.0503681	0.0844311	0.906452	-0.73759	0.26674	TRUE	TRUE	1.48242	1.69013	-0.207709
CAPRIN1	0.0502981	-0.330178	0.774734	-1.43509	0.26674	TRUE	TRUE	1.68079	2.12946	-0.448672
DPYD	0.0499852	-1.62667	-0.301697	-2.95164	0.26674	TRUE	TRUE	4.93917	5.90071	-0.961547
FOXQ1	0.050028	0.947034	2.02731	-0.133244	0.26674	TRUE	TRUE	1.49926	0.868371	0.630893
FXYD5	0.0503034	1.63912	3.12015	0.158088	0.26674	TRUE	TRUE	2.24491	1.79335	0.451561
KIN	0.0498163	-0.209734	0.152454	-0.571923	0.26674	TRUE	TRUE	0.769728	1.27059	-0.500859
MT2A	0.0499964	1.12698	2.4699	-0.215948	0.26674	TRUE	TRUE	8.37601	7.45584	0.920174
NSD2	0.0503752	1.15885	2.31308	0.00461889	0.26674	TRUE	TRUE	2.73996	1.6541	1.08586
NUP58	0.050203	-0.812284	0.00678032	-1.63135	0.26674	TRUE	TRUE	1.06817	2.27354	-1.20537
ORC4	0.050008	-0.0423094	1.01243	-1.09705	0.26674	TRUE	TRUE	1.40516	1.5049	-0.0997445
PDZD8	0.0501977	0.820156	1.88594	-0.245631	0.26674	TRUE	TRUE	2.70283	2.34682	0.356016
TRIP12	0.0500767	-1.66923	-0.204374	-3.13408	0.26674	TRUE	TRUE	4.63466	5.90124	-1.26658
FEZ2	0.0506414	-1.56112	-0.245982	-2.87626	0.26791	TRUE	TRUE	3.57737	4.82348	-1.24611
GRK2	0.050953	0.623448	1.47213	-0.22524	0.269317	TRUE	TRUE	1.74563	1.03447	0.711161
XPO6	0.0510123	-0.208489	0.503696	-0.920675	0.269389	TRUE	TRUE	1.80204	1.98529	-0.183244
TRAM1	0.0510816	1.56832	2.87137	0.265269	0.269514	TRUE	TRUE	2.93683	2.11272	0.824109
PSMC5	0.0511694	-0.392803	0.129017	-0.914623	0.269736	TRUE	TRUE	0.725775	0.94141	-0.215635
CEBPG	0.0512868	0.1993	1.27142	-0.872824	0.269958	TRUE	TRUE	1.18918	1.48935	-0.300171
FAM126A	0.051303	0.963329	1.96303	-0.0363771	0.269958	TRUE	TRUE	2.61955	2.07694	0.54261
RAI14	0.0513907	0.360617	1.61846	-0.897223	0.270179	TRUE	TRUE	3.12591	3.20319	-0.0772759
ABI2	0.0514586	-1.02877	0.178446	-2.23598	0.270295	TRUE	TRUE	2.46586	3.3041	-0.838241
MAP2K2	0.0515109	1.20184	2.30869	0.0949995	0.270329	TRUE	TRUE	1.51521	1.49255	0.0226646
RPL27	0.0516229	2.04891	4.22475	-0.126919	0.270676	TRUE	TRUE	1.531	1.23985	0.291147
AHCYL1	0.0516959	-0.610889	0.253572	-1.47535	0.270819	TRUE	TRUE	1.52736	2.315	-0.787644
RECQL	0.051762	-0.712447	0.12729	-1.55219	0.270924	TRUE	TRUE	0.92971	1.60154	-0.671834
CYB5R3	0.052038	1.11699	2.22343	0.0105397	0.272046	TRUE	TRUE	3.63733	2.84234	0.794992
KANSL1L	0.0520717	1.07733	2.3814	-0.226737	0.272046	TRUE	TRUE	5.13918	3.28116	1.85802
MT-CO2	0.0521306	0.338769	1.07912	-0.401585	0.272046	TRUE	TRUE	7.61869	6.88597	0.732718
NAPEPLD	0.0522014	-0.790947	0.184236	-1.76613	0.272046	TRUE	TRUE	0.528286	1.2552	-0.726918
RPL29	0.0522067	-1.49998	-0.133056	-2.8669	0.272046	TRUE	TRUE	2.47579	4.37911	-1.90331
EIF5	0.0522743	-0.281885	0.601761	-1.16553	0.272158	TRUE	TRUE	2.91825	2.8824	0.0358489
CD9	0.0523818	-1.09222	-0.0568899	-2.12756	0.272478	TRUE	TRUE	1.63511	2.34758	-0.712477
HNRNPAB	0.0525982	0.965462	2.43785	-0.506925	0.27294	TRUE	TRUE	1.09894	1.03817	0.060774
RPL14	0.0526095	-1.54234	-0.203118	-2.88156	0.27294	TRUE	TRUE	2.33958	4.08461	-1.74503
ZNF708	0.0525647	-0.936562	0.0897769	-1.9629	0.27294	TRUE	TRUE	0.932713	1.66397	-0.731253
SHC2	0.0526884	1.44262	2.59929	0.285952	0.27311	TRUE	TRUE	5.19059	3.54025	1.65034
PDLIM4	0.0529458	-0.726676	0.294357	-1.74771	0.274204	TRUE	TRUE	0.691142	1.41865	-0.727512
KDM5B	0.0532514	-1.41365	-0.121959	-2.70534	0.275545	TRUE	TRUE	1.23593	1.90936	-0.67343
SRP9	0.0533883	-1.20466	-0.167738	-2.24158	0.276011	TRUE	TRUE	1.39117	2.78741	-1.39624
PDK4	0.0534737	-2.56838	-0.641523	-4.49524	0.276211	TRUE	TRUE	0.891522	2.56509	-1.67356
GCC2	0.0537131	-0.921095	-0.0588284	-1.78336	0.276721	TRUE	TRUE	2.2715	3.09929	-0.827786
MKNK1	0.0536685	-0.118633	0.598741	-0.836007	0.276721	TRUE	TRUE	1.01658	1.27938	-0.262799
TMEM106B	0.0537079	-0.493043	0.150681	-1.13677	0.276721	TRUE	TRUE	1.1679	1.77207	-0.604171
BBS9	0.0540534	-0.680311	0.574079	-1.9347	0.278231	TRUE	TRUE	5.68919	6.8126	-1.12341
TUT4	0.0541906	-1.20502	0.0077031	-2.41774	0.278695	TRUE	TRUE	3.36263	4.59991	-1.23728
BCL3	0.0543627	5.17842	210.561	-200.204	0.278851	TRUE	TRUE	1.24317	1.01781	0.225365
OSMR-AS1	0.0543225	1.49917	2.87964	0.118695	0.278851	TRUE	TRUE	1.97718	1.14178	0.835404
ZC3H15	0.0542973	-0.608829	0.290838	-1.5085	0.278851	TRUE	TRUE	1.35819	1.84306	-0.484877
FAM168B	0.054573	-1.08173	0.0294104	-2.19287	0.279687	TRUE	TRUE	1.52281	2.28804	-0.765227
ARHGAP31	0.0547735	0.603886	1.86031	-0.65254	0.279915	TRUE	TRUE	6.7764	6.33302	0.44338
DUSP22	0.0548072	1.12671	2.30471	-0.0512889	0.279915	TRUE	TRUE	2.52333	1.94602	0.577315
GATAD1	0.0548065	-0.868873	-0.0250835	-1.71266	0.279915	TRUE	TRUE	0.76516	1.64209	-0.876933
ZDHHC6	0.0547904	-0.867664	0.0974363	-1.83276	0.279915	TRUE	TRUE	0.762491	1.60785	-0.84536
GTF3C2	0.0549183	-0.493288	0.180052	-1.16663	0.279998	TRUE	TRUE	0.63381	1.04933	-0.415515
STEAP1B	0.054887	1.32987	2.78621	-0.126464	0.279998	TRUE	TRUE	3.09242	2.92913	0.163283
COX4I1	0.0551059	-1.35296	-0.284671	-2.42126	0.280712	TRUE	TRUE	1.92817	3.53742	-1.60926
NCOA2	0.0552223	1.48028	2.75352	0.207046	0.281062	TRUE	TRUE	5.01479	4.06612	0.948672
CHCHD3	0.0554303	-0.309738	0.975124	-1.5946	0.281635	TRUE	TRUE	4.65794	4.83084	-0.1729
SLC9A3R2	0.0554094	1.44296	2.55822	0.327698	0.281635	TRUE	TRUE	5.81411	4.65033	1.16378
DLG1	0.0555608	1.45103	2.80427	0.0978015	0.281787	TRUE	TRUE	5.90159	5.04195	0.859641
IP6K1	0.0556033	1.32169	2.53276	0.110621	0.281787	TRUE	TRUE	2.30903	1.46064	0.848383
NFIA	0.0555405	0.752126	1.53583	-0.031575	0.281787	TRUE	TRUE	6.98922	6.23745	0.75177
AP2S1	0.055741	-0.605304	0.168441	-1.37905	0.282001	TRUE	TRUE	0.562359	1.80636	-1.244
HNRNPUL1	0.0557398	1.19016	2.25269	0.127638	0.282001	TRUE	TRUE	1.98453	1.35271	0.631826
CDC42	0.0557947	-1.25872	-0.0961969	-2.42124	0.282031	TRUE	TRUE	3.32753	4.34631	-1.01878
ASPH	0.0558477	0.502839	1.60976	-0.604086	0.282057	TRUE	TRUE	2.88601	3.10117	-0.215158
SPAST	0.0560519	-1.09141	-0.0857756	-2.09704	0.282846	TRUE	TRUE	0.999104	1.99747	-0.998364
SGPP2	0.0561933	1.61097	2.91336	0.308589	0.283318	TRUE	TRUE	6.74669	5.5281	1.21859
RBMS3-AS3	0.0562603	0.885278	2.27271	-0.502153	0.283414	TRUE	TRUE	2.7725	2.86187	-0.089364
TMX4	0.0563737	-0.446984	0.222675	-1.11664	0.283743	TRUE	TRUE	0.570055	1.34736	-0.777308
GIPC2	0.0565504	1.47793	3.39572	-0.439854	0.283906	TRUE	TRUE	2.05836	0.643085	1.41528
LY96	0.056522	1.47176	2.87568	0.0678467	0.283906	TRUE	TRUE	1.71848	1.4354	0.283073
TBCA	0.0564768	-0.698827	0.530088	-1.92774	0.283906	TRUE	TRUE	2.32163	3.1254	-0.803766
FZD4	0.0568153	1.1574	2.18326	0.131544	0.284994	TRUE	TRUE	2.62477	1.90591	0.718857
MXD4	0.0569417	1.3864	2.59285	0.179947	0.285385	TRUE	TRUE	3.40327	2.34887	1.05441
YIPF6	0.0570091	-0.998125	-0.0835693	-1.91268	0.285481	TRUE	TRUE	0.815382	1.34551	-0.53013
ACOT9	0.0573188	-1.28058	-0.180578	-2.38057	0.286788	TRUE	TRUE	1.13399	1.84419	-0.710192
CCDC69	0.0576294	0.0674934	0.908243	-0.773257	0.288098	TRUE	TRUE	1.5034	1.44367	0.0597326
RAB7A	0.0576997	-0.472928	0.625429	-1.57128	0.288206	TRUE	TRUE	3.63119	4.39359	-0.7624
PIK3CA	0.0578858	1.23082	2.56562	-0.103976	0.288891	TRUE	TRUE	3.28118	2.99714	0.284038
TERF1	0.0579931	-1.12189	-0.0743504	-2.16943	0.289182	TRUE	TRUE	0.803099	2.12333	-1.32023
SMARCC2	0.0580526	0.268478	0.919049	-0.382094	0.289234	TRUE	TRUE	1.92363	1.854	0.0696287
RPS9	0.0581155	-1.15419	0.187792	-2.49618	0.289303	TRUE	TRUE	2.93635	4.43833	-1.50198
SPP1	0.0583836	-0.346174	0.577688	-1.27004	0.290393	TRUE	TRUE	0.782	1.50123	-0.719234
AC018816.1	0.0584929	1.22999	2.39441	0.0655669	0.290447	TRUE	TRUE	4.21572	2.74152	1.4742
APOL3	0.0584692	-1.07649	-0.114918	-2.03805	0.290447	TRUE	TRUE	1.27069	2.4098	-1.13911
CLEC16A	0.0589077	0.277497	1.5393	-0.984307	0.291099	TRUE	TRUE	3.39777	3.55645	-0.158681
NBEAL1	0.05869	-1.56822	-0.258136	-2.87831	0.291099	TRUE	TRUE	3.10177	4.43044	-1.32866
PIGG	0.0589616	-0.741003	0.0652557	-1.54726	0.291099	TRUE	TRUE	0.574626	1.31798	-0.743359
SAMD12-AS1	0.0589692	0.973564	1.99656	-0.0494336	0.291099	TRUE	TRUE	1.56866	0.927048	0.641617
SORT1	0.0587452	0.957974	1.92324	-0.00729445	0.291099	TRUE	TRUE	7.48264	6.75881	0.723827
TMEM243	0.0589508	-0.732321	0.205461	-1.6701	0.291099	TRUE	TRUE	1.82626	2.39624	-0.569974
ZFAND5	0.0588034	-1.23801	-0.147384	-2.32863	0.291099	TRUE	TRUE	2.02729	3.09629	-1.069
TANC1	0.0590371	0.616773	1.53552	-0.301974	0.29119	TRUE	TRUE	8.13335	7.00568	1.12767
YWHAQ	0.0591764	-1.40469	-0.214278	-2.5951	0.291634	TRUE	TRUE	1.98095	2.76	-0.779055
ARFIP1	0.0594587	-0.357358	0.856171	-1.57089	0.292781	TRUE	TRUE	3.56189	3.82451	-0.262617
OGFRL1	0.0595556	-0.305881	0.261742	-0.873504	0.293013	TRUE	TRUE	0.589218	1.60114	-1.01192
HIVEP1	0.0598458	-0.359614	0.908206	-1.62743	0.293951	TRUE	TRUE	3.98945	4.79433	-0.804882
IVNS1ABP	0.0598079	1.25664	2.39763	0.115657	0.293951	TRUE	TRUE	2.51332	1.57799	0.93533
CCDC82	0.0601022	-0.542904	0.300762	-1.38657	0.294476	TRUE	TRUE	1.56669	2.2796	-0.712909
ST3GAL1	0.0600595	1.48357	2.73701	0.230126	0.294476	TRUE	TRUE	4.39601	2.9772	1.41881
ZRANB1	0.0600286	-0.478403	0.281626	-1.23843	0.294476	TRUE	TRUE	1.50985	2.18816	-0.678304
TCEA1	0.0602636	0.208384	0.732745	-0.315977	0.295022	TRUE	TRUE	1.70707	1.15688	0.550186
TMTC2	0.0603307	1.50539	2.80333	0.207442	0.295106	TRUE	TRUE	4.52184	3	1.52184
RTL8C	0.0604888	2.17654	4.58113	-0.228051	0.295146	TRUE	TRUE	1.18758	0.641676	0.545903
SH2D3C	0.0604796	1.20449	2.42877	-0.0197859	0.295146	TRUE	TRUE	3.91021	3.0549	0.855315
TBC1D23	0.06047	-0.595603	0.374834	-1.56604	0.295146	TRUE	TRUE	1.88743	2.35681	-0.469382
CLINT1	0.0606837	-0.118315	1.05876	-1.29539	0.295246	TRUE	TRUE	2.12992	2.29778	-0.167864
ELK3	0.0608095	-0.0940469	0.704077	-0.892171	0.295246	TRUE	TRUE	2.22915	3.07516	-0.846011
GRB14	0.0607263	0.432622	1.34019	-0.474946	0.295246	TRUE	TRUE	1.5425	0.619609	0.922889
PIK3R1	0.0607101	-1.38257	-0.202176	-2.56297	0.295246	TRUE	TRUE	1.75362	2.9591	-1.20548
SLC10A7	0.060806	-0.419416	0.459094	-1.29793	0.295246	TRUE	TRUE	1.62342	2.13631	-0.512891
ST6GAL1	0.0606159	0.561669	1.10973	0.0136053	0.295246	TRUE	TRUE	8.08414	7.04373	1.04042
IL4R	0.0609129	-2.15691	0.530446	-4.84426	0.295277	TRUE	TRUE	5.64878	6.30884	-0.660058
SMURF2	0.0609159	1.51208	2.80147	0.222698	0.295277	TRUE	TRUE	5.41235	4.22803	1.18432
BCAR3	0.0612718	-0.762868	0.550256	-2.07599	0.295522	TRUE	TRUE	2.76695	3.83149	-1.06454
CYBA	0.0612369	-1.09748	0.0429702	-2.23793	0.295522	TRUE	TRUE	1.21963	2.16887	-0.949236
INVS	0.0612669	1.64955	3.07945	0.219638	0.295522	TRUE	TRUE	2.90666	2.01555	0.89111
KIAA1328	0.0612644	-0.824663	0.0135946	-1.66292	0.295522	TRUE	TRUE	1.76113	2.76581	-1.00468
NT5C2	0.0610823	1.34436	2.57434	0.114382	0.295522	TRUE	TRUE	4.71951	3.73081	0.988703
OAS3	0.0612291	-0.665237	0.149991	-1.48046	0.295522	TRUE	TRUE	0.403801	1.87693	-1.47313
TBC1D1	0.0613168	1.573	2.87842	0.267577	0.295522	TRUE	TRUE	4.71384	3.95004	0.763802
MIER2	0.061613	0.722512	1.53397	-0.0889435	0.296707	TRUE	TRUE	1.37853	0.795463	0.583062
ANKRA2	0.0617553	1.25381	2.56644	-0.0588155	0.29715	TRUE	TRUE	1.32341	0.759752	0.563654
MAPK8IP3	0.0620131	0.990409	2.11572	-0.134899	0.298148	TRUE	TRUE	2.73705	1.81805	0.918997
FAM96B	0.0624016	0.123312	0.631347	-0.384723	0.298608	TRUE	TRUE	0.946129	1.05559	-0.109466
IL17RA	0.0624214	1.20702	2.34313	0.0709184	0.298608	TRUE	TRUE	2.71228	1.91122	0.801065
IMPAD1	0.0624629	-1.19083	-0.171646	-2.21001	0.298608	TRUE	TRUE	1.05443	1.96243	-0.907995
KANSL1	0.0622938	-0.0389413	0.568633	-0.646515	0.298608	TRUE	TRUE	6.34163	6.595	-0.253372
RPS20	0.0622204	1.44983	2.73887	0.160788	0.298608	TRUE	TRUE	2.48217	2.21073	0.271441
RPS28	0.0623168	1.76931	3.42894	0.109673	0.298608	TRUE	TRUE	1.85173	1.29918	0.552547
SRSF6	0.0622359	0.932728	1.87584	-0.0103873	0.298608	TRUE	TRUE	1.80631	1.25715	0.549159
IDS	0.0626362	-0.265292	0.223667	-0.754252	0.298952	TRUE	TRUE	0.6309	1.69531	-1.06441
MED1	0.0626088	-0.0454034	0.285712	-0.376519	0.298952	TRUE	TRUE	1.00933	1.26596	-0.256625
ELP4	0.0627864	0.867207	2.21497	-0.480552	0.299315	TRUE	TRUE	2.95968	2.97755	-0.017868
EPN1	0.06282	0.948655	1.89654	0.000771916	0.299315	TRUE	TRUE	1.73887	0.94036	0.798509
GCN1	0.0628643	0.500821	1.21486	-0.213218	0.299315	TRUE	TRUE	1.08813	0.623495	0.464631
ACSL5	0.0632474	-1.47304	-0.0860032	-2.86007	0.299788	TRUE	TRUE	3.99569	5.61175	-1.61606
ECHDC2	0.0631309	1.4516	2.77518	0.128015	0.299788	TRUE	TRUE	3.21114	2.21466	0.996478
EXOC4	0.0631735	-0.590121	0.706484	-1.88673	0.299788	TRUE	TRUE	6.57065	6.95014	-0.379496
FOXN3	0.0632683	1.45555	2.75862	0.152467	0.299788	TRUE	TRUE	7.81635	6.78156	1.03478
IPO11	0.0630568	0.0211479	0.955946	-0.91365	0.299788	TRUE	TRUE	1.98839	1.83494	0.153454
PSMF1	0.0630656	-0.0867689	1.03207	-1.20561	0.299788	TRUE	TRUE	1.92481	2.46609	-0.541276
CARNMT1	0.0634939	-0.21347	0.273451	-0.70039	0.300558	TRUE	TRUE	0.746832	1.05792	-0.311092
KTN1	0.0637716	1.38943	2.5791	0.199762	0.300558	TRUE	TRUE	7.22408	5.57548	1.6486
LAMA3	0.0636004	0.518871	1.96806	-0.930316	0.300558	TRUE	TRUE	3.40398	2.8976	0.506379
NUCB2	0.063787	0.739294	1.64935	-0.170765	0.300558	TRUE	TRUE	1.56393	1.28592	0.278018
PLEKHM1	0.0636914	0.111629	0.353951	-0.130692	0.300558	TRUE	TRUE	1.30297	0.836842	0.466128
TYW1	0.0636199	0.14979	1.13762	-0.838043	0.300558	TRUE	TRUE	1.93897	2.22128	-0.282314
UPF1	0.0637193	0.90761	1.89383	-0.0786101	0.300558	TRUE	TRUE	1.83286	0.894635	0.938225
SULT1C4	0.0638955	-0.527763	0.398966	-1.45449	0.300829	TRUE	TRUE	0.984762	1.34621	-0.36145
CCDC88A	0.0642789	1.42857	2.64808	0.209063	0.30106	TRUE	TRUE	3.80713	2.62725	1.17988
HYAL1	0.0642387	1.11213	2.37164	-0.147371	0.30106	TRUE	TRUE	1.41992	0.674367	0.745552
MAN1A2	0.0640166	1.03888	2.36662	-0.288865	0.30106	TRUE	TRUE	4.90392	4.59216	0.311761
NKTR	0.0641107	-0.810844	0.29453	-1.91622	0.30106	TRUE	TRUE	6.82183	7.84866	-1.02684
PEX26	0.064174	-0.0264466	0.762457	-0.81535	0.30106	TRUE	TRUE	0.712941	0.930594	-0.217653
UBALD2	0.0641225	0.163521	1.04544	-0.7184	0.30106	TRUE	TRUE	1.55702	1.57674	-0.01972
YPEL3	0.0643015	-0.680654	0.32322	-1.68453	0.30106	TRUE	TRUE	1.45231	1.55253	-0.100217
EXOC5	0.0645814	1.53935	2.86693	0.211772	0.30213	TRUE	TRUE	3.08068	2.57049	0.510191
SWT1	0.0647222	-0.586165	0.0721061	-1.24444	0.302549	TRUE	TRUE	0.813926	1.37125	-0.557328
SUFU	0.0648429	0.770592	1.67332	-0.132133	0.302634	TRUE	TRUE	1.4579	1.0009	0.456993
TCF7L2	0.0648425	1.07531	2.30628	-0.155666	0.302634	TRUE	TRUE	5.37811	4.88486	0.49325
ZNF264	0.0652914	0.366475	0.986429	-0.253479	0.304487	TRUE	TRUE	1.08284	1.06518	0.017662
ATAD2B	0.0655083	-0.644274	0.596989	-1.88554	0.304826	TRUE	TRUE	3.92976	4.37825	-0.448484
BCL10	0.065515	0.444133	1.36499	-0.47672	0.304826	TRUE	TRUE	1.22392	0.775302	0.448615
PRMT3	0.0655396	-0.108191	1.26011	-1.47649	0.304826	TRUE	TRUE	0.78073	1.26584	-0.485107
TBCD	0.0656223	1.43075	2.63694	0.224549	0.304826	TRUE	TRUE	4.49769	3.39909	1.09861
TNFSF10	0.065613	-0.78745	0.0484334	-1.62333	0.304826	TRUE	TRUE	0.982706	2.81126	-1.82856
LRRK2	0.0657926	0.713991	1.71369	-0.285706	0.305377	TRUE	TRUE	1.9427	2.03244	-0.0897374
SLC11A2	0.0659222	-1.25616	-0.156949	-2.35538	0.305738	TRUE	TRUE	0.721813	1.302	-0.580191
NOL7	0.0660653	0.0291669	0.642876	-0.584542	0.306161	TRUE	TRUE	0.909453	1.16346	-0.254006
TNS2	0.066211	1.33846	2.51208	0.164843	0.306596	TRUE	TRUE	3.42349	2.32355	1.09994
SETD3	0.0663279	-1.14143	-0.0235539	-2.25931	0.306897	TRUE	TRUE	1.7723	2.56643	-0.794132
CYBC1	0.0663921	0.164433	0.718991	-0.390125	0.306953	TRUE	TRUE	1.03524	1.15616	-0.120924
PARVB	0.0665199	-0.438957	1.95553	-2.83345	0.307303	TRUE	TRUE	7.22791	5.81377	1.41415
SPTAN1	0.0666531	1.41717	2.75453	0.0798127	0.307678	TRUE	TRUE	6.20941	4.37695	1.83246
RHBDF2	0.0667425	0.872512	1.90206	-0.157035	0.30785	TRUE	TRUE	1.08272	0.958893	0.123823
ANKMY1	0.0669537	-0.483748	0.141135	-1.10863	0.308342	TRUE	TRUE	0.58495	1.26645	-0.681503
CCNH	0.0669364	1.25456	2.59449	-0.0853703	0.308342	TRUE	TRUE	6.42946	4.95661	1.47285
GOLGA1	0.0670256	0.661946	1.45924	-0.135347	0.308433	TRUE	TRUE	1.08115	0.785673	0.29548
FCHO2	0.0672457	1.30492	2.48436	0.125481	0.308724	TRUE	TRUE	6.12512	4.8662	1.25892
RPL36AL	0.0672414	-1.14723	-0.111306	-2.18316	0.308724	TRUE	TRUE	1.06098	2.355	-1.29401
ZNF81	0.0671701	-0.772896	0.206341	-1.75213	0.308724	TRUE	TRUE	0.782047	1.41226	-0.630208
KAT6A	0.0675076	1.10109	2.20094	0.00124587	0.309685	TRUE	TRUE	7.51961	6.04895	1.47066
SOCS2	0.0676035	0.13609	1.40631	-1.13413	0.309884	TRUE	TRUE	1.02267	1.23762	-0.214949
BMS1	0.0682199	0.0362534	1.05019	-0.977686	0.31054	TRUE	TRUE	1.68328	1.666	0.01728
CDKAL1	0.0681706	0.668067	1.62598	-0.289845	0.31054	TRUE	TRUE	6.40824	5.93688	0.471361
HILPDA	0.0679837	-1.86341	-0.252732	-3.47409	0.31054	TRUE	TRUE	0.436946	1.4446	-1.00766
LRRC37A3	0.0679378	-1.16713	0.140125	-2.47438	0.31054	TRUE	TRUE	1.9778	2.8098	-0.831994
MRPS21	0.0682004	-0.333157	0.147683	-0.813998	0.31054	TRUE	TRUE	0.732942	1.25814	-0.525198
NOD1	0.0680719	0.44101	1.58358	-0.701559	0.31054	TRUE	TRUE	2.91074	2.38085	0.529893
PLEKHA5	0.068214	0.938465	1.99347	-0.116544	0.31054	TRUE	TRUE	2.73364	2.196	0.537637
SPC25	0.0681224	-0.664728	0.0780873	-1.40754	0.31054	TRUE	TRUE	0.498925	1.53817	-1.03925
YWHAG	0.0679267	2.10185	4.42598	-0.222274	0.31054	TRUE	TRUE	3.25119	1.76332	1.48787
DAP3	0.0682873	-0.228108	0.634332	-1.09055	0.310607	TRUE	TRUE	1.57233	1.57144	0.000891197
RANBP9	0.0684513	-0.978388	0.246572	-2.20335	0.311113	TRUE	TRUE	2.53599	3.27548	-0.739488
POLDIP3	0.0687031	-0.207008	0.478039	-0.892056	0.312018	TRUE	TRUE	0.863788	1.07576	-0.211968
MSANTD2	0.0687693	-1.03521	0.000500485	-2.07093	0.312079	TRUE	TRUE	1.36135	2.33598	-0.974633
ASRGL1	0.0689954	1.28078	2.56415	-0.00259791	0.312421	TRUE	TRUE	3.85005	3.09199	0.758057
UBE2L6	0.0690036	-0.0291507	0.515362	-0.573664	0.312421	TRUE	TRUE	1.25496	1.37549	-0.120532
WDTC1	0.0689559	0.343687	0.800948	-0.113575	0.312421	TRUE	TRUE	1.18173	0.614596	0.567138
ITFG1	0.0690577	-1.5034	-0.247044	-2.75975	0.312426	TRUE	TRUE	3.34307	5.35043	-2.00736
TANK	0.0691408	0.943911	2.22236	-0.334541	0.312563	TRUE	TRUE	3.94985	3.14625	0.803608
JUND	0.0691962	1.08464	2.23958	-0.0702892	0.312574	TRUE	TRUE	5.15404	4.12016	1.03388
PPP4C	0.0692573	-0.655826	0.122327	-1.43398	0.312611	TRUE	TRUE	0.88761	1.5345	-0.646887
GCLM	0.0694171	-0.733555	0.0973387	-1.56445	0.313093	TRUE	TRUE	0.831127	1.34773	-0.516608
ATG14	0.0695342	-0.266748	0.142369	-0.675865	0.313143	TRUE	TRUE	0.907002	1.2475	-0.340501
GNL1	0.0695848	-0.59496	0.0777846	-1.2677	0.313143	TRUE	TRUE	0.905989	1.88557	-0.979581
PIP4K2A	0.0695873	-0.601468	0.64007	-1.84301	0.313143	TRUE	TRUE	3.40376	3.73691	-0.333145
BUB3	0.069763	0.0509715	0.760164	-0.658221	0.313694	TRUE	TRUE	0.923644	0.866895	0.0567493
NBDY	0.0698184	0.718733	1.98313	-0.545667	0.313704	TRUE	TRUE	3.94506	3.79514	0.149921
AL158152.2	0.0699263	0.758117	1.59871	-0.0824731	0.313712	TRUE	TRUE	2.20483	1.38278	0.822055
DCTN5	0.0698832	-0.316741	0.680755	-1.31424	0.313712	TRUE	TRUE	1.45628	1.49338	-0.037097
CNOT4	0.0701558	-1.2676	-0.0667142	-2.46848	0.314264	TRUE	TRUE	3.05761	4.14636	-1.08875
TMEM50B	0.0701116	1.53298	2.83675	0.229221	0.314264	TRUE	TRUE	4.61729	3.81005	0.807242
DACH1	0.0704734	0.996734	2.36125	-0.367782	0.314581	TRUE	TRUE	4.58361	3.87369	0.709923
DYNC2LI1	0.070501	-0.49491	0.126944	-1.11676	0.314581	TRUE	TRUE	0.402909	1.32295	-0.920039
PSIP1	0.0705738	-0.905202	-0.00979831	-1.80061	0.314581	TRUE	TRUE	1.45661	2.38003	-0.923423
TIGAR	0.0704968	-0.491477	0.0932929	-1.07625	0.314581	TRUE	TRUE	0.58376	1.24246	-0.658701
TOR1AIP1	0.0705996	0.93373	1.98	-0.112543	0.314581	TRUE	TRUE	1.55533	1.30122	0.254108
TPM1	0.0704163	1.55503	2.90219	0.207875	0.314581	TRUE	TRUE	5.28832	4.41788	0.870443
USP24	0.0704372	-1.34854	-0.0629679	-2.63412	0.314581	TRUE	TRUE	2.15417	3.2836	-1.12943
HNRNPA0	0.0707731	0.140397	0.753914	-0.47312	0.315116	TRUE	TRUE	1.31661	1.58627	-0.269657
SMIM13	0.070952	-0.0235334	0.397701	-0.444768	0.315675	TRUE	TRUE	0.945493	1.13838	-0.192891
CBWD5	0.0713871	-0.303679	0.168754	-0.776112	0.315865	TRUE	TRUE	1.23024	1.3223	-0.0920541
ELOVL5	0.0711263	1.00849	1.94485	0.0721311	0.315865	TRUE	TRUE	4.65344	2.75916	1.89428
HNRNPK	0.0713724	-0.213508	1.03142	-1.45843	0.315865	TRUE	TRUE	3.7455	4.45197	-0.70647
KMT5B	0.0714069	1.0705	2.12537	0.0156409	0.315865	TRUE	TRUE	2.43336	2.07356	0.359804
RBM20	0.0713927	0.821873	2.01733	-0.373582	0.315865	TRUE	TRUE	1.73812	1.41735	0.320772
RECK	0.0714227	-0.71694	0.0753208	-1.5092	0.315865	TRUE	TRUE	0.97193	1.74104	-0.769112
RIC1	0.0711143	-0.0579094	1.13229	-1.24811	0.315865	TRUE	TRUE	2.65597	2.74308	-0.0871087
ZNF644	0.0714003	0.353292	1.61579	-0.909207	0.315865	TRUE	TRUE	4.55156	4.78266	-0.231102
ALG5	0.0715657	-1.04863	0.0615989	-2.15886	0.316024	TRUE	TRUE	0.489338	1.20792	-0.718582
SUCLA2	0.0715612	-0.769771	0.0201733	-1.55972	0.316024	TRUE	TRUE	1.04683	1.89557	-0.848743
CHD7	0.0719402	-1.05729	0.0170028	-2.13159	0.31744	TRUE	TRUE	1.58405	2.36403	-0.779984
ZNF862	0.0720598	-0.454317	0.441907	-1.35054	0.31773	TRUE	TRUE	0.773271	1.05027	-0.277001
BDP1	0.0726758	-1.34401	-0.172024	-2.516	0.319254	TRUE	TRUE	2.46415	3.25167	-0.787524
CDC42EP3	0.0726473	-0.812422	0.396529	-2.02137	0.319254	TRUE	TRUE	1.06847	1.88376	-0.815291
PPP2CB	0.0724629	1.3272	2.50322	0.15118	0.319254	TRUE	TRUE	3.7396	2.60553	1.13407
RFX3	0.0725304	1.01215	1.9618	0.0625068	0.319254	TRUE	TRUE	7.63685	6.08246	1.55439
ZNF235	0.0726615	-1.02585	0.047574	-2.09927	0.319254	TRUE	TRUE	0.559804	1.38572	-0.825919
ZNF701	0.0728393	0.77479	1.76635	-0.216769	0.319735	TRUE	TRUE	1.18757	0.37931	0.808263
CFH	0.0732915	-1.31073	0.117337	-2.73879	0.321242	TRUE	TRUE	3.24713	4.59054	-1.34341
SLC4A4	0.0732381	-0.279567	52.0484	-52.6075	0.321242	TRUE	TRUE	0.803305	1.00203	-0.198728
METAP1	0.073484	-0.555486	0.102347	-1.21332	0.321492	TRUE	TRUE	0.941072	1.45803	-0.516953
RIT1	0.0735664	0.224306	0.706841	-0.258229	0.321492	TRUE	TRUE	1.50668	1.23953	0.267144
SIAH1	0.0735534	-0.478821	0.166784	-1.12443	0.321492	TRUE	TRUE	0.566572	1.06279	-0.496214
VPS39	0.0734929	0.0363818	0.293749	-0.220985	0.321492	TRUE	TRUE	1.10445	1.42752	-0.323064
CRLF3	0.0737386	0.657007	1.41772	-0.103704	0.321691	TRUE	TRUE	1.3736	0.442822	0.930779
LINC02147	0.0736716	-1.02553	0.569598	-2.62066	0.321691	TRUE	TRUE	1.64542	2.7494	-1.10397
ZFHX3	0.0737754	0.906898	2.08314	-0.269344	0.321691	TRUE	TRUE	3.61176	3.03918	0.572586
CSDE1	0.0739701	-1.19616	-0.06958	-2.32274	0.322081	TRUE	TRUE	2.35419	3.93247	-1.57827
SYT11	0.073974	-0.388897	0.499395	-1.27719	0.322081	TRUE	TRUE	0.819432	1.08298	-0.263548
AGO4	0.0743908	0.259999	1.23175	-0.711748	0.322944	TRUE	TRUE	1.48453	1.9233	-0.438771
GSE1	0.0743276	0.6652	1.64486	-0.314455	0.322944	TRUE	TRUE	1.73014	1.39696	0.333184
KIAA1522	0.0743719	1.37026	2.89575	-0.15524	0.322944	TRUE	TRUE	1.25604	0.634712	0.621331
MIR155HG	0.0742961	-0.0635657	0.861321	-0.988452	0.322944	TRUE	TRUE	1.45227	1.03192	0.420348
AC008014.1	0.0745023	-0.417077	0.806584	-1.64074	0.32319	TRUE	TRUE	0.971441	1.40943	-0.437989
OCRL	0.0745612	-0.931212	-0.0338586	-1.82857	0.323208	TRUE	TRUE	0.511288	1.25031	-0.739021
DENND5A	0.0746325	1.12994	2.42594	-0.16606	0.32328	TRUE	TRUE	4.11959	3.37559	0.743997
TLK1	0.0747113	-0.703352	0.545627	-1.95233	0.323384	TRUE	TRUE	2.84404	3.47723	-0.633196
PRRC2C	0.0747895	-1.32577	0.117982	-2.76952	0.323485	TRUE	TRUE	5.51363	6.38292	-0.869291
NRP2	0.0748564	-1.07212	0.140616	-2.28485	0.323538	TRUE	TRUE	3.46078	4.24632	-0.785546
CTNNB1	0.0749418	1.23239	2.44999	0.0147972	0.323546	TRUE	TRUE	6.5036	5.96338	0.540226
PRKCSH	0.0749679	0.733883	2.07216	-0.604391	0.323546	TRUE	TRUE	1.24473	1.20903	0.035703
KRAS	0.0751724	0.248503	1.46336	-0.966354	0.323734	TRUE	TRUE	2.06438	2.50959	-0.445213
POLA1	0.0751761	1.45358	2.71673	0.190429	0.323734	TRUE	TRUE	2.96578	2.49689	0.468882
WASHC2A	0.0750835	-0.571649	0.671372	-1.81467	0.323734	TRUE	TRUE	0.921034	1.60415	-0.683113
AKAP13	0.07542	-0.142821	1.13127	-1.41691	0.324548	TRUE	TRUE	4.18519	4.40841	-0.223219
SFI1	0.0754918	0.698595	1.58116	-0.18397	0.32462	TRUE	TRUE	1.67604	0.847061	0.828981
UBE2D3	0.0760786	-1.77745	312.579	-316.134	0.326905	TRUE	TRUE	7.68987	5.98976	1.70011
NR3C1	0.0763761	1.33091	2.57118	0.0906366	0.327945	TRUE	TRUE	6.35225	5.33433	1.01791
HLA-E	0.07655	-0.253127	0.23515	-0.741404	0.328453	TRUE	TRUE	8.50243	8.87303	-0.370599
MTMR2	0.0766498	-0.659187	0.417459	-1.73583	0.328642	TRUE	TRUE	1.85329	2.00665	-0.153368
LRRC37A2	0.0767682	0.53934	1.61154	-0.532856	0.328673	TRUE	TRUE	1.05958	0.822527	0.23705
SAMD9L	0.0767201	-1.30727	-0.0846348	-2.52991	0.328673	TRUE	TRUE	0.686155	2.19181	-1.50566
FAM172A	0.0768406	-1.0272	0.122881	-2.17727	0.328744	TRUE	TRUE	5.24774	6.81362	-1.56588
LONP2	0.0773659	-0.505725	0.757594	-1.76905	0.330752	TRUE	TRUE	3.01831	3.76873	-0.750423
TNKS	0.0776184	0.0527913	1.23666	-1.13107	0.331351	TRUE	TRUE	5.04322	5.12591	-0.0826875
TRIM37	0.0776102	-0.557266	0.201769	-1.3163	0.331351	TRUE	TRUE	0.879014	1.79508	-0.916067
GNG4	0.077724	-0.160418	0.108961	-0.429797	0.331563	TRUE	TRUE	0.763882	1.81391	-1.05003
HES4	0.0781395	-0.595605	0.203455	-1.39466	0.333094	TRUE	TRUE	1.18021	2.22677	-1.04656
SLC2A13	0.0782211	-0.00734651	1.04374	-1.05843	0.333202	TRUE	TRUE	2.24121	2.73551	-0.494297
ALDH9A1	0.0783207	-0.800614	0.076434	-1.67766	0.333214	TRUE	TRUE	0.54645	1.09087	-0.544423
CD59	0.0783368	-0.392983	0.419517	-1.20548	0.333214	TRUE	TRUE	1.22164	1.93178	-0.710143
ILF3	0.0785399	-0.393601	0.726221	-1.51342	0.333573	TRUE	TRUE	1.25009	1.9631	-0.713006
KDELR1	0.0785909	-0.100935	0.487563	-0.689433	0.333573	TRUE	TRUE	0.924877	1.12202	-0.197143
USPL1	0.0785064	0.920421	2.21855	-0.377711	0.333573	TRUE	TRUE	1.9136	1.01511	0.898492
UBE2E2	0.0788399	-1.46513	-0.19845	-2.73181	0.33439	TRUE	TRUE	3.75443	4.63946	-0.885029
BST2	0.0789895	1.36136	2.60837	0.114339	0.33464	TRUE	TRUE	5.21982	4.21864	1.00118
CHD9	0.0790122	-1.47767	-0.193815	-2.76152	0.33464	TRUE	TRUE	4.15316	5.01914	-0.865983
EIF1B	0.0791645	-0.552154	0.117385	-1.22169	0.334804	TRUE	TRUE	0.957858	1.5565	-0.598642
NAALADL2	0.0791249	-0.204299	0.391849	-0.800447	0.334804	TRUE	TRUE	1.45345	2.26524	-0.811791
AGO3	0.0794757	0.06736	1.24595	-1.11123	0.334884	TRUE	TRUE	3.84926	3.55556	0.293694
HOPX	0.0793027	1.86917	3.89292	-0.154585	0.334884	TRUE	TRUE	1.74755	1.09648	0.651069
PALMD	0.0793805	-1.41326	-0.0929054	-2.73361	0.334884	TRUE	TRUE	3.29238	5.62657	-2.3342
RALBP1	0.0793623	-0.995214	-0.0309865	-1.95944	0.334884	TRUE	TRUE	1.22983	2.1444	-0.914569
S1PR1	0.0795368	1.10034	2.43858	-0.237909	0.334884	TRUE	TRUE	3.63299	3.17565	0.45734
SPCS3	0.0795288	0.0874121	1.3081	-1.13327	0.334884	TRUE	TRUE	2.80639	2.77966	0.0267287
USP47	0.0795802	-0.506264	0.5866	-1.59913	0.334884	TRUE	TRUE	3.60382	4.136	-0.532181
EIF1	0.0799317	-0.114612	1.11037	-1.33959	0.336123	TRUE	TRUE	5.26159	6.08933	-0.827742
QKI	0.0801214	0.329159	0.785097	-0.12678	0.336681	TRUE	TRUE	9.33381	8.27482	1.05899
TTC27	0.0802157	0.0729433	1.07385	-0.92796	0.336837	TRUE	TRUE	1.17356	1.35331	-0.179744
PFKL	0.080332	-0.612079	0.478014	-1.70217	0.337086	TRUE	TRUE	2.21235	2.40205	-0.189705
CWF19L2	0.0809496	0.572638	1.8786	-0.733324	0.339195	TRUE	TRUE	4.36606	3.04696	1.3191
EGFL7	0.0809218	0.833252	1.72549	-0.0589829	0.339195	TRUE	TRUE	9.05149	8.07836	0.973138
ANXA4	0.081125	-0.495991	0.219627	-1.21161	0.339393	TRUE	TRUE	0.755319	1.18189	-0.42657
GHR	0.0811407	-0.943975	0.210158	-2.09811	0.339393	TRUE	TRUE	0.646713	1.3205	-0.673788
LRRC49	0.0811691	-0.366089	0.153877	-0.886056	0.339393	TRUE	TRUE	0.522174	1.6268	-1.10463
JPX	0.081387	-0.912457	0.441967	-2.26688	0.339672	TRUE	TRUE	3.18521	4.02937	-0.84416
MTHFR	0.0813747	0.802011	1.70133	-0.0973103	0.339672	TRUE	TRUE	1.83128	0.89173	0.939555
NET1	0.0814086	-1.38415	-0.154037	-2.61427	0.339672	TRUE	TRUE	1.96399	4.04067	-2.07668
CD58	0.0814938	0.36562	1.2759	-0.544657	0.339788	TRUE	TRUE	2.22861	1.64142	0.587184
KHDRBS3	0.0817358	1.82671	4.24968	-0.596258	0.340556	TRUE	TRUE	1.14142	1.22523	-0.0838135
HABP4	0.0819033	-0.55287	0.194362	-1.3001	0.340695	TRUE	TRUE	1.90669	2.44175	-0.53507
THOC1	0.0819422	-0.961275	0.00182784	-1.92438	0.340695	TRUE	TRUE	1.02683	1.79684	-0.770004
ZBTB44	0.0818914	1.29725	2.53517	0.0593172	0.340695	TRUE	TRUE	2.37054	1.52581	0.844733
PPDPF	0.0820593	-1.03669	-0.0457801	-2.0276	0.340702	TRUE	TRUE	1.41307	2.61927	-1.20619
SYF2	0.0820283	-0.527741	0.110354	-1.16584	0.340702	TRUE	TRUE	0.663186	1.63281	-0.969628
VOPP1	0.0821568	1.32755	2.53024	0.124871	0.340867	TRUE	TRUE	3.75767	3.24187	0.515795
RIN2	0.082219	0.69287	1.88611	-0.500373	0.340885	TRUE	TRUE	6.87581	6.18975	0.686063
TRPM6	0.0824834	-1.07822	-0.0376699	-2.11877	0.341742	TRUE	TRUE	1.71673	3.89049	-2.17376
CPNE1	0.0827149	1.17048	2.34818	-0.00721341	0.34222	TRUE	TRUE	1.65878	0.830514	0.828268
TXNDC12	0.0826582	-0.637155	0.074288	-1.3486	0.34222	TRUE	TRUE	0.655004	1.30304	-0.648035
CDKL5	0.0828522	-0.406704	0.504302	-1.31771	0.342549	TRUE	TRUE	1.62219	2.00369	-0.381499
C1GALT1	0.0830276	0.696887	1.91936	-0.525586	0.342554	TRUE	TRUE	3.0447	3.12561	-0.0809098
EFCAB13	0.0829679	1.72576	3.96666	-0.515135	0.342554	TRUE	TRUE	1.5113	0.62651	0.884791
TBC1D5	0.0830149	0.550404	1.77295	-0.672137	0.342554	TRUE	TRUE	6.52353	6.17615	0.347382
IFITM2	0.0831702	1.40788	2.75703	0.0587223	0.34275	TRUE	TRUE	4.22459	3.54181	0.682779
WDR33	0.0831911	-0.578707	0.665052	-1.82247	0.34275	TRUE	TRUE	3.13522	3.4806	-0.345373
LINC02256	0.0833772	-0.71665	0.0746047	-1.50791	0.342799	TRUE	TRUE	0.483348	1.26397	-0.780625
MTHFD2L	0.0833518	1.0976	2.36397	-0.16876	0.342799	TRUE	TRUE	1.81789	1.54919	0.268703
SLC39A8	0.083271	1.01612	2.27004	-0.237804	0.342799	TRUE	TRUE	4.41289	3.83898	0.573912
FLT1	0.0834764	0.517733	63.4653	-62.4299	0.342968	TRUE	TRUE	11.7668	11.0098	0.757022
AKAP7	0.083652	-0.841329	0.00973505	-1.69239	0.343045	TRUE	TRUE	0.564861	1.29396	-0.729094
DNMBP	0.0837277	-0.322213	0.450145	-1.09457	0.343045	TRUE	TRUE	0.913069	1.13301	-0.219941
RSBN1	0.0835746	1.1967	2.32877	0.0646323	0.343045	TRUE	TRUE	2.11358	1.28023	0.833353
RUFY2	0.0837074	-0.920144	0.113752	-1.95404	0.343045	TRUE	TRUE	1.50613	2.04642	-0.540288
ANK2	0.083812	-0.743947	0.415947	-1.90384	0.343153	TRUE	TRUE	0.344458	1.81576	-1.4713
MAD1L1	0.0839642	1.02874	2.09038	-0.0329015	0.343513	TRUE	TRUE	2.31323	1.67989	0.633344
UBE2L3	0.0840165	-0.29532	0.743041	-1.33368	0.343513	TRUE	TRUE	1.70935	1.98335	-0.274005
C11orf58	0.0841089	-1.08132	0.0641839	-2.22682	0.343653	TRUE	TRUE	2.24766	3.35914	-1.11148
BRD1	0.0842661	0.0706365	0.528332	-0.387059	0.344058	TRUE	TRUE	1.28794	1.6593	-0.371356
UBE2Q1	0.0844091	-0.739703	0.232739	-1.71214	0.344403	TRUE	TRUE	0.57838	1.14541	-0.567027
BAZ2B	0.0845217	0.654183	1.30575	0.00261614	0.344624	TRUE	TRUE	7.57537	6.95551	0.619859
LRIG1	0.0847109	-0.918712	0.0735204	-1.91094	0.345158	TRUE	TRUE	1.17628	1.67851	-0.502228
GAPDH	0.0849327	-1.21429	0.0243474	-2.45292	0.345523	TRUE	TRUE	4.39224	6.09491	-1.70268
NADK	0.0849762	0.682322	1.6719	-0.30725	0.345523	TRUE	TRUE	1.16643	0.729526	0.436909
TAF13	0.0848705	-0.0610523	0.258927	-0.381031	0.345523	TRUE	TRUE	0.896591	1.65592	-0.759331
C1RL	0.0850746	-0.931342	-0.00732443	-1.85536	0.345533	TRUE	TRUE	0.648465	1.53031	-0.881845
MAP3K20	0.0850957	-0.136743	1.00633	-1.27982	0.345533	TRUE	TRUE	4.01515	4.06045	-0.0453021
ADCY9	0.0854451	0.428072	1.25514	-0.398999	0.346405	TRUE	TRUE	1.85395	1.8213	0.0326483
KIF2A	0.0853874	0.621497	1.59845	-0.355457	0.346405	TRUE	TRUE	2.07719	1.90587	0.171312
RAB21	0.0855452	1.16841	2.40053	-0.0637097	0.346405	TRUE	TRUE	4.32037	3.48025	0.840114
TOP2B	0.0855047	-0.6773	0.362584	-1.71718	0.346405	TRUE	TRUE	2.00288	3.03683	-1.03396
SLC25A36	0.0858056	-1.05734	-0.0177126	-2.09697	0.347222	TRUE	TRUE	1.65767	2.67663	-1.01895
CSRP2	0.085939	1.44011	2.84665	0.0335601	0.347523	TRUE	TRUE	1.99029	1.32647	0.663821
XBP1	0.0860592	0.429631	1.06815	-0.208887	0.347771	TRUE	TRUE	1.19114	0.971333	0.21981
PTS	0.0862003	-0.866646	0.0887969	-1.82209	0.348103	TRUE	TRUE	1.04003	2.10436	-1.06434
ARHGEF9	0.0869405	-1.01442	0.104078	-2.13292	0.34961	TRUE	TRUE	0.46296	1.2395	-0.776543
GBP2	0.0869881	0.605097	1.57437	-0.364173	0.34961	TRUE	TRUE	2.32967	2.2295	0.100177
LMF2	0.0869289	-0.31309	0.123233	-0.749412	0.34961	TRUE	TRUE	0.560513	1.08829	-0.527777
PLPPR4	0.0869748	-0.18002	0.119721	-0.479761	0.34961	TRUE	TRUE	0.843294	1.62267	-0.779378
PPARGC1B	0.0869847	-1.05721	0.386362	-2.50078	0.34961	TRUE	TRUE	0.807016	1.6612	-0.854184
RPS6KA5	0.086847	-1.47242	-0.151835	-2.79301	0.34961	TRUE	TRUE	3.10247	3.64461	-0.54214
ZNF721	0.0867029	-1.0775	0.0277934	-2.1828	0.34961	TRUE	TRUE	2.7942	3.28973	-0.495531
TBX3	0.0871634	1.13086	2.23803	0.023678	0.350077	TRUE	TRUE	3.11718	2.20763	0.909552
WDPCP	0.0874407	-1.00861	-0.0174119	-1.99982	0.350951	TRUE	TRUE	1.87418	3.53568	-1.6615
FUT11	0.0876504	1.1245	2.51141	-0.262414	0.351316	TRUE	TRUE	2.12775	1.67137	0.45638
MYO15B	0.0876114	-0.253051	0.802542	-1.30864	0.351316	TRUE	TRUE	1.44569	1.45802	-0.0123279
ODF2L	0.0878044	-1.39939	-0.16956	-2.62921	0.351372	TRUE	TRUE	2.26298	3.86082	-1.59784
PRDM11	0.0877918	0.0987299	0.854812	-0.657352	0.351372	TRUE	TRUE	1.28431	1.16169	0.122624
SGSM2	0.0878431	0.0409556	0.938502	-0.856591	0.351372	TRUE	TRUE	0.850347	0.927202	-0.0768544
ADAM9	0.0881369	-0.923438	0.0638255	-1.9107	0.352309	TRUE	TRUE	1.16442	1.86806	-0.703632
NEAT1	0.0882619	-8.90141	5505.42	-5523.22	0.35257	TRUE	TRUE	12.1516	11.0089	1.14273
RABGAP1	0.0884184	-1.16508	0.139892	-2.47005	0.352718	TRUE	TRUE	3.75039	5.02203	-1.27163
TTC39B	0.0883791	-0.55529	0.119947	-1.23053	0.352718	TRUE	TRUE	0.646264	1.28718	-0.640915
RPS13	0.0884959	1.00072	2.44733	-0.445898	0.352789	TRUE	TRUE	1.39696	1.23174	0.165225
AMFR	0.0888724	-0.418594	0.572428	-1.40962	0.35286	TRUE	TRUE	1.61951	1.85622	-0.236711
MARCH7	0.0886937	-1.00752	0.119731	-2.13477	0.35286	TRUE	TRUE	4.80751	5.91606	-1.10855
RAD18	0.0887377	-0.0425154	0.32538	-0.410411	0.35286	TRUE	TRUE	0.903487	1.09897	-0.195485
TMEM59	0.0886774	-0.245665	0.766809	-1.25814	0.35286	TRUE	TRUE	2.6504	3.07275	-0.422346
TPR	0.0888168	-1.30936	-0.100425	-2.51829	0.35286	TRUE	TRUE	2.71011	3.93067	-1.22055
UFSP2	0.0887682	0.378169	1.286	-0.52966	0.35286	TRUE	TRUE	0.909255	0.668556	0.240699
FSCN1	0.0892449	0.154053	0.774996	-0.466889	0.353587	TRUE	TRUE	1.64158	2.03914	-0.397566
MIA3	0.0892952	-0.931904	0.163337	-2.02714	0.353587	TRUE	TRUE	1.37765	2.19584	-0.818182
PLOD1	0.0892195	0.849433	1.75124	-0.0523697	0.353587	TRUE	TRUE	1.1965	0.676624	0.519876
TUBB	0.0891663	-0.650951	0.162103	-1.464	0.353587	TRUE	TRUE	2.27485	2.99807	-0.723215
ABHD17A	0.0895437	0.973853	1.93213	0.0155733	0.354334	TRUE	TRUE	2.98884	2.61056	0.378284
RBAK-RBAKDN	0.0896611	1.20459	2.42779	-0.0186022	0.35436	TRUE	TRUE	2.60581	1.21813	1.38768
YPEL2	0.0896704	0.305768	1.19891	-0.587378	0.35436	TRUE	TRUE	2.78786	1.99713	0.790731
CEP295	0.0899899	-0.0306787	0.453218	-0.514575	0.355385	TRUE	TRUE	1.00272	1.16985	-0.167135
MFAP3	0.0901333	-0.75008	0.597604	-2.09776	0.355476	TRUE	TRUE	2.75629	3.81569	-1.0594
SRSF7	0.0900924	0.282602	1.57023	-1.00503	0.355476	TRUE	TRUE	2.41087	3.10124	-0.690368
CTNNA1	0.0903687	-1.1157	0.243317	-2.47473	0.355726	TRUE	TRUE	5.63588	6.36354	-0.727661
SPPL3	0.0902699	1.193	2.53931	-0.153309	0.355726	TRUE	TRUE	4.43023	3.73746	0.692772
TBC1D14	0.0903776	-0.658443	0.0860184	-1.40291	0.355726	TRUE	TRUE	0.531581	1.35466	-0.823076
LUC7L2	0.0906821	-0.405325	0.159215	-0.969864	0.3563	TRUE	TRUE	0.638605	1.37058	-0.731975
MNAT1	0.0906246	-1.15696	0.0121137	-2.32604	0.3563	TRUE	TRUE	2.91347	4.59	-1.67652
MOSPD2	0.0907507	-0.58539	0.127682	-1.29846	0.3563	TRUE	TRUE	0.890456	1.29019	-0.399732
TLNRD1	0.0907647	-0.73679	0.0856012	-1.55918	0.3563	TRUE	TRUE	0.73384	1.22706	-0.493222
DDX24	0.091111	-1.44218	-0.138319	-2.74605	0.357184	TRUE	TRUE	2.24085	3.65469	-1.41385
ENSA	0.0910541	1.20132	2.44779	-0.0451373	0.357184	TRUE	TRUE	4.05458	3.24423	0.810353
SMC6	0.0912827	0.468513	1.37181	-0.434784	0.357383	TRUE	TRUE	1.48511	1.47103	0.0140809
SSR2	0.0912369	-1.01258	-0.0353778	-1.98978	0.357383	TRUE	TRUE	0.801305	1.59818	-0.796874
POGK	0.0913636	-0.578169	0.19454	-1.35088	0.357462	TRUE	TRUE	0.495567	1.15609	-0.660523
MTOR	0.0914769	-0.534227	0.594561	-1.66302	0.357669	TRUE	TRUE	1.6653	1.94366	-0.278365
PDS5B	0.091745	1.22558	2.36323	0.0879284	0.358255	TRUE	TRUE	6.07613	4.80704	1.26909
UVSSA	0.0917483	-0.453959	0.193348	-1.10127	0.358255	TRUE	TRUE	0.713132	1.17697	-0.463836
SLC25A24	0.0919552	1.02752	2.08753	-0.0324885	0.358826	TRUE	TRUE	2.03659	1.6771	0.359496
PAPOLA	0.0922003	1.02234	2.05358	-0.00888971	0.359544	TRUE	TRUE	5.5657	4.36663	1.19907
DNAJC3	0.0923405	1.43568	2.74639	0.124959	0.359685	TRUE	TRUE	3.06259	2.58936	0.473226
RNF19B	0.0923583	0.51024	1.12929	-0.108809	0.359685	TRUE	TRUE	2.02015	1.23556	0.784591
LMCD1-AS1	0.0926544	-0.291281	0.130645	-0.713208	0.360126	TRUE	TRUE	0.481494	1.55701	-1.07551
RAB27A	0.092629	0.924699	1.90085	-0.0514495	0.360126	TRUE	TRUE	2.40478	1.89404	0.510743
RAB3GAP2	0.0925536	-0.726317	0.46128	-1.91391	0.360126	TRUE	TRUE	3.09721	3.77292	-0.675711
NAP1L1	0.0932961	-0.812926	0.463893	-2.08974	0.362382	TRUE	TRUE	3.4648	4.1312	-0.666404
LACTB	0.0934515	0.25061	1.06582	-0.564603	0.362508	TRUE	TRUE	0.849091	0.955103	-0.106013
THUMPD3-AS1	0.0933942	0.487467	1.42351	-0.448581	0.362508	TRUE	TRUE	2.61585	1.86646	0.74939
COMMD10	0.0936748	-0.257435	1.1376	-1.65247	0.362898	TRUE	TRUE	3.74331	4.98137	-1.23806
GOLGA4	0.0936178	-0.719161	0.547766	-1.98609	0.362898	TRUE	TRUE	5.19357	5.8642	-0.670622
PLPP2	0.0938622	-0.928525	0.0467726	-1.90382	0.363147	TRUE	TRUE	0.465192	1.40762	-0.942427
TENT4A	0.0938133	0.842566	1.68207	0.00306397	0.363147	TRUE	TRUE	2.87102	1.98227	0.888755
TCEAL4	0.0940188	-0.57592	0.139222	-1.29106	0.363515	TRUE	TRUE	1.25902	1.75683	-0.497814
ZKSCAN1	0.0942469	-0.761779	0.456153	-1.97971	0.364158	TRUE	TRUE	3.98977	5.086	-1.09623
SEC23IP	0.0944877	0.250202	1.07612	-0.575713	0.36485	TRUE	TRUE	1.53282	1.80704	-0.274227
ARL3	0.0959295	-1.05487	-0.0214322	-2.08831	0.365806	TRUE	TRUE	0.606248	1.16533	-0.559083
ATP6V0D1	0.0956559	0.470909	1.54713	-0.605315	0.365806	TRUE	TRUE	0.860055	1.11056	-0.250503
CANX	0.0958272	-1.04334	0.111372	-2.19806	0.365806	TRUE	TRUE	2.95225	3.76279	-0.810541
CPD	0.0951397	-1.6663	-0.108938	-3.22366	0.365806	TRUE	TRUE	5.4254	6.26149	-0.836088
DENND4C	0.0952585	1.14935	2.28923	0.00947363	0.365806	TRUE	TRUE	5.45539	4.6161	0.839287
DPY19L1	0.0951984	1.04953	2.42635	-0.327297	0.365806	TRUE	TRUE	2.61075	2.11363	0.497125
IL13RA1	0.0959745	-0.857975	0.231403	-1.94735	0.365806	TRUE	TRUE	2.42895	3.56041	-1.13145
IL17RD	0.0958996	0.344488	1.02908	-0.340108	0.365806	TRUE	TRUE	0.988994	0.859341	0.129652
ISG20	0.0949613	-0.519036	0.107007	-1.14508	0.365806	TRUE	TRUE	0.421612	1.74184	-1.32022
LAYN	0.0953263	0.423827	1.4897	-0.642049	0.365806	TRUE	TRUE	1.79479	1.71605	0.0787326
MKNK2	0.0956338	0.925388	2.10521	-0.254434	0.365806	TRUE	TRUE	3.38633	1.80863	1.5777
PAIP1	0.0951907	-0.658891	0.0916884	-1.40947	0.365806	TRUE	TRUE	0.615091	1.40793	-0.792844
PRDM1	0.095956	0.50777	1.11106	-0.095516	0.365806	TRUE	TRUE	1.1767	1.44195	-0.265251
PSMB4	0.0948294	0.302813	1.03994	-0.434317	0.365806	TRUE	TRUE	0.951735	1.01217	-0.0604385
RCN2	0.0952734	-0.535377	0.0826934	-1.15345	0.365806	TRUE	TRUE	0.628553	1.48422	-0.855663
RIPOR2	0.0959374	1.07349	2.57517	-0.428196	0.365806	TRUE	TRUE	1.40347	1.04141	0.362063
RPL11	0.095969	-0.477018	0.839514	-1.79355	0.365806	TRUE	TRUE	2.79749	3.3295	-0.532007
RSPRY1	0.095726	-0.214977	0.827147	-1.2571	0.365806	TRUE	TRUE	1.58745	1.85303	-0.265578
SLC4A7	0.0958059	0.729816	1.99868	-0.539052	0.365806	TRUE	TRUE	3.78932	3.49385	0.295472
SMARCAD1	0.0949522	-0.684813	0.281168	-1.65079	0.365806	TRUE	TRUE	1.76152	2.19734	-0.435824
CLEC14A	0.0961095	-0.751981	0.850892	-2.35485	0.366084	TRUE	TRUE	2.35087	3.32996	-0.979083
INO80D	0.0964466	1.06599	2.22377	-0.0917984	0.367131	TRUE	TRUE	3.09996	2.55501	0.544951
TDRD7	0.096563	-0.776032	0.135028	-1.68709	0.367337	TRUE	TRUE	0.938395	1.68282	-0.744428
TRAF6	0.0966491	0.761201	2.02579	-0.503388	0.367429	TRUE	TRUE	2.17219	1.58871	0.58348
DNASE1	0.096841	0.934482	2.02856	-0.159598	0.367706	TRUE	TRUE	1.58468	0.911594	0.673088
ETFA	0.0968468	-1.02466	0.0646297	-2.11395	0.367706	TRUE	TRUE	1.78079	2.14564	-0.364851
TRIM8	0.0969578	0.303249	0.969517	-0.363019	0.367891	TRUE	TRUE	0.889866	0.797317	0.0925491
EPN2	0.0971823	0.305121	1.60695	-0.996704	0.368034	TRUE	TRUE	4.61269	4.79513	-0.182448
OSBPL10	0.0971082	1.36821	2.62699	0.10943	0.368034	TRUE	TRUE	3.94944	3.01324	0.936194
SOD1	0.0971262	0.528256	1.25563	-0.199117	0.368034	TRUE	TRUE	2.05135	0.746874	1.30447
EGFR	0.0972967	1.2367	2.39271	0.0806946	0.368231	TRUE	TRUE	6.09422	4.66515	1.42907
ABO	0.0977348	-0.555615	0.457516	-1.56875	0.369652	TRUE	TRUE	0.860544	1.14757	-0.287026
RPS27A	0.0980324	-1.3196	0.0831841	-2.72239	0.370066	TRUE	TRUE	2.36992	3.24175	-0.871833
SRPK2	0.0979144	1.2638	2.46262	0.0649691	0.370066	TRUE	TRUE	6.799	6.1081	0.6909
TMEM63A	0.0980269	0.41033	1.74003	-0.91937	0.370066	TRUE	TRUE	1.01814	1.13831	-0.120175
AP3M2	0.0982278	1.38218	2.979	-0.214645	0.370232	TRUE	TRUE	1.78289	0.861928	0.920959
LSM6	0.0982645	-0.916808	0.04818	-1.8818	0.370232	TRUE	TRUE	0.512931	1.14471	-0.631777
ZNF787	0.0982492	0.185747	0.786659	-0.415165	0.370232	TRUE	TRUE	0.89909	1.0009	-0.101805
GSTP1	0.0985213	-0.983815	0.0487111	-2.01634	0.370963	TRUE	TRUE	1.29439	2.51195	-1.21756
GTF3C3	0.0987593	-0.551728	0.153252	-1.25671	0.371328	TRUE	TRUE	1.31165	1.46914	-0.15749
NFE2L2	0.0988069	1.28526	2.52264	0.0478731	0.371328	TRUE	TRUE	5.51025	4.91288	0.597374
SRBD1	0.0987981	-0.883577	0.58019	-2.34734	0.371328	TRUE	TRUE	1.07679	2.05371	-0.97692
FGF12	0.0989725	-0.200496	37.9534	-38.3544	0.371713	TRUE	TRUE	0.740231	0.934332	-0.194101
ADAMTS1	0.0993664	-1.07162	0.0380554	-2.1813	0.372308	TRUE	TRUE	2.38125	2.92371	-0.542464
CAMK2D	0.0994462	-0.0927768	0.889928	-1.07548	0.372308	TRUE	TRUE	7.09473	6.92961	0.16512
CLSTN1	0.0994058	1.03449	2.3102	-0.241233	0.372308	TRUE	TRUE	2.15022	1.59983	0.550397
CS	0.0992938	-0.599668	0.109002	-1.30834	0.372308	TRUE	TRUE	0.645633	1.07379	-0.428154
UBE2K	0.0992001	1.0436	2.35981	-0.272615	0.372308	TRUE	TRUE	4.40361	4.0586	0.34501
CLTA	0.0996144	-0.006617	0.805553	-0.818787	0.372702	TRUE	TRUE	2.28065	2.25055	0.0300995
FTL	0.0999064	-1.16583	0.1702	-2.50187	0.373558	TRUE	TRUE	4.62502	5.84448	-1.21946
RASA1	0.100013	1.39486	2.72237	0.0673551	0.373718	TRUE	TRUE	5.01357	3.95676	1.0568
GCFC2	0.10045	-1.10445	-0.0237058	-2.1852	0.374403	TRUE	TRUE	1.24198	1.93857	-0.69659
RRAS2	0.100373	0.352866	0.838281	-0.132549	0.374403	TRUE	TRUE	1.27818	0.958674	0.319506
SPCS1	0.10043	-1.06877	0.0197139	-2.15725	0.374403	TRUE	TRUE	0.60907	1.65957	-1.0505
USP25	0.100322	-1.35657	-0.105427	-2.60772	0.374403	TRUE	TRUE	2.50235	3.42962	-0.927272
CCDC3	0.100599	-0.0214709	0.745193	-0.788135	0.374724	TRUE	TRUE	1.04413	2.00466	-0.960535
ATP6V1F	0.10073	0.276083	0.689834	-0.137667	0.374976	TRUE	TRUE	1.00496	0.549713	0.45525
CCNT2	0.100929	-0.463764	0.675161	-1.60269	0.375006	TRUE	TRUE	2.27849	2.81836	-0.539866
ITPKB	0.10091	0.370252	1.57726	-0.836757	0.375006	TRUE	TRUE	3.61822	3.27333	0.344893
PIK3R4	0.100893	-1.44034	-0.129721	-2.75095	0.375006	TRUE	TRUE	1.00221	1.91645	-0.914245
ZC3H7B	0.101123	-0.576946	0.0953254	-1.24922	0.375492	TRUE	TRUE	0.932154	1.70665	-0.774491
HSPA8	0.101213	1.8886	3.35108	0.426115	0.37559	TRUE	TRUE	3.78496	2.07992	1.70504
PSMA7	0.101342	-0.716427	0.191556	-1.62441	0.375761	TRUE	TRUE	1.40641	2.50223	-1.09582
SH3GL1	0.10145	0.0400556	1.11219	-1.03208	0.375761	TRUE	TRUE	1.48022	1.87995	-0.39973
ZNF326	0.101392	-0.312856	0.145846	-0.771559	0.375761	TRUE	TRUE	1.06944	1.60786	-0.538425
PIAS2	0.101583	1.39806	2.73398	0.0621365	0.376016	TRUE	TRUE	5.17583	4.54944	0.626389
STUB1	0.101655	-0.294861	0.228551	-0.818273	0.376049	TRUE	TRUE	0.907749	1.88026	-0.972512
GNAL	0.101951	-0.832222	0.0432914	-1.70773	0.376669	TRUE	TRUE	0.647165	1.12627	-0.479109
PHYKPL	0.101913	-0.682949	0.38584	-1.75174	0.376669	TRUE	TRUE	2.05132	2.76853	-0.717209
TROVE2	0.102046	0.343928	1.5958	-0.90794	0.376786	TRUE	TRUE	2.88297	3.04207	-0.159099
ANO2	0.102391	1.3969	2.74722	0.0465818	0.377114	TRUE	TRUE	9.68441	8.5393	1.14511
FDPS	0.102237	-1.16709	-0.0896318	-2.24454	0.377114	TRUE	TRUE	1.99768	3.19033	-1.19265
FNDC3A	0.102387	0.117234	1.32754	-1.09307	0.377114	TRUE	TRUE	4.92322	5.13981	-0.216598
SFT2D2	0.10228	-0.779106	0.259601	-1.81781	0.377114	TRUE	TRUE	1.5643	1.97043	-0.406134
PHF21A	0.102484	0.598518	1.71732	-0.520279	0.377223	TRUE	TRUE	4.93732	4.87	0.0673175
CD99	0.103004	0.962692	2.05343	-0.128047	0.378664	TRUE	TRUE	1.99947	1.65128	0.348192
UBE2Z	0.102942	1.45063	3.09934	-0.198075	0.378664	TRUE	TRUE	2.30078	1.26758	1.0332
COBLL1	0.103148	0.358138	0.710046	0.00623026	0.378812	TRUE	TRUE	9.88429	9.41783	0.466465
TMEM33	0.103172	-0.650174	0.046617	-1.34696	0.378812	TRUE	TRUE	0.807664	1.74361	-0.935941
HAT1	0.103478	0.953496	1.96222	-0.055224	0.379698	TRUE	TRUE	1.88866	1.3218	0.566862
CAVIN2	0.103623	0.319555	1.55599	-0.916876	0.379994	TRUE	TRUE	5.00151	5.14711	-0.145603
CRY1	0.103898	0.696019	1.43944	-0.0474075	0.380089	TRUE	TRUE	2.92614	1.81101	1.11513
DARS	0.103832	-0.167041	1.14486	-1.47894	0.380089	TRUE	TRUE	2.12818	2.70802	-0.579832
DDX21	0.104228	-0.837162	0.195593	-1.86992	0.380089	TRUE	TRUE	1.71916	2.67707	-0.957909
HNRNPDL	0.103989	-1.28595	-0.0690676	-2.50284	0.380089	TRUE	TRUE	3.2933	4.63864	-1.34534
KDR	0.104224	0.498986	1.15733	-0.159361	0.380089	TRUE	TRUE	1.31185	1.64746	-0.335618
KIAA2026	0.104134	0.113057	1.44127	-1.21516	0.380089	TRUE	TRUE	3.71716	3.40285	0.314307
NDUFS1	0.10413	-1.20202	0.0457574	-2.44979	0.380089	TRUE	TRUE	2.13352	2.69409	-0.560568
PDXDC1	0.10413	0.624965	1.70346	-0.453533	0.380089	TRUE	TRUE	3.84349	3.05848	0.785006
PRPF38A	0.104102	0.261431	1.14932	-0.626461	0.380089	TRUE	TRUE	1.07949	1.11466	-0.0351724
SRARP	0.104358	-1.43477	-0.114411	-2.75513	0.380326	TRUE	TRUE	3.71164	4.94066	-1.22902
ABLIM3	0.104527	-0.828326	0.199685	-1.85634	0.380708	TRUE	TRUE	1.77435	3.61034	-1.83599
ADAMTS9	0.104697	-0.001418	1.18139	-1.18422	0.380857	TRUE	TRUE	6.13863	6.31963	-0.181003
AL357153.2	0.104685	5.68402	293.825	-282.457	0.380857	TRUE	TRUE	1.38284	0.999592	0.383248
KCNJ2	0.104861	1.0426	3.27637	-1.19117	0.381218	TRUE	TRUE	1.09305	1.12798	-0.0349381
ARL6IP4	0.105008	-0.0158698	0.746237	-0.777977	0.381282	TRUE	TRUE	1.6687	1.68749	-0.018785
MYL6	0.105008	1.24115	2.41996	0.0623458	0.381282	TRUE	TRUE	4.03059	3.0173	1.01329
CHMP1A	0.105179	0.385983	0.907043	-0.135078	0.381671	TRUE	TRUE	1.13631	1.02326	0.113052
AGPAT5	0.10553	-0.295598	0.151135	-0.742331	0.382108	TRUE	TRUE	0.747768	1.0261	-0.278327
CA5B	0.105466	1.32291	2.57881	0.067004	0.382108	TRUE	TRUE	2.88574	2.29789	0.587857
FARP2	0.105623	-0.748734	0.0848485	-1.58232	0.382108	TRUE	TRUE	1.29326	1.98258	-0.689325
MIDN	0.105571	1.09803	2.30754	-0.111485	0.382108	TRUE	TRUE	4.73683	3.04674	1.69008
TNFAIP8	0.105372	1.35251	2.7586	-0.0535819	0.382108	TRUE	TRUE	2.29072	2.17031	0.120405
B3GLCT	0.105706	0.711231	1.57286	-0.150401	0.382171	TRUE	TRUE	2.36138	1.2122	1.14918
TMEM259	0.105917	-0.469962	0.609611	-1.54954	0.382703	TRUE	TRUE	1.92055	2.38926	-0.468708
ZSWIM6	0.105988	1.41574	2.72005	0.111428	0.382725	TRUE	TRUE	7.09781	5.40563	1.69218
GEMIN5	0.106357	1.27181	2.61195	-0.0683346	0.383822	TRUE	TRUE	1.42246	1.2596	0.162856
TTC23	0.106515	-1.33375	-0.0683588	-2.59914	0.384155	TRUE	TRUE	1.32389	2.17543	-0.85154
SPRED1	0.106622	-0.863804	0.0994131	-1.82702	0.384308	TRUE	TRUE	1.53247	2.57067	-1.0382
ZNF346	0.106785	0.112515	0.439436	-0.214405	0.38466	TRUE	TRUE	1.19455	1.41598	-0.221424
JMY	0.107149	-0.0996559	0.727799	-0.927111	0.385032	TRUE	TRUE	1.43365	1.32622	0.107433
MAOA	0.107059	-0.827078	0.281419	-1.93557	0.385032	TRUE	TRUE	2.19273	3.74807	-1.55534
RRBP1	0.107003	1.5338	3.25063	-0.183021	0.385032	TRUE	TRUE	2.11906	1.98793	0.131133
SLC25A33	0.107118	0.405449	0.985061	-0.174163	0.385032	TRUE	TRUE	0.985471	0.596484	0.388987
ARHGEF7	0.107271	-0.312448	1.02047	-1.64537	0.38508	TRUE	TRUE	3.58518	4.53581	-0.95063
EPC1	0.107521	0.545737	1.75659	-0.665113	0.38508	TRUE	TRUE	4.93495	4.99666	-0.0617076
FOXF2	0.107504	0.259793	0.886261	-0.366676	0.38508	TRUE	TRUE	1.32966	0.898347	0.431317
MZT2A	0.107523	-0.200582	0.132084	-0.533249	0.38508	TRUE	TRUE	0.618403	1.08208	-0.463676
RABGAP1L	0.10733	-0.8844	0.470466	-2.23927	0.38508	TRUE	TRUE	5.52678	6.17621	-0.649431
RNMT	0.107619	-0.683559	0.108544	-1.47566	0.38508	TRUE	TRUE	1.34988	1.95267	-0.602787
ZNHIT6	0.107558	-0.537955	0.115692	-1.1916	0.38508	TRUE	TRUE	0.72899	1.75651	-1.02752
C12orf57	0.107713	0.41408	1.07444	-0.246276	0.385183	TRUE	TRUE	1.53406	1.13904	0.395018
MARCKS	0.108186	-0.0620757	0.914907	-1.03906	0.38604	TRUE	TRUE	1.50334	2.00467	-0.50133
RB1	0.108214	0.905624	2.04316	-0.231907	0.38604	TRUE	TRUE	5.84587	5.5535	0.292377
SRGAP2C	0.108065	1.26814	2.49437	0.041909	0.38604	TRUE	TRUE	3.54881	2.76248	0.786334
TMED5	0.108151	0.703498	1.8671	-0.460099	0.38604	TRUE	TRUE	2.01173	1.48885	0.522879
N4BP2	0.108505	1.04322	2.39838	-0.311949	0.386845	TRUE	TRUE	1.02132	0.811858	0.209457
NDUFAB1	0.108614	-0.457971	0.149916	-1.06586	0.386999	TRUE	TRUE	0.652501	1.05108	-0.398579
PAK2	0.108768	0.778962	1.866	-0.308071	0.387315	TRUE	TRUE	4.10332	3.5571	0.546219
PIEZO1	0.108852	0.76901	1.61298	-0.0749567	0.387378	TRUE	TRUE	2.07511	1.34704	0.728069
BHLHE40	0.109168	0.429726	1.74791	-0.888458	0.387813	TRUE	TRUE	4.44304	4.18754	0.255495
ITGB5	0.109171	-0.312961	0.771116	-1.39704	0.387813	TRUE	TRUE	1.92591	2.16907	-0.24316
LRP1B	0.109089	-1.1624	0.11376	-2.43856	0.387813	TRUE	TRUE	0.577602	1.32503	-0.747427
HP1BP3	0.109265	1.29601	2.55828	0.033742	0.387913	TRUE	TRUE	5.27349	3.97462	1.29887
CLEC1A	0.10941	-0.278347	0.554736	-1.11143	0.388117	TRUE	TRUE	3.06455	3.4285	-0.363943
PPP1R9A	0.109519	-0.00354816	0.709784	-0.71688	0.388117	TRUE	TRUE	0.869981	0.934119	-0.0641379
SERTAD2	0.109519	0.95676	2.12573	-0.212208	0.388117	TRUE	TRUE	1.54226	1.20409	0.338165
CDH11	0.109809	0.365896	1.80178	-1.06999	0.388677	TRUE	TRUE	3.89572	4.33271	-0.436987
MCC	0.109746	1.39675	2.70583	0.0876599	0.388677	TRUE	TRUE	6.0155	5.43069	0.584801
BRIX1	0.110282	-0.749722	0.129982	-1.62943	0.389473	TRUE	TRUE	0.560795	1.03861	-0.477819
DCAF5	0.110283	0.854292	2.18429	-0.475707	0.389473	TRUE	TRUE	3.89357	3.61086	0.282707
KLHL7	0.110298	-1.2887	-0.0736883	-2.5037	0.389473	TRUE	TRUE	0.993082	2.05342	-1.06034
PTPN21	0.110295	-0.779343	0.0431547	-1.60184	0.389473	TRUE	TRUE	1.01448	1.67752	-0.663043
SLC48A1	0.110373	-0.735791	0.247537	-1.71912	0.389506	TRUE	TRUE	0.816228	1.18484	-0.36861
RCOR3	0.110471	-0.860152	0.431304	-2.15161	0.389619	TRUE	TRUE	1.99508	2.53004	-0.534958
MKLN1	0.111145	-0.597776	1.09109	-2.28664	0.390595	TRUE	TRUE	7.26834	7.14744	0.120897
NR1H2	0.111114	-0.364692	0.173713	-0.903097	0.390595	TRUE	TRUE	1.05505	1.4931	-0.438053
OCIAD1	0.110992	-1.16294	-0.0143774	-2.3115	0.390595	TRUE	TRUE	2.34485	3.29502	-0.950176
PGS1	0.111122	0.76571	1.63121	-0.0997874	0.390595	TRUE	TRUE	2.45747	1.3492	1.10827
PTPA	0.111128	0.570903	1.313	-0.171191	0.390595	TRUE	TRUE	2.08931	0.928076	1.16123
SBDS	0.11089	-0.883192	0.0364568	-1.80284	0.390595	TRUE	TRUE	1.2682	1.91441	-0.64621
HIST1H2AC	0.111369	1.27527	2.71644	-0.165899	0.391149	TRUE	TRUE	1.22012	0.478545	0.741572
WIPI1	0.111731	0.124891	0.838609	-0.588828	0.392188	TRUE	TRUE	1.61744	1.87393	-0.256486
EIF2AK2	0.11197	1.42656	2.81118	0.0419409	0.392497	TRUE	TRUE	3.29892	3.81737	-0.51844
FRYL	0.112085	0.701578	1.44195	-0.0387964	0.392497	TRUE	TRUE	8.21715	7.44658	0.770574
LMTK2	0.112071	0.253307	1.39161	-0.884994	0.392497	TRUE	TRUE	2.30562	2.25054	0.0550746
MIR29B2CHG	0.111915	0.495034	1.68003	-0.689959	0.392497	TRUE	TRUE	4.66074	3.95273	0.70801
EPHB4	0.112211	0.7696	1.75806	-0.218855	0.392705	TRUE	TRUE	1.19441	0.682149	0.512257
ARNT2	0.112375	-0.617748	0.678356	-1.91385	0.392812	TRUE	TRUE	3.31697	4.3872	-1.07023
ZCCHC10	0.112319	0.591573	1.3133	-0.130152	0.392812	TRUE	TRUE	1.66699	1.18767	0.479325
TMCO3	0.112587	-1.1177	-0.0541133	-2.18129	0.393323	TRUE	TRUE	1.10758	1.64828	-0.540703
DEGS1	0.112885	4.80092	403.468	-393.866	0.393898	TRUE	TRUE	0.785779	0.940866	-0.155086
OPHN1	0.11284	-0.345166	0.802854	-1.49319	0.393898	TRUE	TRUE	3.32553	3.27024	0.0552923
CACNA2D1	0.113025	0.387454	1.2422	-0.467294	0.394151	TRUE	TRUE	2.05164	1.22283	0.828815
PNISR	0.113343	-0.505992	0.680894	-1.69288	0.395028	TRUE	TRUE	5.00322	5.02255	-0.0193376
PIGU	0.113569	-0.679027	0.0659695	-1.42402	0.395583	TRUE	TRUE	0.878271	1.66662	-0.788351
TRAF3IP2-AS1	0.113667	-1.303	-0.0662289	-2.53977	0.395684	TRUE	TRUE	1.35576	2.39128	-1.03551
ZMYND8	0.113732	0.635371	2.0125	-0.741758	0.395684	TRUE	TRUE	3.56079	3.78682	-0.226039
THADA	0.11381	1.19303	2.42861	-0.0425493	0.395719	TRUE	TRUE	3.24034	2.43949	0.800853
KDM2A	0.113917	0.738997	1.97551	-0.497518	0.395798	TRUE	TRUE	4.53575	3.5882	0.947552
MARCH8	0.113976	0.0549605	1.41536	-1.30543	0.395798	TRUE	TRUE	1.31433	1.60627	-0.291937
MMP24OS	0.114033	0.362729	1.08079	-0.355335	0.395798	TRUE	TRUE	1.28794	0.7083	0.579643
EEF1A1	0.114102	-0.758467	0.642464	-2.1594	0.395805	TRUE	TRUE	5.24954	6.80649	-1.55695
BLZF1	0.114285	-0.0710052	0.918575	-1.06059	0.395975	TRUE	TRUE	0.842374	1.20441	-0.362037
RBM25	0.114244	-1.10048	0.000865584	-2.20182	0.395975	TRUE	TRUE	2.66073	3.47901	-0.818281
UPP1	0.114357	1.45656	3.7805	-0.86739	0.395992	TRUE	TRUE	1.83694	2.30403	-0.467094
SOX7	0.11444	0.102988	1.49178	-1.28581	0.396044	TRUE	TRUE	1.74346	2.4816	-0.738142
MYLK	0.114569	5.73015	74.9663	-63.506	0.396135	TRUE	TRUE	1.37551	0.613264	0.762242
TOR1AIP2	0.1146	1.02143	2.17514	-0.13229	0.396135	TRUE	TRUE	3.09054	2.70413	0.386406
CNTRL	0.115049	-0.259473	0.64677	-1.16572	0.396991	TRUE	TRUE	0.640995	1.05116	-0.410164
PARP1	0.115009	-0.243671	0.491138	-0.97848	0.396991	TRUE	TRUE	1.18716	1.42905	-0.241894
VPS13A	0.114988	1.40548	2.73585	0.075104	0.396991	TRUE	TRUE	3.02518	2.4418	0.583375
BET1	0.11538	0.970033	2.33347	-0.393402	0.397706	TRUE	TRUE	1.61876	0.8445	0.774257
SP100	0.115456	-1.11038	0.341957	-2.56272	0.397706	TRUE	TRUE	5.26513	6.33444	-1.06932
YBX1	0.115459	-0.662397	0.484541	-1.80933	0.397706	TRUE	TRUE	2.08475	2.87522	-0.790471
CTNNAL1	0.115753	0.627868	1.5353	-0.279563	0.398488	TRUE	TRUE	2.09307	1.61674	0.476325
C4orf19	0.116024	-0.938356	0.12942	-2.00613	0.399151	TRUE	TRUE	0.851722	2.02762	-1.1759
RAB18	0.116081	-0.0074586	1.05013	-1.06505	0.399151	TRUE	TRUE	2.02912	2.41831	-0.389189
MOB2	0.116434	0.865233	1.84359	-0.113123	0.399942	TRUE	TRUE	2.71823	1.6111	1.10713
RPL10A	0.116446	-0.819793	0.0592817	-1.69887	0.399942	TRUE	TRUE	1.50661	2.16668	-0.66007
DENR	0.116686	-0.0326807	0.309054	-0.374415	0.400532	TRUE	TRUE	0.962039	1.02309	-0.0610517
AC096711.2	0.116963	0.0676895	0.537412	-0.402033	0.401017	TRUE	TRUE	1.93913	1.29572	0.643405
SKI	0.116951	1.02815	2.16575	-0.109449	0.401017	TRUE	TRUE	3.80671	2.71767	1.08905
AUH	0.117528	-1.14638	-0.0520438	-2.24071	0.40272	TRUE	TRUE	1.87312	2.79427	-0.921149
TCP11L2	0.117879	1.51708	3.00099	0.0331681	0.403689	TRUE	TRUE	1.48522	1.31741	0.167806
ZBTB4	0.118289	-0.177049	0.664361	-1.01846	0.404857	TRUE	TRUE	1.60708	1.54916	0.0579134
ATXN10	0.118393	-0.152788	0.882279	-1.18786	0.404979	TRUE	TRUE	3.05279	3.60416	-0.55137
RUNX1T1	0.118479	1.03365	2.38074	-0.313442	0.405038	TRUE	TRUE	3.71345	3.85304	-0.139583
ELP3	0.118836	-1.52422	-0.127804	-2.92065	0.405357	TRUE	TRUE	1.3308	2.06377	-0.732977
LNX2	0.118916	1.2062	2.48228	-0.0698875	0.405357	TRUE	TRUE	1.98602	1.87327	0.112747
NFKB1	0.118849	0.55987	1.88707	-0.767331	0.405357	TRUE	TRUE	3.01578	2.96539	0.0503879
NLRC5	0.118849	-0.670788	0.186446	-1.52802	0.405357	TRUE	TRUE	1.8671	2.62398	-0.75688
TMEM117	0.118642	-0.563694	0.456318	-1.58371	0.405357	TRUE	TRUE	1.39563	1.97042	-0.574786
LMBRD1	0.119002	-1.015	0.10443	-2.13443	0.405417	TRUE	TRUE	1.47043	2.4233	-0.952864
MTCH1	0.119331	-0.994539	0.0969538	-2.08603	0.406304	TRUE	TRUE	2.92052	3.60831	-0.687789
ARIH1	0.119418	1.43477	2.82001	0.049536	0.406367	TRUE	TRUE	5.39479	4.74694	0.647849
DTNBP1	0.119982	0.700763	1.82083	-0.419309	0.408051	TRUE	TRUE	2.00942	1.65509	0.35433
S100PBP	0.120085	-0.694293	0.550936	-1.93952	0.408163	TRUE	TRUE	1.47308	2.13768	-0.664601
EEA1	0.120226	0.157288	1.32466	-1.01008	0.408407	TRUE	TRUE	3.05608	3.48066	-0.424585
PPIB	0.120615	-0.780416	0.174809	-1.73564	0.409494	TRUE	TRUE	1.03277	1.40125	-0.368478
PAXBP1	0.120756	-0.761661	0.294939	-1.81826	0.409738	TRUE	TRUE	1.67915	2.49517	-0.816016
CFAP36	0.121104	-0.0949229	0.304567	-0.494413	0.410211	TRUE	TRUE	0.74833	1.03506	-0.286727
CLASRP	0.121055	0.892261	1.98959	-0.205072	0.410211	TRUE	TRUE	1.40011	0.816059	0.584051
ZYX	0.121013	1.10124	3.31995	-1.11746	0.410211	TRUE	TRUE	0.939271	0.859115	0.080156
RFC1	0.121288	-0.817612	0.0217332	-1.65696	0.410599	TRUE	TRUE	1.65457	2.33615	-0.681583
AMOTL1	0.121403	0.621747	1.77249	-0.529001	0.410752	TRUE	TRUE	2.78329	2.57211	0.211184
RPF2	0.121859	0.411733	1.40467	-0.581208	0.412059	TRUE	TRUE	0.676684	0.878816	-0.202132
MRPS35	0.122132	-0.358517	0.150888	-0.867921	0.412746	TRUE	TRUE	0.450713	1.31308	-0.862363
MOV10	0.122258	0.544241	1.47864	-0.390155	0.412772	TRUE	TRUE	1.73255	1.38533	0.347219
TGM2	0.12228	0.988548	1.97167	0.00542377	0.412772	TRUE	TRUE	7.30951	7.09105	0.218458
CPSF2	0.122555	-0.641996	0.168441	-1.45243	0.41323	TRUE	TRUE	1.14205	1.69157	-0.549518
RND3	0.122504	1.06732	2.20651	-0.0718781	0.41323	TRUE	TRUE	2.37877	1.7025	0.676268
INTS1	0.122809	0.318952	0.87318	-0.235276	0.413851	TRUE	TRUE	1.21173	0.707297	0.504438
BICD1	0.123137	1.31268	2.59793	0.0274343	0.414717	TRUE	TRUE	5.53045	4.68327	0.847177
PXDC1	0.123219	-1.02544	0.00769941	-2.05858	0.414756	TRUE	TRUE	2.12256	2.9106	-0.788032
DYNLT1	0.123442	-0.246838	0.129867	-0.623543	0.414909	TRUE	TRUE	0.443493	1.49904	-1.05555
NSMCE1	0.123473	-0.771892	0.0851554	-1.62894	0.414909	TRUE	TRUE	0.570506	1.94983	-1.37932
ST3GAL6	0.123475	1.14494	2.38535	-0.095464	0.414909	TRUE	TRUE	4.27256	3.90452	0.368038
ZBED4	0.123638	-0.0226345	0.823678	-0.868947	0.41522	TRUE	TRUE	0.745001	0.967932	-0.222931
ZNF143	0.123787	-0.546387	0.432822	-1.5256	0.415486	TRUE	TRUE	0.659166	1.03485	-0.375682
GABPB1-AS1	0.123963	-0.606991	0.0846966	-1.29868	0.415694	TRUE	TRUE	0.799721	1.35071	-0.550988
ODF2	0.12399	0.966082	2.11237	-0.180201	0.415694	TRUE	TRUE	1.20006	0.773743	0.426318
CALM3	0.124284	0.100486	0.843917	-0.642946	0.416443	TRUE	TRUE	0.734921	1.14401	-0.409088
TM7SF3	0.124486	-0.572664	0.220141	-1.36547	0.416884	TRUE	TRUE	0.500246	1.46641	-0.966159
MACO1	0.124647	-0.526562	0.669176	-1.7223	0.417186	TRUE	TRUE	2.06369	2.19109	-0.127402
THRB	0.124721	0.0161222	0.648655	-0.61641	0.417199	TRUE	TRUE	1.11097	1.0209	0.0900712
SIMC1	0.124873	0.570858	1.23747	-0.0957537	0.417469	TRUE	TRUE	1.67231	1.20978	0.462525
PAM	0.12527	0.696522	1.56517	-0.172128	0.418323	TRUE	TRUE	8.04571	7.14831	0.897401
SP140L	0.125241	-0.33397	0.431666	-1.09961	0.418323	TRUE	TRUE	1.01079	1.45401	-0.443216
ITSN1	0.125561	0.0339566	1.17969	-1.11177	0.418629	TRUE	TRUE	2.82192	3.27697	-0.455051
RTRAF	0.125574	-0.231185	0.16554	-0.62791	0.418629	TRUE	TRUE	0.920163	1.64123	-0.721066
SLC46A3	0.125506	0.290884	0.921747	-0.339979	0.418629	TRUE	TRUE	0.996079	0.956518	0.0395615
YME1L1	0.125958	-0.806751	0.349599	-1.9631	0.41967	TRUE	TRUE	1.78693	2.56204	-0.775111
FGFR1OP2	0.126057	-0.968044	0.049448	-1.98554	0.419764	TRUE	TRUE	2.58674	2.71415	-0.127407
DYSF	0.126398	1.18843	2.55751	-0.180648	0.419989	TRUE	TRUE	1.99702	1.3806	0.616418
PBX1	0.126328	1.38184	2.7119	0.0517768	0.419989	TRUE	TRUE	4.0529	3.21667	0.836233
UBR1	0.126211	1.20594	2.47	-0.0581208	0.419989	TRUE	TRUE	5.43341	4.38849	1.04492
VCP	0.126409	0.466681	1.36715	-0.433789	0.419989	TRUE	TRUE	3.20065	3.69408	-0.493428
FBXW7	0.126862	-0.945731	0.374324	-2.26578	0.421256	TRUE	TRUE	4.34411	5.14755	-0.803435
DNAJC21	0.1271	0.00412177	0.877244	-0.869001	0.421624	TRUE	TRUE	1.92434	1.541	0.383342
TPK1	0.127116	0.562916	1.81838	-0.692549	0.421624	TRUE	TRUE	2.44254	3.09211	-0.649567
SOX18	0.127262	1.11914	2.23633	0.00194221	0.421872	TRUE	TRUE	3.53056	3.33093	0.199632
ZNF107	0.127354	-0.550687	0.197717	-1.29909	0.42194	TRUE	TRUE	0.654827	1.2314	-0.57657
C9orf78	0.127971	-0.526666	0.155289	-1.20862	0.421941	TRUE	TRUE	0.714374	1.21495	-0.500572
CCSER2	0.127675	-1.2123	-0.00600134	-2.4186	0.421941	TRUE	TRUE	5.16304	6.24831	-1.08527
FEM1C	0.128243	0.531081	1.71609	-0.653929	0.421941	TRUE	TRUE	1.06763	0.797329	0.270302
GPALPP1	0.127776	0.318631	1.10927	-0.472011	0.421941	TRUE	TRUE	1.47361	1.36606	0.107543
KCTD20	0.128035	-0.570886	0.397562	-1.53933	0.421941	TRUE	TRUE	2.13045	2.41489	-0.284435
NPAS2	0.128283	-3.12979	807.644	-813.903	0.421941	TRUE	TRUE	7.74927	7.2078	0.54147
NUCKS1	0.128156	-0.19442	1.10163	-1.49047	0.421941	TRUE	TRUE	3.14468	4.29186	-1.14718
OAS2	0.128127	-0.545759	0.398319	-1.48984	0.421941	TRUE	TRUE	0.559685	2.15305	-1.59337
RBPJ	0.128107	1.03648	2.38673	-0.313759	0.421941	TRUE	TRUE	2.88624	2.50458	0.381667
RPN2	0.128064	-0.999615	-0.00038393	-1.99885	0.421941	TRUE	TRUE	1.59234	2.30822	-0.715885
TCAIM	0.128236	-0.552601	0.463303	-1.56851	0.421941	TRUE	TRUE	1.96804	2.27841	-0.310366
USP12	0.128157	0.660818	1.98385	-0.662214	0.421941	TRUE	TRUE	4.14482	4.37214	-0.227315
ZMYND11	0.128193	1.24969	2.50172	-0.00233653	0.421941	TRUE	TRUE	4.80554	3.83953	0.966007
CLCN7	0.128654	-0.211103	0.126103	-0.548308	0.422688	TRUE	TRUE	0.874991	1.20923	-0.334243
OGDH	0.128592	0.612947	2.05398	-0.828091	0.422688	TRUE	TRUE	1.48753	1.38574	0.10179
IFT122	0.129182	0.337782	1.04818	-0.372613	0.423482	TRUE	TRUE	1.35242	1.13016	0.222256
NCL	0.12906	-0.971301	0.262321	-2.20492	0.423482	TRUE	TRUE	1.84777	3.1577	-1.30993
RAPGEF1	0.129136	0.50852	1.419	-0.401964	0.423482	TRUE	TRUE	8.27949	6.75887	1.52063
SMIM3	0.129169	0.752095	1.69816	-0.193969	0.423482	TRUE	TRUE	2.9948	2.43572	0.559085
PGGT1B	0.12927	-0.761708	0.274485	-1.7979	0.423535	TRUE	TRUE	0.795937	1.553	-0.757059
PKN3	0.129516	0.969315	2.03206	-0.0934328	0.424105	TRUE	TRUE	2.79473	1.69772	1.09701
NDUFB6	0.12965	-0.496274	0.284714	-1.27726	0.424309	TRUE	TRUE	0.583759	1.3272	-0.74344
MSRA	0.129975	0.595771	1.89871	-0.707169	0.425136	TRUE	TRUE	4.26606	4.24796	0.0180976
PRPF40A	0.130188	-1.00183	0.0501269	-2.05378	0.425599	TRUE	TRUE	2.26666	3.02315	-0.756497
NHLRC2	0.130346	-0.485781	0.846271	-1.81783	0.425878	TRUE	TRUE	2.22936	3.19344	-0.964075
EFTUD2	0.130432	0.211154	0.587898	-0.165589	0.425924	TRUE	TRUE	0.928947	0.680158	0.248789
FLYWCH1	0.1306	0.465887	1.16347	-0.231695	0.425936	TRUE	TRUE	1.14813	0.993799	0.154329
OTUD5	0.130519	0.411923	0.924021	-0.100174	0.425936	TRUE	TRUE	1.24077	0.960222	0.280552
STARD7	0.130652	-0.437401	0.445507	-1.32031	0.425936	TRUE	TRUE	1.62038	1.60153	0.0188527
GINM1	0.130749	-0.150678	0.450298	-0.751654	0.425945	TRUE	TRUE	1.09741	1.55182	-0.454411
TRIM56	0.130799	1.26913	2.50647	0.0317757	0.425945	TRUE	TRUE	4.20562	2.64583	1.55979
MBP	0.131034	-0.0464578	0.675558	-0.768474	0.426446	TRUE	TRUE	1.56534	1.51393	0.0514063
RAPGEF5	0.131097	-0.708102	0.804495	-2.2207	0.426446	TRUE	TRUE	5.63783	6.06859	-0.430764
FES	0.131213	1.15872	2.37123	-0.0537959	0.426587	TRUE	TRUE	1.82244	1.49026	0.332189
CDC42SE1	0.131486	0.0594006	1.00177	-0.882965	0.427237	TRUE	TRUE	1.32347	1.44665	-0.12318
AKAP11	0.131909	-0.770632	0.0914841	-1.63275	0.427709	TRUE	TRUE	1.24633	2.61788	-1.37155
NOTCH1	0.131859	1.12985	2.26522	-0.00551003	0.427709	TRUE	TRUE	3.99097	2.91071	1.08026
RIMKLB	0.131867	1.12415	2.25305	-0.00476358	0.427709	TRUE	TRUE	6.13188	5.00771	1.12417
STK35	0.13192	0.171334	0.910932	-0.568263	0.427709	TRUE	TRUE	0.945641	0.687329	0.258311
MGAT1	0.132037	0.631256	1.88207	-0.619554	0.427852	TRUE	TRUE	4.83632	4.1428	0.693518
PIBF1	0.132278	1.00729	2.2817	-0.267123	0.428396	TRUE	TRUE	5.1996	3.67069	1.52892
FAM210A	0.132583	0.234976	1.04454	-0.574584	0.429149	TRUE	TRUE	1.47636	0.696964	0.779399
CUL3	0.132767	-1.04867	0.168619	-2.26597	0.42951	TRUE	TRUE	3.67594	4.41107	-0.735136
NDUFB4	0.133087	-0.639803	0.137286	-1.41689	0.43031	TRUE	TRUE	0.676427	0.909178	-0.232751
PIK3C2A	0.133636	0.571363	1.89983	-0.757103	0.431847	TRUE	TRUE	6.16856	5.23768	0.930878
EPS15	0.1339	-1.25095	-0.0096893	-2.4922	0.431993	TRUE	TRUE	4.1885	5.27457	-1.08607
PACS1	0.133896	0.763132	2.02915	-0.502889	0.431993	TRUE	TRUE	4.79305	3.82196	0.971089
SEMA3F	0.133816	1.32647	2.66942	-0.0164694	0.431993	TRUE	TRUE	3.41552	2.44391	0.971615
CIR1	0.134172	-0.223151	0.604803	-1.05111	0.432405	TRUE	TRUE	1.35441	1.6203	-0.265892
KIAA1841	0.134394	0.777021	1.61377	-0.0597233	0.432405	TRUE	TRUE	1.74153	1.42207	0.31946
PTPN11	0.134254	-1.04376	0.109828	-2.19735	0.432405	TRUE	TRUE	1.72948	2.69601	-0.966529
RIF1	0.134366	-0.145127	1.06563	-1.35589	0.432405	TRUE	TRUE	3.12791	3.00858	0.119323
SELENOI	0.134214	-0.925675	0.0209424	-1.87229	0.432405	TRUE	TRUE	1.23589	1.84298	-0.607089
LARGE1	0.134501	1.14735	2.3312	-0.0364928	0.432513	TRUE	TRUE	4.38316	3.34701	1.03616
SIN3A	0.134696	0.864444	1.84764	-0.11875	0.432904	TRUE	TRUE	1.78438	1.47708	0.307296
DGKE	0.134952	-1.22926	0.0176786	-2.47619	0.433021	TRUE	TRUE	2.17593	2.46788	-0.291947
GTF3A	0.134902	-0.0504513	0.912924	-1.01383	0.433021	TRUE	TRUE	0.960811	0.995918	-0.0351068
SCAPER	0.134844	0.659842	1.92422	-0.604538	0.433021	TRUE	TRUE	4.63891	4.20041	0.438504
BMPR2	0.135242	0.546115	1.36394	-0.271706	0.433715	TRUE	TRUE	8.51923	8.44269	0.0765458
NAE1	0.135322	-0.818831	0.0818802	-1.71954	0.433736	TRUE	TRUE	0.815455	1.33873	-0.523274
BCAS2	0.135485	-0.527204	0.238906	-1.29331	0.434023	TRUE	TRUE	0.707951	1.15454	-0.446591
ATP5F1C	0.135658	-0.837847	0.0741935	-1.74989	0.434084	TRUE	TRUE	0.940439	1.88395	-0.943511
ATRN	0.135919	-0.987927	0.0118992	-1.98775	0.434084	TRUE	TRUE	1.91017	2.65169	-0.741523
CEP120	0.135933	0.338183	1.69839	-1.02203	0.434084	TRUE	TRUE	0.717336	1.11435	-0.397018
FKBP5	0.135894	1.09978	2.26345	-0.0638987	0.434084	TRUE	TRUE	6.0326	4.97086	1.06174
NEK5	0.135794	0.489078	1.33153	-0.35337	0.434084	TRUE	TRUE	1.4918	1.06559	0.426211
SAMM50	0.135945	0.656226	1.47942	-0.16697	0.434084	TRUE	TRUE	1.55932	1.07699	0.482337
STIM2	0.136258	1.01718	2.41339	-0.379028	0.434846	TRUE	TRUE	3.03508	2.88238	0.152706
LTA4H	0.136522	-0.942643	0.0300749	-1.91536	0.43532	TRUE	TRUE	1.04833	1.57312	-0.524789
VDAC3	0.136554	-0.60396	0.363287	-1.57121	0.43532	TRUE	TRUE	0.842535	1.33649	-0.493958
GADD45GIP1	0.136791	-0.676405	0.505918	-1.85873	0.435607	TRUE	TRUE	1.25732	1.86855	-0.611235
PAPSS2	0.136765	-0.236082	0.876927	-1.34909	0.435607	TRUE	TRUE	4.33536	5.21627	-0.880909
PDE6D	0.136899	0.94642	2.01016	-0.117316	0.435714	TRUE	TRUE	1.78915	0.826695	0.962458
ATP5MC2	0.137464	-0.604336	0.201735	-1.41041	0.436617	TRUE	TRUE	0.896999	1.77218	-0.875182
MRPL33	0.137478	-0.922057	0.0308115	-1.87492	0.436617	TRUE	TRUE	1.6494	2.33301	-0.68361
PLEKHF2	0.137358	-0.718887	0.548927	-1.9867	0.436617	TRUE	TRUE	0.694304	1.09518	-0.400872
SCAF4	0.137296	1.22056	2.46817	-0.0270396	0.436617	TRUE	TRUE	2.44461	2.26587	0.178739
LRRC1	0.137847	-0.885967	0.471463	-2.2434	0.437554	TRUE	TRUE	1.63065	2.24736	-0.616712
PCGF5	0.138153	0.223536	1.52915	-1.08208	0.438288	TRUE	TRUE	3.93758	3.81207	0.12551
MCFD2	0.138245	-1.05905	0.0635093	-2.18162	0.438346	TRUE	TRUE	1.12147	1.57735	-0.455882
CD164	0.138658	-0.34543	0.566344	-1.2572	0.438502	TRUE	TRUE	1.21383	1.81366	-0.599835
PRKCE	0.138555	1.08935	2.20324	-0.0245536	0.438502	TRUE	TRUE	6.56887	5.45594	1.11292
RPSA	0.138605	-0.856017	0.140362	-1.8524	0.438502	TRUE	TRUE	1.96538	3.24789	-1.28251
SUPT6H	0.138666	-0.481405	0.158021	-1.12083	0.438502	TRUE	TRUE	1.33155	2.35901	-1.02745
UTP23	0.138372	0.533554	1.53775	-0.470637	0.438502	TRUE	TRUE	1.44452	1.01721	0.427307
CNDP2	0.139063	-0.696471	0.102414	-1.49536	0.439288	TRUE	TRUE	1.79663	2.55699	-0.760359
MDM4	0.139019	0.691108	1.66973	-0.287512	0.439288	TRUE	TRUE	2.85173	2.04872	0.803011
ADSS	0.139196	-0.796896	0.272004	-1.8658	0.439297	TRUE	TRUE	1.0634	1.66991	-0.606507
PCBP2	0.139215	1.14455	2.28665	0.00244421	0.439297	TRUE	TRUE	3.93204	3.11668	0.815355
VPS53	0.139476	0.315179	1.36499	-0.734632	0.439886	TRUE	TRUE	2.72151	2.62963	0.0918868
RPN1	0.13957	-0.534825	0.627711	-1.69736	0.439949	TRUE	TRUE	1.56365	2.4067	-0.843056
ELK4	0.139915	0.108883	1.15921	-0.941445	0.44053	TRUE	TRUE	2.00097	2.06967	-0.0686977
MAN2C1	0.140373	0.487433	1.13683	-0.161961	0.44053	TRUE	TRUE	1.28442	0.818074	0.46635
NSRP1	0.140354	-1.22217	0.00163911	-2.44598	0.44053	TRUE	TRUE	2.87375	4.14198	-1.26823
SELENOT	0.14018	-0.725673	0.0836333	-1.53498	0.44053	TRUE	TRUE	1.60701	2.1208	-0.513793
SLCO1A2	0.140072	-0.432909	0.36265	-1.22847	0.44053	TRUE	TRUE	1.65441	3.08719	-1.43278
SMIM14	0.139968	-0.418996	0.656576	-1.49457	0.44053	TRUE	TRUE	2.18029	2.50672	-0.32643
STRAP	0.140069	-0.811161	0.0823812	-1.7047	0.44053	TRUE	TRUE	1.27458	2.04276	-0.768183
TNS1	0.140385	0.94758	2.37442	-0.479255	0.44053	TRUE	TRUE	5.55215	5.36725	0.184906
ZNF12	0.140426	0.591261	1.46333	-0.280804	0.44053	TRUE	TRUE	1.18157	0.560189	0.621384
GTPBP10	0.140738	-0.38434	0.130142	-0.898823	0.441274	TRUE	TRUE	0.785503	1.60751	-0.822007
ABCC5	0.141326	-0.303786	0.141237	-0.748809	0.441504	TRUE	TRUE	1.16004	1.51331	-0.35327
ARF4	0.141209	-0.712348	0.150344	-1.57504	0.441504	TRUE	TRUE	1.05524	1.75148	-0.696247
ATF7IP2	0.141165	0.96519	2.17369	-0.243312	0.441504	TRUE	TRUE	2.15964	1.67513	0.484507
CDC37L1	0.140891	-0.122954	0.856031	-1.10194	0.441504	TRUE	TRUE	1.25486	1.47786	-0.222993
MOB1A	0.141092	0.211584	1.3059	-0.882737	0.441504	TRUE	TRUE	1.87087	1.96488	-0.0940118
RASSF1	0.141171	0.713835	1.75801	-0.33034	0.441504	TRUE	TRUE	2.45291	1.62868	0.82423
SSBP1	0.141335	-0.594145	0.183839	-1.37213	0.441504	TRUE	TRUE	1.25698	1.6821	-0.425123
TBC1D32	0.141469	-0.773717	0.090339	-1.63777	0.441517	TRUE	TRUE	0.898394	1.66244	-0.76405
VPS41	0.141489	1.09893	2.24668	-0.0488214	0.441517	TRUE	TRUE	2.76243	2.04897	0.713463
DEPP1	0.141676	-0.319272	0.850437	-1.48898	0.441869	TRUE	TRUE	3.65665	4.42947	-0.77282
BMT2	0.142013	1.22707	2.5253	-0.0711499	0.442683	TRUE	TRUE	2.40845	1.96378	0.444663
ESR2	0.1422	-0.527351	0.28482	-1.33952	0.4428	TRUE	TRUE	0.887452	1.21092	-0.323469
TCEAL9	0.142143	0.747222	1.65481	-0.16037	0.4428	TRUE	TRUE	1.80647	1.00039	0.806086
KLF9	0.14236	-0.815511	0.261214	-1.89224	0.443065	TRUE	TRUE	1.99339	2.87804	-0.884652
AC090825.1	0.142751	0.595034	1.7645	-0.574432	0.443856	TRUE	TRUE	0.982715	0.96944	0.0132759
ERP29	0.142765	5.58153	392.058	-380.895	0.443856	TRUE	TRUE	0.694399	1.42655	-0.732148
R3HDM1	0.142859	-0.480072	0.828137	-1.78828	0.443916	TRUE	TRUE	3.03181	3.79748	-0.76567
ABCF1	0.143048	-0.193711	0.46568	-0.853102	0.444109	TRUE	TRUE	0.675326	1.04644	-0.371115
GANAB	0.143099	0.222848	0.919124	-0.473428	0.444109	TRUE	TRUE	1.16352	1.19975	-0.0362276
PPIL4	0.143147	1.01024	2.30421	-0.283733	0.444109	TRUE	TRUE	1.41813	1.22177	0.196357
BTRC	0.143358	1.27887	2.55022	0.00752137	0.44453	TRUE	TRUE	4.20594	3.39264	0.813298
ADAR	0.143673	-0.810286	0.375465	-1.99604	0.445274	TRUE	TRUE	3.05356	4.64301	-1.58945
ATP5IF1	0.144328	-0.83866	0.079375	-1.75669	0.446921	TRUE	TRUE	0.881899	1.62152	-0.739621
FENDRR	0.144395	-0.777547	0.422634	-1.97773	0.446921	TRUE	TRUE	2.75052	3.12928	-0.378754
SLC25A16	0.144432	-0.472916	0.213157	-1.15899	0.446921	TRUE	TRUE	0.959752	1.52677	-0.567013
GLG1	0.144755	0.912488	2.16392	-0.338946	0.447453	TRUE	TRUE	4.25045	3.80797	0.442476
HMCES	0.144727	0.425803	1.00407	-0.152467	0.447453	TRUE	TRUE	1.32331	0.934323	0.388988
AFF3	0.145233	0.965626	2.38583	-0.454579	0.448459	TRUE	TRUE	3.83463	3.6462	0.188427
EPS8	0.145187	-1.3388	-0.0151635	-2.66243	0.448459	TRUE	TRUE	2.88933	3.82909	-0.93976
DENND2A	0.145309	0.377579	1.05963	-0.304467	0.448462	TRUE	TRUE	2.25378	1.80608	0.44771
MYL12A	0.145549	-1.09337	0.156629	-2.34336	0.448514	TRUE	TRUE	2.25876	3.2126	-0.953837
NPTN	0.145554	-0.34496	0.833213	-1.52313	0.448514	TRUE	TRUE	3.25493	3.49875	-0.243815
PSMD4	0.145508	-0.617215	0.234398	-1.46883	0.448514	TRUE	TRUE	1.00848	1.51464	-0.506159
SOAT1	0.145763	-0.418704	0.617287	-1.45469	0.448922	TRUE	TRUE	1.31671	1.80636	-0.489642
ACACB	0.147142	0.457705	1.74244	-0.827029	0.449138	TRUE	TRUE	2.47592	2.12065	0.355268
ARL6IP5	0.147331	-0.623542	0.408347	-1.65543	0.449138	TRUE	TRUE	1.2792	2.13413	-0.854927
ATXN3	0.147416	0.821129	1.72317	-0.0809086	0.449138	TRUE	TRUE	2.05655	1.63749	0.419059
CFL1	0.147023	-0.651536	0.61582	-1.91889	0.449138	TRUE	TRUE	3.53296	4.6284	-1.09544
ERCC4	0.146001	0.0652987	0.325026	-0.194429	0.449138	TRUE	TRUE	0.656427	0.99779	-0.341363
FAM13A	0.146215	1.19988	2.70414	-0.304387	0.449138	TRUE	TRUE	3.96357	2.14269	1.82088
GOSR1	0.146915	0.369409	1.40289	-0.664071	0.449138	TRUE	TRUE	1.87229	2.1017	-0.229409
HECTD4	0.147377	1.24601	2.54625	-0.0542266	0.449138	TRUE	TRUE	3.3999	2.94611	0.453792
LATS1	0.147431	1.01232	2.08772	-0.0630833	0.449138	TRUE	TRUE	2.30967	1.73312	0.576548
MAT2B	0.146556	0.091997	0.604597	-0.420603	0.449138	TRUE	TRUE	0.883375	0.986515	-0.103139
MCM3AP	0.146844	1.26445	2.72994	-0.201033	0.449138	TRUE	TRUE	1.87899	1.42204	0.45695
NOTCH4	0.146565	1.8317	3.41168	0.251723	0.449138	TRUE	TRUE	5.0317	3.29572	1.73599
OXSR1	0.147101	0.584954	1.79348	-0.623577	0.449138	TRUE	TRUE	2.23082	1.76861	0.462204
PDLIM1	0.146199	-1.46314	-0.121437	-2.80485	0.449138	TRUE	TRUE	0.945867	2.46158	-1.51571
PGP	0.146227	-0.699019	0.138977	-1.53701	0.449138	TRUE	TRUE	1.01326	1.72409	-0.710823
PRKAR2A	0.146541	0.679031	1.48948	-0.131423	0.449138	TRUE	TRUE	3.14103	2.43825	0.702789
SRGAP1	0.146964	-0.693586	0.256915	-1.64409	0.449138	TRUE	TRUE	1.18011	1.63708	-0.456965
TMED4	0.146473	-0.443779	0.233027	-1.12058	0.449138	TRUE	TRUE	0.784959	1.42776	-0.642797
TXLNG	0.146514	0.771338	1.87472	-0.332043	0.449138	TRUE	TRUE	1.68423	1.19101	0.493219
UBXN2B	0.146904	0.137857	0.6485	-0.372785	0.449138	TRUE	TRUE	0.901504	0.985317	-0.083813
ZHX3	0.146948	-0.660431	0.306777	-1.62764	0.449138	TRUE	TRUE	1.89958	2.9999	-1.10031
MCPH1	0.147646	0.811627	2.00446	-0.381205	0.449562	TRUE	TRUE	4.09873	3.42708	0.671655
ZBTB8OS	0.147749	0.769885	1.70537	-0.1656	0.449646	TRUE	TRUE	1.80842	1.19156	0.616858
PPM1D	0.148105	0.85946	1.8722	-0.153281	0.450496	TRUE	TRUE	2.12963	1.48212	0.647516
KLHDC1	0.148433	-0.677452	0.253263	-1.60817	0.451069	TRUE	TRUE	0.730206	1.29762	-0.567412
NPC2	0.148523	-0.20887	0.259432	-0.677172	0.451069	TRUE	TRUE	0.714302	1.09941	-0.385106
TMEM135	0.148515	-0.995613	0.104339	-2.09556	0.451069	TRUE	TRUE	2.13938	3.55061	-1.41123
BNIP2	0.148619	0.621076	1.75683	-0.514674	0.45113	TRUE	TRUE	2.90164	3.13881	-0.237161
SMAD1	0.149006	0.899558	2.18997	-0.390854	0.452071	TRUE	TRUE	3.09245	2.95459	0.137861
LEMD2	0.149171	-0.653713	0.194914	-1.50234	0.45234	TRUE	TRUE	1.0951	1.59526	-0.500159
AP1G1	0.15003	0.525897	1.33385	-0.282058	0.4544	TRUE	TRUE	2.51613	1.99189	0.524237
PDPR	0.150031	-0.573397	0.116148	-1.26294	0.4544	TRUE	TRUE	1.06474	1.56278	-0.498044
SERPINB1	0.150081	-1.13111	0.425495	-2.68771	0.4544	TRUE	TRUE	0.791492	2.26871	-1.47722
ATOH8	0.150379	1.13624	2.49955	-0.22706	0.454664	TRUE	TRUE	2.95373	2.38005	0.573683
ETFDH	0.150282	-0.800438	0.0702734	-1.67115	0.454664	TRUE	TRUE	0.774169	1.45079	-0.676618
MBNL2	0.150399	1.1543	2.3328	-0.0241882	0.454664	TRUE	TRUE	5.84419	4.82912	1.01507
PAFAH1B1	0.150688	-1.16975	0.23628	-2.57577	0.455302	TRUE	TRUE	4.73457	5.31291	-0.578345
KAT8	0.151084	0.467024	1.03607	-0.102019	0.456266	TRUE	TRUE	1.03542	0.964475	0.0709421
MARK4	0.15134	0.686733	1.62812	-0.254659	0.456806	TRUE	TRUE	1.73158	1.34551	0.386077
CDK5RAP2	0.151507	-0.757914	0.597883	-2.11371	0.456927	TRUE	TRUE	1.76889	2.65737	-0.888476
TLE1	0.151535	0.938137	2.21897	-0.342691	0.456927	TRUE	TRUE	3.59039	2.98074	0.609652
PAQR5	0.151994	0.452451	1.63228	-0.727382	0.458077	TRUE	TRUE	3.73289	2.92581	0.807081
RANBP10	0.1522	0.414285	1.18922	-0.360655	0.458464	TRUE	TRUE	1.14047	1.33611	-0.195633
IRAK4	0.152533	0.0822315	1.18254	-1.01808	0.458711	TRUE	TRUE	1.14608	1.52478	-0.378697
MGLL	0.15267	1.28756	2.60463	-0.0295096	0.458711	TRUE	TRUE	5.11695	5.13137	-0.0144266
PPARD	0.152625	1.17452	2.41954	-0.0705032	0.458711	TRUE	TRUE	5.22639	5.07416	0.152233
PPP1R16B	0.152493	1.2556	2.54688	-0.0356868	0.458711	TRUE	TRUE	3.22794	2.39292	0.835018
SIPA1	0.152441	1.35715	3.40837	-0.69406	0.458711	TRUE	TRUE	0.998409	0.837672	0.160737
ARPC1B	0.153878	1.4326	3.02661	-0.161421	0.459909	TRUE	TRUE	2.01122	1.31428	0.69694
BIRC2	0.153497	0.148891	1.00964	-0.711862	0.459909	TRUE	TRUE	1.38484	1.33023	0.0546043
GORASP2	0.153548	-0.698048	0.143471	-1.53957	0.459909	TRUE	TRUE	0.922866	1.8876	-0.964733
HMGN3	0.153926	-0.924677	0.0545956	-1.90395	0.459909	TRUE	TRUE	1.51838	2.79497	-1.27659
KIAA0586	0.153902	-1.12344	0.0109449	-2.25783	0.459909	TRUE	TRUE	1.50899	2.04296	-0.533969
OSBPL8	0.153411	0.374886	1.58207	-0.832301	0.459909	TRUE	TRUE	3.47061	3.00198	0.468627
OXNAD1	0.153684	0.100596	0.374864	-0.173671	0.459909	TRUE	TRUE	1.27861	0.916656	0.361949
SETDB2	0.153808	-0.409674	0.333494	-1.15284	0.459909	TRUE	TRUE	0.652857	1.14684	-0.493983
SPAG9	0.153526	-1.22304	0.081966	-2.52805	0.459909	TRUE	TRUE	4.87103	5.95879	-1.08776
UFC1	0.153349	-0.714022	0.160327	-1.58837	0.459909	TRUE	TRUE	0.601269	1.24408	-0.642813
ZNF430	0.153886	0.151296	0.657617	-0.355025	0.459909	TRUE	TRUE	1.13691	0.871668	0.265239
LAPTM4B	0.154115	0.61741	3.2565	-2.02168	0.460008	TRUE	TRUE	0.422956	1.31098	-0.888026
SRFBP1	0.15404	-0.791145	0.105983	-1.68827	0.460008	TRUE	TRUE	1.62419	1.99862	-0.374428
FUS	0.154278	-0.942824	0.190231	-2.07588	0.460029	TRUE	TRUE	2.22663	3.69236	-1.46574
YBX3	0.154224	-0.658706	0.547475	-1.86489	0.460029	TRUE	TRUE	6.04501	5.92148	0.12353
HDAC2	0.154417	-0.35772	0.320942	-1.03638	0.460212	TRUE	TRUE	1.11138	1.62599	-0.514604
ORC2	0.154598	-0.22488	0.634387	-1.08415	0.460518	TRUE	TRUE	1.4458	1.89434	-0.448538
BSG	0.154912	1.11915	2.31023	-0.0719331	0.461219	TRUE	TRUE	8.21383	8.30351	-0.0896784
INTS7	0.15513	0.56937	1.64315	-0.50441	0.461636	TRUE	TRUE	0.926027	0.872054	0.0539725
CSNK1A1	0.155237	0.671787	1.38759	-0.044016	0.461722	TRUE	TRUE	8.08915	6.84019	1.24896
CTSB	0.155577	0.0734936	1.26117	-1.11418	0.461858	TRUE	TRUE	2.38677	2.5247	-0.137934
MAP2K3	0.155503	0.24324	0.815191	-0.328712	0.461858	TRUE	TRUE	1.19069	0.808855	0.381835
PPP3CC	0.155442	1.12551	2.40379	-0.152772	0.461858	TRUE	TRUE	5.30998	4.83288	0.477096
UBR3	0.155595	-0.639886	0.669381	-1.94915	0.461858	TRUE	TRUE	4.43968	5.48363	-1.04395
PUM1	0.155843	-0.14621	1.0534	-1.34582	0.462361	TRUE	TRUE	4.12957	4.76858	-0.63901
RNF7	0.155992	-0.506656	0.165	-1.17831	0.46257	TRUE	TRUE	0.634051	1.51189	-0.877836
KRR1	0.156244	-0.356672	0.458164	-1.17151	0.462655	TRUE	TRUE	0.605821	1.27183	-0.666009
SYPL1	0.156314	-1.0622	0.0463897	-2.17079	0.462655	TRUE	TRUE	2.15296	3.09256	-0.939602
UBE2J2	0.156334	0.247046	0.953545	-0.459452	0.462655	TRUE	TRUE	1.61353	1.26016	0.353371
VPS26B	0.156228	0.222373	1.06252	-0.617776	0.462655	TRUE	TRUE	0.838776	0.882912	-0.0441363
CCDC93	0.157063	0.833499	1.8312	-0.164205	0.464234	TRUE	TRUE	2.97657	2.52387	0.4527
FBH1	0.157261	0.799025	1.82835	-0.230298	0.464234	TRUE	TRUE	2.23856	1.76492	0.473644
LIX1L	0.157234	-0.44964	0.263843	-1.16312	0.464234	TRUE	TRUE	1.1236	1.37728	-0.253678
MARCH5	0.156962	-0.232315	0.61099	-1.07562	0.464234	TRUE	TRUE	1.30905	1.96176	-0.652707
[truncated: 3,906 more rows]

## Sheet: Micro
gene	p_value	model_log2FC	model_log2FC_ci_hi	model_log2FC_ci_low	FDR	conv_C	conv_D	avg_log2CPM_C9FTD	avg_log2CPM_Control	avg_log2FC
CPED1	1.03034e-14	3.34089	3.85261	2.82917	5.60814e-11	TRUE	TRUE	7.55725	5.57196	1.98528
CACNA1A	2.22729e-12	4.46702	5.19779	3.73625	4.04104e-09	TRUE	TRUE	4.9611	3.15166	1.80944
HDAC9	1.51556e-12	2.51409	2.99802	2.03017	4.04104e-09	TRUE	TRUE	8.06169	7.12678	0.934913
HS3ST4	4.3175e-12	3.73364	4.55696	2.91033	4.85971e-09	TRUE	TRUE	10.3044	8.03614	2.26826
RASGEF1B	4.46418e-12	4.31954	5.13645	3.50264	4.85971e-09	TRUE	TRUE	6.57952	2.4939	4.08562
AC074327.1	9.02386e-12	5.78862	6.76091	4.81634	7.17435e-09	TRUE	TRUE	8.31655	5.74406	2.57248
PTGES3	9.22661e-12	3.70076	4.69937	2.70215	7.17435e-09	TRUE	TRUE	5.90765	2.98405	2.92359
FMN1	1.25364e-11	1.43134	1.82785	1.03482	8.52948e-09	TRUE	TRUE	8.60985	7.1628	1.44705
ATP2C1	1.87601e-11	2.80225	3.47209	2.13242	1.13457e-08	TRUE	TRUE	7.65235	5.09495	2.5574
HSP90AA1	3.61692e-11	8.71096	9.66717	7.75474	1.78972e-08	TRUE	TRUE	7.18356	0.715554	6.46801
MXD4	3.41943e-11	2.44449	3.59149	1.29749	1.78972e-08	TRUE	TRUE	3.32081	1.61422	1.7066
MT-ND3	4.26105e-11	4.07781	6.5277	1.62791	1.93274e-08	TRUE	TRUE	5.08404	0.481111	4.60293
FGD4	4.8061e-11	1.17909	1.49207	0.8661	2.01228e-08	TRUE	TRUE	9.92655	8.76839	1.15817
DOCK10	7.27735e-11	1.49706	1.88088	1.11325	2.82933e-08	TRUE	TRUE	8.90899	8.23597	0.673022
ZFHX3	9.10008e-11	1.55207	1.96931	1.13483	3.30212e-08	TRUE	TRUE	9.31164	8.30937	1.00226
SLC9A9	1.35176e-10	0.886231	1.11903	0.653435	4.59851e-08	TRUE	TRUE	10.1404	9.38369	0.756692
HSP90AB1	1.75257e-10	5.85892	9.16132	2.55651	5.61133e-08	TRUE	TRUE	4.2011	0.147326	4.05377
ABHD3	3.61442e-10	3.33226	4.14057	2.52396	1.09296e-07	TRUE	TRUE	6.22316	3.55901	2.66414
MT-CO1	7.52025e-10	-0.349854	-0.147795	-0.551914	2.15435e-07	TRUE	TRUE	1.56786	0.831967	0.735896
PLXDC2	1.20737e-09	0.816053	21.9406	-20.3085	3.28587e-07	TRUE	TRUE	12.7672	12.4298	0.337376
RNF149	1.97171e-09	-2.51169	-1.35705	-3.66633	5.11049e-07	TRUE	TRUE	5.90386	6.96519	-1.06133
MT-CO2	2.18077e-09	5.33534	7.3538	3.31688	5.39543e-07	TRUE	TRUE	4.15887	0.692262	3.4666
AC007262.2	2.64179e-09	4.53897	5.91145	3.1665	6.25185e-07	TRUE	TRUE	4.51216	1.74663	2.76552
KHDRBS3	3.18963e-09	4.10311	4.88055	3.32567	7.23382e-07	TRUE	TRUE	5.68909	2.50289	3.1862
MIB1	3.84878e-09	2.53148	3.57288	1.49009	8.37956e-07	TRUE	TRUE	5.03618	2.84593	2.19025
CSGALNACT1	5.159e-09	3.37986	4.57279	2.18692	1.08002e-06	TRUE	TRUE	9.37941	6.37334	3.00607
MGST3	5.78904e-09	3.61699	5.16694	2.06704	1.16703e-06	TRUE	TRUE	1.78608	0.793067	0.993014
LINGO1	6.57287e-09	5.51923	6.21504	4.82343	1.27772e-06	TRUE	TRUE	5.39007	0.803273	4.5868
TM6SF1	7.54407e-09	3.01596	3.96912	2.06281	1.41594e-06	TRUE	TRUE	5.70311	3.59607	2.10703
TCF25	1.2178e-08	-2.63075	-2.04665	-3.21485	2.2095e-06	TRUE	TRUE	4.7306	4.80591	-0.0753034
NRIP1	1.72971e-08	2.64801	3.55589	1.74014	3.03703e-06	TRUE	TRUE	5.13696	3.89505	1.24191
TYMP	2.58662e-08	-2.8262	-2.33358	-3.31882	4.39968e-06	TRUE	TRUE	2.43707	3.4071	-0.970025
NEDD4L	2.76845e-08	2.75074	3.71409	1.7874	4.56627e-06	TRUE	TRUE	5.51203	4.12008	1.39195
TBC1D5	2.85548e-08	1.06567	1.47435	0.656997	4.57128e-06	TRUE	TRUE	9.37473	8.31787	1.05686
LPCAT2	3.17415e-08	1.86724	2.45416	1.28033	4.91442e-06	TRUE	TRUE	7.21461	6.39188	0.822725
SSBP2	3.2504e-08	1.91101	3.00393	0.8181	4.91442e-06	TRUE	TRUE	7.72063	5.32526	2.39537
GRB2	3.71709e-08	-2.26517	-0.929008	-3.60133	5.23332e-06	TRUE	TRUE	6.00159	7.74831	-1.74672
MAML3	3.74976e-08	1.16994	1.54137	0.79851	5.23332e-06	TRUE	TRUE	9.74157	8.90009	0.841487
NUCKS1	3.61986e-08	-2.56342	-1.74498	-3.38186	5.23332e-06	TRUE	TRUE	3.0889	3.43775	-0.348847
DIAPH2	3.92135e-08	0.799454	1.08515	0.513755	5.33597e-06	TRUE	TRUE	8.94326	8.70215	0.24111
PFKFB3	5.38931e-08	-3.37338	-2.30142	-4.44534	7.15464e-06	TRUE	TRUE	4.37884	5.6503	-1.27146
CELF2	6.36384e-08	0.621373	24.0962	-22.8535	8.15908e-06	TRUE	TRUE	11.0786	10.0381	1.04045
SGK1	6.44572e-08	-1.59231	-0.988147	-2.19647	8.15908e-06	TRUE	TRUE	3.53521	3.4152	0.120011
FP236383.1	8.37925e-08	2.55404	3.66468	1.4434	1.01352e-05	TRUE	TRUE	7.54072	5.30551	2.23521
SLC11A1	8.37604e-08	-3.89911	-2.32113	-5.47708	1.01352e-05	TRUE	TRUE	4.54698	7.52147	-2.97449
ESRRG	1.48713e-07	-0.0389976	0.0159874	-0.0939826	1.75967e-05	TRUE	TRUE	0.963045	1.30818	-0.34513
GNAS	1.55356e-07	4.12963	5.91619	2.34308	1.79915e-05	TRUE	TRUE	3.78398	0.883964	2.90002
RBM25	1.88508e-07	-1.75663	-0.868636	-2.64462	2.1376e-05	TRUE	TRUE	4.0724	4.36573	-0.293328
SIPA1L1	1.93336e-07	-2.95578	-1.67174	-4.23981	2.14761e-05	TRUE	TRUE	5.98158	6.90495	-0.923375
GOLGA4	2.17122e-07	-3.17215	-1.7727	-4.5716	2.31724e-05	TRUE	TRUE	5.63532	7.05246	-1.41714
PPP3CA	2.12887e-07	1.30017	2.18925	0.411088	2.31724e-05	TRUE	TRUE	6.95292	4.95105	2.00187
ENGASE	2.29275e-07	1.34702	2.38628	0.307752	2.39989e-05	TRUE	TRUE	1.63523	0.782613	0.852614
PLTP	2.49124e-07	-0.211611	-0.0705785	-0.352643	2.55846e-05	TRUE	TRUE	0.354076	1.1169	-0.762819
SLC26A3	2.65812e-07	4.12343	5.40385	2.843	2.67928e-05	TRUE	TRUE	3.55205	0.686207	2.86585
CSF3R	2.88539e-07	-1.36322	-0.180163	-2.54627	2.85549e-05	TRUE	TRUE	5.36163	5.34548	0.016156
MAML2	3.3364e-07	0.75743	1.01872	0.496135	3.24286e-05	TRUE	TRUE	10.3492	9.91669	0.432536
MRPS6	4.16703e-07	3.64266	5.21876	2.06657	3.97915e-05	TRUE	TRUE	2.66406	0.771476	1.89258
TXNIP	4.58408e-07	2.78559	3.81911	1.75207	4.30192e-05	TRUE	TRUE	4.23405	2.1487	2.08535
AC120193.1	5.3375e-07	-1.10904	-0.772979	-1.4451	4.84842e-05	TRUE	TRUE	0.563236	1.87341	-1.31018
AL137145.2	5.34457e-07	-0.768599	-0.517054	-1.02014	4.84842e-05	TRUE	TRUE	1.43561	1.58783	-0.15222
NAMPT	5.51633e-07	-2.65371	-2.02316	-3.28427	4.9222e-05	TRUE	TRUE	1.49233	2.25417	-0.761837
TUBA1B	6.24246e-07	3.03367	3.88332	2.18403	5.48028e-05	TRUE	TRUE	2.11018	1.94263	0.167549
PHACTR2	7.284e-07	2.38914	3.53298	1.2453	6.29314e-05	TRUE	TRUE	3.6919	2.81451	0.877389
SH3TC1	8.05539e-07	-2.72803	-1.7435	-3.71257	6.85086e-05	TRUE	TRUE	4.09159	5.01969	-0.928103
CDK6	8.23078e-07	2.8277	3.86877	1.78664	6.89233e-05	TRUE	TRUE	4.97614	3.56972	1.40642
RALGAPA2	8.55722e-07	1.70795	2.56161	0.854287	7.05711e-05	TRUE	TRUE	6.63417	4.92008	1.71409
FKBP5	8.81822e-07	1.08971	1.61094	0.568471	7.16382e-05	TRUE	TRUE	9.46836	8.23991	1.22844
FOXP2	9.05962e-07	2.05848	2.85015	1.26681	7.25169e-05	TRUE	TRUE	6.48109	6.14039	0.340708
UBC	9.32701e-07	3.40938	4.60428	2.21448	7.35752e-05	TRUE	TRUE	5.00133	1.27288	3.72846
P4HA1	9.59733e-07	1.86273	2.75749	0.967965	7.46261e-05	TRUE	TRUE	6.20109	3.93192	2.26917
MBNL2	1.15813e-06	2.60576	3.62647	1.58504	8.87849e-05	TRUE	TRUE	7.20643	4.32073	2.88569
SH3RF1	1.25119e-06	2.71304	3.86964	1.55643	9.45866e-05	TRUE	TRUE	2.47704	2.12642	0.350623
ATM	1.58656e-06	1.425	2.0135	0.8365	0.000118297	TRUE	TRUE	8.2589	7.07128	1.18762
ABR	1.72721e-06	1.04983	1.44259	0.65707	0.000124973	TRUE	TRUE	9.71848	9.31615	0.402334
INPP4A	1.76794e-06	-1.99481	-0.945494	-3.04412	0.000124973	TRUE	TRUE	5.18045	5.08293	0.0975208
PLCG2	1.73042e-06	1.56349	2.08111	1.04587	0.000124973	TRUE	TRUE	7.71446	6.39025	1.32421
TGFBR2	1.74914e-06	2.08984	2.74681	1.43287	0.000124973	TRUE	TRUE	7.07764	5.60182	1.47582
TBC1D14	1.95639e-06	-2.04016	-0.917501	-3.16282	0.000136521	TRUE	TRUE	5.33638	7.0908	-1.75442
ERC2	1.99565e-06	3.21083	4.13634	2.28532	0.000137498	TRUE	TRUE	1.96754	3.5636	-1.59607
STK10	2.15078e-06	-2.57228	-1.65407	-3.4905	0.000146334	TRUE	TRUE	3.20953	4.39035	-1.18082
TAB2	2.23341e-06	1.17247	1.5794	0.76553	0.000150079	TRUE	TRUE	7.26553	6.7918	0.473729
FP671120.1	2.56147e-06	1.7033	2.26907	1.13753	0.000170026	TRUE	TRUE	8.08306	7.43532	0.647742
MYCBP2	2.64839e-06	0.932036	1.31851	0.545566	0.000171609	TRUE	TRUE	8.40638	7.95069	0.455697
MYO1E	2.628e-06	1.89241	3.03126	0.753567	0.000171609	TRUE	TRUE	3.93167	3.21141	0.720264
NCOA3	2.93696e-06	1.85143	2.56029	1.14257	0.000188069	TRUE	TRUE	6.26174	5.31471	0.947027
P2RY12	2.99499e-06	2.49357	3.20754	1.77961	0.000189555	TRUE	TRUE	5.56183	5.86796	-0.306124
HLA-DRB1	3.08344e-06	-1.3601	-0.93631	-1.78389	0.00019291	TRUE	TRUE	2.14397	2.7615	-0.61753
HSPD1	3.36012e-06	3.8832	5.19278	2.57363	0.000207831	TRUE	TRUE	3.08777	1.21366	1.87411
SKAP2	3.40358e-06	1.19766	1.98271	0.412598	0.000208154	TRUE	TRUE	7.59123	6.75257	0.838666
ANAPC16	3.45237e-06	2.52087	3.38449	1.65726	0.000208792	TRUE	TRUE	4.90035	2.92428	1.97607
SPTLC1	3.64641e-06	-1.62947	-1.15719	-2.10174	0.000218103	TRUE	TRUE	1.65938	2.38294	-0.72356
SORL1	3.83836e-06	0.909108	1.36047	0.457746	0.000227089	TRUE	TRUE	10.0033	9.09802	0.905294
PGM5	4.03014e-06	2.61805	3.62131	1.61478	0.000235872	TRUE	TRUE	5.21085	3.27667	1.93418
RPL13	4.60295e-06	2.23583	3.12825	1.34341	0.000264206	TRUE	TRUE	4.14549	3.50754	0.637952
WSB1	4.61134e-06	-2.77349	-1.33248	-4.2145	0.000264206	TRUE	TRUE	5.03897	6.14832	-1.10936
AFF1	4.78773e-06	1.60459	2.146	1.06319	0.000268656	TRUE	TRUE	7.98952	6.54018	1.44934
LINC02232	4.78306e-06	1.80295	2.90337	0.702539	0.000268656	TRUE	TRUE	5.76169	5.01041	0.751282
ARHGAP15	4.891e-06	1.54783	2.08737	1.00829	0.00027165	TRUE	TRUE	9.77769	8.70033	1.07736
DSCAM	5.31513e-06	3.7063	295.77	-288.357	0.000291809	TRUE	TRUE	5.85199	2.89877	2.95322
PDE8A	5.36118e-06	-2.21616	-1.13056	-3.30175	0.000291809	TRUE	TRUE	4.70698	4.97907	-0.272095
EPB41L2	5.92555e-06	0.780972	1.10174	0.460206	0.000319334	TRUE	TRUE	9.73928	9.83726	-0.0979752
SAP30BP	6.29789e-06	-1.30568	-0.923655	-1.6877	0.000336073	TRUE	TRUE	0.766917	1.43371	-0.666797
ARMCX4	6.3805e-06	-1.19812	-0.850168	-1.54607	0.000337176	TRUE	TRUE	1.686	2.05254	-0.366533
HSPH1	6.58037e-06	2.98122	245.456	-239.493	0.000343192	TRUE	TRUE	4.79037	1.07279	3.71758
RPL37A	6.62046e-06	2.96387	4.02839	1.89935	0.000343192	TRUE	TRUE	2.93146	2.14295	0.788508
SIK3	6.69186e-06	-2.27925	-1.12375	-3.43474	0.000343621	TRUE	TRUE	5.25192	5.59593	-0.344003
HIVEP2	7.28949e-06	-1.31518	-0.922126	-1.70822	0.00037081	TRUE	TRUE	1.97808	2.21231	-0.234231
RPL35	7.38805e-06	1.10794	120.406	-118.191	0.000372344	TRUE	TRUE	1.33401	1.58572	-0.251704
PIGL	7.56991e-06	-1.20428	-0.873945	-1.53462	0.000378009	TRUE	TRUE	1.2398	1.78715	-0.547342
PTPRJ	7.76023e-06	1.06198	1.46201	0.66194	0.00038399	TRUE	TRUE	8.08004	8.02126	0.0587813
MAF	8.92308e-06	2.47369	3.30166	1.64573	0.000437553	TRUE	TRUE	5.99365	3.70354	2.2901
MB21D2	9.0837e-06	-2.11668	-1.60426	-2.62911	0.000441452	TRUE	TRUE	2.80748	2.55037	0.257116
EEPD1	9.50518e-06	-1.75867	-1.28336	-2.23398	0.000455994	TRUE	TRUE	1.83101	1.8543	-0.0232892
RPS6KA2	9.55049e-06	-2.49363	-1.36787	-3.6194	0.000455994	TRUE	TRUE	4.79399	6.12302	-1.32903
HLA-DRB5	9.84878e-06	-1.52131	-1.14422	-1.89839	0.000466147	TRUE	TRUE	1.11011	2.0114	-0.901289
OGFRL1	1.01631e-05	2.07317	3.0059	1.14045	0.000476877	TRUE	TRUE	5.56548	4.57637	0.989111
SFMBT2	1.02751e-05	1.04707	1.56924	0.524908	0.00047801	TRUE	TRUE	10.348	9.59495	0.753087
PTPRA	1.0493e-05	-1.45646	-0.503929	-2.40898	0.000484012	TRUE	TRUE	3.91077	3.87022	0.0405492
SOCS6	1.10213e-05	2.402	3.39326	1.41073	0.00050411	TRUE	TRUE	4.57473	4.23965	0.335083
SYT17	1.11528e-05	2.01794	2.95475	1.08113	0.000505871	TRUE	TRUE	4.54308	3.93004	0.613047
BLNK	1.26289e-05	1.99443	2.59837	1.3905	0.00056809	TRUE	TRUE	6.68381	5.94618	0.737629
PLSCR1	1.42586e-05	-2.78766	-1.76159	-3.81373	0.000636146	TRUE	TRUE	4.06885	4.51208	-0.443225
SESN3	1.49772e-05	2.39758	3.46601	1.32915	0.000662773	TRUE	TRUE	3.60504	2.56944	1.0356
ATP6V0B	1.58496e-05	2.25062	277.74	-273.239	0.000695719	TRUE	TRUE	1.83111	0.796447	1.03466
SNX3	1.65535e-05	2.50053	3.56054	1.44052	0.000715084	TRUE	TRUE	3.32724	1.97591	1.35132
USP6NL	1.64653e-05	3.03855	3.81583	2.26126	0.000715084	TRUE	TRUE	6.24349	4.5472	1.69629
ARIH2	1.7265e-05	-1.48554	-0.799819	-2.17125	0.000739949	TRUE	TRUE	2.63739	3.08808	-0.450689
SLC22A23	1.79589e-05	-1.08059	-0.706423	-1.45476	0.000758606	TRUE	TRUE	3.0469	2.28117	0.765731
TLR5	1.79791e-05	1.93662	3.04989	0.823352	0.000758606	TRUE	TRUE	3.4348	2.23017	1.20463
PER3	1.9212e-05	-0.475333	-0.276873	-0.673793	0.000804394	TRUE	TRUE	1.01103	1.66187	-0.650842
LHFPL2	1.98117e-05	1.42424	2.21601	0.632475	0.000823168	TRUE	TRUE	8.27058	7.7915	0.479072
AC008591.1	2.18516e-05	-0.803917	-0.511933	-1.0959	0.000901049	TRUE	TRUE	0.521164	1.38571	-0.86455
USP32	2.41277e-05	-2.0693	-0.940777	-3.19782	0.00098742	TRUE	TRUE	4.78712	5.27265	-0.485523
PSEN1	2.44527e-05	-1.53688	-0.709147	-2.36461	0.000993255	TRUE	TRUE	3.64403	3.33087	0.313154
SPECC1	2.49389e-05	2.82737	3.7033	1.95145	0.0010055	TRUE	TRUE	6.06538	3.87032	2.19506
GK	2.61253e-05	-0.994013	-0.595255	-1.39277	0.00104559	TRUE	TRUE	2.43458	2.42372	0.0108604
DNAJB6	2.88487e-05	1.64149	2.69241	0.590571	0.00112967	TRUE	TRUE	5.54797	3.69042	1.85755
FXR1	2.88214e-05	2.50755	3.63112	1.38397	0.00112967	TRUE	TRUE	4.71246	2.32853	2.38393
PRKAR1A	2.85202e-05	-1.10948	-0.67805	-1.54092	0.00112967	TRUE	TRUE	2.12337	1.53862	0.584747
MARCH2	2.9868e-05	-0.868564	-0.57493	-1.1622	0.00116123	TRUE	TRUE	1.09007	1.68644	-0.596363
JUNB	3.03666e-05	-1.56778	-1.1432	-1.99237	0.00117221	TRUE	TRUE	1.36892	0.963888	0.405032
SHTN1	3.05814e-05	1.43138	1.95827	0.904484	0.00117221	TRUE	TRUE	7.43903	6.47123	0.967792
NFAT5	3.15974e-05	2.05302	2.88849	1.21755	0.00119434	TRUE	TRUE	5.96789	4.8634	1.10448
SYTL3	3.14649e-05	-1.81655	-1.24472	-2.38839	0.00119434	TRUE	TRUE	3.60252	3.3609	0.241617
ACTR2	3.20944e-05	-2.42756	-1.29164	-3.56349	0.00120476	TRUE	TRUE	4.45971	5.24057	-0.780856
C19orf12	3.38779e-05	-0.891832	-0.592877	-1.19079	0.0012544	TRUE	TRUE	0.4053	1.00827	-0.602965
CPM	3.38125e-05	1.95834	3.13459	0.782102	0.0012544	TRUE	TRUE	4.13961	3.15233	0.98728
MIR646HG	3.42835e-05	-2.54551	-1.50776	-3.58326	0.00126084	TRUE	TRUE	4.62315	5.89893	-1.27579
PTPRK	3.61589e-05	-0.607753	-0.350388	-0.865118	0.00132089	TRUE	TRUE	0.975477	0.981419	-0.00594105
TBC1D1	3.8594e-05	1.17959	1.98424	0.37494	0.00140045	TRUE	TRUE	6.05668	5.52169	0.534987
CD81	3.91256e-05	2.67728	3.58887	1.76569	0.00141033	TRUE	TRUE	4.36336	2.96335	1.40001
ST3GAL1	4.11364e-05	-2.16326	-1.47331	-2.8532	0.00147306	TRUE	TRUE	3.61013	3.37985	0.230274
MAP3K8	4.16451e-05	-2.22633	-1.43722	-3.01545	0.00148153	TRUE	TRUE	2.37698	3.6762	-1.29922
BRCC3	4.42566e-05	-0.71296	-0.391117	-1.0348	0.00155412	TRUE	TRUE	0.96506	1.1694	-0.204335
FOXN3	4.41373e-05	0.791174	1.08885	0.493494	0.00155412	TRUE	TRUE	10.3798	10.1406	0.239198
PTPN1	4.66538e-05	-1.7242	-1.06874	-2.37966	0.00162426	TRUE	TRUE	2.25913	2.79216	-0.533024
TTLL4	4.68508e-05	2.23191	3.50043	0.963398	0.00162426	TRUE	TRUE	1.71759	1.0827	0.634891
CRYL1	4.84234e-05	-1.0139	-0.703417	-1.32439	0.00166816	TRUE	TRUE	0.663565	1.42143	-0.757868
SRGAP2	4.94982e-05	0.592706	0.861993	0.323418	0.00169446	TRUE	TRUE	10.3382	9.75825	0.579991
GRID2	5.44429e-05	0.800849	1.6559	-0.0542065	0.00185208	TRUE	TRUE	5.17997	2.75494	2.42503
RPS15	5.49614e-05	2.81407	3.92582	1.70231	0.00185811	TRUE	TRUE	2.24768	2.31384	-0.0661674
PARP14	5.62778e-05	-1.26533	-0.397157	-2.1335	0.00189087	TRUE	TRUE	4.87336	7.01052	-2.13716
BNC2	5.85389e-05	1.95634	2.70218	1.21049	0.00195471	TRUE	TRUE	7.77186	6.21059	1.56127
MKNK1	5.91064e-05	-1.56521	-0.416907	-2.7135	0.00195471	TRUE	TRUE	5.27017	6.16227	-0.892098
ST13	5.92553e-05	2.87778	4.26471	1.49086	0.00195471	TRUE	TRUE	2.74736	1.03416	1.71319
PKN1	5.98763e-05	1.43525	2.52316	0.347335	0.00196329	TRUE	TRUE	2.0384	1.59747	0.440931
CHPT1	6.0589e-05	2.30748	3.36799	1.24697	0.00197063	TRUE	TRUE	3.67934	2.1039	1.57544
SRSF5	6.0824e-05	-1.42795	-0.671763	-2.18414	0.00197063	TRUE	TRUE	3.18868	3.21812	-0.0294418
BANP	6.15552e-05	2.5948	3.65594	1.53366	0.00197085	TRUE	TRUE	4.35364	2.30681	2.04683
MEF2D	6.15024e-05	-1.2252	-0.829336	-1.62105	0.00197085	TRUE	TRUE	1.65775	1.45402	0.203738
ERICH1	6.68133e-05	-1.36806	-0.341413	-2.39471	0.00212669	TRUE	TRUE	3.71784	4.02513	-0.307285
AC116366.3	7.42992e-05	-1.99047	-1.30517	-2.67577	0.00233763	TRUE	TRUE	1.98135	2.40615	-0.4248
FTH1	7.41303e-05	-1.77018	-0.697185	-2.84317	0.00233763	TRUE	TRUE	3.76057	5.87836	-2.11779
NAALADL2	7.5875e-05	-2.52795	-1.71242	-3.34348	0.00237349	TRUE	TRUE	4.27331	4.61059	-0.337278
SLC4A7	7.71051e-05	1.65349	2.42836	0.878609	0.00239819	TRUE	TRUE	7.28683	5.92535	1.36148
TMEM243	8.07254e-05	1.49744	2.57599	0.418891	0.00249652	TRUE	TRUE	2.11108	1.1289	0.982179
CUL4A	8.31972e-05	-1.93434	-1.29695	-2.57173	0.00251579	TRUE	TRUE	2.60874	2.92699	-0.318244
PTCHD4	8.30176e-05	-0.565813	-0.340999	-0.790627	0.00251579	TRUE	TRUE	0.995245	2.30425	-1.30901
TFEC	8.23491e-05	1.68928	2.54092	0.837629	0.00251579	TRUE	TRUE	4.58116	4.40997	0.171189
ZC3HAV1	8.18221e-05	2.09409	3.00644	1.18174	0.00251579	TRUE	TRUE	4.97919	3.52274	1.45645
CCDC26	8.52124e-05	0.958419	2.33804	-0.421203	0.00256249	TRUE	TRUE	3.84453	3.06204	0.782486
SECISBP2L	8.58863e-05	-1.64411	-1.10013	-2.18808	0.00256651	TRUE	TRUE	2.44805	2.52806	-0.0800072
THEMIS2	8.62891e-05	-1.34822	-0.701971	-1.99447	0.00256651	TRUE	TRUE	2.51872	2.17612	0.342598
ITPR2	8.8119e-05	0.653242	0.941004	0.365481	0.00260669	TRUE	TRUE	10.8516	10.3931	0.458524
CSF2RA	9.00708e-05	-1.60803	-1.063	-2.15305	0.00265003	TRUE	TRUE	4.60524	4.78564	-0.180399
CACNA1D	9.4334e-05	4.44558	244.143	-235.252	0.0027602	TRUE	TRUE	5.14298	2.11341	3.02957
JAZF1	9.48297e-05	1.10771	1.58515	0.63026	0.0027602	TRUE	TRUE	7.9271	7.95342	-0.0263137
CREM	9.78639e-05	-1.40431	-0.918142	-1.89048	0.0028292	TRUE	TRUE	2.63996	2.52217	0.11779
NAV3	9.82397e-05	1.57892	2.10973	1.0481	0.0028292	TRUE	TRUE	8.51107	8.16516	0.345916
CCNI	9.94742e-05	2.91143	4.04437	1.7785	0.00284967	TRUE	TRUE	3.70832	2.13721	1.57111
AC008691.1	0.000101748	-1.05785	-0.716766	-1.39894	0.0028855	TRUE	TRUE	3.47303	4.13475	-0.661715
ATOX1	0.000101785	-0.427331	0.00196272	-0.856626	0.0028855	TRUE	TRUE	0.972298	0.811957	0.160342
AL078590.3	0.000102547	-0.79322	-0.499563	-1.08688	0.00289205	TRUE	TRUE	1.15166	1.51479	-0.36313
LAPTM5	0.000104223	1.50599	2.30683	0.705148	0.00292416	TRUE	TRUE	5.55574	4.86119	0.694546
ARRB2	0.000109517	1.94432	2.84446	1.04417	0.00304132	TRUE	TRUE	4.8519	3.84034	1.01156
MAP3K5	0.000108985	1.41663	2.01212	0.821144	0.00304132	TRUE	TRUE	6.8706	6.7432	0.1274
CYP27A1	0.000112621	2.74258	4.18421	1.30096	0.00311166	TRUE	TRUE	2.40996	1.06561	1.34435
MX1	0.000115867	-3.62605	-2.42306	-4.82905	0.00318516	TRUE	TRUE	1.15197	3.3016	-2.14963
AZIN2	0.000120403	-0.181919	-0.0723058	-0.291533	0.00329127	TRUE	TRUE	2.04973	1.32703	0.722701
UBE2E2	0.000120936	0.711024	1.0389	0.383146	0.00329127	TRUE	TRUE	9.87722	9.5046	0.372624
RUBCNL	0.000121599	2.03436	2.83386	1.23485	0.00329285	TRUE	TRUE	5.1221	4.23322	0.888881
RNF19B	0.000123761	-0.503865	-0.251462	-0.756268	0.00333481	TRUE	TRUE	1.09064	1.11436	-0.0237214
MORF4L1	0.000126572	2.16272	3.27368	1.05176	0.00339375	TRUE	TRUE	3.55494	2.04747	1.50747
MS4A6A	0.000127806	1.68806	2.6109	0.76522	0.00341004	TRUE	TRUE	4.63179	4.2344	0.397391
CEMIP2	0.000135918	-1.52896	-0.799943	-2.25797	0.00360879	TRUE	TRUE	1.8589	2.2286	-0.369698
GNG2	0.000141154	2.85082	4.2888	1.41284	0.00372962	TRUE	TRUE	2.13314	1.82155	0.311588
SLC38A10	0.000148582	1.07863	2.13946	0.017803	0.00390691	TRUE	TRUE	2.76548	2.42743	0.338052
SLC1A3	0.000152074	0.514961	0.812781	0.217141	0.00396047	TRUE	TRUE	10.5662	10.3967	0.169485
SLC8A1	0.000151701	0.61173	0.927375	0.296085	0.00396047	TRUE	TRUE	10.0021	9.96715	0.034927
FAM120B	0.000155525	-2.18408	-1.28651	-3.08164	0.00403106	TRUE	TRUE	3.26586	3.99919	-0.73333
PLD4	0.000157717	1.8529	3.05073	0.655071	0.0040493	TRUE	TRUE	1.57063	0.789157	0.781469
RAPH1	0.000157268	1.85783	2.91515	0.800498	0.0040493	TRUE	TRUE	3.70378	3.01572	0.688064
NFIA	0.000162913	1.84549	2.78763	0.903338	0.00414362	TRUE	TRUE	6.81468	4.90369	1.91099
ZFP36L2	0.000162795	2.00316	3.11135	0.894978	0.00414362	TRUE	TRUE	6.51931	4.50388	2.01543
POU2F1	0.000164946	-2.22049	-1.34927	-3.09171	0.00417582	TRUE	TRUE	3.85625	3.98486	-0.128609
EML4	0.000167785	-2.09115	-0.947993	-3.23431	0.00421383	TRUE	TRUE	4.43183	5.87289	-1.44106
THRB	0.000167996	6.68513	10.1236	3.24669	0.00421383	TRUE	TRUE	2.57639	0.807902	1.76849
CIRBP	0.000178334	-1.14836	-0.667486	-1.62923	0.00443363	TRUE	TRUE	2.25622	3.08764	-0.831428
TTC7B	0.000178388	-1.67107	-0.837149	-2.50499	0.00443363	TRUE	TRUE	3.15671	3.44	-0.283292
SELPLG	0.000185112	1.74518	2.79384	0.696521	0.00457985	TRUE	TRUE	2.74371	1.17108	1.57264
FER	0.000188312	1.47644	2.27796	0.674919	0.00463794	TRUE	TRUE	7.37004	6.06319	1.30684
TERF2IP	0.000192179	-0.410463	-0.200683	-0.620242	0.00471185	TRUE	TRUE	1.37604	1.02816	0.347879
EPN1	0.000203614	-0.867035	-0.590346	-1.14372	0.00496982	TRUE	TRUE	0.790624	1.2195	-0.428872
IQSEC1	0.000205231	-0.920791	-0.594461	-1.24712	0.00498692	TRUE	TRUE	0.937266	1.016	-0.0787302
IGSF21	0.000207007	-3.148	-2.12357	-4.17243	0.00500772	TRUE	TRUE	6.16634	6.31233	-0.145987
SRSF11	0.000209625	-1.20588	-0.261721	-2.15003	0.00504862	TRUE	TRUE	4.29237	4.16593	0.126447
MED13L	0.000215564	0.676927	1.09875	0.255101	0.00516879	TRUE	TRUE	9.86165	8.95181	0.909842
CD86	0.000223453	2.03482	2.95923	1.11042	0.00533445	TRUE	TRUE	6.51167	4.52689	1.98478
SLC15A2	0.00022947	1.46594	2.93858	-0.00669698	0.00545417	TRUE	TRUE	3.93764	2.36343	1.57421
RUBCN	0.000233248	-1.07752	-0.416953	-1.73809	0.00551987	TRUE	TRUE	2.5107	2.37669	0.134011
MT-CYB	0.000236018	0.261646	0.596395	-0.0731031	0.00553726	TRUE	TRUE	3.3508	0.583821	2.76698
MUC20-OT1	0.00023527	-1.25614	-0.496778	-2.01551	0.00553726	TRUE	TRUE	3.72029	4.36856	-0.648269
AC138150.1	0.000246059	-0.593226	-0.370718	-0.815735	0.00574806	TRUE	TRUE	0.684394	0.94899	-0.264596
APOE	0.000248339	1.92867	2.86206	0.995287	0.00577653	TRUE	TRUE	5.41217	3.86955	1.54262
APBB1IP	0.000265443	0.825897	1.19251	0.459281	0.00607215	TRUE	TRUE	9.42346	9.54114	-0.117676
GALNT1	0.000264686	0.852735	1.92541	-0.219937	0.00607215	TRUE	TRUE	3.6905	3.49034	0.20016
IL4R	0.000263676	-1.1949	-0.140286	-2.24952	0.00607215	TRUE	TRUE	3.35685	4.56828	-1.21144
PDE4B	0.00026551	-2.63562	-1.19839	-4.07285	0.00607215	TRUE	TRUE	6.03503	5.75189	0.283135
ARMC9	0.000280199	2.00482	3.45156	0.558076	0.00632756	TRUE	TRUE	1.7736	0.952263	0.821336
HIVEP3	0.000281039	-2.52949	-1.00647	-4.0525	0.00632756	TRUE	TRUE	5.32606	7.44052	-2.11446
RAB20	0.000281328	-1.42513	-0.843181	-2.00707	0.00632756	TRUE	TRUE	2.17799	2.44412	-0.26613
SH3KBP1	0.000280495	1.24132	1.91039	0.572254	0.00632756	TRUE	TRUE	7.74473	7.08067	0.664058
PICALM	0.000287915	0.786793	1.08753	0.486055	0.00644907	TRUE	TRUE	9.51746	9.0489	0.46856
ARID1B	0.000299049	1.19656	1.70131	0.691809	0.0066551	TRUE	TRUE	8.58936	7.33912	1.25024
TTYH2	0.000299559	-0.967975	-0.627732	-1.30822	0.0066551	TRUE	TRUE	1.64799	1.33093	0.317052
FAM13A	0.00030871	1.46064	2.22475	0.696543	0.00679069	TRUE	TRUE	6.59279	5.17879	1.414
PRMT3	0.000309405	2.01517	3.1911	0.839245	0.00679069	TRUE	TRUE	2.35833	1.66503	0.693299
RTN4	0.000307677	0.994979	1.40891	0.581047	0.00679069	TRUE	TRUE	7.53985	5.6756	1.86425
SLC2A3	0.000314755	-2.47016	-1.39725	-3.54308	0.00687655	TRUE	TRUE	1.65465	3.12596	-1.47131
UBE4B	0.000315844	-1.74458	-0.871563	-2.6176	0.00687655	TRUE	TRUE	3.13456	3.11044	0.0241193
HIPK2	0.000318544	-1.85247	-0.817098	-2.88784	0.00690771	TRUE	TRUE	3.59382	4.01842	-0.424603
SRGAP2C	0.000324456	1.24394	1.93675	0.55114	0.00700798	TRUE	TRUE	7.31964	6.4782	0.841435
MYO5A	0.000340141	-1.22152	-0.0978222	-2.34521	0.00731773	TRUE	TRUE	4.38077	4.52738	-0.146604
ACBD3	0.000347019	-1.33043	-0.76531	-1.89555	0.00738334	TRUE	TRUE	1.55317	1.95804	-0.404869
CCDC50	0.000346324	1.79269	2.84647	0.738913	0.00738334	TRUE	TRUE	3.99724	2.77714	1.22009
RASSF8	0.00034726	1.97482	2.94728	1.00236	0.00738334	TRUE	TRUE	6.03305	5.39874	0.634309
SDCCAG8	0.000350893	0.928693	1.4022	0.455184	0.00743157	TRUE	TRUE	8.80455	7.99181	0.812733
C12orf76	0.000353171	-0.347164	0.253448	-0.947776	0.0074508	TRUE	TRUE	1.88262	0.972883	0.90974
HGSNAT	0.000354849	-1.41597	-0.952922	-1.87901	0.0074573	TRUE	TRUE	1.87875	2.3257	-0.446959
AKAP8L	0.000356631	-0.801357	-0.272309	-1.3304	0.0074626	TRUE	TRUE	2.16721	2.27516	-0.107954
HSPB1	0.000357843	5.96326	7.38018	4.54634	0.0074626	TRUE	TRUE	3.25601	0.600175	2.65583
FOXP1	0.000360706	2.33423	3.43001	1.23846	0.0074936	TRUE	TRUE	7.60314	4.9541	2.64904
MARCKS	0.000369039	2.25948	3.36248	1.15648	0.00763756	TRUE	TRUE	3.40248	2.61588	0.786595
ITGA5	0.000393404	1.56552	2.62115	0.50988	0.00811098	TRUE	TRUE	2.04125	1.13809	0.903159
TRPC1	0.000396561	-0.362689	-0.184479	-0.540899	0.0081452	TRUE	TRUE	1.18259	1.12534	0.057255
CLEC5A	0.00040815	2.43646	4.04926	0.823663	0.00835172	TRUE	TRUE	1.44712	1.19666	0.250454
TRA2A	0.000421208	1.25774	2.30769	0.207792	0.00858664	TRUE	TRUE	5.12331	3.71278	1.41052
DOCK8	0.000426446	0.751911	1.0781	0.425722	0.008661	TRUE	TRUE	10.0454	10.1958	-0.150366
IFI44L	0.000429105	-3.49915	-1.57215	-5.42615	0.0086826	TRUE	TRUE	1.75427	5.01541	-3.26114
TNFAIP2	0.000435449	-0.282281	-0.129693	-0.434869	0.00877833	TRUE	TRUE	1.06818	1.18872	-0.120538
MBNL1	0.000440616	0.708171	0.969279	0.447063	0.00884972	TRUE	TRUE	9.88175	9.22382	0.657931
SRRM1	0.000455077	-1.25786	-0.436274	-2.07944	0.00910656	TRUE	TRUE	2.83896	2.83893	2.83661e-05
ANKRD44	0.000460319	0.743574	1.10583	0.381319	0.00917772	TRUE	TRUE	10.0789	9.2713	0.807584
TMEM87A	0.00046237	-1.41297	-0.753956	-2.07198	0.00918497	TRUE	TRUE	2.05731	2.61079	-0.553481
LRRK1	0.000468546	1.65417	2.513	0.795341	0.0092738	TRUE	TRUE	5.68159	5.96953	-0.287935
CCNH	0.000477345	1.69943	2.66378	0.735074	0.00941373	TRUE	TRUE	6.73811	4.70204	2.03607
AGFG1	0.000498789	-1.37456	-0.251451	-2.49767	0.00980111	TRUE	TRUE	3.53629	3.78799	-0.251705
ATP6V1B2	0.000511726	2.86141	4.14959	1.57324	0.00998414	TRUE	TRUE	2.06471	1.86493	0.199783
RHOB	0.000511772	-0.791905	-0.476427	-1.10738	0.00998414	TRUE	TRUE	0.920828	0.860862	0.059966
CSNK1A1	0.000517159	-1.44312	-0.219723	-2.66651	0.0100532	TRUE	TRUE	6.07185	5.83728	0.234568
ITGAX	0.000519938	-1.38053	-0.643544	-2.11751	0.0100713	TRUE	TRUE	3.95973	3.9429	0.0168293
CHST15	0.000543768	1.88626	2.89424	0.878268	0.0104955	TRUE	TRUE	4.92482	3.88652	1.03831
HSPA5	0.000559975	2.08586	494.673	-490.501	0.0107701	TRUE	TRUE	1.31553	1.13235	0.183179
STX18	0.000564646	-1.57534	-0.888379	-2.2623	0.0108217	TRUE	TRUE	1.96466	2.71171	-0.74705
PIK3R1	0.000577028	-0.998681	0.0512756	-2.04864	0.0110202	TRUE	TRUE	6.70321	6.49121	0.212001
LINC01684	0.000588202	2.46756	3.7047	1.23043	0.0111943	TRUE	TRUE	2.97443	2.36971	0.604723
LIPE-AS1	0.000596029	-0.552869	-0.26564	-0.840098	0.0113038	TRUE	TRUE	1.38105	1.41741	-0.0363629
CRELD1	0.000602824	1.60803	2.94557	0.270483	0.011393	TRUE	TRUE	1.28022	0.718636	0.561586
GOSR1	0.000620495	-1.30386	-0.740562	-1.86716	0.0115663	TRUE	TRUE	1.4195	1.92042	-0.50092
PELI2	0.00061891	1.86912	2.94917	0.789073	0.0115663	TRUE	TRUE	4.23075	2.69429	1.53646
PITPNA	0.000617067	-1.45026	-0.865746	-2.03477	0.0115663	TRUE	TRUE	2.37881	2.76295	-0.38414
TSC22D2	0.000618549	1.23942	2.31581	0.163038	0.0115663	TRUE	TRUE	4.52281	3.62858	0.89423
RASA1	0.000627349	1.21611	2.18975	0.242462	0.0116541	TRUE	TRUE	6.21655	4.88803	1.32853
EIF4B	0.000657401	-1.53855	-0.935845	-2.14125	0.0121709	TRUE	TRUE	1.81673	2.30807	-0.49134
C1QB	0.00066046	1.4927	2.20332	0.782084	0.0121861	TRUE	TRUE	4.29037	4.34066	-0.0502859
ABCA1	0.000669334	-1.42957	-0.946039	-1.91311	0.0121892	TRUE	TRUE	2.07802	2.63026	-0.552246
ARL17A	0.000668704	-0.330149	-0.173136	-0.487163	0.0121892	TRUE	TRUE	1.29987	0.942009	0.357861
ERAP1	0.000663988	0.679448	1.85367	-0.494775	0.0121892	TRUE	TRUE	1.65691	1.25573	0.401182
RPAP2	0.000669586	-1.29329	-0.602765	-1.98383	0.0121892	TRUE	TRUE	2.0099	2.37924	-0.369337
AC244021.1	0.000674182	1.80114	2.85728	0.744992	0.0122319	TRUE	TRUE	7.27729	6.53809	0.739204
HPGDS	0.000681106	2.34632	3.44811	1.24453	0.0122998	TRUE	TRUE	2.82317	1.76843	1.05474
METTL21A	0.000682443	1.80679	2.93722	0.676357	0.0122998	TRUE	TRUE	2.94386	1.36385	1.58001
LINC02328	0.000685173	-1.25138	-0.727492	-1.77526	0.0123082	TRUE	TRUE	1.45829	1.90654	-0.44825
AL034397.3	0.000693261	2.3677	3.27139	1.46402	0.0124024	TRUE	TRUE	2.18323	2.61494	-0.431706
PCBD2	0.000694973	-0.966452	-0.570219	-1.36269	0.0124024	TRUE	TRUE	0.83356	1.60045	-0.766894
KIAA1551	0.000698994	1.87801	2.92523	0.83079	0.0124334	TRUE	TRUE	4.25149	2.81234	1.43915
PABPN1	0.000702879	-0.807964	-0.263295	-1.35263	0.0124618	TRUE	TRUE	2.52203	1.83302	0.689005
PCED1B	0.000722112	-1.07727	-0.128491	-2.02605	0.0127612	TRUE	TRUE	2.92335	3.55204	-0.628683
ABAT	0.000730457	-0.588929	-0.219201	-0.958658	0.0128669	TRUE	TRUE	1.34458	1.40002	-0.055445
KCTD12	0.000738904	2.17635	3.09918	1.25353	0.0129737	TRUE	TRUE	4.52476	2.67601	1.84875
ZFP36L1	0.000741625	0.862785	1.37234	0.353229	0.0129796	TRUE	TRUE	6.96152	6.43237	0.529158
ARHGAP25	0.000754462	-1.23578	-0.0883762	-2.38319	0.0131199	TRUE	TRUE	5.30338	6.23619	-0.932816
SNCA	0.000754191	1.86992	2.84488	0.894968	0.0131199	TRUE	TRUE	5.597	4.42269	1.17431
TECPR2	0.000761387	-1.04648	-0.5678	-1.52516	0.0131982	TRUE	TRUE	1.31752	1.67226	-0.354742
REPS1	0.000777776	-1.63733	-0.998722	-2.27594	0.0133969	TRUE	TRUE	1.89239	2.46114	-0.568751
RPL27	0.000775988	3.59371	5.52732	1.66009	0.0133969	TRUE	TRUE	0.98868	0.956076	0.0326042
DNHD1	0.000785521	-0.444657	-0.238756	-0.650558	0.0134453	TRUE	TRUE	0.811078	0.84996	-0.0388813
SPG7	0.000785018	-1.46951	-0.794368	-2.14466	0.0134453	TRUE	TRUE	2.14586	2.87194	-0.726082
KIF3C	0.000811002	3.38504	5.65326	1.11682	0.0137517	TRUE	TRUE	0.884669	0.989239	-0.10457
ORC2	0.00080727	1.16068	2.21609	0.105279	0.0137517	TRUE	TRUE	1.96341	1.68096	0.282449
ZNF714	0.000809496	-0.372811	-0.127229	-0.618392	0.0137517	TRUE	TRUE	0.794642	0.987227	-0.192585
SESN1	0.000825432	1.55053	2.67211	0.428947	0.0139529	TRUE	TRUE	4.32672	2.95984	1.36689
ELMO1	0.000833858	0.22663	26.8349	-26.3817	0.0140083	TRUE	TRUE	11.1305	10.4841	0.646422
MYOF	0.000831819	1.80661	2.66604	0.947185	0.0140083	TRUE	TRUE	4.25438	3.88464	0.369738
IK	0.000836926	0.133175	0.616801	-0.350452	0.0140166	TRUE	TRUE	1.00385	0.774142	0.22971
MANBA	0.00084855	-1.17004	-0.0372319	-2.30285	0.0141243	TRUE	TRUE	6.0431	5.78475	0.258349
PSMC6	0.000848281	-1.32975	-0.829219	-1.83029	0.0141243	TRUE	TRUE	0.966427	1.43022	-0.463794
AZI2	0.000861418	-0.899725	-0.492903	-1.30655	0.0142948	TRUE	TRUE	0.615971	1.10802	-0.492048
ANKRD11	0.000872512	-1.29008	-0.267913	-2.31225	0.014345	TRUE	TRUE	7.47038	7.88023	-0.409844
CCDC149	0.000877618	-0.873738	-0.531931	-1.21554	0.014345	TRUE	TRUE	1.7543	1.66802	0.0862798
DTNA	0.000875102	1.39828	2.25894	0.537622	0.014345	TRUE	TRUE	5.98926	4.65732	1.33194
ELF1	0.000874505	1.50125	2.22382	0.77868	0.014345	TRUE	TRUE	6.84725	5.65791	1.18934
GOLGA3	0.000872875	1.18256	2.18737	0.177749	0.014345	TRUE	TRUE	2.19601	1.68742	0.508594
SRGN	0.000887099	-1.65365	-0.374589	-2.93271	0.0144565	TRUE	TRUE	5.44176	4.24516	1.1966
GLDN	0.000911341	3.22121	4.27834	2.16408	0.0148073	TRUE	TRUE	4.27526	4.29395	-0.0186924
MSRA	0.000937455	1.92698	3.04367	0.810291	0.0151862	TRUE	TRUE	3.98298	3.16765	0.815334
VPS53	0.000942568	-1.81143	-0.905843	-2.71702	0.0152237	TRUE	TRUE	3.57164	3.92918	-0.357536
ARHGAP5	0.00096099	1.98091	3.01594	0.945878	0.0154754	TRUE	TRUE	3.98753	2.41219	1.57534
PCBP1	0.000986236	3.47184	5.08379	1.85989	0.0158351	TRUE	TRUE	2.07467	0.915271	1.1594
PRKACB	0.000994287	1.19351	2.22061	0.166404	0.0159174	TRUE	TRUE	2.56191	0.57667	1.98524
DISC1	0.00100483	1.01223	1.44103	0.583432	0.016039	TRUE	TRUE	8.75328	8.33056	0.422719
ITFG1	0.00101416	-1.59135	-0.462578	-2.72012	0.0161406	TRUE	TRUE	5.50032	5.90734	-0.407023
HRH2	0.00103629	-1.37892	-0.624209	-2.13363	0.0164447	TRUE	TRUE	2.04497	3.08752	-1.04254
TMEM72-AS1	0.00105108	-0.336675	-0.167541	-0.505809	0.0166308	TRUE	TRUE	0.740166	0.96666	-0.226494
BTBD9	0.00109036	-2.03001	-0.998381	-3.06164	0.0171032	TRUE	TRUE	3.83217	4.98513	-1.15296
RBX1	0.00108484	-0.44284	0.513718	-1.3994	0.0171032	TRUE	TRUE	1.58679	1.47809	0.108703
RTF1	0.0010894	-0.757293	-0.164834	-1.34975	0.0171032	TRUE	TRUE	1.70731	1.78928	-0.0819727
SH3PXD2A	0.00109809	-0.817756	-0.493755	-1.14176	0.0171751	TRUE	TRUE	1.19728	1.29119	-0.0939087
ZFP36	0.00111477	-1.55546	-0.98218	-2.12873	0.017386	TRUE	TRUE	1.59036	1.81042	-0.220064
LINC01004	0.00111834	1.25939	2.24437	0.274413	0.0173918	TRUE	TRUE	2.6197	1.79007	0.829633
SRGAP3	0.00112172	-1.775	-0.979323	-2.57068	0.0173946	TRUE	TRUE	4.28361	4.15413	0.12948
HSP90B1	0.00114034	2.80118	4.04892	1.55345	0.0176332	TRUE	TRUE	2.38459	1.80243	0.582156
CERS6	0.00114516	1.82349	2.84555	0.801432	0.0176575	TRUE	TRUE	4.23252	3.13467	1.09785
EIF2AK1	0.00115868	-0.767853	-0.4309	-1.10481	0.0178155	TRUE	TRUE	0.909814	1.23389	-0.324076
HCLS1	0.0011678	1.40957	2.25324	0.565903	0.0178549	TRUE	TRUE	6.53863	5.20502	1.33361
HERC4	0.00116615	1.37499	2.15428	0.595699	0.0178549	TRUE	TRUE	7.20375	5.31343	1.89033
ATF6	0.00118074	-1.23777	-0.12111	-2.35443	0.0180021	TRUE	TRUE	6.71539	6.26058	0.454809
INSR	0.0011966	-0.366645	0.029865	-0.763155	0.018193	TRUE	TRUE	3.33916	2.01559	1.32357
ARL6IP5	0.00121964	2.66525	4.0699	1.2606	0.0184578	TRUE	TRUE	2.21933	0.715659	1.50367
C3AR1	0.0012208	1.94697	3.06034	0.833608	0.0184578	TRUE	TRUE	2.18371	1.2525	0.931213
OSBPL3	0.00124588	1.7828	2.79969	0.765921	0.0187848	TRUE	TRUE	6.31486	4.18594	2.12893
TTC1	0.0012538	-0.970408	-0.443407	-1.49741	0.0188521	TRUE	TRUE	1.3831	1.88421	-0.501106
SEC14L1	0.0012584	-2.24124	-1.11557	-3.36692	0.0188691	TRUE	TRUE	5.26466	5.14766	0.117007
PRKACA	0.00126726	-1.16709	-0.735652	-1.59853	0.0189498	TRUE	TRUE	1.26308	1.56959	-0.306517
MORC3	0.00127963	1.10072	2.16704	0.0343995	0.0190822	TRUE	TRUE	4.44724	3.38853	1.05871
ODF2L	0.0013009	-0.585535	-0.292574	-0.878497	0.0193465	TRUE	TRUE	0.928709	1.38993	-0.461217
RASAL2	0.00132149	1.91243	2.9486	0.876261	0.0195991	TRUE	TRUE	7.10826	5.54717	1.56109
MAGI3	0.00133324	0.401814	1.44685	-0.643217	0.0197059	TRUE	TRUE	2.38556	2.43323	-0.0476691
ZBTB1	0.00133593	1.25655	2.3317	0.181395	0.0197059	TRUE	TRUE	3.97933	2.37524	1.6041
XPO1	0.0013517	2.20874	2.95961	1.45787	0.0198846	TRUE	TRUE	5.69306	3.77863	1.91443
KANSL1	0.00136062	-1.44303	-0.290893	-2.59517	0.0199618	TRUE	TRUE	7.03382	7.43541	-0.401591
TPST1	0.00136539	-0.885354	-0.505353	-1.26535	0.0199781	TRUE	TRUE	0.720022	1.58804	-0.868017
DNAJA1	0.00139393	2.81529	4.47668	1.15391	0.0203409	TRUE	TRUE	2.90148	0.678429	2.22306
AKAP17A	0.00141916	-0.640392	-0.359896	-0.920887	0.0205579	TRUE	TRUE	0.84116	1.24515	-0.403994
CST3	0.00142046	2.09013	3.31199	0.868277	0.0205579	TRUE	TRUE	3.19229	1.22013	1.97216
HSPA4	0.00141323	1.59753	2.6503	0.544767	0.0205579	TRUE	TRUE	3.53788	1.82543	1.71245
NHSL1	0.0014239	1.42568	2.52761	0.323753	0.0205579	TRUE	TRUE	5.78957	4.5764	1.21317
[truncated: 5,067 more rows]

## Sheet: Oligo
gene	p_value	model_log2FC	model_log2FC_ci_hi	model_log2FC_ci_low	FDR	conv_C	conv_D	avg_log2CPM_C9FTD	avg_log2CPM_Control	avg_log2FC
[truncated: 6,950 more rows]

[truncated: 2 more sheets: OPC, VLMC]
