# Supplementary material for: Divergent single cell transcriptome and epigenome alterations in ALS and FTD patients with C9orf72 mutation
Source: Nat Commun. 2023 Sep 15;14:5714. doi: 10.1038/s41467-023-41033-y (PMC10504300; doi:10.1038/s41467-023-41033-y)
Supplement: Supplementary file 12 — Supplementary Dataset 9 [file 41467_2023_41033_MOESM12_ESM.xlsx]

## Sheet: Astro
gene	p_value	model_log2FC	model_log2FC_ci_hi	model_log2FC_ci_low	FDR	conv_C	conv_D	avg_log2CPM_C9FTD	avg_log2CPM_Control	avg_log2FC
HSP90AA1	1.06648e-20	4.04873	6.73987	1.35759	9.12904e-17	TRUE	TRUE	7.59504	3.22622	4.36883
PTGES3	1.13577e-19	0.975792	2.81437	-0.862785	4.8611e-16	TRUE	TRUE	5.25377	2.68608	2.56769
CERS6	6.8866e-18	3.46545	5.56649	1.36441	1.96498e-14	TRUE	TRUE	5.82626	3.43158	2.39468
DLC1	4.43137e-16	-3.90174	-2.89678	-4.9067	9.48314e-13	TRUE	TRUE	4.20809	6.76002	-2.55192
COL5A3	8.91219e-16	-2.31093	-0.846672	-3.77519	1.52577e-12	TRUE	TRUE	6.2677	6.39985	-0.132157
MT-ND3	1.47795e-15	4.66182	5.56412	3.75952	2.10854e-12	TRUE	TRUE	8.44407	1.34797	7.09611
FP236383.1	2.22014e-15	3.09705	5.4726	0.721494	2.71491e-12	TRUE	TRUE	6.55249	3.12731	3.42519
MACROD2	9.31757e-15	-1.68185	0.174687	-3.5384	8.86205e-12	TRUE	TRUE	6.48553	7.28733	-0.801795
SYTL4	9.04813e-15	2.57002	4.63426	0.505793	8.86205e-12	TRUE	TRUE	4.41454	5.05567	-0.64113
SGCD	1.10289e-14	-3.05969	-2.10119	-4.01819	9.44075e-12	TRUE	TRUE	7.19482	8.3957	-1.20088
C2orf72	1.29952e-14	-2.5697e-05	0.0136367	-0.0136881	9.57786e-12	TRUE	TRUE	3.40425	4.02429	-0.620041
EPHB1	1.34269e-14	-1.85041	-0.260531	-3.44029	9.57786e-12	TRUE	TRUE	5.53549	6.71706	-1.18157
DNAJB6	1.82444e-14	0.625068	1.82507	-0.574937	1.20132e-11	TRUE	TRUE	4.54227	3.09572	1.44654
GRIA2	3.03886e-14	-3.68811	-1.07521	-6.30101	1.85804e-11	TRUE	TRUE	5.22049	7.99426	-2.77377
MIB1	6.17369e-14	2.89602	4.76746	1.02457	3.52312e-11	TRUE	TRUE	6.78126	4.65936	2.1219
HEPN1	7.29766e-14	-3.12848	-0.696399	-5.56055	3.90425e-11	TRUE	TRUE	1.44933	4.28264	-2.83331
ARGLU1	1.0548e-13	-1.54191	-0.0553674	-3.02846	5.31124e-11	TRUE	TRUE	5.56463	7.56973	-2.0051
PALLD	1.1526e-13	3.22768	5.21002	1.24534	5.48125e-11	TRUE	TRUE	7.87833	7.60629	0.272044
DAB1	1.39677e-13	-3.03238	-2.25072	-3.81403	6.00804e-11	TRUE	TRUE	2.71222	1.80564	0.906586
FP671120.1	1.43992e-13	2.36958	4.81541	-0.076253	6.00804e-11	TRUE	TRUE	6.97553	3.74792	3.22761
HSPH1	1.47393e-13	1.26071	3.61096	-1.08954	6.00804e-11	TRUE	TRUE	4.28259	0.294044	3.98854
CHORDC1	1.5838e-13	2.02968e-05	0.00671581	-0.00667522	6.16243e-11	TRUE	TRUE	2.43168	1.33565	1.09604
TPCN1	1.67044e-13	-2.6947	-1.81487	-3.57453	6.21694e-11	TRUE	TRUE	4.76349	5.72227	-0.958779
DNAJB1	1.93966e-13	1.10373	2.47684	-0.269385	6.91813e-11	TRUE	TRUE	3.71766	1.05514	2.66252
CIRBP	3.34331e-13	-0.720762	-0.328047	-1.11348	1.14475e-10	TRUE	TRUE	2.63329	5.51548	-2.88219
SLC26A3	3.66246e-13	1.3984	1.98884	0.807972	1.2058e-10	TRUE	TRUE	3.52193	1.69651	1.82541
LINC00299	4.22484e-13	-2.12567	-1.32781	-2.92353	1.30644e-10	TRUE	TRUE	6.66009	7.37297	-0.712884
SRSF5	4.2734e-13	-1.41908	0.084507	-2.92266	1.30644e-10	TRUE	TRUE	2.82115	5.86322	-3.04207
HSPD1	5.44275e-13	2.96059	4.26731	1.65387	1.60655e-10	TRUE	TRUE	2.5686	1.99534	0.573263
CLYBL	8.43093e-13	-2.34145	-1.09774	-3.58515	2.40563e-10	TRUE	TRUE	3.05908	5.80268	-2.7436
SLC6A1	8.92968e-13	-0.892566	-0.238431	-1.5467	2.46574e-10	TRUE	TRUE	4.96225	6.45237	-1.49012
PTN	9.62747e-13	-2.61491	-1.74035	-3.48947	2.57535e-10	TRUE	TRUE	4.75048	6.94582	-2.19534
TIMP3	1.11056e-12	-1.51165	-0.125965	-2.89733	2.88073e-10	TRUE	TRUE	4.0485	4.41654	-0.36804
SORBS1	1.21797e-12	3.44263e-06	0.0102836	-0.0102767	3.06642e-10	TRUE	TRUE	11.3828	10.904	0.478788
AHNAK	1.32256e-12	2.31626	3.04169	1.59084	3.18952e-10	TRUE	TRUE	6.25902	4.89206	1.36697
SPRY4-AS1	1.37865e-12	-1.62747	-0.0802714	-3.17467	3.18952e-10	TRUE	TRUE	1.45257	2.94792	-1.49536
WASF3	1.37622e-12	-2.00235	-1.20251	-2.8022	3.18952e-10	TRUE	TRUE	5.00119	6.11113	-1.10994
RTN1	1.49451e-12	4.10118	7.54896	0.6534	3.36658e-10	TRUE	TRUE	2.17163	0.512787	1.65885
CFAP47	1.64559e-12	2.58899	3.66115	1.51684	3.61186e-10	TRUE	TRUE	3.23584	2.79933	0.436508
FAM107A	1.75686e-12	2.58809	3.63505	1.54114	3.66798e-10	TRUE	TRUE	8.63179	6.99136	1.64042
MOB1B	1.72682e-12	3.72067e-05	0.0124577	-0.0123833	3.66798e-10	TRUE	TRUE	3.71755	2.63928	1.07827
MKNK2	2.22072e-12	4.36905e-06	0.00146089	-0.00145215	4.52604e-10	TRUE	TRUE	2.72871	1.17111	1.5576
PAMR1	2.38598e-12	-0.813708	-0.339227	-1.28819	4.74976e-10	TRUE	TRUE	5.2061	7.56159	-2.3555
RASGEF1B	3.40787e-12	1.68814	2.32932	1.04696	6.62986e-10	TRUE	TRUE	5.32205	3.86042	1.46163
PLEKHA5	3.60251e-12	1.10084	1.69343	0.508243	6.85277e-10	TRUE	TRUE	6.16885	5.28824	0.880606
MARCH3	3.76614e-12	1.12222	2.02912	0.215311	7.0083e-10	TRUE	TRUE	4.39689	3.90851	0.488383
SEM1	4.162e-12	1.95769	3.05963	0.855753	7.58015e-10	TRUE	TRUE	5.26046	3.62292	1.63754
GNAS	7.18155e-12	4.10808	6.73748	1.47868	1.28071e-09	TRUE	TRUE	4.69829	1.67443	3.02386
HSPA4	8.46725e-12	1.11282	2.37007	-0.144434	1.47918e-09	TRUE	TRUE	2.88577	1.88433	1.00144
ARHGAP24	8.92163e-12	-2.74999	-0.989591	-4.5104	1.52738e-09	TRUE	TRUE	6.28007	8.33568	-2.05561
CLASP2	9.31469e-12	-0.884088	0.0437126	-1.81189	1.56341e-09	TRUE	TRUE	6.74308	8.41392	-1.67084
HPSE2	1.46625e-11	-2.16565	-1.12851	-3.2028	2.41367e-09	TRUE	TRUE	8.3335	7.43023	0.903272
RFX3-AS1	1.53441e-11	-0.93781	-0.121011	-1.75461	2.47822e-09	TRUE	TRUE	3.51166	6.61066	-3.09901
HSPA1A	1.61754e-11	6.52156e-06	0.00365491	-0.00364187	2.56409e-09	TRUE	TRUE	4.48194	1.75973	2.72221
APOE	1.76845e-11	-1.91035	0.638193	-4.4589	2.6607e-09	TRUE	TRUE	5.40369	5.9648	-0.56111
BAG3	1.81207e-11	1.44212	2.80903	0.075205	2.6607e-09	TRUE	TRUE	3.75299	3.40142	0.351571
CST3	1.74081e-11	-1.31275	0.958584	-3.58408	2.6607e-09	TRUE	TRUE	5.67481	6.59153	-0.916719
HSPA4L	1.81384e-11	1.38082	2.97428	-0.212639	2.6607e-09	TRUE	TRUE	3.10375	2.39524	0.70851
OLMALINC	1.83389e-11	1.73008	2.35601	1.10415	2.6607e-09	TRUE	TRUE	4.36195	2.15955	2.20241
MTCH1	2.48474e-11	1.64953	2.82237	0.47669	3.54489e-09	TRUE	TRUE	2.41437	2.83862	-0.424255
VEGFA	2.52802e-11	-1.16082e-05	0.00636686	-0.00639008	3.54751e-09	TRUE	TRUE	1.49133	2.38954	-0.89821
MBNL2	2.59071e-11	0.929631	2.31131	-0.452053	3.57685e-09	TRUE	TRUE	7.74776	7.08907	0.65869
TOB2	2.70551e-11	1.7151	2.79907	0.631132	3.67605e-09	TRUE	TRUE	4.75866	3.35011	1.40856
AC139887.2	2.91071e-11	1.66698	2.45135	0.882609	3.89308e-09	TRUE	TRUE	4.10651	3.82888	0.27763
CLIC4	3.09894e-11	2.31005	3.07541	1.54469	4.08106e-09	TRUE	TRUE	3.40918	2.96045	0.448724
AC012404.1	3.27359e-11	-0.000127345	0.065196	-0.0654507	4.18238e-09	TRUE	TRUE	0.992892	3.95478	-2.96189
AQP4-AS1	3.24019e-11	1.98363	3.38395	0.583311	4.18238e-09	TRUE	TRUE	6.69627	6.07412	0.622151
ID2	3.60846e-11	-2.24409	-0.699741	-3.78844	4.54241e-09	TRUE	TRUE	2.40678	3.24275	-0.835977
LRRTM4	4.28661e-11	-5.59969	-2.08164	-9.11774	5.31788e-09	TRUE	TRUE	2.25524	3.73425	-1.479
SMAD1	5.29887e-11	1.20105	3.0156	-0.613499	6.47977e-09	TRUE	TRUE	4.97789	4.79139	0.186506
GABRA2	5.44173e-11	-1.42933	-0.188063	-2.67061	6.56074e-09	TRUE	TRUE	5.6694	7.0966	-1.4272
TCF7L1	6.24547e-11	0.741753	1.27268	0.210824	7.42517e-09	TRUE	TRUE	4.67503	3.87066	0.804371
RFX2	7.27454e-11	2.48902	3.99813	0.979912	8.53014e-09	TRUE	TRUE	7.48886	5.39419	2.09467
UBC	7.45249e-11	2.12842	4.9036	-0.646774	8.62072e-09	TRUE	TRUE	3.0701	1.99475	1.07535
EPM2A	8.25641e-11	-0.665032	-0.319934	-1.01013	9.42332e-09	TRUE	TRUE	2.13403	3.6675	-1.53347
STIP1	8.45396e-11	4.94413e-06	0.00279185	-0.00278196	9.52183e-09	TRUE	TRUE	2.73641	0.853765	1.88264
ATP6V0B	8.9457e-11	3.85629	5.68691	2.02566	9.94482e-09	TRUE	TRUE	1.21124	0.752427	0.458813
JARID2	9.69999e-11	-2.26907	-1.30493	-3.23321	1.04193e-08	TRUE	TRUE	6.76691	8.12906	-1.36215
RERG	9.7377e-11	-1.54881	0.0719772	-3.1696	1.04193e-08	TRUE	TRUE	3.08452	5.15444	-2.06992
SMURF2	9.53733e-11	-0.962728	0.139258	-2.06472	1.04193e-08	TRUE	TRUE	3.4324	5.44784	-2.01544
OSBPL3	9.86769e-11	1.96308	3.02771	0.898443	1.04281e-08	TRUE	TRUE	5.06899	4.04232	1.02667
SLCO1C1	1.09128e-10	-2.28066	-0.684219	-3.87711	1.13918e-08	TRUE	TRUE	4.75708	7.17598	-2.4189
CCT4	1.12062e-10	1.3239	3.60535	-0.957548	1.15572e-08	TRUE	TRUE	2.53202	1.50771	1.02431
RASSF4	1.1443e-10	-0.799803	-0.136391	-1.46321	1.1661e-08	TRUE	TRUE	2.8409	4.62889	-1.78799
SH3BGR	1.18861e-10	3.63318e-06	0.00201034	-0.00200307	1.18444e-08	TRUE	TRUE	3.00151	1.43005	1.57146
YWHAE	1.18997e-10	1.44112	2.15238	0.729858	1.18444e-08	TRUE	TRUE	3.95756	4.08257	-0.125008
SNX3	1.24699e-10	3.8461e-06	0.00212956	-0.00212187	1.21298e-08	TRUE	TRUE	3.01324	2.122	0.891248
STARD3	1.24351e-10	1.43946e-05	0.00471365	-0.00468486	1.21298e-08	TRUE	TRUE	3.56025	2.73373	0.826521
ATP8A1	1.27931e-10	-1.38567	0.139903	-2.91124	1.23044e-08	TRUE	TRUE	4.17975	6.26746	-2.08772
AFF1	1.34112e-10	1.51221	2.65505	0.369365	1.27556e-08	TRUE	TRUE	7.26513	7.63391	-0.36878
BANP	1.38369e-10	0.732436	2.08004	-0.615171	1.30158e-08	TRUE	TRUE	3.69946	2.72313	0.976332
ATP2B4	1.40798e-10	1.78388	2.60283	0.964937	1.30487e-08	TRUE	TRUE	7.42893	6.51111	0.917815
PPP2CB	1.41767e-10	1.8364	2.5961	1.0767	1.30487e-08	TRUE	TRUE	4.99491	4.04646	0.948452
SSX2IP	1.48264e-10	-1.63304e-05	0.00869415	-0.00872681	1.35015e-08	TRUE	TRUE	1.54461	2.90559	-1.36098
BAALC	1.5609e-10	-1.19972	-0.114664	-2.28477	1.40645e-08	TRUE	TRUE	4.54391	6.96698	-2.42307
PACS1	1.68056e-10	1.52691	2.74453	0.309291	1.4985e-08	TRUE	TRUE	7.11591	6.36239	0.753513
AC108866.1	1.71159e-10	-0.844412	-0.055806	-1.63302	1.50749e-08	TRUE	TRUE	3.29712	5.95807	-2.66095
HSPB1	1.72974e-10	0.153608	0.497006	-0.189789	1.50749e-08	TRUE	TRUE	5.40509	1.98101	3.42408
LINGO1	1.74347e-10	0.0221618	12.5801	-12.5358	1.50749e-08	TRUE	TRUE	3.41331	2.0119	1.40141
FGFR1	1.8577e-10	1.30083	2.92324	-0.321568	1.59019e-08	TRUE	TRUE	5.32775	4.52558	0.802175
CDH4	1.88834e-10	2.84668	4.42554	1.26782	1.60042e-08	TRUE	TRUE	7.76504	6.87206	0.892979
ANAPC16	1.9323e-10	0.660315	1.73162	-0.410994	1.62162e-08	TRUE	TRUE	4.99828	3.44248	1.5558
PEBP1	2.44669e-10	4.10294	5.62933	2.57654	2.03337e-08	TRUE	TRUE	2.73864	0.535924	2.20271
NEK6	2.52438e-10	2.11993	2.72286	1.517	2.07776e-08	TRUE	TRUE	4.68658	4.3102	0.376384
ACSS1	2.76654e-10	-0.744951	-0.226463	-1.26344	2.25539e-08	TRUE	TRUE	5.29701	6.54534	-1.24833
CEP85L	2.99285e-10	-1.12799	-0.0579421	-2.19804	2.41687e-08	TRUE	TRUE	6.02494	7.06223	-1.03729
AC008957.2	3.05971e-10	-0.000211543	0.175533	-0.175956	2.43137e-08	TRUE	TRUE	0.855602	4.67706	-3.82146
LINC00499	3.09513e-10	2.30963	4.7048	-0.0855404	2.43137e-08	TRUE	TRUE	9.24719	6.9479	2.29928
SYNPO2	3.09602e-10	3.58094	5.3173	1.84458	2.43137e-08	TRUE	TRUE	1.59532	0.735756	0.859561
RGS12	3.28047e-10	1.4583	2.33785	0.578764	2.53779e-08	TRUE	TRUE	4.20515	4.51786	-0.31271
SLC16A1-AS1	3.29083e-10	1.3839	2.25231	0.515482	2.53779e-08	TRUE	TRUE	3.88074	3.87518	0.00556429
WSB1	3.67308e-10	-2.2606	-0.163263	-4.35794	2.80729e-08	TRUE	TRUE	4.01561	6.4813	-2.46569
ARPP19	3.74754e-10	2.15634	4.81371	-0.501034	2.83884e-08	TRUE	TRUE	1.77089	0.533913	1.23697
LINC00982	3.95937e-10	-1.81051e-05	0.00965339	-0.0096896	2.973e-08	TRUE	TRUE	1.91749	3.43306	-1.51557
ST13	4.21494e-10	8.21889e-06	0.00447119	-0.00445475	3.13738e-08	TRUE	TRUE	2.8037	2.24498	0.558724
TRPM3	4.27836e-10	-2.05766	-0.0475633	-4.06775	3.15713e-08	TRUE	TRUE	8.87019	9.29352	-0.423323
PINK1	4.48417e-10	-0.740245	1.85789	-3.33838	3.28072e-08	TRUE	TRUE	0.910194	0.685695	0.224499
GLIS3	4.65894e-10	2.36718e-06	0.00440027	-0.00439553	3.3513e-08	TRUE	TRUE	10.5109	10.0895	0.42146
SERPINI2	4.6429e-10	1.63648	3.59744	-0.324491	3.3513e-08	TRUE	TRUE	2.95439	2.08546	0.868929
MTMR10	5.2433e-10	-1.35855	-0.3129	-2.4042	3.74022e-08	TRUE	TRUE	3.3336	4.41555	-1.08195
NTM	5.36686e-10	-1.30579	1.85479	-4.46636	3.79672e-08	TRUE	TRUE	11.1478	11.3306	-0.182871
UNK	5.51999e-10	2.04021	2.78394	1.29647	3.87304e-08	TRUE	TRUE	3.30314	2.69353	0.609606
GLUL	5.68344e-10	-2.85122	-0.272797	-5.42964	3.9553e-08	TRUE	TRUE	7.25841	8.67055	-1.41214
SOS1	6.16801e-10	1.25755	2.6649	-0.149798	4.25792e-08	TRUE	TRUE	5.88984	5.8823	0.0075377
L3MBTL4	6.36548e-10	1.76959	3.21845	0.320738	4.35908e-08	TRUE	TRUE	3.09687	1.82907	1.26779
CC2D2B	6.47212e-10	-2.67901	-0.843901	-4.51412	4.39693e-08	TRUE	TRUE	0.969836	3.03554	-2.0657
SUGT1	7.07474e-10	3.56233e-06	0.0018964	-0.00188927	4.76848e-08	TRUE	TRUE	3.21263	2.49154	0.721088
TPT1	7.43299e-10	1.04147	1.77168	0.311253	4.97081e-08	TRUE	TRUE	2.34391	0.880609	1.4633
FAM155A	7.84231e-10	-0.786272	-0.384755	-1.18779	5.20389e-08	TRUE	TRUE	8.21945	9.9601	-1.74065
TENM4	8.35969e-10	2.07022	3.4486	0.691844	5.50453e-08	TRUE	TRUE	5.56096	5.23371	0.32725
ADGRG1	8.54017e-10	-2.5821	-1.24118	-3.92302	5.58045e-08	TRUE	TRUE	3.76999	4.54695	-0.776965
RNF219-AS1	8.94839e-10	-0.885437	-0.162427	-1.60845	5.80289e-08	TRUE	TRUE	8.45748	9.18208	-0.724605
POU2F1	9.08045e-10	-1.75906	-0.819325	-2.6988	5.84426e-08	TRUE	TRUE	6.5726	7.6905	-1.1179
GNAQ	9.56695e-10	-0.675829	-0.0165301	-1.33513	6.11142e-08	TRUE	TRUE	8.64521	9.42311	-0.777906
LINC00609	9.99157e-10	1.067	1.64488	0.489128	6.3354e-08	TRUE	TRUE	4.53836	2.68954	1.84882
LINC00513	1.01428e-09	-7.31869e-05	0.0379056	-0.038052	6.38398e-08	TRUE	TRUE	0.810778	4.01595	-3.20517
LAMA4	1.02424e-09	4.51233	5.67568	3.34898	6.39964e-08	TRUE	TRUE	1.44322	0.934849	0.50837
HSP90AB1	1.03932e-09	0.2858	0.947648	-0.376048	6.44681e-08	TRUE	TRUE	2.99299	0.458068	2.53492
GABPB1-AS1	1.08136e-09	-1.39503	-0.68696	-2.10311	6.65931e-08	TRUE	TRUE	3.48856	4.86736	-1.3788
CARMIL1	1.18867e-09	-2.45466	-0.97791	-3.93141	7.19037e-08	TRUE	TRUE	9.04265	9.47238	-0.429732
GPC5	1.20262e-09	-0.220947	1.3371	-1.779	7.19037e-08	TRUE	TRUE	11.4356	12.12	-0.68437
P3H2	1.18876e-09	4.36686e-06	0.00402793	-0.0040192	7.19037e-08	TRUE	TRUE	1.68196	0.780926	0.901034
SLC22A17	1.2073e-09	4.6917e-05	0.0263122	-0.0262184	7.19037e-08	TRUE	TRUE	1.91621	0.466485	1.44973
SLC6A1-AS1	1.20959e-09	-0.000869708	0.472353	-0.474093	7.19037e-08	TRUE	TRUE	0.644907	2.58581	-1.9409
AK3	1.23233e-09	1.10474	1.91692	0.292566	7.27498e-08	TRUE	TRUE	5.56981	5.37952	0.19029
FARP1	1.26738e-09	1.10529	1.84899	0.361581	7.43066e-08	TRUE	TRUE	7.65518	8.19344	-0.538255
SLC25A48	1.30338e-09	-0.17986	0.209773	-0.569492	7.58976e-08	TRUE	TRUE	3.05912	3.31778	-0.258663
AMER2	1.43451e-09	-1.63771	-1.0031	-2.27232	8.25101e-08	TRUE	TRUE	3.09239	3.33482	-0.242424
TMEM241	1.43622e-09	-3.09573	-1.28265	-4.90882	8.25101e-08	TRUE	TRUE	1.23831	4.59214	-3.35383
PDGFRB	1.53389e-09	-1.91626	-1.09044	-2.74208	8.75341e-08	TRUE	TRUE	3.76034	4.31749	-0.557148
ADAMTS9-AS2	1.55374e-09	1.73686	2.44256	1.03117	8.80794e-08	TRUE	TRUE	3.60852	3.52421	0.0843064
FAM182B	1.66914e-09	0.858343	1.56487	0.151816	9.39992e-08	TRUE	TRUE	6.79875	5.21508	1.58367
ITGB8	1.69372e-09	1.90438	2.63342	1.17535	9.47598e-08	TRUE	TRUE	7.09321	5.82128	1.27194
PRKCA	1.71459e-09	0.845765	2.00022	-0.308695	9.53045e-08	TRUE	TRUE	10.3928	10.1442	0.248578
ACTG1	1.73758e-09	1.93425	2.80222	1.06627	9.59592e-08	TRUE	TRUE	3.27956	3.49267	-0.213112
NACA	1.75687e-09	6.65792e-05	0.0614288	-0.0612956	9.61013e-08	TRUE	TRUE	1.68546	1.14994	0.535514
SLC1A2	1.76261e-09	-2.14011	0.112587	-4.3928	9.61013e-08	TRUE	TRUE	11.0854	12.1973	-1.11187
CRYAB	1.80575e-09	3.74222e-08	0.000259019	-0.000258944	9.78303e-08	TRUE	TRUE	2.90805	1.3316	1.57646
BMP2K	1.89048e-09	-0.706998	-0.014706	-1.39929	1.01089e-07	TRUE	TRUE	5.61778	7.13694	-1.51916
GABBR1	1.8981e-09	1.42364	2.53036	0.316922	1.01089e-07	TRUE	TRUE	6.9678	5.56065	1.40715
HMGB1	1.90132e-09	3.18263	5.56429	0.800979	1.01089e-07	TRUE	TRUE	8.0884	6.90242	1.18598
CTBP2	1.9663e-09	1.52698	2.41673	0.637237	1.03261e-07	TRUE	TRUE	5.99601	5.64658	0.349431
DPP10	1.95435e-09	1.28234	1.63872	0.925963	1.03261e-07	TRUE	TRUE	10.1577	8.56158	1.59611
FGFR3	2.10346e-09	-1.47887	0.120228	-3.07796	1.0979e-07	TRUE	TRUE	5.68918	6.2153	-0.526116
RUFY3	2.22685e-09	0.677608	1.01117	0.344043	1.15526e-07	TRUE	TRUE	7.47658	7.85674	-0.380166
KLHL32	2.26434e-09	-1.42896	-0.733539	-2.12438	1.16763e-07	TRUE	TRUE	4.05264	6.04354	-1.9909
CAPS2	2.29053e-09	-1.07022	0.577411	-2.71786	1.17407e-07	TRUE	TRUE	3.35449	5.30706	-1.95257
CRB1	2.4428e-09	-1.20958	0.272615	-2.69177	1.2373e-07	TRUE	TRUE	7.11905	8.61535	-1.4963
ZNF516	2.43743e-09	1.52907	2.2123	0.845847	1.2373e-07	TRUE	TRUE	5.85494	5.79154	0.0634073
PNN	2.53909e-09	-1.72039	-0.221854	-3.21894	1.2785e-07	TRUE	TRUE	1.65707	3.34761	-1.69055
RYR1	2.59406e-09	1.3821	2.09825	0.665948	1.29854e-07	TRUE	TRUE	3.40251	2.44823	0.954286
CKB	2.61912e-09	-2.08027	-0.370058	-3.79049	1.30347e-07	TRUE	TRUE	7.15595	6.5628	0.593151
TLN2	2.72186e-09	2.28742	3.2206	1.35425	1.34677e-07	TRUE	TRUE	5.85591	5.11992	0.735992
LRP4-AS1	2.74735e-09	-0.00139455	0.743429	-0.746218	1.35157e-07	TRUE	TRUE	0.329572	2.66124	-2.33167
ACSL3	2.92539e-09	-1.84825	-1.18634	-2.51017	1.43093e-07	TRUE	TRUE	4.79332	6.46206	-1.66874
NMT1	3.05516e-09	0.986287	1.64618	0.326392	1.48592e-07	TRUE	TRUE	4.51675	3.64633	0.87042
FAM198B-AS1	3.17439e-09	5.8908e-05	0.0311511	-0.0310333	1.53518e-07	TRUE	TRUE	4.30469	3.75973	0.544955
RXRA	3.3356e-09	0.776347	2.08002	-0.527327	1.60409e-07	TRUE	TRUE	4.4796	3.39992	1.07968
AC007193.2	3.93931e-09	-2.38431e-05	0.0129295	-0.0129772	1.87728e-07	TRUE	TRUE	0.636717	2.32097	-1.68425
MT-ND4	3.94755e-09	4.30873	6.04423	2.57324	1.87728e-07	TRUE	TRUE	7.52657	1.91192	5.61465
SARAF	4.11544e-09	2.52333	3.47369	1.57296	1.94631e-07	TRUE	TRUE	3.37794	3.38446	-0.00652611
DYNLRB1	4.1453e-09	3.59892	5.62141	1.57643	1.94966e-07	TRUE	TRUE	1.75349	0.756835	0.996659
FXR1	4.32448e-09	0.597213	1.45733	-0.262908	2.02282e-07	TRUE	TRUE	5.07178	4.36986	0.701923
SEPT7	4.41639e-09	-1.22561	-0.0635281	-2.3877	2.05458e-07	TRUE	TRUE	6.72938	8.09278	-1.3634
DNM1L	4.58489e-09	-1.69709	-0.491475	-2.9027	2.12144e-07	TRUE	TRUE	3.01223	5.07265	-2.06042
LDLRAD4	4.65226e-09	1.37192	2.2862	0.457641	2.14104e-07	TRUE	TRUE	6.27974	7.05296	-0.773221
RHOT1	4.96214e-09	0.57749	1.724	-0.569019	2.27144e-07	TRUE	TRUE	6.67789	5.39227	1.28562
RGCC	5.1421e-09	-4.51771e-06	0.00248686	-0.00249589	2.3413e-07	TRUE	TRUE	1.03452	1.86122	-0.8267
PTPN13	5.48338e-09	0.928674	2.55235	-0.695005	2.48348e-07	TRUE	TRUE	6.63464	7.28949	-0.65485
CNTNAP3B	5.83111e-09	2.20681	3.01361	1.40002	2.62707e-07	TRUE	TRUE	5.27554	5.79208	-0.516547
GPAM	6.00466e-09	-3.69201e-05	0.0116039	-0.0116777	2.68731e-07	TRUE	TRUE	2.0794	3.50483	-1.42543
MT-CO2	6.02762e-09	2.56208	5.22702	-0.102852	2.68731e-07	TRUE	TRUE	7.25248	1.06661	6.18587
MIPOL1	6.33803e-09	1.19174	1.80512	0.578363	2.81107e-07	TRUE	TRUE	2.8127	2.59249	0.220209
AC008014.1	6.37123e-09	-2.70852	-2.03371	-3.38333	2.81122e-07	TRUE	TRUE	3.08534	5.26809	-2.18275
RSRP1	6.68397e-09	-1.65193	-0.124315	-3.17955	2.93409e-07	TRUE	TRUE	4.62423	6.537	-1.91277
KCNQ3	7.03931e-09	-1.58645e-05	0.00829849	-0.00833022	3.07431e-07	TRUE	TRUE	2.24263	5.97694	-3.73431
MORF4L1	7.10775e-09	1.39577e-05	0.00763313	-0.00760521	3.08844e-07	TRUE	TRUE	2.41138	2.54249	-0.131101
AC002429.2	7.37949e-09	-0.829065	0.00311766	-1.66125	3.19032e-07	TRUE	TRUE	3.49717	5.45939	-1.96223
GLUD1	7.57396e-09	-1.88097	-0.93068	-2.83127	3.25795e-07	TRUE	TRUE	6.1078	7.72391	-1.6161
PLPP1	8.03652e-09	-1.09635	0.129644	-2.32235	3.43963e-07	TRUE	TRUE	6.41883	6.19753	0.221302
SMAD9	8.08221e-09	2.00656	3.37436	0.638758	3.44197e-07	TRUE	TRUE	2.22499	2.52528	-0.300286
HES6	8.12336e-09	-1.0037e-05	0.00924124	-0.00926132	3.44238e-07	TRUE	TRUE	0.721783	1.02225	-0.300466
QKI	8.19625e-09	0.547203	0.845692	0.248713	3.45615e-07	TRUE	TRUE	10.7851	10.4533	0.331823
MARK4	8.43522e-09	1.0384e-05	0.00576475	-0.00574398	3.53949e-07	TRUE	TRUE	3.22318	2.45212	0.771055
FAP	8.55467e-09	1.1353e-05	0.0103999	-0.0103772	3.5721e-07	TRUE	TRUE	1.04297	0.978893	0.0640742
AC012085.2	8.9401e-09	-0.0563862	229.904	-230.017	3.69697e-07	TRUE	TRUE	0.177203	1.10419	-0.926989
CD47	8.92431e-09	-1.28964	-0.226352	-2.35293	3.69697e-07	TRUE	TRUE	2.74302	5.2106	-2.46757
BBS2	9.26232e-09	-1.28388	-0.451963	-2.1158	3.79356e-07	TRUE	TRUE	5.18824	6.11369	-0.925452
SLC18B1	9.23325e-09	-1.52981	-0.537062	-2.52255	3.79356e-07	TRUE	TRUE	3.98989	5.26227	-1.27239
AP003025.1	9.50063e-09	-8.89823e-05	0.0480371	-0.048215	3.87264e-07	TRUE	TRUE	0.536833	1.56947	-1.03263
BOC	9.79022e-09	0.943633	1.72022	0.167044	3.97177e-07	TRUE	TRUE	4.81194	5.07534	-0.263406
MATN2	1.01011e-08	2.1303	2.90247	1.35813	4.07855e-07	TRUE	TRUE	1.90691	0.96094	0.945969
ZDHHC14	1.04288e-08	1.56894	2.40976	0.728111	4.19109e-07	TRUE	TRUE	3.52248	2.61019	0.91229
FYN	1.07816e-08	1.02547	2.45851	-0.407576	4.31263e-07	TRUE	TRUE	9.62379	9.78264	-0.158849
ATP6AP1L	1.12707e-08	-1.35371	-0.138286	-2.56914	4.44596e-07	TRUE	TRUE	2.62223	4.46873	-1.8465
KNOP1	1.12291e-08	2.4468	3.2794	1.6142	4.44596e-07	TRUE	TRUE	4.4376	3.11711	1.32049
PCTP	1.12048e-08	-3.86675e-05	0.0127736	-0.0128509	4.44596e-07	TRUE	TRUE	0.806458	1.86246	-1.056
SCML1	1.15652e-08	-2.12736	-0.942615	-3.31211	4.54119e-07	TRUE	TRUE	0.996255	3.10092	-2.10466
HSPA1B	1.17035e-08	1.19035	3.31245	-0.931745	4.57453e-07	TRUE	TRUE	2.72644	0.723431	2.00301
CNIH3	1.25037e-08	-0.879259	-0.0935086	-1.66501	4.8638e-07	TRUE	TRUE	2.30663	4.11374	-1.80711
PIK3C2A	1.25572e-08	-0.927109	-0.147772	-1.70645	4.8638e-07	TRUE	TRUE	4.16654	6.57364	-2.4071
ANXA6	1.30869e-08	2.56928	4.7908	0.347771	5.04613e-07	TRUE	TRUE	1.78951	1.46362	0.325885
LINC01376	1.34812e-08	-1.26078	0.245282	-2.76685	5.15195e-07	TRUE	TRUE	1.57892	4.34398	-2.76505
TBCD	1.34817e-08	1.7021	2.72686	0.677341	5.15195e-07	TRUE	TRUE	4.03577	3.35375	0.682019
ZNF98	1.36947e-08	-0.0907935	0.113185	-0.294772	5.21009e-07	TRUE	TRUE	6.1203	6.98851	-0.868216
CC2D1A	1.39773e-08	5.17779e-06	0.00283337	-0.00282302	5.29404e-07	TRUE	TRUE	2.87404	1.90658	0.967468
RPL37A	1.4156e-08	1.57662	2.26017	0.893081	5.33814e-07	TRUE	TRUE	2.69562	2.26988	0.425747
CLSTN1	1.44783e-08	1.63428	2.66724	0.601318	5.43572e-07	TRUE	TRUE	4.01734	3.88223	0.135117
PLCE1	1.50263e-08	3.2808	4.63949	1.92212	5.6168e-07	TRUE	TRUE	3.83425	2.55518	1.27907
SNTB1	1.52058e-08	1.89435	2.86772	0.92097	5.65919e-07	TRUE	TRUE	3.32208	2.87778	0.444299
WDR49	1.52969e-08	1.99049	3.25616	0.724818	5.66845e-07	TRUE	TRUE	3.79922	3.66993	0.129287
JDP2	1.55446e-08	6.06003e-06	0.00335251	-0.00334039	5.73542e-07	TRUE	TRUE	4.18683	2.01756	2.16926
ZNRF3-AS1	1.71162e-08	-0.000745252	0.416694	-0.418184	6.28819e-07	TRUE	TRUE	0.201883	1.02065	-0.818762
DECR1	1.75388e-08	-1.27416	-0.370173	-2.17815	6.39364e-07	TRUE	TRUE	2.96988	4.9773	-2.00742
LRFN2	1.76273e-08	-4.93899e-06	0.00746807	-0.00747795	6.39364e-07	TRUE	TRUE	0.49559	1.10236	-0.606771
TMTC1	1.75884e-08	0.336488	1.00941	-0.336436	6.39364e-07	TRUE	TRUE	5.11631	4.21652	0.899796
HLA-C	1.79043e-08	-8.65506e-05	0.0796489	-0.079822	6.46669e-07	TRUE	TRUE	0.496035	1.32011	-0.824077
SLC6A11	1.8047e-08	-1.46531	-0.143263	-2.78736	6.49086e-07	TRUE	TRUE	3.04858	4.62602	-1.57744
ANKRD33B	1.9656e-08	-1.24206	-0.601167	-1.88295	7.03998e-07	TRUE	TRUE	0.239456	0.885642	-0.646187
ANK2	2.08474e-08	10.8102	187.192	-165.572	7.32087e-07	TRUE	TRUE	10.999	10.4902	0.508775
CHKA	2.0841e-08	-1.41493	-0.448319	-2.38153	7.32087e-07	TRUE	TRUE	5.21849	6.29281	-1.07432
CLU	2.08525e-08	0.914218	2.68198	-0.853545	7.32087e-07	TRUE	TRUE	9.57173	8.57936	0.992369
JAK1	2.09534e-08	-1.52232	-0.969182	-2.07546	7.32087e-07	TRUE	TRUE	3.23664	5.2658	-2.02916
P2RY14	2.08709e-08	-8.14826e-05	0.0429364	-0.0430994	7.32087e-07	TRUE	TRUE	0.740652	3.34215	-2.6015
RFTN1	2.08423e-08	1.30536e-05	0.00738137	-0.00735526	7.32087e-07	TRUE	TRUE	1.90403	1.97675	-0.072721
PGP	2.1615e-08	-0.814238	0.52697	-2.15545	7.52131e-07	TRUE	TRUE	1.39332	2.0689	-0.675572
MFF	2.17351e-08	-2.91873e-05	0.00911294	-0.00917131	7.5325e-07	TRUE	TRUE	2.44822	3.58627	-1.13805
FGFR2	2.21257e-08	-1.72303	-0.817141	-2.62892	7.63693e-07	TRUE	TRUE	5.90633	7.68922	-1.78289
INPP1	2.38475e-08	-1.86873	-1.17011	-2.56735	8.19818e-07	TRUE	TRUE	1.22204	2.10199	-0.879952
GRM3	2.6333e-08	-1.65912	0.0229036	-3.34114	9.01642e-07	TRUE	TRUE	5.27377	6.09316	-0.819389
KITLG	2.69147e-08	2.12785e-05	0.0121459	-0.0121034	9.17887e-07	TRUE	TRUE	1.9404	0.96735	0.973046
COL19A1	2.80528e-08	0.273189	0.399732	0.146645	9.52906e-07	TRUE	TRUE	4.9428	4.4237	0.519099
VWA3B	2.87869e-08	2.15691	3.48539	0.828434	9.73976e-07	TRUE	TRUE	1.14002	0.816784	0.323232
AC013394.1	2.89094e-08	-1.69113	-0.830708	-2.55156	9.7427e-07	TRUE	TRUE	2.85576	4.84745	-1.99169
GRK3	3.02735e-08	-1.93209	-1.23308	-2.63109	1.01227e-06	TRUE	TRUE	3.96035	4.60655	-0.646206
LINC01572	3.01731e-08	-3.82409e-05	0.0208103	-0.0208868	1.01227e-06	TRUE	TRUE	1.019	2.69658	-1.67758
CNKSR2	3.06105e-08	0.615857	0.977445	0.254268	1.01956e-06	TRUE	TRUE	4.20539	5.14193	-0.936536
CEP290	3.10498e-08	1.15116	1.91918	0.383146	1.0262e-06	TRUE	TRUE	3.37111	3.47952	-0.108404
NME3	3.09511e-08	-2.86012e-05	0.0155056	-0.0155628	1.0262e-06	TRUE	TRUE	1.59567	2.76223	-1.16656
RAPH1	3.36588e-08	-0.000118966	0.0390051	-0.039243	1.10815e-06	TRUE	TRUE	1.40915	2.80914	-1.4
DHFR	3.40485e-08	1.42363	2.69942	0.147841	1.11669e-06	TRUE	TRUE	2.1644	0.288888	1.87552
LRRC4C	3.60162e-08	-1.85941	-0.742124	-2.9767	1.17671e-06	TRUE	TRUE	6.6104	7.05175	-0.441348
AC093535.1	3.72054e-08	-0.00473336	2.56607	-2.57553	1.21094e-06	TRUE	TRUE	0.477473	2.12832	-1.65084
DDR2	3.94737e-08	0.495217	1.10864	-0.118204	1.27876e-06	TRUE	TRUE	4.71281	3.46187	1.25094
LTBP1	3.95877e-08	1.15881	1.97831	0.339303	1.27876e-06	TRUE	TRUE	4.76582	3.88286	0.882959
DPP6	4.02867e-08	0.80534	1.29101	0.319667	1.29644e-06	TRUE	TRUE	5.01263	4.12191	0.890721
C1orf122	4.19559e-08	-1.48261e-05	0.00821689	-0.00824654	1.3451e-06	TRUE	TRUE	0.753357	1.53849	-0.785133
CRYL1	4.27013e-08	-1.09709	-0.0256677	-2.16851	1.36389e-06	TRUE	TRUE	2.43059	4.44685	-2.01626
LUC7L3	4.31374e-08	-0.457958	-0.326267	-0.589649	1.3727e-06	TRUE	TRUE	5.80854	7.27036	-1.46182
RTN4	4.39802e-08	0.884113	1.61479	0.15344	1.38946e-06	TRUE	TRUE	6.00103	6.04117	-0.0401363
SRSF7	4.39888e-08	-1.89975	-0.472133	-3.32737	1.38946e-06	TRUE	TRUE	0.734681	2.08332	-1.34864
PPP1R3C	4.62606e-08	-1.14193e-05	0.00639133	-0.00641417	1.45585e-06	TRUE	TRUE	1.20503	2.33139	-1.12636
SLC1A3	4.81115e-08	-0.532216	-0.403765	-0.660667	1.50855e-06	TRUE	TRUE	10.5597	11.5223	-0.962543
CASK	4.87597e-08	0.692571	1.11761	0.267534	1.5233e-06	TRUE	TRUE	4.55152	4.17627	0.375259
RBM6	4.99871e-08	1.04086	1.7894	0.29232	1.55596e-06	TRUE	TRUE	7.11104	6.72924	0.381793
AC058791.1	5.08724e-08	-0.000131116	0.072935	-0.0731973	1.57359e-06	TRUE	TRUE	0.296165	1.19514	-0.898979
HERC4	5.09211e-08	1.46819	2.27946	0.656927	1.57359e-06	TRUE	TRUE	6.17037	6.39179	-0.221422
CCT3	5.17947e-08	0.967463	2.3591	-0.424177	1.58653e-06	TRUE	TRUE	2.23429	1.75156	0.482732
PREX2	5.17013e-08	-0.552497	-0.125967	-0.979027	1.58653e-06	TRUE	TRUE	8.56635	9.56854	-1.00219
SON	5.18959e-08	-0.975728	-0.329322	-1.62213	1.58653e-06	TRUE	TRUE	5.67572	7.13703	-1.46131
MT-ND5	5.3217e-08	1.52307	2.73175	0.314392	1.62113e-06	TRUE	TRUE	2.7424	0.726078	2.01632
SLC38A1	5.38384e-08	1.19455	2.27549	0.113607	1.63424e-06	TRUE	TRUE	2.32557	1.3561	0.969464
DIO2	5.50212e-08	-1.51124	0.245109	-3.26759	1.66425e-06	TRUE	TRUE	0.885625	2.15537	-1.26974
DDIT4	5.54864e-08	-1.26423e-05	0.00430171	-0.00432699	1.67241e-06	TRUE	TRUE	2.17307	2.08565	0.0874191
FOXG1	5.66993e-08	-1.32616	-0.189541	-2.46278	1.70297e-06	TRUE	TRUE	2.82678	4.7652	-1.93841
GDI1	5.83073e-08	3.70201	6.38412	1.0199	1.74514e-06	TRUE	TRUE	1.89344	0.908655	0.984786
TPM1	5.87859e-08	1.8734e-05	0.0102042	-0.0101667	1.75334e-06	TRUE	TRUE	2.48612	2.57021	-0.0840905
PDK4	6.18464e-08	-1.58402	-0.776792	-2.39125	1.83821e-06	TRUE	TRUE	2.16069	4.78882	-2.62813
ADHFE1	6.2486e-08	-0.66352	-0.029608	-1.29743	1.8508e-06	TRUE	TRUE	2.30382	4.05292	-1.7491
PLEKHA6	6.48835e-08	-1.2251	-0.383744	-2.06645	1.91518e-06	TRUE	TRUE	4.81371	4.03957	0.774147
CACNB2	6.59053e-08	-1.5362	-0.0205478	-3.05186	1.93202e-06	TRUE	TRUE	9.19904	9.54591	-0.34687
ITSN2	6.57031e-08	0.659569	1.06153	0.257607	1.93202e-06	TRUE	TRUE	4.33416	4.51526	-0.181106
ABCD2	6.64355e-08	-1.73011	0.355418	-3.81564	1.94091e-06	TRUE	TRUE	2.07752	3.66477	-1.58725
ASH1L	6.68484e-08	1.52021	2.89131	0.149121	1.94438e-06	TRUE	TRUE	7.49638	7.3086	0.187775
FGF9	6.70084e-08	-2.69029e-05	0.0249771	-0.0250309	1.94438e-06	TRUE	TRUE	0.183634	0.845998	-0.662364
USP3-AS1	6.81942e-08	-1.60913	0.790758	-4.00901	1.9721e-06	TRUE	TRUE	0.742482	1.74266	-1.00018
KANSL1L	7.23464e-08	0.449381	1.3158	-0.417038	2.08514e-06	TRUE	TRUE	5.92852	6.08765	-0.159131
STAT3	7.33347e-08	0.920454	1.70273	0.13818	2.10653e-06	TRUE	TRUE	5.70109	5.33045	0.37064
OTUD7B	7.4301e-08	1.45838	2.54536	0.371403	2.12714e-06	TRUE	TRUE	5.38479	6.42251	-1.03772
AC138627.1	7.58241e-08	-2.28631	-0.396038	-4.17659	2.15792e-06	TRUE	TRUE	2.09732	4.57611	-2.47879
HIC2	7.588e-08	1.31761e-05	0.00736969	-0.00734334	2.15792e-06	TRUE	TRUE	2.03568	1.36853	0.667148
LINC00903	7.78355e-08	-0.000154788	0.139325	-0.139634	2.2062e-06	TRUE	TRUE	0.175436	1.08821	-0.912773
AC024145.1	8.01632e-08	-0.00100328	0.552221	-0.554227	2.25742e-06	TRUE	TRUE	0.149397	1.38115	-1.23175
ADAMTS9	8.04338e-08	1.20607	2.33657	0.0755701	2.25742e-06	TRUE	TRUE	1.93152	1.07642	0.855101
KLHL22	8.03892e-08	1.3612	1.88405	0.838353	2.25742e-06	TRUE	TRUE	3.64212	2.81697	0.82515
LINC01094	8.23253e-08	1.24073	2.21726	0.264204	2.2998e-06	TRUE	TRUE	3.38645	2.03164	1.35481
NBPF14	8.24811e-08	1.46231	2.22694	0.697674	2.2998e-06	TRUE	TRUE	2.80141	2.70404	0.0973622
AC008731.1	8.33698e-08	-2.5099e-05	0.0227176	-0.0227678	2.31062e-06	TRUE	TRUE	0.229603	0.873266	-0.643664
SLC44A3	8.34091e-08	0.545752	1.03935	0.0521577	2.31062e-06	TRUE	TRUE	2.41679	3.58328	-1.16649
C1orf61	8.45517e-08	-0.529028	-0.235301	-0.822755	2.33472e-06	TRUE	TRUE	5.34784	6.98514	-1.6373
TBC1D4	8.4875e-08	-1.67886	-0.669997	-2.68773	2.33611e-06	TRUE	TRUE	0.825331	1.83481	-1.00948
DCLK2	8.52267e-08	0.418481	0.577039	0.259923	2.33827e-06	TRUE	TRUE	8.75345	8.62829	0.125169
AL512422.1	8.57884e-08	-0.000128891	0.0709529	-0.0712107	2.34616e-06	TRUE	TRUE	0.387217	2.05079	-1.66357
AC093879.1	8.7104e-08	-9.81494e-05	0.0876642	-0.0878605	2.37456e-06	TRUE	TRUE	0.471303	2.37756	-1.90626
ZFYVE16	8.78082e-08	-0.492842	-0.238711	-0.746972	2.38615e-06	TRUE	TRUE	3.87753	5.89052	-2.013
VAV3	8.8945e-08	-0.240774	0.280474	-0.762021	2.4094e-06	TRUE	TRUE	5.46716	4.92068	0.54648
BRINP2	9.03418e-08	-1.88366	-0.662149	-3.10518	2.43951e-06	TRUE	TRUE	2.59326	3.92551	-1.33225
MAP2	9.19547e-08	2.48519	6.29026	-1.31988	2.47526e-06	TRUE	TRUE	5.66845	3.73681	1.93163
FBXL2	9.33253e-08	0.000149675	0.0853611	-0.0850618	2.50428e-06	TRUE	TRUE	1.20737	1.00521	0.202167
PEBP4	9.36659e-08	-3.22439	-1.23377	-5.215	2.50556e-06	TRUE	TRUE	1.22975	1.24857	-0.018819
LINC00467	9.46934e-08	-0.814886	1.23622	-2.86599	2.52516e-06	TRUE	TRUE	0.685292	1.78431	-1.09902
ATP1A2	1.02073e-07	-0.675301	-0.130037	-1.22056	2.71349e-06	TRUE	TRUE	9.40253	9.05498	0.347547
EGFR	1.06092e-07	-0.77302	-0.0145776	-1.53146	2.81161e-06	TRUE	TRUE	6.8233	7.28416	-0.460859
ARMC3	1.07207e-07	1.13114e-05	0.0106312	-0.0106085	2.82366e-06	TRUE	TRUE	1.69123	0.747886	0.943345
DNAJB2	1.06879e-07	0.752841	1.93731	-0.431632	2.82366e-06	TRUE	TRUE	3.08271	1.63359	1.44911
PRICKLE2	1.09529e-07	0.922205	2.1084	-0.263991	2.87598e-06	TRUE	TRUE	6.2456	5.90489	0.340712
PRMT2	1.09903e-07	0.903111	1.54703	0.259196	2.87697e-06	TRUE	TRUE	3.56047	3.83474	-0.274269
ASTN2	1.21072e-07	1.0005	1.8884	0.112593	3.15657e-06	TRUE	TRUE	8.91552	7.48	1.43551
LMCD1-AS1	1.21321e-07	1.22748	2.17953	0.275428	3.15657e-06	TRUE	TRUE	6.44603	6.47244	-0.0264041
UNC79	1.22493e-07	-0.811062	-0.0724645	-1.54966	3.1774e-06	TRUE	TRUE	2.40651	4.46077	-2.05426
PRRX1	1.23517e-07	1.45948	2.21791	0.701053	3.19427e-06	TRUE	TRUE	4.97702	4.25025	0.726773
NCAM2	1.26184e-07	1.76433	3.71073	-0.182062	3.25341e-06	TRUE	TRUE	10.1737	9.8591	0.314604
AC092839.1	1.2689e-07	-3.25305e-05	0.0287365	-0.0288016	3.25703e-06	TRUE	TRUE	0.285906	0.994351	-0.708445
AMY2B	1.27085e-07	-1.20215e-05	0.00653384	-0.00655789	3.25703e-06	TRUE	TRUE	1.42781	2.26319	-0.835372
PLCH1	1.29455e-07	1.17986	1.75308	0.60664	3.30787e-06	TRUE	TRUE	5.45303	4.03734	1.41569
AL365273.2	1.32009e-07	-1.46863	-0.32894	-2.60831	3.36309e-06	TRUE	TRUE	1.53295	3.26416	-1.73122
AF123462.1	1.35884e-07	-2.01039	-0.408807	-3.61196	3.45152e-06	TRUE	TRUE	0.405147	1.08219	-0.677046
ATP5MD	1.39572e-07	2.69059e-05	0.0409511	-0.0408973	3.5243e-06	TRUE	TRUE	0.931616	0.631056	0.30056
PCDH9-AS4	1.393e-07	-0.000241206	0.129844	-0.130326	3.5243e-06	TRUE	TRUE	0.144924	1.28341	-1.13849
SELENOW	1.41603e-07	1.37679e-05	0.00451725	-0.00448972	3.56507e-06	TRUE	TRUE	3.43074	2.81033	0.620416
NSD2	1.42356e-07	1.4215	2.32832	0.514676	3.57351e-06	TRUE	TRUE	4.12534	3.91234	0.212996
RPS20	1.44471e-07	2.56577	3.44805	1.6835	3.616e-06	TRUE	TRUE	1.21034	0.688592	0.52175
TNRC18	1.46552e-07	1.09471	1.83941	0.350018	3.65738e-06	TRUE	TRUE	4.70523	4.41256	0.29267
HIBCH	1.47385e-07	1.7171	2.79284	0.641357	3.6675e-06	TRUE	TRUE	6.53275	6.60052	-0.067771
GAB1	1.48615e-07	0.941856	1.54641	0.337299	3.68737e-06	TRUE	TRUE	5.78987	6.0873	-0.297435
CHST1	1.53191e-07	-1.07482	-0.0116245	-2.13801	3.78994e-06	TRUE	TRUE	1.75339	1.85666	-0.103277
ADAMTSL3	1.59718e-07	2.33102	3.19391	1.46814	3.94001e-06	TRUE	TRUE	3.47699	1.46848	2.00851
NAA16	1.63949e-07	1.16023	2.09856	0.221906	4.03276e-06	TRUE	TRUE	3.04197	2.83783	0.204142
DYNLL1	1.6815e-07	0.000305968	0.174	-0.173388	4.12426e-06	TRUE	TRUE	3.51079	0.98116	2.52963
ST8SIA1	1.69432e-07	2.16492	2.89744	1.43241	4.14381e-06	TRUE	TRUE	5.22085	4.54321	0.677644
PDP1	1.70756e-07	0.189992	0.515558	-0.135574	4.16432e-06	TRUE	TRUE	0.792692	0.791035	0.00165696
ST7-AS2	1.73167e-07	-0.235232	0.233205	-0.703668	4.2111e-06	TRUE	TRUE	0.167506	1.23178	-1.06427
SLC35B3	1.7845e-07	-0.000135649	0.0447286	-0.0449999	4.32729e-06	TRUE	TRUE	0.852688	1.60628	-0.75359
RETREG1	1.79227e-07	2.41869	3.39649	1.44089	4.33384e-06	TRUE	TRUE	1.76301	1.61111	0.1519
MT-ND1	1.82474e-07	4.60906	7.01194	2.20619	4.39994e-06	TRUE	TRUE	6.68554	0.904843	5.7807
SLC13A5	1.84973e-07	-7.2583e-06	0.00400867	-0.00402319	4.44766e-06	TRUE	TRUE	0.55254	1.32573	-0.773193
CRB2	1.92435e-07	0.857056	1.97288	-0.258767	4.61412e-06	TRUE	TRUE	3.95689	2.14021	1.81668
ABHD2	1.96155e-07	-1.47325	-0.762831	-2.18366	4.66412e-06	TRUE	TRUE	5.39629	5.53699	-0.1407
AC104827.1	1.95406e-07	-2.38425	-1.40807	-3.36044	4.66412e-06	TRUE	TRUE	0.644178	2.31791	-1.67373
KIAA0513	1.95795e-07	6.99389e-05	0.0648706	-0.0647307	4.66412e-06	TRUE	TRUE	0.926198	0.599649	0.32655
CXCL14	1.97312e-07	-1.81295	0.581611	-4.20752	4.67864e-06	TRUE	TRUE	1.2493	1.40329	-0.153987
CRIP2	2.01072e-07	2.88225e-06	0.00444483	-0.00443907	4.75463e-06	TRUE	TRUE	1.49495	0.618337	0.876615
SLC46A3	2.0395e-07	-0.000103148	0.0563749	-0.0565812	4.79618e-06	TRUE	TRUE	0.437796	1.18015	-0.742359
TUSC3	2.03687e-07	2.81493	5.89316	-0.263308	4.79618e-06	TRUE	TRUE	1.19035	0.974732	0.215614
CMTM4	2.05477e-07	1.10979	1.83132	0.388255	4.81886e-06	TRUE	TRUE	3.83368	3.0826	0.751077
ATP1B2	2.07173e-07	-3.55174	-2.46206	-4.64142	4.81903e-06	TRUE	TRUE	5.51648	6.59279	-1.07631
PLCG2	2.06618e-07	0.683916	1.84128	-0.473447	4.81903e-06	TRUE	TRUE	5.36177	4.34858	1.0132
PLD5	2.06269e-07	-1.16944	0.163758	-2.50264	4.81903e-06	TRUE	TRUE	0.893646	1.85018	-0.956538
AP002336.2	2.09535e-07	-3.25827	-2.02595	-4.49059	4.86077e-06	TRUE	TRUE	1.13272	3.25108	-2.11836
AC051619.5	2.136e-07	-0.000240083	0.13203	-0.13251	4.9216e-06	TRUE	TRUE	0.268805	2.04329	-1.77448
GAN	2.12925e-07	0.472448	0.687031	0.257866	4.9216e-06	TRUE	TRUE	5.47516	5.69041	-0.215251
HLA-A	2.13883e-07	-4.90454e-05	0.0164864	-0.0165845	4.9216e-06	TRUE	TRUE	1.12796	1.91997	-0.792008
ACSBG1	2.17021e-07	-1.56217	-0.458446	-2.6659	4.98042e-06	TRUE	TRUE	6.46146	7.0249	-0.56345
ENTPD1	2.19338e-07	-1.65164	0.0183293	-3.3216	5.02015e-06	TRUE	TRUE	1.65505	3.56322	-1.90816
PRKD1	2.2191e-07	1.64076	2.84623	0.435295	5.06546e-06	TRUE	TRUE	8.14603	7.51196	0.634079
PAQR6	2.31304e-07	-1.81722	0.210965	-3.84541	5.26585e-06	TRUE	TRUE	0.859484	1.5253	-0.665816
AC087564.1	2.31963e-07	-1.48029	-0.341461	-2.61912	5.26684e-06	TRUE	TRUE	4.04943	5.67004	-1.62061
AGAP3	2.45616e-07	0.845446	2.16337	-0.47248	5.56209e-06	TRUE	TRUE	2.16296	1.50725	0.655715
APP	2.67026e-07	3.14996	5.74821	0.551722	6.03011e-06	TRUE	TRUE	4.55341	1.63933	2.91408
HDAC4	2.67692e-07	1.71653	2.39843	1.03463	6.03011e-06	TRUE	TRUE	5.60398	5.86419	-0.260212
TFRC	2.69798e-07	-2.03414e-05	0.00688822	-0.0069289	6.04574e-06	TRUE	TRUE	1.15263	2.44448	-1.29185
TKT	2.69433e-07	-0.943974	0.315804	-2.20375	6.04574e-06	TRUE	TRUE	2.29111	3.23694	-0.945833
KLF6	2.72193e-07	5.27653e-06	0.00179084	-0.00178029	6.08347e-06	TRUE	TRUE	2.15828	1.39321	0.765076
HLTF	2.8041e-07	-1.84817	-0.989938	-2.70639	6.25081e-06	TRUE	TRUE	1.81942	3.41391	-1.59449
RHBDL3	2.82854e-07	-1.42851	0.305294	-3.16231	6.2889e-06	TRUE	TRUE	1.034	1.70745	-0.673447
ZNF213	2.84741e-07	-9.32413e-05	0.0510488	-0.0512353	6.31446e-06	TRUE	TRUE	0.408831	1.68383	-1.275
AC016723.1	2.87129e-07	-4.09142e-05	0.0370547	-0.0371365	6.35097e-06	TRUE	TRUE	0.328435	1.23039	-0.901954
P4HA2	2.8815e-07	2.61367e-05	0.0088881	-0.00883583	6.35712e-06	TRUE	TRUE	1.19594	0.961259	0.234682
ZNF207	2.9042e-07	-0.54261	-0.0858125	-0.999407	6.39072e-06	TRUE	TRUE	3.49179	4.5565	-1.06472
OSBPL1A	2.9636e-07	0.641369	1.38232	-0.0995819	6.50473e-06	TRUE	TRUE	6.81015	6.50351	0.306638
KCNIP1	2.98141e-07	-1.15905	0.717349	-3.03546	6.52708e-06	TRUE	TRUE	0.963747	2.61239	-1.64864
AL592183.1	3.05153e-07	-0.78925	-0.0211942	-1.55731	6.66354e-06	TRUE	TRUE	1.86619	3.69634	-1.83015
ARHGAP29	3.07294e-07	-2.59663e-06	0.000841345	-0.000846538	6.68927e-06	TRUE	TRUE	1.71071	2.68177	-0.971062
RAC1	3.07894e-07	1.11081e-05	0.0104121	-0.0103899	6.68927e-06	TRUE	TRUE	1.9019	1.41213	0.489778
ATP5PF	3.10033e-07	9.03449e-06	0.00823567	-0.0082176	6.70924e-06	TRUE	TRUE	1.30147	0.905255	0.396219
MTERF1	3.10381e-07	-2.03983	-1.05424	-3.02542	6.70924e-06	TRUE	TRUE	2.15695	3.72833	-1.57138
ABLIM1	3.11261e-07	1.02957	2.38888	-0.329742	6.71132e-06	TRUE	TRUE	9.45291	9.44209	0.0108167
SLC25A26	3.14308e-07	-1.35209	-0.659615	-2.04457	6.75998e-06	TRUE	TRUE	1.64737	3.34136	-1.69399
KCNMB2-AS1	3.17322e-07	-3.25502	-2.39826	-4.11178	6.79979e-06	TRUE	TRUE	2.92322	3.43427	-0.511046
NRG3	3.17747e-07	4.46101e-08	0.000345407	-0.000345317	6.79979e-06	TRUE	TRUE	12.2576	12.1588	0.0987765
MT-ND2	3.18558e-07	1.56383	4.1447	-1.01704	6.80014e-06	TRUE	TRUE	6.6365	0.746358	5.89014
AP000311.1	3.21695e-07	-4.81509e-05	0.0409899	-0.0410862	6.85003e-06	TRUE	TRUE	0.821878	4.06065	-3.23877
AC008957.1	3.24594e-07	-0.000861407	0.457911	-0.459633	6.87754e-06	TRUE	TRUE	0.361545	2.43974	-2.0782
CFAP54	3.24346e-07	1.2023	2.50832	-0.103713	6.87754e-06	TRUE	TRUE	2.98164	2.6514	0.330238
GRIK2	3.25405e-07	-3.56684e-05	0.0555764	-0.0556478	6.87769e-06	TRUE	TRUE	0.54924	0.830363	-0.281123
AC016831.7	3.28815e-07	0.66444	2.26972	-0.940843	6.92611e-06	TRUE	TRUE	9.87499	9.75961	0.115386
NXN	3.29314e-07	1.15638	2.15692	0.155829	6.92611e-06	TRUE	TRUE	2.62523	2.02346	0.601768
PPARGC1A	3.32281e-07	-0.794724	0.33236	-1.92181	6.97138e-06	TRUE	TRUE	3.81527	4.04568	-0.230408
AL359232.1	3.40367e-07	-3.92878e-05	0.0219223	-0.0220009	7.12358e-06	TRUE	TRUE	0.673058	1.94435	-1.27129
AC022146.2	3.45975e-07	-3.22375e-05	0.0484117	-0.0484761	7.2057e-06	TRUE	TRUE	0.281138	0.804284	-0.523146
ZFAND3	3.4577e-07	1.37687	2.48409	0.269645	7.2057e-06	TRUE	TRUE	8.64774	8.31454	0.333198
CEP170	3.53706e-07	0.619197	1.05294	0.185459	7.34884e-06	TRUE	TRUE	5.32851	5.65341	-0.324897
AC098582.1	3.59051e-07	-1.42427	0.121328	-2.96987	7.35975e-06	TRUE	TRUE	0.393159	1.08085	-0.687693
DAAM1	3.55923e-07	0.664958	1.19145	0.13847	7.35975e-06	TRUE	TRUE	7.11785	7.53423	-0.416385
FLNA	3.58908e-07	1.43438	2.35527	0.513488	7.35975e-06	TRUE	TRUE	2.04199	1.78868	0.253305
MARC2	3.5939e-07	-0.88374	0.235121	-2.0026	7.35975e-06	TRUE	TRUE	2.74785	3.26237	-0.514519
NSUN6	3.5697e-07	0.406179	0.784515	0.0278425	7.35975e-06	TRUE	TRUE	3.47707	3.49599	-0.0189189
SMC5	3.56479e-07	1.16715	2.01784	0.316463	7.35975e-06	TRUE	TRUE	4.15332	4.44773	-0.294401
ENOSF1	3.67692e-07	-1.45902e-05	0.00778746	-0.00781664	7.5118e-06	TRUE	TRUE	1.41231	3.29782	-1.88551
SMC5-AS1	3.73972e-07	0.770213	1.32628	0.214144	7.62191e-06	TRUE	TRUE	1.52885	1.68492	-0.156065
LRP4	3.82828e-07	-2.57064	-0.760334	-4.38095	7.75765e-06	TRUE	TRUE	6.19926	7.79453	-1.59527
RNF169	3.83351e-07	0.87518	2.2422	-0.491836	7.75765e-06	TRUE	TRUE	3.97609	4.04936	-0.0732769
SEMA3A	3.82793e-07	1.23316	1.92206	0.544263	7.75765e-06	TRUE	TRUE	3.5946	2.85941	0.73519
AL138828.1	3.8582e-07	-5.69589e-05	0.0508018	-0.0509157	7.7892e-06	TRUE	TRUE	0.751774	2.17381	-1.42203
ARHGEF4	3.94431e-07	0.641562	1.06564	0.217487	7.91144e-06	TRUE	TRUE	8.53029	7.78646	0.743835
FAM171B	3.95572e-07	-0.675623	0.445414	-1.79666	7.91144e-06	TRUE	TRUE	6.19092	6.99967	-0.808753
ITM2C	3.95536e-07	-1.59492	-0.29789	-2.89196	7.91144e-06	TRUE	TRUE	4.17877	4.92745	-0.748672
SLC4A4	3.93934e-07	-0.881889	-0.36809	-1.39569	7.91144e-06	TRUE	TRUE	8.14931	9.36036	-1.21105
PAPOLA	4.02967e-07	0.97537	1.68634	0.264397	8.03704e-06	TRUE	TRUE	4.28398	3.79999	0.48399
SPDYE3	4.0373e-07	-7.20589e-05	0.0386402	-0.0387844	8.03704e-06	TRUE	TRUE	0.51931	1.9296	-1.41029
AHSA1	4.28888e-07	9.486e-06	0.00881335	-0.00879438	8.51131e-06	TRUE	TRUE	1.99262	0.807666	1.18496
PALM	4.29543e-07	1.17225	2.02145	0.323057	8.51131e-06	TRUE	TRUE	5.59137	4.59632	0.99505
AC079760.1	4.3081e-07	-2.32934	-0.824714	-3.83397	8.5167e-06	TRUE	TRUE	1.30688	2.46432	-1.15744
MAN1C1	4.3582e-07	1.10958	1.70178	0.517389	8.5959e-06	TRUE	TRUE	2.46203	2.40736	0.0546725
SYNE2	4.49344e-07	2.06612	3.81464	0.3176	8.84226e-06	TRUE	TRUE	1.30629	0.886594	0.419701
CANX	4.51651e-07	1.91845	2.60905	1.22786	8.86728e-06	TRUE	TRUE	3.16347	3.01303	0.150434
AC018682.1	4.56574e-07	-5.20261e-06	0.0128713	-0.0128817	8.92299e-06	TRUE	TRUE	0.328821	0.953352	-0.624531
RAB11B	4.55613e-07	2.20817e-05	0.0124861	-0.0124419	8.92299e-06	TRUE	TRUE	1.37345	1.10195	0.2715
LINC01088	4.7351e-07	2.97765e-05	0.0171101	-0.0170505	9.23291e-06	TRUE	TRUE	1.96254	1.66455	0.297987
ABHD3	4.75909e-07	1.78753	4.49725	-0.922192	9.2376e-06	TRUE	TRUE	4.69625	3.07481	1.62144
NKAIN2	4.75826e-07	-1.69775	-1.01743	-2.37806	9.2376e-06	TRUE	TRUE	3.58508	5.5853	-2.00022
AC125613.1	4.94746e-07	-0.487326	-0.198989	-0.775664	9.5815e-06	TRUE	TRUE	1.92141	5.01814	-3.09673
ABR	4.97764e-07	0.397214	0.631748	0.16268	9.6182e-06	TRUE	TRUE	7.64825	7.23883	0.409421
SOX5	5.25442e-07	-6.0417e-07	0.00111363	-0.00111484	1.01301e-05	TRUE	TRUE	11.2975	11.2577	0.0397633
RIC3	5.28415e-07	-1.35455	-0.509364	-2.19974	1.01646e-05	TRUE	TRUE	2.44637	4.11625	-1.66988
MTURN	5.33691e-07	2.1961	3.09787	1.29433	1.0243e-05	TRUE	TRUE	1.79446	2.33146	-0.536997
GOLGA8B	5.36948e-07	-0.610756	0.0175454	-1.23906	1.02825e-05	TRUE	TRUE	1.47334	4.08244	-2.6091
GFPT2	5.39054e-07	1.61222	2.9973	0.227129	1.02998e-05	TRUE	TRUE	2.09394	1.1002	0.993736
SYCP3	5.43527e-07	-0.000112798	0.102007	-0.102232	1.03621e-05	TRUE	TRUE	0.293794	0.965261	-0.671466
GLG1	5.44933e-07	1.1754	2.0906	0.260206	1.03658e-05	TRUE	TRUE	6.69114	6.49299	0.198148
AL365275.1	5.52014e-07	-0.000123505	0.0676259	-0.0678729	1.0431e-05	TRUE	TRUE	0.476995	1.58919	-1.1122
FAM19A1	5.51769e-07	-1.15443e-05	0.00634322	-0.0063663	1.0431e-05	TRUE	TRUE	2.28095	3.23796	-0.957009
FBXL17	5.51096e-07	-0.714237	0.0220318	-1.45051	1.0431e-05	TRUE	TRUE	7.13429	7.98958	-0.855291
ACTN1	5.5629e-07	1.17461	2.46504	-0.11583	1.04656e-05	TRUE	TRUE	1.84878	1.65703	0.191745
PPP1R12A	5.56022e-07	-1.11573	-0.352566	-1.87888	1.04656e-05	TRUE	TRUE	5.81695	6.92318	-1.10623
SPX	5.60645e-07	1.15165	2.98226	-0.678964	1.05244e-05	TRUE	TRUE	1.34864	0.526708	0.82193
CD44	5.66894e-07	4.44869	5.79747	3.09991	1.06184e-05	TRUE	TRUE	3.34607	2.14897	1.1971
FSIP2	5.72432e-07	-2.62583	-0.325287	-4.92637	1.06987e-05	TRUE	TRUE	0.252913	1.19318	-0.940262
PLCG1-AS1	5.86917e-07	-0.777493	0.410542	-1.96553	1.09456e-05	TRUE	TRUE	0.534175	1.46078	-0.926605
EYA2	5.90581e-07	1.37537	3.91205	-1.16131	1.099e-05	TRUE	TRUE	7.85317	6.56837	1.2848
SH3PXD2B	5.94534e-07	0.811659	1.48353	0.139786	1.10395e-05	TRUE	TRUE	6.43897	5.37197	1.06699
FTX	6.01338e-07	-0.667485	0.54621	-1.88118	1.11417e-05	TRUE	TRUE	9.10779	9.91264	-0.80485
TRAF3IP2-AS1	6.0668e-07	1.10223	1.94797	0.256496	1.12164e-05	TRUE	TRUE	7.04336	6.63109	0.412277
MYRIP	6.08409e-07	0.142999	0.926235	-0.640237	1.12241e-05	TRUE	TRUE	2.38452	1.74628	0.638241
RPL28	6.10224e-07	6.12689e-06	0.00937518	-0.00936292	1.12334e-05	TRUE	TRUE	1.28008	0.683699	0.596376
JAKMIP2-AS1	6.32258e-07	-9.45708e-05	0.0869539	-0.0871431	1.16041e-05	TRUE	TRUE	0.282263	1.01215	-0.729885
SPAG9	6.33075e-07	-0.820584	-0.00995619	-1.63121	1.16041e-05	TRUE	TRUE	5.99222	6.92956	-0.937343
TOM1L1	6.38161e-07	-0.000232448	0.0769303	-0.0773952	1.16724e-05	TRUE	TRUE	0.787651	1.56685	-0.779202
Z93930.2	6.71617e-07	1.7333	2.39925	1.06735	1.22581e-05	TRUE	TRUE	1.8018	1.5	0.301794
CRADD	6.79314e-07	0.889782	1.55485	0.224709	1.23722e-05	TRUE	TRUE	6.42341	5.95302	0.47039
GNG12	6.83494e-07	1.25122	2.03508	0.467362	1.24219e-05	TRUE	TRUE	3.55571	3.29149	0.264225
AL354771.1	6.89144e-07	-1.83173e-05	0.0167622	-0.0167988	1.2498e-05	TRUE	TRUE	0.223076	0.817546	-0.59447
RNF43	6.92114e-07	-1.52002	0.233254	-3.27329	1.25254e-05	TRUE	TRUE	1.04986	2.24187	-1.19201
MAOA	7.06674e-07	-9.23725e-06	0.00297899	-0.00299746	1.27619e-05	TRUE	TRUE	1.55311	3.1765	-1.62338
HNRNPA2B1	7.12985e-07	-0.61747	-0.0900287	-1.14491	1.28487e-05	TRUE	TRUE	5.02272	6.6281	-1.60538
PON2	7.27336e-07	-1.5083	-0.345887	-2.67071	1.30798e-05	TRUE	TRUE	5.84404	7.01309	-1.16905
EGF	7.3569e-07	7.60532e-06	0.00712471	-0.0071095	1.32023e-05	TRUE	TRUE	1.12785	0.954511	0.173342
PPFIA2	7.52204e-07	1.68943	2.5496	0.829257	1.34704e-05	TRUE	TRUE	6.81027	6.39077	0.4195
SPTBN4	7.62833e-07	1.1336	1.70234	0.564853	1.36322e-05	TRUE	TRUE	3.36045	3.12575	0.234702
TMTC4	7.7013e-07	-1.7265	-0.981239	-2.47176	1.3734e-05	TRUE	TRUE	0.994492	2.24986	-1.25537
YPEL3	7.83907e-07	1.59451	2.43227	0.756747	1.39506e-05	TRUE	TRUE	1.32807	1.48059	-0.15252
ZNF248	7.89421e-07	-1.48972	-0.224532	-2.7549	1.40196e-05	TRUE	TRUE	3.17281	4.9309	-1.75809
ACOT11	7.92474e-07	0.410201	0.612271	0.208132	1.40447e-05	TRUE	TRUE	7.64814	6.26966	1.37848
GALNT10	8.03761e-07	1.46157	2.29524	0.6279	1.42153e-05	TRUE	TRUE	2.25364	1.90213	0.351511
DDX18	8.07392e-07	-1.6014	-0.544731	-2.65807	1.42448e-05	TRUE	TRUE	0.945128	1.83253	-0.887401
HSP90B1	8.1042e-07	4.33711e-05	0.0403332	-0.0402464	1.42448e-05	TRUE	TRUE	1.76111	0.680933	1.08017
ID4	8.103e-07	-1.36957	-0.672493	-2.06664	1.42448e-05	TRUE	TRUE	3.29996	4.33758	-1.03762
CMAS	8.15727e-07	2.26629	4.10488	0.4277	1.42622e-05	TRUE	TRUE	0.818338	0.64283	0.175508
DNAJA1	8.1641e-07	2.73924	7.74768	-2.26919	1.42622e-05	TRUE	TRUE	2.11448	0.584896	1.52958
FHOD3	8.15932e-07	0.653666	1.71697	-0.409638	1.42622e-05	TRUE	TRUE	5.90932	5.16977	0.739545
ARHGAP39	8.50401e-07	1.56297	2.14097	0.984963	1.48257e-05	TRUE	TRUE	3.12655	3.01089	0.115662
RANBP3L	8.54443e-07	-0.213875	0.206481	-0.634231	1.48659e-05	TRUE	TRUE	8.7899	8.43257	0.357324
SIPA1L3	8.56954e-07	1.33727	1.98319	0.691346	1.48794e-05	TRUE	TRUE	4.25584	3.3982	0.85764
CNN3	8.63193e-07	1.6613	2.39165	0.930947	1.49573e-05	TRUE	TRUE	6.04644	6.36353	-0.317091
MT-CYB	8.77537e-07	2.74591	4.34825	1.14357	1.51752e-05	TRUE	TRUE	6.0088	1.08747	4.92133
RCN2	9.10141e-07	-1.22935	-0.207811	-2.25088	1.57073e-05	TRUE	TRUE	2.03015	3.68821	-1.65806
AL359710.1	9.18253e-07	-1.43127	-0.419566	-2.44298	1.58154e-05	TRUE	TRUE	1.83772	3.39856	-1.56083
ARL6IP5	9.39312e-07	1.35453e-05	0.00747941	-0.00745232	1.61456e-05	TRUE	TRUE	1.7158	1.30619	0.409603
PTPRM	9.60468e-07	1.07938	1.83911	0.319643	1.64762e-05	TRUE	TRUE	6.32548	6.61581	-0.290329
AC104389.4	9.67186e-07	6.33468e-06	0.00357468	-0.00356201	1.65582e-05	TRUE	TRUE	2.22129	1.23054	0.990748
P4HA1	9.85552e-07	1.00993	1.73887	0.281003	1.6839e-05	TRUE	TRUE	4.83815	3.9701	0.868049
DNMT3A	1.00175e-06	6.87124e-06	0.00362352	-0.00360978	1.70817e-05	TRUE	TRUE	4.3223	3.55939	0.76291
DUBR	1.03356e-06	0.825063	2.04628	-0.396154	1.75889e-05	TRUE	TRUE	2.27717	1.78096	0.496209
SYNE1	1.04105e-06	-0.423942	-0.236661	-0.611223	1.76813e-05	TRUE	TRUE	8.56471	8.99632	-0.431613
KLKB1	1.04454e-06	-1.47526	-0.632705	-2.31782	1.77055e-05	TRUE	TRUE	1.60686	2.21474	-0.607881
CD81	1.0871e-06	-0.842005	0.447471	-2.13148	1.83904e-05	TRUE	TRUE	4.75589	5.17381	-0.417921
RORA-AS1	1.10204e-06	-1.32127e-05	0.0115696	-0.0115961	1.86064e-05	TRUE	TRUE	0.736937	3.30234	-2.56541
PLCB1	1.12871e-06	-1.34973	-0.167275	-2.53219	1.90192e-05	TRUE	TRUE	7.74675	9.08868	-1.34194
AL391807.1	1.16554e-06	-1.73131	-0.588702	-2.87391	1.96012e-05	TRUE	TRUE	1.53824	3.74487	-2.20663
AP000462.1	1.18769e-06	-1.98224e-05	0.0176571	-0.0176968	1.98955e-05	TRUE	TRUE	0.543163	2.88698	-2.34382
RGR	1.18743e-06	1.71351	3.0617	0.365313	1.98955e-05	TRUE	TRUE	1.28199	1.92365	-0.641657
HMGN3	1.19674e-06	-0.929875	0.874306	-2.73406	1.99957e-05	TRUE	TRUE	3.02266	4.62062	-1.59796
PRKN	1.19834e-06	-1.40354	0.718902	-3.52598	1.99957e-05	TRUE	TRUE	8.00692	8.90898	-0.902056
PPP2R2B	1.20892e-06	0.359314	0.456864	0.261764	2.0133e-05	TRUE	TRUE	11.3164	11.3989	-0.0825768
ZMIZ1	1.21836e-06	1.46735	2.49596	0.43874	2.02507e-05	TRUE	TRUE	5.58404	5.55706	0.0269781
MT-ATP6	1.22749e-06	2.566	6.69818	-1.56618	2.0363e-05	TRUE	TRUE	7.75652	1.31845	6.43807
ADCY2	1.23339e-06	0.323123	0.442976	0.203271	2.04213e-05	TRUE	TRUE	10.4589	10.8507	-0.391805
SGMS1	1.23968e-06	1.21728	2.25347	0.181082	2.04858e-05	TRUE	TRUE	5.97396	6.47379	-0.499839
MIAT	1.26026e-06	-1.29394	0.281692	-2.86957	2.07524e-05	TRUE	TRUE	1.74006	2.47545	-0.735391
PREPL	1.26066e-06	1.09629	2.20297	-0.0103826	2.07524e-05	TRUE	TRUE	3.14092	3.34796	-0.207034
HMGN1	1.26794e-06	-0.834968	0.286951	-1.95689	2.08322e-05	TRUE	TRUE	1.4063	3.23646	-1.83016
HYDIN	1.28657e-06	0.602314	1.06196	0.142671	2.10978e-05	TRUE	TRUE	4.72393	5.3017	-0.577767
CEP89	1.29797e-06	1.24938	2.0296	0.469165	2.1244e-05	TRUE	TRUE	2.53521	2.36382	0.171389
TMX4	1.32208e-06	0.000274013	0.255025	-0.254476	2.15973e-05	TRUE	TRUE	0.920886	1.14671	-0.225825
BICD1	1.33453e-06	0.926883	1.62238	0.231384	2.17591e-05	TRUE	TRUE	7.72215	7.42129	0.300852
AC124312.1	1.33987e-06	-1.43454	-0.611583	-2.25749	2.18047e-05	TRUE	TRUE	4.87006	6.38708	-1.51702
ATP9A	1.36367e-06	0.657825	1.06806	0.247587	2.215e-05	TRUE	TRUE	3.66087	4.33423	-0.673358
AC023421.2	1.37918e-06	-6.20637e-05	0.0555362	-0.0556603	2.23594e-05	TRUE	TRUE	0.246599	1.64707	-1.40047
SEPT9	1.39631e-06	1.06471	1.63217	0.497244	2.25944e-05	TRUE	TRUE	2.88755	2.64006	0.247496
COL27A1	1.42714e-06	0.920677	2.00839	-0.167034	2.30497e-05	TRUE	TRUE	4.51104	1.93195	2.57909
RBPMS	1.44321e-06	0.943177	2.19548	-0.309128	2.32653e-05	TRUE	TRUE	2.78461	3.3718	-0.587198
FGF14	1.45231e-06	-2.31117	-0.271579	-4.35076	2.33681e-05	TRUE	TRUE	1.90384	3.54221	-1.63837
KCNA2	1.46692e-06	-1.16081	-0.291819	-2.02979	2.35588e-05	TRUE	TRUE	2.03357	2.21069	-0.177128
ARMCX4	1.47259e-06	-1.12539	0.0760798	-2.32686	2.36056e-05	TRUE	TRUE	2.32305	4.20621	-1.88316
GNG12-AS1	1.50223e-06	-1.84981	0.0719634	-3.77159	2.40356e-05	TRUE	TRUE	1.2611	4.39253	-3.13143
MIDN	1.58721e-06	1.51088	2.11729	0.904477	2.53479e-05	TRUE	TRUE	2.43425	1.79921	0.63504
EVC2	1.59767e-06	2.72273e-05	0.00912536	-0.00907091	2.54675e-05	TRUE	TRUE	2.00196	1.84052	0.161441
ORMDL1	1.60423e-06	-1.66314	-0.133624	-3.19266	2.55246e-05	TRUE	TRUE	0.930762	1.97419	-1.04342
C7orf61	1.6296e-06	6.26132e-06	0.00355444	-0.00354192	2.58465e-05	TRUE	TRUE	1.61563	0.493856	1.12178
PLOD1	1.6305e-06	4.52681e-06	0.0025527	-0.00254365	2.58465e-05	TRUE	TRUE	1.64866	0.507675	1.14099
SLC25A36	1.63647e-06	-1.11553	0.053198	-2.28427	2.58931e-05	TRUE	TRUE	2.36833	4.04307	-1.67474
IDH2	1.73716e-06	-1.59944	-0.253002	-2.94588	2.74356e-05	TRUE	TRUE	2.15068	3.69669	-1.546
PCDH9-AS2	1.74132e-06	-0.000149011	0.124022	-0.12432	2.74506e-05	TRUE	TRUE	0.934047	4.79944	-3.86539
PDE3B	1.74553e-06	-0.277044	0.292899	-0.846986	2.74664e-05	TRUE	TRUE	5.03275	5.43339	-0.400642
ENAH	1.77076e-06	1.13953	1.73711	0.541944	2.78122e-05	TRUE	TRUE	4.8634	4.50398	0.359429
DDHD1	1.78396e-06	-1.35228	-0.0966051	-2.60795	2.79684e-05	TRUE	TRUE	1.99542	3.9589	-1.96348
ASRGL1	1.78982e-06	-1.70942	-0.827285	-2.59156	2.8009e-05	TRUE	TRUE	3.41083	4.99913	-1.5883
SPSB3	1.8173e-06	-8.15517e-05	0.0269374	-0.0271005	2.8387e-05	TRUE	TRUE	0.953842	2.00822	-1.05438
MAMDC2	1.85009e-06	0.000175007	0.262783	-0.262433	2.88466e-05	TRUE	TRUE	0.491631	0.718641	-0.227011
CUX1	1.91802e-06	0.973272	1.71209	0.234456	2.98514e-05	TRUE	TRUE	6.48862	5.70802	0.780596
PDS5A	1.92315e-06	1.11379	2.14733	0.0802434	2.9877e-05	TRUE	TRUE	5.2882	4.88559	0.402604
FZD6	1.93666e-06	-1.87746	-1.01532	-2.7396	3.00322e-05	TRUE	TRUE	0.621209	1.77909	-1.15788
PGAM1	1.97217e-06	2.31356	4.76148	-0.134361	3.05277e-05	TRUE	TRUE	1.27104	0.499442	0.771596
AC023051.1	1.98621e-06	-0.000126338	0.115662	-0.115915	3.06342e-05	TRUE	TRUE	0.179993	1.09426	-0.914264
ZNF106	1.98561e-06	7.41818e-06	0.00402226	-0.00400742	3.06342e-05	TRUE	TRUE	3.75294	3.24314	0.509807
AL024498.2	2.00172e-06	-1.91455	-0.662006	-3.16709	3.08179e-05	TRUE	TRUE	0.723665	1.14365	-0.419981
RAD9A	2.02606e-06	1.08722	2.67886	-0.504418	3.11366e-05	TRUE	TRUE	3.63912	2.67403	0.965094
AC105383.1	2.0321e-06	-2.25187e-05	0.00718992	-0.00723496	3.11735e-05	TRUE	TRUE	1.54565	3.06496	-1.51931
PRKCA-AS1	2.03949e-06	-4.41689e-05	0.0394712	-0.0395596	3.12308e-05	TRUE	TRUE	0.649196	2.62196	-1.97277
TRIO	2.0577e-06	1.83267	3.6235	0.0418428	3.14534e-05	TRUE	TRUE	8.44894	8.38063	0.0683125
SPTAN1	2.06189e-06	0.767938	1.36481	0.171066	3.14613e-05	TRUE	TRUE	5.19803	5.58005	-0.382016
ST3GAL2	2.1009e-06	1.21999	2.30603	0.13395	3.19994e-05	TRUE	TRUE	2.50553	1.56917	0.93636
MT-CO3	2.10842e-06	0.221268	0.818688	-0.376153	3.2057e-05	TRUE	TRUE	6.97372	2.42731	4.54641
BCL2L14	2.14392e-06	-1.15705	0.363154	-2.67725	3.25389e-05	TRUE	TRUE	0.550769	1.78699	-1.23622
SLC20A2	2.17005e-06	1.04908	1.86973	0.228429	3.28772e-05	TRUE	TRUE	5.2101	5.08939	0.12071
ZNF710	2.18319e-06	1.42394	2.49391	0.353978	3.30179e-05	TRUE	TRUE	3.2935	2.88392	0.409587
UBE2B	2.23101e-06	1.90086e-05	0.00611444	-0.00607642	3.36228e-05	TRUE	TRUE	3.52208	3.82153	-0.299445
ZNF302	2.23104e-06	-1.53609	-0.367983	-2.7042	3.36228e-05	TRUE	TRUE	1.63929	3.0824	-1.44311
SERINC1	2.24521e-06	2.15751	5.66565	-1.35063	3.37768e-05	TRUE	TRUE	1.84524	1.09453	0.750711
MT1F	2.27832e-06	9.96638e-06	0.00925725	-0.00923732	3.42147e-05	TRUE	TRUE	2.17079	0.695903	1.47488
GMDS-DT	2.28615e-06	-0.60394	-0.0509012	-1.15698	3.42723e-05	TRUE	TRUE	4.72467	7.08732	-2.36265
MAP3K14	2.30062e-06	1.25458	2.03822	0.470945	3.44251e-05	TRUE	TRUE	2.42453	2.60988	-0.185352
SUMF1	2.30439e-06	-0.832905	0.117944	-1.78375	3.44251e-05	TRUE	TRUE	3.80225	5.97878	-2.17653
NCEH1	2.31525e-06	-0.854223	0.44245	-2.1509	3.44579e-05	TRUE	TRUE	1.68741	2.39708	-0.709675
RPS24	2.31866e-06	1.31038e-05	0.0121238	-0.0120976	3.44579e-05	TRUE	TRUE	1.55332	1.28479	0.268526
UNC5C	2.31715e-06	-0.879204	0.153279	-1.91169	3.44579e-05	TRUE	TRUE	3.62908	5.36843	-1.73935
AC090115.1	2.32863e-06	-1.85637	-1.05291	-2.65983	3.4546e-05	TRUE	TRUE	1.30359	2.34317	-1.03958
ANTXR1	2.36512e-06	0.444456	0.642999	0.245913	3.48458e-05	TRUE	TRUE	4.28328	5.49102	-1.20775
FTL	2.36333e-06	-1.95486e-05	0.0103282	-0.0103673	3.48458e-05	TRUE	TRUE	3.8379	5.83713	-1.99923
PTCH1	2.35781e-06	-1.15121e-05	0.0036012	-0.00362423	3.48458e-05	TRUE	TRUE	3.24547	4.04443	-0.798955
VDAC3	2.36225e-06	-1.4449e-05	0.00786385	-0.00789275	3.48458e-05	TRUE	TRUE	1.5186	3.09614	-1.57754
ARHGAP35	2.42793e-06	1.148	1.79545	0.500561	3.57097e-05	TRUE	TRUE	5.22187	5.33307	-0.111193
AC009690.2	2.448e-06	-8.29505e-05	0.0754823	-0.0756482	3.58852e-05	TRUE	TRUE	0.236078	0.990557	-0.754479
SLC2A1	2.44825e-06	-2.2691e-06	0.00205845	-0.00206299	3.58852e-05	TRUE	TRUE	0.717231	0.898135	-0.180904
BRINP1	2.46073e-06	-0.741332	0.0399517	-1.52262	3.60066e-05	TRUE	TRUE	4.70364	5.00586	-0.302227
SLC9A9	2.46718e-06	1.6067	2.49088	0.722514	3.60393e-05	TRUE	TRUE	7.05744	7.92238	-0.864943
SNED1	2.55729e-06	1.34134	2.05263	0.63004	3.72921e-05	TRUE	TRUE	3.65302	3.73615	-0.0831338
CRYZ	2.57036e-06	7.93809e-06	0.00436351	-0.00434763	3.74189e-05	TRUE	TRUE	1.05982	0.582497	0.477323
MARK3	2.58304e-06	0.463889	1.11249	-0.184717	3.75396e-05	TRUE	TRUE	7.67382	7.63204	0.0417844
TBC1D8	2.63358e-06	1.41232	2.03855	0.786085	3.81445e-05	TRUE	TRUE	2.30278	1.85727	0.445503
TNS3	2.6332e-06	-1.10298	0.0606289	-2.26658	3.81445e-05	TRUE	TRUE	4.77936	5.77044	-0.991081
PARK7	2.68553e-06	0.000156044	0.145136	-0.144824	3.88313e-05	TRUE	TRUE	1.24626	0.737086	0.509172
GAS2	2.69883e-06	-1.19499	0.226896	-2.61689	3.89578e-05	TRUE	TRUE	1.01869	1.54698	-0.528284
CALCB	2.72108e-06	-1.11813	0.0478885	-2.28414	3.92129e-05	TRUE	TRUE	0.828459	1.30949	-0.481031
TERF2IP	2.75654e-06	-1.26934	-0.0279251	-2.51075	3.96571e-05	TRUE	TRUE	2.5594	4.59284	-2.03344
DUSP18	2.78333e-06	1.85277e-05	0.00628152	-0.00624447	3.99754e-05	TRUE	TRUE	1.86662	0.899755	0.966869
HM13	2.84803e-06	0.736972	1.78152	-0.307581	4.08361e-05	TRUE	TRUE	2.56865	2.14803	0.420612
RPL30	2.87007e-06	3.87241e-05	0.0357644	-0.035687	4.10833e-05	TRUE	TRUE	0.948884	0.796874	0.152011
ENPP4	2.8773e-06	-2.56494e-06	0.00141119	-0.00141632	4.1118e-05	TRUE	TRUE	1.12658	1.69515	-0.568564
SAXO2	2.92344e-06	1.97198	3.52212	0.421842	4.17077e-05	TRUE	TRUE	1.33847	1.06714	0.271328
RPL11	2.97862e-06	4.40883e-06	0.00675843	-0.00674961	4.24242e-05	TRUE	TRUE	1.02899	0.936188	0.0927995
IFIT3	3.02785e-06	-2.76142e-05	0.0255249	-0.0255801	4.30538e-05	TRUE	TRUE	0.369309	1.31145	-0.942144
PRKX	3.067e-06	0.886871	2.22722	-0.453477	4.35382e-05	TRUE	TRUE	2.2908	1.97324	0.317559
NUFIP2	3.10658e-06	1.24796	1.81909	0.676825	4.4027e-05	TRUE	TRUE	4.57969	4.12893	0.450759
NFATC3	3.14332e-06	1.00928	1.54809	0.470471	4.44007e-05	TRUE	TRUE	4.11683	3.55699	0.55984
PHF7	3.13869e-06	-2.0747	-1.13003	-3.01938	4.44007e-05	TRUE	TRUE	0.708904	1.07211	-0.363203
DMXL2	3.15648e-06	-1.45618	-0.870598	-2.04176	4.444e-05	TRUE	TRUE	2.51887	4.32809	-1.80921
SEMA4A	3.15141e-06	-2.29845e-05	0.0127999	-0.0128459	4.444e-05	TRUE	TRUE	0.868205	0.991153	-0.122948
RHBDL2	3.19614e-06	-1.43581e-05	0.0218346	-0.0218634	4.49244e-05	TRUE	TRUE	0.525485	1.17055	-0.645069
TPK1	3.26608e-06	-1.59009	-0.672057	-2.50812	4.58323e-05	TRUE	TRUE	2.21366	3.0435	-0.829839
GUCY1B1	3.27735e-06	2.29301e-05	0.0352978	-0.0352519	4.59151e-05	TRUE	TRUE	0.685606	0.839527	-0.153921
AC017101.1	3.31295e-06	-2.01718e-05	0.029848	-0.0298883	4.61559e-05	TRUE	TRUE	0.186494	1.39506	-1.20857
CTNNA3	3.30752e-06	-0.890518	0.00751023	-1.78855	4.61559e-05	TRUE	TRUE	1.10951	1.84334	-0.733826
MARCKS	3.31611e-06	1.88363	2.6454	1.12187	4.61559e-05	TRUE	TRUE	3.16717	1.77475	1.39242
PRKAR1B	3.31382e-06	8.9077e-05	0.135775	-0.135597	4.61559e-05	TRUE	TRUE	1.55706	0.693492	0.863567
STK17A	3.36995e-06	-0.478429	0.429557	-1.38641	4.68292e-05	TRUE	TRUE	1.26962	2.21752	-0.947904
AC131571.1	3.4224e-06	-6.57213e-05	0.0356081	-0.0357396	4.7481e-05	TRUE	TRUE	1.3566	3.27685	-1.92024
PTPRG	3.42923e-06	-1.62206	-0.414626	-2.8295	4.74987e-05	TRUE	TRUE	7.03027	7.82874	-0.79847
ATP6V1E1	3.46606e-06	7.26698e-05	0.0677146	-0.0675692	4.79313e-05	TRUE	TRUE	1.16632	0.69745	0.468869
ACTR3C	3.50795e-06	6.59481e-05	0.0370672	-0.0369353	4.84324e-05	TRUE	TRUE	0.681837	0.849905	-0.168067
AC244517.11	3.51797e-06	-4.71991e-05	0.0714166	-0.071511	4.84576e-05	TRUE	TRUE	0.157646	1.16906	-1.01141
CAMK1D	3.5211e-06	1.33495	2.21194	0.45796	4.84576e-05	TRUE	TRUE	6.31943	5.45988	0.859551
MED21	3.56817e-06	-1.77089	-0.154296	-3.38748	4.90265e-05	TRUE	TRUE	0.475676	0.894973	-0.419297
IMMT	3.70032e-06	-1.111	0.177531	-2.39953	5.07608e-05	TRUE	TRUE	1.29087	2.25223	-0.961366
LIX1	3.78316e-06	1.6848	2.57799	0.791607	5.18141e-05	TRUE	TRUE	1.43198	1.9384	-0.50642
VTI1A	3.81213e-06	1.37267	2.22727	0.518075	5.21276e-05	TRUE	TRUE	6.26143	6.4447	-0.183271
GLCCI1	3.9252e-06	-1.45794	-0.840891	-2.07499	5.35881e-05	TRUE	TRUE	3.05851	4.98851	-1.93
MIR99AHG	3.9558e-06	0.840957	3.49412	-1.81221	5.39198e-05	TRUE	TRUE	11.254	10.9446	0.309444
GYS1	3.97305e-06	1.4484	2.09126	0.805537	5.40689e-05	TRUE	TRUE	2.1641	1.87509	0.289002
SRSF2	4.00036e-06	-4.54841e-05	0.0250972	-0.0251882	5.4354e-05	TRUE	TRUE	0.926232	2.25114	-1.32491
YAE1D1	4.01807e-06	6.60008e-06	0.00361836	-0.00360516	5.45082e-05	TRUE	TRUE	2.20303	1.59101	0.612016
SREBF1	4.03922e-06	-2.79578	-1.99508	-3.59648	5.47085e-05	TRUE	TRUE	2.20179	2.52281	-0.321023
PCDH7	4.07541e-06	-0.942139	0.0289	-1.91318	5.51115e-05	TRUE	TRUE	6.63705	6.57282	0.0642304
AC021231.1	4.19782e-06	-7.34434e-05	0.0239134	-0.0240603	5.66772e-05	TRUE	TRUE	1.54778	3.18602	-1.63824
USP46	4.3052e-06	-1.21128	0.28079	-2.70334	5.80354e-05	TRUE	TRUE	1.40073	2.27506	-0.874326
MAK	4.32529e-06	-2.03632e-05	0.0182462	-0.018287	5.82146e-05	TRUE	TRUE	0.802043	1.98977	-1.18773
R3HDM2	4.36623e-06	0.834785	1.40592	0.263647	5.86734e-05	TRUE	TRUE	5.30813	4.89891	0.409216
PRUNE2	4.47832e-06	-6.11422e-05	0.0563706	-0.0564929	6.00853e-05	TRUE	TRUE	1.10756	2.50731	-1.39975
BNC2	4.5824e-06	1.62745	2.50813	0.746778	6.13855e-05	TRUE	TRUE	2.35751	1.46615	0.89136
AL078459.1	4.65274e-06	-1.49568	0.703692	-3.69505	6.22304e-05	TRUE	TRUE	1.00536	2.60639	-1.60103
UBR1	4.67211e-06	0.90017	1.56406	0.236284	6.23919e-05	TRUE	TRUE	4.67975	5.12862	-0.448875
ANOS1	4.76518e-06	1.01474	1.61588	0.413592	6.35357e-05	TRUE	TRUE	4.03352	3.73776	0.295762
AC118549.1	4.82653e-06	-1.21826	-0.183325	-2.2532	6.41658e-05	TRUE	TRUE	3.1442	4.71647	-1.57227
SPOCK2	4.82743e-06	1.38291	2.06448	0.701348	6.41658e-05	TRUE	TRUE	2.59778	2.33486	0.26292
ABCA1	4.97807e-06	0.64518	1.09658	0.19378	6.60655e-05	TRUE	TRUE	4.94515	4.82889	0.116256
LHFPL6	5.03867e-06	1.4315	2.9497	-0.0867078	6.67663e-05	TRUE	TRUE	7.80137	7.65556	0.145818
LSAMP-AS1	5.09974e-06	-0.000126288	0.040902	-0.0411546	6.7471e-05	TRUE	TRUE	0.33634	1.74227	-1.40593
ALPK1	5.1591e-06	1.36156	2.71788	0.00523199	6.81387e-05	TRUE	TRUE	0.94097	0.841332	0.0996384
PAXBP1-AS1	5.16612e-06	-1.8954	0.426581	-4.21738	6.81387e-05	TRUE	TRUE	0.365269	1.51768	-1.15241
C1orf52	5.26369e-06	-1.11835	0.250057	-2.48675	6.93187e-05	TRUE	TRUE	1.41185	2.54447	-1.13262
ABCC5	5.43146e-06	2.28951e-05	0.00753775	-0.00749196	7.12989e-05	TRUE	TRUE	2.6016	2.64429	-0.0426859
AC022601.1	5.43904e-06	-2.16686	9272.15	-9276.49	7.12989e-05	TRUE	TRUE	0.0946081	1.19549	-1.10088
AL022323.4	5.42607e-06	-4.00397e-06	0.0059597	-0.00596771	7.12989e-05	TRUE	TRUE	0.218755	0.914416	-0.695661
AC018797.2	5.56175e-06	2.75753e-06	0.00250565	-0.00250014	7.2574e-05	TRUE	TRUE	1.40437	0.918477	0.485896
PHGDH	5.5598e-06	1.35445	2.03202	0.676885	7.2574e-05	TRUE	TRUE	2.35895	1.39737	0.961585
RIC1	5.56097e-06	-1.052	-0.0972019	-2.0068	7.2574e-05	TRUE	TRUE	2.38338	3.99476	-1.61138
LYSMD2	5.71028e-06	-1.75482	-0.354449	-3.15519	7.43988e-05	TRUE	TRUE	0.499284	1.00162	-0.502338
AC138150.1	5.88931e-06	-1.47694	0.0340242	-2.9879	7.66147e-05	TRUE	TRUE	1.13344	2.27513	-1.14168
ZNF586	5.93845e-06	1.09712	1.71676	0.477471	7.71368e-05	TRUE	TRUE	3.49524	3.05399	0.441254
SLITRK2	6.00074e-06	-0.715335	0.305365	-1.73603	7.78278e-05	TRUE	TRUE	1.73882	2.41215	-0.673324
AP003025.2	6.01072e-06	-6.11063e-05	0.0334043	-0.0335266	7.78393e-05	TRUE	TRUE	0.640931	1.66444	-1.0235
ADGRB1	6.02077e-06	-0.859129	0.291584	-2.00984	7.78516e-05	TRUE	TRUE	1.16491	1.66951	-0.504599
PRKCSH	6.04284e-06	2.22597e-05	0.0125842	-0.0125396	7.79403e-05	TRUE	TRUE	1.2585	0.887653	0.370848
RNF24	6.04583e-06	-0.703961	0.100303	-1.50823	7.79403e-05	TRUE	TRUE	4.18723	3.62029	0.566941
TAF15	6.06391e-06	3.63733e-06	0.00187874	-0.00187147	7.80557e-05	TRUE	TRUE	4.92298	5.48563	-0.562646
SRSF11	6.10767e-06	-0.357495	0.0130393	-0.728029	7.8501e-05	TRUE	TRUE	3.74108	5.47031	-1.72924
RDX	6.12126e-06	-0.331382	-0.03539	-0.627375	7.85578e-05	TRUE	TRUE	3.41794	5.29784	-1.8799
FAM227B	6.19331e-06	-1.47178	-0.634139	-2.30943	7.93634e-05	TRUE	TRUE	1.6048	3.60016	-1.99536
BRD4	6.22868e-06	1.14889	1.95972	0.338066	7.96973e-05	TRUE	TRUE	4.26175	3.75719	0.504556
YARS	6.40473e-06	1.01432	2.15773	-0.12909	8.18275e-05	TRUE	TRUE	2.76493	1.97628	0.788651
DGKG	6.42145e-06	-0.342761	0.490665	-1.17619	8.19189e-05	TRUE	TRUE	7.34766	8.46522	-1.11756
APTX	6.44137e-06	0.530191	1.51009	-0.449709	8.20508e-05	TRUE	TRUE	3.34669	2.80326	0.543429
NAP1L1	6.49823e-06	-1.03705	-0.343711	-1.73039	8.26521e-05	TRUE	TRUE	3.74612	4.40551	-0.659396
CALN1	6.51282e-06	-1.20623	0.625495	-3.03795	8.27147e-05	TRUE	TRUE	1.50729	3.04131	-1.53402
GALNT7	6.54331e-06	-1.35005	-0.744654	-1.95544	8.29789e-05	TRUE	TRUE	2.87995	4.01852	-1.13857
MEGF10	6.60074e-06	-1.33512	-0.259785	-2.41046	8.35833e-05	TRUE	TRUE	6.37319	6.58414	-0.210952
ANKRD6	6.71137e-06	1.08684	1.73447	0.439211	8.48587e-05	TRUE	TRUE	2.75449	2.73064	0.0238512
SPATA1	6.77809e-06	-0.905578	0.691217	-2.50237	8.55759e-05	TRUE	TRUE	0.394406	1.41946	-1.02505
MGLL	6.79849e-06	-0.251432	0.265005	-0.767869	8.5707e-05	TRUE	TRUE	6.19283	5.68762	0.505207
PLOD3	6.871e-06	3.98271e-06	0.00366212	-0.00365416	8.64938e-05	TRUE	TRUE	1.57523	0.857529	0.717706
ACACB	6.91697e-06	-0.645134	0.0537095	-1.34398	8.69446e-05	TRUE	TRUE	7.22884	7.98573	-0.756883
CRLF3	7.03682e-06	-1.33694	-0.764846	-1.90904	8.83213e-05	TRUE	TRUE	1.63358	2.73081	-1.09722
RAPGEF3	7.20279e-06	-1.42332	-0.800614	-2.04602	9.02721e-05	TRUE	TRUE	3.30018	3.62161	-0.321432
DLGAP1	7.21386e-06	0.717663	1.2255	0.209824	9.02787e-05	TRUE	TRUE	7.36486	5.81256	1.5523
CLIP2	7.25683e-06	0.323227	0.825881	-0.179428	9.06011e-05	TRUE	TRUE	4.80963	2.37459	2.43504
MED25	7.26079e-06	1.17626	2.6973	-0.344782	9.06011e-05	TRUE	TRUE	1.78628	1.44743	0.33885
PADI2	7.53019e-06	-1.58364	-0.546362	-2.62092	9.36895e-05	TRUE	TRUE	2.73109	2.61352	0.117565
RANGAP1	7.51925e-06	1.81955e-06	0.00276965	-0.00276601	9.36895e-05	TRUE	TRUE	1.81782	0.586258	1.23156
HSPB8	7.6487e-06	1.28156	2.20557	0.357539	9.5026e-05	TRUE	TRUE	3.78371	2.73358	1.05013
WNK2	7.66189e-06	0.9402	1.56965	0.310745	9.50519e-05	TRUE	TRUE	4.2899	3.09361	1.19628
PARP8	7.70003e-06	1.28688	2.2265	0.347262	9.52489e-05	TRUE	TRUE	1.53409	1.19419	0.339899
RNF146	7.69143e-06	-1.02974	-0.0222345	-2.03725	9.52489e-05	TRUE	TRUE	1.23458	2.16227	-0.927691
AL139260.1	7.74697e-06	1.08309	1.97616	0.190006	9.56913e-05	TRUE	TRUE	5.28161	3.91741	1.3642
LATS1	7.79809e-06	0.427099	1.15967	-0.305474	9.6184e-05	TRUE	TRUE	2.94321	3.47052	-0.527311
AKT3	7.82668e-06	-0.729725	0.284122	-1.74357	9.63976e-05	TRUE	TRUE	8.49826	9.73242	-1.23415
GALNT2	8.19457e-06	1.41876	2.22968	0.607844	0.000100784	TRUE	TRUE	5.13518	4.8604	0.274784
PFDN5	8.26322e-06	4.21079e-06	0.00647307	-0.00646465	0.000101482	TRUE	TRUE	0.967752	0.899459	0.0682929
PIAS4	8.27976e-06	0.872081	2.03859	-0.294426	0.00010154	TRUE	TRUE	2.1125	1.17025	0.94225
LDHB	8.32637e-06	1.74993	2.37399	1.12587	0.000101965	TRUE	TRUE	2.72792	3.00135	-0.273432
ZHX2	8.49457e-06	1.30843	2.50434	0.11252	0.000103876	TRUE	TRUE	8.16707	7.92802	0.239052
DNAJC1	8.52668e-06	1.45938	2.32205	0.596715	0.00010412	TRUE	TRUE	4.13776	4.58185	-0.44409
BRINP3	8.9512e-06	-1.63521	-0.875284	-2.39514	0.000109148	TRUE	TRUE	6.08298	6.76472	-0.681744
MTPN	8.97473e-06	1.29619	2.52728	0.0651083	0.00010928	TRUE	TRUE	2.1655	2.02647	0.139036
NFATC1	9.04942e-06	6.95319e-06	0.00382825	-0.00381434	0.000110033	TRUE	TRUE	1.92315	1.39158	0.53157
RAB11FIP2	9.14111e-06	-1.37592	-0.803755	-1.94809	0.00011099	TRUE	TRUE	3.8746	5.23301	-1.35841
SELENOT	9.16434e-06	-0.751619	0.442684	-1.94592	0.000111045	TRUE	TRUE	1.44043	2.16766	-0.727223
ZSWIM6	9.17157e-06	-0.286023	0.138644	-0.71069	0.000111045	TRUE	TRUE	9.06145	9.13022	-0.0687646
COL4A5	9.27472e-06	0.860498	1.99348	-0.272481	0.000112135	TRUE	TRUE	4.13109	4.64303	-0.511943
AC245060.5	9.29004e-06	1.46658	2.2609	0.672255	0.000112162	TRUE	TRUE	1.51073	1.24482	0.265916
HRH1	9.49726e-06	0.516845	1.4277	-0.394012	0.000114502	TRUE	TRUE	4.01529	3.36076	0.654533
PDZRN4	9.5919e-06	2.17888	4.20774	0.150023	0.000115481	TRUE	TRUE	1.66527	1.85438	-0.189101
RPL6	9.65431e-06	2.26282	5.08107	-0.555433	0.000116069	TRUE	TRUE	0.850629	0.851406	-0.000776112
FAM196A	9.70168e-06	-6.07189e-05	0.0329727	-0.0330942	0.000116286	TRUE	TRUE	0.539096	1.66449	-1.1254
LINC00472	9.7267e-06	-1.64571e-06	0.00149818	-0.00150147	0.000116286	TRUE	TRUE	0.588662	1.16673	-0.57807
RTN3	9.71465e-06	2.95515	5.80043	0.109873	0.000116286	TRUE	TRUE	4.62865	2.52016	2.10849
SREBF2	9.68693e-06	-1.3639	-0.500651	-2.22715	0.000116286	TRUE	TRUE	4.38187	5.09597	-0.714107
BAALC-AS1	9.76016e-06	-1.17384	0.0308997	-2.37858	0.000116523	TRUE	TRUE	1.42987	4.30074	-2.87087
MT1E	9.77514e-06	7.21822e-05	0.0243215	-0.0241772	0.000116539	TRUE	TRUE	3.34578	2.28237	1.06341
LINC01411	9.78995e-06	2.16843	3.36406	0.9728	0.000116554	TRUE	TRUE	1.43836	0.967274	0.471091
LRRC37B	9.95698e-06	0.764594	1.94954	-0.420351	0.000118377	TRUE	TRUE	4.02925	3.96386	0.0653904
KPNA6	1.01063e-05	1.94157e-05	0.0063621	-0.00632327	0.000119907	TRUE	TRUE	3.32175	2.85701	0.464742
LRP8	1.01136e-05	-0.665326	0.419103	-1.74975	0.000119907	TRUE	TRUE	1.29941	1.50164	-0.202227
NECTIN3-AS1	1.01894e-05	-2.28586	-0.93645	-3.63526	0.000120638	TRUE	TRUE	0.463668	0.980321	-0.516653
GTDC1	1.0354e-05	-1.1389	-0.0477115	-2.23009	0.000122417	TRUE	TRUE	2.88637	4.42939	-1.54302
PRKG1	1.04355e-05	0.754431	281.632	-280.123	0.00012321	TRUE	TRUE	10.8616	9.70178	1.15982
AMZ1	1.04946e-05	-2.01301	-0.751837	-3.27419	0.000123737	TRUE	TRUE	0.674351	1.80245	-1.1281
NRXN1	1.05353e-05	-1.79963	1.03955	-4.63881	0.000124047	TRUE	TRUE	11.2091	11.6264	-0.417298
RLBP1	1.05852e-05	-7.80476e-06	0.00713294	-0.00714855	0.000124463	TRUE	TRUE	0.643866	0.872786	-0.228921
AC073941.1	1.08353e-05	0.54771	0.920007	0.175414	0.000127229	TRUE	TRUE	2.17524	1.98729	0.187948
NT5DC1	1.10063e-05	-0.752927	0.130792	-1.63665	0.00012906	TRUE	TRUE	2.80599	3.79334	-0.987352
GPC4	1.10464e-05	2.70136e-06	0.001488	-0.00148259	0.000129354	TRUE	TRUE	2.59873	2.60612	-0.00739219
COX19	1.10714e-05	0.676538	1.74287	-0.389791	0.000129469	TRUE	TRUE	2.13682	1.3792	0.75762
ANKUB1	1.11714e-05	-1.22688	0.563512	-3.01727	0.00013046	TRUE	TRUE	0.782808	2.29392	-1.51111
EMC10	1.1317e-05	-1.52451	-0.622486	-2.42654	0.000131981	TRUE	TRUE	0.864165	1.17647	-0.312308
URI1	1.14081e-05	-1.32918	-0.660021	-1.99834	0.000132862	TRUE	TRUE	2.55894	3.95689	-1.39795
AHI1	1.14764e-05	-0.646679	0.0277634	-1.32112	0.000133476	TRUE	TRUE	5.6836	7.30183	-1.61823
LRRC23	1.16044e-05	1.0916	2.06628	0.116915	0.000134781	TRUE	TRUE	1.96169	1.5119	0.44979
AAMP	1.16235e-05	1.37829	2.25	0.506587	0.00013482	TRUE	TRUE	0.675821	0.84538	-0.16956
PITPNM2	1.19374e-05	0.837976	1.52738	0.148573	0.000138274	TRUE	TRUE	4.19634	3.41162	0.784721
LINC01727	1.20832e-05	-2.02978	-1.17736	-2.8822	0.000139774	TRUE	TRUE	0.539391	1.27869	-0.739301
SULF1	1.21127e-05	-1.65182	0.604226	-3.90786	0.000139926	TRUE	TRUE	0.58273	0.910913	-0.328184
ATP5MG	1.26693e-05	1.59624e-05	0.00884313	-0.0088112	0.000146121	TRUE	TRUE	1.8073	1.17735	0.629955
CATSPERE	1.26832e-05	-0.648818	0.316673	-1.61431	0.000146121	TRUE	TRUE	1.02023	2.52517	-1.50494
PRKD2	1.27311e-05	1.37381	3.42185	-0.674221	0.000146477	TRUE	TRUE	1.45378	0.649943	0.803834
PACS2	1.33004e-05	1.06815	1.75802	0.378282	0.000152821	TRUE	TRUE	3.52893	2.94359	0.585341
CACNA1D	1.33721e-05	-2.38219e-06	0.00132808	-0.00133284	0.000153438	TRUE	TRUE	1.69127	0.706964	0.984311
DDX3X	1.34879e-05	-0.817122	-0.111858	-1.52238	0.00015456	TRUE	TRUE	2.98394	4.33858	-1.35465
ZNF155	1.38967e-05	1.24195	1.96178	0.522123	0.000159032	TRUE	TRUE	1.95479	1.80279	0.152006
GLIPR1L1	1.40684e-05	-0.000288073	0.160375	-0.160951	0.000160782	TRUE	TRUE	0.122447	0.93972	-0.817272
AC006148.1	1.41039e-05	-0.78613	0.135233	-1.70749	0.000160849	TRUE	TRUE	3.03756	2.56308	0.474485
GAREM2	1.41307e-05	-0.707679	0.316898	-1.73226	0.000160849	TRUE	TRUE	1.88374	1.5237	0.360039
MAVS	1.41199e-05	1.1149	1.7855	0.4443	0.000160849	TRUE	TRUE	3.06842	2.61292	0.455492
FAM162A	1.44669e-05	-0.74046	0.341587	-1.82251	0.000164458	TRUE	TRUE	1.55824	2.17692	-0.61868
MFAP3L	1.45659e-05	1.08797	1.69849	0.477457	0.000165364	TRUE	TRUE	5.21057	5.39548	-0.184919
LFNG	1.47148e-05	-1.0792	0.485408	-2.6438	0.000166833	TRUE	TRUE	1.20333	1.4024	-0.19907
TECR	1.49665e-05	1.22082	1.82847	0.613176	0.000169462	TRUE	TRUE	2.89843	1.94388	0.954555
ARVCF	1.51001e-05	1.55399	2.43426	0.673723	0.000170748	TRUE	TRUE	1.49219	1.07932	0.41287
AC012593.1	1.53764e-05	-1.23995	-0.255277	-2.22463	0.000173644	TRUE	TRUE	2.10512	3.01917	-0.914055
AL162511.1	1.58433e-05	1.04882e-05	0.0160791	-0.0160581	0.000178446	TRUE	TRUE	1.18659	0.679299	0.507291
MT1G	1.58287e-05	1.92968e-05	0.00655506	-0.00651647	0.000178446	TRUE	TRUE	2.0903	1.22588	0.864421
A2ML1-AS1	1.61744e-05	-4.3105e-05	0.0645708	-0.064657	0.000181936	TRUE	TRUE	0.483993	1.02955	-0.545558
NORAD	1.63809e-05	2.64365	3.35835	1.92895	0.000183775	TRUE	TRUE	2.23631	0.935499	1.30081
PSAP	1.63658e-05	0.555291	1.20207	-0.0914903	0.000183775	TRUE	TRUE	5.87303	5.30859	0.564439
IQCJ-SCHIP1	1.66361e-05	4.19176e-05	0.0239268	-0.023843	0.000186394	TRUE	TRUE	1.12977	1.43498	-0.305211
SPATA6L	1.67672e-05	1.25478	2.6649	-0.155342	0.000187617	TRUE	TRUE	2.06307	1.71839	0.344684
AFG3L2	1.68791e-05	-1.22818	-0.478186	-1.97818	0.000188622	TRUE	TRUE	1.56878	2.62868	-1.0599
LMO4	1.70233e-05	2.35482	5.88179	-1.17215	0.000189987	TRUE	TRUE	2.07667	0.987575	1.08909
IL1RAPL1	1.74129e-05	-2.85508	-0.78303	-4.92713	0.000194081	TRUE	TRUE	0.810733	0.916304	-0.105571
TMEM47	1.80471e-05	0.996115	1.59598	0.396251	0.000200888	TRUE	TRUE	4.52184	3.20689	1.31495
PCSK6	1.81495e-05	-1.47542	0.309094	-3.25994	0.000201766	TRUE	TRUE	0.745559	0.915291	-0.169732
ATL2	1.81828e-05	-0.835522	0.00446802	-1.67551	0.000201874	TRUE	TRUE	2.5251	3.93463	-1.40953
CRISPLD1	1.82565e-05	1.86249	3.31322	0.411765	0.00020243	TRUE	TRUE	0.903716	1.25699	-0.353277
ATP5F1B	1.83006e-05	1.90171	5.50568	-1.70226	0.000202656	TRUE	TRUE	1.11431	0.605057	0.509257
ZBTB8OS	1.84629e-05	0.759622	1.36447	0.154769	0.000204189	TRUE	TRUE	3.8889	3.1943	0.694597
FRMD4A	1.87408e-05	-1.49577	-0.393482	-2.59807	0.000206995	TRUE	TRUE	3.97423	4.44963	-0.475402
SLC30A10	1.90493e-05	-1.24612	-0.510604	-1.98164	0.000210132	TRUE	TRUE	1.62581	2.80634	-1.18053
DAPK1	1.92029e-05	1.26304	2.00558	0.52049	0.000211281	TRUE	TRUE	6.22507	6.46557	-0.240504
MTMR1	1.91836e-05	-1.15873	0.00950542	-2.32696	0.000211281	TRUE	TRUE	2.73889	5.10966	-2.37077
USP31	1.93685e-05	-1.66224e-05	0.00916032	-0.00919356	0.00021283	TRUE	TRUE	1.05352	1.32837	-0.274843
AC004158.1	1.97286e-05	-0.51288	0.0654124	-1.09117	0.000216509	TRUE	TRUE	1.27635	2.41422	-1.13787
PRNP	1.97745e-05	1.23795	1.94012	0.53578	0.000216734	TRUE	TRUE	4.67583	3.40002	1.2758
C9orf84	2.01981e-05	-6.43618e-05	0.0587861	-0.0589148	0.000221094	TRUE	TRUE	0.438931	1.45528	-1.01635
AC009554.1	2.03864e-05	-2.54436e-05	0.0229383	-0.0229892	0.00022287	TRUE	TRUE	0.391699	1.79784	-1.40614
KLF7	2.04737e-05	1.18427	1.75325	0.615287	0.000223539	TRUE	TRUE	4.833	5.30692	-0.473921
MIR124-2HG	2.05452e-05	-5.92467e-06	0.00329253	-0.00330438	0.000224035	TRUE	TRUE	0.648797	0.866873	-0.218076
ARID1A	2.06024e-05	0.574906	1.03059	0.119223	0.000224373	TRUE	TRUE	6.3894	6.33685	0.0525513
GPRASP1	2.06768e-05	0.782385	2.20222	-0.637446	0.000224896	TRUE	TRUE	0.875375	1.19072	-0.315349
MTHFD1L	2.07727e-05	1.05385	2.18494	-0.0772374	0.000225652	TRUE	TRUE	3.64018	3.37573	0.264454
PAAF1	2.10688e-05	-2.86459e-05	0.0154316	-0.0154889	0.000228579	TRUE	TRUE	1.8548	3.14716	-1.29236
AC027018.1	2.13665e-05	-2.5314e-05	0.0227995	-0.0228501	0.000231515	TRUE	TRUE	0.24443	1.09393	-0.849497
ALDH1A1	2.14838e-05	-0.366158	-0.113878	-0.618437	0.000231906	TRUE	TRUE	2.61976	5.84093	-3.22117
MFN1	2.14584e-05	-2.70638e-05	0.00864948	-0.00870361	0.000231906	TRUE	TRUE	1.66074	2.8116	-1.15086
MYO9B	2.14732e-05	1.24954	2.36358	0.135503	0.000231906	TRUE	TRUE	2.51496	1.73174	0.783215
TSPAN3	2.15213e-05	-0.364183	0.380831	-1.1092	0.000232018	TRUE	TRUE	3.27889	3.61603	-0.337145
WHRN	2.16277e-05	1.324e-05	0.00436002	-0.00433354	0.000232871	TRUE	TRUE	2.21645	1.81444	0.40201
F8	2.18025e-05	-0.834599	0.558996	-2.22819	0.000233872	TRUE	TRUE	0.526296	1.30999	-0.783695
GRINA	2.1754e-05	-0.000136811	0.0457087	-0.0459824	0.000233872	TRUE	TRUE	1.55968	2.27332	-0.713635
IL7	2.17876e-05	-1.9614	-0.228435	-3.69437	0.000233872	TRUE	TRUE	0.545494	2.01356	-1.46806
BTRC	2.19226e-05	1.41386	2.14727	0.68044	0.000234865	TRUE	TRUE	5.64516	5.57807	0.0670886
SLC48A1	2.22555e-05	-2.24195e-05	0.00735768	-0.00740252	0.000238134	TRUE	TRUE	2.06438	2.8419	-0.777526
POLB	2.27893e-05	-1.44014e-05	0.00488719	-0.004916	0.000243541	TRUE	TRUE	0.763179	1.13383	-0.370653
DPYSL3	2.3045e-05	2.46361e-05	0.0138672	-0.013818	0.000245966	TRUE	TRUE	3.37308	2.99651	0.376572
CERK	2.30898e-05	8.06089e-05	0.0277242	-0.0275629	0.000246138	TRUE	TRUE	1.75491	1.32621	0.4287
C1orf21	2.3461e-05	-0.745288	0.20388	-1.69446	0.000249784	TRUE	TRUE	6.46145	7.37559	-0.914137
OTUD7A	2.35874e-05	-1.3234	-0.42841	-2.2184	0.000250817	TRUE	TRUE	6.05024	7.19917	-1.14894
SLC20A1	2.36531e-05	-0.92192	0.278541	-2.12238	0.000251205	TRUE	TRUE	1.23321	2.29116	-1.05795
ALCAM	2.37726e-05	-0.28047	0.311094	-0.872033	0.00025216	TRUE	TRUE	5.44454	6.2487	-0.804161
TRIL	2.38475e-05	-1.35396	-0.586156	-2.12177	0.000252642	TRUE	TRUE	1.92269	2.08382	-0.161128
PLEC	2.39796e-05	1.08675e-05	0.00599652	-0.00597479	0.000253728	TRUE	TRUE	5.53316	4.15044	1.38271
GPR155	2.40224e-05	-1.85794e-05	0.0102089	-0.0102461	0.000253866	TRUE	TRUE	1.34921	2.47242	-1.12322
GALNT15	2.41297e-05	1.82535	3.21293	0.437779	0.000254685	TRUE	TRUE	1.73764	1.9993	-0.261669
LRRC28	2.44098e-05	-1.48442	-0.36233	-2.60651	0.000257193	TRUE	TRUE	1.52546	2.84548	-1.32002
PTPRZ1	2.44273e-05	-0.371311	-0.124187	-0.618436	0.000257193	TRUE	TRUE	8.61523	9.40946	-0.794233
MAN2B1	2.45649e-05	1.86213	2.8453	0.878965	0.000258324	TRUE	TRUE	0.896314	0.647353	0.248961
AGBL1	2.5051e-05	-1.7483	-0.993539	-2.50307	0.000263107	TRUE	TRUE	1.15636	1.4255	-0.269139
GPSM2	2.50813e-05	-1.36451	-0.700644	-2.02837	0.000263107	TRUE	TRUE	2.92227	4.13392	-1.21164
AC093110.1	2.51133e-05	-0.00010542	0.157698	-0.157909	0.000263121	TRUE	TRUE	0.133951	0.890981	-0.75703
MOXD1	2.5409e-05	0.479146	0.809986	0.148306	0.000265893	TRUE	TRUE	2.11689	2.73216	-0.615269
TCF20	2.55209e-05	6.34938e-06	0.00338117	-0.00336847	0.000266739	TRUE	TRUE	3.38493	2.7234	0.661532
AC103923.1	2.56942e-05	1.0659	1.61238	0.519421	0.000268222	TRUE	TRUE	3.89808	3.45426	0.443827
RBMS3-AS3	2.60539e-05	-1.58318	-0.730857	-2.43549	0.000271646	TRUE	TRUE	0.746055	2.25801	-1.51196
AF165147.1	2.63759e-05	-1.91683	-1.05767	-2.77598	0.000274669	TRUE	TRUE	0.940834	1.39893	-0.4581
LIX1-AS1	2.64183e-05	-1.03101	-0.116172	-1.94584	0.000274776	TRUE	TRUE	1.76509	3.59863	-1.83354
ZBTB20-AS5	2.75673e-05	-1.05708e-05	0.0153688	-0.0153899	0.000286379	TRUE	TRUE	0.559111	2.59179	-2.03267
AL929472.2	2.8659e-05	-7.65799e-06	0.0115479	-0.0115632	0.000296999	TRUE	TRUE	0.232993	0.936693	-0.703701
GALNT8	2.86497e-05	3.01586e-06	0.00172385	-0.00171782	0.000296999	TRUE	TRUE	1.57214	0.790511	0.781628
ITGA9	2.87544e-05	-1.62459e-05	0.00885036	-0.00888285	0.000297323	TRUE	TRUE	1.29691	2.40134	-1.10443
SELENBP1	2.87597e-05	-1.34246	0.211546	-2.89646	0.000297323	TRUE	TRUE	1.02489	1.58426	-0.559369
FXYD1	2.88146e-05	-1.2239	-0.557075	-1.89073	0.00029753	TRUE	TRUE	1.37929	2.33746	-0.958173
AC098850.3	2.91257e-05	-1.22528	-0.527205	-1.92335	0.00030038	TRUE	TRUE	2.88624	4.44968	-1.56344
KDM4B	2.93301e-05	1.56847e-05	0.00511475	-0.00508338	0.000301698	TRUE	TRUE	3.36171	2.93189	0.429822
PPP6R3	2.93591e-05	1.28299	2.09241	0.473563	0.000301698	TRUE	TRUE	6.08764	6.61512	-0.527475
TPST1	2.93005e-05	1.39265	2.07379	0.711506	0.000301698	TRUE	TRUE	4.51168	5.96706	-1.45538
SETBP1	2.98442e-05	1.30946	2.24432	0.374602	0.000306315	TRUE	TRUE	3.06164	2.91671	0.144927
AC021752.1	3.03313e-05	2.85262e-05	0.00963703	-0.00957998	0.000310942	TRUE	TRUE	1.44511	1.55384	-0.108733
CTNND2	3.06772e-05	1.43483	3747.86	-3744.99	0.000313775	TRUE	TRUE	12.002	11.4767	0.525285
DLG2	3.0681e-05	-0.300978	-0.146564	-0.455392	0.000313775	TRUE	TRUE	8.66895	9.99814	-1.32919
FTO	3.08135e-05	0.628909	1.19175	0.0660654	0.000314379	TRUE	TRUE	7.47038	7.41166	0.058717
LIFR	3.0796e-05	-0.314793	-0.145282	-0.484304	0.000314379	TRUE	TRUE	7.92904	8.88798	-0.958946
MICA	3.09802e-05	-1.15738	0.251438	-2.5662	0.000315703	TRUE	TRUE	0.578706	1.45892	-0.88021
AP002026.1	3.13062e-05	0.000201645	0.0673434	-0.0669401	0.000318646	TRUE	TRUE	1.15829	1.5523	-0.394018
C8orf37-AS1	3.13643e-05	-0.624508	0.13905	-1.38807	0.000318858	TRUE	TRUE	1.77986	3.03955	-1.25969
FIGN	3.14326e-05	0.949251	1.60721	0.291289	0.000319173	TRUE	TRUE	6.34139	7.1651	-0.823707
AC025159.1	3.21604e-05	-0.613215	-0.178642	-1.04779	0.000326177	TRUE	TRUE	1.43778	3.91552	-2.47774
SCLT1	3.23811e-05	-1.14619	-0.196243	-2.09613	0.000328026	TRUE	TRUE	2.77997	3.95113	-1.17116
SCD	3.25178e-05	-1.43027	0.497789	-3.35833	0.000329022	TRUE	TRUE	1.26992	1.32244	-0.0525139
AEBP1	3.26194e-05	2.22738	3.59382	0.860933	0.00032966	TRUE	TRUE	3.5961	1.23788	2.35822
ABCC4	3.27739e-05	1.70598	2.62717	0.784796	0.000330706	TRUE	TRUE	2.57544	1.92867	0.646769
N4BP2L2	3.28338e-05	0.293655	0.40954	0.17777	0.000330706	TRUE	TRUE	8.12666	8.37718	-0.250526
RPLP2	3.28388e-05	1.34585e-05	0.0125762	-0.0125493	0.000330706	TRUE	TRUE	1.13137	0.806752	0.324613
AGO3	3.28833e-05	0.806412	1.5827	0.0301251	0.000330765	TRUE	TRUE	5.36692	5.42597	-0.0590488
EPDR1	3.32895e-05	0.000251398	0.23287	-0.232368	0.000334458	TRUE	TRUE	0.879544	1.06465	-0.185103
PURA	3.3381e-05	-1.14422	-0.640565	-1.64788	0.000334984	TRUE	TRUE	2.69115	3.37124	-0.680081
AC091826.2	3.35303e-05	-1.24367	0.0288944	-2.51624	0.000335695	TRUE	TRUE	3.50058	6.62931	-3.12874
NDUFAF6	3.34965e-05	0.488771	1.13919	-0.161645	0.000335695	TRUE	TRUE	2.63018	3.11475	-0.484563
ACTB	3.41595e-05	2.85355	4.60668	1.10041	0.000341595	TRUE	TRUE	3.35082	1.66119	1.68964
PARD6G-AS1	3.4214e-05	1.91082e-06	0.00176837	-0.00176455	0.00034174	TRUE	TRUE	2.40523	0.800655	1.60458
LRRN3	3.43954e-05	-0.794923	0.220738	-1.81058	0.000343152	TRUE	TRUE	1.74651	1.96872	-0.22221
TAPT1-AS1	3.45605e-05	-0.55682	0.00614087	-1.11978	0.000344398	TRUE	TRUE	5.67102	6.56318	-0.892162
GRM1	3.47689e-05	-5.94894	2.253	-14.1509	0.000346072	TRUE	TRUE	0.585614	0.761531	-0.175917
AC093668.2	3.50133e-05	1.3931	2.26946	0.516741	0.0003481	TRUE	TRUE	1.22223	0.63202	0.590211
HP1BP3	3.54701e-05	0.333756	1.00104	-0.333524	0.000352232	TRUE	TRUE	5.25532	4.94113	0.314191
LPIN2	3.56164e-05	-0.84653	0.0757315	-1.76879	0.000353275	TRUE	TRUE	3.50185	4.38483	-0.882977
PPID	3.60915e-05	3.94829e-06	0.00362097	-0.00361308	0.000357574	TRUE	TRUE	1.18306	0.835341	0.347723
GATM	3.61493e-05	7.98585e-05	0.02627	-0.0261103	0.000357732	TRUE	TRUE	3.29151	2.67241	0.619098
PRSS23	3.66673e-05	-2.01577	0.275401	-4.30694	0.000362439	TRUE	TRUE	0.484498	2.14543	-1.66093
AC107021.1	3.69318e-05	-2.78416	-1.42698	-4.14134	0.000364632	TRUE	TRUE	0.284978	1.07889	-0.793916
DIXDC1	3.70292e-05	1.0638	1.56617	0.561422	0.000364753	TRUE	TRUE	3.59961	3.32107	0.278539
PRKAA2	3.70143e-05	-1.34881	-0.161935	-2.53568	0.000364753	TRUE	TRUE	0.941647	1.93566	-0.994013
NDUFS7	3.7109e-05	1.29088e-06	0.00198373	-0.00198115	0.000365119	TRUE	TRUE	1.36006	0.791273	0.568788
ZKSCAN1	3.73072e-05	-1.37391	-0.139082	-2.60874	0.000366647	TRUE	TRUE	3.22558	4.65893	-1.43335
SPDYE5	3.84031e-05	-3.41175e-05	0.0306585	-0.0307267	0.000376984	TRUE	TRUE	0.34294	0.961297	-0.618356
AL360091.3	3.88525e-05	-3.35071e-06	0.00508573	-0.00509243	0.000380382	TRUE	TRUE	0.370959	0.891604	-0.520645
BAIAP3	3.88392e-05	-2.99772e-08	0.000208043	-0.000208103	0.000380382	TRUE	TRUE	1.45741	1.05868	0.398728
PRMT3	3.88825e-05	1.12334	1.66933	0.577343	0.000380382	TRUE	TRUE	2.96969	2.60868	0.361006
ARSD	3.91399e-05	-1.8071	-0.160588	-3.45362	0.000382463	TRUE	TRUE	0.643799	0.979423	-0.335623
ATP6V1A	3.92341e-05	-1.44267	-0.691918	-2.19342	0.00038251	TRUE	TRUE	2.53822	3.83756	-1.29934
IFT172	3.92055e-05	0.873459	1.43584	0.311078	0.00038251	TRUE	TRUE	3.25399	2.99583	0.258164
FUT8	3.96646e-05	1.68984	2.82263	0.55706	0.000386267	TRUE	TRUE	7.44925	7.26018	0.189065
CALM1	4.00959e-05	2.77052	6.0101	-0.469058	0.000390023	TRUE	TRUE	5.26264	0.793085	4.46956
LINC00500	4.01722e-05	1.47981	2.71245	0.247168	0.000390322	TRUE	TRUE	2.52983	1.7401	0.78973
TAOK3	4.07906e-05	1.40683	2.22181	0.591848	0.000395882	TRUE	TRUE	6.84401	6.7267	0.117312
USP9X	4.14461e-05	-0.751137	-0.19309	-1.30919	0.000401788	TRUE	TRUE	2.90228	4.31732	-1.41504
LRRIQ1	4.17033e-05	3.43669e-05	0.0194355	-0.0193668	0.000403824	TRUE	TRUE	1.59662	1.23406	0.362558
AP001528.2	4.18283e-05	-9.72619e-05	0.086199	-0.0863936	0.000404577	TRUE	TRUE	0.652132	2.73303	-2.0809
RPS6KA2	4.21461e-05	1.30051	3.84445	-1.24343	0.00040719	TRUE	TRUE	10.2797	9.53354	0.746117
MAP4K4	4.23729e-05	1.56492	2.94913	0.180711	0.00040892	TRUE	TRUE	8.03377	8.74855	-0.714781
FAM184A	4.26256e-05	-1.21054	-0.243404	-2.17767	0.000410896	TRUE	TRUE	5.86926	7.33835	-1.46909
CCDC88A	4.30198e-05	0.291805	0.425788	0.157822	0.000414229	TRUE	TRUE	7.16875	7.15421	0.014536
AHDC1	4.30898e-05	0.892454	1.49081	0.294095	0.000414437	TRUE	TRUE	3.98827	3.2705	0.717772
COPS6	4.34131e-05	-1.42731	-0.774293	-2.08032	0.000417077	TRUE	TRUE	0.894052	1.54333	-0.649281
ENOX1	4.38475e-05	-0.830966	0.04674	-1.70867	0.000420426	TRUE	TRUE	3.28639	5.20418	-1.91779
NR2F1-AS1	4.38598e-05	1.00355	1.92654	0.0805557	0.000420426	TRUE	TRUE	7.02347	7.37156	-0.348082
ZFHX3	4.39718e-05	0.529195	1.00582	0.0525679	0.000421028	TRUE	TRUE	6.65879	6.98314	-0.324348
EYS	4.42772e-05	-2.21992e-05	0.0202528	-0.0202972	0.000423478	TRUE	TRUE	0.35392	0.960492	-0.606572
LINC02427	4.44993e-05	-1.17659	0.304312	-2.65749	0.000425127	TRUE	TRUE	0.813809	2.14757	-1.33376
WDR45	4.45739e-05	1.51564	2.40686	0.624424	0.000425365	TRUE	TRUE	1.50335	1.24539	0.257961
GNB1	4.48322e-05	0.841539	1.52113	0.161946	0.000427354	TRUE	TRUE	4.64674	4.31925	0.327485
FANK1	4.50234e-05	1.1248	1.93181	0.317785	0.000428699	TRUE	TRUE	1.9293	2.29543	-0.366131
CRTC1	4.53396e-05	1.06024	1.88598	0.234497	0.00043123	TRUE	TRUE	3.19541	2.55644	0.638973
AP002075.1	4.61244e-05	-1.77837	0.267904	-3.82464	0.000438207	TRUE	TRUE	0.211286	1.23386	-1.02257
AC005871.2	4.62475e-05	-2.25686	4436.55	-4441.06	0.00043889	TRUE	TRUE	0.162043	0.905379	-0.743337
CBR4	4.67967e-05	-1.22038	-0.385142	-2.05562	0.00044361	TRUE	TRUE	3.52983	5.27203	-1.7422
PDE4D	4.7215e-05	-0.509622	0.299427	-1.31867	0.000446586	TRUE	TRUE	8.77256	9.2183	-0.445748
RHOQ	4.72092e-05	-0.735636	-0.130625	-1.34065	0.000446586	TRUE	TRUE	4.01307	3.57246	0.440618
FAM193A	4.81759e-05	0.80845	1.39435	0.222551	0.000455172	TRUE	TRUE	5.00602	4.43412	0.571898
GAB2	4.83519e-05	1.00535	1.70847	0.302228	0.000456331	TRUE	TRUE	3.80425	4.5557	-0.751449
CCND2	4.89178e-05	2.01665	3.40499	0.628317	0.000461163	TRUE	TRUE	1.35143	1.05792	0.293512
AC016716.2	4.91393e-05	-2.43963e-05	0.0600845	-0.0601333	0.000462742	TRUE	TRUE	0.375243	0.993026	-0.617783
GRK5	4.93448e-05	1.11694	2.74432	-0.510444	0.000464166	TRUE	TRUE	1.17515	0.829077	0.346075
FBXW4	4.99632e-05	1.269	1.8781	0.659889	0.000469468	TRUE	TRUE	3.18171	3.69984	-0.518127
GRAMD1B	5.06274e-05	-0.607983	0.0243292	-1.24029	0.000475187	TRUE	TRUE	3.71212	5.17153	-1.4594
MAGI1	5.08426e-05	-1.44513	-0.656826	-2.23343	0.000476684	TRUE	TRUE	6.80181	6.84301	-0.0411974
ARHGAP32	5.12883e-05	-1.2904	-0.348375	-2.23242	0.000480337	TRUE	TRUE	6.54136	7.47021	-0.928846
CMIP	5.19603e-05	0.960257	1.63699	0.283528	0.000486099	TRUE	TRUE	5.71492	6.31789	-0.602969
SLC25A43	5.23362e-05	0.767805	1.85713	-0.321519	0.00048908	TRUE	TRUE	3.394	2.6737	0.720303
PIPOX	5.26039e-05	-1.26322e-05	0.0114282	-0.0114535	0.000491046	TRUE	TRUE	0.887024	1.54497	-0.657949
LUC7L2	5.30076e-05	-1.26083	0.237576	-2.75924	0.000494276	TRUE	TRUE	0.890952	1.66743	-0.776479
PDGFC	5.42024e-05	-1.18465	-0.606286	-1.76302	0.000504867	TRUE	TRUE	3.33345	4.63305	-1.2996
HIKESHI	5.4882e-05	1.13003	2.29262	-0.0325555	0.000510087	TRUE	TRUE	1.50978	1.48733	0.0224436
SRPX2	5.48446e-05	-0.00132448	0.710631	-0.71328	0.000510087	TRUE	TRUE	0.523767	2.04338	-1.51961
NUPL2	5.54387e-05	-0.000132183	0.0436038	-0.0438681	0.000514702	TRUE	TRUE	1.56767	2.40689	-0.839215
CATSPER2	5.63725e-05	0.953275	1.98602	-0.0794724	0.000522804	TRUE	TRUE	2.31438	2.21236	0.102025
KREMEN1	5.65509e-05	0.432968	0.756633	0.109303	0.000523891	TRUE	TRUE	3.45449	3.78102	-0.326531
DOCK3	5.66675e-05	0.693644	1.41455	-0.0272623	0.000524404	TRUE	TRUE	7.83759	7.69307	0.144526
AGT	5.67326e-05	-0.918666	-0.191157	-1.64618	0.00052444	TRUE	TRUE	3.49733	4.99929	-1.50196
DHRSX	5.76581e-05	0.645839	1.24363	0.048044	0.00053242	TRUE	TRUE	5.15284	4.36081	0.792029
CNTNAP1	5.8494e-05	0.000127045	0.0714502	-0.0711961	0.000538976	TRUE	TRUE	0.543005	0.707515	-0.164509
KCNIP4	5.84822e-05	0.263962	4.53846	-4.01053	0.000538976	TRUE	TRUE	1.87004	0.574515	1.29553
RNF19A	5.90549e-05	0.520102	0.884898	0.155306	0.000543559	TRUE	TRUE	6.46815	7.47581	-1.00765
MAOB	5.91426e-05	1.28321	1.97215	0.59427	0.000543781	TRUE	TRUE	4.57708	5.18761	-0.610525
MARS	5.93014e-05	1.33591	1.89614	0.775689	0.000544657	TRUE	TRUE	2.09258	1.37611	0.716465
STXBP1	5.97067e-05	0.000232497	0.351293	-0.350828	0.000547791	TRUE	TRUE	2.01205	0.763302	1.24875
ZNF131	5.98962e-05	0.874649	1.74483	0.00446525	0.000548941	TRUE	TRUE	4.49689	4.40927	0.0876215
RUNX1T1	5.99674e-05	-0.71466	0.325132	-1.75445	0.000549006	TRUE	TRUE	3.3596	4.30705	-0.947447
AL355974.2	6.1007e-05	4.83398e-06	0.00275939	-0.00274972	0.000557927	TRUE	TRUE	1.57784	1.21195	0.36589
YWHAQ	6.114e-05	8.05363e-06	0.00447472	-0.00445861	0.000558547	TRUE	TRUE	1.97971	1.91403	0.0656835
ZBTB20-AS1	6.14985e-05	-3.07385e-05	0.0281948	-0.0282562	0.000561223	TRUE	TRUE	0.134665	0.863551	-0.728886
CARF	6.15751e-05	-1.38342	-0.657277	-2.10956	0.000561323	TRUE	TRUE	1.52022	2.63122	-1.11099
ACAP3	6.20033e-05	1.23947	1.91757	0.561373	0.000564625	TRUE	TRUE	2.28056	1.39293	0.887631
SKI	6.20938e-05	1.00818	1.87231	0.144036	0.000564849	TRUE	TRUE	3.4525	2.42329	1.0292
SHPRH	6.23318e-05	2.02764e-06	0.0010429	-0.00103885	0.000566412	TRUE	TRUE	5.1786	5.22808	-0.0494741
RFX4	6.24082e-05	0.412403	0.790238	0.0345673	0.000566505	TRUE	TRUE	9.17597	9.35247	-0.1765
TPM4	6.28095e-05	1.38826	2.50053	0.275997	0.000569544	TRUE	TRUE	0.916172	0.808039	0.108133
AC007262.2	6.29316e-05	1.25287	2.11841	0.38733	0.000569996	TRUE	TRUE	2.90914	2.58678	0.32236
STX8	6.29926e-05	0.778623	1.44155	0.115695	0.000569996	TRUE	TRUE	4.65102	4.51373	0.137291
RB1	6.49789e-05	1.07918	1.65581	0.502547	0.000587349	TRUE	TRUE	4.90491	4.67774	0.227172
RGS9	6.51047e-05	0.819777	1.55571	0.0838467	0.000587866	TRUE	TRUE	2.13969	2.10285	0.0368452
SEC14L1	6.52199e-05	-0.580111	0.0507443	-1.21097	0.000588285	TRUE	TRUE	4.10561	5.70102	-1.59541
ZIC4	6.55956e-05	-3.05585e-05	0.028305	-0.0283661	0.000591051	TRUE	TRUE	0.245969	1.05968	-0.813712
FSIP2-AS1	6.66589e-05	-3.87698e-05	0.0211	-0.0211775	0.000600001	TRUE	TRUE	0.71206	1.49973	-0.78767
LRSAM1	6.69492e-05	0.494614	1.31625	-0.327024	0.000601348	TRUE	TRUE	3.13641	2.39788	0.738528
TOLLIP	6.69279e-05	1.31579e-05	0.0201573	-0.020131	0.000601348	TRUE	TRUE	0.996107	0.688575	0.307532
CP	6.72516e-05	2.73671e-06	0.00429221	-0.00428673	0.000603431	TRUE	TRUE	0.976248	0.725338	0.25091
DCAF5	6.74146e-05	0.846535	1.94794	-0.254869	0.000604261	TRUE	TRUE	4.57941	4.64436	-0.0649539
STRIP2	6.76826e-05	-2.31688e-05	0.013055	-0.0131013	0.000605395	TRUE	TRUE	0.781566	1.30045	-0.518883
TRIB2	6.76752e-05	-1.12175	-0.176647	-2.06686	0.000605395	TRUE	TRUE	1.19177	1.92249	-0.730714
RNH1	6.8095e-05	-4.93217e-05	0.0273811	-0.0274798	0.000608448	TRUE	TRUE	0.687541	1.52075	-0.833213
GABRG1	6.9314e-05	1.22839	1.92424	0.532544	0.000618694	TRUE	TRUE	4.91988	5.89089	-0.971012
SFI1	7.03802e-05	1.11602	2.00794	0.224098	0.000627557	TRUE	TRUE	1.69202	1.26307	0.428947
SAT1	7.14654e-05	-0.26077	-0.0288332	-0.492707	0.00063657	TRUE	TRUE	2.10625	3.8749	-1.76866
AL117339.5	7.24065e-05	-1.48342	-0.171897	-2.79494	0.000643613	TRUE	TRUE	0.973169	2.70781	-1.73464
WWTR1	7.23799e-05	0.535853	1.29779	-0.226081	0.000643613	TRUE	TRUE	3.61497	3.99737	-0.382402
N4BP1	7.31514e-05	0.710821	1.64942	-0.227778	0.00064956	TRUE	TRUE	2.57344	2.60733	-0.0338866
NEK11	7.35772e-05	0.895824	1.52602	0.265634	0.000651988	TRUE	TRUE	4.10766	4.49886	-0.391198
OSBPL6	7.35186e-05	-1.01899	0.027121	-2.06511	0.000651988	TRUE	TRUE	5.30891	6.13183	-0.822916
BCAT2	7.4322e-05	0.889593	1.50675	0.272431	0.000657907	TRUE	TRUE	3.54854	3.00185	0.546689
FADS1	7.54636e-05	-2.56898e-05	0.0140688	-0.0141202	0.000667322	TRUE	TRUE	1.74367	2.68684	-0.943172
LSAMP	7.57476e-05	-0.178448	1104.88	-1105.24	0.000669143	TRUE	TRUE	12.7817	12.8547	-0.0730293
ADCY9	7.61195e-05	0.426218	1.19956	-0.347123	0.000671735	TRUE	TRUE	4.07852	3.65341	0.425105
BPTF	7.68024e-05	0.466344	0.766871	0.165817	0.000677063	TRUE	TRUE	7.67678	7.33355	0.343228
ATP5MC2	7.7053e-05	1.34252e-05	0.00749927	-0.00747242	0.000678573	TRUE	TRUE	1.98238	1.71626	0.266121
PKIA	7.77071e-05	0.553638	0.946453	0.160823	0.000683631	TRUE	TRUE	3.74991	5.14122	-1.39131
RPS6	7.787e-05	1.24237e-05	0.0188774	-0.0188525	0.000684361	TRUE	TRUE	0.689012	0.767855	-0.0788426
DNAJC9	7.85485e-05	1.11977	1.94032	0.299227	0.000689615	TRUE	TRUE	2.23134	1.81658	0.414762
GRSF1	7.88481e-05	1.69041e-05	0.00953421	-0.0095004	0.000690828	TRUE	TRUE	1.30839	1.20409	0.104302
VXN	7.87952e-05	-8.98483e-06	0.00495726	-0.00497523	0.000690828	TRUE	TRUE	1.63588	1.95505	-0.319164
TRRAP	7.97252e-05	0.943033	1.70685	0.17922	0.000697799	TRUE	TRUE	4.24936	4.20871	0.0406473
NRP1	7.99451e-05	-0.281768	0.298067	-0.861603	0.000699009	TRUE	TRUE	2.64008	5.78628	-3.1462
ITPR2	8.0256e-05	-0.389859	-0.0617549	-0.717963	0.000701011	TRUE	TRUE	8.72511	9.24903	-0.52392
SIRT5	8.05336e-05	-1.22245	-0.602799	-1.8421	0.000702719	TRUE	TRUE	1.47281	2.0535	-0.580689
AC012358.3	8.10072e-05	-1.87275	-0.934459	-2.81104	0.000705947	TRUE	TRUE	0.548857	1.68256	-1.1337
MT-ND4L	8.10684e-05	3.12711	6.31421	-0.0599814	0.000705947	TRUE	TRUE	2.89903	0.3983	2.50073
SERINC3	8.22376e-05	2.0456	3.42177	0.669441	0.0007154	TRUE	TRUE	1.5632	1.20147	0.361725
HDAC3	8.28897e-05	8.74406e-06	0.00468923	-0.00467174	0.000720341	TRUE	TRUE	1.50992	1.67967	-0.169745
FRY	8.32689e-05	2.0961	3.48033	0.711871	0.000722902	TRUE	TRUE	2.06485	1.47835	0.586504
AC001226.2	8.4378e-05	-4.62682e-05	0.0154765	-0.015569	0.000731789	TRUE	TRUE	0.613833	1.63015	-1.01631
FAM204A	8.5647e-05	-1.36322	-0.32426	-2.40218	0.000741234	TRUE	TRUE	2.13866	3.11021	-0.971551
HERC6	8.56514e-05	-7.78374e-05	0.0434567	-0.0436124	0.000741234	TRUE	TRUE	0.732301	1.90164	-1.16933
LIN7A	8.57269e-05	1.43183e-05	0.00788907	-0.00786043	0.000741234	TRUE	TRUE	1.61942	1.8469	-0.227482
MAT2A	8.61185e-05	-1.62823	-0.897251	-2.35922	0.000743869	TRUE	TRUE	3.29822	4.13674	-0.83852
FN3K	8.63269e-05	-1.94746e-05	0.0106127	-0.0106516	0.000744917	TRUE	TRUE	0.84494	1.21552	-0.370581
MBP	8.64864e-05	-2.37851	-1.08968	-3.66735	0.000745542	TRUE	TRUE	0.809123	1.01828	-0.209162
ACTR1B	8.67487e-05	-4.38038e-05	0.0148939	-0.0149815	0.000747051	TRUE	TRUE	0.773351	1.36633	-0.592982
COPS9	8.69986e-05	1.02731	2.21746	-0.162844	0.00074845	TRUE	TRUE	1.14669	1.43816	-0.291465
AP001347.1	8.82203e-05	1.40966	2.34925	0.470073	0.000758199	TRUE	TRUE	1.53267	1.51757	0.0151012
ITSN1	8.9136e-05	-0.194639	-0.0644551	-0.324823	0.0007653	TRUE	TRUE	7.66093	8.4948	-0.833875
KIF1C	9.06661e-05	1.41295	2.97155	-0.145643	0.000777657	TRUE	TRUE	1.2315	0.684084	0.547411
RAB6B	9.11408e-05	1.76838	4.95514	-1.41837	0.000780946	TRUE	TRUE	2.01486	0.610379	1.40449
BCAR1	9.13553e-05	1.21607e-05	0.00683544	-0.00681112	0.000781247	TRUE	TRUE	1.69212	1.03506	0.657062
IGSF10	9.14497e-05	-2.85922e-06	0.00429528	-0.004301	0.000781247	TRUE	TRUE	0.472517	1.17604	-0.703525
SOD1	9.14204e-05	2.12957e-06	0.00324283	-0.00323857	0.000781247	TRUE	TRUE	1.25809	0.744757	0.513331
KCTD1	9.24419e-05	0.878309	1.80665	-0.0500321	0.000788936	TRUE	TRUE	4.32519	3.86277	0.462414
MGAM	9.29302e-05	-4.97006e-06	0.00467424	-0.00468418	0.000790909	TRUE	TRUE	0.737058	0.981179	-0.244121
MSI1	9.29503e-05	1.11958	1.72571	0.513442	0.000790909	TRUE	TRUE	2.10045	1.42718	0.673271
NDRG2	9.28433e-05	-1.66846	-0.616495	-2.72042	0.000790909	TRUE	TRUE	5.85051	6.19017	-0.339666
CPE	9.34548e-05	0.523796	1.87	-0.822408	0.000794412	TRUE	TRUE	9.45698	9.3496	0.107378
AC091167.6	9.43389e-05	4.9814e-06	0.00278689	-0.00277692	0.000801132	TRUE	TRUE	2.04755	1.21139	0.836161
ACBD6	9.56149e-05	1.06969	1.85373	0.285661	0.000811163	TRUE	TRUE	4.05998	4.40492	-0.344944
AC072022.1	9.68624e-05	-1.03101e-06	0.00156654	-0.0015686	0.000820933	TRUE	TRUE	0.159904	1.16579	-1.00588
LINC01184	9.80713e-05	-1.14204	-0.43827	-1.8458	0.000830356	TRUE	TRUE	2.91375	4.27043	-1.35668
TBP	9.82489e-05	-7.17307e-05	0.0393915	-0.039535	0.000831038	TRUE	TRUE	0.444581	0.897139	-0.452558
TOX4	9.85681e-05	-3.03612e-05	0.0167579	-0.0168186	0.000832915	TRUE	TRUE	1.01748	1.80967	-0.792194
NEO1	9.9752e-05	-0.26184	0.340213	-0.863892	0.000842088	TRUE	TRUE	7.5389	9.02864	-1.48974
CCDC171	0.000101732	-0.586847	0.0868956	-1.26059	0.000857953	TRUE	TRUE	3.10361	4.33581	-1.2322
AC026316.5	0.000103125	-5.10512e-05	0.0287034	-0.0288055	0.000868845	TRUE	TRUE	0.533825	1.67651	-1.14269
PRPF4B	0.000103363	-0.983156	0.0783052	-2.04462	0.000869994	TRUE	TRUE	3.11922	4.22459	-1.10537
FLOT2	0.000103557	1.98684e-05	0.00656067	-0.00652094	0.000870776	TRUE	TRUE	2.41724	2.34956	0.0676785
CASTOR2	0.000103796	1.3185	2.81264	-0.175645	0.000871927	TRUE	TRUE	3.20992	2.95183	0.258089
PGM1	0.000104435	-1.00918	-0.346758	-1.6716	0.000876433	TRUE	TRUE	2.19113	2.9753	-0.784167
ZCCHC2	0.000105525	1.05964	1.71296	0.406312	0.000884712	TRUE	TRUE	3.05603	2.33865	0.717384
SPRED1	0.000105721	-0.673899	-0.00565173	-1.34215	0.000885491	TRUE	TRUE	5.12697	5.92635	-0.799382
PLCD1	0.000106089	5.33528e-05	0.0179281	-0.0178214	0.000887702	TRUE	TRUE	1.94968	1.80459	0.145083
GNB5	0.000106427	0.856703	1.57476	0.138645	0.000889616	TRUE	TRUE	1.14808	1.31131	-0.163228
TSPAN31	0.000106525	-3.12209e-06	0.00287791	-0.00288416	0.000889616	TRUE	TRUE	0.696658	0.849341	-0.152682
SAT2	0.00010733	-1.5179	-0.815642	-2.22015	0.000895461	TRUE	TRUE	1.30083	1.83222	-0.531384
CDC14A	0.000107724	0.420297	1.29746	-0.456867	0.000897005	TRUE	TRUE	6.08998	6.88246	-0.792482
STX7	0.000107704	1.85719e-05	0.00600024	-0.00596309	0.000897005	TRUE	TRUE	2.79212	3.29686	-0.504742
SLC27A1	0.0001087	1.35974	2.05312	0.666352	0.000904252	TRUE	TRUE	5.7304	4.23892	1.49147
ACP1	0.00010956	-2.39912e-05	0.0131968	-0.0132448	0.000908931	TRUE	TRUE	0.634365	1.23506	-0.600691
ANKS1B	0.000109466	-0.227872	0.562352	-1.0181	0.000908931	TRUE	TRUE	6.44872	6.38111	0.0676081
SLC16A9	0.000109581	1.0448	1.99738	0.0922085	0.000908931	TRUE	TRUE	4.65939	4.98602	-0.326636
PPP1R1B	0.000110587	-0.690947	0.309862	-1.69176	0.000915499	TRUE	TRUE	2.81303	3.33239	-0.519357
ZRANB2	0.000110555	-0.306148	0.0115485	-0.623844	0.000915499	TRUE	TRUE	3.84048	5.73657	-1.89609
CAT	0.00011097	-5.90604e-05	0.0185001	-0.0186182	0.000917779	TRUE	TRUE	2.20157	3.38841	-1.18684
ZNF708	0.000111318	-0.90603	-0.0594808	-1.75258	0.000919774	TRUE	TRUE	2.0854	4.12556	-2.04016
NPRL3	0.000113239	1.0907	1.63692	0.544488	0.000934744	TRUE	TRUE	3.12578	2.73058	0.395195
MARCH6	0.000113617	-0.224184	0.431617	-0.879984	0.000936957	TRUE	TRUE	6.83964	6.92006	-0.0804277
EMP1	0.000113926	0.885036	1.80294	-0.0328671	0.000938599	TRUE	TRUE	1.24505	1.36929	-0.124238
IGFBP7	0.000115573	0.430253	0.9757	-0.115194	0.000951256	TRUE	TRUE	5.75188	4.97758	0.774307
ZNF658	0.000115932	-0.478795	0.605969	-1.56356	0.000953292	TRUE	TRUE	0.589594	1.37497	-0.785377
ABHD17B	0.000117345	-0.870879	0.171435	-1.91319	0.000961933	TRUE	TRUE	1.00673	1.82002	-0.813287
EPS15L1	0.000117432	0.579856	1.16368	-0.00396417	0.000961933	TRUE	TRUE	5.2857	5.09631	0.189392
KIF5C	0.000117262	2.84171	4.00106	1.68237	0.000961933	TRUE	TRUE	1.97638	0.705542	1.27084
PLEKHH1	0.000117186	-1.45523	-0.479337	-2.43113	0.000961933	TRUE	TRUE	0.993072	1.433	-0.439924
BID	0.000118625	1.0757	2.2783	-0.1269	0.000970778	TRUE	TRUE	1.57399	0.937822	0.636164
TMEM72-AS1	0.000119088	-0.62714	0.247084	-1.50136	0.000973636	TRUE	TRUE	1.1471	3.26296	-2.11586
EIF3D	0.000120598	-7.88712e-06	0.00729731	-0.00731308	0.000985035	TRUE	TRUE	0.500387	0.903306	-0.402919
SGTB	0.000120774	3.03348e-05	0.027691	-0.0276304	0.000985537	TRUE	TRUE	0.659734	0.859457	-0.199723
AP001011.1	0.000120998	-5.58831e-06	0.00817619	-0.00818736	0.000985894	TRUE	TRUE	0.207695	1.04147	-0.833778
MED10	0.000121048	-1.8122e-05	0.0100905	-0.0101268	0.000985894	TRUE	TRUE	0.595147	1.17845	-0.583299
RAF1	0.000121254	1.93637e-05	0.00617402	-0.00613529	0.000986628	TRUE	TRUE	4.09327	4.11825	-0.0249799
RNF13	0.000122105	-0.824153	0.257621	-1.90593	0.000992613	TRUE	TRUE	3.20293	4.85568	-1.65275
KLHL28	0.000122337	-0.998551	-0.0933684	-1.90373	0.000993551	TRUE	TRUE	1.27205	2.25621	-0.984165
GALNT18	0.000123144	0.905691	1.60463	0.206756	0.000999157	TRUE	TRUE	6.65045	6.10125	0.5492
POU6F2	0.000124258	-1.17844	-0.533204	-1.82367	0.00100724	TRUE	TRUE	2.57868	3.54683	-0.968154
ETFA	0.000124883	-0.289098	0.274571	-0.852766	0.00101135	TRUE	TRUE	2.07905	4.11892	-2.03987
HDAC2-AS2	0.000125636	-1.14033	-0.432878	-1.84777	0.00101649	TRUE	TRUE	1.60765	2.97964	-1.37199
GNPTAB	0.000127077	-1.62976e-05	0.00862272	-0.00865532	0.00102717	TRUE	TRUE	1.73993	3.3703	-1.63037
APBA2	0.000127428	-1.22748	0.102164	-2.55713	0.00102734	TRUE	TRUE	3.99102	4.11811	-0.12709
MAF	0.000127376	0.335357	1.0132	-0.34249	0.00102734	TRUE	TRUE	2.50317	0.959342	1.54383
TJP1	0.000127457	0.308907	0.577557	0.0402579	0.00102734	TRUE	TRUE	8.01457	8.30692	-0.292353
RPS27L	0.000130894	0.97758	2.28078	-0.325622	0.00105405	TRUE	TRUE	1.16835	1.04822	0.120129
LINC00685	0.000131318	0.952899	2.14939	-0.243596	0.00105647	TRUE	TRUE	1.75668	1.06859	0.688092
SDK2	0.000132154	1.78144e-05	0.0101048	-0.0100692	0.0010622	TRUE	TRUE	1.77218	0.90493	0.867254
AC090579.1	0.000133417	-1.94855e-05	0.0179292	-0.0179682	0.00107034	TRUE	TRUE	0.441045	0.907023	-0.465978
MAN2A1	0.000133403	-0.746107	-0.201984	-1.29023	0.00107034	TRUE	TRUE	4.17549	5.56878	-1.39328
WDR48	0.000133722	-1.25633	-0.464392	-2.04826	0.00107178	TRUE	TRUE	1.91069	2.88608	-0.975395
TCP1	0.000134992	1.70254	5.70035	-2.29527	0.00108094	TRUE	TRUE	1.1749	0.729517	0.445385
PILRA	0.000136088	7.73443e-06	0.00720486	-0.00718939	0.0010887	TRUE	TRUE	1.11042	0.830132	0.280286
ST5	0.000136239	0.678932	1.21991	0.13795	0.00108889	TRUE	TRUE	3.63267	4.02792	-0.395243
CKMT2-AS1	0.000137609	-0.143589	0.157521	-0.444699	0.00109838	TRUE	TRUE	2.04334	2.67349	-0.630147
CMC2	0.000137682	-1.29671	-0.661212	-1.9322	0.00109838	TRUE	TRUE	1.90428	3.08875	-1.18446
FBXW7	0.000138214	-1.00424	-0.367517	-1.64097	0.00110159	TRUE	TRUE	3.36354	4.14028	-0.776746
AGO2	0.000138348	0.799881	1.33503	0.26473	0.00110164	TRUE	TRUE	4.89302	4.9247	-0.0316745
SKP1	0.000139062	1.58057	4.20392	-1.04277	0.00110629	TRUE	TRUE	1.75439	1.40692	0.347469
ANKMY1	0.000140396	-3.44388e-05	0.0191306	-0.0191995	0.00111483	TRUE	TRUE	1.37384	2.17601	-0.802171
NACC2	0.000140282	1.13666	1.76755	0.505779	0.00111483	TRUE	TRUE	4.88462	4.20575	0.678873
SND1	0.000140548	0.952958	1.65472	0.251196	0.00111501	TRUE	TRUE	4.73204	5.40939	-0.67735
MYLK-AS1	0.000141231	3.59063e-06	0.00196307	-0.00195589	0.00111938	TRUE	TRUE	1.42281	1.2273	0.195517
MTF2	0.000141493	-0.869833	-0.109015	-1.63065	0.00112043	TRUE	TRUE	1.92655	3.49734	-1.57079
ATP8B1	0.000143128	-5.83516e-05	0.0533904	-0.0535071	0.00113233	TRUE	TRUE	0.684998	1.19153	-0.506533
ERMAP	0.000143391	-3.35563e-05	0.0183601	-0.0184272	0.00113336	TRUE	TRUE	0.826434	1.37994	-0.55351
NDUFS6	0.000144488	1.53124	2.72771	0.334775	0.00113949	TRUE	TRUE	0.734291	0.73834	-0.00404884
RPGR	0.000144566	1.20521	2.55012	-0.139699	0.00113949	TRUE	TRUE	2.07503	2.44026	-0.365234
TMEM131	0.000144554	1.03702	1.73928	0.334768	0.00113949	TRUE	TRUE	4.97047	5.34537	-0.374906
BDH1	0.000146558	-1.28331	-0.589501	-1.97712	0.00115413	TRUE	TRUE	1.63054	2.47437	-0.843836
ABCC1	0.000147494	1.32108	1.96608	0.67608	0.00116043	TRUE	TRUE	1.43671	1.22796	0.208752
NT5E	0.000148983	-3.83277e-05	0.0211397	-0.0212164	0.00117107	TRUE	TRUE	1.0867	1.4094	-0.322699
ATP2B2	0.000149148	-1.32735	-0.459798	-2.19489	0.00117129	TRUE	TRUE	5.10798	7.03639	-1.92842
IKBKB	0.000149461	0.619475	1.52346	-0.284514	0.00117267	TRUE	TRUE	2.28259	2.0799	0.202696
NUDT21	0.000149728	-1.30527	-0.593068	-2.01746	0.00117369	TRUE	TRUE	1.12436	2.1846	-1.06024
GTF2H2	0.000150225	1.31226	1.90076	0.723764	0.00117651	TRUE	TRUE	1.64276	0.982588	0.660172
INO80D	0.000150739	0.789595	1.70395	-0.124763	0.00117945	TRUE	TRUE	3.34747	3.18698	0.160489
AC068888.1	0.000152796	-1.30072	-0.594938	-2.00651	0.00119446	TRUE	TRUE	0.71293	2.08987	-1.37694
ZBED5-AS1	0.000153378	-1.35792	-0.0105946	-2.70524	0.00119791	TRUE	TRUE	0.631705	1.39485	-0.763145
IDH3A	0.000153843	-0.735864	0.297556	-1.76928	0.00120045	TRUE	TRUE	1.16476	2.13302	-0.968266
HIP1R	0.000154229	-1.01333	-0.0930389	-1.93362	0.00120237	TRUE	TRUE	3.56273	4.59436	-1.03163
IFI44	0.000154698	-1.71787	-0.244372	-3.19136	0.00120493	TRUE	TRUE	0.530546	1.67494	-1.14439
GTPBP6	0.000155011	1.00297e-05	0.00560437	-0.00558431	0.00120627	TRUE	TRUE	1.27076	1.09957	0.171193
ANKDD1A	0.00015563	-1.12452	0.197321	-2.44636	0.00120999	TRUE	TRUE	4.66013	5.97158	-1.31144
ERAP2	0.000156143	2.02406e-05	0.0185339	-0.0184934	0.00121287	TRUE	TRUE	0.770637	0.667941	0.102696
OSMR-AS1	0.000158501	1.02901	1.62754	0.430483	0.00123007	TRUE	TRUE	3.2185	4.24089	-1.02239
RGL3	0.000158734	0.893267	1.42674	0.35979	0.00123076	TRUE	TRUE	2.72305	1.91147	0.811585
FAM66D	0.000159317	-0.236056	0.0614454	-0.533557	0.00123416	TRUE	TRUE	3.00012	5.73351	-2.73339
BSG	0.000159763	-0.672123	-0.131748	-1.2125	0.0012365	TRUE	TRUE	4.05588	4.21385	-0.157968
CYB5D2	0.000163313	-1.0922	-0.0537837	-2.13062	0.00126284	TRUE	TRUE	1.3323	2.05377	-0.721473
AL049875.1	0.00016378	-2.81213e-06	0.00261947	-0.0026251	0.00126475	TRUE	TRUE	0.542391	0.845004	-0.302613
RSPO4	0.000163856	-0.138602	0.19371	-0.470914	0.00126475	TRUE	TRUE	0.357762	0.936536	-0.578774
LASP1	0.000165737	6.9216e-06	0.00234653	-0.00233269	0.00127811	TRUE	TRUE	2.49593	1.43292	1.06301
EFEMP2	0.00016708	-1.15649	0.172538	-2.48553	0.00128571	TRUE	TRUE	0.740417	0.926018	-0.185601
EXOC6	0.000167059	-0.469324	0.241047	-1.1797	0.00128571	TRUE	TRUE	2.2576	2.78395	-0.526348
MSMO1	0.000167172	-3.42451e-05	0.0189449	-0.0190134	0.00128571	TRUE	TRUE	1.14442	2.22826	-1.08384
AIFM3	0.000169597	-1.48767	-0.519631	-2.45572	0.00130319	TRUE	TRUE	1.51792	1.64743	-0.129508
ADORA1	0.000170676	-1.32075	-0.561694	-2.0798	0.0013103	TRUE	TRUE	1.37269	1.13327	0.239416
SCAMP1	0.000171006	-7.5479e-06	0.00407243	-0.00408753	0.00131166	TRUE	TRUE	2.04813	2.8407	-0.79257
ARMC9	0.00017315	1.26738	1.89161	0.643142	0.00132573	TRUE	TRUE	2.02398	2.60415	-0.580177
RIMS1	0.000173136	-0.370788	0.359208	-1.10078	0.00132573	TRUE	TRUE	3.51569	2.82368	0.69201
COL28A1	0.000174894	-1.49153	-0.446712	-2.53635	0.00133669	TRUE	TRUE	1.07079	1.86337	-0.792579
EPHA6	0.000174867	-1.03926	-0.013617	-2.0649	0.00133669	TRUE	TRUE	6.36859	6.86576	-0.497165
RPS11	0.000175144	5.10147e-05	0.0290899	-0.0289879	0.0013374	TRUE	TRUE	0.986978	0.594745	0.392234
PXN	0.000175402	1.28612	2.01941	0.552833	0.00133819	TRUE	TRUE	1.48368	1.20178	0.281897
SLC14A1	0.000175991	-1.36314	-0.305614	-2.42066	0.00134029	TRUE	TRUE	5.90249	8.36255	-2.46006
SOX9	0.000175859	0.398747	1.13132	-0.333827	0.00134029	TRUE	TRUE	5.39892	4.57617	0.822754
FAM181B	0.000176286	-1.25081	-0.532526	-1.9691	0.00134134	TRUE	TRUE	2.08425	2.75169	-0.667437
LYPLAL1	0.000177573	-1.0315	-0.0376285	-2.02538	0.00134993	TRUE	TRUE	3.49287	4.50302	-1.01016
HES1	0.00017868	-2.06711	-0.709708	-3.4245	0.00135714	TRUE	TRUE	0.973312	1.41449	-0.441181
FASN	0.000182189	-1.24459	-0.029815	-2.45937	0.00138257	TRUE	TRUE	1.02878	1.20839	-0.179604
ADARB1	0.000183001	5.86062e-06	0.00324468	-0.00323296	0.0013875	TRUE	TRUE	1.60913	1.60118	0.0079538
GFAP	0.000183952	1.69929	2.75531	0.643283	0.00139347	TRUE	TRUE	8.93721	7.72606	1.21116
KCTD8	0.000185298	-1.265	-0.516445	-2.01355	0.00140243	TRUE	TRUE	4.14911	4.66526	-0.516146
CARM1	0.000185737	0.989996	1.5669	0.413097	0.00140452	TRUE	TRUE	1.62072	1.42235	0.198368
PCYT1B	0.000187828	1.84116e-05	0.0100407	-0.0100039	0.00141907	TRUE	TRUE	2.42223	2.42496	-0.00272917
APOO	0.000188323	1.00932	2.11367	-0.0950216	0.00142156	TRUE	TRUE	2.08192	1.75457	0.327352
PRMT9	0.000189167	-4.11373e-05	0.0137236	-0.0138059	0.00142667	TRUE	TRUE	0.763728	1.49799	-0.734264
MAP3K20	0.00019018	1.33543	2.09698	0.573889	0.00143305	TRUE	TRUE	2.73099	2.6603	0.0706849
ADPGK-AS1	0.000190645	-6.06631e-06	0.0090709	-0.00908304	0.00143403	TRUE	TRUE	0.253603	1.02886	-0.775258
AL357153.2	0.000190545	-1.35742	-0.662895	-2.05195	0.00143403	TRUE	TRUE	2.69616	3.87989	-1.18373
BMPR1A	0.000192078	0.339536	0.77184	-0.0927683	0.00144354	TRUE	TRUE	7.46658	7.34549	0.121085
ATP10B	0.00019331	0.959869	3.28022	-1.36049	0.00145152	TRUE	TRUE	3.90369	2.4136	1.49009
METAP2	0.000194295	-1.20832	-0.481309	-1.93533	0.00145764	TRUE	TRUE	1.54368	2.36046	-0.816775
SUN1	0.000195544	-1.18976	-0.612693	-1.76683	0.00146573	TRUE	TRUE	3.20737	4.38492	-1.17754
AL365259.1	0.000196115	0.429219	2.27714	-1.4187	0.00146743	TRUE	TRUE	0.380917	0.818546	-0.43763
HK1	0.00019611	-1.12533	-0.434673	-1.81598	0.00146743	TRUE	TRUE	3.07508	3.73338	-0.658305
C9orf72	0.0001968	-8.23034e-06	0.00451618	-0.00453264	0.00147127	TRUE	TRUE	0.790748	1.96141	-1.17066
PRDX1	0.000198811	1.61111	2.89604	0.326176	0.00148501	TRUE	TRUE	1.66451	1.45057	0.213941
FOXP1	0.000199208	1.16719	1.93457	0.39981	0.00148668	TRUE	TRUE	5.9504	7.03785	-1.08745
FTH1	0.000200662	-0.00045025	0.14874	-0.14964	0.00149623	TRUE	TRUE	3.49241	5.73355	-2.24114
SNRNP70	0.000201107	-0.862084	0.237807	-1.96197	0.00149824	TRUE	TRUE	4.06882	5.32644	-1.25761
NCKAP5	0.000201401	-0.447817	-0.0452483	-0.850385	0.00149912	TRUE	TRUE	7.30998	8.09473	-0.78475
C2orf88	0.000203453	-4.45418e-05	0.0247736	-0.0248627	0.00151308	TRUE	TRUE	0.728036	1.40022	-0.672181
CAMTA1	0.00020521	-2.33133	-1.07315	-3.58951	0.00152233	TRUE	TRUE	8.22233	8.65337	-0.43104
COX7C	0.00020523	2.62225	5.40471	-0.160216	0.00152233	TRUE	TRUE	1.10043	0.697772	0.402655
HADHA	0.000205005	-0.979291	-0.0982335	-1.86035	0.00152233	TRUE	TRUE	2.19076	3.29299	-1.10223
PACRG	0.000207196	5.48133e-06	0.00298623	-0.00297526	0.00153558	TRUE	TRUE	3.52015	3.54909	-0.0289442
PKD2	0.00020987	1.07772	1.86477	0.290661	0.00155406	TRUE	TRUE	3.61605	4.06014	-0.444089
CHST7	0.000210768	-1.05902	0.10669	-2.22474	0.00155801	TRUE	TRUE	1.00423	1.0458	-0.0415742
SH3RF1	0.000210709	-0.633294	0.242313	-1.5089	0.00155801	TRUE	TRUE	5.16166	6.21152	-1.04987
TBC1D1	0.000212345	0.77899	1.36075	0.197227	0.00156831	TRUE	TRUE	3.98553	4.41651	-0.430974
AL590617.2	0.000213897	-1.81105	-0.803018	-2.81909	0.00157841	TRUE	TRUE	1.11521	2.05607	-0.940859
PIK3R1	0.000214321	-1.08074	-0.484691	-1.67679	0.00158018	TRUE	TRUE	4.63954	5.03257	-0.393031
GRAMD1C	0.000214654	-1.05098	-0.329385	-1.77258	0.00158127	TRUE	TRUE	5.501	6.6347	-1.1337
FAM219B	0.000216174	-1.14946	-0.475039	-1.82389	0.00158973	TRUE	TRUE	1.02958	1.39334	-0.36376
TENM3	0.000216076	1.47296	3.24973	-0.303808	0.00158973	TRUE	TRUE	1.85427	1.54903	0.305236
ARAP1	0.000217781	5.7572e-06	0.00317456	-0.00316304	0.00160018	TRUE	TRUE	2.62371	1.76197	0.861733
DHRS7	0.00021817	-1.65237e-05	0.00925588	-0.00928893	0.00160029	TRUE	TRUE	0.677501	1.09122	-0.413723
PKNOX1	0.000218164	1.01454	1.53046	0.498622	0.00160029	TRUE	TRUE	3.24896	2.51838	0.730579
RSU1	0.000218678	0.873914	1.58417	0.163662	0.00160264	TRUE	TRUE	1.98616	2.29845	-0.312295
NR1D1	0.000220215	-2.61247e-06	0.00146584	-0.00147106	0.00161252	TRUE	TRUE	0.829224	1.16743	-0.338206
ZBTB46	0.00022085	1.4523e-05	0.0081465	-0.00811745	0.00161579	TRUE	TRUE	2.37119	1.52163	0.849559
MSL1	0.000221646	-1.39647	-0.728523	-2.06442	0.00162023	TRUE	TRUE	1.62032	2.91576	-1.29544
RECQL	0.000221984	-2.10117	-0.734391	-3.46794	0.00162132	TRUE	TRUE	0.371691	0.80562	-0.433929
TRDMT1	0.000223373	-1.15113e-05	0.00625791	-0.00628093	0.00163007	TRUE	TRUE	1.35352	2.16646	-0.812944
MAN2A2	0.000224431	-2.07963e-05	0.0114179	-0.0114595	0.0016364	TRUE	TRUE	0.848423	1.38787	-0.539447
SHC3	0.000225007	-1.60828	-0.494943	-2.72162	0.0016392	TRUE	TRUE	0.668834	0.82307	-0.154236
DENND1A	0.00022657	1.77551	2.92399	0.627031	0.00164918	TRUE	TRUE	8.15305	8.17934	-0.0262911
RBM14-RBM4	0.000227004	0.509733	1.40037	-0.380907	0.00165094	TRUE	TRUE	1.97312	1.10558	0.867542
LMNTD1	0.000227229	0.76897	1.43986	0.0980776	0.00165117	TRUE	TRUE	3.32292	2.6727	0.650218
CLASRP	0.000227452	1.57205	2.42749	0.71661	0.00165139	TRUE	TRUE	3.03584	2.17747	0.858364
ZDHHC21	0.000229276	0.480743	0.954433	0.00705238	0.00166322	TRUE	TRUE	5.03811	5.92932	-0.891203
AKAP1	0.000230641	-1.05724	-0.195118	-1.91936	0.00166988	TRUE	TRUE	1.55088	2.38552	-0.834644
PRAG1	0.000230663	1.74051e-05	0.00976486	-0.00973005	0.00166988	TRUE	TRUE	1.48815	1.42211	0.0660447
UROS	0.00023078	-1.16853	-0.25563	-2.08143	0.00166988	TRUE	TRUE	0.937299	1.72594	-0.788638
DNM2	0.000231372	0.572365	1.5178	-0.373069	0.00167134	TRUE	TRUE	3.44271	2.65771	0.785001
RHPN1	0.000231275	1.39907	3.59745	-0.79932	0.00167134	TRUE	TRUE	2.52706	1.57914	0.947921
RNF144B	0.000232416	-3.53718e-06	0.00322197	-0.00322905	0.00167747	TRUE	TRUE	0.453228	0.941957	-0.488729
GTF2H2C	0.000233877	1.01419e-05	0.0055712	-0.00555091	0.0016866	TRUE	TRUE	1.68078	1.51503	0.165747
PARD3B	0.000235296	0.479043	0.924156	0.0339298	0.0016954	TRUE	TRUE	9.31315	9.4766	-0.163455
SLC19A2	0.000238862	-1.48215	-0.208993	-2.75531	0.00171965	TRUE	TRUE	0.588163	1.05337	-0.465207
FAM157C	0.000239287	0.896639	1.51718	0.276102	0.00172126	TRUE	TRUE	2.20538	2.48872	-0.283342
ADNP	0.000239517	0.799865	1.42718	0.172553	0.00172147	TRUE	TRUE	5.10157	5.32551	-0.223943
RAD51B	0.00024291	-0.956793	0.105827	-2.01941	0.00174439	TRUE	TRUE	5.20648	6.91744	-1.71097
PLEKHA7	0.000243286	0.646016	1.23482	0.0572168	0.00174563	TRUE	TRUE	6.41796	5.79468	0.623287
AL133227.1	0.000246546	-1.52962e-05	0.0139808	-0.0140114	0.00176753	TRUE	TRUE	0.215958	1.0533	-0.837343
TRAK1	0.000247521	0.728844	1.53406	-0.0763765	0.00177303	TRUE	TRUE	8.16864	7.88681	0.281834
AL589740.1	0.000249827	-1.3643	0.275252	-3.00385	0.00178782	TRUE	TRUE	9.08057	9.84884	-0.768262
PKIB	0.000250002	-1.74973	0.277146	-3.7766	0.00178782	TRUE	TRUE	0.374057	1.22779	-0.853736
C1orf54	0.000250517	-2.28469e-05	0.00747557	-0.00752126	0.00179	TRUE	TRUE	1.12527	2.66994	-1.54468
ZMYM2	0.000252058	-1.05741	-0.383192	-1.73163	0.00179951	TRUE	TRUE	5.09577	6.45018	-1.35441
CSNK1G1	0.000252822	3.20819e-06	0.00176738	-0.00176096	0.00180347	TRUE	TRUE	1.18967	1.05991	0.129757
LINC00106	0.000255477	-1.5554	-0.0553908	-3.05541	0.00182088	TRUE	TRUE	1.05368	1.1359	-0.0822235
COPG2	0.000255909	-1.46372	-0.689194	-2.23825	0.00182245	TRUE	TRUE	1.0672	2.02673	-0.959531
CWC25	0.000256841	-1.12375	0.28684	-2.53433	0.00182756	TRUE	TRUE	0.998292	1.38503	-0.386741
LARP4	0.000257288	0.536353	1.45488	-0.382177	0.00182923	TRUE	TRUE	3.6728	3.2171	0.4557
MYOM1	0.000257958	0.685707	1.18662	0.184791	0.00183246	TRUE	TRUE	2.65761	3.72512	-1.06751
ZNF883	0.000258203	-1.19628e-05	0.0109257	-0.0109496	0.00183268	TRUE	TRUE	0.597846	1.07701	-0.479163
AL133346.1	0.000262094	2.99903e-05	0.0170352	-0.0169752	0.00185876	TRUE	TRUE	0.815632	0.807859	0.00777239
ANP32E	0.000264771	-1.14043	0.34882	-2.62968	0.00187464	TRUE	TRUE	0.678265	1.62784	-0.949578
SNX21	0.000264685	-1.59167e-05	0.0087532	-0.00878504	0.00187464	TRUE	TRUE	1.03252	1.68439	-0.65187
FAM193B	0.000266976	4.22811e-05	0.013921	-0.0138365	0.00188869	TRUE	TRUE	2.7357	2.59873	0.136964
TIAM2	0.000268566	0.819327	1.66675	-0.0280987	0.00189837	TRUE	TRUE	5.30874	4.61506	0.693687
LINC00271	0.000270085	-0.829155	0.120394	-1.7787	0.00190687	TRUE	TRUE	1.58862	3.52898	-1.94036
NTRK3	0.000270215	-0.970824	0.134865	-2.07651	0.00190687	TRUE	TRUE	7.67444	8.81194	-1.13749
MIR2052HG	0.000274853	-0.55274	0.36667	-1.47215	0.00193801	TRUE	TRUE	1.2897	1.42618	-0.136481
DDX5	0.000276441	-3.31037	-2.32615	-4.29459	0.0019476	TRUE	TRUE	4.53314	6.8607	-2.32755
IDH2-DT	0.000278513	1.84394e-05	0.0103637	-0.0103268	0.00196058	TRUE	TRUE	1.57452	1.70857	-0.134045
PDIA4	0.000279952	7.50167e-06	0.00690208	-0.00688708	0.0019691	TRUE	TRUE	1.1853	0.569518	0.615784
PHF2	0.00028192	1.02038	1.56726	0.4735	0.00198131	TRUE	TRUE	1.87848	1.75581	0.12267
TRAP1	0.000282323	8.46684e-06	0.00471607	-0.00469914	0.00198251	TRUE	TRUE	2.22102	1.92331	0.29771
MAPK8IP1	0.000283628	1.63814e-06	0.00249736	-0.00249408	0.0019888	TRUE	TRUE	0.808112	0.890965	-0.0828529
NR1D2	0.000283683	-0.900327	-0.396136	-1.40452	0.0019888	TRUE	TRUE	3.10735	4.07999	-0.972645
RPS12	0.000285219	1.5229	2.3834	0.662398	0.00199793	TRUE	TRUE	0.738845	0.843469	-0.104624
GOLGA8A	0.000285695	-0.582023	0.397805	-1.56185	0.00199963	TRUE	TRUE	2.02477	2.99598	-0.971215
AC123768.3	0.000286529	-1.21963	0.493404	-2.93266	0.00200181	TRUE	TRUE	0.437966	1.47399	-1.03603
EPHA4	0.000286563	-4.46741e-06	0.00141104	-0.00141998	0.00200181	TRUE	TRUE	2.99918	3.59543	-0.596248
SLC38A3	0.000286708	-1.76189	-0.622549	-2.90122	0.00200181	TRUE	TRUE	0.985294	0.812458	0.172836
LINC01239	0.000288262	-1.66012e-05	0.0152331	-0.0152663	0.00201102	TRUE	TRUE	0.49718	1.10557	-0.60839
AP002991.1	0.000288864	-0.775131	0.311547	-1.86181	0.00201194	TRUE	TRUE	1.08124	1.55622	-0.474983
CAPZA2	0.000288818	-1.09112	-0.488412	-1.69382	0.00201194	TRUE	TRUE	2.77849	3.57021	-0.791713
WLS	0.000292939	0.736394	1.46932	0.00347223	0.00203867	TRUE	TRUE	6.83103	7.32771	-0.496679
ZNF720	0.000294687	-1.14533	-0.135451	-2.15521	0.00204917	TRUE	TRUE	1.36312	2.04668	-0.683557
MLXIP	0.000298294	1.33548e-05	0.00750157	-0.00747486	0.00207088	TRUE	TRUE	1.57033	1.50964	0.060693
RPL15	0.000298062	3.958e-05	0.0366023	-0.0365232	0.00207088	TRUE	TRUE	1.07908	0.860181	0.218902
PPDPF	0.000300858	5.31726e-07	0.00587917	-0.00587811	0.00208699	TRUE	TRUE	0.705958	0.952576	-0.246617
ENO4	0.000302074	-3.2446e-05	0.0301016	-0.0301665	0.00209373	TRUE	TRUE	0.638374	1.18715	-0.548779
ZBTB16	0.000302498	0.774957	1.47128	0.0786305	0.00209497	TRUE	TRUE	6.98001	6.78748	0.192538
ENHO	0.000303421	-0.764117	-0.0815005	-1.44673	0.00209966	TRUE	TRUE	2.31313	2.35783	-0.0447025
HERPUD2	0.000305586	-0.683648	-0.118814	-1.24848	0.00211293	TRUE	TRUE	2.84517	4.31772	-1.47255
GRIP1	0.000309247	-0.229159	0.586022	-1.04434	0.00213652	TRUE	TRUE	2.10226	2.62254	-0.520281
MYH14	0.000310356	2.27801e-05	0.00760696	-0.0075614	0.00214246	TRUE	TRUE	2.5299	1.9948	0.5351
MACF1	0.000311123	0.169325	0.251963	0.0866876	0.00214499	TRUE	TRUE	11.0635	11.0412	0.0223089
UBA2	0.000311224	0.914118	1.84726	-0.0190287	0.00214499	TRUE	TRUE	2.5381	2.37866	0.15944
UPF3B	0.000313622	-1.02586	-0.234583	-1.81714	0.00215978	TRUE	TRUE	1.5638	2.20229	-0.638485
SLC7A10	0.000315811	-0.38272	0.312455	-1.07789	0.0021731	TRUE	TRUE	1.44998	1.12387	0.326111
LINC02340	0.000318638	-0.328167	0.25392	-0.910254	0.0021908	TRUE	TRUE	1.78295	4.07898	-2.29602
CARS	0.000320192	0.965007	2.33339	-0.403377	0.00219972	TRUE	TRUE	2.39143	1.74778	0.643656
PIGZ	0.000321285	-1.17268	0.144844	-2.4902	0.00220545	TRUE	TRUE	0.759275	1.76793	-1.00866
RAB22A	0.000323719	-1.24248e-05	0.0068348	-0.00685965	0.00222038	TRUE	TRUE	1.44301	2.01162	-0.568613
B3GALT5	0.000324672	1.23711e-05	0.00415716	-0.00413242	0.00222514	TRUE	TRUE	3.21903	2.18194	1.03709
RNF216	0.000328761	1.13824e-05	0.00367061	-0.00364785	0.00225135	TRUE	TRUE	4.60374	4.39753	0.206214
PKP4	0.000331828	1.40009	2.14355	0.656641	0.00227054	TRUE	TRUE	1.85076	1.46458	0.386187
RIN3	0.000333783	2.79452e-05	0.00954734	-0.00949145	0.00228209	TRUE	TRUE	1.51607	1.04334	0.472726
LMO3	0.000334903	-0.566276	0.147271	-1.27982	0.00228624	TRUE	TRUE	5.81032	7.70127	-1.89094
ZNF397	0.000334924	2.76829e-05	0.00921592	-0.00916055	0.00228624	TRUE	TRUE	2.51503	2.2291	0.285935
ZNRF3	0.000338938	-1.09517	0.473741	-2.66408	0.0023118	TRUE	TRUE	9.43499	9.16188	0.27311
FAM168A	0.000340157	-0.814237	-0.0811223	-1.54735	0.00231714	TRUE	TRUE	6.76438	7.18391	-0.419537
NEK4	0.000340262	0.290432	0.831394	-0.250529	0.00231714	TRUE	TRUE	1.91382	1.73939	0.174432
TCEA3	0.000341031	0.422369	1.2817	-0.436965	0.00232053	TRUE	TRUE	1.3841	0.843126	0.540979
GPRC5B	0.000344742	0.264269	1.21101	-0.682473	0.00234392	TRUE	TRUE	7.05036	6.87197	0.178392
AC027117.2	0.000346117	-1.08354	-0.154131	-2.01296	0.00234954	TRUE	TRUE	5.55173	6.94322	-1.3915
TRIR	0.000345939	4.2204e-06	0.00641948	-0.00641104	0.00234954	TRUE	TRUE	0.862704	0.809274	0.0534303
TSHZ2	0.000346828	2.72099	5.01012	0.431854	0.00235249	TRUE	TRUE	2.14361	0.982897	1.16072
MARCH1	0.000349361	-1.46875e-05	0.0137102	-0.0137396	0.0023678	TRUE	TRUE	0.744899	0.879467	-0.134568
ATXN7	0.0003507	0.525851	1.46042	-0.408718	0.002375	TRUE	TRUE	0.842523	0.776487	0.0660368
CREBBP	0.000352543	0.612467	1.29081	-0.0658714	0.0023837	TRUE	TRUE	6.10588	5.8368	0.269077
PDXDC1	0.000352378	-6.40299e-05	0.0202049	-0.020333	0.0023837	TRUE	TRUE	3.26741	5.00352	-1.73611
STXBP3	0.00035304	-1.00306	-0.432111	-1.57401	0.00238518	TRUE	TRUE	2.40345	3.53514	-1.13169
HDDC2	0.00035485	-7.66241e-06	0.00402353	-0.00403885	0.00239552	TRUE	TRUE	1.22528	3.22286	-1.99758
TBC1D32	0.00035734	0.692285	1.37817	0.00640336	0.00241043	TRUE	TRUE	3.99058	4.40148	-0.410899
AC020611.2	0.000360531	-4.21651e-05	0.0639141	-0.0639984	0.00243004	TRUE	TRUE	0.209512	0.893573	-0.684061
KHDRBS1	0.000362037	2.6916e-05	0.00894138	-0.00888755	0.00243827	TRUE	TRUE	3.0454	2.71678	0.328618
NAV1	0.000366296	0.286128	0.50131	0.0709464	0.00246501	TRUE	TRUE	4.96046	5.31916	-0.358694
NT5C	0.000367455	-7.41511e-05	0.0409018	-0.0410502	0.00247087	TRUE	TRUE	0.442597	0.889654	-0.447057
PPM1E	0.000372375	0.878599	1.9672	-0.210005	0.00250199	TRUE	TRUE	1.68869	2.38609	-0.697402
SUCO	0.000375893	-1.17865	-0.500817	-1.85648	0.00252364	TRUE	TRUE	1.90175	3.20765	-1.3059
HSPA5	0.000377972	2.35981	7.39648	-2.67686	0.00253483	TRUE	TRUE	2.22936	1.38371	0.845654
TMLHE-AS1	0.000378151	-1.3894	0.738521	-3.51732	0.00253483	TRUE	TRUE	0.315151	1.40395	-1.0888
ZCCHC17	0.000378596	-1.54435	-0.67765	-2.41104	0.00253582	TRUE	TRUE	1.09256	2.30579	-1.21324
NT5C3A	0.000379016	-0.788447	0.219189	-1.79608	0.00253665	TRUE	TRUE	1.30579	2.0171	-0.711314
SLC7A5	0.00038268	8.03178e-06	0.00458137	-0.00456531	0.00255917	TRUE	TRUE	1.33224	0.726241	0.606001
SPCS2	0.00038913	-1.99729e-05	0.00658851	-0.00662846	0.00260027	TRUE	TRUE	1.51761	2.40669	-0.889077
CRBN	0.000390351	-1.96425e-05	0.00645416	-0.00649345	0.0026064	TRUE	TRUE	1.90645	2.81805	-0.9116
FBXO22	0.00039073	-1.06149	-0.295166	-1.82782	0.00260689	TRUE	TRUE	1.23197	2.18041	-0.948433
AC008067.1	0.000392278	-6.7147e-06	0.0165051	-0.0165185	0.00261519	TRUE	TRUE	0.318647	1.06814	-0.749496
ACP6	0.000394189	-1.02362	-0.493257	-1.55398	0.00262588	TRUE	TRUE	2.49109	3.73494	-1.24385
EIF2B3	0.000396121	7.37131e-06	0.00410868	-0.00409394	0.0026367	TRUE	TRUE	2.4367	2.18927	0.247423
KIF3C	0.000397458	5.55517e-05	0.031407	-0.0312959	0.00264354	TRUE	TRUE	1.53981	1.12669	0.413122
ARF1	0.000401819	2.19179	3.25687	1.1267	0.00267047	TRUE	TRUE	1.65365	1.05106	0.602586
NSD1	0.000402847	0.53472	1.01144	0.0579977	0.00267523	TRUE	TRUE	5.20309	5.63868	-0.435591
SYCP2	0.000405649	1.00264	1.76525	0.240015	0.00269175	TRUE	TRUE	1.53112	2.13627	-0.605158
MPG	0.000406436	-4.43817e-06	0.0040652	-0.00407407	0.00269488	TRUE	TRUE	0.431115	0.785551	-0.354436
PJVK	0.000407906	-1.24609e-05	0.0114226	-0.0114475	0.00270254	TRUE	TRUE	0.724095	1.37149	-0.647395
FRMD5	0.000408573	0.758627	1.36225	0.155007	0.00270486	TRUE	TRUE	4.81717	4.09788	0.719295
B3GAT2	0.000410967	1.28933	2.3823	0.196351	0.0027186	TRUE	TRUE	2.47592	1.97014	0.505782
C2orf74	0.000419835	-3.42914e-05	0.0117723	-0.0118409	0.00277513	TRUE	TRUE	0.790408	1.15854	-0.368127
FOXN2	0.000421397	-0.728507	0.00107885	-1.45809	0.0027833	TRUE	TRUE	2.45994	3.10439	-0.644446
SMARCA4	0.000422523	0.889892	1.43514	0.344646	0.00278859	TRUE	TRUE	3.33914	2.74185	0.597288
MAPK4	0.000425609	1.34923	2.24542	0.453051	0.00280679	TRUE	TRUE	7.89353	7.44623	0.447301
ATL1	0.000426509	1.2497	2.00956	0.489847	0.00281056	TRUE	TRUE	2.11799	2.52963	-0.411639
SRSF3	0.000427189	-0.711249	0.212254	-1.63475	0.00281288	TRUE	TRUE	1.51849	2.49951	-0.981019
SPATA7	0.000429221	-1.4364e-05	0.00782827	-0.007857	0.00282408	TRUE	TRUE	1.72255	2.88743	-1.16488
PHKA1	0.000429603	-1.30879	-0.167526	-2.45005	0.00282443	TRUE	TRUE	2.23524	3.06629	-0.831046
TPD52L2	0.000433166	-1.25841	-0.584473	-1.93235	0.00284566	TRUE	TRUE	1.38443	2.11866	-0.734237
PLCD3	0.000434168	0.740871	1.52559	-0.0438532	0.00285006	TRUE	TRUE	1.59978	1.2	0.399779
AC022639.1	0.000437285	-1.08704	-0.16467	-2.00942	0.00286613	TRUE	TRUE	1.01648	2.02211	-1.00563
CDK10	0.000437025	3.61182e-06	0.00201687	-0.00200965	0.00286613	TRUE	TRUE	1.33927	1.30508	0.0341929
RNF213	0.000443023	-1.12987	-0.366017	-1.89373	0.00290151	TRUE	TRUE	3.21397	4.6509	-1.43693
ARHGEF3	0.000444578	2.03539	3.32058	0.750209	0.00290947	TRUE	TRUE	3.11585	3.73203	-0.616181
MXD1	0.000445135	0.583351	1.59607	-0.42937	0.00291089	TRUE	TRUE	1.73293	1.52918	0.203743
KCNN3	0.000446663	0.41782	0.875854	-0.0402142	0.00291865	TRUE	TRUE	8.27543	7.21826	1.05717
MAP3K12	0.000447696	-1.37772	-0.460292	-2.29515	0.00292317	TRUE	TRUE	0.965103	1.44066	-0.475559
GOLGA3	0.000449375	0.92444	1.51061	0.338271	0.0029316	TRUE	TRUE	2.04163	1.91842	0.123203
PWAR6	0.000449672	0.598689	1.55694	-0.359558	0.0029316	TRUE	TRUE	2.95017	1.86099	1.08918
CA13	0.000450191	1.18496e-05	0.00666861	-0.00664491	0.00293181	TRUE	TRUE	0.832748	1.00607	-0.173317
KY	0.000450389	1.33495	2.27886	0.39105	0.00293181	TRUE	TRUE	1.80656	1.19096	0.615599
SACS	0.000452449	-0.669935	-0.0619436	-1.27793	0.00294298	TRUE	TRUE	4.00112	3.58504	0.416079
COL5A2	0.000453968	-0.000484253	0.269417	-0.270386	0.00295062	TRUE	TRUE	0.513722	1.52414	-1.01042
ASMTL	0.000456146	-4.239e-05	0.0236208	-0.0237056	0.00296253	TRUE	TRUE	0.479772	0.961861	-0.482089
GTF3C6	0.000457008	2.49438e-06	0.00231695	-0.00231196	0.00296588	TRUE	TRUE	0.735359	0.719637	0.0157211
CCNG2	0.000459008	-2.53301e-05	0.00847975	-0.00853041	0.0029766	TRUE	TRUE	0.630311	1.46492	-0.834613
FAM227A	0.000460925	1.13767	1.99538	0.27995	0.00298515	TRUE	TRUE	2.06252	1.3594	0.703113
ITGB1	0.000461024	-5.60028e-06	0.0030079	-0.0030191	0.00298515	TRUE	TRUE	1.64856	2.46978	-0.82122
CSRNP3	0.000462105	0.586865	1.04244	0.131291	0.00298771	TRUE	TRUE	4.02422	4.11933	-0.0951145
KPNA3	0.000462118	-1.16261	-0.465712	-1.85951	0.00298771	TRUE	TRUE	2.72573	3.83241	-1.10668
CHCHD2	0.000464767	2.08618	3.6939	0.478465	0.00300257	TRUE	TRUE	0.914636	0.720897	0.193739
INSR	0.000467205	0.784969	1.36596	0.203978	0.00301604	TRUE	TRUE	4.39854	4.55289	-0.154348
SRGAP1	0.000467591	1.09225	1.85583	0.328669	0.00301626	TRUE	TRUE	7.20544	6.60431	0.601127
HDAC6	0.000470131	-1.38736e-05	0.0076998	-0.00772754	0.00303036	TRUE	TRUE	0.804243	1.38304	-0.578794
CEMIP2	0.00047126	-1.3153e-06	0.00120171	-0.00120434	0.00303535	TRUE	TRUE	0.700264	1.11329	-0.413026
NFKBIA	0.000472348	-0.593844	0.156144	-1.34383	0.00304007	TRUE	TRUE	1.54458	1.26515	0.279435
CKMT2	0.000474475	-5.37308e-05	0.017983	-0.0180904	0.00305147	TRUE	TRUE	1.10677	1.79437	-0.687599
SLC29A4	0.000475172	-0.312326	0.343728	-0.968381	0.00305176	TRUE	TRUE	0.732028	0.817455	-0.0854271
TRIM9	0.000475234	-0.567859	0.170737	-1.30645	0.00305176	TRUE	TRUE	7.38632	8.18365	-0.797331
RHOBTB3	0.000479594	0.441089	0.83827	0.0439074	0.00307745	TRUE	TRUE	8.11212	8.54303	-0.430914
MRVI1	0.000481639	-0.441294	-0.0417915	-0.840797	0.00308826	TRUE	TRUE	4.73831	7.19083	-2.45252
TRIM16L	0.000485223	-1.54857	-0.414256	-2.68288	0.00310892	TRUE	TRUE	0.534366	1.05714	-0.522773
UBR3	0.000490655	-1.06232	-0.183477	-1.94117	0.00314136	TRUE	TRUE	5.62519	6.91141	-1.28622
TXNRD1	0.00049494	-1.01851	-0.324663	-1.71236	0.00316643	TRUE	TRUE	2.50222	4.28408	-1.78186
ZNF680	0.000496145	-0.976372	-0.120243	-1.8325	0.00317177	TRUE	TRUE	3.86641	5.25911	-1.3927
FILIP1L	0.000503056	-1.68777e-05	0.0253025	-0.0253363	0.00321355	TRUE	TRUE	0.280252	1.39583	-1.11557
INTU	0.000506502	0.28826	0.505065	0.0714537	0.00322834	TRUE	TRUE	6.11751	6.58918	-0.471675
PDPR	0.000506349	-0.361103	0.18149	-0.903697	0.00322834	TRUE	TRUE	2.39097	2.67962	-0.288642
SEMA3D	0.000506492	1.45378	2.72741	0.180141	0.00322834	TRUE	TRUE	2.57391	1.56198	1.01193
CYHR1	0.000507985	-0.991525	0.000613981	-1.98366	0.00322852	TRUE	TRUE	1.80312	2.09206	-0.288932
FBXO17	0.000507345	1.22936	1.89828	0.560442	0.00322852	TRUE	TRUE	1.34685	0.765602	0.581247
KIAA1671	0.000507667	1.33718	2.05598	0.618386	0.00322852	TRUE	TRUE	6.34028	6.21658	0.123696
PHKA2	0.00050804	1.39906e-05	0.00475555	-0.00472757	0.00322852	TRUE	TRUE	1.7129	1.84535	-0.132453
AC027644.4	0.000509386	0.605763	1.09044	0.121087	0.00323228	TRUE	TRUE	2.50613	2.47421	0.031928
SIAE	0.000509316	-1.1744	-0.250935	-2.09786	0.00323228	TRUE	TRUE	0.687011	1.52857	-0.841557
GOLGB1	0.000511151	-0.391024	-0.0327297	-0.749318	0.00324108	TRUE	TRUE	4.88632	6.28999	-1.40367
MAP3K1	0.000512384	0.782171	1.8815	-0.317158	0.00324649	TRUE	TRUE	1.39754	1.30807	0.0894696
KMT5C	0.00051676	-1.03214	0.214023	-2.27831	0.00327179	TRUE	TRUE	0.624085	0.796399	-0.172314
WEE2-AS1	0.000519517	-0.89146	0.445017	-2.22794	0.00328682	TRUE	TRUE	0.448837	0.941153	-0.492316
DEAF1	0.000521357	0.278932	0.796905	-0.239042	0.00329602	TRUE	TRUE	2.47164	1.95947	0.512173
AC112722.1	0.000527751	0.819468	2.04749	-0.408554	0.00333398	TRUE	TRUE	1.01422	0.707717	0.306507
ADCY6	0.000532873	-2.7283e-05	0.0152975	-0.0153521	0.00336386	TRUE	TRUE	0.776347	1.10224	-0.325897
ATP13A4	0.000535509	-0.414458	0.187244	-1.01616	0.00337801	TRUE	TRUE	7.33927	7.97155	-0.632276
GPC6	0.000545392	0.737997	1.15429	0.321706	0.00343782	TRUE	TRUE	2.22822	2.03491	0.193305
SAMD4B	0.000547172	0.94318	1.5773	0.309057	0.0034465	TRUE	TRUE	4.09248	4.00847	0.084011
APH1A	0.000548895	-0.976634	0.222108	-2.17538	0.00345481	TRUE	TRUE	0.69385	0.968556	-0.274706
ASIC1	0.000549898	-5.72551e-06	0.00526879	-0.00528024	0.00345604	TRUE	TRUE	0.851244	0.67494	0.176304
RBM4	0.000549831	-1.53632	-0.588745	-2.48389	0.00345604	TRUE	TRUE	0.610357	0.935243	-0.324886
IFI44L	0.000550453	-6.53948e-05	0.161705	-0.161836	0.00345699	TRUE	TRUE	0.441829	1.75899	-1.31716
RAB11FIP4	0.00055249	-1.46894e-05	0.00810555	-0.00813493	0.00346724	TRUE	TRUE	0.978506	1.6357	-0.657195
SUB1	0.00055433	1.47765	3.6313	-0.676004	0.00347624	TRUE	TRUE	1.11931	0.983877	0.13543
ERI2	0.00055637	-6.25386e-05	0.034131	-0.0342561	0.00348648	TRUE	TRUE	0.72888	1.66196	-0.933084
ARMH4	0.000567108	0.895188	1.50619	0.28419	0.00354857	TRUE	TRUE	5.15656	5.17296	-0.0164035
TRIP4	0.000567065	0.882486	1.6755	0.0894746	0.00354857	TRUE	TRUE	2.06564	1.85532	0.210319
TTLL4	0.000569839	-0.596016	-0.0177854	-1.17425	0.00356272	TRUE	TRUE	1.35993	1.92243	-0.562497
XPO1	0.000570202	0.561914	1.08936	0.0344702	0.00356272	TRUE	TRUE	6.19097	6.8325	-0.641529
NLGN4Y	0.00057149	-3.39174e-06	0.00310077	-0.00310755	0.00356816	TRUE	TRUE	2.29704	2.41075	-0.11371
POLR1C	0.000572884	1.0926	1.85955	0.325646	0.00357426	TRUE	TRUE	1.3206	1.09728	0.223321
ASCL1	0.000580009	-3.3075e-06	0.00183951	-0.00184612	0.00361608	TRUE	TRUE	1.09225	0.693225	0.399022
MXD4	0.000588379	4.5817e-06	0.00243175	-0.00242258	0.00366559	TRUE	TRUE	3.13402	3.22602	-0.0920041
NPEPL1	0.000591549	-2.70094e-05	0.014991	-0.015045	0.00368266	TRUE	TRUE	0.645431	1.25135	-0.60592
PYGM	0.000594954	-3.06834e-06	0.0028576	-0.00286374	0.00370117	TRUE	TRUE	1.06441	0.806907	0.257501
DOCK1	0.000601283	-0.755878	0.176056	-1.68781	0.00373782	TRUE	TRUE	7.25652	7.68714	-0.430621
PIR	0.000606289	1.22265	2.15018	0.295125	0.00376621	TRUE	TRUE	3.0367	4.49486	-1.45817
EFNA5	0.000612531	1.10125	1.92042	0.28208	0.00380222	TRUE	TRUE	7.12137	7.45402	-0.332656
FAM168B	0.000620866	-0.670252	0.163319	-1.50382	0.00385117	TRUE	TRUE	1.92873	2.58537	-0.656637
RPS6KL1	0.000624212	-1.88738	-0.78752	-2.98723	0.00386912	TRUE	TRUE	0.549936	0.81034	-0.260404
CASC17	0.000627156	-2.29803e-05	0.0078153	-0.00786126	0.00388265	TRUE	TRUE	1.27426	1.12616	0.148098
DMGDH	0.000627302	-0.799426	0.170766	-1.76962	0.00388265	TRUE	TRUE	2.18991	4.32812	-2.13821
C5orf24	0.000628204	1.27727	2.6484	-0.0938644	0.00388495	TRUE	TRUE	0.920153	0.87778	0.0423737
OGA	0.000628581	0.781847	1.76256	-0.198863	0.00388495	TRUE	TRUE	4.98894	6.79647	-1.80752
CCDC25	0.000635093	-1.24439	-0.496798	-1.99198	0.00391954	TRUE	TRUE	0.728081	1.35298	-0.624898
MICU1	0.00063475	0.728538	1.23963	0.217448	0.00391954	TRUE	TRUE	3.60541	3.61848	-0.013066
DENND4A	0.000637359	0.756125	1.23818	0.274067	0.00393068	TRUE	TRUE	5.63115	6.90778	-1.27663
FUBP3	0.000640979	0.507535	0.96246	0.0526107	0.00394818	TRUE	TRUE	2.75924	3.19874	-0.439507
LGR4	0.000641117	-1.00902	-0.320827	-1.69721	0.00394818	TRUE	TRUE	5.35535	6.9147	-1.55935
MYO10	0.000644166	-0.659356	0.10886	-1.42757	0.00396125	TRUE	TRUE	5.48111	6.04027	-0.559159
PAIP2	0.000643765	9.5385e-06	0.00532259	-0.00530351	0.00396125	TRUE	TRUE	1.91891	1.90972	0.00918925
LITAF	0.000645422	1.15062	2.12513	0.176104	0.00396612	TRUE	TRUE	1.02974	0.755896	0.273839
KLHDC3	0.000651388	1.25841e-05	0.0193392	-0.019314	0.00399992	TRUE	TRUE	0.85692	0.65319	0.203731
APOL2	0.000654867	1.58569	2.4304	0.740981	0.0040184	TRUE	TRUE	0.635815	0.965153	-0.329338
NRBP2	0.000659163	-0.353462	0.142865	-0.849789	0.00403897	TRUE	TRUE	2.29565	4.14845	-1.8528
RANBP3	0.000658973	1.05143	1.7085	0.394356	0.00403897	TRUE	TRUE	1.75459	1.60679	0.147792
TNPO3	0.000661235	0.978546	1.53634	0.420756	0.00404876	TRUE	TRUE	2.98618	3.16701	-0.180827
MAMLD1	0.000663822	0.967208	1.62092	0.313496	0.0040617	TRUE	TRUE	2.90059	2.27047	0.630124
PSIP1	0.00066704	0.910375	1.74741	0.0733373	0.00407556	TRUE	TRUE	1.97078	2.40969	-0.438906
VAMP4	0.000666819	-1.34024	-0.575573	-2.10491	0.00407556	TRUE	TRUE	0.627291	1.04577	-0.418476
CEP78	0.000668072	0.668299	1.32524	0.0113601	0.00407896	TRUE	TRUE	1.77745	2.27484	-0.497393
ZBTB5	0.000668607	3.06226e-06	0.00170953	-0.0017034	0.00407931	TRUE	TRUE	1.04312	1.06768	-0.0245605
C11orf65	0.000670075	-1.52204	-0.28883	-2.75525	0.00408245	TRUE	TRUE	1.11444	2.56274	-1.4483
NUDC	0.000669638	2.50267e-06	0.00230464	-0.00229963	0.00408245	TRUE	TRUE	1.46649	0.913747	0.552745
CAMK2B	0.000675922	-0.51522	0.211976	-1.24242	0.00411515	TRUE	TRUE	4.38157	4.74547	-0.363901
AC025682.1	0.000677381	3.08734e-05	0.0102781	-0.0102163	0.00412109	TRUE	TRUE	2.18937	2.00417	0.185201
AUTS2	0.000678044	1.69981	3.6607	-0.261066	0.0041222	TRUE	TRUE	9.48733	9.37854	0.108793
AKAP17A	0.000679228	-1.42856	-0.635406	-2.22171	0.00412324	TRUE	TRUE	0.643449	1.25341	-0.609959
CREBZF	0.000679538	-1.02221	-0.210708	-1.83372	0.00412324	TRUE	TRUE	1.95785	3.74829	-1.79044
MBOAT7	0.000679659	1.55999e-05	0.00886671	-0.00883551	0.00412324	TRUE	TRUE	1.47852	0.94961	0.52891
METTL16	0.000680862	1.0006	1.53835	0.462852	0.00412761	TRUE	TRUE	2.65477	2.51665	0.138117
COBL	0.000681999	0.867878	1.62191	0.113845	0.00413158	TRUE	TRUE	4.68716	4.29813	0.389031
CYP20A1	0.00068321	0.796785	1.28997	0.303605	0.00413598	TRUE	TRUE	2.67255	2.23373	0.438824
AC104123.1	0.000684064	6.44612e-05	0.0219002	-0.0217713	0.00413823	TRUE	TRUE	1.37515	2.46978	-1.09464
TXNDC16	0.000686568	-1.1863	-0.379765	-1.99283	0.00415044	TRUE	TRUE	1.00528	2.10913	-1.10385
AC015908.2	0.000691214	-1.41957	-0.172516	-2.66663	0.00417436	TRUE	TRUE	1.06873	0.915073	0.153657
HNF4G	0.0006915	-0.757643	0.242659	-1.75794	0.00417436	TRUE	TRUE	1.32399	2.42387	-1.09988
PRR14L	0.000693576	0.632865	1.1157	0.15003	0.00418099	TRUE	TRUE	2.90089	2.74925	0.151635
TMEM104	0.000693184	5.22949e-06	0.00291843	-0.00290797	0.00418099	TRUE	TRUE	1.31935	0.94734	0.372007
SYCP2L	0.000696244	-2.06757	-1.0989	-3.03624	0.00419413	TRUE	TRUE	0.769152	1.30927	-0.540118
PRKCQ	0.0006988	-0.457035	0.770873	-1.68494	0.00420656	TRUE	TRUE	0.684596	1.21524	-0.53064
IRAK1BP1	0.000704471	0.911504	1.71644	0.106565	0.00423474	TRUE	TRUE	3.54231	3.10445	0.437861
PPP1R35	0.000704218	-1.84742	-0.744342	-2.9505	0.00423474	TRUE	TRUE	0.35201	0.799617	-0.447607
MMADHC	0.000705264	-4.47847e-06	0.00406896	-0.00407792	0.00423515	TRUE	TRUE	0.419676	0.995155	-0.575479
RNF182	0.000705529	-1.06592	-0.354221	-1.77761	0.00423515	TRUE	TRUE	3.31884	4.24374	-0.924897
HMGN2	0.000710257	3.73651e-05	0.0207531	-0.0206783	0.00426055	TRUE	TRUE	1.02044	1.49793	-0.477498
LGI1	0.000712051	1.97314	3.39181	0.554474	0.00426235	TRUE	TRUE	8.38378	7.66473	0.71905
ORC4	0.000711725	-0.533246	0.195027	-1.26152	0.00426235	TRUE	TRUE	2.57899	3.54413	-0.96514
RPL41	0.000711756	-2.15846e-05	0.0197331	-0.0197763	0.00426235	TRUE	TRUE	0.903302	1.70432	-0.801022
LINC00534	0.000715933	-1.80496e-06	0.00168322	-0.00168683	0.00428259	TRUE	TRUE	0.557146	1.05648	-0.499334
SLC35G2	0.000720259	0.969925	1.83612	0.103726	0.00430546	TRUE	TRUE	3.03364	3.30544	-0.271794
CDC27	0.000727103	0.817337	1.37637	0.258305	0.00434333	TRUE	TRUE	3.79689	3.98135	-0.184452
ABI3BP	0.000728376	0.803208	1.53757	0.0688485	0.00434791	TRUE	TRUE	0.907968	1.04747	-0.139505
WSB2	0.000729516	1.16484e-05	0.00657647	-0.00655317	0.00435167	TRUE	TRUE	1.47824	0.999927	0.478316
STAT5B	0.000735737	0.839942	1.38519	0.294693	0.00438573	TRUE	TRUE	2.86171	3.10259	-0.240875
AL132780.1	0.000738974	5.16598e-06	0.00479758	-0.00478725	0.00439925	TRUE	TRUE	0.894324	0.7328	0.161523
RORA	0.000739033	7.85035	49.8136	-34.1129	0.00439925	TRUE	TRUE	12.0124	11.7445	0.267891
GLRX	0.000741269	-2.09275	0.129984	-4.31549	0.0044095	TRUE	TRUE	0.685773	2.80468	-2.11891
AC079385.1	0.000744105	-0.647908	0.152619	-1.44843	0.00441938	TRUE	TRUE	1.25036	4.71144	-3.46108
MPRIP	0.00074448	1.20699	1.87254	0.541436	0.00441938	TRUE	TRUE	5.41819	5.29665	0.121544
ZFAND5	0.000743507	-0.559878	-0.0408602	-1.0789	0.00441938	TRUE	TRUE	3.05644	4.55463	-1.49819
AKAP8L	0.000748795	0.569525	1.03376	0.105294	0.00443812	TRUE	TRUE	3.72984	3.56297	0.166872
CTNNA2	0.000748228	2.29368e-07	0.000728616	-0.000728157	0.00443812	TRUE	TRUE	12.523	12.2533	0.269729
IMMP2L	0.000749955	-1.44238	-0.750152	-2.13461	0.00443812	TRUE	TRUE	5.3893	7.22392	-1.83462
SDK1	0.000750229	3.77344e-06	0.00127767	-0.00127012	0.00443812	TRUE	TRUE	2.83719	1.92805	0.909134
TRDN	0.000749965	-3.7039e-06	0.00203834	-0.00204575	0.00443812	TRUE	TRUE	0.599911	1.60119	-1.00128
HMGCS1	0.000758068	-1.74014	-0.802289	-2.67799	0.00448139	TRUE	TRUE	1.10464	2.06804	-0.963396
ITPKB-AS1	0.000760047	-3.05331e-05	0.027468	-0.027529	0.00449	TRUE	TRUE	0.293192	0.857109	-0.563917
ST6GAL1	0.000769656	0.679017	1.56556	-0.207526	0.00454363	TRUE	TRUE	2.3301	1.7972	0.532897
GSTT2B	0.000774783	-3.98009e-06	0.00982709	-0.00983505	0.00457074	TRUE	TRUE	0.596465	0.850118	-0.253653
FEZ2	0.000777474	-1.02976	-0.255538	-1.80399	0.00458346	TRUE	TRUE	2.08184	3.46572	-1.38389
SCRG1	0.00078072	-4.48526e-05	0.0240762	-0.0241659	0.00459942	TRUE	TRUE	1.23899	2.21954	-0.980545
PRTG	0.000782419	0.855784	1.84266	-0.131091	0.00460627	TRUE	TRUE	1.04649	1.94898	-0.902488
GSE1	0.000786268	1.01097	1.66413	0.357803	0.00462386	TRUE	TRUE	3.93418	3.85928	0.0749004
UBA6-AS1	0.000786488	0.266275	0.753653	-0.221104	0.00462386	TRUE	TRUE	4.86508	4.12264	0.742435
SPG21	0.000788562	-1.17008	-0.213019	-2.12714	0.00463287	TRUE	TRUE	1.04324	1.27817	-0.23493
MYO9A	0.000792674	0.331637	0.58611	0.0771639	0.00465384	TRUE	TRUE	5.91925	7.32235	-1.40311
AC098829.1	0.000809174	-0.570426	-0.0108598	-1.12999	0.00474745	TRUE	TRUE	1.5157	3.92086	-2.40516
PAFAH1B2	0.000811041	1.14699e-05	0.00642519	-0.00640225	0.00475515	TRUE	TRUE	1.5349	1.59761	-0.0627091
METTL21A	0.0008138	3.16843e-06	0.00176686	-0.00176052	0.00476806	TRUE	TRUE	1.46938	1.2242	0.245178
HSD17B6	0.000822155	-1.7497	-0.785386	-2.71402	0.00481371	TRUE	TRUE	0.520134	0.917232	-0.397099
ZNF423	0.000823433	0.571977	1.2429	-0.0989466	0.0048179	TRUE	TRUE	5.03139	4.30914	0.722254
NUS1	0.000829236	-0.624175	0.207922	-1.45627	0.00484854	TRUE	TRUE	1.15071	2.34558	-1.19487
GTF2A1	0.000834128	-1.02025	-0.028059	-2.01245	0.00487381	TRUE	TRUE	1.13798	2.49819	-1.36021
ENTPD2	0.00083529	1.84685	3.04934	0.644356	0.00487727	TRUE	TRUE	1.73392	0.814985	0.918935
C2CD2	0.000835964	1.1512e-05	0.00379416	-0.00377114	0.00487788	TRUE	TRUE	3.34638	3.52644	-0.18006
UBE3A	0.000836629	-0.941606	0.122296	-2.00551	0.00487843	TRUE	TRUE	3.92093	5.73328	-1.81236
FAM213A	0.00083733	-0.923426	-0.216517	-1.63033	0.0048792	TRUE	TRUE	2.97101	4.61953	-1.64852
APPL2	0.000846232	-0.231215	0.0524777	-0.514908	0.00492772	TRUE	TRUE	3.76275	5.38156	-1.61881
AC100800.1	0.000847154	-1.21094e-05	0.0182051	-0.0182293	0.00492974	TRUE	TRUE	0.199014	1.02007	-0.821057
COPS7B	0.000848439	-1.71155e-05	0.0056119	-0.00564613	0.00493386	TRUE	TRUE	1.23454	2.41003	-1.17549
WWC1	0.000862808	0.531065	0.933412	0.128718	0.00501401	TRUE	TRUE	7.07466	6.36491	0.709756
PPP1R42	0.00086579	2.46198e-05	0.0139623	-0.0139131	0.00502793	TRUE	TRUE	1.49479	1.39871	0.0960774
CEP95	0.000866671	0.899192	1.5137	0.284679	0.00502963	TRUE	TRUE	2.9745	3.45892	-0.484422
DAP3	0.000867758	0.678847	1.32503	0.0326646	0.00503253	TRUE	TRUE	3.15546	2.7862	0.369257
SLCO3A1	0.00086877	0.777245	1.95993	-0.405445	0.00503498	TRUE	TRUE	2.37979	1.58327	0.796524
GNA14-AS1	0.000877997	-0.000148136	0.076405	-0.0767013	0.00508502	TRUE	TRUE	0.592075	3.89848	-3.30641
KBTBD12	0.000879266	-0.655807	0.0592686	-1.37088	0.00508892	TRUE	TRUE	3.16304	3.56087	-0.397839
MT1M	0.000880597	0.767934	1.72699	-0.191125	0.00509318	TRUE	TRUE	2.05453	1.55252	0.502005
XRCC4	0.000883233	-0.540018	0.282061	-1.3621	0.00510498	TRUE	TRUE	1.82178	2.85939	-1.03761
TAB2	0.00088421	1.11554	1.84111	0.389971	0.00510718	TRUE	TRUE	6.05139	6.74434	-0.692949
EMID1	0.000886169	0.530081	1.04866	0.0115026	0.00511504	TRUE	TRUE	4.258	3.6894	0.5686
MEF2C	0.000891012	0.741866	2.17992	-0.696185	0.00513953	TRUE	TRUE	3.93763	4.13048	-0.192849
LPXN	0.000893544	-5.77826e-06	0.00315468	-0.00316624	0.00515067	TRUE	TRUE	1.03294	1.83629	-0.803348
SH3PXD2A	0.000898443	1.0049	1.68791	0.321889	0.00517542	TRUE	TRUE	2.02256	1.49954	0.523014
ZNF596	0.000901327	-5.54671e-06	0.00847661	-0.0084877	0.00518854	TRUE	TRUE	0.452976	0.879938	-0.426961
EFCAB13	0.000905073	-3.65801e-05	0.0332203	-0.0332935	0.0052066	TRUE	TRUE	0.309023	1.01255	-0.703522
PAWR	0.000914997	4.02075e-05	0.0378226	-0.0377422	0.00526016	TRUE	TRUE	1.13597	0.671527	0.464442
MFGE8	0.000919643	-0.763044	-0.0517155	-1.47437	0.00528332	TRUE	TRUE	2.04936	2.19319	-0.14383
WRN	0.000927616	-0.890763	-0.366397	-1.41513	0.00532555	TRUE	TRUE	3.21354	5.29656	-2.08302
EEF1A1	0.000930325	4.99694e-05	0.0172422	-0.0171423	0.00533752	TRUE	TRUE	1.59695	1.5026	0.0943431
CDC37	0.00093135	-2.46541e-05	0.0135674	-0.0136167	0.00533982	TRUE	TRUE	1.2701	2.39491	-1.12481
MON2	0.000933898	-0.882758	-0.016857	-1.74866	0.00535085	TRUE	TRUE	4.18837	6.17706	-1.98869
SF1	0.000945	-0.567534	0.182588	-1.31766	0.00541083	TRUE	TRUE	3.44064	5.05549	-1.61485
VAMP7	0.00094773	-1.63844e-05	0.00911008	-0.00914285	0.00542284	TRUE	TRUE	0.684187	1.18996	-0.505774
IDI1	0.000962314	-1.92913e-05	0.0108561	-0.0108946	0.00550261	TRUE	TRUE	0.884932	2.08733	-1.20239
ARL6IP4	0.000965098	1.22615	2.00757	0.444726	0.00551117	TRUE	TRUE	1.23261	1.36333	-0.130715
ZER1	0.000965012	0.569359	1.36949	-0.230767	0.00551117	TRUE	TRUE	3.50249	2.72874	0.77375
WDPCP	0.000970984	-0.356473	-0.0599413	-0.653004	0.00554108	TRUE	TRUE	3.90391	6.03993	-2.13603
PSAT1	0.000972625	3.27849e-06	0.00171743	-0.00171087	0.00554341	TRUE	TRUE	4.82135	3.82761	0.993739
SPATA17	0.000972687	1.27002	1.99499	0.545039	0.00554341	TRUE	TRUE	1.26658	1.12576	0.140818
FAM221A	0.000974541	-1.3655	-0.574272	-2.15672	0.00554836	TRUE	TRUE	0.500921	1.26232	-0.761396
KANK2	0.000974851	-0.302018	0.298181	-0.902217	0.00554836	TRUE	TRUE	1.19355	0.952754	0.240795
DTX3	0.000977279	-0.693289	0.22688	-1.61346	0.00555848	TRUE	TRUE	1.62497	1.51041	0.114556
ADAMTS10	0.000990264	-0.282265	0.262439	-0.826968	0.00562859	TRUE	TRUE	1.94952	2.15901	-0.20949
MEAF6	0.000994926	-1.41058	-0.366294	-2.45487	0.00565134	TRUE	TRUE	1.32097	2.0212	-0.700222
KCTD13	0.00100406	6.70107e-06	0.00365063	-0.00363723	0.00569942	TRUE	TRUE	3.52234	2.25483	1.26751
FAM13A	0.00100807	0.665193	1.34865	-0.0182685	0.00571842	TRUE	TRUE	4.37151	4.34995	0.0215618
AC097515.1	0.00101455	-0.967034	0.0948954	-2.02896	0.00575134	TRUE	TRUE	1.95093	2.81304	-0.862117
AC026202.2	0.00102183	-3.02801e-05	0.0169115	-0.016972	0.00578879	TRUE	TRUE	0.439681	1.35674	-0.917061
CFAP36	0.00102433	-1.12648	-0.0795301	-2.17344	0.00579912	TRUE	TRUE	1.19654	2.10576	-0.909221
AC074286.1	0.00102791	-1.9065	-0.427252	-3.38575	0.00580596	TRUE	TRUE	0.34933	1.37409	-1.02476
ARL17A	0.00102825	1.28958	2.05205	0.527114	0.00580596	TRUE	TRUE	1.48007	1.58996	-0.109886
MIRLET7BHG	0.00102772	1.00067	1.73364	0.267693	0.00580596	TRUE	TRUE	4.84023	4.6993	0.140927
NR4A2	0.00102746	-1.46084e-05	0.00828095	-0.00831017	0.00580596	TRUE	TRUE	0.542026	1.18125	-0.639225
PIGC	0.00102987	-1.06658	-0.322035	-1.81112	0.00581129	TRUE	TRUE	1.23101	2.31069	-1.07968
TMEM164	0.00103071	-1.20095	-0.32454	-2.07736	0.00581216	TRUE	TRUE	3.4996	5.73997	-2.24037
SYNC	0.00103244	-1.01911	-0.238349	-1.79986	0.0058181	TRUE	TRUE	0.957453	1.4181	-0.460646
ZNF804B	0.001044	-0.786341	0.761598	-2.33428	0.00587939	TRUE	TRUE	0.764157	1.52638	-0.762223
VCL	0.00104545	0.859587	1.43426	0.284911	0.00588364	TRUE	TRUE	3.70238	3.8643	-0.161922
FAM171A1	0.00104617	-0.824616	0.274235	-1.92347	0.00588386	TRUE	TRUE	8.01404	6.79191	1.22213
DDX25	0.00105216	-5.51732e-05	0.030847	-0.0309573	0.00590976	TRUE	TRUE	0.482968	1.21319	-0.730219
MYBPC1	0.00105169	1.09556	1.80312	0.387998	0.00590976	TRUE	TRUE	3.09617	2.78249	0.313681
GPATCH2	0.00105512	-0.957578	-0.119459	-1.7957	0.00592251	TRUE	TRUE	1.9561	3.00092	-1.04481
UFL1-AS1	0.00105619	-0.227965	0.145176	-0.601106	0.00592464	TRUE	TRUE	1.96003	3.48741	-1.52738
SEPT7-AS1	0.00105978	-1.50351	-0.662069	-2.34494	0.00594086	TRUE	TRUE	0.797494	1.49541	-0.697921
CNPY1	0.00106366	-1.85127	-0.284157	-3.41839	0.0059542	TRUE	TRUE	0.583045	1.10568	-0.522634
HNRNPR	0.00106406	-0.894439	0.0150721	-1.80395	0.0059542	TRUE	TRUE	1.97289	2.96257	-0.989679
THAP12	0.00106424	-2.32986e-06	0.00214748	-0.00215214	0.0059542	TRUE	TRUE	0.508017	0.758703	-0.250686
PIGF	0.00107086	0.623935	1.30587	-0.0579956	0.00598729	TRUE	TRUE	1.46348	1.97204	-0.508566
THADA	0.00107359	0.534249	1.09375	-0.0252533	0.00599868	TRUE	TRUE	4.14215	4.5267	-0.384551
MPDZ	0.00107655	0.536453	1.13675	-0.0638484	0.00601128	TRUE	TRUE	5.15571	4.8788	0.276909
MEIS2	0.00108401	0.437285	1.69493	-0.820362	0.00604895	TRUE	TRUE	8.91693	9.11933	-0.2024
AC090844.2	0.00108499	0.131567	0.76691	-0.503775	0.00605047	TRUE	TRUE	1.10041	0.891324	0.209087
ZCCHC7	0.0010863	0.675598	1.27224	0.0789559	0.00605385	TRUE	TRUE	5.77409	6.36623	-0.592141
PBXIP1	0.00108704	0.675205	1.19967	0.150743	0.00605404	TRUE	TRUE	4.11974	3.82087	0.298874
SESN3	0.0010911	0.370478	0.907202	-0.166246	0.00607272	TRUE	TRUE	4.86956	5.66919	-0.799638
NBPF19	0.00109224	0.985128	1.64655	0.323705	0.00607507	TRUE	TRUE	3.98231	4.41909	-0.436777
CNOT9	0.0010955	1.42971e-05	0.00476349	-0.0047349	0.00608927	TRUE	TRUE	1.36393	1.3957	-0.0317749
MAP1LC3B	0.00109669	3.1103	4.49203	1.72857	0.00609191	TRUE	TRUE	1.30872	1.01812	0.290601
TTC7B	0.00110036	0.532296	1.00303	0.0615626	0.00610835	TRUE	TRUE	4.71019	5.40182	-0.691627
MSANTD4	0.00110519	-0.840953	-0.0950148	-1.58689	0.00613117	TRUE	TRUE	2.01384	2.78209	-0.768251
RYK	0.00110822	0.725935	1.28947	0.162403	0.00614403	TRUE	TRUE	3.21662	3.73229	-0.515671
ARHGAP26	0.00111451	2.38516	3.844	0.926307	0.00617092	TRUE	TRUE	8.76026	8.81207	-0.0518105
TMEM259	0.00111442	-1.27402e-05	0.00706697	-0.00709245	0.00617092	TRUE	TRUE	1.88062	2.35673	-0.476109
LPAR3	0.00111971	-1.85373	0.0520633	-3.75953	0.00619167	TRUE	TRUE	0.454561	1.07843	-0.623872
RIOX2	0.00111922	3.48341e-05	0.0320403	-0.0319707	0.00619167	TRUE	TRUE	0.805055	0.848646	-0.0435907
SNTA1	0.00112772	0.545034	1.3987	-0.308628	0.00623195	TRUE	TRUE	5.42034	4.31963	1.10071
USP36	0.00115784	0.879475	1.63416	0.124792	0.00639426	TRUE	TRUE	2.15614	1.81511	0.341031
AC009690.1	0.00116527	0.780786	1.45317	0.108401	0.00642827	TRUE	TRUE	3.06701	3.18797	-0.120961
ARRDC4	0.0011655	1.92326	3.13609	0.710428	0.00642827	TRUE	TRUE	0.685877	0.994039	-0.308162
NBPF15	0.0011676	1.45385	2.41414	0.493555	0.00643571	TRUE	TRUE	1.08758	0.932536	0.155042
OARD1	0.00116964	-1.76975e-05	0.00980586	-0.00984126	0.00644283	TRUE	TRUE	1.33277	1.91243	-0.579662
ETNPPL	0.00117107	-1.05134	-0.168857	-1.93382	0.00644528	TRUE	TRUE	5.01904	6.97722	-1.95819
SPOCK1	0.0011716	-0.618762	0.246752	-1.48428	0.00644528	TRUE	TRUE	3.83325	5.14235	-1.3091
SPDYE2	0.00117681	-7.44031e-05	0.10967	-0.109819	0.00646981	TRUE	TRUE	0.414215	0.84488	-0.430665
YPEL5	0.00117861	1.37058e-06	0.00209167	-0.00208893	0.00647553	TRUE	TRUE	0.751587	0.782402	-0.0308151
KLC1	0.00119065	0.449132	1.27189	-0.373622	0.00653752	TRUE	TRUE	3.9412	4.22452	-0.283318
BBS9	0.00119414	-1.09247e-07	7.13073e-05	-7.15258e-05	0.00655152	TRUE	TRUE	4.90099	5.01112	-0.110122
MKL1	0.00119473	0.8052	1.57078	0.0396193	0.00655152	TRUE	TRUE	4.47232	4.29835	0.173969
LYPD6	0.00120569	0.550292	1.16985	-0.0692638	0.00660736	TRUE	TRUE	3.15517	3.19754	-0.0423686
RSAD1	0.00121741	8.99886e-06	0.00508708	-0.00506908	0.00666733	TRUE	TRUE	1.11343	0.79048	0.322946
AL512625.3	0.00122469	-1.97525	-0.80147	-3.14904	0.00670293	TRUE	TRUE	0.460921	1.52762	-1.0667
PAICS	0.00122931	-0.805658	0.237273	-1.84859	0.00672387	TRUE	TRUE	0.955978	1.4	-0.444026
ZNF706	0.00123639	0.640447	1.50872	-0.227827	0.00675832	TRUE	TRUE	3.42856	2.90926	0.519295
STAG3	0.00123801	-2.38668e-05	0.0131877	-0.0132354	0.00676283	TRUE	TRUE	0.532082	1.46704	-0.934959
KLHL24	0.00124566	-0.843863	-0.125734	-1.56199	0.00680027	TRUE	TRUE	4.90413	5.11564	-0.211513
ZC3H3	0.00124701	4.48441e-05	0.0152302	-0.0151405	0.00680333	TRUE	TRUE	1.33535	1.12196	0.213384
ZNF25	0.00125176	-1.04457	-0.0618473	-2.02729	0.0068249	TRUE	TRUE	0.893143	1.63686	-0.743713
UFSP2	0.00125863	-0.874052	-0.236169	-1.51194	0.00685795	TRUE	TRUE	0.971732	1.44911	-0.477381
VWA1	0.00126652	-3.15685e-06	0.00288916	-0.00289547	0.00689655	TRUE	TRUE	0.705647	0.715246	-0.00959861
KCNN2	0.00127044	1.33343	2.62679	0.0400644	0.0069135	TRUE	TRUE	1.59654	0.984603	0.611936
AC007402.1	0.00127639	-5.24969e-05	0.0295852	-0.0296902	0.00694149	TRUE	TRUE	0.827319	1.60866	-0.781344
CLK4	0.0012797	-5.05669e-05	0.0163822	-0.0164834	0.00694783	TRUE	TRUE	1.50433	2.3876	-0.883263
GUK1	0.00127855	1.79163e-06	0.00273671	-0.00273313	0.00694783	TRUE	TRUE	0.992413	0.953279	0.0391334
PARD3	0.00128119	-0.00344344	1.51324	-1.52013	0.00694783	TRUE	TRUE	10.6428	10.3317	0.311111
PLXNA3	0.00128162	5.67011e-06	0.00519335	-0.00518201	0.00694783	TRUE	TRUE	0.943354	0.888218	0.0551353
RABL6	0.00128058	0.448988	1.21976	-0.321783	0.00694783	TRUE	TRUE	2.94573	2.38213	0.563602
CTBS	0.00129131	-1.21259e-05	0.00652224	-0.00654649	0.00699597	TRUE	TRUE	0.630825	1.67897	-1.04815
PSMG4	0.0012965	-0.912761	-0.214811	-1.61071	0.00701964	TRUE	TRUE	2.07141	4.04583	-1.97442
MRPL41	0.00130003	-0.215985	0.227108	-0.659079	0.00702987	TRUE	TRUE	1.58306	1.94574	-0.362686
VCAN	0.00129925	2.0704	4.79599	-0.655182	0.00702987	TRUE	TRUE	4.02149	3.6374	0.384099
FAM20B	0.00130514	-1.17894	-0.408098	-1.94977	0.00705305	TRUE	TRUE	1.17013	1.45491	-0.284779
RILPL1	0.00131123	0.50534	1.27429	-0.263609	0.00708147	TRUE	TRUE	3.84618	2.88222	0.963963
ACOX3	0.00131656	9.35015e-06	0.00311092	-0.00309221	0.00710128	TRUE	TRUE	1.69613	1.54145	0.154682
FKBP9	0.00131573	-0.855007	-0.0963375	-1.61368	0.00710128	TRUE	TRUE	1.20432	1.80577	-0.601452
TTN-AS1	0.00131812	-1.12474	-0.438933	-1.81054	0.00710524	TRUE	TRUE	3.31164	4.541	-1.22937
NRDC	0.00131958	-1.13136	-0.450219	-1.81251	0.00710862	TRUE	TRUE	3.41844	4.94847	-1.53003
GABPA	0.00132663	0.982346	1.71953	0.245161	0.00714211	TRUE	TRUE	1.93605	1.79116	0.144887
BCOR	0.00132772	1.04541	1.91059	0.180238	0.00714348	TRUE	TRUE	1.11279	0.936366	0.176427
SUN2	0.0013326	-1.07523e-05	0.00354661	-0.00356812	0.00716521	TRUE	TRUE	2.04786	2.90989	-0.862036
TANK	0.00133439	0.869878	1.52266	0.2171	0.00717036	TRUE	TRUE	3.65744	4.38759	-0.730156
MFSD14C	0.00133689	0.195266	0.795925	-0.405393	0.00717479	TRUE	TRUE	3.66527	3.96309	-0.297822
UBE2D2	0.00133639	0.66097	1.1831	0.138841	0.00717479	TRUE	TRUE	3.53944	3.3715	0.167935
PSMA7	0.00134715	4.76942e-06	0.00730561	-0.00729607	0.00722081	TRUE	TRUE	1.0117	0.580692	0.431011
TMEM144	0.00134632	0.915806	1.63278	0.198835	0.00722081	TRUE	TRUE	3.47931	3.25329	0.226015
STK25	0.00135823	-0.802004	-0.17559	-1.42842	0.00727561	TRUE	TRUE	1.24056	1.52826	-0.287702
AL359915.2	0.00136214	1.16361	1.96622	0.361003	0.00729189	TRUE	TRUE	3.36438	3.24193	0.122447
FBXL5	0.00136297	-1.00263	-0.21748	-1.78779	0.00729189	TRUE	TRUE	3.21272	4.69122	-1.4785
HSF4	0.0013707	-1.98641	-1.11831	-2.85451	0.00732865	TRUE	TRUE	1.14993	1.92895	-0.779026
PI16	0.00137321	1.05336	3.30918	-1.20246	0.00733748	TRUE	TRUE	1.63375	0.54297	1.09078
PPP3CA	0.00137932	1.33596	2.38345	0.288468	0.00736554	TRUE	TRUE	7.13691	7.80999	-0.673081
SPAG16	0.0013871	-0.573813	0.221466	-1.36909	0.00740248	TRUE	TRUE	3.38974	4.08224	-0.692497
ALDH2	0.001388	0.913456	1.45893	0.367984	0.00740264	TRUE	TRUE	3.36661	3.11015	0.256461
ZMAT3	0.00139223	-2.11234e-06	0.00113993	-0.00114415	0.00742061	TRUE	TRUE	2.74324	2.7901	-0.0468551
CHD9	0.00139635	-1.10782	0.0167564	-2.23239	0.00743795	TRUE	TRUE	8.0102	8.27883	-0.268627
TUBG2	0.00141522	-0.868277	-0.0114405	-1.72511	0.00753376	TRUE	TRUE	1.01972	1.53191	-0.512188
HEATR6	0.00143009	-8.05356e-06	0.00741597	-0.00743208	0.0076082	TRUE	TRUE	0.485077	0.956866	-0.471789
SLC35C2	0.00144062	-1.04504	-0.328618	-1.76146	0.00765942	TRUE	TRUE	1.32587	2.53517	-1.20929
TTYH2	0.00144197	-2.11545e-05	0.00694067	-0.00698298	0.00766188	TRUE	TRUE	2.06915	2.64348	-0.574326
AC016907.2	0.00144378	-1.23484	-0.11782	-2.35187	0.00766673	TRUE	TRUE	0.681425	1.26325	-0.581823
ENTR1	0.00144594	-4.16906e-06	0.00384759	-0.00385593	0.00767341	TRUE	TRUE	0.730309	0.866216	-0.135908
SLAIN1	0.00146077	-1.12585	-0.463023	-1.78868	0.00774733	TRUE	TRUE	1.74439	2.63647	-0.892083
UBXN2A	0.0014626	1.03475	2.13269	-0.0631895	0.00775222	TRUE	TRUE	3.44979	2.99412	0.455667
IZUMO4	0.00146457	-1.00857	0.0996135	-2.11676	0.00775786	TRUE	TRUE	0.951747	1.86665	-0.914903
LMBR1L	0.00146834	1.02685	1.82781	0.225884	0.00775865	TRUE	TRUE	1.21809	1.26371	-0.0456193
POLN	0.00146704	0.471225	1.26788	-0.325429	0.00775865	TRUE	TRUE	2.46937	1.85629	0.613071
PTOV1	0.00146829	7.21093e-06	0.00401546	-0.00400104	0.00775865	TRUE	TRUE	2.06536	1.59799	0.467368
SUMF2	0.00146573	-1.196	-0.505719	-1.88629	0.00775865	TRUE	TRUE	1.05647	1.62092	-0.564448
DCP1A	0.00147427	1.07981	1.70095	0.458669	0.00778308	TRUE	TRUE	2.93351	2.81871	0.1148
UTP23	0.00147478	0.350912	0.985118	-0.283294	0.00778308	TRUE	TRUE	2.79445	1.73741	1.05705
E2F3	0.00147658	-0.975621	-0.157114	-1.79413	0.00778776	TRUE	TRUE	2.07293	3.17367	-1.10074
CNTFR	0.00150111	-0.438066	0.0644394	-0.940572	0.00790929	TRUE	TRUE	2.58392	3.31745	-0.733533
PCNT	0.00150147	0.971312	1.62381	0.318818	0.00790929	TRUE	TRUE	1.91434	1.86415	0.0501941
AL157938.2	0.00150381	-3.46422e-05	0.0313696	-0.0314388	0.00791671	TRUE	TRUE	0.149997	0.863084	-0.713088
STXBP5	0.00151215	-1.81261	-0.661937	-2.96329	0.00795577	TRUE	TRUE	7.80525	8.82614	-1.02089
HS6ST1	0.00151731	0.651449	1.49937	-0.196468	0.00797801	TRUE	TRUE	3.53359	2.96123	0.57236
SPPL2B	0.001522	-1.82481e-05	0.00978848	-0.00982498	0.00799775	TRUE	TRUE	2.09137	3.3749	-1.28353
MAPK8IP3	0.0015286	0.800277	1.35631	0.244243	0.00802259	TRUE	TRUE	3.60301	3.3452	0.257806
MORC3	0.00152854	0.738322	1.40793	0.0687086	0.00802259	TRUE	TRUE	3.71748	3.82383	-0.106348
FAM173A	0.00153516	0.885351	2.14822	-0.377513	0.00804713	TRUE	TRUE	1.05215	0.803909	0.248237
TENT4B	0.001535	0.520661	1.36929	-0.327968	0.00804713	TRUE	TRUE	2.0024	1.70247	0.299928
BHLHE41	0.00153682	-1.05968	-0.281216	-1.83814	0.00805092	TRUE	TRUE	1.72857	1.82372	-0.0951508
DHRS3	0.00154249	0.578286	1.02881	0.127766	0.00807259	TRUE	TRUE	3.15344	2.5444	0.60904
RAB34	0.00154285	-1.07411	-0.349889	-1.79833	0.00807259	TRUE	TRUE	1.14541	1.97083	-0.825424
ANAPC5	0.00154435	-0.454857	0.10664	-1.01635	0.00807552	TRUE	TRUE	1.90138	2.64907	-0.747689
GSTO1	0.00155556	4.48394e-06	0.0067132	-0.00670423	0.00812423	TRUE	TRUE	0.675386	0.718845	-0.043459
INPP4B	0.00155465	-1.00928	-0.298682	-1.71987	0.00812423	TRUE	TRUE	5.36335	5.25261	0.11074
LONRF3	0.0015605	6.16327e-06	0.00344133	-0.003429	0.00813783	TRUE	TRUE	1.35353	1.1756	0.17793
PCBD2	0.00155999	-1.16518	-0.47721	-1.85314	0.00813783	TRUE	TRUE	1.63909	2.61457	-0.975486
RNGTT	0.00156102	0.551464	1.38181	-0.278882	0.00813783	TRUE	TRUE	3.83187	4.51861	-0.686742
PRPF38A	0.00156239	1.87254e-05	0.0103139	-0.0102764	0.00814004	TRUE	TRUE	1.03032	1.10513	-0.0748136
SRI	0.00156659	-1.32631	-0.390933	-2.26169	0.00815697	TRUE	TRUE	2.06197	2.93714	-0.875175
AC124947.1	0.00158311	-1.66339e-06	0.00154611	-0.00154944	0.00823795	TRUE	TRUE	0.754305	1.09478	-0.340472
KCTD20	0.00158461	6.82704e-05	0.022576	-0.0224395	0.00824072	TRUE	TRUE	1.97701	2.51697	-0.53996
CCDC90B	0.00158565	3.09649e-05	0.0103921	-0.0103302	0.00824113	TRUE	TRUE	1.14978	1.40795	-0.258174
PNKD	0.00158785	-1.006e-05	0.0055307	-0.00555082	0.00824466	TRUE	TRUE	1.07242	2.19475	-1.12233
WIF1	0.00158825	-2.60139	0.0412343	-5.24401	0.00824466	TRUE	TRUE	2.39233	2.73123	-0.338898
ADAM22	0.00159695	-6.5464e-06	0.00363702	-0.00365012	0.00827999	TRUE	TRUE	1.76565	2.79236	-1.02671
PPP1R12B	0.00159699	0.665186	1.30591	0.024464	0.00827999	TRUE	TRUE	6.11403	6.89829	-0.784259
NELFA	0.00160455	0.530633	1.37463	-0.313362	0.00831415	TRUE	TRUE	2.76039	2.23547	0.524926
FDX1	0.00160904	6.1958e-06	0.00345287	-0.00344048	0.00833236	TRUE	TRUE	1.31477	1.19709	0.117676
JTB	0.00161653	1.50303	4.31167	-1.3056	0.0083661	TRUE	TRUE	0.957252	0.756599	0.200653
ZNF451-AS1	0.00162471	-1.51055e-05	0.0138996	-0.0139298	0.00840332	TRUE	TRUE	0.300425	1.10055	-0.800121
EIF4A2	0.00162617	0.758157	2.6366	-1.12028	0.0084058	TRUE	TRUE	1.45267	0.745748	0.706918
MT-CO1	0.00162753	-0.334061	0.283002	-0.951125	0.00840778	TRUE	TRUE	3.25305	1.28261	1.97044
CDC40	0.00163887	-3.27249e-05	0.0180632	-0.0181287	0.00846123	TRUE	TRUE	1.00823	1.94742	-0.939195
AC105052.1	0.00165598	0.841478	1.91523	-0.232278	0.00854442	TRUE	TRUE	1.15264	0.813717	0.338924
EPB41L2	0.00166214	-0.907333	-0.0173604	-1.79731	0.00857103	TRUE	TRUE	4.68952	6.77149	-2.08197
TTL	0.0016686	-1.13044	-0.242449	-2.01843	0.00859917	TRUE	TRUE	1.17275	1.62502	-0.452267
FLOT1	0.00167558	-0.0186708	0.409736	-0.447077	0.00862995	TRUE	TRUE	1.81961	2.56316	-0.743547
CXXC5	0.0016817	0.662307	1.27023	0.0543812	0.00865626	TRUE	TRUE	2.33939	1.65112	0.688268
NDUFB1	0.00169985	1.99617e-06	0.0018453	-0.00184131	0.00874444	TRUE	TRUE	1.02179	0.859487	0.162299
CD38	0.00170286	0.336741	0.596911	0.0765716	0.00874938	TRUE	TRUE	2.00364	2.39563	-0.391985
PLXNC1	0.00170242	-5.28464e-08	8.46005e-05	-8.47062e-05	0.00874938	TRUE	TRUE	0.821557	0.705333	0.116223
NIM1K	0.00170447	1.26072	2.05229	0.469146	0.00875241	TRUE	TRUE	3.3084	2.7741	0.534295
FBXL4	0.001716	-1.02846	-0.397961	-1.65896	0.00880633	TRUE	TRUE	2.14291	3.42431	-1.2814
ARFGEF3	0.00172215	-0.896977	-0.0980493	-1.6959	0.00882731	TRUE	TRUE	1.93547	3.2083	-1.27282
LRRC3B	0.00172123	-1.09164	-0.305378	-1.8779	0.00882731	TRUE	TRUE	4.26989	5.75408	-1.48419
MLH3	0.00172863	-0.876408	-0.102428	-1.65039	0.00885522	TRUE	TRUE	2.5603	3.06788	-0.507576
NR2C2	0.00173147	0.0966863	0.726659	-0.533287	0.00886446	TRUE	TRUE	2.55646	2.83208	-0.275616
NDUFA10	0.001733	-0.524709	-0.0027878	-1.04663	0.00886699	TRUE	TRUE	2.77179	3.52936	-0.757563
AC007325.2	0.00174146	-1.38071	-0.542271	-2.21915	0.00890494	TRUE	TRUE	0.589633	1.52936	-0.939729
MTMR12	0.00174579	0.355887	1.04443	-0.332658	0.00891642	TRUE	TRUE	2.42466	2.67991	-0.255257
WNK3	0.00174538	-1.06027	-0.247176	-1.87336	0.00891642	TRUE	TRUE	1.14809	2.16435	-1.01625
TTLL7	0.00174983	-4.84837e-06	0.00455446	-0.00456416	0.00893173	TRUE	TRUE	1.3276	1.58241	-0.254811
GOLPH3L	0.00175789	0.819145	1.61319	0.0250987	0.00896221	TRUE	TRUE	1.08733	1.26901	-0.18168
LANCL1	0.00175695	-0.937226	-0.27216	-1.60229	0.00896221	TRUE	TRUE	1.85096	2.79779	-0.946824
PRKDC	0.00176051	0.741344	1.43137	0.0513167	0.00896486	TRUE	TRUE	3.57123	3.74012	-0.168884
SNHG19	0.00176009	-1.45739	-0.373123	-2.54167	0.00896486	TRUE	TRUE	0.523337	0.725092	-0.201754
LRRK2	0.00176893	-0.867845	0.0416754	-1.77737	0.0090024	TRUE	TRUE	0.978375	2.09025	-1.11187
PIGK	0.00177637	-1.02772	-0.1519	-1.90353	0.00903492	TRUE	TRUE	0.819871	1.5857	-0.765825
MICU3	0.00178577	-4.92186e-05	0.0157196	-0.015818	0.00907733	TRUE	TRUE	2.20972	3.88139	-1.67167
TM7SF2	0.00180907	-1.20773	-0.455544	-1.95991	0.00919028	TRUE	TRUE	0.927649	1.11732	-0.189671
MMAB	0.00181532	-7.6372e-06	0.00701548	-0.00703076	0.00921658	TRUE	TRUE	0.643172	1.06633	-0.423159
SH3GLB2	0.00182306	-1.31853	-0.384513	-2.25255	0.00925036	TRUE	TRUE	1.12106	1.43226	-0.311204
STOM	0.00183034	5.30638e-06	0.00286806	-0.00285745	0.00928183	TRUE	TRUE	2.51068	2.78503	-0.274344
TMA7	0.00183314	2.24129e-06	0.00338583	-0.00338135	0.00929053	TRUE	TRUE	0.994454	0.707769	0.286685
NTNG1	0.00184034	1.24728	2.19966	0.2949	0.00932148	TRUE	TRUE	1.66953	1.18066	0.488876
DNAH9	0.00184186	4.48508e-05	0.0154748	-0.0153851	0.00932365	TRUE	TRUE	1.04155	1.21483	-0.173282
NAPG	0.00184565	-0.693122	0.199227	-1.58547	0.00933734	TRUE	TRUE	2.02368	2.54128	-0.517592
ABCA5	0.00185251	1.18032	2.39153	-0.0308904	0.00934442	TRUE	TRUE	0.683495	0.941809	-0.258314
GINM1	0.00185248	-1.65139e-05	0.0054743	-0.00550733	0.00934442	TRUE	TRUE	1.52536	2.08393	-0.558562
MICAL3	0.00184835	0.800957	1.41169	0.190228	0.00934442	TRUE	TRUE	4.25577	3.67531	0.580456
USP11	0.0018523	1.52958	3.5927	-0.533536	0.00934442	TRUE	TRUE	1.52758	1.47581	0.0517701
ZNF565	0.00185026	-1.16025	0.138319	-2.45882	0.00934442	TRUE	TRUE	1.02351	2.13552	-1.11201
TSC22D1	0.00187764	0.799116	1.83243	-0.234199	0.00946558	TRUE	TRUE	4.45069	5.93307	-1.48239
SRP14	0.00189322	1.97685	3.1901	0.763607	0.00953856	TRUE	TRUE	1.69895	1.74612	-0.0471695
TLE1	0.00190023	0.943079	1.64577	0.240389	0.0095682	TRUE	TRUE	5.28966	5.49744	-0.207776
ZFPM1	0.00190336	-1.0412	0.0678893	-2.15029	0.00957836	TRUE	TRUE	0.612591	1.16785	-0.555258
OCIAD1	0.00190558	8.45513e-06	0.00443719	-0.00442028	0.00958389	TRUE	TRUE	3.46264	4.22419	-0.761542
ROBO1	0.00191137	-0.769113	-0.169686	-1.36854	0.00960737	TRUE	TRUE	3.05469	4.21852	-1.16383
ZC3H8	0.00191371	-1.24561	-0.346712	-2.14452	0.00961345	TRUE	TRUE	1.14565	2.00869	-0.863042
CCNDBP1	0.00191538	3.95467e-06	0.0036207	-0.00361279	0.00961624	TRUE	TRUE	0.810292	0.944129	-0.133837
EIF4E3	0.001933	5.14848e-06	0.00782213	-0.00781184	0.00969898	TRUE	TRUE	0.705925	0.943517	-0.237593
SSFA2	0.00194287	0.862014	1.38481	0.339219	0.00974283	TRUE	TRUE	3.10856	3.6464	-0.537837
NFAT5	0.00194774	-0.169276	0.776765	-1.11532	0.00976151	TRUE	TRUE	8.36742	8.83336	-0.465938
APBB3	0.00195499	-1.31698	-0.255144	-2.37882	0.0097921	TRUE	TRUE	0.731344	1.24259	-0.511245
IFT140	0.00196558	9.80209e-06	0.0032919	-0.00327229	0.00983941	TRUE	TRUE	2.09824	1.71549	0.382747
ATAD1	0.0019681	-1.04011	-0.430711	-1.6495	0.00984625	TRUE	TRUE	2.25456	3.25039	-0.995825
NHS	0.00198912	0.298612	0.878089	-0.280865	0.00994561	TRUE	TRUE	2.53952	2.71198	-0.17246
USP25	0.00199315	-0.729566	0.0353295	-1.49446	0.00995995	TRUE	TRUE	2.66812	3.94005	-1.27193
FAM217B	0.00199914	-0.90303	-0.350162	-1.4559	0.00997823	TRUE	TRUE	2.00564	2.24411	-0.238473
KLHL2	0.00199837	-1.10063	-0.232776	-1.96849	0.00997823	TRUE	TRUE	1.59822	2.89563	-1.29742
THUMPD3-AS1	0.00200538	0.688417	1.54352	-0.166685	0.0100035	TRUE	TRUE	2.68371	2.72349	-0.0397838
PLXDC2	0.00201134	0.627012	1.2175	0.0365197	0.0100216	TRUE	TRUE	4.53203	5.04054	-0.508508
ZNF346	0.002011	0.586864	1.22733	-0.0536005	0.0100216	TRUE	TRUE	3.12706	2.90279	0.224272
KDM2A	0.00201547	1.11483	1.75455	0.47512	0.0100363	TRUE	TRUE	5.55147	5.27215	0.279315
PRPSAP2	0.00202146	-1.00387e-05	0.00551158	-0.00553166	0.0100542	TRUE	TRUE	1.5373	2.30359	-0.766287
SCYL3	0.00202238	-1.21263	-0.124118	-2.30114	0.0100542	TRUE	TRUE	0.876887	1.38467	-0.50778
SERINC5	0.00202259	1.60777e-05	0.00852612	-0.00849396	0.0100542	TRUE	TRUE	3.72149	4.49332	-0.771834
AL137145.2	0.0020249	-0.0805407	0.229792	-0.390873	0.0100599	TRUE	TRUE	2.38758	2.75898	-0.371405
WRB	0.00202927	-1.024e-05	0.00567687	-0.00569735	0.0100757	TRUE	TRUE	0.976164	1.43712	-0.460955
AC006030.1	0.00203831	1.44158e-05	0.00802738	-0.00799855	0.0101147	TRUE	TRUE	1.26129	1.19027	0.071016
HLA-E	0.00204469	-5.94024e-05	0.020138	-0.0202568	0.0101405	TRUE	TRUE	1.00763	1.53769	-0.530054
CDKL1	0.00205651	0.229394	0.702885	-0.244097	0.0101932	TRUE	TRUE	3.78559	2.05508	1.73051
TACC1	0.00207085	-0.83449	-0.231053	-1.43793	0.0102584	TRUE	TRUE	4.237	5.01576	-0.778756
RBAK-RBAKDN	0.00207538	1.10841e-05	0.00357951	-0.00355734	0.0102749	TRUE	TRUE	3.46926	3.19936	0.269907
PRDX6	0.00207853	1.08097e-05	0.00576714	-0.00574552	0.0102786	TRUE	TRUE	3.46739	3.60411	-0.13672
TUBGCP4	0.00207852	-4.93313e-05	0.0166182	-0.0167168	0.0102786	TRUE	TRUE	0.797026	1.13943	-0.342406
PPP1R16A	0.00211353	-0.717725	-0.0236462	-1.4118	0.0104456	TRUE	TRUE	1.10105	1.24474	-0.143693
SPATS2L	0.00211761	1.20086	1.87997	0.521758	0.0104597	TRUE	TRUE	5.06005	4.73283	0.327218
GABRB3	0.00213033	-4.238e-06	0.00653718	-0.00654565	0.0105165	TRUE	TRUE	0.903201	1.03532	-0.13212
CACHD1	0.00213653	0.389081	0.738647	0.0395155	0.010541	TRUE	TRUE	7.732	8.3416	-0.609599
UQCRH	0.00214366	1.44165e-05	0.0132575	-0.0132287	0.010564	TRUE	TRUE	1.18646	0.880928	0.305535
ZXDC	0.00214333	0.782261	1.33858	0.225943	0.010564	TRUE	TRUE	4.72242	4.48292	0.2395
P4HTM	0.00214629	-1.10209	-0.397476	-1.80671	0.0105709	TRUE	TRUE	1.28005	1.93242	-0.652364
ALK	0.00214807	-0.847967	0.00965517	-1.70559	0.0105736	TRUE	TRUE	2.19899	3.44464	-1.24564
NME9	0.00215025	1.95385e-06	0.00065275	-0.000648842	0.0105782	TRUE	TRUE	2.81372	1.91886	0.894861
F3	0.00215346	-0.947133	-0.0953397	-1.79893	0.0105879	TRUE	TRUE	3.44592	5.43466	-1.98875
AC007326.4	0.00217022	-1.11637	0.0963302	-2.32906	0.0106642	TRUE	TRUE	0.496521	1.73059	-1.23407
MARK2	0.00218334	0.452891	1.19802	-0.292239	0.0107225	TRUE	TRUE	3.22386	2.62171	0.602151
FKBP10	0.00220514	-0.924311	-0.192226	-1.6564	0.0108172	TRUE	TRUE	1.71761	2.18496	-0.467347
MGRN1	0.002205	0.584054	1.29849	-0.130381	0.0108172	TRUE	TRUE	2.73614	2.60934	0.1268
ADGRB2	0.00220944	2.37383	3.71272	1.03495	0.0108321	TRUE	TRUE	1.44585	0.682281	0.763572
GADD45G	0.00222378	-1.63069e-06	0.00249062	-0.00249389	0.0108933	TRUE	TRUE	0.394207	1.17216	-0.777956
SNAP29	0.00222474	2.55149e-05	0.00876016	-0.00870913	0.0108933	TRUE	TRUE	1.22776	0.863242	0.364518
TOGARAM2	0.00222576	0.497565	0.971068	0.0240625	0.0108933	TRUE	TRUE	2.25178	2.35103	-0.0992522
CGRRF1	0.00223448	-5.82942e-06	0.00321244	-0.00322409	0.0109298	TRUE	TRUE	0.87329	1.6837	-0.81041
RNF130	0.00223594	0.399485	0.850829	-0.0518596	0.0109307	TRUE	TRUE	5.36905	5.85613	-0.487075
CLCN2	0.00223837	1.58083	2.47061	0.691047	0.0109363	TRUE	TRUE	0.854723	0.72368	0.131043
PTGR1	0.00224736	-1.12727	-0.307304	-1.94724	0.010974	TRUE	TRUE	1.1108	1.5787	-0.467904
MED13	0.00224881	0.763139	1.46326	0.063018	0.0109748	TRUE	TRUE	5.98826	5.92877	0.0594901
AC245297.3	0.00225046	-1.05001	0.135449	-2.23548	0.0109766	TRUE	TRUE	7.72542	7.58261	0.142809
MOGAT1	0.00225361	-1.39837e-05	0.012983	-0.013011	0.0109795	TRUE	TRUE	0.540205	0.840284	-0.30008
SLC25A17	0.00225255	0.942709	1.57625	0.309165	0.0109795	TRUE	TRUE	1.83372	1.74048	0.0932416
PDE5A	0.0022561	-0.545246	0.0540977	-1.14459	0.0109853	TRUE	TRUE	1.59731	3.31755	-1.72024
DKK3	0.00225812	-1.97372	-0.988868	-2.95856	0.0109889	TRUE	TRUE	5.949	6.29937	-0.350367
MOB3B	0.00226184	-1.17593	-0.491087	-1.86077	0.0110008	TRUE	TRUE	1.05523	2.64394	-1.58872
TRAF2	0.00226471	7.82727e-06	0.00735365	-0.007338	0.0110085	TRUE	TRUE	1.1299	0.68678	0.443123
CCNYL1	0.00227292	-1.19819	-0.274276	-2.1221	0.0110421	TRUE	TRUE	0.752791	1.44329	-0.690495
TARSL2	0.00227559	-0.902644	0.0669426	-1.87223	0.0110488	TRUE	TRUE	1.47224	2.63506	-1.16282
AGAP5	0.00228809	0.628021	1.40713	-0.151089	0.0111027	TRUE	TRUE	0.86551	0.836553	0.0289566
FASTKD1	0.00228929	-0.745957	-0.0812228	-1.41069	0.0111027	TRUE	TRUE	1.76074	2.21388	-0.453139
PIP5K1C	0.0023074	0.727826	1.78176	-0.326104	0.0111779	TRUE	TRUE	1.41959	0.912528	0.50706
ZGRF1	0.00230738	-1.19941	0.0864813	-2.48531	0.0111779	TRUE	TRUE	0.56846	0.989117	-0.420658
KMT2C	0.002311	0.287766	0.546132	0.0293997	0.011189	TRUE	TRUE	7.78788	8.26004	-0.47216
LPGAT1	0.00231324	-0.894501	-0.17802	-1.61098	0.0111935	TRUE	TRUE	1.82019	2.79558	-0.975386
ACADM	0.00232906	-0.805731	-0.156309	-1.45515	0.0112637	TRUE	TRUE	1.63711	2.63116	-0.994049
KRR1	0.0023318	-7.35958e-06	0.00411282	-0.00412753	0.0112706	TRUE	TRUE	0.903127	1.22505	-0.321926
HSPA2	0.00233482	-9.9217e-07	0.000911494	-0.000913478	0.0112788	TRUE	TRUE	1.13353	0.820312	0.313219
ACOT7	0.00235055	1.05024	3.72649	-1.62601	0.0113484	TRUE	TRUE	1.14245	0.793023	0.349425
IRF2BP2	0.00235571	0.549372	1.26961	-0.170869	0.0113669	TRUE	TRUE	2.2918	1.74934	0.542456
NR3C2	0.00235768	-0.0761741	0.387942	-0.54029	0.01137	TRUE	TRUE	6.71363	7.88184	-1.1682
AC027097.2	0.00236288	1.20608	1.91291	0.499246	0.0113887	TRUE	TRUE	1.92834	1.48205	0.446283
TMEM30A	0.00236853	6.66028e-06	0.00370553	-0.00369221	0.0114095	TRUE	TRUE	1.39229	1.37364	0.0186443
ZMPSTE24	0.00237615	9.89828e-06	0.00547937	-0.00545957	0.0114398	TRUE	TRUE	1.44073	1.36225	0.0784879
AR	0.00240368	1.08583	1.75993	0.411718	0.0115633	TRUE	TRUE	1.26418	0.971982	0.292199
RYBP	0.00240452	0.601992	1.48442	-0.280438	0.0115633	TRUE	TRUE	2.50785	3.08873	-0.580878
EFCAB6	0.00242054	-1.16488	0.00765557	-2.33741	0.0116338	TRUE	TRUE	1.50616	3.17634	-1.67018
FKBP5	0.00242499	-0.990244	-0.267123	-1.71336	0.0116487	TRUE	TRUE	5.37339	6.88813	-1.51475
SERF2	0.00243222	-1.64549	-1.05375	-2.23724	0.0116703	TRUE	TRUE	1.21936	1.86309	-0.643726
SLC30A1	0.00243159	2.34064e-06	0.00129571	-0.00129103	0.0116703	TRUE	TRUE	2.16945	1.03415	1.1353
FRMD6	0.00243852	1.77703e-06	0.000998249	-0.000994695	0.0116939	TRUE	TRUE	1.80458	1.26351	0.541073
MRVI1-AS1	0.00244337	-2.67588e-05	0.0238141	-0.0238677	0.0117107	TRUE	TRUE	0.439858	1.19901	-0.759157
HPCAL1	0.00245029	1.41365e-05	0.00797226	-0.00794398	0.0117307	TRUE	TRUE	2.33118	1.54209	0.789089
PRIMPOL	0.00244929	-2.87105e-05	0.0095175	-0.00957492	0.0117307	TRUE	TRUE	1.40028	2.39223	-0.991944
CIR1	0.00247012	-0.977727	-0.307212	-1.64824	0.011819	TRUE	TRUE	1.72283	2.7829	-1.06007
ACTN2	0.00247576	1.1829	2.17696	0.18883	0.0118394	TRUE	TRUE	0.824995	1.47498	-0.649984
AL356599.1	0.0024813	-0.448014	0.143049	-1.03908	0.0118526	TRUE	TRUE	1.6655	3.80708	-2.14158
RGMA	0.00248002	0.748751	1.38182	0.115683	0.0118526	TRUE	TRUE	6.75084	4.6585	2.09235
TMCO1	0.00248435	-0.814354	0.00932997	-1.63804	0.0118606	TRUE	TRUE	1.58108	2.2226	-0.641518
TAX1BP1	0.00249787	-0.937087	-0.311304	-1.56287	0.0119129	TRUE	TRUE	3.4081	4.45677	-1.04867
TSPOAP1-AS1	0.00249808	-1.91351	-0.737265	-3.08976	0.0119129	TRUE	TRUE	0.377826	0.850857	-0.47303
TRA2A	0.00250597	0.818297	1.58247	0.0541226	0.0119438	TRUE	TRUE	5.60227	6.23318	-0.630914
KIFAP3	0.00251103	-0.652938	-0.101441	-1.20444	0.0119613	TRUE	TRUE	2.79608	4.25191	-1.45584
STK40	0.00252194	6.7272e-06	0.00229394	-0.00228049	0.0120066	TRUE	TRUE	1.68967	1.10886	0.580817
ZNF438	0.00252504	0.789624	1.36975	0.209493	0.0120147	TRUE	TRUE	5.35713	5.40153	-0.0443997
MKRN1	0.00253497	-1.3818	-0.524841	-2.23877	0.0120552	TRUE	TRUE	0.657426	1.10334	-0.445918
PAX6	0.00253703	0.319452	0.618442	0.0204627	0.0120583	TRUE	TRUE	4.0306	4.12709	-0.0964959
SOCS5	0.00255806	-3.47932e-06	0.00190303	-0.00190999	0.0121515	TRUE	TRUE	1.40013	1.89027	-0.490137
NLK	0.00256313	-0.79904	-0.138297	-1.45978	0.0121688	TRUE	TRUE	2.73912	3.87317	-1.13404
AGBL3	0.00256655	-1.43257e-05	0.00797794	-0.0080066	0.0121783	TRUE	TRUE	0.82559	1.31425	-0.488656
PEX11B	0.00257438	-1.54764	-0.273743	-2.82153	0.0122058	TRUE	TRUE	0.3359	0.780226	-0.444326
TM2D1	0.0025752	-0.873243	-0.290326	-1.45616	0.0122058	TRUE	TRUE	2.16083	3.20068	-1.03985
TOM1L2	0.00257771	0.985592	1.92583	0.0453539	0.0122109	TRUE	TRUE	7.18535	6.78481	0.400537
LYVE1	0.00258273	-3.78749e-05	0.0126258	-0.0127015	0.012228	TRUE	TRUE	1.32471	2.3342	-1.0095
KIAA0556	0.00258631	0.755097	1.35325	0.156943	0.0122381	TRUE	TRUE	3.06535	2.90758	0.157771
AL133325.3	0.00260309	-1.28602	-0.347665	-2.22437	0.0123107	TRUE	TRUE	0.425848	0.775361	-0.349513
MEF2C-AS1	0.00260882	-0.47522	-0.00807185	-0.942368	0.012331	TRUE	TRUE	5.97461	7.05648	-1.08187
RAD23B	0.00264149	-0.839407	-0.31957	-1.35925	0.0124786	TRUE	TRUE	2.36365	3.34152	-0.97787
C11orf80	0.00264565	1.04032	1.74872	0.331929	0.0124844	TRUE	TRUE	1.64643	1.17217	0.474256
SUCLA2	0.00264517	-0.825306	-0.0318678	-1.61874	0.0124844	TRUE	TRUE	1.51781	2.36059	-0.842773
CRELD1	0.0026588	0.412596	0.954806	-0.129613	0.0125355	TRUE	TRUE	2.31703	2.11917	0.19786
TAF1B	0.00265939	3.41705e-05	0.0114417	-0.0113734	0.0125355	TRUE	TRUE	1.57109	1.70972	-0.138633
HDHD3	0.00266708	3.32637e-05	0.0183939	-0.0183274	0.0125648	TRUE	TRUE	1.41047	1.63837	-0.227905
GGA2	0.00269675	0.566723	1.13244	0.00100756	0.0126976	TRUE	TRUE	3.06877	2.87446	0.194309
ASH2L	0.00270512	-1.32273	-0.544025	-2.10143	0.01273	TRUE	TRUE	1.12019	1.76877	-0.64858
PI4KB	0.00270694	0.835617	1.41981	0.251425	0.0127315	TRUE	TRUE	2.21027	1.76344	0.446832
HIF3A	0.00271191	0.755373	2.27777	-0.767021	0.0127479	TRUE	TRUE	9.56286	8.57101	0.991848
CYSTM1	0.00271613	-1.03534	-0.239095	-1.83159	0.0127607	TRUE	TRUE	4.40031	4.64217	-0.24186
AZIN2	0.00272984	1.5829e-05	0.0144082	-0.0143766	0.0128026	TRUE	TRUE	0.709863	0.874874	-0.165011
C10orf90	0.00273531	-0.717811	-0.108156	-1.32747	0.0128026	TRUE	TRUE	1.20507	3.30198	-2.0969
KIAA0319L	0.00273548	-0.319473	-0.0643993	-0.574546	0.0128026	TRUE	TRUE	4.01273	5.52572	-1.51299
PNPLA7	0.00273551	-1.05753	-0.381391	-1.73367	0.0128026	TRUE	TRUE	3.25896	4.19062	-0.931667
SLC9A8	0.00273435	-0.524072	0.0735574	-1.1217	0.0128026	TRUE	TRUE	2.15397	2.87685	-0.722881
TMEM106B	0.00273179	-0.949089	-0.377066	-1.52111	0.0128026	TRUE	TRUE	2.11242	2.85345	-0.741034
WDR82	0.00272764	2.25155	3.45416	1.04893	0.0128026	TRUE	TRUE	1.90575	1.6044	0.301355
TUBD1	0.00274096	2.38366e-05	0.0130589	-0.0130112	0.0128211	TRUE	TRUE	1.19746	1.22164	-0.0241795
C5	0.00274746	-1.0996	-0.175922	-2.02329	0.0128445	TRUE	TRUE	0.82864	1.6791	-0.850457
ETV6	0.00277008	0.763976	1.39449	0.13346	0.0129432	TRUE	TRUE	4.97739	5.36591	-0.388517
PIK3IP1	0.00278317	-0.788316	0.372843	-1.94948	0.0129973	TRUE	TRUE	1.06835	2.91605	-1.8477
CYP4V2	0.00279059	-0.706286	-0.122009	-1.29056	0.0130248	TRUE	TRUE	1.63024	2.91274	-1.28249
ARAP2	0.00279302	0.336736	1.01349	-0.340022	0.013029	TRUE	TRUE	8.04841	8.316	-0.267594
GART	0.0028034	-2.31321e-05	0.0128275	-0.0128738	0.0130685	TRUE	TRUE	0.734311	1.23272	-0.49841
TIAL1	0.00280454	-4.72809e-06	0.00258413	-0.00259359	0.0130685	TRUE	TRUE	1.6779	2.28298	-0.605077
HEPH	0.00280931	-0.94697	-0.244558	-1.64938	0.0130836	TRUE	TRUE	2.92951	3.50125	-0.571737
ANKRD13D	0.00282479	0.665152	1.30369	0.0266099	0.0131486	TRUE	TRUE	1.88987	1.6867	0.203173
TMEM123	0.00282899	9.33498e-06	0.00311102	-0.00309235	0.0131609	TRUE	TRUE	2.43839	2.35564	0.0827505
LINC02328	0.0028388	-0.914742	0.173246	-2.00273	0.0131994	TRUE	TRUE	1.2615	2.49717	-1.23567
AARS	0.00284245	0.594252	1.425	-0.236495	0.0132092	TRUE	TRUE	2.06949	1.72595	0.343539
CHL1	0.00287182	0.487236	1.18928	-0.214808	0.0133339	TRUE	TRUE	5.89556	7.21802	-1.32246
TMOD2	0.00287239	-0.859579	-0.221444	-1.49771	0.0133339	TRUE	TRUE	4.25373	5.30147	-1.04774
HSD17B12	0.00287455	1.1705	1.93652	0.404493	0.0133367	TRUE	TRUE	4.57406	5.78898	-1.21492
TYW3	0.00287959	3.47179e-06	0.00193636	-0.00192942	0.0133528	TRUE	TRUE	0.857279	1.13662	-0.279346
CIC	0.00288337	-1.33969e-06	0.00203836	-0.00204104	0.0133631	TRUE	TRUE	0.76506	0.988171	-0.223111
AP001453.1	0.00288587	-1.37646e-06	0.00128025	-0.00128301	0.0133674	TRUE	TRUE	0.683226	0.718609	-0.0353838
SCAPER	0.00289563	0.516771	1.12064	-0.087101	0.0134054	TRUE	TRUE	6.96358	7.2537	-0.290124
FEM1B	0.00291347	0.808734	1.93127	-0.313805	0.0134807	TRUE	TRUE	1.1339	1.19712	-0.063216
VDAC1	0.00292358	1.54491e-05	0.0234203	-0.0233894	0.0135202	TRUE	TRUE	1.08553	0.825358	0.26017
LINC00511	0.00292753	-0.988503	-0.101509	-1.8755	0.0135311	TRUE	TRUE	7.5585	7.43176	0.126735
GOLIM4	0.00293429	0.531005	1.09003	-0.0280172	0.0135518	TRUE	TRUE	5.77284	6.59734	-0.824503
HIST1H2AC	0.00293517	8.34814e-06	0.00278616	-0.00276946	0.0135518	TRUE	TRUE	1.44516	1.61558	-0.170423
LMTK3	0.00294206	2.60827e-05	0.00900267	-0.00895051	0.0135763	TRUE	TRUE	1.91025	0.933754	0.976495
ADAP2	0.00294493	1.18107	1.94128	0.42087	0.013581	TRUE	TRUE	1.35433	1.12558	0.22875
EMC7	0.00294625	-4.82491e-07	0.000730609	-0.000731574	0.013581	TRUE	TRUE	0.499339	1.02074	-0.5214
CSGALNACT2	0.00294979	0.711376	1.63587	-0.213113	0.0135827	TRUE	TRUE	2.25827	3.03063	-0.772355
DCAF10	0.00294919	0.598776	1.41702	-0.219468	0.0135827	TRUE	TRUE	3.72613	3.90205	-0.175918
VEZT	0.0029626	-0.528379	0.0649364	-1.1217	0.0136343	TRUE	TRUE	3.54711	5.21402	-1.66691
TNFRSF1A	0.00296774	0.518541	1.20939	-0.172305	0.0136506	TRUE	TRUE	1.88425	2.15673	-0.272481
COG6	0.00297687	-6.38697e-06	0.00339896	-0.00341174	0.0136853	TRUE	TRUE	1.5718	2.80841	-1.23661
MAP7	0.00298718	0.370152	0.643769	0.0965354	0.0137253	TRUE	TRUE	5.55878	6.80868	-1.2499
RAB7A	0.00299309	-0.834669	-0.0787636	-1.59057	0.0137451	TRUE	TRUE	3.75119	4.45815	-0.706959
NCOA6	0.0030158	0.613097	1.13219	0.0940016	0.0138419	TRUE	TRUE	3.77416	4.17279	-0.398622
OAZ2	0.0030254	-1.44752e-05	0.00809785	-0.0081268	0.0138786	TRUE	TRUE	1.17476	1.69779	-0.523031
WWC2	0.0030383	0.774513	1.5426	0.0064255	0.0139303	TRUE	TRUE	1.7941	1.62879	0.165315
CRK	0.00304337	0.691753	1.612	-0.228495	0.0139414	TRUE	TRUE	2.53053	1.63626	0.894275
SPATA22	0.00304399	-0.785537	0.503105	-2.07418	0.0139414	TRUE	TRUE	0.208942	0.953013	-0.744071
AL450384.2	0.00305311	-7.76967e-05	0.0256321	-0.0257875	0.0139757	TRUE	TRUE	1.00145	2.20598	-1.20453
GRIK5	0.00307294	0.638856	1.43276	-0.155043	0.0140515	TRUE	TRUE	2.19164	1.85114	0.340505
TMEM14A	0.0030721	2.53603e-05	0.0389634	-0.0389127	0.0140515	TRUE	TRUE	0.497691	0.713651	-0.21596
AL591895.1	0.00309014	-3.71565e-05	0.034654	-0.0347283	0.0141226	TRUE	TRUE	0.326398	0.788096	-0.461698
KDELR1	0.00309187	-1.01847	-0.213302	-1.82363	0.014123	TRUE	TRUE	0.778284	0.973654	-0.19537
PID1	0.00309739	-0.563814	0.27458	-1.40221	0.0141406	TRUE	TRUE	2.0965	3.10635	-1.00985
CTSB	0.00311431	1.03011	2.01302	0.0471906	0.0142103	TRUE	TRUE	1.74161	1.49033	0.251279
NTRK2	0.00313058	-0.447294	0.0633391	-0.957927	0.0142769	TRUE	TRUE	10.4744	10.5006	-0.0262223
SWT1	0.00313525	0.425736	1.08863	-0.237154	0.0142906	TRUE	TRUE	3.04719	2.81338	0.233816
ANGPT1	0.00314371	0.395344	0.845395	-0.0547074	0.0143215	TRUE	TRUE	3.00413	1.50865	1.49548
PSD3	0.00314687	0.38296	1.72867	-0.962746	0.0143283	TRUE	TRUE	9.70554	9.64734	0.0581995
AL590867.1	0.00317034	-1.21906	0.340438	-2.77856	0.0144275	TRUE	TRUE	0.434762	1.24174	-0.806981
ATOH8	0.00317789	1.65646e-05	0.00941958	-0.00938645	0.0144542	TRUE	TRUE	1.43223	1.15676	0.275466
PTPN9	0.00318969	9.65048e-07	0.000503216	-0.000501286	0.0145001	TRUE	TRUE	5.21749	5.68261	-0.465117
MAML2	0.00319214	1.16536	2.46374	-0.133025	0.0145036	TRUE	TRUE	10.2621	9.74425	0.517859
DDX42	0.00319873	-0.947849	-0.323682	-1.57202	0.0145181	TRUE	TRUE	1.58088	2.23341	-0.65253
ZNF75D	0.0031978	-0.948572	-0.249451	-1.64769	0.0145181	TRUE	TRUE	1.01277	1.91202	-0.899254
AC097537.1	0.00320071	-0.000187528	0.10258	-0.102955	0.0145194	TRUE	TRUE	0.13659	1.05193	-0.915337
ZC3H6	0.00321472	-1.34962	-0.285933	-2.41332	0.0145752	TRUE	TRUE	1.96274	3.28646	-1.32373
LINC00240	0.00321996	-1.30823	-0.486111	-2.13036	0.0145835	TRUE	TRUE	0.707428	1.69669	-0.989266
MAP2K5	0.00321916	0.848057	1.55667	0.139441	0.0145835	TRUE	TRUE	5.19008	5.99419	-0.804106
EIF1AX	0.00323395	2.67456e-05	0.0149507	-0.0148972	0.0146391	TRUE	TRUE	1.46449	1.01566	0.448836
BIN3	0.0032358	1.01058e-05	0.00568365	-0.00566344	0.0146398	TRUE	TRUE	1.5815	1.34177	0.23973
PLCL1	0.00325651	-1.47165	-0.65588	-2.28741	0.0147257	TRUE	TRUE	1.67112	3.0947	-1.42357
CDC42BPA	0.00326352	0.369055	1.26665	-0.52854	0.0147496	TRUE	TRUE	7.76959	8.26913	-0.499537
TMEM117	0.00327539	-0.804264	-0.0687227	-1.53981	0.0147954	TRUE	TRUE	2.60696	4.18139	-1.57442
MRPL33	0.0032857	-1.02876	-0.148659	-1.90887	0.0148342	TRUE	TRUE	1.11025	1.89044	-0.780193
GCA	0.00330493	-0.917814	0.00755526	-1.84318	0.0149131	TRUE	TRUE	0.542003	1.19534	-0.653334
MKRN3	0.0033192	-0.76779	0.129305	-1.66488	0.0149696	TRUE	TRUE	2.1001	3.01666	-0.916554
FIBIN	0.00332455	-1.00021e-05	0.00928698	-0.00930699	0.0149857	TRUE	TRUE	0.614565	0.886676	-0.272111
PCDH10	0.00332626	-1.25076e-05	0.00403889	-0.00406391	0.0149857	TRUE	TRUE	2.24583	2.77194	-0.526109
SRGAP2	0.0033333	5.48426e-06	0.00308929	-0.00307832	0.0150095	TRUE	TRUE	1.27663	0.972116	0.304513
TBKBP1	0.00334712	1.11781e-05	0.00635349	-0.00633113	0.0150638	TRUE	TRUE	1.07122	0.592427	0.478793
GOLGA1	0.00335259	-0.774631	-0.0348081	-1.51445	0.0150805	TRUE	TRUE	1.61617	2.58729	-0.971113
FSTL5	0.00335525	-0.000145346	0.0503134	-0.0506041	0.0150845	TRUE	TRUE	1.26686	1.17581	0.0910546
NSUN2	0.0033644	-0.879386	0.0154549	-1.77423	0.0151177	TRUE	TRUE	1.02022	1.96029	-0.940062
BAIAP2	0.00336692	9.77385e-06	0.00551544	-0.0054959	0.0151211	TRUE	TRUE	2.64989	1.38855	1.26134
GSTM5	0.00339022	1.77455e-06	0.000994232	-0.000990683	0.0152178	TRUE	TRUE	0.882381	0.676959	0.205422
HIRA	0.00339334	2.4974e-06	0.00230072	-0.00229573	0.015218	TRUE	TRUE	0.821884	0.903708	-0.0818245
REPS1	0.00339383	-0.327356	0.0351169	-0.689829	0.015218	TRUE	TRUE	6.41028	7.96039	-1.55011
ZNF814	0.00339599	-1.09656	-0.431894	-1.76124	0.0152197	TRUE	TRUE	1.3303	2.00597	-0.675671
CAMK1	0.00340043	-1.11806	-0.436516	-1.79961	0.0152316	TRUE	TRUE	0.875035	1.12102	-0.245984
ANP32A	0.00340531	3.21663e-05	0.0107604	-0.0106961	0.0152455	TRUE	TRUE	2.59585	2.62338	-0.0275219
UQCC2	0.00341242	-9.38533e-06	0.00516899	-0.00518776	0.0152614	TRUE	TRUE	0.903897	1.19695	-0.293054
ZNF14	0.00341082	-1.36903	-0.443408	-2.29464	0.0152614	TRUE	TRUE	0.597513	1.20606	-0.608543
PTPA	0.00344446	0.348228	0.870422	-0.173966	0.0153966	TRUE	TRUE	2.08926	1.59656	0.492704
CHRDL1	0.0034471	-0.877724	-0.147292	-1.60816	0.0154004	TRUE	TRUE	1.69174	2.3844	-0.692664
GYG2	0.00346352	1.47631	2.68972	0.262906	0.0154657	TRUE	TRUE	1.32108	1.58062	-0.259538
ATP5F1A	0.00346556	1.8736	3.15388	0.593318	0.0154667	TRUE	TRUE	1.70284	1.40542	0.29742
RIPOR2	0.00349419	0.408656	1.01152	-0.194203	0.0155864	TRUE	TRUE	3.10886	3.63186	-0.522996
MYL6	0.0035097	1.79206e-05	0.00618073	-0.00614489	0.0156474	TRUE	TRUE	1.30104	1.28339	0.0176499
PSD2	0.00351877	-2.04264	-0.442852	-3.64243	0.0156797	TRUE	TRUE	5.86195	5.58303	0.278921
DAAM2	0.00352481	0.107138	0.533753	-0.319477	0.0156984	TRUE	TRUE	4.58231	4.89412	-0.311812
CLDN10	0.0035398	-0.626605	0.0682609	-1.32147	0.0157378	TRUE	TRUE	3.10635	3.61083	-0.504488
OSBPL8	0.00354101	-0.7262	-0.166	-1.2864	0.0157378	TRUE	TRUE	2.82928	3.80277	-0.973491
PTPRN2	0.00354083	1.9569	3.316	0.59781	0.0157378	TRUE	TRUE	1.51125	1.28332	0.22793
RICTOR	0.00353771	-1.03155	-0.400725	-1.66238	0.0157378	TRUE	TRUE	3.58157	4.97854	-1.39697
TSPOAP1	0.00355361	-1.03482	-0.325665	-1.74398	0.0157856	TRUE	TRUE	1.90089	2.8855	-0.984616
ENSA	0.00355912	0.716057	1.37906	0.0530498	0.0157939	TRUE	TRUE	5.58691	5.02403	0.562887
MAX	0.00355916	-0.454685	0.254048	-1.16342	0.0157939	TRUE	TRUE	2.51105	3.45747	-0.946418
SCART1	0.00356368	-1.04132	0.48049	-2.56314	0.0158058	TRUE	TRUE	0.523752	0.894413	-0.370661
NPIPA1	0.00361203	1.1047	2.29547	-0.0860744	0.0160119	TRUE	TRUE	1.01081	0.756644	0.254169
CCT6B	0.00362256	-1.30221	0.120677	-2.7251	0.0160427	TRUE	TRUE	0.390242	1.19162	-0.801375
RASL12	0.00362273	2.64861	4.84702	0.450193	0.0160427	TRUE	TRUE	1.3885	0.959704	0.428794
APH1B	0.00362844	-1.00229	-0.113933	-1.89065	0.0160514	TRUE	TRUE	1.13931	1.93013	-0.790816
CSPG5	0.00362793	-0.369517	0.32711	-1.06614	0.0160514	TRUE	TRUE	2.09171	1.32641	0.7653
RAB3IP	0.00363921	1.0908e-05	0.00611363	-0.00609182	0.0160907	TRUE	TRUE	0.727239	0.921178	-0.193939
APLP2	0.00364718	0.00010597	0.0585667	-0.0583548	0.016101	TRUE	TRUE	2.30348	2.39388	-0.0904017
ATG4C	0.0036471	-0.602495	0.219118	-1.42411	0.016101	TRUE	TRUE	2.56736	3.48918	-0.921825
OXR1	0.00364496	-0.776201	0.136551	-1.68895	0.016101	TRUE	TRUE	4.40122	4.20031	0.200914
NREP	0.00365535	-1.08181	-0.299463	-1.86415	0.0161288	TRUE	TRUE	1.11038	1.58113	-0.47075
RPL27A	0.00366276	2.45141e-05	0.0229016	-0.0228526	0.0161448	TRUE	TRUE	0.834935	0.619231	0.215704
SLC7A11	0.0036621	1.08556	2.5795	-0.408378	0.0161448	TRUE	TRUE	8.76986	7.82933	0.940527
AC138123.1	0.00367241	-1.06291	0.283116	-2.40893	0.0161712	TRUE	TRUE	1.27729	1.47145	-0.194158
FKBP3	0.00367252	8.54435e-06	0.00784791	-0.00783082	0.0161712	TRUE	TRUE	1.33607	1.4468	-0.110734
CD46	0.00367578	-0.936587	-0.319279	-1.5539	0.0161772	TRUE	TRUE	1.98641	3.27928	-1.29287
AZIN1-AS1	0.0036831	-0.620301	0.156933	-1.39753	0.0161928	TRUE	TRUE	2.78072	4.58273	-1.80202
PMM1	0.00368295	-7.62346e-06	0.00417	-0.00418525	0.0161928	TRUE	TRUE	0.582685	0.929821	-0.347136
EEF1D	0.00370529	0.794041	1.56443	0.0236523	0.016282	TRUE	TRUE	3.02662	2.22337	0.803249
FMO5	0.00371282	-1.4565	-0.315402	-2.5976	0.0163039	TRUE	TRUE	0.436096	1.4493	-1.01321
ZNF326	0.00371408	-0.851299	-0.0392448	-1.66335	0.0163039	TRUE	TRUE	1.79789	3.41167	-1.61379
ENTPD1-AS1	0.00372317	-0.547453	0.245737	-1.34064	0.016327	TRUE	TRUE	4.8358	6.74775	-1.91195
TUBA1C	0.00372151	0.537572	1.40891	-0.333769	0.016327	TRUE	TRUE	1.95197	1.2149	0.73707
ANO6	0.00373226	0.614853	1.24486	-0.015151	0.0163585	TRUE	TRUE	3.81354	3.84422	-0.0306852
ATP13A5	0.0037411	0.874271	1.50135	0.247194	0.0163889	TRUE	TRUE	2.06108	1.9454	0.11568
CLDN12	0.00374817	6.80844e-06	0.00369504	-0.00368143	0.016403	TRUE	TRUE	2.31739	2.05968	0.257706
ITGAV	0.00374684	-0.822125	-0.111378	-1.53287	0.016403	TRUE	TRUE	4.56424	6.36521	-1.80096
PPP2R1B	0.00375675	-0.223044	0.215961	-0.66205	0.0164322	TRUE	TRUE	3.45862	3.59561	-0.136989
PHF3	0.00376663	-0.414357	-0.00216357	-0.826551	0.016467	TRUE	TRUE	4.04348	5.2395	-1.19601
AATK	0.00380227	-0.505984	0.371245	-1.38321	0.0166143	TRUE	TRUE	0.876701	1.19344	-0.316736
SLC30A6	0.00381599	3.67134e-05	0.012142	-0.0120686	0.0166657	TRUE	TRUE	1.81706	1.88104	-0.0639792
UBE2E2	0.00382853	0.252673	0.880529	-0.375183	0.016712	TRUE	TRUE	5.68737	5.62767	0.059699
BHLHE40	0.00385465	-0.553384	0.269115	-1.37588	0.0168174	TRUE	TRUE	1.79709	1.88055	-0.0834605
RAB14	0.00386614	1.20205	1.85175	0.552354	0.016859	TRUE	TRUE	2.13079	1.93612	0.194674
FAM149A	0.00386817	-1.67337	-0.403947	-2.94279	0.0168592	TRUE	TRUE	0.470349	0.767062	-0.296713
HMG20A	0.00389226	-0.880609	-0.230779	-1.53044	0.0169556	TRUE	TRUE	1.96478	2.84319	-0.878405
FEZ1	0.00389896	0.89538	1.95845	-0.167692	0.0169761	TRUE	TRUE	2.64339	2.43743	0.205962
CAMK2D	0.00390717	0.783702	1.43481	0.132591	0.0169978	TRUE	TRUE	5.21512	5.44644	-0.231324
KALRN	0.0039079	-0.143473	0.158672	-0.445618	0.0169978	TRUE	TRUE	6.16798	7.44546	-1.27749
REEP5	0.00391729	2.21539	3.77536	0.65542	0.0170299	TRUE	TRUE	1.67549	1.78855	-0.113058
FBXO34	0.00392215	0.609329	1.56501	-0.346354	0.0170424	TRUE	TRUE	1.73251	1.91943	-0.186924
CELF1	0.00393054	0.733758	1.34035	0.127167	0.0170702	TRUE	TRUE	5.67707	5.64057	0.0364992
DNAH12	0.00394306	0.667139	1.63887	-0.304588	0.0171044	TRUE	TRUE	1.15477	1.20263	-0.047858
NBDY	0.00394332	0.299542	0.861442	-0.262359	0.0171044	TRUE	TRUE	3.36641	3.21884	0.147569
TMEM9	0.00394439	-1.11751	-0.23833	-1.99669	0.0171044	TRUE	TRUE	0.877591	1.0826	-0.205011
GRAMD2B	0.00395345	0.373939	0.89055	-0.142672	0.0171263	TRUE	TRUE	8.85509	8.68643	0.168662
MROH8	0.00395273	-0.815339	0.155764	-1.78644	0.0171263	TRUE	TRUE	1.00665	1.49014	-0.483489
VANGL2	0.00397226	2.93246e-05	0.0165416	-0.016483	0.0171991	TRUE	TRUE	0.81858	0.842486	-0.0239059
PIAS2	0.00397984	-0.831254	-0.261371	-1.40114	0.0172232	TRUE	TRUE	2.8853	4.19656	-1.31126
RPS25	0.00399482	6.0801e-06	0.0092201	-0.00920794	0.0172793	TRUE	TRUE	0.876758	0.704027	0.172731
TNRC6C	0.00400088	0.858064	1.463	0.253129	0.0172967	TRUE	TRUE	5.25966	5.576	-0.316342
PTTG1IP	0.00401621	0.439318	1.03083	-0.152196	0.0173543	TRUE	TRUE	3.55732	3.81922	-0.261906
ACTR3B	0.0040258	-0.956822	-0.133088	-1.78056	0.0173795	TRUE	TRUE	1.57171	2.40788	-0.836175
CTPS2	0.0040272	0.910594	1.49822	0.322968	0.0173795	TRUE	TRUE	2.00108	2.02199	-0.0209076
TRIM37	0.00402814	0.572926	1.18156	-0.0357068	0.0173795	TRUE	TRUE	2.58489	3.23332	-0.648429
USPL1	0.0040426	0.619332	1.6386	-0.399937	0.0174331	TRUE	TRUE	1.77452	1.8347	-0.0601731
TMEM132B	0.00404783	-0.401183	0.17643	-0.978796	0.0174469	TRUE	TRUE	4.79666	5.96125	-1.16459
PLEKHA2	0.00407327	4.21518e-06	0.00142765	-0.00141922	0.0175476	TRUE	TRUE	2.12025	1.97134	0.148911
DIAPH1	0.00408047	2.08308e-06	0.00113481	-0.00113064	0.0175698	TRUE	TRUE	1.25043	1.33154	-0.0811093
PHYKPL	0.00408906	2.80085e-05	0.00911957	-0.00906355	0.017598	TRUE	TRUE	3.27291	3.80974	-0.536828
RPRD1B	0.00410978	-0.623088	0.084911	-1.33109	0.0176783	TRUE	TRUE	1.69738	2.37429	-0.676912
FIRRE	0.0041217	-0.928386	-0.279655	-1.57712	0.0177206	TRUE	TRUE	1.69693	2.79452	-1.09759
TTC14	0.00412836	-0.489656	0.025948	-1.00526	0.0177403	TRUE	TRUE	3.85048	5.29645	-1.44597
AMPD3	0.00413302	-6.29894e-06	0.00351522	-0.00352782	0.0177427	TRUE	TRUE	0.720611	1.26768	-0.547069
PFDN1	0.00413306	-0.994194	-0.33136	-1.65703	0.0177427	TRUE	TRUE	0.985647	1.80447	-0.818824
TPGS2	0.00414373	8.03207e-06	0.00446751	-0.00445144	0.0177796	TRUE	TRUE	1.15529	1.56651	-0.41122
PPM1G	0.00415296	-0.941508	-0.0392056	-1.84381	0.0178103	TRUE	TRUE	0.992561	1.67566	-0.683102
RIDA	0.00416146	0.921144	1.66092	0.181372	0.0178378	TRUE	TRUE	1.83572	2.11925	-0.283529
CASD1	0.00419107	-0.848094	-0.314023	-1.38216	0.0179557	TRUE	TRUE	2.46945	3.99112	-1.52167
ITGB1BP1	0.00420248	0.71896	1.54013	-0.102204	0.0179956	TRUE	TRUE	2.11539	2.04718	0.0682086
[truncated: 6,562 more rows]

## Sheet: Endo
gene	p_value	model_log2FC	model_log2FC_ci_hi	model_log2FC_ci_low	FDR	conv_C	conv_D	avg_log2CPM_C9FTD	avg_log2CPM_Control	avg_log2FC
HSP90AA1	3.01178e-12	3.10326	4.67326	1.53326	1.67545e-08	TRUE	TRUE	9.00435	4.00491	4.99944
HIBCH	3.47498e-08	3.15048	8.0716	-1.77064	4.6842e-05	TRUE	TRUE	4.91718	3.08332	1.83386
HSP90AB1	2.47417e-08	4.05826	6.54367	1.57285	4.6842e-05	TRUE	TRUE	6.44946	3.45802	2.99144
HSPA1B	3.10211e-08	5.24074	13.0683	-2.58686	4.6842e-05	TRUE	TRUE	3.93088	0.657889	3.27299
SLC26A3	4.21014e-08	0.321826	2.86249	-2.21884	4.6842e-05	TRUE	TRUE	2.4463	1.5133	0.932996
HSPB1	3.17186e-07	2.39543	4.98925	-0.198387	0.000265793	TRUE	TRUE	5.21903	1.57163	3.6474
SORBS1	3.55548e-07	9.38772	60.3198	-41.5443	0.000265793	TRUE	TRUE	9.51342	6.86687	2.64655
SUGT1	3.8223e-07	5.25128	7.80551	2.69704	0.000265793	TRUE	TRUE	3.50674	1.43127	2.07548
HSPH1	6.20833e-07	0.990317	2.14777	-0.167141	0.000364362	TRUE	TRUE	6.62714	1.16747	5.45968
PTGES3	6.54973e-07	1.03288	1.55983	0.505922	0.000364362	TRUE	TRUE	5.95058	3.33913	2.61146
NEAT1	1.09424e-06	1.44743	1.88931	1.00555	0.000553388	TRUE	TRUE	11.9753	11.1784	0.79686
GCH1	1.87909e-06	-0.591221	1.41962	-2.60206	0.000871116	TRUE	TRUE	1.10777	1.05927	0.0484982
AC019186.1	2.70285e-06	3.14225	5.55078	0.733725	0.001074	TRUE	TRUE	1.78815	0.358766	1.42938
FMNL2	2.59472e-06	1.66432	2.89801	0.430619	0.001074	TRUE	TRUE	7.58964	5.32075	2.26889
PLPP2	2.90188e-06	0.551547	1.2232	-0.120108	0.00107621	TRUE	TRUE	0.336551	1.40161	-1.06506
C4orf19	3.91714e-06	-0.344809	0.938487	-1.62811	0.00134427	TRUE	TRUE	0.430147	1.25566	-0.825509
CAMK2G	4.10795e-06	-0.375303	1.07584	-1.82645	0.00134427	TRUE	TRUE	0.577862	0.987951	-0.410089
DNAJB1	8.9706e-06	1.80449	5.33628	-1.72729	0.00277241	TRUE	TRUE	4.76767	0.538503	4.22917
HGSNAT	1.18919e-05	-2.2687e-10	5.85175e-07	-5.85628e-07	0.00344433	TRUE	TRUE	1.16062	2.67929	-1.51867
N4BP2L2	1.2383e-05	9.40341e-14	2.37202e-12	-2.18396e-12	0.00344433	TRUE	TRUE	7.93539	6.65476	1.28063
CTNNA2	1.38892e-05	-8.36351	4.49395	-21.221	0.00367932	TRUE	TRUE	0.319654	1.54563	-1.22598
SLC35D1	1.65577e-05	2.11265	10.6326	-6.40729	0.00418684	TRUE	TRUE	0.626328	1.43004	-0.803712
LIMCH1	2.33063e-05	0.309186	5.02281	-4.40444	0.00563709	TRUE	TRUE	9.29069	6.02986	3.26083
ZDHHC18	2.63176e-05	-4.10786	-1.6485	-6.56722	0.0061002	TRUE	TRUE	0.738439	1.14688	-0.408437
DHRS7B	2.88439e-05	-0.464513	1.53208	-2.4611	0.00617148	TRUE	TRUE	0.58364	1.28054	-0.696899
RASGEF1B	2.86672e-05	2.48959	12.1389	-7.15976	0.00617148	TRUE	TRUE	4.7281	4.48276	0.245347
FOS	3.4398e-05	0.0504684	0.384374	-0.283437	0.00708726	TRUE	TRUE	3.85707	0.948758	2.90831
TNRC6A	3.62186e-05	5.20347e-09	1.26757e-07	-1.1635e-07	0.00719586	TRUE	TRUE	5.18049	4.48664	0.693847
ACTB	3.89711e-05	0.43374	0.940669	-0.0731899	0.00747573	TRUE	TRUE	5.21778	7.60981	-2.39203
INPP5D	4.8989e-05	0.735821	1.89937	-0.427731	0.00879115	TRUE	TRUE	6.03466	5.36494	0.669721
KLF13	4.84543e-05	-0.605091	1.1115	-2.32168	0.00879115	TRUE	TRUE	1.44964	1.75128	-0.301638
STIP1	5.21012e-05	3.7061	18.4783	-11.0661	0.00905747	TRUE	TRUE	3.39168	0.816866	2.57481
RAD23B	5.48168e-05	-3.47243	3.48891	-10.4338	0.00924078	TRUE	TRUE	1.51421	2.76852	-1.2543
RPL10A	5.953e-05	-4.73385e-11	1.35793e-07	-1.35888e-07	0.00974016	TRUE	TRUE	0.331544	1.92306	-1.59152
GIMAP4	7.23974e-05	-2.29709	0.802575	-5.39676	0.011507	TRUE	TRUE	0.740748	2.59888	-1.85813
HLA-C	7.6555e-05	-2.05127	2.77279	-6.87533	0.0115101	TRUE	TRUE	2.04272	5.53209	-3.48938
NENF	7.51191e-05	-5.02936e-11	1.33929e-07	-1.3403e-07	0.0115101	TRUE	TRUE	0.215717	1.12745	-0.911733
CHCHD2	8.18402e-05	-0.819872	0.945913	-2.58566	0.0115555	TRUE	TRUE	0.912753	2.13243	-1.21968
OSBPL5	8.30883e-05	-3.3777	-1.63313	-5.12226	0.0115555	TRUE	TRUE	1.9451	1.25836	0.686743
SCAPER	8.17778e-05	1.47548e-14	3.00396e-13	-2.70887e-13	0.0115555	TRUE	TRUE	6.04499	4.63123	1.41376
COX5B	9.268e-05	-0.119311	0.284003	-0.522625	0.0124247	TRUE	TRUE	0.8012	1.73798	-0.93678
GIMAP7	9.38053e-05	-0.242973	0.499632	-0.985578	0.0124247	TRUE	TRUE	1.0416	4.43115	-3.38956
PDE7B	9.74314e-05	-1.74479	4.05929	-7.54887	0.0126049	TRUE	TRUE	0.813417	1.84307	-1.02965
EIF4H	0.0001006	-2.47008	2.00971	-6.94986	0.012719	TRUE	TRUE	1.23461	2.19062	-0.956008
ATPAF1	0.000103147	1.52352	4.53294	-1.4859	0.0127512	TRUE	TRUE	1.01821	0.633572	0.384643
HSPA1A	0.000108616	3.84173	8.3701	-0.686645	0.0127884	TRUE	TRUE	5.02775	2.3176	2.71015
PRKCE	0.000110344	2.71188	5.85776	-0.434003	0.0127884	TRUE	TRUE	7.06353	5.51476	1.54877
SET	0.000109287	-3.37426e-12	9.36021e-09	-9.36695e-09	0.0127884	TRUE	TRUE	1.00074	1.92734	-0.9266
B2M	0.000124757	-0.950639	-0.437993	-1.46329	0.0141637	TRUE	TRUE	5.31818	9.50131	-4.18314
GLB1	0.000130206	0.201196	0.863166	-0.460773	0.0143547	TRUE	TRUE	1.18773	1.03405	0.153684
GTF2A1	0.00013418	-0.00242046	0.111703	-0.116544	0.0143547	TRUE	TRUE	0.71245	1.4951	-0.782653
RPL3	0.000133301	-0.056229	0.156741	-0.269199	0.0143547	TRUE	TRUE	1.27458	2.90362	-1.62904
GRK5	0.000140755	1.01683	3.58743	-1.55377	0.014774	TRUE	TRUE	4.4388	2.3915	2.0473
PSMB2	0.00015135	0.322607	1.10374	-0.45853	0.0155918	TRUE	TRUE	0.558667	1.3229	-0.764238
ISG15	0.00015921	-0.0830013	0.193722	-0.359725	0.0158158	TRUE	TRUE	0.661765	2.77304	-2.11127
VIM	0.000158086	0.32456	0.814796	-0.165675	0.0158158	TRUE	TRUE	3.22927	6.03215	-2.80288
NUP205	0.000165883	0.0859138	0.443934	-0.272106	0.0161896	TRUE	TRUE	1.14119	1.21575	-0.0745599
NFIA	0.000177954	9.75518e-09	2.01358e-07	-1.81848e-07	0.0170465	TRUE	TRUE	7.11638	6.14894	0.967434
RPL30	0.000180791	-1.71881e-12	4.62779e-09	-4.63123e-09	0.0170465	TRUE	TRUE	0.770837	2.38285	-1.61202
LINGO1	0.00018949	0.230629	1.33082	-0.869558	0.0175689	TRUE	TRUE	2.06405	3.09535	-1.0313
P4HA1	0.000193648	1.27548	2.14886	0.402098	0.0176601	TRUE	TRUE	4.87886	2.52975	2.34911
STAT3	0.000199923	1.11155	3.64843	-1.42533	0.0179382	TRUE	TRUE	8.01427	6.01939	1.99488
MSL2	0.000203172	0.207872	1.57828	-1.16254	0.0179404	TRUE	TRUE	2.00374	1.02793	0.975808
MAP3K5	0.00020647	3.47405	6.2899	0.658212	0.0179467	TRUE	TRUE	4.2108	3.30922	0.901586
FTH1	0.000225851	-0.956382	1.44873	-3.3615	0.0188886	TRUE	TRUE	2.34184	5.99645	-3.65461
MFSD2A	0.000225263	-3.62357	-1.04332	-6.20382	0.0188886	TRUE	TRUE	4.22626	4.10741	0.11885
NXN	0.000228171	4.03695	19.5707	-11.4968	0.0188886	TRUE	TRUE	9.07043	6.26277	2.80766
RPS4X	0.000230887	-0.0562924	0.156703	-0.269288	0.0188886	TRUE	TRUE	0.483709	3.032	-2.54829
GPR85	0.000254684	-2.41608	0.357721	-5.18987	0.0205334	TRUE	TRUE	2.53573	3.80712	-1.27139
LTBP3	0.000266083	-5.20432	-2.62956	-7.77908	0.021146	TRUE	TRUE	0.554081	1.15529	-0.601209
KLHL29	0.00029355	0.710902	2.6294	-1.2076	0.0228925	TRUE	TRUE	1.11588	0.966534	0.149344
NSD2	0.00029629	2.63307	4.63396	0.63219	0.0228925	TRUE	TRUE	2.72974	2.05747	0.672266
PCAT19	0.000309299	2.07116	5.19266	-1.05034	0.0235702	TRUE	TRUE	5.31792	2.59139	2.72653
RPL36AL	0.00032475	-0.54843	1.07785	-2.17471	0.0244133	TRUE	TRUE	0.549247	2.3912	-1.84196
TRMT61B	0.000347739	-1.96398	2.03193	-5.9599	0.025793	TRUE	TRUE	0.53861	1.03224	-0.493628
ABHD3	0.000365366	1.06789	2.41212	-0.276343	0.0266222	TRUE	TRUE	5.35226	1.06946	4.2828
IL6ST	0.00036849	-2.28645	1.3592	-5.93209	0.0266222	TRUE	TRUE	3.76036	5.32565	-1.56529
CLU	0.000418573	0.49916	2.1004	-1.10208	0.0298528	TRUE	TRUE	1.49971	1.28092	0.21879
PSMC6	0.00045006	0.933782	3.8552	-1.98764	0.0316922	TRUE	TRUE	1.97963	1.33552	0.644111
ACVRL1	0.000481946	-1.47939	-0.0789431	-2.87984	0.0324492	TRUE	TRUE	2.24432	3.19269	-0.948377
NRP1	0.000489975	0.776355	1.38325	0.169459	0.0324492	TRUE	TRUE	4.20373	4.42024	-0.216509
PRNP	0.000467128	0.00251808	0.0496098	-0.0445737	0.0324492	TRUE	TRUE	1.36483	0.494562	0.870266
SLC38A3	0.000487627	-2.10935	0.0869371	-4.30564	0.0324492	TRUE	TRUE	1.02435	1.87223	-0.847885
SMARCA2	0.000486666	0.761399	1.55488	-0.0320806	0.0324492	TRUE	TRUE	7.5561	6.04667	1.50942
KLHDC1	0.000527794	-1.18538	3.41422	-5.78498	0.0333702	TRUE	TRUE	0.349368	1.22626	-0.876891
PAQR5	0.000516602	1.72563	4.06912	-0.617859	0.0333702	TRUE	TRUE	3.51226	2.54525	0.967007
SNCA	0.000532108	-0.443859	1.45996	-2.34768	0.0333702	TRUE	TRUE	0.340165	1.60592	-1.26575
TMSB10	0.000514798	-3.42345	3.22125	-10.0682	0.0333702	TRUE	TRUE	4.93468	7.51673	-2.58205
UPF2	0.000533876	-2.39568	2.57346	-7.36482	0.0333702	TRUE	TRUE	1.78023	2.94993	-1.16971
ID1	0.000551904	-2.57249	-0.0815359	-5.06344	0.0337389	TRUE	TRUE	3.49895	4.07926	-0.580313
ZNF345	0.00055	0.320681	2.50541	-1.86405	0.0337389	TRUE	TRUE	1.17483	0.742163	0.432664
COX7C	0.000581675	-0.139098	0.360361	-0.638556	0.0347942	TRUE	TRUE	0.30839	2.44622	-2.13783
KALRN	0.000579046	3.45638	9.66946	-2.7567	0.0347942	TRUE	TRUE	5.04308	4.18786	0.855213
RASGRF2	0.000607858	0.999784	1.51327	0.486297	0.0359736	TRUE	TRUE	7.32817	5.95109	1.37708
PIP5K1C	0.000615243	0.246764	2.05	-1.55647	0.0360273	TRUE	TRUE	4.5974	2.8294	1.768
RPAP2	0.000640541	-0.810949	1.52739	-3.14929	0.0367353	TRUE	TRUE	0.912075	2.80714	-1.89506
SPTAN1	0.000635657	0.525562	1.62151	-0.57039	0.0367353	TRUE	TRUE	5.89986	3.77103	2.12883
DYNLRB1	0.000680874	-2.94468	1.01076	-6.90012	0.037502	TRUE	TRUE	1.58316	2.86044	-1.27729
MSRA	0.000675462	1.95503	4.30344	-0.393373	0.037502	TRUE	TRUE	3.99631	3.15643	0.839884
PANK3	0.000670519	-2.15497	3.33798	-7.64792	0.037502	TRUE	TRUE	0.827364	2.39504	-1.56768
ZKSCAN1	0.000676854	-3.08222	-1.09086	-5.07359	0.037502	TRUE	TRUE	2.99981	5.01218	-2.01237
ARL15	0.000691491	1.00452	1.65413	0.354911	0.0377134	TRUE	TRUE	8.80835	8.94676	-0.138412
RPA1	0.000731751	1.00189	2.82989	-0.826099	0.0395216	TRUE	TRUE	1.22757	1.52836	-0.300786
PPDPF	0.000759491	-0.576985	1.28772	-2.44169	0.0406255	TRUE	TRUE	0.819302	2.1965	-1.37719
PSMG4	0.000770159	-3.41958e-10	9.55893e-07	-9.56577e-07	0.0408038	TRUE	TRUE	0.133611	1.31481	-1.1812
RPL28	0.000778443	-2.82356	0.86064	-6.50775	0.0408535	TRUE	TRUE	2.31409	3.93391	-1.61982
HLA-A	0.000812153	-1.99182	4.11398	-8.09763	0.0416758	TRUE	TRUE	2.6824	6.32579	-3.64339
RIC1	0.000816585	1.37127	4.69308	-1.95055	0.0416758	TRUE	TRUE	2.66487	2.52585	0.139024
RPL23	0.000807658	-0.668898	1.65278	-2.99057	0.0416758	TRUE	TRUE	0.406318	1.90855	-1.50223
WDR70	0.000836199	-1.29464	0.0816435	-2.67093	0.0422889	TRUE	TRUE	3.95063	4.34758	-0.396953
CTR9	0.000849148	-0.0990743	0.228466	-0.426615	0.0425568	TRUE	TRUE	1.10257	1.15422	-0.0516454
NHLRC3	0.000862589	-1.79389	7976.71	-7980.3	0.0428445	TRUE	TRUE	0.0856707	1.20423	-1.11856
MIB1	0.000872094	1.20285	3.08769	-0.681983	0.0429333	TRUE	TRUE	5.55183	3.53028	2.02155
RPS9	0.000884607	-0.907322	1.24163	-3.05627	0.0429532	TRUE	TRUE	1.69655	4.03944	-2.34289
TBC1D14	0.000893803	-0.308229	1.00224	-1.6187	0.0429532	TRUE	TRUE	0.773504	1.36938	-0.595878
TTN-AS1	0.000895662	-1.8284	1.82177	-5.47857	0.0429532	TRUE	TRUE	0.950387	1.87968	-0.929293
MYO15B	0.000903792	0.648255	2.91716	-1.62065	0.0429726	TRUE	TRUE	2.14343	1.05545	1.08797
CLPTM1L	0.000946543	-1.40373e-10	3.82894e-07	-3.83175e-07	0.043229	TRUE	TRUE	0.228767	1.31075	-1.08198
MAFK	0.000948038	0.0221305	0.132614	-0.0883528	0.043229	TRUE	TRUE	1.88885	1.03474	0.854111
PDE4D	0.000922709	-0.0177171	3.25951	-3.29495	0.043229	TRUE	TRUE	6.74583	7.07591	-0.330087
SON	0.000925869	-3.99278	-1.70987	-6.27569	0.043229	TRUE	TRUE	5.29333	6.03199	-0.738666
TMCC1	0.000947241	-3.06664	-0.647119	-5.48616	0.043229	TRUE	TRUE	3.05895	3.95128	-0.89233
ETS1	0.000956742	0.417947	1.5584	-0.722508	0.0432712	TRUE	TRUE	3.66542	5.15541	-1.48999
S100A16	0.000977921	-0.57189	1.38433	-2.52811	0.0438724	TRUE	TRUE	1.13716	1.6849	-0.547748
AXIN2	0.00102145	-3.50371	-0.988177	-6.01923	0.0454587	TRUE	TRUE	0.425139	1.09918	-0.674045
NACA	0.00105131	-0.495201	0.87297	-1.86337	0.0460507	TRUE	TRUE	0.868854	2.52444	-1.65558
PACS1	0.00105038	1.74528	5.03123	-1.54066	0.0460507	TRUE	TRUE	4.99809	3.01701	1.98108
GLMN	0.00107157	0.733452	3.17641	-1.7095	0.0462103	TRUE	TRUE	0.93861	0.988869	-0.0502589
RUNDC3B	0.00106388	-2.77908	0.123099	-5.68126	0.0462103	TRUE	TRUE	3.54445	5.79843	-2.25398
BRF1	0.00109371	0.0473469	0.73023	-0.635536	0.0468025	TRUE	TRUE	0.933888	0.792544	0.141345
NMI	0.00111058	1.42361e-116	4.30799e-112	-4.3077e-112	0.0471614	TRUE	TRUE	0.644422	0.888204	-0.243782
IL18R1	0.00112653	4.94672	10.3144	-0.42099	0.0474034	TRUE	TRUE	4.22048	2.02054	2.19994
JADE1	0.00113332	2.10563	3.74353	0.46773	0.0474034	TRUE	TRUE	1.93941	1.53705	0.402362
IL3RA	0.00114882	2.40219	5.34042	-0.53605	0.0476932	TRUE	TRUE	3.38484	0.954672	2.43017
OSTC	0.00116013	-0.608616	1.30455	-2.52178	0.047806	TRUE	TRUE	0.58705	1.12785	-0.540796
LSS	0.00121748	3.86358	6.21869	1.50847	0.0482291	TRUE	TRUE	2.71342	1.92044	0.79298
MICAL3	0.00121454	1.8824	5.41841	-1.65362	0.0482291	TRUE	TRUE	3.85483	3.26661	0.588216
PTK2	0.00118998	0.000591423	0.0131557	-0.0119729	0.0482291	TRUE	TRUE	7.41122	5.92368	1.48754
SCAP	0.00121235	-0.76539	1.73912	-3.2699	0.0482291	TRUE	TRUE	0.699539	1.06372	-0.364181
SLC16A1	0.00119482	-0.865916	0.272037	-2.00387	0.0482291	TRUE	TRUE	4.63434	5.6435	-1.00916
TRMT10B	0.00122242	-3.53159	-0.888326	-6.17485	0.0482291	TRUE	TRUE	0.418295	1.28005	-0.861758
TTC21B	0.0012581	-2.28121	2.1775	-6.73992	0.0492875	TRUE	TRUE	1.59269	2.76899	-1.1763
BSG	0.00128074	-0.905211	1.26554	-3.07596	0.049596	TRUE	TRUE	7.50503	7.65039	-0.145355
HLA-B	0.00128381	-3.02607	-0.385623	-5.66651	0.049596	TRUE	TRUE	3.59628	6.5379	-2.94162
ASAH1	0.0013265	-0.25901	1.20277	-1.72079	0.0508918	TRUE	TRUE	0.994784	1.2964	-0.301613
RCBTB1	0.00134931	0.832501	3.83759	-2.17259	0.0510627	TRUE	TRUE	0.719413	0.885152	-0.165739
WASHC3	0.0013437	-0.121982	0.279783	-0.523748	0.0510627	TRUE	TRUE	0.89084	1.1829	-0.292055
CEP135	0.00138056	0.209933	1.33816	-0.918296	0.0518924	TRUE	TRUE	0.996181	0.836272	0.159909
LY6E	0.00145139	-0.238674	0.471827	-0.949175	0.0541883	TRUE	TRUE	1.95623	4.00455	-2.04832
PXN	0.00148464	3.03144	6.0831	-0.020226	0.0550603	TRUE	TRUE	5.72768	2.61463	3.11305
CARMIL1	0.0015394	1.30636e-116	3.99298e-112	-3.99272e-112	0.055301	TRUE	TRUE	1.02714	0.899282	0.127859
CDKL5	0.00156071	0.0767245	1.58377	-1.43033	0.055301	TRUE	TRUE	1.12974	1.33752	-0.207779
HILPDA	0.00154847	2.65353	8.81243	-3.50537	0.055301	TRUE	TRUE	0.331422	1.13911	-0.807689
IFI44L	0.00156054	-0.0367303	0.0975104	-0.170971	0.055301	TRUE	TRUE	1.44681	4.40626	-2.95945
SAMHD1	0.00151139	-0.946343	2.18651	-4.07919	0.055301	TRUE	TRUE	1.26402	1.72928	-0.465254
STXBP5-AS1	0.00152336	3.5218	8.18784	-1.14424	0.055301	TRUE	TRUE	0.933254	1.04944	-0.116188
SYAP1	0.00154623	1.95698	5.27417	-1.3602	0.055301	TRUE	TRUE	0.767669	1.57521	-0.80754
NAMPT	0.00166904	-2.50576	0.480102	-5.49162	0.0583954	TRUE	TRUE	6.83669	7.14109	-0.304397
PNPLA6	0.0016636	-4.70528	5.89548	-15.306	0.0583954	TRUE	TRUE	1.61186	1.08371	0.528149
RPLP1	0.0016952	-0.460432	0.793301	-1.71416	0.0586085	TRUE	TRUE	1.6492	3.84168	-2.19248
SREBF2	0.0016962	1.93694	3.98845	-0.114561	0.0586085	TRUE	TRUE	3.9743	2.07229	1.90202
GIMAP6	0.00171653	-0.469108	1.03428	-1.9725	0.0589447	TRUE	TRUE	1.06084	1.5048	-0.443959
BLMH	0.00178651	-2.03366	7.74711	-11.8144	0.0609716	TRUE	TRUE	0.603824	1.56428	-0.960452
ATP5F1E	0.00182332	-1.41848	1.61259	-4.44955	0.0611774	TRUE	TRUE	1.52578	3.85547	-2.32968
BRD2	0.00182554	0.356176	1.57271	-0.860363	0.0611774	TRUE	TRUE	2.53946	1.67535	0.864115
LRP4	0.00182464	-3.23899	-0.798374	-5.6796	0.0611774	TRUE	TRUE	1.65489	2.43662	-0.781734
CASS4	0.00188137	0.607534	4.17319	-2.95812	0.0619295	TRUE	TRUE	1.89604	2.30593	-0.409894
PTPDC1	0.00187389	0.0241868	0.483134	-0.43476	0.0619295	TRUE	TRUE	0.529215	1.16361	-0.634397
RARB	0.00185924	6.08586e-65	1.20443e-60	-1.20431e-60	0.0619295	TRUE	TRUE	1.21355	0.89426	0.319289
LRRC28	0.00193756	-0.0434616	0.114324	-0.201247	0.0634037	TRUE	TRUE	0.763268	1.41222	-0.648955
EXOC6	0.00196958	0.562256	1.32318	-0.198671	0.0640746	TRUE	TRUE	6.60659	5.60485	1.00175
AC034195.1	0.00208298	-3.21713e-10	8.65464e-07	-8.66107e-07	0.0656253	TRUE	TRUE	0.384365	1.3633	-0.978938
AL136164.2	0.00210383	0.77616	1.94227	-0.389947	0.0656253	TRUE	TRUE	3.82013	2.31238	1.50775
C19orf66	0.00204654	-0.796826	1.25064	-2.84429	0.0656253	TRUE	TRUE	1.10574	1.5715	-0.465759
CLIP2	0.00210105	0.347741	1.40276	-0.707282	0.0656253	TRUE	TRUE	3.61561	1.20421	2.41139
COX7A2L	0.00211783	-1.18588e-06	0.00933475	-0.00933712	0.0656253	TRUE	TRUE	0.335624	1.10453	-0.768904
OSBP2	0.00209261	0.68861	5.23156	-3.85434	0.0656253	TRUE	TRUE	1.08626	0.72279	0.363472
PDZD2	0.00206008	0.867514	1.46434	0.270685	0.0656253	TRUE	TRUE	6.48123	6.15085	0.330377
SRSF11	0.00212342	-1.46968	0.0984582	-3.03781	0.0656253	TRUE	TRUE	3.12819	4.42015	-1.29196
YWHAG	0.00203125	3.07358	6.54636	-0.399211	0.0656253	TRUE	TRUE	3.47243	0.601493	2.87094
RPL7A	0.00217137	-9.33733e-12	2.66977e-08	-2.67164e-08	0.0667366	TRUE	TRUE	0.506204	2.08284	-1.57664
DOCK1	0.00222228	0.310033	3.60331	-2.98324	0.0671876	TRUE	TRUE	8.83203	7.8133	1.01873
GPHN	0.00220264	2.7995	4.61598	0.98302	0.0671876	TRUE	TRUE	6.38164	6.10624	0.275397
MYLK	0.00221847	1.59912	5.47686	-2.27861	0.0671876	TRUE	TRUE	1.32444	0.680638	0.643805
PTBP1	0.00224429	-3.87714	-0.737876	-7.01641	0.0674864	TRUE	TRUE	2.04875	2.30438	-0.255631
EXOC3	0.00231139	-0.0367638	0.953263	-1.02679	0.0691304	TRUE	TRUE	0.885362	0.980649	-0.0952868
DNAJB6	0.00233603	0.968832	2.4018	-0.464137	0.0694938	TRUE	TRUE	5.37281	3.93686	1.43594
H2AFJ	0.00237716	-1.11283	2.10452	-4.33018	0.0696333	TRUE	TRUE	0.399282	1.91816	-1.51888
IFIT3	0.00242733	-0.0234268	0.0758792	-0.122733	0.0696333	TRUE	TRUE	0.351921	1.82227	-1.47035
OTULIN	0.00242733	-0.661311	2.69365	-4.01627	0.0696333	TRUE	TRUE	1.51971	1.28524	0.234475
RPS24	0.00238772	-0.369841	0.723086	-1.46277	0.0696333	TRUE	TRUE	0.931809	2.86901	-1.9372
SFMBT1	0.00242834	-0.0222238	0.172743	-0.21719	0.0696333	TRUE	TRUE	1.37386	0.783335	0.59053
TMCO1	0.00236233	-0.378722	0.956749	-1.71419	0.0696333	TRUE	TRUE	0.54477	1.48921	-0.944444
VSIR	0.00242341	-0.8303	1.02856	-2.68916	0.0696333	TRUE	TRUE	3.07889	3.14464	-0.0657523
YES1	0.00244364	-0.466371	1.30524	-2.23798	0.0697128	TRUE	TRUE	4.85148	4.44642	0.405064
CALR	0.00255428	-1.14941	1.44073	-3.73954	0.0710473	TRUE	TRUE	1.34983	2.6446	-1.29477
CYYR1	0.00250709	-2.87353	0.0215549	-5.76862	0.0710473	TRUE	TRUE	3.16934	4.65573	-1.48639
LANCL1	0.00255379	-2.90458	9.42696	-15.2361	0.0710473	TRUE	TRUE	0.164871	1.22969	-1.06482
SLFN12	0.00254438	-0.0115707	0.351124	-0.374266	0.0710473	TRUE	TRUE	0.849672	0.94782	-0.0981477
ZSWIM8	0.00252753	-1.33502	2.03316	-4.7032	0.0710473	TRUE	TRUE	1.04289	1.35152	-0.308632
ROBO4	0.00256822	-3.59568	-1.07711	-6.11425	0.0710798	TRUE	TRUE	3.13412	3.27934	-0.145222
ETFA	0.00262019	-0.779659	1.23342	-2.79274	0.0719253	TRUE	TRUE	2.1124	2.41256	-0.300163
GDI2	0.00263756	-1.01522	1.56074	-3.59118	0.0719253	TRUE	TRUE	1.68009	2.99217	-1.31209
SCARF1	0.00263128	-1.11163	1.12667	-3.34993	0.0719253	TRUE	TRUE	0.923326	1.64615	-0.722825
OPA3	0.00266764	4.79693	8.69874	0.895114	0.0720391	TRUE	TRUE	2.02742	0.621743	1.40568
SLC3A2	0.00266602	-0.987618	1.32932	-3.30455	0.0720391	TRUE	TRUE	2.60744	3.26409	-0.656648
CLTC	0.00276047	0.117817	1.24671	-1.01107	0.0734366	TRUE	TRUE	4.24352	4.80462	-0.5611
MBOAT7	0.00277908	3.98227	8.4353	-0.470761	0.0734366	TRUE	TRUE	2.39337	1.01565	1.37772
MCF2L	0.00274088	1.8968	5.11275	-1.31915	0.0734366	TRUE	TRUE	6.96922	5.50857	1.46064
MIER3	0.00279859	-3.32445	-1.16703	-5.48186	0.0734366	TRUE	TRUE	0.742658	0.88513	-0.142472
SPOCK3	0.00276664	-1.40711	-0.537756	-2.27646	0.0734366	TRUE	TRUE	3.32148	4.17582	-0.85434
TMTC3	0.0027975	-0.22464	2.09015	-2.53943	0.0734366	TRUE	TRUE	0.880272	1.3496	-0.469326
NAA16	0.00284183	2.5389	5.73865	-0.660857	0.0738581	TRUE	TRUE	3.45476	1.89839	1.55637
NAA38	0.00285448	-0.0111386	0.0387296	-0.0610069	0.0738581	TRUE	TRUE	1.65412	1.98149	-0.327369
RPS13	0.00283165	-0.253346	0.683524	-1.19022	0.0738581	TRUE	TRUE	0.232454	1.26391	-1.03146
PRKDC	0.00286914	-0.956792	2.05536	-3.96894	0.0738936	TRUE	TRUE	1.88739	2.79531	-0.90792
ATP2B1	0.00295739	2.29428	5.37019	-0.781616	0.0742099	TRUE	TRUE	2.39465	0.834083	1.56056
CDK11B	0.00296146	0.0850903	1.32174	-1.15156	0.0742099	TRUE	TRUE	1.08338	0.669814	0.413561
GNAS	0.00294336	0.275075	1.962	-1.41185	0.0742099	TRUE	TRUE	5.53852	4.41871	1.11981
IFI27	0.00290766	-1.52095	2.05014	-5.09205	0.0742099	TRUE	TRUE	2.80872	5.74216	-2.93344
PILRB	0.00295295	0.0803921	0.396157	-0.235373	0.0742099	TRUE	TRUE	1.71451	0.673188	1.04132
TNRC6C	0.00295387	0.94353	2.84778	-0.960717	0.0742099	TRUE	TRUE	2.84211	2.4374	0.404709
BFAR	0.00302274	-0.0104364	0.0733889	-0.0942618	0.075087	TRUE	TRUE	1.81146	1.79771	0.013749
KIAA1147	0.00302346	1.04151	3.6783	-1.59528	0.075087	TRUE	TRUE	0.936124	1.29605	-0.359923
NR4A1	0.00303885	1.87907	4.46866	-0.71052	0.0751338	TRUE	TRUE	3.77021	1.14217	2.62804
MYO19	0.00307003	-1.94482	2.58116	-6.4708	0.075569	TRUE	TRUE	1.31267	1.01054	0.302133
SLC38A5	0.00309403	-0.373591	0.690331	-1.43751	0.0758242	TRUE	TRUE	1.89381	2.53112	-0.637313
DIS3L2	0.00312544	-0.433529	1.1474	-2.01446	0.0760909	TRUE	TRUE	1.96827	2.67387	-0.705598
USP39	0.00313227	0.166865	1.48939	-1.15566	0.0760909	TRUE	TRUE	2.09374	0.715309	1.37843
ANXA2	0.00315423	-0.0616435	0.174606	-0.297893	0.0762911	TRUE	TRUE	1.38991	2.66539	-1.27549
NBEAL2	0.00320984	0.581304	1.70041	-0.537802	0.0773002	TRUE	TRUE	1.23607	1.10763	0.128442
MAN2C1	0.00323141	2.71566e-54	3.46477e-50	-3.46422e-50	0.0774842	TRUE	TRUE	1.73193	0.873767	0.858164
TRIM25	0.00326629	1.12781	4.51488	-2.25925	0.0779844	TRUE	TRUE	0.879916	0.768532	0.111383
ENAH	0.00328383	3.14206	5.20967	1.07446	0.0780681	TRUE	TRUE	2.30918	2.5317	-0.222519
ABCG2	0.0033634	-2.06159	2.0764	-6.19959	0.0792823	TRUE	TRUE	3.7849	7.52277	-3.73787
SMC1A	0.00335748	-2.19394	0.628277	-5.01615	0.0792823	TRUE	TRUE	1.49258	1.87504	-0.382463
COL8A1	0.00337842	0.158597	1360.31	-1360	0.0793003	TRUE	TRUE	0.911226	1.03624	-0.125017
FRY	0.00344263	-2.96111	-1.0979	-4.82433	0.0804679	TRUE	TRUE	2.93682	4.33603	-1.39921
HSPA9	0.0035497	3.16171	6.12659	0.196825	0.0826232	TRUE	TRUE	2.30854	1.70957	0.598968
AC092957.1	0.00373742	1.63035	5.18309	-1.9224	0.082995	TRUE	TRUE	1.85131	2.06362	-0.212313
CALCOCO1	0.00374178	1.78471	5.96364	-2.39423	0.082995	TRUE	TRUE	0.958281	0.779789	0.178491
FKBP4	0.00361534	6.13399	29.513	-17.245	0.082995	TRUE	TRUE	2.14472	0.186549	1.95817
HSPA4L	0.00374203	-0.0702449	0.803858	-0.944348	0.082995	TRUE	TRUE	2.56895	0.117983	2.45096
HSPD1	0.00360656	2.26681	4.66796	-0.134344	0.082995	TRUE	TRUE	3.11046	1.71904	1.39142
LAMA5	0.0036763	2.67739	4.99939	0.355386	0.082995	TRUE	TRUE	3.81483	2.51632	1.29851
MIR29B2CHG	0.00371743	1.25157	3.206	-0.702854	0.082995	TRUE	TRUE	4.75999	3.29146	1.46853
NBEA	0.00370636	3.18385	7.85902	-1.49131	0.082995	TRUE	TRUE	3.34918	2.58596	0.763218
SIK3	0.00374469	0.494545	1.51324	-0.524153	0.082995	TRUE	TRUE	7.70291	7.32861	0.374306
SLCO4A1	0.00366085	1.02329	2.73103	-0.684454	0.082995	TRUE	TRUE	6.08755	4.74205	1.3455
TCEA1	0.0036977	-2.62689e-10	7.40965e-07	-7.41491e-07	0.082995	TRUE	TRUE	0.487528	1.13393	-0.646406
TMEM140	0.00362993	2.16446e-58	2.95629e-54	-2.95586e-54	0.082995	TRUE	TRUE	1.15672	1.29797	-0.141253
ZFAT	0.00378149	3.33954e-53	4.514e-49	-4.51333e-49	0.0834779	TRUE	TRUE	1.4771	0.891038	0.586063
RWDD1	0.00383693	-2.69068e-11	7.62726e-08	-7.63264e-08	0.0843669	TRUE	TRUE	0.297163	1.1783	-0.881133
EFCAB14	0.0039344	-1.24601	2.12354	-4.61556	0.0850095	TRUE	TRUE	1.02517	2.60606	-1.58089
PAIP2	0.00392509	-0.317217	0.6874	-1.32183	0.0850095	TRUE	TRUE	1.42048	1.88145	-0.460968
SUCO	0.00390425	-0.344962	1.54801	-2.23793	0.0850095	TRUE	TRUE	0.862254	1.94933	-1.08707
TAX1BP1	0.00389969	-1.80517	1.59058	-5.20092	0.0850095	TRUE	TRUE	3.53913	4.80999	-1.27086
TSTD2	0.00394256	1.56738	3.52631	-0.391549	0.0850095	TRUE	TRUE	0.653611	1.08335	-0.42974
RPL15	0.0039644	-0.592779	0.901933	-2.08749	0.0851504	TRUE	TRUE	1.57518	4.40301	-2.82782
MSN	0.00398471	1.49674	3.16435	-0.170873	0.0852575	TRUE	TRUE	6.52816	4.58385	1.94431
AL121761.1	0.00403415	0.110551	1.25437	-1.03327	0.0855007	TRUE	TRUE	1.64271	1.42083	0.221879
CLTA	0.00403045	-1.05486	1.93399	-4.0437	0.0855007	TRUE	TRUE	1.15693	2.66911	-1.51218
RPL6	0.00404219	-0.27379	0.504967	-1.05255	0.0855007	TRUE	TRUE	1.16191	2.95641	-1.7945
LAMTOR1	0.00410397	-0.601026	1.30437	-2.50642	0.0864787	TRUE	TRUE	0.628726	1.51043	-0.8817
MRFAP1	0.00414583	-0.0995303	0.241438	-0.440499	0.086704	TRUE	TRUE	1.09084	1.65566	-0.564817
ZC3H7A	0.00414304	-0.792308	0.621093	-2.20571	0.086704	TRUE	TRUE	2.89757	1.9518	0.945765
PDLIM1	0.00419145	-0.167122	0.627738	-0.961983	0.0870502	TRUE	TRUE	1.14088	1.81735	-0.676475
PLS3	0.00422498	3.53397	5.8879	1.18004	0.0870502	TRUE	TRUE	2.20581	2.22922	-0.0234135
TBX3	0.00419511	0.999306	1.59592	0.402693	0.0870502	TRUE	TRUE	3.02929	2.36832	0.660966
ZDHHC9	0.00422015	-0.583053	1.84483	-3.01094	0.0870502	TRUE	TRUE	0.729728	1.133	-0.403269
NDUFA1	0.00427155	-0.0280181	0.087765	-0.143801	0.0876849	TRUE	TRUE	0.208479	1.35629	-1.14781
MYL6	0.00433591	-1.76957	1.10594	-4.64508	0.0884569	TRUE	TRUE	2.18767	3.84694	-1.65927
SPG21	0.00434095	-0.165685	0.446798	-0.778169	0.0884569	TRUE	TRUE	0.879797	0.865003	0.0147942
MDFIC	0.00438954	-1.31513	2.53371	-5.16397	0.0891205	TRUE	TRUE	0.915308	1.24556	-0.330256
ELOB	0.0044251	-1.32668e-11	3.5473e-08	-3.54995e-08	0.0891914	TRUE	TRUE	0.413826	1.24299	-0.82916
SHISA5	0.00441094	-0.996062	1.29415	-3.28627	0.0891914	TRUE	TRUE	3.00451	3.24695	-0.242438
STAT1	0.00444662	-2.53579	-0.169121	-4.90247	0.0893016	TRUE	TRUE	1.23645	3.48962	-2.25316
RNF7	0.00447916	-2.37942e-11	6.34034e-08	-6.3451e-08	0.0895269	TRUE	TRUE	0.440947	1.11778	-0.676832
TTC33	0.00449002	-0.350391	1.21284	-1.91362	0.0895269	TRUE	TRUE	0.98781	1.26711	-0.279296
H3F3B	0.00452418	-2.93102	-1.37029	-4.49174	0.0895659	TRUE	TRUE	4.12175	5.32749	-1.20575
VDAC3	0.00451158	1.26963	3.91557	-1.37632	0.0895659	TRUE	TRUE	1.23427	1.01257	0.221702
PSMA4	0.00455086	-0.482766	1.56219	-2.52772	0.0897747	TRUE	TRUE	0.558518	1.13963	-0.581112
SLC46A3	0.00457884	0.236218	1.87412	-1.40168	0.0900074	TRUE	TRUE	1.19897	1.07884	0.12013
CABIN1	0.00470009	0.671689	2.53816	-1.19478	0.0915627	TRUE	TRUE	2.07582	1.97647	0.0993559
CALM1	0.00473366	1.83966	5.17256	-1.49324	0.0915627	TRUE	TRUE	5.29458	2.22171	3.07287
GUK1	0.00470459	-0.103064	0.216553	-0.422681	0.0915627	TRUE	TRUE	2.10516	2.75677	-0.651614
MSI2	0.00472085	2.39465	6.37459	-1.5853	0.0915627	TRUE	TRUE	8.73363	7.47059	1.26304
ZNF718	0.00474026	-0.574884	2.40412	-3.55389	0.0915627	TRUE	TRUE	2.17774	1.83207	0.345664
PPIA	0.00480694	1.99371	5.76819	-1.78077	0.0925295	TRUE	TRUE	2.09274	1.65785	0.434889
UNK	0.00490253	-3.57891	3.30785	-10.4657	0.094044	TRUE	TRUE	0.742031	1.33318	-0.591149
TLE1	0.00506681	4.21248	7.99723	0.427723	0.0968614	TRUE	TRUE	3.14942	3.23961	-0.0901878
JCAD	0.00512457	-0.159417	2.62792	-2.94676	0.0973151	TRUE	TRUE	3.98972	4.67616	-0.686436
METTL15	0.00514255	-1.50974	0.0742918	-3.09376	0.0973151	TRUE	TRUE	2.6683	3.35752	-0.689221
ZNF638	0.00514303	1.91962	6.65794	-2.8187	0.0973151	TRUE	TRUE	7.21881	7.18185	0.0369565
ZFYVE21	0.00523481	2.59348	6.65411	-1.46715	0.0987162	TRUE	TRUE	0.924344	0.934406	-0.0100628
COA1	0.00529312	-0.451386	0.841183	-1.74396	0.0994784	TRUE	TRUE	1.42575	2.921	-1.49525
EBF4	0.00536413	0.465701	1.95215	-1.02075	0.0996738	TRUE	TRUE	1.97174	1.49671	0.47503
LZIC	0.00537518	-1.846	3.48261	-7.17461	0.0996738	TRUE	TRUE	0.636222	1.11126	-0.475043
SOS1	0.00536186	0.44161	1.17918	-0.295964	0.0996738	TRUE	TRUE	7.42825	6.00077	1.42748
UBE2E3	0.00536159	-1.75685	1.07823	-4.59192	0.0996738	TRUE	TRUE	1.89666	2.97902	-1.08237
LMAN2	0.00542863	-0.333305	6.14008	-6.80669	0.0999983	TRUE	TRUE	0.81492	1.12092	-0.306003
TRIR	0.00541935	-1.05504	1.76597	-3.87605	0.0999983	TRUE	TRUE	0.87945	1.85002	-0.970566
GOLGA1	0.00548888	-1.84003	4.19547	-7.87554	0.100774	TRUE	TRUE	0.404512	1.65279	-1.24828
GIMAP8	0.00553382	-0.63703	1.08312	-2.35718	0.101265	TRUE	TRUE	1.65347	2.78653	-1.13305
ANGPT2	0.00555559	-2.98639	-0.0351328	-5.93765	0.10133	TRUE	TRUE	4.00483	5.99629	-1.99146
ATP6V1G1	0.00557434	-0.129804	0.292499	-0.552107	0.10134	TRUE	TRUE	1.05283	2.38448	-1.33165
VCL	0.00566011	2.20821	3.89582	0.52061	0.102564	TRUE	TRUE	4.32455	2.27709	2.04746
SPAG16	0.00574954	-0.0933883	0.283314	-0.47009	0.103846	TRUE	TRUE	0.481821	1.16343	-0.681613
KDM2A	0.00577577	0.877938	3.91825	-2.16238	0.103983	TRUE	TRUE	5.04247	3.5057	1.53677
RPS6KA3	0.00583569	0.824547	1.35444	0.294659	0.104722	TRUE	TRUE	7.38548	4.78698	2.5985
RPL19	0.00585898	-0.0221028	0.0521764	-0.096382	0.104802	TRUE	TRUE	0.865232	2.64081	-1.77557
CD320	0.00590331	-0.2955	0.591127	-1.18213	0.105105	TRUE	TRUE	0.756329	2.40211	-1.64578
MTSS1	0.0059137	-1.00762	2.40096	-4.41621	0.105105	TRUE	TRUE	2.70473	4.5069	-1.80218
MAP3K7CL	0.00602403	-2.16663	11.2099	-15.5431	0.106725	TRUE	TRUE	0.553981	1.09607	-0.542092
KLF2	0.00606218	-0.818404	1.11305	-2.74986	0.1068	TRUE	TRUE	4.98549	3.57625	1.40924
NCOR1	0.00606665	2.50379	4.75886	0.248717	0.1068	TRUE	TRUE	5.1391	4.64272	0.496381
MRPL1	0.00614083	0.753457	1.95087	-0.443961	0.107147	TRUE	TRUE	2.998	3.74893	-0.750932
SELENOM	0.00613227	-0.0700928	0.193945	-0.334131	0.107147	TRUE	TRUE	0.542047	2.18446	-1.64241
SESTD1	0.00614416	0.753475	2.61674	-1.10979	0.107147	TRUE	TRUE	6.26215	6.69452	-0.432369
IMPA1	0.00620135	1.4499	3.54461	-0.644813	0.107807	TRUE	TRUE	0.650963	1.06547	-0.414503
PDCD6	0.00624288	1.5182	4.08023	-1.04382	0.10819	TRUE	TRUE	1.2447	0.824557	0.420146
BDNF-AS	0.00628422	-1.51385	2.19952	-5.22723	0.108569	TRUE	TRUE	0.570016	1.52659	-0.956576
DNAJC16	0.00639053	-0.782332	1.49471	-3.05938	0.109386	TRUE	TRUE	0.691848	0.955799	-0.26395
INPP1	0.00638889	0.494651	2.55469	-1.56539	0.109386	TRUE	TRUE	0.829258	0.774478	0.0547807
TPK1	0.00637468	-2.11993	1.78926	-6.02913	0.109386	TRUE	TRUE	2.0392	3.37389	-1.33469
SH3GLB2	0.00648267	-4.09242e-11	1.8369e-07	-1.83771e-07	0.110285	TRUE	TRUE	0.756328	0.868135	-0.111807
VPS35L	0.00647371	-1.83346	2.37954	-6.04645	0.110285	TRUE	TRUE	1.44095	2.07878	-0.637836
JUN	0.00660722	-0.139621	0.315744	-0.594987	0.111093	TRUE	TRUE	3.09438	2.83553	0.258852
KANSL1	0.00661168	1.50366	3.92137	-0.914058	0.111093	TRUE	TRUE	6.78992	6.56616	0.223764
NR3C2	0.00662657	-0.728527	1.52001	-2.97706	0.111093	TRUE	TRUE	6.45945	7.73213	-1.27269
SLC39A10	0.00663004	-0.373178	0.117809	-0.864165	0.111093	TRUE	TRUE	7.05949	6.57902	0.480468
SLCO2A1	0.00662356	1.28928e-118	3.79228e-114	-3.79202e-114	0.111093	TRUE	TRUE	0.71474	1.05438	-0.339641
DOC2B	0.00670184	6.0404e-51	8.0107e-47	-8.00949e-47	0.111742	TRUE	TRUE	1.05253	0.649928	0.4026
SLC44A2	0.00670897	-2.02754	2.46225	-6.51733	0.111742	TRUE	TRUE	1.26748	1.41325	-0.145771
MIRLET7BHG	0.00676108	0.444776	2.80824	-1.91869	0.111949	TRUE	TRUE	3.83093	2.13307	1.69785
PDK1	0.00676159	2.46439	5.02123	-0.0924458	0.111949	TRUE	TRUE	2.04301	1.12578	0.917228
IFIT1	0.00686003	-0.123819	0.328608	-0.576245	0.112332	TRUE	TRUE	0.46476	1.82931	-1.36455
IPO8	0.00691984	0.265896	3.68886	-3.15707	0.112332	TRUE	TRUE	1.36686	1.64761	-0.280744
KIAA1841	0.00687409	-0.0825398	0.216669	-0.381749	0.112332	TRUE	TRUE	1.17648	1.88471	-0.708229
LINC01693	0.00692612	-0.168726	0.569954	-0.907406	0.112332	TRUE	TRUE	0.623482	1.59614	-0.972661
PFDN1	0.00685967	0.0462782	0.614528	-0.521972	0.112332	TRUE	TRUE	0.742911	1.31098	-0.568066
RPS25	0.00691541	-0.32436	0.694356	-1.34308	0.112332	TRUE	TRUE	0.474403	1.9925	-1.5181
ZDBF2	0.00689434	0.694844	3.30906	-1.91937	0.112332	TRUE	TRUE	0.650999	1.08391	-0.432914
AHCTF1	0.00717612	2.93503	4.80779	1.06226	0.115378	TRUE	TRUE	3.42641	2.52691	0.899493
BTN3A1	0.00715104	-0.0302286	0.0911971	-0.151654	0.115378	TRUE	TRUE	0.303752	1.1296	-0.825851
FOXP1	0.00717505	3.6081e-11	8.95657e-10	-8.23495e-10	0.115378	TRUE	TRUE	8.75633	7.99643	0.759903
SKAP2	0.00732278	-1.197	1.42201	-3.81601	0.117397	TRUE	TRUE	2.29132	2.8603	-0.56898
RAB14	0.00750263	-2.29177	-0.530673	-4.05286	0.119764	TRUE	TRUE	2.26362	3.40336	-1.13974
RNASE1	0.00751348	-2.22977	1.91194	-6.37149	0.119764	TRUE	TRUE	0.876881	3.2846	-2.40772
AP1B1	0.007536	-0.277963	0.760593	-1.31652	0.119779	TRUE	TRUE	1.08878	1.24056	-0.151777
ARRDC3	0.00765001	-0.399893	0.870947	-1.67073	0.12099	TRUE	TRUE	1.27812	3.16997	-1.89184
LTBP1	0.00771424	0.222854	2.61302	-2.16731	0.12099	TRUE	TRUE	1.21201	1.81538	-0.603371
PDCL	0.00767369	-0.43536	1.38357	-2.25429	0.12099	TRUE	TRUE	0.574596	1.16185	-0.587251
SMG5	0.00773637	0.297275	1.84317	-1.24862	0.12099	TRUE	TRUE	1.1036	0.653082	0.450513
STX12	0.00774265	-2.27553	0.50609	-5.05715	0.12099	TRUE	TRUE	4.66043	4.19703	0.463396
ZNF189	0.00773956	-0.378015	1.21254	-1.96857	0.12099	TRUE	TRUE	0.722845	0.821397	-0.0985519
COQ10B	0.00787328	-0.229007	0.590084	-1.0481	0.121664	TRUE	TRUE	1.10286	1.4026	-0.299738
EID1	0.00785638	-0.0631712	0.14694	-0.273282	0.121664	TRUE	TRUE	0.955821	2.11375	-1.15793
RELL1	0.00783387	-0.990258	0.266309	-2.24682	0.121664	TRUE	TRUE	6.257	5.04893	1.20807
TMBIM6	0.00785529	-1.52272	1.87561	-4.92105	0.121664	TRUE	TRUE	3.73399	4.68071	-0.94672
ABHD17A	0.00815352	-0.551028	1.28433	-2.38639	0.1252	TRUE	TRUE	1.8639	2.08153	-0.217639
ATG12	0.00821464	-2.58917	-0.141214	-5.03712	0.1252	TRUE	TRUE	1.31106	1.79163	-0.480568
ATP7B	0.00819893	1.69323	4.03243	-0.645958	0.1252	TRUE	TRUE	2.56889	3.06094	-0.492048
NOL7	0.00815217	-1.36215	1.93967	-4.66396	0.1252	TRUE	TRUE	0.704292	1.64576	-0.941473
S1PR1	0.00819556	-1.13144	1.67492	-3.9378	0.1252	TRUE	TRUE	2.23532	3.1538	-0.91848
ABCC5	0.00862223	-5.33047	6.06713	-16.7281	0.125981	TRUE	TRUE	0.855564	1.45886	-0.603294
EDF1	0.00859419	-0.0232131	0.0671331	-0.113559	0.125981	TRUE	TRUE	0.659989	1.7371	-1.07711
FLYWCH1	0.00838568	-0.673381	2.06658	-3.41334	0.125981	TRUE	TRUE	0.676449	0.983349	-0.3069
GNG11	0.00840954	-0.468729	0.770319	-1.70778	0.125981	TRUE	TRUE	1.89974	3.96935	-2.06961
HNRNPAB	0.00866619	-0.0327403	0.108812	-0.174293	0.125981	TRUE	TRUE	0.498885	1.17634	-0.677451
KIAA1217	0.0085546	0.576699	296.469	-295.315	0.125981	TRUE	TRUE	1.22986	0.811757	0.418104
MEF2C-AS1	0.00869616	2.22019	4.89208	-0.451692	0.125981	TRUE	TRUE	3.23689	2.85378	0.383112
MT-ND4	0.00869296	1.49063	5.10646	-2.12521	0.125981	TRUE	TRUE	7.84645	5.17846	2.66799
NR1H2	0.00835382	-0.127478	0.388868	-0.643824	0.125981	TRUE	TRUE	0.801208	1.09729	-0.296083
PHACTR2	0.00864679	0.152879	0.594314	-0.288557	0.125981	TRUE	TRUE	1.90326	1.98928	-0.0860236
PTPRA	0.0085713	-1.3068	0.202412	-2.81602	0.125981	TRUE	TRUE	3.47565	3.73656	-0.260905
RAB28	0.00835343	-0.135807	0.850505	-1.12212	0.125981	TRUE	TRUE	1.72902	2.39247	-0.663456
RECK	0.008642	-1.0542	1.6726	-3.78101	0.125981	TRUE	TRUE	1.1728	2.36534	-1.19254
RECQL	0.00865992	1.10193	3.72108	-1.51721	0.125981	TRUE	TRUE	1.18656	0.918609	0.267952
RPL29	0.00850431	-0.398176	0.708098	-1.50445	0.125981	TRUE	TRUE	1.55299	3.75814	-2.20514
RTN4	0.00850023	1.84887	3.81738	-0.11965	0.125981	TRUE	TRUE	5.92193	5.61202	0.309916
SENP7	0.00840182	-0.86587	0.916141	-2.64788	0.125981	TRUE	TRUE	3.22403	3.8578	-0.633768
TMEM161B-AS1	0.00829125	-1.85162	11.9979	-15.7012	0.125981	TRUE	TRUE	1.19155	2.08266	-0.891114
VPS4B	0.00842611	-2.77207	-0.722375	-4.82176	0.125981	TRUE	TRUE	1.39113	2.03549	-0.64436
GPD1L	0.00872274	0.289183	1.62941	-1.05104	0.126038	TRUE	TRUE	1.72929	2.26337	-0.534073
NARF	0.00880454	2.17687	5.20753	-0.853786	0.126562	TRUE	TRUE	1.80323	1.00278	0.800458
SPCS2	0.00879968	-1.73919	1.6689	-5.14728	0.126562	TRUE	TRUE	0.797086	2.07532	-1.27823
AC078883.1	0.008918	0.0107105	0.968986	-0.947565	0.127056	TRUE	TRUE	0.900417	1.28615	-0.385729
LINC02256	0.00888075	0.0792301	0.381867	-0.223407	0.127056	TRUE	TRUE	1.01646	1.59443	-0.577965
PLCB4	0.00893618	1.95283	4.26959	-0.363937	0.127056	TRUE	TRUE	5.96606	4.33137	1.6347
RHBDF2	0.00895308	0.255135	1.17973	-0.669457	0.127056	TRUE	TRUE	0.945662	0.764172	0.181491
SLC7A5	0.00892158	0.497395	1.17156	-0.176772	0.127056	TRUE	TRUE	8.57516	7.29689	1.27827
ZSCAN18	0.00913857	1.18797	3.52623	-1.1503	0.129358	TRUE	TRUE	1.37611	1.09139	0.284725
CAPN2	0.00925483	-0.469441	1.62182	-2.5607	0.130012	TRUE	TRUE	1.6564	2.1809	-0.524501
CUL3	0.00920932	-2.517	0.0355708	-5.06958	0.130012	TRUE	TRUE	2.42739	4.54251	-2.11512
EIF4B	0.00923797	0.123378	0.603898	-0.357142	0.130012	TRUE	TRUE	1.59439	1.76093	-0.166536
IREB2	0.00928684	-2.58109	-0.499896	-4.66229	0.130133	TRUE	TRUE	1.05598	2.65878	-1.6028
RAB8B	0.00937283	-5.99588	4.87277	-16.8645	0.131008	TRUE	TRUE	1.55289	2.31325	-0.760357
CEP112	0.00951001	0.917246	1.77048	0.0640133	0.131763	TRUE	TRUE	7.06569	5.60265	1.46304
DLL4	0.00954358	0.156646	1.19759	-0.884302	0.131763	TRUE	TRUE	3.13952	2.61846	0.521064
MINK1	0.00949773	0.923951	2.84529	-0.997383	0.131763	TRUE	TRUE	1.91297	2.002	-0.0890305
MTUS1	0.00946402	0.134351	0.639035	-0.370333	0.131763	TRUE	TRUE	6.55228	8.68152	-2.12925
PROSER1	0.00954528	2.50682	4.29143	0.72221	0.131763	TRUE	TRUE	1.34865	0.762622	0.586032
AP3M1	0.00958534	-2.49595	9.49512	-14.487	0.131988	TRUE	TRUE	0.551864	0.963561	-0.411697
AEBP2	0.00964159	1.86723	4.8417	-1.10724	0.132109	TRUE	TRUE	3.85977	2.07756	1.78222
PTP4A3	0.00963387	-0.222131	0.729515	-1.17378	0.132109	TRUE	TRUE	0.41972	1.09095	-0.671232
NDUFB2	0.00969347	-0.206421	0.457152	-0.869995	0.132493	TRUE	TRUE	0.652815	1.47951	-0.826699
CCSER2	0.00990461	-0.0376888	0.755901	-0.831278	0.134717	TRUE	TRUE	6.01847	6.21773	-0.199261
ZBED5	0.00989264	0.00700329	0.056699	-0.0426924	0.134717	TRUE	TRUE	1.49623	1.2807	0.215527
RAB11FIP2	0.0100814	-0.197443	0.411855	-0.806741	0.136458	TRUE	TRUE	1.35962	2.27631	-0.916691
SAMD9L	0.0100816	-0.317707	0.573442	-1.20886	0.136458	TRUE	TRUE	1.02775	2.76775	-1.74
CORO1B	0.0101336	-0.804127	1.82433	-3.43258	0.136651	TRUE	TRUE	0.564293	0.979724	-0.415431
GSTP1	0.0101696	-0.222056	0.412005	-0.856116	0.136651	TRUE	TRUE	1.06563	2.51669	-1.45105
TRRAP	0.0101643	-0.220701	2.13372	-2.57512	0.136651	TRUE	TRUE	2.95729	2.49568	0.461606
AASS	0.0104438	0.331613	6.73343	-6.0702	0.138993	TRUE	TRUE	1.11859	1.37891	-0.26032
AMN1	0.0104214	1.01393	3.97032	-1.94246	0.138993	TRUE	TRUE	1.1773	1.03745	0.139842
C2CD3	0.0104234	-3.89487	-1.01737	-6.77237	0.138993	TRUE	TRUE	1.10865	1.38763	-0.278979
CD81	0.0103949	-0.357507	0.681499	-1.39651	0.138993	TRUE	TRUE	1.83279	3.8733	-2.04051
RC3H2	0.0106442	-0.164292	1.52801	-1.8566	0.140984	TRUE	TRUE	1.80384	3.08797	-1.28413
TBC1D8	0.0106397	1.53057	4.2478	-1.18666	0.140984	TRUE	TRUE	4.03534	2.93641	1.09893
BMP2K	0.0106894	-1.69484	1.30825	-4.69792	0.14107	TRUE	TRUE	1.68394	2.66182	-0.977882
SLC26A2	0.0107013	-0.0219707	0.0557285	-0.09967	0.14107	TRUE	TRUE	2.40396	3.39591	-0.991948
IFI6	0.0108679	-0.389772	0.669943	-1.44949	0.142927	TRUE	TRUE	1.41632	3.57039	-2.15406
ARHGAP32	0.0110119	-0.137174	1.24885	-1.5232	0.144479	TRUE	TRUE	2.70005	1.64832	1.05173
SLC9A3R2	0.0110857	-2.21293	0.0685099	-4.49436	0.145105	TRUE	TRUE	4.37494	3.85199	0.522955
AUH	0.0111732	-3.24395	1.48699	-7.97489	0.145208	TRUE	TRUE	1.74095	3.08476	-1.34382
GCNT1	0.0112529	-0.580531	1.16461	-2.32567	0.145208	TRUE	TRUE	0.635994	2.09678	-1.46079
IFRD1	0.011124	0.00670258	0.112131	-0.0987254	0.145208	TRUE	TRUE	1.98492	1.55638	0.428538
MT-ND4L	0.0111545	-1.2141	1.75354	-4.18173	0.145208	TRUE	TRUE	1.75753	3.03407	-1.27653
NBPF15	0.0112337	3.09886	7.81903	-1.6213	0.145208	TRUE	TRUE	1.1583	1.11053	0.0477672
SVIP	0.0112763	-1.58624	1.36977	-4.54225	0.145208	TRUE	TRUE	1.68564	2.30632	-0.620682
XRCC5	0.0112502	-0.962853	0.823188	-2.74889	0.145208	TRUE	TRUE	3.27863	4.2592	-0.980569
SDAD1	0.01136	0.0688317	1.58687	-1.44921	0.145948	TRUE	TRUE	0.891252	0.952818	-0.0615661
MYO1E	0.0114118	1.6935	4.68351	-1.2965	0.146276	TRUE	TRUE	8.17242	4.98608	3.18635
CLINT1	0.0116617	-2.47284	1.04141	-5.98709	0.147227	TRUE	TRUE	1.47807	2.03647	-0.558397
DGCR2	0.0116795	-1.1096	1.61295	-3.83215	0.147227	TRUE	TRUE	1.62	1.47807	0.141928
IQSEC1	0.0116269	2.47522	5.74754	-0.797087	0.147227	TRUE	TRUE	3.73133	3.13067	0.600664
KLC1	0.0116071	1.77264	5.18522	-1.63994	0.147227	TRUE	TRUE	3.51099	3.10921	0.401776
PIGT	0.0115392	1.33024	3.00844	-0.347963	0.147227	TRUE	TRUE	0.7714	0.904987	-0.133587
PIK3R1	0.0116977	-2.0247	-0.157837	-3.89156	0.147227	TRUE	TRUE	1.47492	2.83044	-1.35552
SLC25A36	0.0115184	-0.963766	1.48199	-3.40952	0.147227	TRUE	TRUE	0.979085	2.20294	-1.22386
ZNF253	0.0115728	0.0898314	0.569634	-0.389971	0.147227	TRUE	TRUE	0.885628	0.722162	0.163466
GTF2F2	0.0117568	1.61274	3.87626	-0.650775	0.147637	TRUE	TRUE	1.3873	1.4132	-0.0258981
ZC3H15	0.0117946	0.131466	0.558529	-0.295596	0.147778	TRUE	TRUE	1.24804	1.00121	0.246829
MBTD1	0.0118263	1.1291	3.39641	-1.13821	0.147842	TRUE	TRUE	2.88421	2.09814	0.786069
LAMB2	0.0118987	-0.215163	1.51885	-1.94917	0.148414	TRUE	TRUE	1.48304	1.46973	0.0133112
SPCS3	0.0120196	-0.207918	1.59954	-2.01538	0.149586	TRUE	TRUE	2.09489	2.97316	-0.878274
CBLL1	0.012066	-1.03542	2.1182	-4.18905	0.149829	TRUE	TRUE	0.788085	1.55665	-0.768568
ARNTL2	0.0121004	-3.88762e-11	1.1008e-07	-1.10157e-07	0.149921	TRUE	TRUE	0.694581	1.40218	-0.707603
HADHA	0.0121661	-1.1349	1.69943	-3.96922	0.1504	TRUE	TRUE	0.693354	1.97179	-1.27844
ZNF385B	0.0122318	4.01976	6.60423	1.43528	0.150876	TRUE	TRUE	3.78145	3.40809	0.373357
MAFF	0.0122934	1.88999	3.83078	-0.0508069	0.15129	TRUE	TRUE	3.77914	1.58073	2.1984
TRNAU1AP	0.0123197	0.289789	3.00644	-2.42686	0.15129	TRUE	TRUE	1.12134	0.75781	0.363532
CAB39L	0.0124261	-0.122384	0.335063	-0.579832	0.152261	TRUE	TRUE	1.14685	1.19753	-0.0506815
LMCD1-AS1	0.0124791	-1.24915	3.81785	-6.31614	0.152574	TRUE	TRUE	0.529931	1.26022	-0.730288
PITPNA	0.0126671	-0.731082	1.06064	-2.52281	0.153777	TRUE	TRUE	2.6978	2.07949	0.618312
SPG11	0.0126589	2.07226	6.31632	-2.17181	0.153777	TRUE	TRUE	3.53678	3.40839	0.128392
SPPL3	0.0126092	0.6936	2.75387	-1.36667	0.153777	TRUE	TRUE	4.16693	4.03199	0.134945
ZNF397	0.0126881	-0.610547	1.37512	-2.59622	0.153777	TRUE	TRUE	0.74935	1.08145	-0.332104
PTMA	0.0127992	-0.17658	0.893316	-1.24648	0.154787	TRUE	TRUE	5.66808	7.11616	-1.44808
MNAT1	0.0129465	-2.5305	1.29443	-6.35543	0.155985	TRUE	TRUE	2.43717	4.03427	-1.5971
STXBP1	0.0129544	1.03214	2.77032	-0.706031	0.155985	TRUE	TRUE	4.11384	1.35799	2.75585
MT-ND5	0.0131697	-2.55759	-0.327753	-4.78743	0.158236	TRUE	TRUE	3.09256	4.65382	-1.56127
SPTLC1	0.0132307	-0.0997042	0.212939	-0.412348	0.1584	TRUE	TRUE	1.14944	2.3585	-1.20907
VRK2	0.0132403	-2.20674	0.525999	-4.93947	0.1584	TRUE	TRUE	2.75597	2.96933	-0.213365
PPIB	0.013377	-0.00377367	0.0153602	-0.0229076	0.1594	TRUE	TRUE	0.534205	1.01086	-0.476652
SNRNP200	0.0133812	-0.138297	0.536648	-0.813242	0.1594	TRUE	TRUE	0.532763	1.19873	-0.66597
RCN2	0.013826	-0.0567545	0.143068	-0.256577	0.164346	TRUE	TRUE	0.55405	1.1399	-0.585852
FHL3	0.0140027	-0.340989	1.05579	-1.73777	0.164721	TRUE	TRUE	0.760622	0.872125	-0.111503
NDUFC1	0.0139614	-0.990002	1.65954	-3.63954	0.164721	TRUE	TRUE	0.536304	1.44295	-0.906646
RNF13	0.0140056	-2.72589	-0.301381	-5.15041	0.164721	TRUE	TRUE	1.60899	3.11668	-1.5077
SCLT1	0.0139297	-1.17131	2.10358	-4.44619	0.164721	TRUE	TRUE	1.26499	2.49791	-1.23292
SLC12A2	0.013901	-1.22222	0.399598	-2.84403	0.164721	TRUE	TRUE	3.45608	4.75315	-1.29707
ATF1	0.0140976	-1.72564	1.04403	-4.49531	0.164758	TRUE	TRUE	0.849633	1.25407	-0.404433
KIAA0556	0.0140825	0.429584	1.50175	-0.642579	0.164758	TRUE	TRUE	1.98576	1.56525	0.420505
TRIM44	0.0140644	-0.550287	1.26734	-2.36792	0.164758	TRUE	TRUE	2.92666	3.39606	-0.469399
KDM5A	0.0142989	1.09549	3.53905	-1.34808	0.166413	TRUE	TRUE	4.34813	3.26589	1.08224
NIPAL2	0.014299	-9.73371e-11	2.57904e-07	-2.58098e-07	0.166413	TRUE	TRUE	0.784496	0.860576	-0.0760802
ALKBH5	0.0144211	0.507685	4.32418	-3.30881	0.166756	TRUE	TRUE	1.0444	1.52969	-0.485295
EPHA4	0.0144715	2.23874	5.96251	-1.48503	0.166756	TRUE	TRUE	5.73019	4.39153	1.33866
GIT1	0.0144149	-1.14158	1.35923	-3.6424	0.166756	TRUE	TRUE	1.86081	1.33388	0.526936
PRAG1	0.0144784	-0.160729	0.694276	-1.01573	0.166756	TRUE	TRUE	1.24208	1.65739	-0.415309
RAPGEF1	0.014369	0.877279	1.74606	0.00849238	0.166756	TRUE	TRUE	7.5318	6.65394	0.877862
AAK1	0.014618	0.851867	2.00684	-0.303101	0.1676	TRUE	TRUE	7.01364	6.13857	0.875072
DIAPH1	0.014642	2.64457	5.57439	-0.285256	0.1676	TRUE	TRUE	3.31882	2.35227	0.966546
SLC19A3	0.014593	-1.00899	0.977578	-2.99556	0.1676	TRUE	TRUE	3.1333	3.91948	-0.786182
ERCC6L2	0.0146813	-1.17459	2.10478	-4.45395	0.167705	TRUE	TRUE	1.24986	2.5623	-1.31244
EML3	0.0148187	0.0205771	0.285014	-0.24386	0.167895	TRUE	TRUE	1.40664	0.563126	0.843511
GTF3C3	0.0148073	0.883758	2.9307	-1.16318	0.167895	TRUE	TRUE	1.6669	1.22834	0.438557
IFNGR1	0.0147999	-0.1156	0.384841	-0.61604	0.167895	TRUE	TRUE	2.65461	4.42795	-1.77334
NAV2	0.0147973	-0.91638	1.74098	-3.57374	0.167895	TRUE	TRUE	4.85727	6.00847	-1.1512
SERINC1	0.0149037	2.91177	4.95693	0.866606	0.168504	TRUE	TRUE	2.14816	2.45194	-0.30378
ZNF644	0.014933	0.177658	1.11606	-0.760739	0.168504	TRUE	TRUE	4.3938	4.42696	-0.0331558
NBR1	0.0151094	-0.90971	1.67156	-3.49098	0.170104	TRUE	TRUE	0.734292	1.63697	-0.902678
USP37	0.015136	-0.0962839	1.55554	-1.7481	0.170104	TRUE	TRUE	2.35982	1.97749	0.382333
STAT6	0.0151817	1.0418	3.60547	-1.52188	0.170274	TRUE	TRUE	1.48079	1.17973	0.301059
HHEX	0.0152235	-0.130651	0.372842	-0.634144	0.170399	TRUE	TRUE	0.610538	0.9827	-0.372162
NSUN6	0.0152578	-0.990299	1.20742	-3.18802	0.17044	TRUE	TRUE	3.67149	3.63348	0.038014
CIRBP	0.0153928	-0.0199553	0.0513602	-0.0912709	0.171604	TRUE	TRUE	1.16164	2.66268	-1.50104
TUBB	0.0154669	-0.678683	0.999827	-2.35719	0.172084	TRUE	TRUE	1.95159	4.03304	-2.08145
ATG10	0.0155026	-0.280621	0.669482	-1.23072	0.172138	TRUE	TRUE	0.741218	3.31968	-2.57846
NDUFAF2	0.0156626	-0.377388	0.73843	-1.4932	0.173223	TRUE	TRUE	1.72392	2.51	-0.78608
SLFN12L	0.0156601	-3.48244	-0.807442	-6.15743	0.173223	TRUE	TRUE	0.990516	2.47479	-1.48427
RPS19	0.0157067	-0.491943	0.827822	-1.81171	0.173366	TRUE	TRUE	1.7346	3.77454	-2.03993
UBC	0.0158251	-1.65609	2.5645	-5.87668	0.174327	TRUE	TRUE	6.1818	7.43263	-1.25083
ABCF1	0.015997	-0.00336923	0.0667686	-0.073507	0.174493	TRUE	TRUE	0.973808	0.855233	0.118576
CRY1	0.015969	0.46727	2.73286	-1.79832	0.174493	TRUE	TRUE	3.4054	1.5565	1.8489
MAPK11	0.0158819	0.0684839	0.312812	-0.175845	0.174493	TRUE	TRUE	1.64331	0.678334	0.964974
PELI1	0.0159118	1.05944	2.25086	-0.131979	0.174493	TRUE	TRUE	6.08391	4.66751	1.41639
SREK1	0.015965	-3.05259	-1.03708	-5.0681	0.174493	TRUE	TRUE	1.69245	2.97618	-1.28373
NUDT5	0.0160761	-2.32933	13.2864	-17.9451	0.175013	TRUE	TRUE	0.415485	1.04111	-0.62562
FGD5-AS1	0.0162473	-0.00892927	0.0502806	-0.0681392	0.175502	TRUE	TRUE	0.865813	1.7491	-0.88329
PFDN5	0.0162309	-0.27705	0.653474	-1.20757	0.175502	TRUE	TRUE	0.599008	1.44564	-0.846628
POLB	0.0161942	-1.57686	2.0589	-5.21263	0.175502	TRUE	TRUE	1.21417	0.820493	0.393674
RPL27A	0.0161886	-0.159083	0.327985	-0.646152	0.175502	TRUE	TRUE	1.31183	2.70911	-1.39728
RAMP2	0.0164496	-0.0520858	0.10922	-0.213391	0.177343	TRUE	TRUE	1.19166	2.12382	-0.932165
CTBP1	0.0165313	-0.137513	0.68662	-0.961647	0.177385	TRUE	TRUE	0.938358	0.934192	0.0041667
RHBDD1	0.0164981	0.289654	1.18137	-0.602064	0.177385	TRUE	TRUE	1.68396	1.49278	0.191183
ZFAND3	0.0165492	1.39958	5.15867	-2.35951	0.177385	TRUE	TRUE	8.87086	7.80513	1.06574
BCL2L14	0.0165984	-0.97071	2.51552	-4.45694	0.177571	TRUE	TRUE	0.384207	1.08893	-0.704718
CISD1	0.0166449	-3.79236	5.92567	-13.5104	0.177727	TRUE	TRUE	0.332915	1.10815	-0.775234
UBR4	0.0167903	0.584193	1.94567	-0.777287	0.178936	TRUE	TRUE	3.11925	2.81903	0.300227
SLC16A6	0.0168648	-1.74183	2.76753	-6.25118	0.179386	TRUE	TRUE	0.615115	1.97984	-1.36472
GRK2	0.0169585	0.702976	2.43081	-1.02486	0.180038	TRUE	TRUE	1.62037	1.20462	0.415754
ATAD2	0.0171957	-0.756673	2.0424	-3.55574	0.181174	TRUE	TRUE	1.5159	1.17065	0.345259
KIFC3	0.0171945	5.33966e-56	7.43297e-52	-7.4319e-52	0.181174	TRUE	TRUE	1.36531	0.514959	0.850347
MYO1C	0.017131	0.0821567	0.686073	-0.52176	0.181174	TRUE	TRUE	1.99953	1.54863	0.450903
TRPM6	0.0171669	-0.303328	0.629361	-1.23602	0.181174	TRUE	TRUE	1.09773	2.637	-1.53927
ADAMTS9-AS2	0.0172691	2.05958	7.25872	-3.13955	0.18126	TRUE	TRUE	8.01932	4.81956	3.19977
EIF1B	0.0172454	-0.0457069	0.134676	-0.22609	0.18126	TRUE	TRUE	0.570236	1.88862	-1.31839
ODF2L	0.0173113	-0.145329	0.862082	-1.15274	0.181361	TRUE	TRUE	2.02441	3.51395	-1.48954
IBTK	0.0173506	-1.28937	1.48654	-4.06527	0.181431	TRUE	TRUE	1.4358	2.5372	-1.1014
HERC3	0.017386	-2.09342	0.453903	-4.64075	0.181461	TRUE	TRUE	1.11002	1.81305	-0.703035
FAM129B	0.0174406	0.495582	3.96614	-2.97497	0.181689	TRUE	TRUE	1.8806	1.64137	0.23923
DHX29	0.017513	-1.65454	1.25914	-4.56822	0.18198	TRUE	TRUE	1.24821	1.77723	-0.529016
ESYT2	0.0175482	0.379821	0.895325	-0.135684	0.18198	TRUE	TRUE	8.63326	9.04291	-0.409651
RGCC	0.0176321	-2.4925	-0.370836	-4.61417	0.18198	TRUE	TRUE	2.84788	4.34964	-1.50176
RNF214	0.0176149	-1.35998	2.71495	-5.4349	0.18198	TRUE	TRUE	0.475432	1.08828	-0.612852
TOMM7	0.0176177	-0.101849	0.245974	-0.449673	0.18198	TRUE	TRUE	0.546432	1.64355	-1.09712
SLC9A8	0.0176753	-0.0970903	0.285643	-0.479824	0.182088	TRUE	TRUE	0.644059	0.889407	-0.245348
ILF3	0.0177083	-2.59959	3.14681	-8.34598	0.182091	TRUE	TRUE	0.837941	1.46881	-0.630869
ADGRL2	0.0177518	1.85684	5.32676	-1.61307	0.182202	TRUE	TRUE	6.6818	5.80275	0.879051
ANKRD12	0.0178073	2.36563	9.4414	-4.71014	0.182434	TRUE	TRUE	8.60593	7.42954	1.17639
ATXN1	0.0179201	-0.260833	1.69112	-2.21279	0.182963	TRUE	TRUE	4.80099	5.93107	-1.13007
RPS27	0.0179247	-0.0265579	0.0797012	-0.132817	0.182963	TRUE	TRUE	0.500381	1.12229	-0.621905
RARS	0.0179834	-2.02324	1.46573	-5.51221	0.183227	TRUE	TRUE	0.953871	1.22241	-0.268536
LINC01184	0.0181387	-0.0625081	0.13961	-0.264626	0.184471	TRUE	TRUE	1.03874	2.52291	-1.48417
LIN54	0.0182547	0.399395	1.76352	-0.964733	0.185312	TRUE	TRUE	1.22588	0.95414	0.271741
ANAPC7	0.0183022	-1.91983	-0.165252	-3.6744	0.185456	TRUE	TRUE	1.05684	0.919447	0.137389
TRAF5	0.0184253	-0.286023	0.973894	-1.54594	0.186364	TRUE	TRUE	0.394086	1.17974	-0.785654
G3BP1	0.0185089	0.322505	1.96249	-1.31748	0.186735	TRUE	TRUE	2.95047	2.87411	0.0763508
TANC2	0.0185291	0.509955	2.3112	-1.29129	0.186735	TRUE	TRUE	2.45868	2.75114	-0.292462
AC090517.4	0.0186836	0.450363	1.8561	-0.955369	0.187951	TRUE	TRUE	1.36126	1.27094	0.0903215
EXOSC10	0.018806	0.0195848	0.768107	-0.728937	0.188248	TRUE	TRUE	0.615179	1.03505	-0.419867
MGRN1	0.0187713	1.06995	3.63253	-1.49263	0.188248	TRUE	TRUE	1.12599	0.79525	0.330742
TRAM2	0.0188146	-0.481034	1.96614	-2.92821	0.188248	TRUE	TRUE	2.08858	2.12896	-0.0403755
COL19A1	0.0189366	2.77378	4.62232	0.925238	0.189128	TRUE	TRUE	3.26685	1.62435	1.64251
DCLK1	0.0190332	-0.883234	2.15785	-3.92432	0.189409	TRUE	TRUE	1.35618	3.83929	-2.4831
LRP11	0.0190312	1.2661	4.05842	-1.52621	0.189409	TRUE	TRUE	1.50578	0.649367	0.856414
TMEM127	0.0190669	0.0670038	0.5308	-0.396792	0.189409	TRUE	TRUE	1.01606	0.715555	0.300501
CEACAM19	0.0192623	-3.72084	-0.90274	-6.53893	0.190669	TRUE	TRUE	1.77835	0.730361	1.04799
TINAGL1	0.0192519	0.102155	1.18587	-0.98156	0.190669	TRUE	TRUE	2.69536	2.85247	-0.157113
ZZEF1	0.0193947	0.323603	1.19376	-0.54655	0.191639	TRUE	TRUE	1.98029	1.83428	0.146009
RND3	0.0194565	0.063309	0.28707	-0.160452	0.191909	TRUE	TRUE	1.38102	1.12398	0.257035
SPECC1	0.0196892	-0.227651	1.59636	-2.05166	0.193517	TRUE	TRUE	1.53788	0.943784	0.594098
TMEM65	0.0196603	-1.20947	1.43953	-3.85848	0.193517	TRUE	TRUE	2.93933	2.77062	0.168716
PSMA7	0.0197656	-2.35535	-0.767444	-3.94325	0.193865	TRUE	TRUE	1.36306	2.19654	-0.83348
PTPN12	0.0197943	-0.521832	1.72564	-2.7693	0.193865	TRUE	TRUE	5.35816	6.07306	-0.714904
ACVR2A	0.0198579	0.711759	2.54815	-1.12463	0.194147	TRUE	TRUE	3.10774	2.01818	1.08957
BBS9	0.0200166	-0.555195	0.782684	-1.89307	0.194678	TRUE	TRUE	6.48714	7.0339	-0.546754
KDM4C	0.0200173	-0.7026	0.136441	-1.54164	0.194678	TRUE	TRUE	4.71092	5.48495	-0.774032
SOD1	0.0199843	1.10106	3.69199	-1.48986	0.194678	TRUE	TRUE	1.51699	0.819346	0.697643
TMEM259	0.0200752	-1.98215	2.89193	-6.85624	0.194901	TRUE	TRUE	0.796705	1.3521	-0.555391
CISD2	0.0201784	-1.33506	9.90907	-12.5792	0.195222	TRUE	TRUE	0.588165	1.07789	-0.489725
PIK3C2A	0.0201728	-1.70608	1.25792	-4.67009	0.195222	TRUE	TRUE	5.73506	6.04571	-0.310647
CHORDC1	0.0202386	0.286615	1.91386	-1.34063	0.195428	TRUE	TRUE	3.42342	1.16624	2.25718
PARP14	0.0202699	-0.848594	0.133991	-1.83118	0.195428	TRUE	TRUE	4.0686	5.9712	-1.9026
MT-CO1	0.0203057	-1.51018	0.350537	-3.37089	0.195434	TRUE	TRUE	2.3149	6.10312	-3.78822
ZMYM4	0.0203935	-1.43324	1.93615	-4.80262	0.19594	TRUE	TRUE	2.54811	4.51118	-1.96307
ACOT9	0.0205517	0.359578	1.39713	-0.677976	0.196719	TRUE	TRUE	1.33559	1.22209	0.113502
ARID4B	0.02067	0.217874	1.60795	-1.1722	0.196719	TRUE	TRUE	6.36015	5.40859	0.951555
AZIN1	0.0205811	3.20374	7.59372	-1.18624	0.196719	TRUE	TRUE	1.82168	1.24949	0.572195
DOCK9	0.020656	0.327785	7.28705	-6.63148	0.196719	TRUE	TRUE	10.62	10.1706	0.449367
DSP	0.020542	-0.249594	0.609294	-1.10848	0.196719	TRUE	TRUE	1.48125	1.82551	-0.344262
MTIF3	0.0206868	-2.69869	0.437157	-5.83453	0.196719	TRUE	TRUE	0.946902	1.75355	-0.806647
CFL2	0.0207521	-1.91375	2.97452	-6.80202	0.196744	TRUE	TRUE	0.315668	1.19367	-0.878006
ERH	0.0207602	-0.428973	0.941447	-1.79939	0.196744	TRUE	TRUE	0.527612	1.57215	-1.04453
MEPCE	0.0209128	0.0266873	0.239327	-0.185952	0.197854	TRUE	TRUE	1.28441	0.772469	0.51194
CFAP161	0.0210486	4.64814	7.83646	1.45982	0.198127	TRUE	TRUE	1.7469	0.390779	1.35612
GRAPL	0.0209976	1.937	5.29907	-1.42507	0.198127	TRUE	TRUE	3.83086	1.48004	2.35082
INTS10	0.0210425	-2.83709	-0.500953	-5.17323	0.198127	TRUE	TRUE	1.57918	2.17736	-0.598185
FTX	0.0211786	0.134439	4.08562	-3.81674	0.199014	TRUE	TRUE	7.89169	8.73439	-0.842704
AP001011.1	0.0213374	-9.7578e-11	4.43591e-07	-4.43786e-07	0.199831	TRUE	TRUE	0.229425	1.22223	-0.992807
TTBK2	0.0213226	-0.244808	1.3773	-1.86691	0.199831	TRUE	TRUE	3.58501	3.74561	-0.160606
PCBP1	0.0214297	-1.65727	0.828876	-4.14341	0.200358	TRUE	TRUE	1.50517	2.79003	-1.28486
LGALS1	0.0217087	-0.65488	1.33584	-2.6456	0.201949	TRUE	TRUE	0.578015	1.64635	-1.06833
PITPNC1	0.0217076	-0.165492	2.19383	-2.52481	0.201949	TRUE	TRUE	6.62719	5.90022	0.726972
SUB1	0.0217001	-1.82546	1.52661	-5.17754	0.201949	TRUE	TRUE	1.16496	1.81314	-0.648178
GNA14	0.0217734	0.00202803	0.0255029	-0.0214468	0.202212	TRUE	TRUE	3.034	2.15092	0.883081
KIAA1211L	0.0218609	0.394313	1.6847	-0.896076	0.20235	TRUE	TRUE	2.19494	0.687976	1.50697
RNF11	0.0218543	0.659934	2.30038	-0.980509	0.20235	TRUE	TRUE	2.29151	1.3054	0.986109
C4orf3	0.0220434	-1.01201	1.63403	-3.65805	0.20327	TRUE	TRUE	0.844019	1.66077	-0.816752
SLC2A3	0.02207	-2.54982	-0.295238	-4.8044	0.20327	TRUE	TRUE	5.55067	5.14158	0.409085
VAMP5	0.0220503	-1.32709	1.97993	-4.63411	0.20327	TRUE	TRUE	1.61175	1.83163	-0.21988
RSAD2	0.0221548	-0.560021	1.20173	-2.32177	0.203714	TRUE	TRUE	0.468995	1.5586	-1.0896
TOP1	0.0222571	-0.157235	0.529534	-0.844005	0.203981	TRUE	TRUE	3.42465	3.90641	-0.481765
WDR37	0.0222439	-1.39661	0.642654	-3.43588	0.203981	TRUE	TRUE	1.98304	2.45902	-0.475976
LAMTOR4	0.0223531	-0.113472	0.23367	-0.460615	0.204524	TRUE	TRUE	0.790871	1.89039	-1.09952
MT-ND3	0.0224493	-0.684254	1.60652	-2.97503	0.205067	TRUE	TRUE	6.42521	4.79693	1.62827
H2AFY	0.0225272	-1.43743	1.3297	-4.20457	0.205233	TRUE	TRUE	1.77717	3.19442	-1.41725
TRGC2	0.0225414	-3.56978	3.83424	-10.9738	0.205233	TRUE	TRUE	1.11077	1.11516	-0.00438359
RPL18	0.0227632	-0.940417	1.62015	-3.50099	0.206914	TRUE	TRUE	1.39449	2.92897	-1.53448
ADAMTS9	0.0231334	-3.3067	0.787826	-7.40122	0.208479	TRUE	TRUE	4.81263	6.24381	-1.43118
OCIAD1	0.0230601	2.81029	7.11413	-1.49356	0.208479	TRUE	TRUE	2.43906	2.58614	-0.147078
RPN2	0.0229993	-0.342435	0.964047	-1.64892	0.208479	TRUE	TRUE	1.52843	2.06366	-0.535239
STAU2	0.0231173	0.602852	1.21717	-0.011463	0.208479	TRUE	TRUE	6.13755	4.83282	1.30473
UTP20	0.0230133	-0.0758345	0.549544	-0.701213	0.208479	TRUE	TRUE	0.815243	0.872728	-0.057485
ZFP36	0.0231601	0.000679804	0.00514472	-0.00378512	0.208479	TRUE	TRUE	2.21299	1.25347	0.959519
AC008014.1	0.0232856	-0.321407	0.78036	-1.42317	0.20927	TRUE	TRUE	0.939677	2.09977	-1.1601
PRSS23	0.0233416	-0.773135	1.2062	-2.75247	0.209434	TRUE	TRUE	1.85391	3.76581	-1.91191
NHLRC2	0.0234748	-1.37505	1.8705	-4.6206	0.21029	TRUE	TRUE	1.6282	3.7064	-2.0782
PNPT1	0.0235737	-0.63024	1.45609	-2.71657	0.210837	TRUE	TRUE	0.999212	1.17697	-0.177763
EIPR1	0.0237688	-0.0252475	0.0931925	-0.143687	0.211989	TRUE	TRUE	1.1142	1.30182	-0.187622
FMR1	0.0238169	0.0744437	0.630344	-0.481457	0.211989	TRUE	TRUE	1.17703	1.38316	-0.206133
SPAAR	0.023791	-0.70767	1.39387	-2.80921	0.211989	TRUE	TRUE	1.31399	2.31122	-0.997229
MYRIP	0.023872	0.327782	1.1538	-0.498241	0.212141	TRUE	TRUE	8.25967	9.43734	-1.17767
BAG3	0.0240568	2.26713	7.77284	-3.23859	0.212773	TRUE	TRUE	3.71059	1.33492	2.37567
COX17	0.024058	0.0125415	0.0665395	-0.0414564	0.212773	TRUE	TRUE	0.784267	1.61208	-0.827815
TSN	0.0240545	-0.89637	2.23644	-4.02918	0.212773	TRUE	TRUE	0.327754	1.1508	-0.823047
MBOAT2	0.0241188	-1.74789	0.0931376	-3.58893	0.212973	TRUE	TRUE	1.21898	1.41258	-0.1936
GCLM	0.0242762	-0.294595	1.50242	-2.09161	0.214023	TRUE	TRUE	1.29039	1.15825	0.132139
ATP1A1	0.0243525	0.971569	3.22803	-1.28489	0.21429	TRUE	TRUE	3.6613	3.69714	-0.035838
NEDD4L	0.0243835	1.18047	2.87987	-0.518932	0.21429	TRUE	TRUE	4.60457	2.86246	1.74211
CCDC126	0.0244398	2.99321	6.62921	-0.642803	0.214446	TRUE	TRUE	1.53235	0.543173	0.989181
SLFN5	0.0246006	-0.136119	0.348114	-0.620352	0.215269	TRUE	TRUE	1.18167	2.09838	-0.916709
TFCP2	0.024611	-0.661658	1.36203	-2.68535	0.215269	TRUE	TRUE	2.23028	2.48013	-0.249845
CAV2	0.0250003	-0.203407	0.403893	-0.810708	0.217024	TRUE	TRUE	0.875549	2.4999	-1.62435
KANK2	0.024905	8.81447e-05	0.00470425	-0.00452796	0.217024	TRUE	TRUE	1.36726	0.714609	0.65265
KMT2A	0.024959	0.196408	0.682662	-0.289846	0.217024	TRUE	TRUE	4.84526	4.3991	0.44616
PRKX	0.0249281	2.36413	4.32749	0.400771	0.217024	TRUE	TRUE	3.70919	2.54399	1.1652
TMEM167A	0.0250068	-1.59119	1.04988	-4.23226	0.217024	TRUE	TRUE	0.64453	1.10572	-0.461185
DAD1	0.0252806	-0.0159702	0.109174	-0.141115	0.218402	TRUE	TRUE	0.454264	1.18439	-0.730127
GNB2	0.0254781	-1.29605	1.1682	-3.76031	0.218402	TRUE	TRUE	0.908443	2.18628	-1.27784
HMCES	0.025419	-0.0748847	0.226753	-0.376522	0.218402	TRUE	TRUE	0.439822	1.02246	-0.582634
INVS	0.025471	-2.35347	0.396529	-5.10346	0.218402	TRUE	TRUE	2.29082	4.1585	-1.86768
MARF1	0.0254188	0.371841	1.56916	-0.825481	0.218402	TRUE	TRUE	0.891171	1.07647	-0.185303
PHLDB2	0.0254796	2.6948	5.49192	-0.102331	0.218402	TRUE	TRUE	2.85973	2.36327	0.496466
PPP4C	0.0252112	-0.0688369	0.319643	-0.457317	0.218402	TRUE	TRUE	0.937891	1.01139	-0.0734995
RPS7	0.0253836	-0.343235	0.636436	-1.32291	0.218402	TRUE	TRUE	1.06167	2.72856	-1.66689
IWS1	0.0256754	0.278976	2.24043	-1.68247	0.219475	TRUE	TRUE	2.13833	2.13355	0.00478094
ZBTB20	0.0256837	0.886946	3868.29	-3866.52	0.219475	TRUE	TRUE	10.0252	10.1193	-0.0940447
APOO	0.025825	-2.28645	0.0759131	-4.64882	0.21967	TRUE	TRUE	2.15368	3.97102	-1.81734
CACHD1	0.0258102	0.0443203	0.198148	-0.109508	0.21967	TRUE	TRUE	1.95832	1.09858	0.859739
HERC6	0.0257676	-1.99308	1.14385	-5.13002	0.21967	TRUE	TRUE	0.62628	2.52066	-1.89438
ATF6	0.0260238	-0.633132	1.6885	-2.95476	0.219897	TRUE	TRUE	3.79899	4.25083	-0.451842
BCL6B	0.0260888	-1.4192	1.90392	-4.74232	0.219897	TRUE	TRUE	1.18661	1.34681	-0.160199
RNLS	0.026014	0.486308	1.94148	-0.968864	0.219897	TRUE	TRUE	1.25845	0.998377	0.260077
SLIRP	0.0259374	-2.29589	2.80721	-7.39899	0.219897	TRUE	TRUE	0.735448	1.41455	-0.679102
SUN1	0.0260727	1.70079	4.35221	-0.950634	0.219897	TRUE	TRUE	3.17534	2.49554	0.679804
TRAPPC9	0.025928	-2.74868	-0.607254	-4.89011	0.219897	TRUE	TRUE	3.58654	4.36993	-0.783396
CDC73	0.0262047	-0.52338	0.714011	-1.76077	0.220334	TRUE	TRUE	2.80379	3.62223	-0.818442
TBC1D15	0.0262199	-0.152977	1.51767	-1.82362	0.220334	TRUE	TRUE	2.90143	3.03035	-0.128914
RPL41	0.0263612	-0.799305	1.06414	-2.66275	0.221187	TRUE	TRUE	1.41581	3.07904	-1.66323
IGF2BP2	0.0264692	-0.62787	1.663	-2.91874	0.221759	TRUE	TRUE	1.44068	1.65486	-0.214176
DPH6-DT	0.0265177	0.209029	1.15493	-0.736867	0.221831	TRUE	TRUE	0.826968	0.857622	-0.030654
GFAP	0.0267509	4.50476	13.7893	-4.77978	0.222445	TRUE	TRUE	0.619966	1.13525	-0.51528
MAGI2	0.0266941	0.349624	1.26804	-0.568797	0.222445	TRUE	TRUE	2.58917	2.97924	-0.390064
MSX1	0.0266411	0.536734	2.19562	-1.12215	0.222445	TRUE	TRUE	1.56622	0.766696	0.799522
RNF170	0.0267161	0.0564901	0.839708	-0.726728	0.222445	TRUE	TRUE	1.05655	0.960313	0.0962393
RNF6	0.0268906	-0.371513	1.10503	-1.84805	0.222947	TRUE	TRUE	0.607942	0.949994	-0.342051
SAP18	0.0268915	-0.0495397	0.155423	-0.254502	0.222947	TRUE	TRUE	0.439478	1.53414	-1.09466
FNBP1	0.026988	0.296624	1.19782	-0.604576	0.223414	TRUE	TRUE	2.97132	3.26463	-0.293309
AC007743.1	0.0274377	-0.152524	0.522758	-0.827805	0.223433	TRUE	TRUE	0.417209	1.09876	-0.681547
ANO6	0.0274722	2.37011	4.38088	0.35935	0.223433	TRUE	TRUE	4.53794	4.06303	0.474903
ATOX1	0.0272294	-1.43964	5.22055	-8.09984	0.223433	TRUE	TRUE	0.748373	1.30078	-0.552405
BTAF1	0.0274121	0.500372	1.82206	-0.821318	0.223433	TRUE	TRUE	2.49289	2.7139	-0.221011
DNM3	0.0273719	-0.742934	-0.199065	-1.2868	0.223433	TRUE	TRUE	7.31391	6.54759	0.76632
LINC00662	0.0272757	-0.0617539	0.173773	-0.297281	0.223433	TRUE	TRUE	1.05336	1.20944	-0.156079
NEK1	0.0274174	-1.58878	0.270509	-3.44807	0.223433	TRUE	TRUE	2.23888	3.19892	-0.960043
NRIP1	0.027057	1.01954	2.54371	-0.504633	0.223433	TRUE	TRUE	3.20217	1.67861	1.52356
PAWR	0.0271851	1.36599	3.66587	-0.933886	0.223433	TRUE	TRUE	3.22218	3.13084	0.0913354
PERP	0.027294	-1.72971	1.85194	-5.31136	0.223433	TRUE	TRUE	1.2472	3.40067	-2.15347
PLA2G16	0.0273789	-2.18382	1.58813	-5.95576	0.223433	TRUE	TRUE	1.66245	2.08061	-0.418163
SPOCK2	0.0274063	-1.68323	1.12916	-4.49562	0.223433	TRUE	TRUE	3.49034	2.99351	0.496828
MORC3	0.0277619	0.912586	2.46432	-0.639147	0.224933	TRUE	TRUE	3.30154	1.97221	1.32932
OSTF1	0.0277766	-1.43161	1.47288	-4.33609	0.224933	TRUE	TRUE	1.83807	2.2436	-0.405533
RAD21	0.027778	-1.87948	0.794067	-4.55303	0.224933	TRUE	TRUE	1.37009	2.79042	-1.42033
APOOL	0.0282188	0.00199429	0.0419536	-0.0379651	0.225085	TRUE	TRUE	0.783881	0.877713	-0.093832
AQR	0.0281625	0.594627	2.33109	-1.14184	0.225085	TRUE	TRUE	1.63606	1.51599	0.120078
ATP2C1	0.0278454	2.64332	5.9116	-0.624963	0.225085	TRUE	TRUE	3.72858	3.33919	0.389393
CPNE3	0.0284036	-0.250115	0.758764	-1.25899	0.225085	TRUE	TRUE	0.692968	1.32168	-0.62871
ENSA	0.0283279	-0.605612	1.10646	-2.31768	0.225085	TRUE	TRUE	3.64663	2.96426	0.682365
FAU	0.028179	-0.113168	0.234688	-0.461024	0.225085	TRUE	TRUE	1.22663	2.08948	-0.862842
HEG1	0.0283097	-0.346784	0.335448	-1.02902	0.225085	TRUE	TRUE	4.46937	5.14689	-0.677528
KDM7A	0.0281597	-0.966325	1.19179	-3.12444	0.225085	TRUE	TRUE	2.27068	3.28229	-1.0116
KLHL36	0.0280516	0.413817	1.77083	-0.9432	0.225085	TRUE	TRUE	1.37857	1.04715	0.331418
PARP12	0.0281195	-0.071479	0.360319	-0.503277	0.225085	TRUE	TRUE	1.87778	2.10798	-0.230198
SELENOK	0.0279971	-0.0226916	0.0756819	-0.121065	0.225085	TRUE	TRUE	0.63726	1.08322	-0.445962
SLC30A6	0.0279995	-4.2872	2.84028	-11.4147	0.225085	TRUE	TRUE	0.679408	1.00225	-0.322845
TDG	0.0282613	-3.08457	0.298893	-6.46803	0.225085	TRUE	TRUE	1.24898	1.01	0.238981
TRAPPC6B	0.0283939	0.187844	0.791875	-0.416187	0.225085	TRUE	TRUE	1.23885	0.948028	0.290823
ZNF90	0.0280096	-0.00482945	0.0170628	-0.0267217	0.225085	TRUE	TRUE	0.768024	1.01801	-0.249983
TAPT1	0.0285261	-2.1632	0.52229	-4.8487	0.225733	TRUE	TRUE	2.11123	2.93535	-0.824125
LRP10	0.0286371	-0.776396	1.33748	-2.89027	0.22629	TRUE	TRUE	1.55813	1.70007	-0.141947
SNAP23	0.0287029	0.756078	1.51629	-0.00413509	0.226377	TRUE	TRUE	4.13012	2.19016	1.93996
SVIL	0.0287295	-1.73899	1.06503	-4.54302	0.226377	TRUE	TRUE	5.8861	5.93843	-0.052337
SEPT7	0.0289236	1.70425	3.63834	-0.229852	0.227421	TRUE	TRUE	4.45287	4.22539	0.227473
XBP1	0.0289438	-1.75732	3.76887	-7.2835	0.227421	TRUE	TRUE	1.13619	1.05294	0.0832454
RBM3	0.0292037	0.453735	1.99639	-1.08892	0.229052	TRUE	TRUE	0.256034	1.4223	-1.16627
RIN2	0.0292748	2.97811	5.20484	0.751381	0.229052	TRUE	TRUE	6.71059	5.72666	0.983926
TRAF3IP2	0.0292713	0.0791701	0.364697	-0.206357	0.229052	TRUE	TRUE	1.51502	1.51393	0.00109648
APPBP2	0.0293663	0.619292	1.88134	-0.642759	0.229123	TRUE	TRUE	3.14208	3.31197	-0.169884
GFPT1	0.0293305	0.168998	0.758616	-0.42062	0.229123	TRUE	TRUE	1.82777	1.07442	0.753352
H2AFZ	0.0294683	-0.221879	0.493297	-0.937056	0.229597	TRUE	TRUE	0.541007	1.87863	-1.33762
ANKRD50	0.0295587	0.0648872	0.511901	-0.382126	0.229979	TRUE	TRUE	0.68008	1.11919	-0.439105
CHMP4B	0.0299623	0.255416	1.05275	-0.541919	0.230717	TRUE	TRUE	1.37551	1.37924	-0.00373398
FYCO1	0.0299853	-3.02185	3.20032	-9.24403	0.230717	TRUE	TRUE	0.483752	1.01663	-0.532877
MAPKAP1	0.0298659	-1.8722	0.0381473	-3.78256	0.230717	TRUE	TRUE	2.65207	3.39294	-0.740866
MVB12B	0.0299085	-2.73495	-0.0174573	-5.45243	0.230717	TRUE	TRUE	1.5473	2.21072	-0.663412
SERPINB9	0.0297183	-2.68028	-0.625195	-4.73537	0.230717	TRUE	TRUE	1.44153	2.10401	-0.662482
SORT1	0.0299331	0.631728	1.23724	0.026219	0.230717	TRUE	TRUE	7.66617	7.00864	0.657522
SPTBN1	0.0299183	-0.119497	2.53519	-2.77418	0.230717	TRUE	TRUE	8.79424	8.75814	0.0360968
VEZT	0.0299215	-1.53392	0.404689	-3.47252	0.230717	TRUE	TRUE	2.77644	4.21474	-1.4383
BAALC-AS1	0.0302799	0.694188	2.84878	-1.4604	0.231066	TRUE	TRUE	1.10883	1.1811	-0.0722644
CST3	0.0300949	-0.23547	0.486162	-0.957102	0.231066	TRUE	TRUE	1.60756	4.27639	-2.66883
INPP5F	0.0302107	1.03161	4.62103	-2.55782	0.231066	TRUE	TRUE	1.8676	1.79002	0.0775838
SCAND1	0.0302554	-0.172875	0.546366	-0.892115	0.231066	TRUE	TRUE	0.560031	1.2698	-0.709772
SPG7	0.0301193	2.16495	4.25655	0.0733601	0.231066	TRUE	TRUE	2.41738	2.00279	0.414588
ZNF121	0.0302411	-3.49032	0.709566	-7.69021	0.231066	TRUE	TRUE	0.513106	1.01735	-0.50424
ORMDL1	0.0304076	-1.68045	2.84328	-6.20418	0.231433	TRUE	TRUE	0.613808	1.3793	-0.765487
VDAC2	0.0304112	2.61352	7.35852	-2.13149	0.231433	TRUE	TRUE	0.893323	0.944846	-0.0515234
APP	0.0304752	0.0233864	1.8812	-1.83443	0.231454	TRUE	TRUE	8.06852	7.33564	0.732884
CNOT4	0.0304971	0.12174	1.01018	-0.766704	0.231454	TRUE	TRUE	3.83713	4.471	-0.633867
CUL2	0.0306475	-0.680862	1.38224	-2.74396	0.232033	TRUE	TRUE	0.833553	1.53801	-0.704454
SART3	0.0306569	-0.0143952	0.0446004	-0.0733908	0.232033	TRUE	TRUE	0.814138	0.991712	-0.177574
CYLD	0.0307299	0.484732	1.31182	-0.342359	0.232102	TRUE	TRUE	2.49642	4.59143	-2.095
RRAS2	0.0307495	-0.00463798	0.498713	-0.507989	0.232102	TRUE	TRUE	1.25476	1.22456	0.0302071
LAMP1	0.0308586	-0.896838	1.62821	-3.42188	0.23261	TRUE	TRUE	0.998048	1.9419	-0.943855
STAU1	0.0309616	1.86227	4.50637	-0.781836	0.233071	TRUE	TRUE	2.86955	1.79215	1.0774
AKIRIN2	0.0310507	-1.40454	15.8372	-18.6463	0.233111	TRUE	TRUE	0.428506	1.0877	-0.659195
HERC2	0.031038	0.572346	0.997736	0.146957	0.233111	TRUE	TRUE	9.15952	8.90327	0.256254
INTS1	0.0311984	0.303342	2.81191	-2.20522	0.233904	TRUE	TRUE	1.05318	0.933574	0.119606
ARHGAP23	0.0313333	8.32274e-56	1.1162e-51	-1.11604e-51	0.2341	TRUE	TRUE	1.8165	1.28284	0.533659
C1orf52	0.0313839	0.534428	2.22557	-1.15671	0.2341	TRUE	TRUE	1.02284	0.837873	0.184969
PECAM1	0.0313929	0.276045	0.712318	-0.160227	0.2341	TRUE	TRUE	7.67143	8.39	-0.71857
SUMF1	0.0312793	-0.304325	0.695028	-1.30368	0.2341	TRUE	TRUE	1.77259	3.65194	-1.87935
SIAH1	0.0315635	-0.214301	2.15989	-2.58849	0.234743	TRUE	TRUE	1.26591	1.58679	-0.320886
ZCCHC8	0.0315536	1.13094	3.59558	-1.3337	0.234743	TRUE	TRUE	1.53703	1.34882	0.188206
DHRSX	0.031619	2.33039	4.20526	0.455522	0.234842	TRUE	TRUE	4.16999	2.52261	1.64738
ARID1B	0.0319488	0.507097	0.986533	0.0276616	0.23603	TRUE	TRUE	7.77803	7.43486	0.34317
GPAT4	0.0319343	-0.0393005	0.594739	-0.67334	0.23603	TRUE	TRUE	1.05978	1.17352	-0.11374
KDM3B	0.0318696	-0.273741	2.14201	-2.68949	0.23603	TRUE	TRUE	1.78911	1.81598	-0.0268673
TMC6	0.0319204	-0.0307632	0.153419	-0.214946	0.23603	TRUE	TRUE	1.15777	0.654785	0.502988
SLC37A1	0.0321133	2.74063	6.78363	-1.30237	0.236931	TRUE	TRUE	1.16011	0.838769	0.321339
KATNBL1	0.0321642	-0.224327	2.19717	-2.64583	0.236993	TRUE	TRUE	3.10716	3.29972	-0.192556
TMEM161B	0.032246	1.068	6.04082	-3.90481	0.237281	TRUE	TRUE	0.620606	1.10567	-0.485061
CCNY	0.0323516	0.654323	1.15372	0.154927	0.23743	TRUE	TRUE	9.61203	8.84759	0.764445
CLDN5	0.0323385	-0.159212	0.345777	-0.664202	0.23743	TRUE	TRUE	10.0315	10.4574	-0.425892
CCNYL1	0.0327906	-0.152922	0.612072	-0.917916	0.23845	TRUE	TRUE	1.02635	1.06585	-0.039494
CEBPD	0.0326053	-0.654572	1.23063	-2.53977	0.23845	TRUE	TRUE	4.13881	4.43797	-0.299158
PDS5B	0.0327271	1.51347	4.7053	-1.67836	0.23845	TRUE	TRUE	5.51796	4.86245	0.65551
SARS	0.0327592	-0.684928	1.43022	-2.80008	0.23845	TRUE	TRUE	1.02502	1.54973	-0.524706
SELENOF	0.032732	-1.64618	1.18229	-4.47465	0.23845	TRUE	TRUE	1.0697	2.12069	-1.05099
SH3RF1	0.0325799	1.11428	3.28513	-1.05656	0.23845	TRUE	TRUE	1.6261	1.12182	0.504279
TBC1D4	0.0327157	-0.37041	0.235546	-0.976367	0.23845	TRUE	TRUE	7.15698	7.27049	-0.113512
FP671120.1	0.0328968	0.584194	1.07606	0.0923328	0.23891	TRUE	TRUE	8.17846	8.27965	-0.101189
PIK3R4	0.0330257	-0.266152	1.33147	-1.86377	0.239533	TRUE	TRUE	1.10049	1.18944	-0.0889493
RGS5	0.0331691	-0.0607596	0.207647	-0.329166	0.239636	TRUE	TRUE	0.563496	1.46022	-0.896724
SMNDC1	0.0331636	-1.49576	1.13143	-4.12295	0.239636	TRUE	TRUE	0.816238	1.25873	-0.442495
WWTR1	0.033156	-0.77489	2.52752	-4.0773	0.239636	TRUE	TRUE	8.22926	7.59056	0.638703
ARSB	0.0333207	1.42855	3.58383	-0.726743	0.240419	TRUE	TRUE	3.01345	1.32637	1.68709
CERS4	0.0334206	0.407912	3.00098	-2.18515	0.240717	TRUE	TRUE	0.911668	0.792355	0.119313
DDAH2	0.0334918	-0.0566632	0.215954	-0.329281	0.240717	TRUE	TRUE	0.482741	0.998506	-0.515765
VPS36	0.0334683	-2.19413	0.207097	-4.59535	0.240717	TRUE	TRUE	1.19667	2.75482	-1.55815
FGD4	0.0337305	0.683116	2.51793	-1.15169	0.240876	TRUE	TRUE	4.23457	3.07004	1.16454
LTBR	0.0336378	-0.243554	0.777611	-1.26472	0.240876	TRUE	TRUE	0.897232	0.962536	-0.0653041
NBPF1	0.0336662	1.55916	3.93057	-0.812252	0.240876	TRUE	TRUE	1.97788	0.848539	1.12934
RAPGEF4	0.0337187	-0.441149	1.96703	-2.84932	0.240876	TRUE	TRUE	7.35958	7.50719	-0.147606
TPD52L2	0.0336796	0.210454	7.32702	-6.90611	0.240876	TRUE	TRUE	0.588543	0.984419	-0.395876
BHLHE40	0.0340166	-0.706218	1.08702	-2.49945	0.242041	TRUE	TRUE	3.8588	3.54736	0.311445
IGFBP7	0.0340104	-0.733442	1.16667	-2.63355	0.242041	TRUE	TRUE	5.66696	6.75577	-1.08881
MTCH1	0.0340458	1.51455	4.56371	-1.53461	0.242041	TRUE	TRUE	1.84542	1.6218	0.223621
RB1	0.0340676	-1.02911	0.433363	-2.49159	0.242041	TRUE	TRUE	5.19071	5.05331	0.137399
BNIP3L	0.0341621	-2.12713	0.313264	-4.56752	0.242094	TRUE	TRUE	1.78503	2.98427	-1.19924
ZCCHC14	0.0341306	2.62943	5.03227	0.226588	0.242094	TRUE	TRUE	3.48146	1.35305	2.12842
PEAR1	0.0344317	0.530422	2.05029	-0.989451	0.243694	TRUE	TRUE	1.48755	1.39156	0.0959889
ARL17B	0.0345001	4.02706e-59	5.42001e-55	-5.4192e-55	0.243868	TRUE	TRUE	0.87428	1.69721	-0.822932
KDM1A	0.0347575	-0.5154	1.22735	-2.25815	0.245376	TRUE	TRUE	0.824491	1.7359	-0.911407
ASH2L	0.0348336	-1.50944	2.46198	-5.48087	0.245601	TRUE	TRUE	0.481496	1.00137	-0.519873
RPL24	0.0350695	-0.214024	0.463594	-0.891643	0.246639	TRUE	TRUE	0.663851	1.81604	-1.15219
TSHZ1	0.0350301	1.06161	3.0017	-0.878468	0.246639	TRUE	TRUE	4.169	2.11172	2.05728
DDX18	0.0351143	-0.033111	0.0749701	-0.141192	0.246643	TRUE	TRUE	1.17998	2.02173	-0.841751
PIP5K1B	0.0354075	-4.34706	10.1594	-18.8536	0.248278	TRUE	TRUE	0.918738	0.990331	-0.0715929
STK38L	0.0354364	-1.24643	1.8293	-4.32216	0.248278	TRUE	TRUE	1.01254	1.73505	-0.722505
DCTN2	0.0355602	-0.531642	0.938324	-2.00161	0.248832	TRUE	TRUE	1.33189	2.05555	-0.723662
ZRANB3	0.0356704	1.29454	4.40396	-1.81487	0.24929	TRUE	TRUE	1.12654	1.03668	0.0898543
ARAP2	0.035927	-2.53276	0.205511	-5.27103	0.250047	TRUE	TRUE	2.79803	3.51419	-0.716168
ARMCX3	0.0358723	0.206006	0.914758	-0.502746	0.250047	TRUE	TRUE	0.937298	0.967463	-0.0301656
PAIP1	0.0359615	-0.19369	0.49566	-0.88304	0.250047	TRUE	TRUE	0.860949	1.31927	-0.458316
RANGAP1	0.0360036	1.84115	5.39384	-1.71154	0.250047	TRUE	TRUE	1.48314	0.959674	0.523462
RTL8C	0.0358266	0.24424	1.28532	-0.796843	0.250047	TRUE	TRUE	0.936743	1.01824	-0.0814994
B3GLCT	0.0363041	2.46515	5.79391	-0.86362	0.251215	TRUE	TRUE	1.51691	0.917109	0.599797
BSDC1	0.0363709	1.69397	4.83458	-1.44664	0.251215	TRUE	TRUE	1.9037	0.952435	0.951263
CHST11	0.0364473	-0.11859	0.371952	-0.609132	0.251215	TRUE	TRUE	1.72732	1.97787	-0.250547
IER5L	0.0364536	-0.212047	0.808462	-1.23256	0.251215	TRUE	TRUE	1.26016	0.75727	0.502886
LNPK	0.036387	-1.49434	0.987098	-3.97578	0.251215	TRUE	TRUE	0.43557	1.26693	-0.831356
NOVA1	0.0363003	-1.02575	1.43378	-3.48528	0.251215	TRUE	TRUE	3.2168	4.25764	-1.04084
STAM	0.0364878	-0.00552894	0.0512619	-0.0623198	0.251215	TRUE	TRUE	0.856137	1.31651	-0.460378
ZFAS1	0.0366335	1.04492	4.31002	-2.22018	0.251906	TRUE	TRUE	0.951986	0.928404	0.0235817
EIF4E	0.036782	0.122469	1.21909	-0.974155	0.252179	TRUE	TRUE	2.21868	1.73846	0.480215
RPS15	0.0367436	-0.167997	0.318494	-0.654488	0.252179	TRUE	TRUE	1.43475	3.46345	-2.0287
SF1	0.0368092	-1.78209	0.0952924	-3.65947	0.252179	TRUE	TRUE	2.51765	3.48984	-0.972196
CCDC146	0.0370379	-5.48901e-11	1.5537e-07	-1.5548e-07	0.253434	TRUE	TRUE	0.857304	1.5724	-0.715098
DNAJC21	0.0371072	0.154088	3.56116	-3.25299	0.253596	TRUE	TRUE	1.46708	1.36827	0.0988124
ZBTB4	0.0371888	-0.527133	1.89877	-2.95303	0.253842	TRUE	TRUE	1.75597	1.51968	0.236289
CHTOP	0.0375032	-0.0711651	0.342232	-0.484562	0.255674	TRUE	TRUE	1.19026	1.64651	-0.456257
CHST12	0.0380929	-1.64064	0.465846	-3.74712	0.258113	TRUE	TRUE	2.00098	2.09915	-0.0981728
FAM118A	0.0380789	-0.0535409	0.785095	-0.892177	0.258113	TRUE	TRUE	1.6842	1.94434	-0.260143
LDLRAD3	0.038021	0.0865159	0.619903	-0.446871	0.258113	TRUE	TRUE	8.44671	7.77575	0.670957
MTA3	0.0380904	-1.67201	0.991731	-4.33576	0.258113	TRUE	TRUE	1.32809	1.89748	-0.569395
SSFA2	0.0380846	0.585296	1.5344	-0.363806	0.258113	TRUE	TRUE	4.01255	4.10605	-0.0934912
KIAA0355	0.0382575	0.667578	1.33285	0.00230385	0.258621	TRUE	TRUE	5.51326	3.91707	1.59619
TNPO1	0.0382609	-2.34865	-0.34187	-4.35542	0.258621	TRUE	TRUE	3.29086	3.78279	-0.491933
PCDH11Y	0.0383798	1.45033e-06	0.00225948	-0.00225658	0.25911	TRUE	TRUE	2.0437	1.31672	0.726979
ALDH2	0.0384473	0.182953	0.753872	-0.387965	0.259251	TRUE	TRUE	1.00561	1.20336	-0.197752
BECN1	0.0387094	-0.154923	0.604658	-0.914503	0.259759	TRUE	TRUE	0.686644	1.11241	-0.425763
TOGARAM1	0.0386954	0.0110491	0.0924293	-0.0703312	0.259759	TRUE	TRUE	1.5842	1.72384	-0.139637
UQCRH	0.0386368	-2.06061	2.53312	-6.65434	0.259759	TRUE	TRUE	0.760628	0.928691	-0.168063
ZNF33A	0.0385876	0.0312073	1.06827	-1.00585	0.259759	TRUE	TRUE	2.66413	3.43115	-0.767015
EFL1	0.0389887	-1.66477	2.75679	-6.08634	0.261318	TRUE	TRUE	0.918204	1.16701	-0.248804
ZCCHC17	0.0390451	0.0004542	0.0148837	-0.0139753	0.261381	TRUE	TRUE	0.652962	1.16087	-0.507911
SETD7	0.039116	-0.366427	0.814265	-1.54712	0.261541	TRUE	TRUE	1.32455	2.01144	-0.686898
PGK1	0.0393227	0.465801	2.07648	-1.14488	0.262607	TRUE	TRUE	3.0086	2.95751	0.0510829
CTGF	0.039431	-0.428373	1.26886	-2.12561	0.263015	TRUE	TRUE	2.66629	2.73157	-0.065279
ACTN4	0.0395764	2.60559	7.43827	-2.2271	0.26365	TRUE	TRUE	8.34276	5.58245	2.76031
TRAM1	0.0396209	-0.97482	1.39078	-3.34042	0.26365	TRUE	TRUE	1.36449	2.29075	-0.926261
DNAJA1	0.0397631	-0.17448	1.1333	-1.48226	0.26428	TRUE	TRUE	3.46403	3.56602	-0.101992
TXNDC12	0.0398437	-0.127465	0.294931	-0.54986	0.264499	TRUE	TRUE	0.80826	1.14788	-0.339625
NUP133	0.0399949	-0.00285773	0.188365	-0.19408	0.264871	TRUE	TRUE	0.81041	1.19757	-0.387159
UBE3A	0.039961	-1.57187	0.530657	-3.67439	0.264871	TRUE	TRUE	2.4859	3.19998	-0.71408
SLC8A1	0.0401179	-0.0936762	0.241732	-0.429085	0.265369	TRUE	TRUE	0.506622	1.26554	-0.758921
FP236383.1	0.0403017	0.046496	0.507249	-0.414257	0.265924	TRUE	TRUE	6.72932	5.51238	1.21694
PLAUR	0.0403451	-3.12551	-0.0955096	-6.15552	0.265924	TRUE	TRUE	1.29473	1.12651	0.168217
VAT1	0.0402814	-2.13703	1.77049	-6.04454	0.265924	TRUE	TRUE	1.20507	1.63937	-0.434303
GNAI3	0.0406606	-2.50565	-0.525496	-4.4858	0.267054	TRUE	TRUE	2.02043	1.79326	0.227169
MLLT3	0.0405962	0.388753	2.38331	-1.60581	0.267054	TRUE	TRUE	3.6263	3.90864	-0.282342
PLA1A	0.0406522	9.78427e-12	4.79291e-10	-4.59723e-10	0.267054	TRUE	TRUE	2.51423	2.185	0.329229
MAF1	0.0407139	0.0318261	0.324544	-0.260892	0.267089	TRUE	TRUE	1.20151	0.964876	0.236632
AHCYL1	0.0408932	-1.12876	0.535342	-2.79287	0.267185	TRUE	TRUE	2.36962	1.95088	0.418741
DEGS2	0.040896	-0.127159	0.362817	-0.617134	0.267185	TRUE	TRUE	0.395465	1.23087	-0.835404
FTL	0.0410011	-1.34582	0.615922	-3.30755	0.267185	TRUE	TRUE	3.29529	4.7393	-1.44401
RNMT	0.0409271	0.845756	3.85497	-2.16346	0.267185	TRUE	TRUE	1.35655	1.71253	-0.355973
TRIQK	0.0410168	-2.15895	2.12554	-6.44344	0.267185	TRUE	TRUE	1.01955	2.08555	-1.066
ZMAT1	0.0408111	-0.125314	0.361492	-0.61212	0.267185	TRUE	TRUE	0.59949	1.855	-1.25551
AP003108.2	0.0412114	-1.18795	2.20306	-4.57896	0.267649	TRUE	TRUE	0.822413	1.0431	-0.220682
RNF220	0.0412088	-0.545092	0.717966	-1.80815	0.267649	TRUE	TRUE	3.55546	3.33062	0.224831
SRGAP2	0.0412322	1.08748	2.97105	-0.796095	0.267649	TRUE	TRUE	5.51935	4.3476	1.17175
TCEAL4	0.0414214	-0.0385228	0.121141	-0.198187	0.268563	TRUE	TRUE	0.307403	1.53867	-1.23127
ENDOD1	0.0414921	-0.411688	2.65419	-3.47757	0.268708	TRUE	TRUE	0.928771	1.72689	-0.798121
DHRS7	0.0419119	-0.0300643	0.0891097	-0.149238	0.271098	TRUE	TRUE	0.764169	1.00563	-0.241461
RNF111	0.0419585	-1.14882	0.719389	-3.01702	0.271098	TRUE	TRUE	2.6652	3.05147	-0.38627
PRKAR1A	0.0420163	-0.517395	1.09043	-2.12523	0.271156	TRUE	TRUE	2.79831	4.28891	-1.4906
RNPC3	0.0422135	-0.536772	1.72555	-2.7991	0.272113	TRUE	TRUE	1.63644	1.47668	0.15976
MFN1	0.0423539	-3.089	0.0354986	-6.2135	0.272702	TRUE	TRUE	0.340496	1.75095	-1.41045
MYL12A	0.0424309	-2.23555	-0.203397	-4.26771	0.272882	TRUE	TRUE	1.50649	3.2106	-1.70411
CIAO1	0.0426216	-4.17327	7.50909	-15.8556	0.273477	TRUE	TRUE	0.595747	1.00899	-0.413243
VCP	0.0425777	-1.96532	0.604559	-4.5352	0.273477	TRUE	TRUE	2.20146	2.55171	-0.350248
CLASP1	0.0428812	3.14674	5.49166	0.801814	0.274825	TRUE	TRUE	5.42129	4.7223	0.699
ATP5MC3	0.0430629	-0.0408398	0.121277	-0.202957	0.275428	TRUE	TRUE	0.545233	1.06479	-0.519553
CTSB	0.0430798	-0.773069	1.27207	-2.81821	0.275428	TRUE	TRUE	1.72722	2.48128	-0.754062
LIN52	0.0431238	-2.39958	5.10066	-9.89982	0.275428	TRUE	TRUE	0.844564	1.22762	-0.383057
SCARB2	0.0433052	-1.20632	1.85966	-4.27229	0.276269	TRUE	TRUE	2.22753	2.86991	-0.642378
CCDC85B	0.0436942	-0.320913	0.604851	-1.24668	0.276531	TRUE	TRUE	2.25446	3.09078	-0.836324
CDK17	0.0434922	-0.06633	1.26711	-1.39977	0.276531	TRUE	TRUE	5.71152	6.21578	-0.504269
IGFBP4	0.043527	0.0106971	0.0843813	-0.0629872	0.276531	TRUE	TRUE	1.38126	0.552955	0.828309
RPS29	0.0436608	-0.150428	0.38636	-0.687215	0.276531	TRUE	TRUE	0.989805	1.23909	-0.249284
SF3B2	0.0435454	0.934945	3.31623	-1.44634	0.276531	TRUE	TRUE	1.41219	1.31198	0.10021
SMAP1	0.043527	-0.00587603	0.86807	-0.879822	0.276531	TRUE	TRUE	3.34118	3.05344	0.287747
STK25	0.0436456	2.1112	5.15671	-0.934317	0.276531	TRUE	TRUE	1.60253	0.874652	0.72788
ANKIB1	0.0439499	-0.382275	1.96496	-2.72951	0.277352	TRUE	TRUE	3.2725	3.86356	-0.591055
GPBP1	0.0440817	1.88635	3.7549	0.0177997	0.277352	TRUE	TRUE	4.3769	3.85746	0.51944
IL1R1	0.044123	-0.0137861	0.0424068	-0.069979	0.277352	TRUE	TRUE	1.22569	2.12553	-0.899843
MX1	0.0438848	-1.43349	1.00039	-3.86738	0.277352	TRUE	TRUE	1.75017	3.40732	-1.65714
RB1CC1	0.0440242	-1.87627	1.13083	-4.88337	0.277352	TRUE	TRUE	3.4373	4.40271	-0.965405
TDRD7	0.0441014	-1.88195	2.33155	-6.09544	0.277352	TRUE	TRUE	0.765346	1.89045	-1.1251
NES	0.0442232	0.998362	2.69224	-0.695519	0.277668	TRUE	TRUE	2.78326	1.48983	1.29343
SDHC	0.0442985	0.0658478	1.33312	-1.20142	0.277827	TRUE	TRUE	1.24512	1.73616	-0.491033
BBS4	0.0443969	0.0349859	0.222738	-0.152767	0.278131	TRUE	TRUE	0.787759	0.959945	-0.172185
MCM9	0.0445448	0.316292	1.47745	-0.844862	0.278743	TRUE	TRUE	2.33032	2.33777	-0.00744876
NUMB	0.0446144	0.611157	3.61742	-2.3951	0.278865	TRUE	TRUE	4.33344	3.93817	0.395272
DENND5B	0.0448441	0.820041	2.98313	-1.34305	0.279672	TRUE	TRUE	4.4572	3.72931	0.727885
VEZF1	0.0448255	0.0331594	0.225886	-0.159567	0.279672	TRUE	TRUE	1.03466	0.941101	0.0935579
PSMB1	0.0450964	-0.557929	1.08547	-2.20133	0.280931	TRUE	TRUE	1.09091	2.22204	-1.13113
HEATR1	0.0452802	-0.4104	0.887198	-1.708	0.280993	TRUE	TRUE	0.676386	1.15816	-0.48177
ISCA1	0.0453797	-0.0166932	0.0588058	-0.0921922	0.280993	TRUE	TRUE	0.557301	1.33725	-0.779948
ITGA1	0.0453132	-0.296581	1.19114	-1.7843	0.280993	TRUE	TRUE	6.66246	7.84075	-1.17828
LRPPRC	0.045453	0.0392029	0.485972	-0.407566	0.280993	TRUE	TRUE	1.67914	2.3062	-0.627052
RPS27L	0.0452929	-0.00726369	0.0228522	-0.0373795	0.280993	TRUE	TRUE	0.445821	1.49613	-1.05031
SSBP1	0.04546	-2.72231	-0.0196158	-5.425	0.280993	TRUE	TRUE	0.98449	1.93532	-0.950831
VOPP1	0.0454039	-0.378611	1.24565	-2.00287	0.280993	TRUE	TRUE	3.51107	3.67596	-0.164888
PPP4R1	0.0455427	-0.58878	1.34391	-2.52147	0.281192	TRUE	TRUE	3.70028	4.0345	-0.334219
RAN	0.0457301	0.370912	1.3916	-0.649779	0.281724	TRUE	TRUE	0.894269	1.33675	-0.44248
RPS14	0.0457153	-0.673324	1.23226	-2.57891	0.281724	TRUE	TRUE	1.24859	2.64537	-1.39678
DNAJA4	0.0458451	1.56586	4.96715	-1.83542	0.281808	TRUE	TRUE	1.07816	0.746637	0.331521
NELFB	0.0457999	-0.0230679	0.225562	-0.271697	0.281808	TRUE	TRUE	1.15478	0.835299	0.319476
LDLR	0.0459388	1.97013	5.21381	-1.27355	0.281936	TRUE	TRUE	4.12671	1.54465	2.58206
MSH3	0.0459673	-2.47514	1.67746	-6.62773	0.281936	TRUE	TRUE	1.10297	1.77948	-0.676504
KDM2B	0.0460979	-1.24333	1.3252	-3.81187	0.282426	TRUE	TRUE	1.18082	1.16055	0.0202759
ETFDH	0.0461675	-2.66558	9.33414	-14.6653	0.282541	TRUE	TRUE	0.442702	1.40496	-0.962256
CDC37	0.0462854	-1.67411	0.0892355	-3.43745	0.282952	TRUE	TRUE	2.65139	3.743	-1.09161
SHQ1	0.0464528	0.356316	1.49764	-0.785004	0.283663	TRUE	TRUE	1.07545	1.04491	0.0305407
WDSUB1	0.0465106	-0.524618	1.02069	-2.06993	0.283704	TRUE	TRUE	0.824312	1.80041	-0.976096
ADGRL3	0.0466386	-2.28865	1.03326	-5.61057	0.284174	TRUE	TRUE	2.17322	2.68651	-0.513288
ATP6V0A1	0.0468877	0.0308018	0.507909	-0.446306	0.285379	TRUE	TRUE	1.99485	1.70383	0.291024
DNMT1	0.0469607	-0.625419	1.36963	-2.62046	0.285511	TRUE	TRUE	1.04173	1.28056	-0.238828
FBXL4	0.0472024	-2.22955	1.59296	-6.05207	0.286667	TRUE	TRUE	0.996896	2.02546	-1.02856
SOX18	0.0472605	-0.220883	0.498742	-0.940508	0.286707	TRUE	TRUE	2.99835	2.47889	0.519455
RPL14	0.0473319	-0.488951	0.847315	-1.82522	0.286827	TRUE	TRUE	1.23482	2.93527	-1.70045
ARFGAP2	0.0474084	-0.425	1.25509	-2.10509	0.286978	TRUE	TRUE	0.991096	1.13236	-0.141265
MRPL32	0.0476238	-0.149899	0.453376	-0.753174	0.287968	TRUE	TRUE	0.377329	1.043	-0.665672
LCA5	0.0476805	-3.93521	1.16228	-9.0327	0.287999	TRUE	TRUE	1.08656	0.986249	0.100314
PUS7	0.0477414	1.42657	4.33345	-1.48032	0.288054	TRUE	TRUE	1.97939	0.988354	0.991039
PRTG	0.0478143	-2.06538	0.98305	-5.1138	0.288181	TRUE	TRUE	1.59263	2.51388	-0.921256
NPAT	0.0479283	0.243088	1.06888	-0.582703	0.288516	TRUE	TRUE	1.55367	1.05621	0.497463
USO1	0.0479736	-2.80242	-0.608277	-4.99657	0.288516	TRUE	TRUE	1.32161	2.99865	-1.67704
FOSL2	0.0481769	1.70334	3.81932	-0.412638	0.288906	TRUE	TRUE	6.61638	3.73183	2.88455
RNF8	0.048151	-0.52591	1.38271	-2.43453	0.288906	TRUE	TRUE	0.581821	1.23873	-0.656912
VPS13A	0.0481943	1.58044	4.64967	-1.48878	0.288906	TRUE	TRUE	3.22761	2.72102	0.506584
ZCCHC2	0.04826	-0.16517	1.87561	-2.20595	0.288989	TRUE	TRUE	3.38975	2.12196	1.26779
HSD17B11	0.0484296	0.104461	0.638542	-0.42962	0.289381	TRUE	TRUE	0.526132	0.998628	-0.472496
RAB6A	0.0484048	-1.63209	0.213299	-3.47747	0.289381	TRUE	TRUE	3.3589	4.43361	-1.07472
DENND5A	0.0485236	-0.598986	0.036589	-1.23456	0.289632	TRUE	TRUE	4.21755	3.44247	0.775087
PRDX1	0.0486246	-1.39654	0.918755	-3.71183	0.289747	TRUE	TRUE	1.57248	2.56115	-0.988663
SAFB2	0.0486875	-1.17789	0.790068	-3.14584	0.289747	TRUE	TRUE	1.71134	1.56403	0.147308
TMTC1	0.0486991	2.42764	4.55424	0.301035	0.289747	TRUE	TRUE	4.09899	3.512	0.586984
MICU3	0.0488267	-1.72251	2.51249	-5.9575	0.290196	TRUE	TRUE	0.96498	1.88939	-0.924413
AHI1	0.049593	-0.587766	1.53909	-2.71462	0.290201	TRUE	TRUE	3.40862	4.06008	-0.651452
ARRDC2	0.0492024	0.35465	1.63339	-0.924093	0.290201	TRUE	TRUE	1.40287	0.767574	0.635299
CSTF3	0.0495857	1.37644	4.50224	-1.74936	0.290201	TRUE	TRUE	1.98578	1.80733	0.178448
HSPA5	0.049116	-1.19511	1.40316	-3.79338	0.290201	TRUE	TRUE	1.68697	2.37525	-0.688276
JADE3	0.0498189	-0.633537	1.65578	-2.92285	0.290201	TRUE	TRUE	1.68532	1.2989	0.386429
LSM14A	0.0494198	0.610956	1.6691	-0.447192	0.290201	TRUE	TRUE	4.03894	3.86526	0.173683
METAP2	0.0492813	-0.111753	0.262359	-0.485865	0.290201	TRUE	TRUE	1.10858	2.06865	-0.960068
MOV10	0.0497099	-0.412519	0.965703	-1.79074	0.290201	TRUE	TRUE	0.886831	1.17305	-0.286216
OBSCN	0.0490317	0.284009	1.19876	-0.630745	0.290201	TRUE	TRUE	1.32824	0.76276	0.565484
PLXND1	0.0490604	-1.46635	1.49826	-4.43097	0.290201	TRUE	TRUE	1.9687	2.33496	-0.366255
PMAIP1	0.0493673	-3.23737	-0.37422	-6.10053	0.290201	TRUE	TRUE	0.946419	1.10463	-0.158211
PTPRM	0.0491377	0.875588	1.61648	0.134692	0.290201	TRUE	TRUE	10.247	9.66955	0.577438
RBPMS	0.0497511	0.745071	1.64579	-0.155651	0.290201	TRUE	TRUE	6.15644	4.33327	1.82317
RPL4	0.0496249	-0.0299195	0.0679965	-0.127836	0.290201	TRUE	TRUE	0.981895	2.23942	-1.25752
SMIM4	0.049729	0.0146618	0.148752	-0.119428	0.290201	TRUE	TRUE	0.959952	0.685682	0.274271
STARD7	0.0497907	-0.162684	0.434051	-0.75942	0.290201	TRUE	TRUE	1.57386	2.03687	-0.463003
TBC1D30	0.0497652	0.591846	2.12798	-0.94429	0.290201	TRUE	TRUE	1.27592	0.998878	0.277047
TOR1AIP2	0.0498054	0.490744	2.78598	-1.80449	0.290201	TRUE	TRUE	3.01538	3.00529	0.010092
USP45	0.048955	2.22045	4.69833	-0.257432	0.290201	TRUE	TRUE	1.34213	1.24336	0.0987651
WDFY2	0.0499903	-2.77412	1.82551	-7.37375	0.290895	TRUE	TRUE	1.71442	1.87486	-0.160436
FAM13A-AS1	0.05012	9.69334e-57	1.93286e-52	-1.93266e-52	0.29101	TRUE	TRUE	0.860944	0.747891	0.113053
IKZF5	0.0501669	-0.429982	1.12293	-1.9829	0.29101	TRUE	TRUE	0.706723	1.2947	-0.587977
NOC3L	0.0501368	-1.45847	1.83164	-4.74858	0.29101	TRUE	TRUE	1.1248	1.58225	-0.457451
PLOD1	0.0503229	0.322676	1.53613	-0.890781	0.291307	TRUE	TRUE	1.1828	0.559509	0.623293
TRAPPC8	0.050283	0.191447	0.743089	-0.360195	0.291307	TRUE	TRUE	2.2526	2.83271	-0.580111
AP3D1	0.0504954	0.119075	0.525279	-0.287128	0.291376	TRUE	TRUE	2.45656	1.18775	1.26881
PSMB3	0.0505212	-0.730376	1.83753	-3.29828	0.291376	TRUE	TRUE	0.671005	1.46998	-0.798978
STK17A	0.0504377	2.19772e-54	3.27259e-50	-3.27215e-50	0.291376	TRUE	TRUE	1.36885	0.820813	0.548042
UBE2L6	0.0505443	-0.829654	1.7089	-3.36821	0.291376	TRUE	TRUE	0.536847	1.28292	-0.746068
BCKDHB	0.0508585	-0.0132194	0.290268	-0.316707	0.292884	TRUE	TRUE	2.16275	2.41403	-0.251275
C1GALT1	0.0509805	-1.69461	0.918717	-4.30794	0.29298	TRUE	TRUE	2.37336	2.7099	-0.336543
STARD3NL	0.050953	-0.833913	1.6515	-3.31933	0.29298	TRUE	TRUE	1.32226	1.60409	-0.281827
SH3D19	0.0511566	-1.87435	1.50001	-5.2487	0.293084	TRUE	TRUE	2.29897	3.41799	-1.11902
TOX2	0.0511223	0.439379	1.87692	-0.998159	0.293084	TRUE	TRUE	1.11754	1.47972	-0.362179
ZFX	0.0510838	-1.06111	0.588799	-2.71102	0.293084	TRUE	TRUE	2.52256	2.07252	0.450036
YY1AP1	0.051333	-0.866837	0.424857	-2.15853	0.293792	TRUE	TRUE	1.96912	1.60867	0.360441
BCAR1	0.0517128	-0.106721	0.252544	-0.465985	0.295655	TRUE	TRUE	2.18397	2.36474	-0.180769
NSD3	0.0517649	0.357538	1.96935	-1.25427	0.295655	TRUE	TRUE	4.27922	5.18523	-0.906019
NUTM2B-AS1	0.0518532	0.764806	2.61627	-1.08666	0.295856	TRUE	TRUE	3.53345	3.46011	0.0733432
ARHGAP26	0.0519168	0.231658	0.740603	-0.277288	0.295915	TRUE	TRUE	8.83406	8.56353	0.270527
PIGN	0.052156	-0.192487	0.463067	-0.848041	0.296974	TRUE	TRUE	1.32291	2.2214	-0.898483
AC010894.3	0.0529764	-1.01321	1.28647	-3.31289	0.297113	TRUE	TRUE	1.1548	2.33098	-1.17618
ACTG1	0.0532101	-1.19214	1.48352	-3.86779	0.297113	TRUE	TRUE	4.00899	5.96043	-1.95144
ANKS1A	0.0525402	1.47233	9.20459	-6.25992	0.297113	TRUE	TRUE	8.13185	7.59171	0.540137
ARPC5	0.0530409	-1.68352	1.28695	-4.65399	0.297113	TRUE	TRUE	1.08193	1.99123	-0.9093
CMC2	0.052396	-1.32203	1.10776	-3.75181	0.297113	TRUE	TRUE	1.15701	1.26163	-0.104615
CPEB4	0.0532524	0.700839	2.18699	-0.785307	0.297113	TRUE	TRUE	3.95519	3.48678	0.468408
ELF2	0.0529752	0.113745	0.591304	-0.363813	0.297113	TRUE	TRUE	7.19864	7.07249	0.126142
FAM160B1	0.053275	-0.815635	2.12946	-3.76073	0.297113	TRUE	TRUE	1.25832	2.26423	-1.00591
GSAP	0.0536981	-2.25548	3.63231	-8.14327	0.297113	TRUE	TRUE	0.435048	1.21842	-0.783373
ICE1	0.0532976	-2.72932	-0.337644	-5.121	0.297113	TRUE	TRUE	1.62018	2.35379	-0.733612
INF2	0.0533599	-1.10053	1.3676	-3.56866	0.297113	TRUE	TRUE	1.58083	1.5856	-0.0047686
LENG8	0.0536082	1.45338	4.46121	-1.55446	0.297113	TRUE	TRUE	2.02464	1.02562	0.999021
MARCH1	0.0524465	-0.381826	1.28713	-2.05078	0.297113	TRUE	TRUE	0.375931	1.32736	-0.951425
NF2	0.0525786	-0.332025	1.24075	-1.9048	0.297113	TRUE	TRUE	0.959741	1.14207	-0.182331
NIPA2	0.0535519	-0.165348	1.15975	-1.49044	0.297113	TRUE	TRUE	1.05207	0.6475	0.404568
PAPSS2	0.0536956	-0.587243	0.223091	-1.39758	0.297113	TRUE	TRUE	4.21408	5.52604	-1.31196
RIC8B	0.0531495	0.533286	1.89244	-0.825871	0.297113	TRUE	TRUE	2.17359	2.03034	0.143244
RPL10	0.0537689	-1.50937	0.484523	-3.50326	0.297113	TRUE	TRUE	2.40071	4.14457	-1.74386
SCARB1	0.0526144	0.540966	1.04308	0.0388527	0.297113	TRUE	TRUE	6.15477	4.74625	1.40852
SEH1L	0.0536257	-0.0325256	0.11292	-0.177971	0.297113	TRUE	TRUE	0.551776	0.947365	-0.395589
SFI1	0.0531564	0.695785	2.44732	-1.05575	0.297113	TRUE	TRUE	1.52878	0.8477	0.681075
SLC25A24	0.0530184	-2.71259	0.537509	-5.96269	0.297113	TRUE	TRUE	1.50565	1.61876	-0.113103
SLC36A4	0.0527641	-1.0604	2.16006	-4.28085	0.297113	TRUE	TRUE	1.33032	2.13063	-0.800312
SPATA5	0.0537827	-1.23868	2.07988	-4.55723	0.297113	TRUE	TRUE	1.65829	2.35704	-0.698747
SRSF2	0.05344	-0.820307	1.54464	-3.18526	0.297113	TRUE	TRUE	0.631154	1.36832	-0.737167
SUPT16H	0.0530396	-0.851621	1.64897	-3.35221	0.297113	TRUE	TRUE	0.983321	1.654	-0.670674
TMX3	0.0534418	2.42748e-09	7.04344e-08	-6.55795e-08	0.297113	TRUE	TRUE	0.960075	1.69518	-0.735109
YTHDF2	0.0529711	-2.34448	0.901943	-5.59091	0.297113	TRUE	TRUE	1.30049	1.95163	-0.651134
ZC3H7B	0.0526253	-0.286046	1.84951	-2.4216	0.297113	TRUE	TRUE	1.26951	1.01955	0.249959
ZCCHC24	0.0528186	-0.0906203	0.262796	-0.444037	0.297113	TRUE	TRUE	1.01075	1.56245	-0.551701
ANKRD6	0.0542839	-0.159056	1.41114	-1.72925	0.299585	TRUE	TRUE	1.06737	1.12419	-0.0568243
NEK11	0.0543982	-3.18555	7.34283	-13.7139	0.299918	TRUE	TRUE	0.516582	1.0392	-0.52262
PDGFB	0.0545781	-0.781731	1.1906	-2.75406	0.300018	TRUE	TRUE	2.2176	1.88163	0.335976
PSMD12	0.0544811	-1.5402	0.818199	-3.8986	0.300018	TRUE	TRUE	1.07891	1.72544	-0.646534
RPS11	0.054546	-0.981658	1.34148	-3.3048	0.300018	TRUE	TRUE	1.28095	2.95834	-1.67739
AL390728.6	0.0548895	0.464066	1.79272	-0.864591	0.300246	TRUE	TRUE	1.06559	1.3874	-0.321811
BOD1L1	0.0548558	-2.46709	-0.42706	-4.50712	0.300246	TRUE	TRUE	2.14183	3.46945	-1.32763
CWC27	0.0547511	1.12816	3.71389	-1.45758	0.300246	TRUE	TRUE	2.42387	2.11004	0.313828
GOLT1B	0.0548693	-1.98897	0.0730839	-4.05103	0.300246	TRUE	TRUE	0.688089	0.952093	-0.264004
RACK1	0.0547379	-0.13994	0.340505	-0.620384	0.300246	TRUE	TRUE	1.26556	2.18923	-0.923669
TM7SF3	0.0551638	-0.214097	0.62325	-1.05144	0.30145	TRUE	TRUE	0.320972	1.38129	-1.06032
C18orf25	0.0552702	-1.19857	0.343845	-2.74098	0.301735	TRUE	TRUE	2.06264	1.87222	0.19042
ATXN2L	0.0553736	-2.15221	1.84762	-6.15203	0.302003	TRUE	TRUE	0.787468	1.06645	-0.278983
DR1	0.0555323	0.438926	5.41156	-4.53371	0.302276	TRUE	TRUE	0.418474	1.19096	-0.772487
PUM3	0.0554919	-2.74983	0.455345	-5.955	0.302276	TRUE	TRUE	1.52512	2.15232	-0.627208
CREBZF	0.0557358	-2.60153	0.347354	-5.55041	0.303087	TRUE	TRUE	0.66532	1.31573	-0.650407
ZBTB11	0.0557913	1.93603	4.46951	-0.597448	0.303093	TRUE	TRUE	1.05022	0.927929	0.122291
ATP2B4	0.0560289	1.06372	3.18238	-1.05493	0.303494	TRUE	TRUE	3.2993	2.0786	1.2207
POMP	0.0560026	-0.848789	1.31237	-3.00995	0.303494	TRUE	TRUE	1.48433	3.09128	-1.60695
SNAPC3	0.0559799	-2.0632	0.890661	-5.01705	0.303494	TRUE	TRUE	1.35242	2.07499	-0.722569
SETBP1	0.0562397	0.26187	1.00616	-0.482419	0.30434	TRUE	TRUE	2.73969	2.14923	0.59046
AL136454.1	0.0564412	-1.01537	2.13528	-4.16603	0.304546	TRUE	TRUE	0.315138	1.10455	-0.789416
CCT3	0.0565516	0.0717057	1.16062	-1.01721	0.304546	TRUE	TRUE	1.76276	1.51046	0.252295
KPNB1	0.0564382	-0.187935	0.877367	-1.25324	0.304546	TRUE	TRUE	3.22569	2.68741	0.538286
MTMR12	0.0565241	-2.25963	0.297828	-4.81708	0.304546	TRUE	TRUE	1.61963	1.96613	-0.346494
NAA60	0.0564751	0.00587358	0.0947988	-0.0830516	0.304546	TRUE	TRUE	1.35668	0.634739	0.721936
ABCA1	0.0570177	-0.602804	1.16924	-2.37485	0.305976	TRUE	TRUE	1.19126	2.85287	-1.66161
ANAPC1	0.0573365	-0.67534	1.73388	-3.08455	0.305976	TRUE	TRUE	1.16431	1.75386	-0.589559
ATG7	0.0571859	1.58514	4.32251	-1.15224	0.305976	TRUE	TRUE	4.26917	2.7985	1.47067
CCDC59	0.057025	1.03041	4.20093	-2.14012	0.305976	TRUE	TRUE	1.13732	0.598781	0.538539
CCDC66	0.0573145	-0.563366	0.836153	-1.96288	0.305976	TRUE	TRUE	0.854514	1.74411	-0.889595
CEP83	0.0571825	-3.77217	0.818535	-8.36286	0.305976	TRUE	TRUE	0.94198	1.56375	-0.621769
MAP2	0.0571166	1.03243	3.14484	-1.07998	0.305976	TRUE	TRUE	2.14784	0.938613	1.20922
PPP2R5A	0.0572553	-0.954145	1.16429	-3.07258	0.305976	TRUE	TRUE	3.13798	2.39122	0.746764
PRKD3	0.056951	-1.22842	0.31353	-2.77036	0.305976	TRUE	TRUE	3.9089	4.24412	-0.335219
SERGEF	0.057367	-1.66525	1.21783	-4.54834	0.305976	TRUE	TRUE	1.37545	1.95186	-0.576412
ITGB1	0.057733	0.625077	2.98568	-1.73552	0.306907	TRUE	TRUE	5.84321	5.15679	0.686423
NOS1AP	0.0577076	1.22374	3.40152	-0.954046	0.306907	TRUE	TRUE	2.34313	1.26799	1.07515
RPS5	0.0577272	-0.0410836	0.111667	-0.193834	0.306907	TRUE	TRUE	0.840599	1.46077	-0.620169
SUMO3	0.0577622	-0.956728	2.49606	-4.40952	0.306907	TRUE	TRUE	0.537533	1.20642	-0.668883
CCPG1	0.057977	-1.11029	1.72111	-3.94169	0.307558	TRUE	TRUE	1.00598	1.96317	-0.957198
TMEM41B	0.0579953	-0.121441	0.414721	-0.657604	0.307558	TRUE	TRUE	0.46045	1.19781	-0.737364
CCDC130	0.0582654	-0.564303	1.29728	-2.42588	0.307641	TRUE	TRUE	0.713706	1.103	-0.389293
CNTNAP3B	0.0584534	0.990781	2.87797	-0.896405	0.307641	TRUE	TRUE	4.60781	4.53288	0.0749282
DLG1	0.0583368	-0.360713	1.08929	-1.81072	0.307641	TRUE	TRUE	5.29094	5.48125	-0.190317
FAM135A	0.0581203	-2.45448	0.514031	-5.423	0.307641	TRUE	TRUE	1.91317	3.04916	-1.13599
NDUFA5	0.0582224	-3.96268e-11	1.0487e-07	-1.04949e-07	0.307641	TRUE	TRUE	0.436648	0.974685	-0.538037
RPL35A	0.0584519	-0.116341	0.280088	-0.51277	0.307641	TRUE	TRUE	0.495327	1.78409	-1.28877
WWOX	0.0583957	-2.73765	-0.390685	-5.0846	0.307641	TRUE	TRUE	5.78814	5.73716	0.0509778
ZADH2	0.0581396	0.300533	2.1282	-1.52714	0.307641	TRUE	TRUE	1.81598	1.8708	-0.0548134
TMEM50B	0.0585283	0.999071	2.79107	-0.792925	0.307744	TRUE	TRUE	4.4218	3.60473	0.817069
MRPL19	0.0587564	-0.768967	1.19813	-2.73606	0.308071	TRUE	TRUE	0.478724	1.55391	-1.07518
RBM6	0.0587178	0.574162	1.21146	-0.0631335	0.308071	TRUE	TRUE	6.19918	4.7451	1.45408
ZFP36L1	0.0588055	2.29482	5.11891	-0.529273	0.308071	TRUE	TRUE	5.06953	3.15646	1.91307
ZIC1	0.058812	1.10572	3.77863	-1.56719	0.308071	TRUE	TRUE	1.41087	1.15126	0.259613
HECA	0.0588814	-1.60377	1.38364	-4.59118	0.308144	TRUE	TRUE	2.24258	1.81578	0.426797
ACSF3	0.0590423	-1.60765	1.47419	-4.68948	0.308696	TRUE	TRUE	0.56243	1.02045	-0.45802
ANKMY1	0.0593347	-0.812288	2.11221	-3.73679	0.308752	TRUE	TRUE	0.660014	1.23318	-0.573168
ARSG	0.0595527	-0.221243	0.785498	-1.22798	0.308752	TRUE	TRUE	1.277	2.1271	-0.8501
CCNK	0.0592828	0.214541	2.039	-1.60992	0.308752	TRUE	TRUE	1.14173	1.55792	-0.416189
CD55	0.0593942	0.611224	2.00289	-0.780447	0.308752	TRUE	TRUE	2.17519	1.93514	0.240052
MPZL1	0.0594762	-1.74602	0.550347	-4.04239	0.308752	TRUE	TRUE	2.06392	3.19125	-1.12733
RALB	0.059397	0.351361	1.23366	-0.53094	0.308752	TRUE	TRUE	1.92197	2.0256	-0.10363
RREB1	0.0593812	-0.244841	1.27857	-1.76825	0.308752	TRUE	TRUE	3.45983	3.08073	0.379101
SFXN5	0.0593365	-0.667557	2.48289	-3.818	0.308752	TRUE	TRUE	0.955221	1.13822	-0.183003
VPS39	0.0595481	-0.0655045	0.276228	-0.407237	0.308752	TRUE	TRUE	0.820476	1.06743	-0.246953
MFSD8	0.0596325	-0.0908471	2.91232	-3.09401	0.308879	TRUE	TRUE	0.747612	1.56462	-0.817009
AL359220.1	0.0606993	3.4591	6.45306	0.465147	0.3113	TRUE	TRUE	2.00148	2.34454	-0.343059
ARMH4	0.0607153	3.44235	6.43209	0.452612	0.3113	TRUE	TRUE	2.94118	1.3107	1.63048
BCL3	0.0607915	0.000204492	0.00668014	-0.00627116	0.3113	TRUE	TRUE	1.18034	0.800773	0.379571
CAPZA1	0.0606468	-2.41711	0.235107	-5.06934	0.3113	TRUE	TRUE	1.83144	2.47487	-0.643425
CD9	0.0605939	-2.18777	0.34959	-4.72513	0.3113	TRUE	TRUE	0.585737	2.2544	-1.66866
CKMT2	0.060337	0.408452	2.71096	-1.89406	0.3113	TRUE	TRUE	1.25295	1.37996	-0.127006
ELK4	0.0606276	0.217178	0.821756	-0.3874	0.3113	TRUE	TRUE	2.22926	1.62914	0.600121
GALNT17	0.0604548	1.11549	4.01402	-1.78305	0.3113	TRUE	TRUE	2.96178	0.952452	2.00933
IGFBP3	0.0604739	-0.0481036	0.502842	-0.599049	0.3113	TRUE	TRUE	1.93261	3.25389	-1.32128
SLBP	0.0607808	0.195367	2.64916	-2.25843	0.3113	TRUE	TRUE	1.39647	0.499626	0.896846
SMC6	0.0608275	-0.731372	1.13823	-2.60098	0.3113	TRUE	TRUE	0.918304	2.18262	-1.26431
TRIB2	0.0604744	-0.749784	1.42401	-2.92358	0.3113	TRUE	TRUE	1.19586	1.18093	0.0149303
TSC22D3	0.0607082	0.761171	1.73204	-0.209695	0.3113	TRUE	TRUE	3.21061	3.1505	0.060114
LMBRD2	0.0611592	1.83967	5.75744	-2.07811	0.312137	TRUE	TRUE	1.24811	0.61789	0.630221
LPGAT1	0.061134	-1.05939	1.93648	-4.05525	0.312137	TRUE	TRUE	1.47713	2.69627	-1.21914
ZBTB18	0.0611207	-0.906305	2.02434	-3.83695	0.312137	TRUE	TRUE	1.25847	1.40888	-0.15041
PTTG1IP	0.0616193	-1.04463	0.601462	-2.69072	0.314196	TRUE	TRUE	3.80967	4.64572	-0.836049
WDFY1	0.061707	-0.597217	1.39265	-2.58708	0.314355	TRUE	TRUE	4.01761	3.70799	0.309629
LYN	0.0618792	0.00252209	1.3935	-1.38845	0.314944	TRUE	TRUE	0.695678	1.02926	-0.333584
MORF4L1	0.0622803	-1.86586	0.455191	-4.18691	0.316548	TRUE	TRUE	1.72786	3.6919	-1.96405
STPG2	0.062308	4.3584	7.93973	0.777076	0.316548	TRUE	TRUE	2.05135	1.07158	0.979771
AC104123.1	0.0623783	-1.6939	2.45648	-5.84428	0.316616	TRUE	TRUE	0.919249	1.23938	-0.32013
CSRP1	0.0625727	6.73544e-05	0.0022323	-0.00209759	0.316735	TRUE	TRUE	0.715966	0.834418	-0.118452
MCAM	0.0625253	-0.121433	0.511471	-0.754338	0.316735	TRUE	TRUE	0.5471	1.0141	-0.467002
PEX1	0.0625455	-1.16942	1.9485	-4.28734	0.316735	TRUE	TRUE	0.397297	1.16545	-0.76815
PARVB	0.0627242	1.1552	3.73652	-1.42611	0.316926	TRUE	TRUE	6.28863	4.50601	1.78263
TRIM13	0.0626813	-1.8388	1.6042	-5.28179	0.316926	TRUE	TRUE	0.648621	1.59039	-0.941765
LRMDA	0.0632789	-3.03259	-0.475418	-5.58977	0.319438	TRUE	TRUE	5.43256	7.94692	-2.51435
CNOT1	0.0633823	-0.031469	0.231595	-0.294533	0.31967	TRUE	TRUE	2.07488	2.27993	-0.205056
HSPG2	0.0636866	0.0246847	0.131102	-0.0817326	0.320333	TRUE	TRUE	1.93825	1.80667	0.131582
ID3	0.0636287	-0.775152	1.04071	-2.59102	0.320333	TRUE	TRUE	3.06518	4.10163	-1.03644
RHOQ	0.0636498	0.913862	2.94208	-1.11435	0.320333	TRUE	TRUE	2.33923	1.71033	0.628901
RNF19A	0.0638989	-1.1866	0.756235	-3.12943	0.321111	TRUE	TRUE	4.79725	4.89946	-0.102205
OOEP	0.064383	-0.238714	1.06656	-1.54399	0.323251	TRUE	TRUE	0.91224	2.21076	-1.29852
POLK	0.0644643	-0.536417	1.22142	-2.29426	0.323368	TRUE	TRUE	3.09941	2.99617	0.103236
AFF1	0.064542	0.443398	0.91202	-0.025223	0.323466	TRUE	TRUE	7.54336	6.65107	0.892293
AF117829.1	0.0648193	0.797483	2.80844	-1.21348	0.32406	TRUE	TRUE	2.08286	1.54838	0.534479
SPATA6L	0.0648353	1.59321	3.85497	-0.668542	0.32406	TRUE	TRUE	2.54378	2.16037	0.383406
VWA2	0.0648213	-0.0148392	0.0542527	-0.0839311	0.32406	TRUE	TRUE	1.19021	1.47225	-0.282045
PPP1R10	0.0649862	0.0326958	0.447256	-0.381864	0.324232	TRUE	TRUE	1.79949	1.61109	0.1884
UACA	0.064971	0.559343	1.06716	0.0515265	0.324232	TRUE	TRUE	6.87166	6.31334	0.558322
KCNJ2	0.065092	-1.53333	1.95144	-5.01809	0.324469	TRUE	TRUE	0.92068	1.69273	-0.772049
NFATC2	0.0653472	0.701245	2.37607	-0.973578	0.325449	TRUE	TRUE	1.8782	1.41167	0.466527
APOL6	0.0654566	-0.443352	1.26926	-2.15596	0.325702	TRUE	TRUE	0.591974	1.19577	-0.603792
RBCK1	0.0656789	-0.118203	0.288764	-0.525171	0.326225	TRUE	TRUE	1.25124	1.63136	-0.380112
SSBP4	0.0656717	0.351491	1.39901	-0.69603	0.326225	TRUE	TRUE	1.80075	0.796545	1.0042
NDEL1	0.06585	-0.350206	1.22957	-1.92998	0.326783	TRUE	TRUE	1.58517	2.17097	-0.585802
MARCH5	0.066227	-0.733342	1.28025	-2.74693	0.327194	TRUE	TRUE	2.31492	1.84316	0.471756
NGDN	0.0660778	-0.181486	1.98162	-2.34459	0.327194	TRUE	TRUE	1.01408	0.712989	0.301087
PLPPR4	0.0661963	-0.620996	1.23187	-2.47387	0.327194	TRUE	TRUE	0.641713	1.52054	-0.878832
PRKD1	0.0660413	2.87505	5.4082	0.341908	0.327194	TRUE	TRUE	3.30634	2.62229	0.684046
THOC2	0.0661578	-1.93654	1.06454	-4.93762	0.327194	TRUE	TRUE	2.79154	3.2692	-0.477653
THSD4-AS1	0.0664159	-0.539574	0.854919	-1.93407	0.327837	TRUE	TRUE	1.10045	2.18195	-1.08149
PARP1	0.0666647	-1.00718	0.989248	-3.00361	0.328532	TRUE	TRUE	0.980618	1.37855	-0.397935
PRKRIP1	0.0667105	2.68422	4.95094	0.417491	0.328532	TRUE	TRUE	2.57893	1.66585	0.913077
SEC23A	0.066734	-1.06056	1.61626	-3.73737	0.328532	TRUE	TRUE	2.23671	2.80839	-0.571674
CEP57	0.0669787	-0.8314	1.26115	-2.92395	0.328812	TRUE	TRUE	1.04947	2.71084	-1.66137
HNRNPU	0.066876	0.0301153	1.37688	-1.31665	0.328812	TRUE	TRUE	6.34373	5.41857	0.925156
SH3BGRL2	0.0670008	0.955983	4.93856	-3.02659	0.328812	TRUE	TRUE	1.38403	1.95743	-0.5734
STK39	0.0670273	0.407018	1.55092	-0.736889	0.328812	TRUE	TRUE	2.98512	2.52709	0.458033
INSIG1	0.0673281	0.0617629	0.430481	-0.306955	0.329997	TRUE	TRUE	2.10943	0.778077	1.33135
POGK	0.067413	-0.138764	24.3577	-24.6352	0.330122	TRUE	TRUE	0.340176	1.2638	-0.923625
CNOT6L	0.0676608	0.287431	0.814992	-0.24013	0.330822	TRUE	TRUE	5.24584	6.77433	-1.52848
NFKBIZ	0.0677344	0.879047	3.13888	-1.38079	0.330822	TRUE	TRUE	1.70008	0.771832	0.928243
SLC25A16	0.0677118	0.339045	1.48218	-0.804085	0.330822	TRUE	TRUE	2.29588	1.24595	1.04993
MAVS	0.0680026	0.00103641	0.0239599	-0.0218871	0.331841	TRUE	TRUE	2.36831	1.24575	1.12255
ANXA3	0.0685709	-0.620296	0.768672	-2.00926	0.333458	TRUE	TRUE	5.34618	5.0698	0.276372
ATXN7L3B	0.0685724	-0.188352	0.43611	-0.812814	0.333458	TRUE	TRUE	0.768386	1.84748	-1.07909
CA2	0.0685068	-0.856255	1.54062	-3.25313	0.333458	TRUE	TRUE	0.761602	2.08553	-1.32393
ITFG1	0.0688136	-0.0636769	0.232136	-0.359489	0.333458	TRUE	TRUE	3.55186	4.56111	-1.00925
KLHL9	0.0687663	-0.0389629	0.53081	-0.608735	0.333458	TRUE	TRUE	0.84932	1.45271	-0.603385
SEC22A	0.0687133	0.17201	0.703004	-0.358984	0.333458	TRUE	TRUE	1.22684	1.43158	-0.204746
SLC5A6	0.0687626	-1.91936	1.37836	-5.21708	0.333458	TRUE	TRUE	1.51599	2.30704	-0.791059
WDR82	0.0686319	0.57929	2.06871	-0.910132	0.333458	TRUE	TRUE	2.22229	1.48751	0.734774
AP000695.2	0.0690353	0.278605	1.21489	-0.657678	0.334144	TRUE	TRUE	0.714486	1.21313	-0.49864
COA3	0.0692305	-0.26412	0.662628	-1.19087	0.334144	TRUE	TRUE	0.634973	1.02711	-0.392138
CYTH3	0.0692554	-2.76513	-0.433205	-5.09706	0.334144	TRUE	TRUE	2.17109	1.98293	0.18816
NECTIN3	0.0691176	1.74838	5.26516	-1.76841	0.334144	TRUE	TRUE	1.92068	1.39657	0.524104
TBC1D2B	0.0692365	0.473433	1.86518	-0.918317	0.334144	TRUE	TRUE	1.22612	1.34267	-0.116551
ERMP1	0.0694137	-0.395076	0.814708	-1.60486	0.334561	TRUE	TRUE	1.13991	1.63243	-0.492519
GNG12	0.0694772	0.183179	0.739827	-0.37347	0.334561	TRUE	TRUE	1.94336	0.934818	1.00854
HADHB	0.0695223	0.0343521	0.207667	-0.138962	0.334561	TRUE	TRUE	1.79552	2.0755	-0.279981
AVEN	0.0699162	-4.07116	2.01064	-10.153	0.335622	TRUE	TRUE	1.65456	1.44506	0.209497
MYO5A	0.0699841	-0.496168	1.20552	-2.19785	0.335622	TRUE	TRUE	0.628668	1.35087	-0.722197
SIMC1	0.0698991	0.807936	5.38225	-3.76637	0.335622	TRUE	TRUE	1.11788	1.24797	-0.130097
YPEL3	0.0699538	-0.441882	1.48106	-2.36483	0.335622	TRUE	TRUE	0.868632	0.715758	0.152875
METTL8	0.0701234	1.04775	3.95799	-1.8625	0.336	TRUE	TRUE	1.3547	0.920131	0.434568
KDM4B	0.070476	2.19374	4.34186	0.0456156	0.336739	TRUE	TRUE	3.49061	2.42342	1.0672
MLH3	0.0705196	0.180728	1.03945	-0.677993	0.336739	TRUE	TRUE	1.03473	1.29979	-0.265056
NAALADL2	0.0704922	-0.320801	0.881769	-1.52337	0.336739	TRUE	TRUE	0.492364	2.36586	-1.8735
SHROOM4	0.0705076	-0.673375	0.766142	-2.11289	0.336739	TRUE	TRUE	3.81035	3.84513	-0.0347827
AC002070.1	0.0706233	-2.26721	-0.0341265	-4.5003	0.336775	TRUE	TRUE	1.80682	2.74484	-0.93802
LTA4H	0.0706483	0.0870562	0.375153	-0.201041	0.336775	TRUE	TRUE	1.43918	0.768722	0.670455
NBEAL1	0.0707531	-1.3049	0.387527	-2.99733	0.336986	TRUE	TRUE	3.59633	4.71935	-1.12301
ACER2	0.0708377	0.264336	3.3461	-2.81743	0.337	TRUE	TRUE	5.12364	4.33024	0.7934
ITM2B	0.0708772	-0.211754	0.572589	-0.996098	0.337	TRUE	TRUE	3.42215	6.36894	-2.94678
RPN1	0.071042	-0.696795	1.77858	-3.17217	0.337495	TRUE	TRUE	0.912536	1.6493	-0.73676
LRRC37A2	0.0712387	-4.25457	9.87447	-18.3836	0.338069	TRUE	TRUE	0.429159	1.02483	-0.595672
MAFG	0.0712843	2.45452	5.84891	-0.939862	0.338069	TRUE	TRUE	1.26322	0.56848	0.694744
CSNK1E	0.0715373	0.380502	1.484	-0.723	0.338691	TRUE	TRUE	1.2901	0.771811	0.518294
SNX14	0.0714837	-0.155688	1.5254	-1.83677	0.338691	TRUE	TRUE	2.28234	2.41643	-0.134094
TMEM164	0.0716068	0.854171	3.37046	-1.66211	0.338732	TRUE	TRUE	1.44352	1.20911	0.234406
BNIP2	0.0720489	-0.480159	1.01994	-1.98026	0.339093	TRUE	TRUE	2.04481	2.74101	-0.696204
ESAM	0.0718664	-1.98879	-0.0544217	-3.92317	0.339093	TRUE	TRUE	3.19764	3.72562	-0.527971
FOXK1	0.0718799	0.264357	0.983341	-0.454626	0.339093	TRUE	TRUE	2.40235	1.37067	1.03169
KIF13A	0.0720201	0.0859487	1.1844	-1.0125	0.339093	TRUE	TRUE	4.63791	4.2104	0.427514
MARK3	0.0717647	0.655554	2.39735	-1.08624	0.339093	TRUE	TRUE	6.32588	5.18635	1.13953
POLR1D	0.0719985	-1.08954	2.19484	-4.37392	0.339093	TRUE	TRUE	0.782089	1.29224	-0.510153
ADPGK	0.0721203	-0.111875	0.418625	-0.642376	0.339142	TRUE	TRUE	0.966865	1.20068	-0.233812
CBX6	0.0722065	1.54401	4.93879	-1.85077	0.339261	TRUE	TRUE	0.99853	1.0252	-0.026666
AC096711.2	0.072591	0.770536	2.77637	-1.2353	0.339468	TRUE	TRUE	1.43469	1.61237	-0.177674
ENOX2	0.0726348	-0.782353	1.57181	-3.13652	0.339468	TRUE	TRUE	0.916278	2.08188	-1.1656
MBD5	0.0726722	0.576016	1.42685	-0.274815	0.339468	TRUE	TRUE	6.41862	6.34581	0.0728071
MIR4435-2HG	0.072595	-0.3307	1.19614	-1.85754	0.339468	TRUE	TRUE	1.55941	2.43739	-0.877976
NHP2	0.0726777	-1.06874	2.19208	-4.32955	0.339468	TRUE	TRUE	0.300286	1.09675	-0.796461
PABPC1	0.0726408	-1.1112	1.6843	-3.9067	0.339468	TRUE	TRUE	1.96654	2.99474	-1.0282
RAB2A	0.0725207	-1.64837	0.816569	-4.11331	0.339468	TRUE	TRUE	4.60891	4.49656	0.112352
RIMKLB	0.0728006	0.31507	2.13718	-1.50704	0.339756	TRUE	TRUE	5.6405	5.37022	0.270282
APBA1	0.0730801	1.58651	4.49788	-1.32487	0.33992	TRUE	TRUE	0.78021	1.06983	-0.289622
KHDRBS1	0.0730428	2.17227	4.3586	-0.0140613	0.33992	TRUE	TRUE	3.97857	3.0326	0.945976
MACF1	0.0729849	0.460383	0.858073	0.0626922	0.33992	TRUE	TRUE	10.2542	9.97122	0.283016
SRARP	0.073076	-0.766895	0.17869	-1.71248	0.33992	TRUE	TRUE	2.51895	3.7836	-1.26466
FAM114A1	0.0733292	0.0219399	0.431146	-0.387266	0.340509	TRUE	TRUE	1.05719	0.933613	0.123581
PON2	0.0732983	-0.766087	0.733652	-2.26583	0.340509	TRUE	TRUE	5.60171	6.9232	-1.3215
AC098850.3	0.073468	-0.358778	0.908127	-1.62568	0.340585	TRUE	TRUE	0.901958	1.3585	-0.456545
SUFU	0.0734585	-2.1639	1.93689	-6.26469	0.340585	TRUE	TRUE	1.27916	1.32814	-0.0489723
FXR1	0.0736831	0.606384	1.40631	-0.193542	0.341093	TRUE	TRUE	4.70973	2.82797	1.88177
GABPB1-AS1	0.0737001	-1.93887	1.79656	-5.6743	0.341093	TRUE	TRUE	1.08783	1.45529	-0.367468
LRRC8B	0.0739899	-0.0135304	1.00681	-1.03388	0.342149	TRUE	TRUE	1.52779	1.82841	-0.300617
EIF3M	0.0742582	0.269585	1.10058	-0.561411	0.343105	TRUE	TRUE	1.11349	1.07984	0.0336498
TRIM37	0.0744953	0.846822	2.94188	-1.24823	0.343915	TRUE	TRUE	1.02213	1.55999	-0.537856
AKAP13	0.0745763	-0.737364	1.32812	-2.80285	0.344003	TRUE	TRUE	3.62543	5.21848	-1.59305
RNF138	0.0749422	1.28565	4.01886	-1.44756	0.345405	TRUE	TRUE	2.53492	0.915036	1.61988
CAP1	0.0751437	-1.54899	0.0315687	-3.12955	0.345867	TRUE	TRUE	2.2702	2.67984	-0.40964
EIF2S2	0.0751737	-0.329662	0.727121	-1.38644	0.345867	TRUE	TRUE	1.98333	2.54872	-0.565392
MT1E	0.0752407	-0.445627	0.744827	-1.63608	0.345867	TRUE	TRUE	3.10249	2.87225	0.230249
PAPOLA	0.0752913	0.988348	2.46486	-0.488164	0.345867	TRUE	TRUE	4.75727	3.82694	0.930335
FBXO21	0.0753651	-1.09363	1.47953	-3.66679	0.345921	TRUE	TRUE	1.30533	2.33727	-1.03194
EFNA1	0.075634	-0.5733	1.20223	-2.34883	0.346298	TRUE	TRUE	1.78148	2.24244	-0.460961
PREPL	0.075555	1.41925	4.62124	-1.78274	0.346298	TRUE	TRUE	0.998037	0.69326	0.304777
WASHC2A	0.0756115	-1.01008	2.15947	-4.17964	0.346298	TRUE	TRUE	0.714268	1.41366	-0.699393
TLK2	0.0757527	0.0615534	0.253781	-0.130674	0.346556	TRUE	TRUE	3.54782	3.36334	0.184479
ASRGL1	0.0758795	0.292728	1.04841	-0.462951	0.346851	TRUE	TRUE	4.29052	3.14151	1.14901
ZNF264	0.0761132	2.42695e-05	0.000704755	-0.000656216	0.347634	TRUE	TRUE	1.34797	0.859283	0.488692
SETD3	0.0765943	-0.759473	1.20857	-2.72751	0.349544	TRUE	TRUE	2.31071	2.32747	-0.0167596
MEF2C	0.0767101	-1.88836	0.805038	-4.58175	0.349785	TRUE	TRUE	6.13229	6.97366	-0.84137
NSUN2	0.0769588	-1.87634e-10	5.1398e-07	-5.14355e-07	0.350345	TRUE	TRUE	0.642405	0.890416	-0.248012
XPO1	0.0769362	0.357181	1.17721	-0.46285	0.350345	TRUE	TRUE	3.98916	2.7991	1.19006
ARF4	0.0773676	-1.78822	0.878824	-4.45527	0.350497	TRUE	TRUE	1.0381	1.60536	-0.567266
KANSL1L	0.0773703	1.63285	4.57343	-1.30773	0.350497	TRUE	TRUE	4.62618	3.66585	0.960332
NIPA1	0.0773564	3.01186	5.5696	0.454123	0.350497	TRUE	TRUE	1.25623	0.744223	0.512011
RALGAPA2	0.0771487	2.41603	4.51271	0.31934	0.350497	TRUE	TRUE	5.76565	4.35569	1.40995
SEPT10	0.0771512	-2.15931	0.160583	-4.4792	0.350497	TRUE	TRUE	0.708548	1.57245	-0.8639
SYNE1	0.0772386	1.57746e-11	4.35948e-10	-4.04399e-10	0.350497	TRUE	TRUE	9.28542	8.17924	1.10618
ABLIM3	0.0774793	-0.566869	0.957848	-2.09159	0.350706	TRUE	TRUE	1.76373	2.56115	-0.797421
KCMF1	0.0776019	0.234729	0.931534	-0.462075	0.350975	TRUE	TRUE	3.12154	3.04844	0.0730947
AC242426.2	0.0776768	-0.596357	1.37096	-2.56368	0.351029	TRUE	TRUE	0.363789	1.16149	-0.797704
RPE	0.0777973	-0.573433	1.52465	-2.67151	0.351288	TRUE	TRUE	0.387391	1.37463	-0.987235
GSE1	0.0781464	1.42271	3.34812	-0.5027	0.352175	TRUE	TRUE	2.46239	1.27017	1.19222
NOSTRIN	0.0782471	-1.73494	0.0105138	-3.48039	0.352175	TRUE	TRUE	5.15748	5.87261	-0.715123
PPP1R13B	0.0782399	-1.09294	0.486842	-2.67272	0.352175	TRUE	TRUE	5.22788	3.57279	1.65509
USP46	0.0781922	-3.32217	10.9831	-17.6274	0.352175	TRUE	TRUE	0.410308	1.03046	-0.62015
BAG5	0.0786862	-2.35339	0.0830335	-4.78981	0.353294	TRUE	TRUE	0.542759	1.25041	-0.707651
FEM1B	0.0786323	0.0734386	1.99078	-1.8439	0.353294	TRUE	TRUE	1.2514	1.10195	0.149453
MAGED2	0.0785693	-0.236362	0.564346	-1.03707	0.353294	TRUE	TRUE	0.897487	0.776327	0.12116
MAP2K1	0.0791473	1.5211	3.86914	-0.826939	0.355078	TRUE	TRUE	4.39059	2.71554	1.67505
Z93930.2	0.0795637	-0.288905	0.806318	-1.38413	0.356371	TRUE	TRUE	0.700236	1.18035	-0.480117
ZNF761	0.0795156	-1.03207	2.09815	-4.16229	0.356371	TRUE	TRUE	1.24914	0.945631	0.303504
GBP4	0.0797587	-0.634686	1.08926	-2.35863	0.356807	TRUE	TRUE	2.46673	2.58544	-0.118717
USP12	0.0797894	-0.694088	1.30791	-2.69608	0.356807	TRUE	TRUE	3.29409	4.1867	-0.892614
NUP98	0.0798554	0.805157	2.18554	-0.575229	0.356816	TRUE	TRUE	3.62018	2.11898	1.5012
CACNA2D1	0.0804137	1.42719	4.44184	-1.58747	0.357301	TRUE	TRUE	2.48878	1.63831	0.850473
FAM120B	0.0801679	-1.19108	1.63948	-4.02165	0.357301	TRUE	TRUE	2.02724	3.43987	-1.41263
ILF2	0.0803658	-0.347384	0.962392	-1.65716	0.357301	TRUE	TRUE	0.43835	0.945679	-0.507329
PAFAH1B1	0.0803148	0.124597	0.699311	-0.450117	0.357301	TRUE	TRUE	4.84857	5.30753	-0.458967
RBM28	0.0802398	0.995114	3.09346	-1.10323	0.357301	TRUE	TRUE	1.0434	0.734405	0.309
RPS3A	0.0803228	-0.0337713	0.0952308	-0.162773	0.357301	TRUE	TRUE	0.609844	1.19007	-0.580227
SEC62	0.0800533	0.0521794	1.23383	-1.12948	0.357301	TRUE	TRUE	2.13546	2.24011	-0.104649
PRDM1	0.0805321	-1.2541	2.6518	-5.16001	0.357542	TRUE	TRUE	0.939622	1.18963	-0.250008
FANCI	0.0807394	0.0162721	0.930277	-0.897733	0.357799	TRUE	TRUE	1.31764	0.571771	0.745871
HOMER1	0.0807831	0.0466308	0.30861	-0.215348	0.357799	TRUE	TRUE	0.809145	0.824383	-0.0152387
IRF3	0.0807693	-0.0604447	0.535552	-0.656441	0.357799	TRUE	TRUE	1.14684	1.10168	0.0451557
UBE2N	0.0808563	-0.970861	1.35994	-3.30166	0.357839	TRUE	TRUE	1.21952	1.577	-0.357483
LCP2	0.0809254	-0.803884	1.98123	-3.589	0.35786	TRUE	TRUE	1.80264	2.00317	-0.200531
CALD1	0.0813252	-0.294722	1.81914	-2.40858	0.358567	TRUE	TRUE	2.76006	3.6226	-0.862548
CDH2	0.081292	1.87671	4.69105	-0.937621	0.358567	TRUE	TRUE	4.71268	3.24255	1.47014
CHM	0.0813431	-1.32511	1.13378	-3.784	0.358567	TRUE	TRUE	1.61703	2.59233	-0.975301
MORF4L2	0.0812657	2.61555	4.89282	0.338269	0.358567	TRUE	TRUE	2.55013	1.93188	0.618244
NOL10	0.0814162	0.59523	2.37498	-1.18452	0.358605	TRUE	TRUE	2.22915	2.18913	0.0400223
ACSL5	0.0815297	-0.560184	1.04063	-2.161	0.358677	TRUE	TRUE	3.973	4.8176	-0.844601
PISD	0.0815616	0.913787	5.67468	-3.8471	0.358677	TRUE	TRUE	0.578023	1.11802	-0.539995
ERO1B	0.0819454	2.12684	4.62178	-0.368101	0.359229	TRUE	TRUE	2.05374	0.835346	1.2184
PEX13	0.0818982	-0.997302	1.1709	-3.16551	0.359229	TRUE	TRUE	1.59822	1.474	0.124222
PPCDC	0.0817781	-3.13588	-0.0741944	-6.19756	0.359229	TRUE	TRUE	1.18276	1.18849	-0.00572887
ZNF83	0.0819286	0.585301	1.39577	-0.225168	0.359229	TRUE	TRUE	4.92087	3.48027	1.4406
IMPAD1	0.0822551	-0.0974575	0.26174	-0.456655	0.360303	TRUE	TRUE	1.11995	1.31893	-0.198973
PAK4	0.0823231	0.307581	2.12041	-1.50524	0.360317	TRUE	TRUE	1.35841	0.962993	0.395421
AL139807.1	0.0825515	-0.0902367	0.479578	-0.660051	0.360839	TRUE	TRUE	0.43198	1.76612	-1.33414
MVP	0.0825721	-0.881569	1.47025	-3.23339	0.360839	TRUE	TRUE	1.69775	2.04694	-0.349196
EXTL3	0.0828392	0.663496	5.08833	-3.76134	0.361723	TRUE	TRUE	1.02107	0.852696	0.168373
LEPROTL1	0.0829162	-0.0509788	0.594582	-0.69654	0.361775	TRUE	TRUE	0.94491	1.32069	-0.375776
RAD23A	0.0830417	-0.847423	1.45733	-3.15217	0.362038	TRUE	TRUE	1.00443	1.49965	-0.495212
FAM107B	0.0831153	0.889674	2.91889	-1.13954	0.362075	TRUE	TRUE	2.17155	1.31404	0.857508
ABCB1	0.0838856	-0.488664	-0.0427702	-0.934557	0.36325	TRUE	TRUE	9.89832	9.98386	-0.0855331
ATP6V1E1	0.083518	0.00386246	0.0457833	-0.0380583	0.36325	TRUE	TRUE	0.806257	1.0542	-0.247945
EIF3A	0.0839725	0.824393	2.30253	-0.653744	0.36325	TRUE	TRUE	3.03082	2.42395	0.606874
FAM172A	0.0839347	-1.20152	0.526801	-2.92984	0.36325	TRUE	TRUE	4.40325	5.84645	-1.4432
LRBA	0.08349	1.09394	3.27654	-1.08867	0.36325	TRUE	TRUE	5.21033	5.83224	-0.621908
PPM1A	0.0836052	-0.942118	1.39834	-3.28257	0.36325	TRUE	TRUE	1.34749	2.04639	-0.698899
S100PBP	0.0837117	1.49084	3.6044	-0.622715	0.36325	TRUE	TRUE	1.96521	1.6083	0.356906
TXLNG	0.0839114	0.351252	1.46762	-0.76512	0.36325	TRUE	TRUE	1.32207	1.15	0.172065
USF2	0.0836736	-0.237889	0.611007	-1.08678	0.36325	TRUE	TRUE	0.931185	1.18479	-0.253602
SCYL1	0.0840948	-0.431155	1.23517	-2.09748	0.363496	TRUE	TRUE	1.17485	0.652277	0.522575
EFR3A	0.0842168	-0.172312	0.882639	-1.22726	0.363741	TRUE	TRUE	2.98241	3.13944	-0.15703
HSPA12B	0.0847235	0.224581	2.736	-2.28683	0.365079	TRUE	TRUE	0.943508	1.05859	-0.115083
RPL7	0.0847154	-0.0890829	0.180572	-0.358738	0.365079	TRUE	TRUE	1.25116	2.17367	-0.922507
SELENOW	0.0847227	-1.02178	1.55019	-3.59374	0.365079	TRUE	TRUE	3.9512	4.40349	-0.452291
ADNP2	0.0848287	3.06673	6.23022	-0.096764	0.365116	TRUE	TRUE	1.20495	0.850684	0.354265
FAM168B	0.084914	-0.434145	0.85551	-1.7238	0.365116	TRUE	TRUE	1.71876	1.56407	0.154689
SDF2	0.0849289	-1.32221	5.98883	-8.63325	0.365116	TRUE	TRUE	0.723766	1.24406	-0.520298
ENTPD1-AS1	0.0853201	-0.0421695	1.11217	-1.1965	0.366514	TRUE	TRUE	1.43493	2.52546	-1.09053
ITGA2	0.085482	-2.42191	-0.0234216	-4.8204	0.366926	TRUE	TRUE	2.40595	3.71344	-1.30749
HSD17B4	0.0855547	-0.194971	0.443092	-0.833035	0.366955	TRUE	TRUE	2.24213	3.60157	-1.35944
CIC	0.0870137	2.00547	6.74682	-2.73588	0.372567	TRUE	TRUE	1.14052	0.709596	0.430927
KRT10	0.0869952	-0.0222757	0.0559845	-0.100536	0.372567	TRUE	TRUE	0.624858	1.28656	-0.661697
TFB1M	0.0870639	0.126982	0.57871	-0.324746	0.372567	TRUE	TRUE	1.21944	1.4765	-0.257059
PDCD4	0.0871385	-2.34557	0.353936	-5.04508	0.372599	TRUE	TRUE	1.55246	3.85101	-2.29855
CBFA2T2	0.0874083	1.05626	2.88555	-0.773028	0.372893	TRUE	TRUE	3.32588	2.33917	0.986716
RASSF8	0.0873791	-1.59351	1.0763	-4.26332	0.372893	TRUE	TRUE	3.06955	4.00142	-0.931876
TOM1L2	0.0873943	2.16933	4.72588	-0.38721	0.372893	TRUE	TRUE	3.16271	2.03948	1.12323
S100A13	0.0875366	-0.103573	0.23272	-0.439866	0.373154	TRUE	TRUE	0.872569	1.75931	-0.886741
CEP57L1	0.0876102	-2.90494	12.1129	-17.9228	0.373182	TRUE	TRUE	0.730128	0.975423	-0.245295
FAM155A	0.0879845	0.000445573	1.70526	-1.70437	0.37449	TRUE	TRUE	2.44997	1.82561	0.624362
GIGYF1	0.0882149	-2.9123	1.04408	-6.86869	0.375183	TRUE	TRUE	0.823856	0.931574	-0.107719
STRBP	0.0884316	0.233276	2.70067	-2.23412	0.375817	TRUE	TRUE	0.855928	1.17827	-0.322344
ENPP2	0.0887525	0.0148103	0.120755	-0.091134	0.376893	TRUE	TRUE	0.738961	1.105	-0.36604
ADAMTS6	0.0897902	-0.0237851	0.100074	-0.147645	0.377178	TRUE	TRUE	0.844881	2.22973	-1.38485
ARHGAP31	0.0902018	1.24773	3.73959	-1.24414	0.377178	TRUE	TRUE	8.11114	6.18281	1.92833
B3GNT2	0.089867	-0.0835814	0.209407	-0.37657	0.377178	TRUE	TRUE	1.12997	1.45173	-0.321759
CCDC12	0.0902323	1.12312	3.69695	-1.4507	0.377178	TRUE	TRUE	1.49509	1.05296	0.442123
CEP68	0.0890999	-0.165207	0.383863	-0.714277	0.377178	TRUE	TRUE	0.965882	1.77658	-0.810703
EFCAB2	0.0902433	2.81819	5.27196	0.364419	0.377178	TRUE	TRUE	2.74613	1.321	1.42513
GCNT2	0.0892941	-4.69205	2.87377	-12.2579	0.377178	TRUE	TRUE	1.33373	1.41758	-0.0838477
MFSD14B	0.0901889	0.264794	1.68462	-1.15503	0.377178	TRUE	TRUE	1.35041	0.978196	0.372213
MMS19	0.0895824	-1.21994	1.81056	-4.25045	0.377178	TRUE	TRUE	0.757878	1.23047	-0.472593
NEK7	0.0895261	0.00123469	1.41251	-1.41004	0.377178	TRUE	TRUE	4.22697	4.86216	-0.63519
NUDC	0.0889845	0.45655	1.64692	-0.733816	0.377178	TRUE	TRUE	1.51345	1.17119	0.342262
NUP54	0.0893291	0.10864	0.486294	-0.269015	0.377178	TRUE	TRUE	1.34816	1.56522	-0.21706
PHF3	0.0898628	-0.526453	0.453046	-1.50595	0.377178	TRUE	TRUE	3.74672	4.15615	-0.409429
PPP1R18	0.0893672	-0.165572	1.03504	-1.36619	0.377178	TRUE	TRUE	1.10659	0.739127	0.367464
RPL5	0.0898182	-0.337369	0.629534	-1.30427	0.377178	TRUE	TRUE	1.67942	2.39088	-0.71146
SEPT9	0.0899914	0.475584	2.34651	-1.39534	0.377178	TRUE	TRUE	2.66892	1.76135	0.907567
SMYD2	0.0900702	-2.09098	1.57076	-5.75273	0.377178	TRUE	TRUE	1.02462	1.97804	-0.953422
TAOK3	0.0890553	0.723076	3.4057	-1.95955	0.377178	TRUE	TRUE	3.09383	2.594	0.499828
UBE2D3	0.0900952	-0.634361	1.32308	-2.5918	0.377178	TRUE	TRUE	6.41408	5.28611	1.12797
UBE2R2	0.0897128	-1.67569	0.410132	-3.76151	0.377178	TRUE	TRUE	2.85966	3.0108	-0.151132
ZER1	0.0892666	1.31204	3.71348	-1.08939	0.377178	TRUE	TRUE	1.98686	1.09276	0.894103
CLIC5	0.0903547	-1.8584	1.18401	-4.90081	0.37736	TRUE	TRUE	1.43374	2.23025	-0.796514
DDB1	0.0904261	-0.101645	0.569463	-0.772753	0.377375	TRUE	TRUE	1.46702	1.74415	-0.27713
CMSS1	0.0909729	-0.807803	1.0915	-2.7071	0.379092	TRUE	TRUE	3.02544	3.1502	-0.12476
FUNDC2	0.0909739	-0.00731322	0.0379847	-0.0526112	0.379092	TRUE	TRUE	0.851846	0.873977	-0.0221307
AMFR	0.0911136	0.658777	2.47234	-1.15479	0.37939	TRUE	TRUE	1.35962	1.63802	-0.278397
QRICH1	0.0912286	2.38196	5.92371	-1.15979	0.379522	TRUE	TRUE	1.73973	0.819346	0.920381
RPGR	0.0913595	-1.5361	1.90123	-4.97344	0.379522	TRUE	TRUE	5.31279	6.77547	-1.46268
SDF4	0.0913355	0.0017989	0.0319194	-0.0283216	0.379522	TRUE	TRUE	0.85204	0.833294	0.0187458
TRAPPC11	0.0914181	-0.663617	1.06229	-2.38953	0.379522	TRUE	TRUE	0.998754	1.54587	-0.547118
ZKSCAN8	0.0915334	0.0377555	0.338362	-0.262851	0.379717	TRUE	TRUE	0.793925	0.821345	-0.0274194
NUP153	0.0917606	0.63843	2.17908	-0.902224	0.380376	TRUE	TRUE	2.71669	2.07652	0.640168
CEP85L	0.0920714	-0.618346	0.548154	-1.78485	0.381096	TRUE	TRUE	2.48129	2.75682	-0.27553
PPP4R2	0.0920431	-1.33865	0.322824	-3.00012	0.381096	TRUE	TRUE	2.9274	3.14736	-0.219957
RPL13A	0.0922082	-0.0851242	0.180121	-0.350369	0.381379	TRUE	TRUE	2.04864	2.99875	-0.950106
ARHGEF15	0.0931329	-0.10937	2.34202	-2.56076	0.382426	TRUE	TRUE	1.144	1.20615	-0.0621499
COBLL1	0.0928677	0.505195	0.964206	0.0461843	0.382426	TRUE	TRUE	9.37141	9.55934	-0.187931
CXorf36	0.0933708	-0.238631	0.72554	-1.2028	0.382426	TRUE	TRUE	4.94949	5.25499	-0.305502
DOCK6	0.0932076	1.54606	5.21047	-2.11836	0.382426	TRUE	TRUE	5.55678	3.02169	2.53509
EXOC7	0.0928119	0.000257678	0.00525446	-0.0047391	0.382426	TRUE	TRUE	0.764922	0.985614	-0.220693
N4BP2L1	0.0932387	0.120051	0.649655	-0.409552	0.382426	TRUE	TRUE	2.93226	1.9867	0.945554
NUS1	0.0934444	-0.00210525	0.00798271	-0.0121932	0.382426	TRUE	TRUE	0.813172	1.0192	-0.206027
PHLPP2	0.0934926	1.38142	3.6043	-0.841458	0.382426	TRUE	TRUE	2.51808	1.5704	0.947681
PPFIBP1	0.0931635	0.125924	0.581662	-0.329813	0.382426	TRUE	TRUE	9.38482	7.99256	1.39226
PPP4R3A	0.0931831	0.49255	1.9253	-0.940199	0.382426	TRUE	TRUE	3.63937	3.01619	0.623184
RBM12B	0.0933394	-1.35333	1.35376	-4.06042	0.382426	TRUE	TRUE	0.570585	1.52796	-0.957376
RNGTT	0.0926674	-1.4113	0.320153	-3.14275	0.382426	TRUE	TRUE	2.81842	3.26243	-0.444013
RPS23	0.0928071	-0.294558	0.542423	-1.13154	0.382426	TRUE	TRUE	1.45741	3.13439	-1.67698
TCAF2	0.0933832	1.41767	3.99202	-1.15668	0.382426	TRUE	TRUE	2.60507	2.09935	0.505721
TEK	0.0926048	-2.09579	1.05038	-5.24197	0.382426	TRUE	TRUE	3.21892	4.40053	-1.18161
ERBIN	0.0936064	-0.526471	0.163027	-1.21597	0.382538	TRUE	TRUE	6.08526	5.19882	0.886447
NOP56	0.0936576	-0.45553	10.013	-10.9241	0.382538	TRUE	TRUE	0.510377	0.987415	-0.477039
MT-ATP6	0.0937413	0.419816	0.828553	0.0110799	0.382599	TRUE	TRUE	6.91661	4.94198	1.97462
CLDND1	0.0939138	-0.857441	1.82141	-3.5363	0.382782	TRUE	TRUE	0.955149	1.54511	-0.58996
FBRSL1	0.094168	0.653492	2.55322	-1.24623	0.382782	TRUE	TRUE	1.67433	0.674525	0.999801
HIF3A	0.0943364	1.39354	3.9053	-1.11823	0.382782	TRUE	TRUE	5.5123	4.88349	0.628812
NCK2	0.0943345	2.0035	5.41238	-1.40539	0.382782	TRUE	TRUE	1.13838	0.856644	0.281737
PRKD2	0.0942409	2.0922	4.7402	-0.5558	0.382782	TRUE	TRUE	4.04945	1.35245	2.697
PSMC1	0.0941906	-0.467217	4.21951	-5.15395	0.382782	TRUE	TRUE	0.619257	1.38917	-0.769917
TEAD1	0.0941219	-0.560579	-0.0524153	-1.06874	0.382782	TRUE	TRUE	6.89032	5.66111	1.22921
VPS35	0.0942097	-0.0410909	0.374278	-0.45646	0.382782	TRUE	TRUE	0.978781	1.60658	-0.627801
AGPAT3	0.094791	1.25599	3.17106	-0.659085	0.383745	TRUE	TRUE	2.47279	2.01038	0.46241
CCDC68	0.0947669	-1.89852	0.771644	-4.56869	0.383745	TRUE	TRUE	1.16821	1.58654	-0.418334
DHFR	0.0951039	-1.24688	1.05835	-3.55211	0.383745	TRUE	TRUE	1.44157	2.45162	-1.01005
EMCN	0.0948305	-0.105613	1.0493	-1.26053	0.383745	TRUE	TRUE	4.51992	5.2551	-0.735179
FBXO7	0.0952637	-2.10598	0.324905	-4.53686	0.383745	TRUE	TRUE	1.47959	1.89262	-0.413022
INTS9	0.0951821	-0.0228113	3.30041	-3.34604	0.383745	TRUE	TRUE	1.10188	0.755247	0.346634
NPM1	0.0949424	-0.271681	0.720503	-1.26387	0.383745	TRUE	TRUE	0.957259	1.16133	-0.204074
TOR1AIP1	0.0952232	-0.123588	0.844975	-1.09215	0.383745	TRUE	TRUE	1.32337	1.39576	-0.0723934
UBE2D2	0.0949903	-1.88478	0.820153	-4.58971	0.383745	TRUE	TRUE	3.09208	2.60839	0.483692
UBE2E2	0.0949185	0.23025	2.15575	-1.69525	0.383745	TRUE	TRUE	3.99142	4.29377	-0.302343
CREBL2	0.0956183	-0.050628	0.159631	-0.260887	0.384895	TRUE	TRUE	0.867419	0.817397	0.050022
DAP3	0.0961501	-0.731659	1.30636	-2.76968	0.385205	TRUE	TRUE	1.04892	1.69157	-0.642648
EIF3B	0.0961746	0.762354	2.44937	-0.92466	0.385205	TRUE	TRUE	1.72212	1.54528	0.176837
EWSR1	0.0962876	-0.81814	1.25439	-2.89067	0.385205	TRUE	TRUE	2.50831	2.63461	-0.126298
EXD3	0.096457	0.218301	0.869306	-0.432705	0.385205	TRUE	TRUE	2.42473	1.28098	1.14375
KANK3	0.0960124	-0.261951	1.02943	-1.55333	0.385205	TRUE	TRUE	4.17994	2.82475	1.35519
NUP88	0.0964355	0.0536501	0.388326	-0.281025	0.385205	TRUE	TRUE	1.02623	1.09711	-0.0708834
PTPA	0.0960816	0.200483	1.15902	-0.758056	0.385205	TRUE	TRUE	2.40475	1.17856	1.22619
RARS2	0.0963744	2.52344	5.03626	0.0106106	0.385205	TRUE	TRUE	2.2752	1.4735	0.8017
RETREG3	0.0958702	-0.654381	2.06029	-3.36905	0.385205	TRUE	TRUE	1.48992	1.34221	0.147703
TMSB4X	0.0957805	-0.373519	2.10174	-2.84878	0.385205	TRUE	TRUE	2.57252	6.05847	-3.48595
YPEL2	0.096367	1.00625	2.93725	-0.92475	0.385205	TRUE	TRUE	3.19896	1.93717	1.26179
BGN	0.0965423	-0.0296661	0.0936177	-0.15295	0.385269	TRUE	TRUE	0.954435	0.991559	-0.037124
LINC01376	0.0968302	-0.0545673	0.16106	-0.270194	0.385588	TRUE	TRUE	0.909752	1.78559	-0.875835
LRRC32	0.0968287	-1.07857	0.817309	-2.97446	0.385588	TRUE	TRUE	4.14984	3.19284	0.957002
ST5	0.0968087	-0.280512	0.773818	-1.33484	0.385588	TRUE	TRUE	0.735391	0.919514	-0.184123
DERL1	0.0969822	-0.374061	0.881667	-1.62979	0.385917	TRUE	TRUE	0.74758	1.19132	-0.443736
DTX2	0.0973432	-1.82592	1.96437	-5.61622	0.386524	TRUE	TRUE	1.01081	0.735199	0.275613
GALNT18	0.0972982	0.197699	0.779893	-0.384495	0.386524	TRUE	TRUE	9.1286	8.85321	0.275393
RNF4	0.0972611	-0.749716	1.49872	-2.99816	0.386524	TRUE	TRUE	1.14452	1.27697	-0.132452
DBNL	0.0975412	-0.0166374	0.272497	-0.305772	0.386758	TRUE	TRUE	0.847171	1.22147	-0.374301
TBPL1	0.0975333	-2.09776	0.0260981	-4.22162	0.386758	TRUE	TRUE	1.39852	1.93468	-0.536164
FAM91A1	0.0976197	-1.21245	1.05679	-3.48169	0.386794	TRUE	TRUE	2.50899	2.13968	0.369306
ZNHIT6	0.0977657	0.0606305	4.44643	-4.32517	0.387096	TRUE	TRUE	0.886193	1.82337	-0.937174
HIVEP3	0.0984318	0.155883	0.790995	-0.479228	0.387759	TRUE	TRUE	1.47408	1.73152	-0.25744
KCNT2	0.098253	-0.146848	0.35736	-0.651056	0.387759	TRUE	TRUE	1.41765	2.62061	-1.20296
MADD	0.0981017	-0.081106	0.257103	-0.419315	0.387759	TRUE	TRUE	0.796302	0.782922	0.0133795
MXRA7	0.0981179	-0.202484	0.531646	-0.936615	0.387759	TRUE	TRUE	1.26718	1.45522	-0.188033
PITPNB	0.0983213	0.785506	2.27295	-0.701934	0.387759	TRUE	TRUE	4.58678	3.10056	1.48622
SMPD4	0.0984905	1.53431	5.98492	-2.91629	0.387759	TRUE	TRUE	1.50938	0.956565	0.552818
STAG1	0.0983521	0.64649	1.8297	-0.536721	0.387759	TRUE	TRUE	7.80549	6.19028	1.61521
TM4SF1	0.0983081	-1.02907	1.35893	-3.41706	0.387759	TRUE	TRUE	2.29664	4.79445	-2.49781
MCM3AP	0.0987163	4.94382e-05	0.00124649	-0.00114762	0.387815	TRUE	TRUE	1.76877	1.48422	0.284546
MED23	0.0987836	-3.22432	0.608905	-7.05754	0.387815	TRUE	TRUE	1.29121	1.6867	-0.395485
OTUD5	0.098673	0.201871	3.32598	-2.92224	0.387815	TRUE	TRUE	1.13369	0.708989	0.424703
USP16	0.0987376	-0.142073	0.580858	-0.865004	0.387815	TRUE	TRUE	0.687142	1.31687	-0.629731
DCLK2	0.0988941	1.38111	3.47564	-0.713425	0.387975	TRUE	TRUE	2.97565	2.2305	0.745155
LIPE-AS1	0.0990076	-0.0195521	1.97728	-2.01639	0.388146	TRUE	TRUE	1.14815	1.67177	-0.523619
RAB3GAP1	0.0990945	1.54631	3.90381	-0.81119	0.388213	TRUE	TRUE	4.28174	3.88235	0.399389
SNX27	0.0992524	-0.50378	1.11155	-2.1191	0.388558	TRUE	TRUE	1.42471	1.85593	-0.431211
ETF1	0.0994847	-0.307893	2.17326	-2.78905	0.388647	TRUE	TRUE	1.82859	1.01185	0.816745
IL13RA1	0.0994803	-0.379238	0.829453	-1.58793	0.388647	TRUE	TRUE	2.68332	3.03945	-0.356128
PTPRB	0.0993713	-0.574482	0.1237	-1.27266	0.388647	TRUE	TRUE	7.66216	8.40282	-0.74066
MRPL20	0.0998305	-0.0543406	0.180438	-0.289119	0.389451	TRUE	TRUE	1.14549	1.55148	-0.405997
TBC1D23	0.0998133	-1.62483	1.68909	-4.93875	0.389451	TRUE	TRUE	1.50704	2.35786	-0.85081
SHROOM1	0.100166	1.06872	2.75204	-0.614587	0.390275	TRUE	TRUE	2.33888	1.75124	0.58764
VPS51	0.100182	0.117111	2.38935	-2.15513	0.390275	TRUE	TRUE	1.70315	1.18065	0.5225
TMOD3	0.100323	1.39906	4.39718	-1.59906	0.39055	TRUE	TRUE	5.76919	4.87172	0.897469
ELMOD3	0.100553	0.540824	2.31086	-1.22921	0.391173	TRUE	TRUE	1.10931	1.29788	-0.18857
DAG1	0.100804	1.26262e-52	1.83175e-48	-1.8315e-48	0.391274	TRUE	TRUE	1.45879	1.15425	0.304545
NDE1	0.100861	0.769194	2.46061	-0.922222	0.391274	TRUE	TRUE	1.69944	1.45818	0.241256
RNF14	0.100836	-0.768265	1.34411	-2.88064	0.391274	TRUE	TRUE	0.809195	0.919447	-0.110252
TRIM24	0.100676	1.01699	3.25766	-1.22368	0.391274	TRUE	TRUE	1.72266	1.40231	0.320353
AL592183.1	0.101177	-1.21124	1.69207	-4.11455	0.392229	TRUE	TRUE	1.25244	1.69585	-0.443415
LIX1L	0.101436	0.417911	1.61459	-0.77877	0.392958	TRUE	TRUE	1.47348	1.13862	0.334865
INTS6	0.101659	1.26156	3.27942	-0.756296	0.393547	TRUE	TRUE	4.34429	3.0394	1.30489
ERG	0.101887	-1.21955	0.920756	-3.35986	0.393881	TRUE	TRUE	8.33901	7.64347	0.69554
TMEM184B	0.101821	0.159045	1.67067	-1.35258	0.393881	TRUE	TRUE	4.25276	2.73766	1.51509
ARF6	0.102059	-1.31203	1.23605	-3.86011	0.394216	TRUE	TRUE	1.26791	1.71135	-0.443442
CYBA	0.102115	-0.0133719	0.0523998	-0.0791435	0.394216	TRUE	TRUE	0.639359	1.26645	-0.627088
SLC23A2	0.102273	0.132375	0.540007	-0.275256	0.394552	TRUE	TRUE	1.59871	1.29262	0.306095
MDM4	0.102509	-1.25312	1.14951	-3.65576	0.395189	TRUE	TRUE	1.90142	1.99498	-0.0935581
DDX52	0.102764	-2.04135	-0.0340203	-4.04868	0.39576	TRUE	TRUE	1.72984	2.07584	-0.345995
IKZF2	0.1028	-0.143171	1.18587	-1.47221	0.39576	TRUE	TRUE	0.614238	1.18149	-0.567254
ANO2	0.103205	-0.337835	4.33129	-5.00696	0.396761	TRUE	TRUE	10.2133	8.89525	1.31803
PSMG2	0.103224	-0.0393482	1.25331	-1.33201	0.396761	TRUE	TRUE	0.771723	0.99486	-0.223137
YPEL5	0.103273	0.526351	2.12884	-1.07614	0.396761	TRUE	TRUE	1.11018	1.0493	0.0608817
DYNLT3	0.103441	0.0577513	0.335425	-0.219922	0.396858	TRUE	TRUE	0.454089	1.11499	-0.660904
LIMK2	0.103407	-0.799303	1.16605	-2.76465	0.396858	TRUE	TRUE	3.10397	1.91983	1.18414
EIF1	0.103559	-2.84594	-0.844465	-4.84742	0.397036	TRUE	TRUE	2.63202	5.88142	-3.2494
STARD8	0.103778	0.642997	2.04823	-0.762239	0.397601	TRUE	TRUE	2.79844	1.43399	1.36445
ACAD9	0.104127	-0.038613	0.112428	-0.189654	0.398117	TRUE	TRUE	0.980537	0.698441	0.282096
AP3B1	0.103991	-2.46602	1.70765	-6.63969	0.398117	TRUE	TRUE	4.22298	4.8088	-0.585819
TAGLN2	0.104057	-0.841653	1.33901	-3.02232	0.398117	TRUE	TRUE	3.76658	5.12366	-1.35708
CAVIN1	0.104253	-0.182566	1.42985	-1.79498	0.398323	TRUE	TRUE	4.17998	3.17934	1.00064
CWF19L1	0.104521	-2.2452	1.17247	-5.66287	0.398806	TRUE	TRUE	0.548351	1.18635	-0.637994
DUSP23	0.104523	-0.423957	1.19741	-2.04533	0.398806	TRUE	TRUE	1.00167	1.32507	-0.323398
ARHGAP21	0.10581	-2.03741	-0.0131679	-4.06166	0.399045	TRUE	TRUE	3.423	3.93206	-0.509062
CCDC186	0.106117	0.674372	2.22139	-0.872643	0.399045	TRUE	TRUE	2.60603	2.78535	-0.179317
CD74	0.105369	-0.00837973	0.0265274	-0.0432869	0.399045	TRUE	TRUE	0.675959	1.07555	-0.399592
CRLS1	0.105697	-1.14108	1.44013	-3.72228	0.399045	TRUE	TRUE	0.988743	1.42123	-0.432486
DLGAP4	0.105312	-0.190316	1.49835	-1.87898	0.399045	TRUE	TRUE	3.90055	2.86542	1.03513
ECI2	0.105164	-0.0569755	0.151835	-0.265786	0.399045	TRUE	TRUE	0.95637	1.81575	-0.85938
EMP2	0.105462	-0.175809	0.755808	-1.10743	0.399045	TRUE	TRUE	4.78781	5.02847	-0.240662
FASTKD1	0.105428	-5.58019	6.96681	-18.1272	0.399045	TRUE	TRUE	0.843616	1.12756	-0.283945
GRB14	0.105668	1.34676e-05	0.000411173	-0.000384238	0.399045	TRUE	TRUE	0.726221	1.04248	-0.316259
NET1	0.105984	-1.6111	1.46503	-4.68724	0.399045	TRUE	TRUE	1.88429	3.17064	-1.28634
NUP50	0.105893	-2.09046	1.30881	-5.48974	0.399045	TRUE	TRUE	0.641158	1.30537	-0.664211
PPM1K	0.105927	1.68579	4.82819	-1.45662	0.399045	TRUE	TRUE	2.16161	1.19275	0.968856
PTMS	0.105042	-1.05207	0.710065	-2.8142	0.399045	TRUE	TRUE	2.73004	2.68649	0.04355
RAI2	0.105058	2.66073	5.20059	0.120863	0.399045	TRUE	TRUE	1.69644	0.735102	0.961337
RCOR1	0.10606	-1.68373	0.567391	-3.93486	0.399045	TRUE	TRUE	1.83277	2.20819	-0.375419
RPP38	0.10513	-0.756514	2.20028	-3.71331	0.399045	TRUE	TRUE	0.549436	1.02504	-0.475606
ST13	0.105682	1.41612	3.77455	-0.942313	0.399045	TRUE	TRUE	2.71619	1.98171	0.734477
THSD4	0.105058	-0.0234432	0.644131	-0.691018	0.399045	TRUE	TRUE	7.7813	8.8007	-1.0194
TROVE2	0.10569	-0.7065	1.43479	-2.84779	0.399045	TRUE	TRUE	1.77086	2.97255	-1.20168
ZDHHC21	0.106025	0.382816	1.37747	-0.611841	0.399045	TRUE	TRUE	2.61409	2.45107	0.163019
ZFHX3	0.106163	0.301882	1.33499	-0.731225	0.399045	TRUE	TRUE	3.32896	3.26833	0.0606282
ZRANB2	0.104899	0.703464	2.32756	-0.920634	0.399045	TRUE	TRUE	3.37819	3.58831	-0.210117
STOM	0.106357	-1.59538	1.94011	-5.13087	0.399504	TRUE	TRUE	5.29244	5.56406	-0.271623
ACADVL	0.106883	-0.215619	0.553079	-0.984317	0.400623	TRUE	TRUE	0.956386	1.82695	-0.870561
CYP20A1	0.106888	0.252275	0.924973	-0.420423	0.400623	TRUE	TRUE	2.45958	1.56121	0.898367
IQCJ-SCHIP1	0.106815	3.04163	5.96378	0.119489	0.400623	TRUE	TRUE	2.13872	0.602766	1.53595
SAMD8	0.106943	-0.909884	1.76848	-3.58825	0.400623	TRUE	TRUE	1.45156	1.72683	-0.275275
TSHZ3	0.107078	2.25414	6.58892	-2.08064	0.400857	TRUE	TRUE	1.03869	0.883972	0.154718
ANAPC16	0.107309	0.455425	0.88955	0.0212999	0.401428	TRUE	TRUE	3.95025	3.06971	0.88054
COMMD10	0.107401	-1.06879	0.96658	-3.10415	0.401428	TRUE	TRUE	3.21853	4.81069	-1.59216
PPP6C	0.107447	0.394909	1.3449	-0.555083	0.401428	TRUE	TRUE	2.83785	1.94493	0.892921
LCORL	0.107549	0.451559	2.15829	-1.25517	0.401541	TRUE	TRUE	3.71804	4.26061	-0.542575
GARS	0.107666	-0.329421	0.824831	-1.48367	0.401709	TRUE	TRUE	0.748582	1.09033	-0.341748
ARNT2	0.108028	0.169747	0.719083	-0.379588	0.402519	TRUE	TRUE	3.45026	3.75775	-0.307483
LARS2	0.108021	-2.26365	0.479725	-5.00703	0.402519	TRUE	TRUE	1.0881	1.13729	-0.0491903
DNMT3A	0.108194	-0.455429	1.45542	-2.36628	0.402773	TRUE	TRUE	0.756388	0.905209	-0.148821
MOB2	0.108351	-0.00864605	0.478959	-0.496251	0.402773	TRUE	TRUE	2.78238	1.66122	1.12115
PRELID2	0.108292	0.948655	2.81816	-0.920846	0.402773	TRUE	TRUE	3.61398	3.21629	0.397688
SRP14	0.108386	-0.155771	0.576881	-0.888423	0.402773	TRUE	TRUE	2.2313	4.30823	-2.07693
SLC48A1	0.108509	1.08775e-53	1.49488e-49	-1.49466e-49	0.40296	TRUE	TRUE	0.913883	0.990424	-0.0765411
MCU	0.108665	0.78103	3.99032	-2.42826	0.40327	TRUE	TRUE	3.67307	2.65394	1.01913
UBR1	0.108825	0.538081	1.0709	0.00526618	0.403595	TRUE	TRUE	5.05021	4.1646	0.885602
SRPK1	0.108917	2.37525	4.77011	-0.019602	0.403668	TRUE	TRUE	2.34516	2.25733	0.0878313
RPS19BP1	0.109104	-0.0934853	0.335212	-0.522182	0.404091	TRUE	TRUE	0.241924	1.17621	-0.934284
NEMF	0.10919	0.541124	1.93231	-0.850058	0.404142	TRUE	TRUE	3.63542	3.18817	0.447254
ARNTL	0.109734	-0.0445654	2.00341	-2.09254	0.405077	TRUE	TRUE	1.67289	0.865889	0.807005
HNRNPA2B1	0.109539	0.146928	0.913119	-0.619264	0.405077	TRUE	TRUE	5.60753	5.88614	-0.278607
SLC25A13	0.109691	0.492119	2.55869	-1.57445	0.405077	TRUE	TRUE	2.54718	2.746	-0.198817
SUPT20H	0.109638	-1.31258	1.56566	-4.19082	0.405077	TRUE	TRUE	0.838121	1.62626	-0.788137
HECTD1	0.109937	-0.928475	0.435311	-2.29226	0.405289	TRUE	TRUE	3.7104	4.4259	-0.715499
RNF213	0.109933	0.0321696	0.297209	-0.23287	0.405289	TRUE	TRUE	3.15832	3.83112	-0.672791
CHMP5	0.110226	-0.0464013	0.109019	-0.201822	0.405701	TRUE	TRUE	0.627051	1.47683	-0.849781
LMTK2	0.110257	1.35311	3.38834	-0.68212	0.405701	TRUE	TRUE	2.0802	1.55579	0.524417
PDP1	0.110268	0.391586	1.56195	-0.77878	0.405701	TRUE	TRUE	1.32741	0.594466	0.73294
TRAF3	0.110513	-0.304065	1.17326	-1.78139	0.406334	TRUE	TRUE	0.963858	0.874428	0.0894304
EPS15	0.110647	-1.25594	0.743517	-3.2554	0.40656	TRUE	TRUE	3.77971	4.80108	-1.02136
NLK	0.111035	0.459164	0.978202	-0.0598747	0.407176	TRUE	TRUE	7.13222	7.6583	-0.526081
SENP2	0.111016	-0.365226	2.66634	-3.39679	0.407176	TRUE	TRUE	1.00877	1.38973	-0.380957
SFT2D2	0.110946	-0.0296872	0.681028	-0.740402	0.407176	TRUE	TRUE	1.94094	2.03703	-0.0960891
CCNC	0.111374	1.18239	3.97881	-1.61402	0.40719	TRUE	TRUE	1.0735	1.32422	-0.250717
LMO2	0.111263	-0.858449	1.42427	-3.14116	0.40719	TRUE	TRUE	2.10014	3.76004	-1.6599
MGLL	0.111405	0.0863999	0.953196	-0.780396	0.40719	TRUE	TRUE	4.35821	4.20694	0.151274
PSMD7	0.111117	-2.2387	-0.1846	-4.2928	0.40719	TRUE	TRUE	1.13803	2.01049	-0.872462
TBCA	0.111273	0.547872	2.60672	-1.51097	0.40719	TRUE	TRUE	2.63064	3.31619	-0.68555
ACAT1	0.111699	-0.287072	0.570935	-1.14508	0.40773	TRUE	TRUE	0.776557	1.75162	-0.97506
WDR33	0.11164	-0.879768	0.31769	-2.07723	0.40773	TRUE	TRUE	2.91833	3.27334	-0.355009
FOXN3	0.11232	0.613255	1.48489	-0.258375	0.409459	TRUE	TRUE	7.69282	5.92406	1.76876
SF3B3	0.112254	0.173098	2.24588	-1.89968	0.409459	TRUE	TRUE	1.10871	1.59492	-0.486208
TTL	0.112651	-0.128964	0.323863	-0.581792	0.410398	TRUE	TRUE	1.20098	1.0445	0.156483
RPL23A	0.112945	-0.111871	0.242908	-0.466649	0.410931	TRUE	TRUE	0.628512	2.0274	-1.39888
TCF25	0.112938	0.560647	1.91003	-0.78874	0.410931	TRUE	TRUE	4.26009	3.08086	1.17922
TLE4	0.11303	1.56631	3.83136	-0.698738	0.410972	TRUE	TRUE	4.49364	3.72343	0.770213
ZEB1	0.113155	0.671366	1.81683	-0.474095	0.411157	TRUE	TRUE	7.23854	6.93194	0.306608
GPRC5B	0.113399	-0.564232	1.62964	-2.7581	0.411775	TRUE	TRUE	0.751764	0.921045	-0.169281
APOE	0.113674	-0.349165	1.10111	-1.79944	0.412235	TRUE	TRUE	0.439708	1.27507	-0.835358
PRPF40B	0.113641	-0.0741237	0.23332	-0.381568	0.412235	TRUE	TRUE	0.398882	1.42977	-1.03089
NORAD	0.113933	1.07534	3.21482	-1.06414	0.412501	TRUE	TRUE	2.49074	3.34174	-0.850998
RUFY2	0.11397	-1.4788	2.44897	-5.40658	0.412501	TRUE	TRUE	1.1225	1.6532	-0.5307
YTHDC1	0.113844	-1.84946	0.295804	-3.99472	0.412501	TRUE	TRUE	2.42509	3.22254	-0.797456
MPHOSPH10	0.114101	-0.413521	0.947178	-1.77422	0.412706	TRUE	TRUE	0.479167	1.20107	-0.721898
PDE10A	0.114213	-1.99122	0.962388	-4.94483	0.412846	TRUE	TRUE	7.38295	7.33082	0.0521334
FLOT1	0.114312	0.6807	2.12929	-0.767894	0.412935	TRUE	TRUE	3.43313	2.68403	0.749096
BCR	0.114539	1.33796	3.19485	-0.518934	0.413486	TRUE	TRUE	3.03427	2.1099	0.924371
TNIP1	0.114712	-2.44091	0.400413	-5.28224	0.413842	TRUE	TRUE	1.67764	1.8817	-0.204059
CFL1	0.115004	-1.45459	0.787321	-3.69649	0.414143	TRUE	TRUE	1.89987	3.65639	-1.75651
PRCP	0.115019	-0.911861	2.10693	-3.93065	0.414143	TRUE	TRUE	0.41456	1.21322	-0.798657
RPL38	0.114902	-0.00543499	0.0201504	-0.0310204	0.414143	TRUE	TRUE	0.252715	1.61731	-1.3646
DCAF10	0.11514	0.0910771	1.75341	-1.57126	0.414312	TRUE	TRUE	2.06105	2.41139	-0.350347
BRD1	0.115387	0.171209	2.29725	-1.95483	0.414733	TRUE	TRUE	1.30356	1.20215	0.101408
YWHAQ	0.115407	-0.345127	1.92901	-2.61926	0.414733	TRUE	TRUE	2.25754	2.48963	-0.232087
ARMC8	0.115777	-0.351957	0.93571	-1.63962	0.414992	TRUE	TRUE	1.91539	2.81986	-0.904468
PODN	0.115651	-0.813686	1.6239	-3.25128	0.414992	TRUE	TRUE	2.11638	1.01799	1.09839
S100A11	0.115555	-0.0256055	0.0572431	-0.108454	0.414992	TRUE	TRUE	0.725441	2.1417	-1.41626
SIRT1	0.115713	0.0710744	1.39264	-1.25049	0.414992	TRUE	TRUE	1.10242	1.15639	-0.0539672
UBAP1	0.115898	1.18595	3.06375	-0.691843	0.415158	TRUE	TRUE	2.62719	2.38348	0.243712
ITGA5	0.116166	1.94429	3.84357	0.0450069	0.415849	TRUE	TRUE	4.81684	2.6456	2.17124
AC245297.3	0.116793	1.46909e-53	1.92642e-49	-1.92612e-49	0.417126	TRUE	TRUE	1.19032	0.869343	0.320977
AL450384.2	0.11699	0.00043302	0.0150416	-0.0141756	0.417126	TRUE	TRUE	0.955303	1.03833	-0.0830225
C6orf89	0.116801	-0.0269432	0.0665086	-0.120395	0.417126	TRUE	TRUE	1.06232	2.23273	-1.1704
CDK6	0.116939	-2.38354	0.0621032	-4.82918	0.417126	TRUE	TRUE	2.10168	3.0006	-0.898915
DOPEY1	0.117122	-1.33705	1.44479	-4.11889	0.417126	TRUE	TRUE	2.1127	2.99064	-0.877937
HNRNPR	0.116857	-1.46269	1.11413	-4.03951	0.417126	TRUE	TRUE	2.71952	3.85348	-1.13396
INTS8	0.116868	0.638696	4.5084	-3.23101	0.417126	TRUE	TRUE	0.772477	1.03631	-0.263835
PTP4A1	0.117079	-0.0527113	0.172807	-0.278229	0.417126	TRUE	TRUE	0.590244	1.11363	-0.523388
FGFR1OP2	0.11739	1.34966	3.71765	-1.01832	0.417814	TRUE	TRUE	3.08002	2.40567	0.674346
PGRMC2	0.117518	0.724351	2.53974	-1.09103	0.417999	TRUE	TRUE	1.29863	1.1599	0.138731
ANKRD13D	0.117814	1.68338	4.75763	-1.39087	0.418785	TRUE	TRUE	1.11899	0.798079	0.320911
MAPK1	0.118023	0.0585461	1.05061	-0.933522	0.418804	TRUE	TRUE	2.94527	3.58503	-0.63976
RUVBL1	0.118045	0.348425	1.66598	-0.969133	0.418804	TRUE	TRUE	1.40196	1.12137	0.280584
SEC11A	0.117982	-1.23065	2.18716	-4.64847	0.418804	TRUE	TRUE	0.776356	1.46524	-0.688886
MICA	0.118158	-0.82444	2.22841	-3.87729	0.41891	TRUE	TRUE	0.713927	0.885051	-0.171124
YWHAZ	0.118226	-0.56906	1.24505	-2.38317	0.41891	TRUE	TRUE	2.87349	3.43583	-0.56234
FGR	0.118322	0.264295	1.01868	-0.490092	0.418986	TRUE	TRUE	3.06744	1.22091	1.84653
ACTR2	0.118406	-2.14294	0.168624	-4.45451	0.419016	TRUE	TRUE	2.90945	4.14988	-1.24042
IFITM3	0.118606	-0.731077	0.815192	-2.27735	0.419458	TRUE	TRUE	3.45785	5.64063	-2.18278
UPP1	0.118758	0.0182087	0.198966	-0.162549	0.419728	TRUE	TRUE	1.7828	1.73728	0.04552
RPS6	0.119001	-1.33665	0.680362	-3.35367	0.420321	TRUE	TRUE	1.68505	3.34462	-1.65957
ITM2A	0.119194	-1.74172	0.868751	-4.35219	0.420577	TRUE	TRUE	2.79191	4.5937	-1.80179
PHACTR1	0.119225	-0.195842	0.88271	-1.27439	0.420577	TRUE	TRUE	5.50027	5.57467	-0.0743953
SLFN11	0.119404	0.822901	2.96496	-1.31916	0.420942	TRUE	TRUE	1.59193	1.20279	0.38914
ARFGEF1	0.119727	0.133484	0.957602	-0.690634	0.421813	TRUE	TRUE	3.78834	4.6959	-0.907566
AFAP1L2	0.120084	-0.698527	0.0719726	-1.46903	0.422694	TRUE	TRUE	3.31716	2.91487	0.402287
SRPK2	0.120129	0.216682	0.989273	-0.555908	0.422694	TRUE	TRUE	6.66561	7.02057	-0.354962
CSPP1	0.120515	-2.37658	0.266623	-5.01978	0.423515	TRUE	TRUE	1.76473	2.06131	-0.296583
RNF130	0.120493	-1.03929	1.20978	-3.28837	0.423515	TRUE	TRUE	2.3136	2.55293	-0.239332
CDA	0.120766	0.597662	2.71072	-1.5154	0.423863	TRUE	TRUE	2.21856	2.02834	0.190217
WDR59	0.120765	0.191101	0.775668	-0.393466	0.423863	TRUE	TRUE	2.3878	1.58251	0.805289
WASF2	0.120871	0.734318	1.96432	-0.495687	0.423964	TRUE	TRUE	5.71404	4.67903	1.03501
RRAS	0.121112	-0.101152	0.33873	-0.541034	0.424539	TRUE	TRUE	0.760693	0.904491	-0.143799
RAB1A	0.121255	1.2086	3.26626	-0.849062	0.424774	TRUE	TRUE	4.72482	3.56096	1.16385
SERTAD2	0.121379	-1.04879	2.22844	-4.32601	0.42494	TRUE	TRUE	0.874601	1.37337	-0.498768
RBM25	0.121516	-0.84356	1.41612	-3.10324	0.425153	TRUE	TRUE	2.25182	2.83924	-0.587418
MT2A	0.12167	-1.78287	2.07523	-5.64097	0.425426	TRUE	TRUE	7.39455	7.27948	0.115077
STIM2	0.121972	-0.37031	1.40856	-2.14918	0.426213	TRUE	TRUE	2.79444	2.64586	0.148578
TCF20	0.122266	0.562631	1.50035	-0.375084	0.426973	TRUE	TRUE	2.14461	1.6466	0.498004
TRIM22	0.122454	-1.95931	0.921524	-4.84015	0.427361	TRUE	TRUE	1.74597	2.78658	-1.04061
ATG2B	0.12284	-0.0257402	0.99246	-1.04394	0.427446	TRUE	TRUE	1.57756	2.24047	-0.662911
CLIP1	0.122606	-1.05966	0.52149	-2.6408	0.427446	TRUE	TRUE	2.69597	3.48875	-0.792788
DYRK1A	0.122727	1.57122	4.30557	-1.16313	0.427446	TRUE	TRUE	6.34076	5.26726	1.0735
HDAC2	0.122863	-0.752926	1.29985	-2.8057	0.427446	TRUE	TRUE	1.02358	1.54949	-0.525907
MID1	0.122823	-2.31072	1.24495	-5.86638	0.427446	TRUE	TRUE	3.19801	3.71085	-0.512837
TMTC4	0.123163	-0.693033	1.43923	-2.8253	0.428223	TRUE	TRUE	0.663249	1.20221	-0.538963
COX7A2	0.123332	-0.131458	0.327663	-0.590578	0.428365	TRUE	TRUE	0.67861	1.28529	-0.606682
ROCK2	0.123358	0.182797	1.67793	-1.31233	0.428365	TRUE	TRUE	4.75156	4.60769	0.143877
AKAP12	0.123549	-0.0247275	1.79738	-1.84684	0.428759	TRUE	TRUE	5.45998	5.18883	0.271148
PPP2R2D	0.123669	2.11569	4.33486	-0.10348	0.42891	TRUE	TRUE	3.48155	2.47137	1.01019
AC109927.1	0.123928	1.41456e-55	1.90982e-51	-1.90953e-51	0.429218	TRUE	TRUE	1.15176	0.971387	0.180375
GNA11	0.123837	0.617958	2.23488	-0.998959	0.429218	TRUE	TRUE	2.1469	0.583743	1.56315
PIGK	0.123989	-4.95498	19.5282	-29.4382	0.429218	TRUE	TRUE	0.330883	1.32316	-0.992274
FAM213A	0.124153	-0.300125	0.937992	-1.53824	0.42931	TRUE	TRUE	2.27624	3.38482	-1.10858
RPS2	0.12417	-0.0392514	0.112873	-0.191376	0.42931	TRUE	TRUE	0.96279	1.67801	-0.715222
SORBS2	0.12467	-0.137733	0.437238	-0.712704	0.430506	TRUE	TRUE	7.91864	8.74996	-0.831325
ZNF277	0.124671	-2.01711	2.16868	-6.2029	0.430506	TRUE	TRUE	1.4226	1.76209	-0.339483
KLHL3	0.125083	5.68417e-56	7.675e-52	-7.67386e-52	0.431566	TRUE	TRUE	0.589515	0.977177	-0.387661
RAB3GAP2	0.125133	-0.786792	1.04534	-2.61893	0.431566	TRUE	TRUE	2.53986	3.35943	-0.819573
DCP2	0.125674	0.493181	1.7201	-0.73374	0.433163	TRUE	TRUE	2.37104	2.05313	0.317912
C2orf83	0.126313	-0.318464	1.15286	-1.78978	0.435097	TRUE	TRUE	0.65538	2.25239	-1.59701
LRIG2	0.126598	-0.85326	1.65325	-3.35977	0.435807	TRUE	TRUE	1.10578	1.79357	-0.68779
COL4A2	0.126915	0.344654	1.28064	-0.591336	0.435896	TRUE	TRUE	3.7692	2.29911	1.47008
EPS15L1	0.126731	0.439767	1.96532	-1.08578	0.435896	TRUE	TRUE	1.72956	1.16102	0.568549
ORC2	0.12685	-1.67985	1.74984	-5.10954	0.435896	TRUE	TRUE	1.15622	2.20321	-1.04699
SLC38A10	0.126937	-0.591132	1.34207	-2.52433	0.435896	TRUE	TRUE	0.821162	1.36018	-0.539015
PXK	0.127215	0.711621	2.84513	-1.42188	0.43658	TRUE	TRUE	1.25819	1.55792	-0.299727
HSPA4	0.127438	0.718214	2.73451	-1.29808	0.436678	TRUE	TRUE	3.48321	1.53411	1.94911
PIN4	0.127485	-0.300315	0.976832	-1.57746	0.436678	TRUE	TRUE	0.585002	0.929633	-0.34463
RTN3	0.127474	2.0671	4.85019	-0.715995	0.436678	TRUE	TRUE	2.95825	0.862262	2.09599
WHAMM	0.127557	0.0434636	0.245238	-0.158311	0.436678	TRUE	TRUE	0.79263	1.05909	-0.266459
CBLB	0.127856	-1.87114	0.945079	-4.68736	0.43743	TRUE	TRUE	2.67917	2.9525	-0.273328
ARPC2	0.127937	0.789829	3.09873	-1.51908	0.437439	TRUE	TRUE	3.89368	2.51923	1.37444
ADNP	0.128024	1.04075	2.94414	-0.862643	0.437467	TRUE	TRUE	3.64512	3.4726	0.172521
CUL1	0.128515	1.71908	4.90356	-1.4654	0.438426	TRUE	TRUE	4.428	3.48609	0.941901
GINM1	0.128463	-0.0199087	0.171748	-0.211565	0.438426	TRUE	TRUE	1.16788	1.13646	0.0314172
MOSMO	0.128541	0.294015	1.33688	-0.748851	0.438426	TRUE	TRUE	4.72569	4.43295	0.292733
COG7	0.128706	1.64817	6.2895	-2.99315	0.438719	TRUE	TRUE	1.26169	1.33965	-0.077966
TRIP10	0.128793	0.238339	0.983672	-0.506993	0.438748	TRUE	TRUE	1.43365	0.615675	0.817972
C1orf54	0.129177	-0.476756	1.04101	-1.99452	0.438982	TRUE	TRUE	0.853071	1.15695	-0.303883
NOSIP	0.129012	-1.16269	0.794063	-3.11945	0.438982	TRUE	TRUE	1.07392	0.995716	0.0782005
RNF145	0.129166	-1.19896	0.382227	-2.78015	0.438982	TRUE	TRUE	4.11997	4.68892	-0.568946
SCAF8	0.129062	-2.22954	0.047942	-4.50703	0.438982	TRUE	TRUE	3.15396	3.46635	-0.312396
UBE3C	0.129402	0.829375	2.33583	-0.677084	0.439476	TRUE	TRUE	4.30488	3.20364	1.10124
ALPL	0.129704	0.506411	2.40826	-1.39544	0.440235	TRUE	TRUE	2.41433	1.30741	1.10692
MAOA	0.13027	-1.02132	0.335682	-2.37832	0.44138	TRUE	TRUE	2.0271	3.53545	-1.50835
PGRMC1	0.130306	-0.0706966	0.226352	-0.367746	0.44138	TRUE	TRUE	0.845995	0.819841	0.0261535
RAC1	0.130346	-0.760098	0.36983	-1.89003	0.44138	TRUE	TRUE	4.07806	4.86197	-0.783909
RPL8	0.130359	-1.03949	1.30238	-3.38136	0.44138	TRUE	TRUE	2.10341	3.39824	-1.29484
EIF4G3	0.130562	1.05333	3.7883	-1.68163	0.441799	TRUE	TRUE	7.3209	6.53629	0.784602
TBC1D9B	0.130751	-0.454731	0.934352	-1.84381	0.442168	TRUE	TRUE	0.884655	1.25433	-0.369672
PIR	0.131239	-0.793662	2.30117	-3.8885	0.443358	TRUE	TRUE	0.528817	1.50668	-0.977865
UFSP2	0.131262	0.239215	1.11323	-0.634799	0.443358	TRUE	TRUE	1.23404	0.779308	0.454731
EIF5B	0.131429	-0.722711	1.1578	-2.60322	0.443652	TRUE	TRUE	1.54372	2.28486	-0.741141
CDYL	0.131595	-0.601937	1.64614	-2.85001	0.44388	TRUE	TRUE	2.92589	3.69125	-0.765365
FRS2	0.131656	-0.952531	1.62519	-3.53025	0.44388	TRUE	TRUE	1.38555	2.408	-1.02245
CLIC2	0.131789	1.09255	3.72661	-1.54151	0.444048	TRUE	TRUE	3.32956	1.73288	1.59668
SMG1	0.131865	0.752962	2.19443	-0.688507	0.444048	TRUE	TRUE	4.97115	4.58035	0.390797
ZNF445	0.132113	-0.385262	0.804981	-1.5755	0.444612	TRUE	TRUE	0.874642	0.950738	-0.0760963
AHCYL2	0.132485	1.44424	3.44025	-0.55177	0.444788	TRUE	TRUE	4.63886	3.09694	1.54192
OPHN1	0.132461	-0.919324	1.35118	-3.18983	0.444788	TRUE	TRUE	3.15901	2.88961	0.2694
PHKA2	0.132386	1.80971	5.44981	-1.8304	0.444788	TRUE	TRUE	1.10878	0.734154	0.374626
XKR6	0.132288	1.80899	3.86022	-0.24224	0.444788	TRUE	TRUE	3.06294	2.4528	0.610143
CDC42BPA	0.132645	2.12681	18.5593	-14.3057	0.445057	TRUE	TRUE	8.04296	7.74045	0.302512
TP53BP1	0.132818	1.08016	3.65079	-1.49048	0.445368	TRUE	TRUE	1.65264	1.46578	0.186861
NFATC1	0.132985	0.238099	1.05054	-0.574343	0.44566	TRUE	TRUE	1.0492	0.86769	0.181508
APOL3	0.133901	-0.135564	0.334292	-0.605421	0.447573	TRUE	TRUE	0.982021	2.45952	-1.47749
CLOCK	0.134071	-0.367469	1.17759	-1.91252	0.447573	TRUE	TRUE	3.34514	2.7252	0.619942
HOOK3	0.134175	-0.456874	0.757154	-1.6709	0.447573	TRUE	TRUE	4.07024	2.99747	1.07277
LPCAT3	0.13383	-0.530853	1.0701	-2.13181	0.447573	TRUE	TRUE	1.89259	1.91693	-0.0243482
MCRIP1	0.134055	-0.26331	0.550615	-1.07723	0.447573	TRUE	TRUE	1.15026	1.12287	0.0273846
UFM1	0.1342	0.0385477	0.22932	-0.152225	0.447573	TRUE	TRUE	1.80596	1.95805	-0.152087
VWA1	0.134187	-0.375602	0.7759	-1.52711	0.447573	TRUE	TRUE	1.26526	1.32281	-0.0575498
ZBTB41	0.13388	2.60039	7.39795	-2.19717	0.447573	TRUE	TRUE	0.596922	1.09325	-0.49633
STK38	0.134412	-1.96425	-0.0491579	-3.87934	0.448014	TRUE	TRUE	2.95069	2.77216	0.178531
ARF1	0.134573	-1.70379	0.224687	-3.63227	0.44828	TRUE	TRUE	2.30232	3.47901	-1.17668
VPS37B	0.134817	-0.303399	1.11708	-1.72388	0.448826	TRUE	TRUE	2.71464	1.59277	1.12187
HNRNPA0	0.135053	-0.914226	1.34221	-3.17067	0.449072	TRUE	TRUE	0.78211	1.57653	-0.794425
UBALD2	0.135008	-1.32565	1.13071	-3.78201	0.449072	TRUE	TRUE	1.0494	1.47503	-0.425624
WARS	0.135294	-1.40244	1.10991	-3.9148	0.449605	TRUE	TRUE	2.24999	2.47266	-0.222671
EMSY	0.13541	-0.785022	0.286668	-1.85671	0.449722	TRUE	TRUE	2.35695	3.13157	-0.77462
ARCN1	0.135642	-0.294502	0.736534	-1.32554	0.450225	TRUE	TRUE	0.646854	1.50896	-0.862107
C12orf4	0.135833	-0.42054	1.27123	-2.11231	0.450588	TRUE	TRUE	1.15293	1.19241	-0.0394707
AP2B1	0.136516	-1.77626	0.176848	-3.72937	0.452174	TRUE	TRUE	2.74469	3.48707	-0.742382
CCDC50	0.136446	-1.04085	0.423748	-2.50546	0.452174	TRUE	TRUE	4.75782	5.20051	-0.44269
SAMD4A	0.136554	-0.664272	1.19228	-2.52082	0.452174	TRUE	TRUE	2.2224	3.2782	-1.0558
TAF1	0.136666	1.14401	3.32456	-1.03655	0.452275	TRUE	TRUE	3.34446	2.26528	1.07918
SMARCC1	0.13705	0.620069	2.26545	-1.02531	0.453276	TRUE	TRUE	5.461	3.05776	2.40324
RIPOR2	0.137156	-2.64511	0.136089	-5.42631	0.453355	TRUE	TRUE	0.851491	1.65227	-0.800782
XRRA1	0.13727	0.241167	0.936773	-0.454439	0.453463	TRUE	TRUE	1.59725	2.2844	-0.68716
DENR	0.137568	-1.97513	0.819818	-4.77008	0.454178	TRUE	TRUE	0.691477	1.73997	-1.04849
MSL1	0.137719	-1.8133	1.64543	-5.27203	0.454407	TRUE	TRUE	1.19421	1.62942	-0.435208
ST6GALNAC3	0.137822	0.495687	0.981826	0.00954763	0.454478	TRUE	TRUE	11.7814	11.5822	0.199264
PLEKHA2	0.137989	0.0343311	0.886535	-0.817873	0.45476	TRUE	TRUE	1.1254	1.256	-0.130599
DDX46	0.138115	-1.17633	0.915583	-3.26824	0.454906	TRUE	TRUE	2.07791	2.735	-0.657087
ERO1A	0.138322	1.45666	3.15078	-0.237469	0.455316	TRUE	TRUE	2.60431	2.57783	0.0264867
HNRNPUL1	0.138446	-0.751303	1.28469	-2.7873	0.455457	TRUE	TRUE	1.17962	1.53112	-0.351502
N4BP2	0.138706	-0.0851276	0.356325	-0.526581	0.456042	TRUE	TRUE	0.805282	0.9375	-0.132218
SEC14L1	0.138817	0.0327625	1.14912	-1.0836	0.456137	TRUE	TRUE	7.44511	7.70658	-0.261472
TOM1	0.1392	-0.451938	1.10825	-2.01212	0.457126	TRUE	TRUE	0.979064	0.988915	-0.00985152
ADSS	0.140797	0.170605	1.01954	-0.678331	0.457527	TRUE	TRUE	1.09582	1.60949	-0.513671
ANKRD36C	0.139511	0.721397	2.93697	-1.49417	0.457527	TRUE	TRUE	0.775357	1.49744	-0.722085
ATAD1	0.140965	-2.17061	0.195276	-4.5365	0.457527	TRUE	TRUE	1.16059	1.97973	-0.819136
CD59	0.140763	0.0139192	0.12843	-0.100592	0.457527	TRUE	TRUE	1.38695	1.59806	-0.211109
CEP70	0.140642	0.274108	1.09885	-0.550636	0.457527	TRUE	TRUE	1.31635	1.35502	-0.0386737
CRYL1	0.140471	-0.223759	1.1528	-1.60031	0.457527	TRUE	TRUE	0.554582	1.13171	-0.577128
FGGY	0.14018	0.109961	0.85729	-0.637367	0.457527	TRUE	TRUE	0.949962	0.768635	0.181327
MT-CO2	0.140316	0.375243	0.778083	-0.027598	0.457527	TRUE	TRUE	5.13945	4.99893	0.140518
NLRP1	0.140876	0.881597	3.11681	-1.35361	0.457527	TRUE	TRUE	3.20575	3.29519	-0.0894444
PREP	0.140571	0.559175	1.94449	-0.826141	0.457527	TRUE	TRUE	1.87692	1.33925	0.537666
PROM1	0.140761	-2.43961	0.729468	-5.6087	0.457527	TRUE	TRUE	1.18137	1.34216	-0.160797
PTBP3	0.140157	-1.33181	1.79037	-4.45399	0.457527	TRUE	TRUE	2.99738	3.48704	-0.489658
PTCD3	0.140666	-0.644131	1.61658	-2.90485	0.457527	TRUE	TRUE	1.17253	1.5349	-0.362369
RANBP17	0.140239	-0.0667122	0.237116	-0.37054	0.457527	TRUE	TRUE	0.633439	1.27797	-0.64453
SLC25A6	0.140661	-0.272181	0.562	-1.10636	0.457527	TRUE	TRUE	0.507353	2.09395	-1.5866
SMARCA5	0.140967	-1.34159	1.19896	-3.88214	0.457527	TRUE	TRUE	1.86717	2.71417	-0.846999
TNFSF10	0.140527	-0.289307	0.518992	-1.09761	0.457527	TRUE	TRUE	0.910676	2.62798	-1.71731
USP14	0.139541	-0.808503	1.23301	-2.85002	0.457527	TRUE	TRUE	1.39039	2.20449	-0.814103
WSB1	0.140798	-2.19766	-0.252234	-4.14308	0.457527	TRUE	TRUE	5.42807	7.1874	-1.75934
ZBTB10	0.140546	-2.15612	0.0443292	-4.35656	0.457527	TRUE	TRUE	1.25206	1.70871	-0.456656
SMCHD1	0.141193	0.414007	0.893031	-0.0650157	0.457993	TRUE	TRUE	6.75582	7.53836	-0.782538
ASCC1	0.141695	1.43755	4.02047	-1.14536	0.458069	TRUE	TRUE	2.01978	1.82019	0.199595
C1orf43	0.141323	-0.219289	1.29176	-1.73034	0.458069	TRUE	TRUE	1.19081	1.62627	-0.435463
PTPRG	0.141668	0.0191626	2.1186	-2.08028	0.458069	TRUE	TRUE	11.2617	10.3565	0.905232
SMCO4	0.141446	-0.741218	1.472	-2.95444	0.458069	TRUE	TRUE	0.948723	1.26319	-0.31447
TACC1	0.141711	0.37705	0.795284	-0.0411842	0.458069	TRUE	TRUE	9.96187	9.94371	0.0181618
VPS29	0.141477	-0.751546	1.29628	-2.79937	0.458069	TRUE	TRUE	0.974719	1.92994	-0.955225
EIF4G2	0.141832	-1.22786	0.218077	-2.67379	0.458195	TRUE	TRUE	3.36098	3.46563	-0.104651
LAPTM4A	0.141977	-1.2828	1.44448	-4.01007	0.458398	TRUE	TRUE	2.9551	3.16983	-0.214727
MPP5	0.142127	-0.192029	1.32571	-1.70977	0.458614	TRUE	TRUE	1.40195	1.61007	-0.208124
ACTN1	0.14226	1.29039	3.64151	-1.06073	0.458778	TRUE	TRUE	5.35445	3.68979	1.66466
BTN3A2	0.142648	-0.00660608	0.0254067	-0.0386189	0.459756	TRUE	TRUE	0.475218	1.3287	-0.853481
INSR	0.142729	0.218713	0.822083	-0.384657	0.459756	TRUE	TRUE	7.07701	6.87461	0.202398
AC006978.2	0.143388	0.3666	1.44754	-0.714342	0.461416	TRUE	TRUE	2.27813	1.70198	0.57615
RMND5A	0.14341	-0.881986	1.60069	-3.36466	0.461416	TRUE	TRUE	1.47268	1.72201	-0.24933
GLYR1	0.14357	0.912286	2.80444	-0.979863	0.461664	TRUE	TRUE	2.08843	1.68328	0.405146
EVI5	0.143835	-1.56711	1.2445	-4.37871	0.46225	TRUE	TRUE	2.22474	2.25065	-0.0259126
SAE1	0.143943	2.33276	5.92399	-1.25847	0.46233	TRUE	TRUE	1.60143	0.88297	0.718457
LBR	0.144378	-1.09887	1.46525	-3.663	0.46346	TRUE	TRUE	1.553	2.18784	-0.634837
UBA52	0.144605	0.0081984	0.168006	-0.151609	0.463921	TRUE	TRUE	1.05265	1.39077	-0.338115
PLSCR1	0.145129	-0.648162	1.32356	-2.61989	0.46496	TRUE	TRUE	5.05402	6.44053	-1.3865
RAI14	0.145057	-1.19276	1.29942	-3.68495	0.46496	TRUE	TRUE	3.22623	3.0322	0.194037
SEC23IP	0.14518	-1.00776	1.64776	-3.66329	0.46496	TRUE	TRUE	0.964951	1.24217	-0.277219
ARNT	0.145414	2.04864	4.6233	-0.526032	0.465133	TRUE	TRUE	1.64545	1.2345	0.410945
SLC18B1	0.145485	1.88724	5.88614	-2.11167	0.465133	TRUE	TRUE	0.704578	0.991011	-0.286432
TCAIM	0.145471	1.27944	3.88782	-1.32893	0.465133	TRUE	TRUE	1.91654	1.83221	0.0843304
LAYN	0.145713	-1.42585	1.40717	-4.25887	0.465596	TRUE	TRUE	1.14192	1.49998	-0.358062
ECE1	0.145963	-1.56811	0.806749	-3.94298	0.465831	TRUE	TRUE	3.80086	4.27955	-0.478694
EEF2K	0.146038	2.89342	6.82956	-1.04272	0.465831	TRUE	TRUE	1.1593	0.711694	0.447608
HMGB1	0.146036	-1.31928	0.460637	-3.0992	0.465831	TRUE	TRUE	2.88854	4.16956	-1.28103
DCAF5	0.146389	0.569453	1.27643	-0.137522	0.466683	TRUE	TRUE	4.26008	3.21061	1.04947
FRMD8	0.146641	0.672154	2.44789	-1.10358	0.467038	TRUE	TRUE	1.60328	0.605019	0.998256
PEBP1	0.146668	1.82613	4.8256	-1.17333	0.467038	TRUE	TRUE	0.980726	0.904442	0.0762845
RABEP1	0.147062	0.240273	0.923242	-0.442697	0.468023	TRUE	TRUE	4.00178	3.05789	0.943897
TAP1	0.147277	-0.266336	0.544254	-1.07693	0.46844	TRUE	TRUE	0.953639	1.88794	-0.934305
HYAL2	0.147736	-0.108185	0.283794	-0.500164	0.468957	TRUE	TRUE	1.83791	2.89541	-1.0575
PSMD13	0.147724	-0.626809	1.44275	-2.69637	0.468957	TRUE	TRUE	0.776945	1.21387	-0.436923
TCF12	0.147777	0.227669	0.819973	-0.364635	0.468957	TRUE	TRUE	8.71714	8.49406	0.223073
UBE2B	0.147574	1.47862	4.13866	-1.18142	0.468957	TRUE	TRUE	4.24717	2.8404	1.40676
NDUFS6	0.147907	-0.0720475	0.181982	-0.326077	0.469103	TRUE	TRUE	0.70917	1.435	-0.725828
RSRP1	0.148135	-1.26231	1.78881	-4.31343	0.469558	TRUE	TRUE	2.5507	4.42157	-1.87087
DENND4A	0.148228	0.232251	0.763989	-0.299486	0.469587	TRUE	TRUE	5.51105	5.02649	0.484556
PLXNA2	0.148594	-0.117296	1.06869	-1.30328	0.470477	TRUE	TRUE	7.68594	5.89898	1.78696
NTRK3	0.149007	0.17996	0.922281	-0.562361	0.471516	TRUE	TRUE	0.657231	1.00693	-0.349702
TMEM135	0.149125	-2.5	-0.0439962	-4.956	0.471623	TRUE	TRUE	2.01297	3.27827	-1.2653
CTTN	0.149295	2.13384	4.16412	0.10355	0.471891	TRUE	TRUE	2.66169	2.07178	0.589906
SEPT2	0.149554	-1.28399	0.581801	-3.14978	0.471945	TRUE	TRUE	2.30929	3.60099	-1.2917
SLC25A28	0.149567	1.32001	4.46605	-1.82604	0.471945	TRUE	TRUE	0.886229	1.19263	-0.306403
ZNF518A	0.149534	-2.23866	0.161754	-4.63908	0.471945	TRUE	TRUE	1.51688	2.71986	-1.20299
VDAC1	0.149667	0.00108232	1.33982	-1.33766	0.471995	TRUE	TRUE	0.998325	0.833834	0.16449
AK2	0.149852	1.64018	4.60851	-1.32814	0.472043	TRUE	TRUE	1.56188	0.931985	0.629895
GNL3	0.149782	-0.0804425	0.242032	-0.402917	0.472043	TRUE	TRUE	0.751454	0.917834	-0.16638
ELOVL7	0.150125	-0.2601	0.218938	-0.739137	0.472368	TRUE	TRUE	9.85482	10.0002	-0.14539
ME3	0.15007	1.74014	4.74369	-1.26342	0.472368	TRUE	TRUE	2.61745	2.09364	0.52381
GAS6	0.150423	-0.207358	0.659621	-1.07434	0.472503	TRUE	TRUE	1.99266	1.3829	0.609752
LINC01004	0.150375	0.770529	3.40132	-1.86026	0.472503	TRUE	TRUE	3.10691	1.93578	1.17113
MERTK	0.150263	0.794595	2.62972	-1.04053	0.472503	TRUE	TRUE	4.82261	3.2327	1.58991
MUC20-OT1	0.150524	-1.41405	0.397188	-3.22529	0.472554	TRUE	TRUE	3.42017	3.73926	-0.319093
MAD1L1	0.150758	-0.992958	1.82171	-3.80763	0.472756	TRUE	TRUE	1.40235	1.66547	-0.263122
ZNF217	0.15074	-0.854023	1.95333	-3.66138	0.472756	TRUE	TRUE	0.773259	1.49162	-0.718362
AKR1C1	0.151516	-0.109309	0.440819	-0.659436	0.473295	TRUE	TRUE	0.773071	1.50206	-0.728989
FZD4	0.151537	-0.168939	1.75333	-2.09121	0.473295	TRUE	TRUE	2.03314	1.50661	0.526527
GATAD2B	0.151146	1.40329	3.38486	-0.578277	0.473295	TRUE	TRUE	4.86441	3.21011	1.6543
KIAA0586	0.151454	0.000803477	0.0139843	-0.0123774	0.473295	TRUE	TRUE	1.77243	1.66704	0.105394
MIR222HG	0.151203	-0.740572	1.51333	-2.99448	0.473295	TRUE	TRUE	2.72288	2.29489	0.427988
PER1	0.152036	0.601595	1.97463	-0.771437	0.473295	TRUE	TRUE	2.69886	1.32293	1.37593
SKI	0.151885	1.2028	2.78086	-0.37526	0.473295	TRUE	TRUE	4.46818	2.38331	2.08486
SNX3	0.151838	0.0792609	1.33004	-1.17152	0.473295	TRUE	TRUE	3.2973	2.84133	0.45597
SYMPK	0.152002	0.463232	2.29294	-1.36647	0.473295	TRUE	TRUE	1.76276	1.29202	0.470735
SYNJ1	0.151974	-0.232269	2.23172	-2.69626	0.473295	TRUE	TRUE	1.9063	2.79964	-0.893334
UQCRC2	0.151141	-0.444294	0.973426	-1.86201	0.473295	TRUE	TRUE	0.567906	2.02757	-1.45966
VPS50	0.151484	-0.683298	0.0562784	-1.42287	0.473295	TRUE	TRUE	1.92646	2.26182	-0.335353
ZBTB21	0.151903	-1.31929	1.51907	-4.15765	0.473295	TRUE	TRUE	1.34266	1.04594	0.296719
KLHL28	0.152306	-0.0233585	0.073155	-0.119872	0.473341	TRUE	TRUE	0.684299	1.13309	-0.448789
UBXN1	0.15217	0.0235399	0.113986	-0.0669061	0.473341	TRUE	TRUE	0.885284	0.818668	0.0666152
ZBTB46	0.152236	0.250488	1.40465	-0.903678	0.473341	TRUE	TRUE	4.74905	3.08201	1.66704
SRGAP2B	0.152551	1.56724	3.78981	-0.655337	0.473572	TRUE	TRUE	4.36059	2.54448	1.81611
UXS1	0.152473	0.0511759	1.11907	-1.01672	0.473572	TRUE	TRUE	0.802649	1.49076	-0.688115
AFG3L2	0.152882	-1.22073	1.84566	-4.28712	0.473806	TRUE	TRUE	0.823784	1.4944	-0.670612
NADK	0.15272	-0.0989811	2.24358	-2.44154	0.473806	TRUE	TRUE	1.47207	0.832909	0.639161
SNW1	0.152835	0.215275	1.58191	-1.15136	0.473806	TRUE	TRUE	0.919582	1.0928	-0.173218
NDUFS4	0.152977	-0.00694421	0.608015	-0.621904	0.473837	TRUE	TRUE	1.58212	1.65781	-0.0756833
EIF4A1	0.153244	-0.0886532	0.202078	-0.379385	0.474137	TRUE	TRUE	0.561014	1.14023	-0.57922
YY1	0.153192	0.915305	2.46328	-0.63267	0.474137	TRUE	TRUE	4.09045	2.68005	1.4104
ACOX1	0.154745	-0.12147	0.522789	-0.76573	0.474573	TRUE	TRUE	2.30779	2.11538	0.192412
AES	0.155189	-1.12993	1.33742	-3.59729	0.474573	TRUE	TRUE	2.92718	3.87775	-0.950571
BAIAP2L1	0.155433	-0.286619	0.623691	-1.19693	0.474573	TRUE	TRUE	1.57038	2.50243	-0.932049
DCLRE1C	0.15431	-0.362137	1.23052	-1.95479	0.474573	TRUE	TRUE	0.742867	0.869687	-0.126819
EIF3E	0.15541	0.225765	1.55761	-1.10608	0.474573	TRUE	TRUE	1.86111	2.15764	-0.296527
ENG	0.155175	-0.341628	1.50137	-2.18463	0.474573	TRUE	TRUE	6.75972	4.79562	1.9641
EYA3	0.155028	0.311857	2.25055	-1.62683	0.474573	TRUE	TRUE	1.99714	2.22664	-0.229501
FAM118B	0.154922	-1.38113	2.30034	-5.0626	0.474573	TRUE	TRUE	1.1616	1.23809	-0.0764899
GHR	0.154223	3.13847e-09	1.04596e-05	-1.04533e-05	0.474573	TRUE	TRUE	1.12142	0.742685	0.378736
GLRX	0.154256	0.474269	3.64755	-2.69902	0.474573	TRUE	TRUE	0.774806	1.20135	-0.426548
HKR1	0.154201	-0.130277	0.462302	-0.722856	0.474573	TRUE	TRUE	1.10056	0.942777	0.157787
ICA1	0.155074	-0.0265436	0.0596379	-0.112725	0.474573	TRUE	TRUE	2.03019	3.45183	-1.42164
MIPOL1	0.15474	-0.264006	1.5439	-2.07191	0.474573	TRUE	TRUE	2.89685	2.38533	0.511513
N4BP1	0.155423	-0.10859	0.293999	-0.511179	0.474573	TRUE	TRUE	2.06927	3.1624	-1.09313
NUMA1	0.155147	-0.315894	1.13654	-1.76832	0.474573	TRUE	TRUE	1.76459	2.06937	-0.304778
PNISR	0.155207	0.250372	1.59657	-1.09583	0.474573	TRUE	TRUE	5.45798	6.01736	-0.559382
RALGPS1	0.155206	-0.00359035	0.264118	-0.271298	0.474573	TRUE	TRUE	1.10181	1.14344	-0.0416292
ROR1	0.153902	0.773488	3.10249	-1.55552	0.474573	TRUE	TRUE	1.15673	1.12967	0.0270586
RRP15	0.153819	-0.077326	0.237374	-0.392026	0.474573	TRUE	TRUE	0.566695	1.0245	-0.457808
SACM1L	0.15475	-0.223326	0.46377	-0.910422	0.474573	TRUE	TRUE	0.946452	1.92918	-0.982726
SEC22C	0.154941	-0.261141	0.650151	-1.17243	0.474573	TRUE	TRUE	0.993728	1.38036	-0.386631
TENT4A	0.15356	1.5579	3.65727	-0.541473	0.474573	TRUE	TRUE	2.63234	1.33412	1.29821
UBL3	0.155043	-2.1235	0.177975	-4.42497	0.474573	TRUE	TRUE	2.89559	3.07627	-0.180687
USP3	0.154801	1.9024	3.84712	-0.0423267	0.474573	TRUE	TRUE	3.04973	3.10883	-0.0590999
NAIP	0.15587	-1.4139	0.676733	-3.50453	0.475089	TRUE	TRUE	1.53097	1.94457	-0.4136
NAXD	0.155767	-0.452535	1.20722	-2.11229	0.475089	TRUE	TRUE	0.959518	0.905098	0.0544196
OS9	0.155943	-0.546733	0.961152	-2.05462	0.475089	TRUE	TRUE	0.9152	1.3953	-0.480101
SLC35F5	0.155794	0.637649	2.15141	-0.87611	0.475089	TRUE	TRUE	2.15707	1.85588	0.301196
DNAJC2	0.156575	0.470894	2.24548	-1.30369	0.475623	TRUE	TRUE	0.927438	0.816679	0.110759
MZT2B	0.156377	-0.0477172	0.118569	-0.214004	0.475623	TRUE	TRUE	0.709713	0.993203	-0.283489
NPTN	0.156455	1.77353	4.3536	-0.806547	0.475623	TRUE	TRUE	2.79756	2.8109	-0.0133411
NR2C1	0.156226	1.32686	3.64764	-0.993925	0.475623	TRUE	TRUE	2.32742	1.89138	0.43604
TGM2	0.156631	-1.973	0.148336	-4.09434	0.475623	TRUE	TRUE	6.45127	6.4496	0.00167638
WDR45B	0.156474	-0.540039	1.74135	-2.82143	0.475623	TRUE	TRUE	1.21393	1.78998	-0.576043
DOPEY2	0.156802	-1.72293	1.10557	-4.55144	0.475879	TRUE	TRUE	0.6094	1.07246	-0.463058
UBR2	0.157158	-0.546944	0.0785496	-1.17244	0.4767	TRUE	TRUE	3.9678	4.25487	-0.287066
EDN1	0.157253	-0.917654	1.16906	-3.00437	0.476731	TRUE	TRUE	2.43888	3.25015	-0.81127
XIAP	0.157546	-1.68816	0.500904	-3.87722	0.477357	TRUE	TRUE	2.1317	3.24047	-1.10878
AC007319.1	0.15788	-0.0402026	0.367951	-0.448356	0.477838	TRUE	TRUE	0.553499	1.04944	-0.495938
ACO1	0.158134	-0.269246	0.969961	-1.50845	0.477838	TRUE	TRUE	1.01874	1.29818	-0.279444
SESN1	0.15808	0.585596	1.6216	-0.450409	0.477838	TRUE	TRUE	2.26336	2.53362	-0.270264
STRN	0.157957	-1.44741	0.920904	-3.81572	0.477838	TRUE	TRUE	2.03623	3.00815	-0.971921
TRIM33	0.157973	-0.397425	1.41873	-2.21358	0.477838	TRUE	TRUE	3.03662	3.6446	-0.60798
SLC1A3	0.158335	-0.0192793	0.0677163	-0.106275	0.478184	TRUE	TRUE	0.821643	1.43958	-0.617933
ATL2	0.158587	-0.139739	1.78324	-2.06271	0.478579	TRUE	TRUE	2.31431	2.14359	0.170721
TNFAIP8	0.158637	1.60346	3.77443	-0.567514	0.478579	TRUE	TRUE	2.37866	1.8625	0.516166
USP48	0.158848	0.0214052	1.44302	-1.40021	0.478696	TRUE	TRUE	1.82482	2.34264	-0.517827
ZNF770	0.158829	-0.255509	1.43806	-1.94908	0.478696	TRUE	TRUE	0.733065	1.18439	-0.451329
CMC1	0.158963	1.48244	4.35917	-1.39429	0.478783	TRUE	TRUE	1.33777	1.41633	-0.0785609
GOPC	0.159367	-0.380628	1.39239	-2.15365	0.47948	TRUE	TRUE	0.636497	1.20214	-0.565639
GULP1	0.159325	2.91719	5.78982	0.044568	0.47948	TRUE	TRUE	2.07329	1.40571	0.667583
SSU72	0.159866	-0.723975	1.06602	-2.51397	0.480721	TRUE	TRUE	1.7386	2.11828	-0.37968
TDRP	0.160034	0.165665	1.3174	-0.986071	0.480968	TRUE	TRUE	3.94983	3.13644	0.813388
AL138881.1	0.160913	0.0431216	0.821192	-0.734948	0.482605	TRUE	TRUE	1.41363	0.717339	0.696287
ARFIP1	0.161013	0.815393	2.65515	-1.02437	0.482605	TRUE	TRUE	3.79822	3.71147	0.0867518
CDK5RAP2	0.161	1.23075	3.11599	-0.654485	0.482605	TRUE	TRUE	2.42572	1.94172	0.483995
HES4	0.160973	-0.129473	0.334683	-0.59363	0.482605	TRUE	TRUE	0.572714	1.56271	-0.989995
ZNF75D	0.160689	-0.0860952	0.279329	-0.451519	0.482605	TRUE	TRUE	1.16469	1.38609	-0.221404
FZD6	0.161345	-1.04011	1.29286	-3.37309	0.483341	TRUE	TRUE	1.45656	3.32872	-1.87217
CRIM1	0.161521	0.560986	1.15107	-0.0290974	0.483484	TRUE	TRUE	9.9482	8.86567	1.08253
KIAA1522	0.161567	0.637428	2.77766	-1.5028	0.483484	TRUE	TRUE	1.27185	0.760797	0.511054
AFTPH	0.161697	-1.98569	0.275719	-4.2471	0.483521	TRUE	TRUE	1.68397	2.3442	-0.660234
TGFBR3	0.161753	-1.34545	0.717277	-3.40818	0.483521	TRUE	TRUE	3.51706	3.77791	-0.260843
CBX5	0.161998	-0.178686	0.712428	-1.0698	0.483767	TRUE	TRUE	1.19693	2.22525	-1.02832
GMDS	0.162009	0.563447	1.89071	-0.763814	0.483767	TRUE	TRUE	5.41968	5.82463	-0.404948
MBP	0.162549	0.855236	3.57254	-1.86206	0.484599	TRUE	TRUE	2.1995	1.45811	0.741382
RILPL1	0.162488	-2.12907	0.548662	-4.8068	0.484599	TRUE	TRUE	1.42925	1.41025	0.019002
TTI1	0.162392	0.177102	1.4825	-1.12829	0.484599	TRUE	TRUE	0.862512	0.857207	0.00530539
CNOT2	0.162838	-0.841021	0.424243	-2.10628	0.4852	TRUE	TRUE	4.07897	4.39859	-0.319616
GSPT1	0.162966	-0.797229	1.47013	-3.06459	0.485321	TRUE	TRUE	2.14775	2.13018	0.017568
A2M	0.163267	-0.461379	0.0922396	-1.015	0.485413	TRUE	TRUE	5.63464	6.71428	-1.07964
ATP1A2	0.163369	-0.105853	0.59128	-0.802986	0.485413	TRUE	TRUE	0.913597	1.48343	-0.569834
CCNT2	0.163433	1.87219	4.76617	-1.02178	0.485413	TRUE	TRUE	2.75512	3.05799	-0.302869
PPP1R13L	0.163121	0.21509	2.1592	-1.72902	0.485413	TRUE	TRUE	1.5075	0.995112	0.512387
SERF2	0.163407	-0.885207	1.35115	-3.12156	0.485413	TRUE	TRUE	2.88284	3.34667	-0.463823
PPA2	0.163599	-1.30285	0.514988	-3.1207	0.485647	TRUE	TRUE	3.06242	3.14746	-0.0850391
SMAD5	0.163715	1.51671	4.099	-1.06559	0.485732	TRUE	TRUE	1.55825	1.70978	-0.151532
KMT2E	0.163983	0.641033	2.32048	-1.03841	0.486267	TRUE	TRUE	7.45391	7.29166	0.162252
ATAD2B	0.164313	0.153819	0.590532	-0.282893	0.486987	TRUE	TRUE	3.3069	3.30806	-0.00115882
ATG4B	0.165003	1.72246	4.44052	-0.995593	0.487473	TRUE	TRUE	1.67766	1.25329	0.424368
CNOT7	0.164861	-0.605885	1.28693	-2.4987	0.487473	TRUE	TRUE	0.990022	0.960883	0.0291386
CWC15	0.164858	0.195772	0.790504	-0.398959	0.487473	TRUE	TRUE	1.11277	0.999864	0.112908
KLHL20	0.164846	-0.554121	0.354047	-1.46229	0.487473	TRUE	TRUE	2.35907	3.03039	-0.67132
SLCO1A2	0.164594	-2.27834	0.701834	-5.25852	0.487473	TRUE	TRUE	0.904194	2.87693	-1.97274
SMAD7	0.164956	-1.09211	0.396288	-2.58051	0.487473	TRUE	TRUE	2.09275	1.52362	0.569134
AC074032.1	0.165973	-0.237147	0.634432	-1.10873	0.487656	TRUE	TRUE	0.634012	1.29835	-0.664333
CLPTM1	0.165847	0.0953395	0.633581	-0.442902	0.487656	TRUE	TRUE	1.03284	0.786209	0.246635
CTDSPL2	0.165548	0.76078	2.2335	-0.711943	0.487656	TRUE	TRUE	2.73851	2.63787	0.100644
GPCPD1	0.166029	-0.41623	0.458069	-1.29053	0.487656	TRUE	TRUE	4.20343	5.69794	-1.49451
NAA30	0.165807	1.06396	3.62378	-1.49586	0.487656	TRUE	TRUE	1.56922	1.22725	0.341966
NCOA4	0.165168	-0.435361	1.30152	-2.17224	0.487656	TRUE	TRUE	0.664687	1.16596	-0.501269
NR2F2	0.16565	-1.33526	3.20315	-5.87368	0.487656	TRUE	TRUE	0.583473	1.09579	-0.512313
RPS6KA2	0.165787	0.263271	1.06203	-0.535488	0.487656	TRUE	TRUE	6.55492	5.98315	0.571764
SEMA6A-AS1	0.165768	-1.23637	1.90657	-4.3793	0.487656	TRUE	TRUE	0.882862	0.796264	0.0865983
SNU13	0.165947	-0.20877	0.475997	-0.893537	0.487656	TRUE	TRUE	1.83518	2.52766	-0.692483
TRPS1	0.165459	-1.84661	1.76069	-5.4539	0.487656	TRUE	TRUE	2.91453	4.32052	-1.40599
PTPN4	0.166343	1.96475	4.80166	-0.872152	0.488321	TRUE	TRUE	2.60013	2.45821	0.141914
DCBLD1	0.166634	-1.65295	0.768443	-4.07433	0.488916	TRUE	TRUE	1.12066	1.8835	-0.762831
ISG20	0.167303	7.58378e-16	3.94977e-12	-3.94825e-12	0.489844	TRUE	TRUE	0.362913	1.23583	-0.872922
NRP2	0.167216	-1.98893	0.0695816	-4.04745	0.489844	TRUE	TRUE	3.09458	3.72892	-0.634336
RTCA	0.167265	2.86031	6.00772	-0.287102	0.489844	TRUE	TRUE	0.802224	1.06952	-0.267299
TNRC6B	0.167293	0.623186	2.20124	-0.954872	0.489844	TRUE	TRUE	6.88919	5.80457	1.08462
GPR146	0.167781	-0.642355	1.30877	-2.59348	0.490987	TRUE	TRUE	1.15813	2.22388	-1.06575
COPB2	0.168082	-0.71157	1.43447	-2.85761	0.491327	TRUE	TRUE	0.906128	1.59975	-0.693617
FAM89A	0.168162	-0.163128	1.48771	-1.81396	0.491327	TRUE	TRUE	2.29799	1.91797	0.380027
GGT5	0.168048	-0.837096	1.29014	-2.96433	0.491327	TRUE	TRUE	2.61798	4.03373	-1.41575
FBXO33	0.168474	-2.39542	4.23117	-9.02201	0.491817	TRUE	TRUE	1.55577	2.44771	-0.891943
STX2	0.168507	-0.468748	1.07051	-2.008	0.491817	TRUE	TRUE	1.00944	1.15565	-0.146209
EXOC6B	0.169163	0.500308	1.49989	-0.499274	0.493472	TRUE	TRUE	8.02639	8.61791	-0.591516
COMMD2	0.169344	-2.1653	1.04981	-5.3804	0.493483	TRUE	TRUE	0.577822	1.31877	-0.740951
DIP2B	0.169315	-0.611362	2.28852	-3.51124	0.493483	TRUE	TRUE	3.82564	4.29454	-0.468903
AC097376.2	0.169531	-0.617261	1.24543	-2.47995	0.493771	TRUE	TRUE	2.17432	1.78239	0.391927
ARHGAP27	0.169737	0.0804218	0.83998	-0.679136	0.493824	TRUE	TRUE	1.22503	0.845024	0.380004
CLPX	0.169816	-0.302009	1.10664	-1.71066	0.493824	TRUE	TRUE	1.14941	1.33746	-0.188042
TRAP1	0.169799	0.586163	2.61504	-1.44271	0.493824	TRUE	TRUE	1.14138	0.907579	0.233803
ARHGEF3	0.170206	-2.27927	0.0105759	-4.56911	0.494074	TRUE	TRUE	3.19261	4.6958	-1.50319
MANBA	0.170214	-2.13282	1.02277	-5.28841	0.494074	TRUE	TRUE	0.555571	1.40433	-0.848763
SPOPL	0.170257	0.445713	1.78086	-0.88943	0.494074	TRUE	TRUE	1.69502	1.90199	-0.206968
THADA	0.170085	1.28227	3.22395	-0.659407	0.494074	TRUE	TRUE	3.41368	3.27801	0.135672
ATRX	0.170369	-0.114761	0.428827	-0.658349	0.494142	TRUE	TRUE	5.8519	6.81394	-0.96204
FAXDC2	0.17054	0.0927565	0.396708	-0.211195	0.494381	TRUE	TRUE	2.1811	2.41291	-0.231806
TSPAN9	0.170777	1.40885	3.76993	-0.95223	0.494808	TRUE	TRUE	5.28911	3.39344	1.89567
KRBOX4	0.171026	-0.941914	1.56328	-3.4471	0.495273	TRUE	TRUE	1.20187	1.64622	-0.444351
TMEM109	0.171503	-0.366077	0.734178	-1.46633	0.496394	TRUE	TRUE	1.14913	1.20485	-0.055717
TECR	0.171732	0.279467	1.61658	-1.05765	0.4968	TRUE	TRUE	0.961784	0.806124	0.15566
ADGRG1	0.171835	-1.76038	1.4498	-4.97055	0.496839	TRUE	TRUE	2.509	2.71281	-0.203813
CALCRL	0.172059	-0.563474	1.03959	-2.16654	0.496971	TRUE	TRUE	2.04146	2.71232	-0.670861
CPD	0.17202	-1.44116	0.352617	-3.23494	0.496971	TRUE	TRUE	5.53528	5.87328	-0.338
MAPK1IP1L	0.172203	-0.119883	0.495216	-0.734983	0.497127	TRUE	TRUE	2.26495	1.96751	0.297442
COL18A1	0.172755	0.0806772	0.319545	-0.15819	0.498462	TRUE	TRUE	2.38493	2.95595	-0.571013
CSTB	0.173047	-0.914785	1.1652	-2.99477	0.499046	TRUE	TRUE	0.85212	1.73133	-0.879205
TMEM45B	0.173144	-0.295869	5.40099	-5.99273	0.499068	TRUE	TRUE	0.964927	1.29176	-0.326834
GADD45B	0.173256	-1.07237	1.85081	-3.99556	0.499132	TRUE	TRUE	1.59738	1.96787	-0.370494
TMEM8A	0.173478	-0.104866	0.311576	-0.521308	0.499511	TRUE	TRUE	0.967264	0.856223	0.111041
CCDC92	0.173634	0.0352627	1.19774	-1.12721	0.499558	TRUE	TRUE	1.57371	2.02269	-0.448975
SLCO2B1	0.173674	-0.890414	0.954135	-2.73496	0.499558	TRUE	TRUE	5.84016	6.45284	-0.612685
GPR107	0.173999	-1.93617	0.693929	-4.56627	0.500041	TRUE	TRUE	1.47122	1.34087	0.130348
WDR13	0.174021	-0.969589	1.2041	-3.14327	0.500041	TRUE	TRUE	1.61269	1.50175	0.110937
ASH1L	0.174278	0.00253188	1.01755	-1.01248	0.500048	TRUE	TRUE	5.94319	5.67722	0.265973
GLIS3	0.174504	1.28437	3.50172	-0.932991	0.500048	TRUE	TRUE	4.2726	5.03829	-0.76569
MAX	0.174242	-0.49591	0.944223	-1.93604	0.500048	TRUE	TRUE	1.57512	2.31047	-0.735354
SNX1	0.174319	0.325946	1.21912	-0.567227	0.500048	TRUE	TRUE	2.58862	1.91933	0.669288
TANC1	0.174528	0.632138	1.98424	-0.719962	0.500048	TRUE	TRUE	8.48054	6.78824	1.69229
TCN2	0.174563	-0.761128	1.44213	-2.96439	0.500048	TRUE	TRUE	1.18678	2.45114	-1.26436
NME3	0.174933	-0.00931609	0.0241632	-0.0427954	0.500849	TRUE	TRUE	0.86539	1.50879	-0.643398
ATG5	0.175283	1.04116	2.91594	-0.833624	0.501595	TRUE	TRUE	2.47001	2.24942	0.220591
XRN1	0.175478	0.200664	1.62569	-1.22436	0.501893	TRUE	TRUE	4.11489	4.04705	0.0678421
NUCB1	0.175829	0.484198	1.78972	-0.821325	0.50264	TRUE	TRUE	2.14523	1.66628	0.478954
CREBRF	0.176103	0.700239	2.1541	-0.753618	0.502794	TRUE	TRUE	2.65978	2.26395	0.395836
PUM2	0.176154	-0.178747	2.16086	-2.51836	0.502794	TRUE	TRUE	4.82266	5.09502	-0.272361
RUFY3	0.176119	0.82709	2.61039	-0.95621	0.502794	TRUE	TRUE	3.83588	3.56851	0.267372
ACTR1A	0.176367	-0.556676	1.87231	-2.98567	0.502885	TRUE	TRUE	1.14752	1.15421	-0.00669768
KTN1	0.176356	0.261267	0.703973	-0.181438	0.502885	TRUE	TRUE	6.03562	5.61352	0.422102
SOS2	0.176498	-1.43808	0.258257	-3.13442	0.503003	TRUE	TRUE	3.48374	3.39937	0.0843692
ARPC1B	0.177062	2.67511	5.97339	-0.623176	0.50341	TRUE	TRUE	1.22868	0.749979	0.478696
CEP152	0.17705	1.03174	3.7699	-1.70641	0.50341	TRUE	TRUE	1.04743	0.943119	0.104309
DDX5	0.176804	-1.61725	2.93427	-6.16877	0.50341	TRUE	TRUE	5.64642	7.46632	-1.81989
PLAA	0.177094	0.0141014	0.0724904	-0.0442875	0.50341	TRUE	TRUE	0.704719	1.14656	-0.441843
ZMAT3	0.177066	-1.03484	2.32685	-4.39653	0.50341	TRUE	TRUE	0.585342	1.11665	-0.531311
SLC20A1	0.177191	0.198794	1.24353	-0.845939	0.503429	TRUE	TRUE	1.74154	1.91671	-0.175177
AGPAT5	0.177778	1.18705e-54	1.63615e-50	-1.63591e-50	0.503554	TRUE	TRUE	0.897346	1.20046	-0.303117
CASP8AP2	0.177724	0.498496	2.03551	-1.03851	0.503554	TRUE	TRUE	1.20352	1.37815	-0.174625
OSBPL9	0.177574	-1.10298	1.29852	-3.50447	0.503554	TRUE	TRUE	2.21232	2.84913	-0.636811
SGSM2	0.177536	-0.875184	0.422445	-2.17281	0.503554	TRUE	TRUE	0.810371	0.835356	-0.0249853
SLC38A2	0.177436	-1.57292	1.05656	-4.20239	0.503554	TRUE	TRUE	4.95536	4.67012	0.285244
UBN2	0.177751	0.881266	2.8864	-1.12387	0.503554	TRUE	TRUE	2.53094	2.21667	0.314266
TBC1D20	0.177931	-1.27383	1.71253	-4.26019	0.50373	TRUE	TRUE	0.983281	0.689227	0.294055
EPB41L5	0.178607	0.145989	0.626314	-0.334336	0.505387	TRUE	TRUE	1.71484	1.73713	-0.0222893
BTNL9	0.179129	-0.306559	0.152447	-0.765566	0.506091	TRUE	TRUE	6.36101	4.97622	1.38479
RANBP9	0.179053	-1.04724	1.40329	-3.49777	0.506091	TRUE	TRUE	1.96064	2.9982	-1.03755
RC3H1	0.179068	1.19497	3.51725	-1.1273	0.506091	TRUE	TRUE	4.2246	3.23196	0.992634
ITSN2	0.179327	1.01168	3.05472	-1.03136	0.50634	TRUE	TRUE	6.56106	4.85827	1.70279
KAT6A	0.179402	0.121972	1.27427	-1.03032	0.50634	TRUE	TRUE	7.90273	6.76757	1.13516
NPIPB4	0.17949	-0.127793	1.90079	-2.15637	0.50634	TRUE	TRUE	2.32754	1.63873	0.688809
AL359915.2	0.179865	1.18765	3.65289	-1.2776	0.506629	TRUE	TRUE	1.19432	1.06525	0.129071
FRMD3	0.179684	2.6497	5.45986	-0.160456	0.506629	TRUE	TRUE	2.53476	1.52305	1.01171
PRDX6	0.179823	0.481339	1.68504	-0.722359	0.506629	TRUE	TRUE	1.35503	1.62042	-0.265385
TRANK1	0.179985	-0.202204	0.568403	-0.972811	0.506707	TRUE	TRUE	0.674023	1.14069	-0.466668
LARP1	0.180184	-1.21291	1.50179	-3.9276	0.506908	TRUE	TRUE	2.88236	3.22234	-0.339981
MFSD11	0.180256	-0.37814	0.266315	-1.02259	0.506908	TRUE	TRUE	2.36107	1.67917	0.681907
MKL1	0.180329	0.357125	0.988454	-0.274204	0.506908	TRUE	TRUE	4.98791	4.06953	0.91838
ERGIC1	0.180607	0.155598	1.20317	-0.891973	0.507434	TRUE	TRUE	2.44953	2.53575	-0.0862147
UHRF1BP1L	0.180817	0.146562	0.571935	-0.278811	0.507765	TRUE	TRUE	2.01634	1.64695	0.369381
ARHGEF28	0.182321	1.62257	3.6791	-0.433965	0.508906	TRUE	TRUE	3.08902	3.00922	0.0798001
ARHGEF6	0.181876	0.000472276	0.0276826	-0.026738	0.508906	TRUE	TRUE	0.906415	0.881925	0.0244899
DPP9	0.18145	1.89281	4.11747	-0.331854	0.508906	TRUE	TRUE	1.55579	0.948286	0.607505
ENO1	0.18217	-0.286646	0.574985	-1.14828	0.508906	TRUE	TRUE	0.789687	2.44858	-1.6589
ERCC6	0.181537	-3.09073	0.171214	-6.35268	0.508906	TRUE	TRUE	0.787907	0.93719	-0.149284
FAM110D	0.182211	-0.0963374	0.375295	-0.56797	0.508906	TRUE	TRUE	0.657406	1.24568	-0.588274
MICALL2	0.181722	1.08343	5.40196	-3.23511	0.508906	TRUE	TRUE	0.671461	1.02342	-0.351954
MSANTD2	0.181521	-0.330686	0.788218	-1.44959	0.508906	TRUE	TRUE	1.53011	1.46494	0.0651709
MSL3	0.182255	-1.59446	0.65248	-3.8414	0.508906	TRUE	TRUE	1.64713	0.857928	0.789198
PFKL	0.182314	-0.242263	0.5146	-0.999126	0.508906	TRUE	TRUE	1.65519	1.90107	-0.24588
SMARCA4	0.181787	0.105131	0.990121	-0.779858	0.508906	TRUE	TRUE	2.87112	1.5274	1.34373
TAB3	0.181955	-1.47783	2.02904	-4.9847	0.508906	TRUE	TRUE	1.18751	1.71746	-0.529957
RPH3AL	0.182508	1.85524	4.04497	-0.334493	0.509173	TRUE	TRUE	2.51599	1.43444	1.08156
ZNF562	0.182621	-0.106836	0.261782	-0.475454	0.509234	TRUE	TRUE	0.951529	0.913202	0.0383276
FRMD4A	0.182901	0.324426	1.20965	-0.560799	0.50953	TRUE	TRUE	1.95236	1.8631	0.0892561
PRKCA	0.182911	0.246388	0.988296	-0.49552	0.50953	TRUE	TRUE	5.18767	4.17366	1.01402
LRRFIP2	0.183168	1.57601	4.16993	-1.01791	0.509991	TRUE	TRUE	3.03581	3.12541	-0.0896039
OGA	0.183275	2.1614	4.59715	-0.274345	0.509994	TRUE	TRUE	3.24017	4.07145	-0.83128
[truncated: 3,565 more rows]

## Sheet: Micro
gene	p_value	model_log2FC	model_log2FC_ci_hi	model_log2FC_ci_low	FDR	conv_C	conv_D	avg_log2CPM_C9FTD	avg_log2CPM_Control	avg_log2FC
NAV3	2.5995e-14	-5.11264	-1.81326	-8.41202	1.39905e-10	TRUE	TRUE	7.78899	9.08933	-1.30034
HSP90AA1	1.45149e-11	1.80249	122.92	-119.315	2.60397e-08	TRUE	TRUE	4.18396	1.57932	2.60464
SNX3	1.09064e-11	4.09736	6.29776	1.89697	2.60397e-08	TRUE	TRUE	2.64196	1.86887	0.773099
IFI44L	3.23889e-11	-1.16868	0.669432	-3.00678	4.35793e-08	TRUE	TRUE	1.85499	4.79955	-2.94456
RASGEF1B	4.24405e-11	1.43498	2.10138	0.768588	4.56829e-08	TRUE	TRUE	6.99352	1.72433	5.26919
HSPH1	3.0236e-10	1.23372	128.248	-125.781	2.40224e-07	TRUE	TRUE	2.7803	0.868805	1.91149
LINGO1	3.12443e-10	1.09808	1.6688	0.52736	2.40224e-07	TRUE	TRUE	4.75688	0.611491	4.14539
GNAS	1.35706e-09	-0.089316	3.36159	-3.54022	9.12965e-07	TRUE	TRUE	5.19233	0.988356	4.20398
BASP1	1.90337e-09	8.64807	1049.31	-1032.02	1.13822e-06	TRUE	TRUE	2.83564	0.507919	2.32772
SLC26A3	2.97769e-09	0.937985	1.41073	0.465244	1.60259e-06	TRUE	TRUE	3.42878	0.588715	2.84006
PARP14	5.27761e-09	-3.8151	-1.88405	-5.74614	2.58219e-06	TRUE	TRUE	4.15672	7.26649	-3.10977
METTL21A	6.0396e-09	2.57708e-07	0.000345665	-0.000345149	2.70876e-06	TRUE	TRUE	2.41647	1.28019	1.13628
ARHGAP24	6.71833e-09	1.48225	3.7351	-0.770605	2.78139e-06	TRUE	TRUE	11.3403	10.466	0.874312
PTGES3	7.41497e-09	0.681104	1.51788	-0.155671	2.85053e-06	TRUE	TRUE	3.65866	2.92436	0.734299
ATP6V1B2	1.59563e-08	-1.52856	1.59485	-4.65198	5.72513e-06	TRUE	TRUE	3.26033	2.47999	0.780334
AC008050.1	4.15725e-08	-3.99026	-1.26824	-6.71227	1.39839e-05	TRUE	TRUE	1.74813	3.28747	-1.53934
CELF2	5.95195e-08	1.44251	3.34663	-0.461611	1.88432e-05	TRUE	TRUE	10.6876	10.1359	0.55171
SDK1	7.76271e-08	-3.28834	-1.10573	-5.47096	2.32105e-05	TRUE	TRUE	6.57279	7.29852	-0.725727
CCDC26	1.04629e-07	-0.0992782	0.0681097	-0.266666	2.96376e-05	TRUE	TRUE	3.57873	3.86923	-0.290503
ARHGAP15	1.21222e-07	2.19019	5.13664	-0.756263	3.10674e-05	TRUE	TRUE	9.92009	8.51639	1.40371
KLHL6	1.18947e-07	2.2524	4.01692	0.48788	3.10674e-05	TRUE	TRUE	3.37976	2.17136	1.2084
AL592183.1	1.53907e-07	-5.08665	-2.5906	-7.5827	3.35597e-05	TRUE	TRUE	1.28947	2.10525	-0.815779
CCNH	1.55888e-07	2.82398	4.90989	0.738064	3.35597e-05	TRUE	TRUE	5.98681	4.62689	1.35992
DNAJB6	1.47531e-07	0.859412	1.98201	-0.263186	3.35597e-05	TRUE	TRUE	4.09527	3.53165	0.563617
PPP6R2	1.44459e-07	-3.53378	-1.99715	-5.07041	3.35597e-05	TRUE	TRUE	5.32408	5.96784	-0.643756
ERGIC1	1.75861e-07	1.50678	3.0033	0.0102516	3.64032e-05	TRUE	TRUE	3.76745	2.37658	1.39087
SLC1A3	2.60965e-07	1.71481	4.00612	-0.576498	5.2019e-05	TRUE	TRUE	10.8247	10.5146	0.310155
ADAM28	2.92327e-07	1.59843	3.91894	-0.722083	5.61895e-05	TRUE	TRUE	8.53308	8.10641	0.426665
ABHD3	3.3692e-07	0.254096	0.601428	-0.0932367	6.00975e-05	TRUE	TRUE	4.70187	3.2482	1.45367
AP003481.1	3.46158e-07	-2.9611	0.211492	-6.13369	6.00975e-05	TRUE	TRUE	3.21246	3.4656	-0.253135
MAN2A1	3.28905e-07	0.117706	1.09081	-0.8554	6.00975e-05	TRUE	TRUE	5.30196	4.99223	0.309733
UBC	4.19134e-07	1.05417	3.07524	-0.966891	7.0493e-05	TRUE	TRUE	3.25666	1.00283	2.25383
MRPS6	4.84642e-07	3.71832	22.0985	-14.6618	7.90407e-05	TRUE	TRUE	2.0545	0.751396	1.30311
CASP1	5.36265e-07	0.142401	0.492232	-0.207431	8.39956e-05	TRUE	TRUE	1.28147	0.764688	0.516777
UBXN2B	5.46237e-07	0.875189	1.98461	-0.234229	8.39956e-05	TRUE	TRUE	2.86208	3.06899	-0.206906
NEAT1	5.8596e-07	10.9724	58.6395	-36.6947	8.7601e-05	TRUE	TRUE	11.3941	11.6671	-0.27301
VDAC1	6.49395e-07	-0.178272	0.619525	-0.976068	9.44607e-05	TRUE	TRUE	1.51408	1.47955	0.0345268
RTN3	6.8069e-07	2.40141	5.39907	-0.596245	9.64072e-05	TRUE	TRUE	3.21118	0.223215	2.98797
ATP2C1	7.24732e-07	2.78698	5.01288	0.561076	0.000100013	TRUE	TRUE	6.87822	4.79112	2.08711
MBNL2	9.07352e-07	0.483968	1.16383	-0.19589	0.000122084	TRUE	TRUE	5.30607	4.2185	1.08758
MIB1	9.43542e-07	0.463875	1.139	-0.211246	0.000123857	TRUE	TRUE	4.04397	2.93906	1.10491
PRKCA	1.00386e-06	-3.84396	-2.08683	-5.60109	0.000128637	TRUE	TRUE	6.41975	8.7491	-2.32936
MS4A14	1.0683e-06	1.39232e-07	0.000186564	-0.000186286	0.000132689	TRUE	TRUE	1.84453	1.32116	0.52337
PLD3	1.08478e-06	4.95186	7.79401	2.10971	0.000132689	TRUE	TRUE	3.04193	0.324726	2.71721
TMSB4X	1.31578e-06	-2.60076	0.330635	-5.53216	0.000157198	TRUE	TRUE	6.00056	6.80156	-0.801003
WSB1	1.34358e-06	-4.04404	-2.50623	-5.58184	0.000157198	TRUE	TRUE	5.32158	5.90817	-0.586588
FGD4	1.43084e-06	2.0924	4.92506	-0.740267	0.000160433	TRUE	TRUE	9.59562	8.45447	1.14115
WIPI1	1.41894e-06	-0.224471	0.326578	-0.775519	0.000160433	TRUE	TRUE	1.98406	1.63522	0.348839
HTRA1	1.57658e-06	-3.37151	-1.66537	-5.07766	0.000173166	TRUE	TRUE	4.00437	4.49792	-0.493551
ICA1	1.67582e-06	-5.19507e-07	0.000700396	-0.000701435	0.000180385	TRUE	TRUE	1.18877	1.98204	-0.793274
APOE	1.93672e-06	2.58871	4.05313	1.1243	0.000204381	TRUE	TRUE	5.71073	2.77603	2.9347
MB21D2	2.01582e-06	0.264809	0.854709	-0.325091	0.000204701	TRUE	TRUE	1.36182	1.96692	-0.605096
PJA2	2.00242e-06	2.49053	4.22733	0.753726	0.000204701	TRUE	TRUE	3.72717	1.33343	2.39374
PTPRJ	2.1512e-06	-3.91287	-0.485901	-7.33984	0.000214403	TRUE	TRUE	8.41424	8.39208	0.0221557
GK	2.26386e-06	2.57972	3.95285	1.20658	0.000217573	TRUE	TRUE	2.08956	2.51149	-0.421931
SOX5	2.23297e-06	-9.09974	19.6999	-37.8994	0.000217573	TRUE	TRUE	1.27973	2.02186	-0.742136
KLHL24	2.6801e-06	0.28636	0.903494	-0.330773	0.000253058	TRUE	TRUE	3.29403	1.708	1.58603
ATF6	2.86949e-06	-0.45345	1.20223	-2.10913	0.000266269	TRUE	TRUE	5.96867	6.46668	-0.498007
SOCS6	3.0369e-06	-3.41586	-0.988029	-5.84369	0.000277027	TRUE	TRUE	5.03874	4.64713	0.391613
AC016831.7	3.3171e-06	1.46473	3.38381	-0.454359	0.000294298	TRUE	TRUE	7.37106	6.92465	0.446416
CACNA1A	3.40198e-06	4.55883	6.29609	2.82157	0.000294298	TRUE	TRUE	5.06008	3.47533	1.58476
CCND3	3.44496e-06	0.795239	1.81677	-0.226288	0.000294298	TRUE	TRUE	6.37743	3.87972	2.49771
SARAF	3.35518e-06	1.68679	4.82348	-1.4499	0.000294298	TRUE	TRUE	3.192	0.223024	2.96898
EIF4G1	3.91593e-06	2.69707	6.23532	-0.841179	0.000329305	TRUE	TRUE	1.35305	0.844362	0.50869
FOXP1	4.55738e-06	1.24177	2.64369	-0.160146	0.000372202	TRUE	TRUE	7.9394	4.68474	3.25467
SYNDIG1	4.56435e-06	-1.75315	0.216492	-3.72278	0.000372202	TRUE	TRUE	8.32818	8.20493	0.123253
MEF2C-AS1	4.68691e-06	1.63134	3.19113	0.071544	0.000376492	TRUE	TRUE	5.54149	3.46581	2.07568
TCF4	4.77413e-06	1.06045	2.7541	-0.633199	0.000377858	TRUE	TRUE	6.95867	6.79633	0.16234
APP	4.93011e-06	2.50781	3.8694	1.14621	0.000384549	TRUE	TRUE	2.12648	1.14794	0.978533
MS4A6A	5.0735e-06	0.0135639	0.596363	-0.569235	0.00039008	TRUE	TRUE	4.97965	4.1173	0.862349
HSPA4	5.14716e-06	1.70698	3.85356	-0.439594	0.000390169	TRUE	TRUE	2.13016	1.37744	0.75272
RNF150	5.64383e-06	-0.809984	0.100156	-1.72012	0.000421876	TRUE	TRUE	4.55807	5.269	-0.710928
FCGR1B	5.93929e-06	-2.87928	0.33059	-6.08916	0.00043788	TRUE	TRUE	1.32198	2.01164	-0.689658
KCNIP1	6.214e-06	-3.61814	-0.982743	-6.25353	0.000451943	TRUE	TRUE	5.70127	4.81148	0.889793
RNF213	6.30928e-06	-2.7175	-0.46936	-4.96565	0.000452754	TRUE	TRUE	5.98586	6.54826	-0.562395
KLC1	6.63022e-06	3.72519e-07	0.000824396	-0.000823651	0.000469524	TRUE	TRUE	3.07906	1.41916	1.6599
PARVG	6.76511e-06	1.55546	2.978	0.132923	0.000472855	TRUE	TRUE	3.67942	2.9252	0.754219
ELMO1	8.53094e-06	4.73745e-05	0.0913594	-0.0912646	0.000588635	TRUE	TRUE	10.8938	10.4994	0.394333
RTN4	8.8438e-06	0.849199	1.22656	0.471842	0.000602498	TRUE	TRUE	6.83901	6.14933	0.689676
TMOD2	9.40452e-06	0.697255	1.77822	-0.383713	0.000632689	TRUE	TRUE	2.51455	0.512068	2.00248
SPTLC3	1.03691e-05	0.992519	2.65552	-0.67048	0.000688969	TRUE	TRUE	2.3656	1.67017	0.695429
MBOAT7	1.2395e-05	1.32034	3.19237	-0.551691	0.000803732	TRUE	TRUE	1.07891	1.15462	-0.0757064
PKM	1.22549e-05	4.4748	7.30345	1.64615	0.000803732	TRUE	TRUE	2.98754	0.431082	2.55645
TPM3	1.52442e-05	-3.23168	-1.31386	-5.1495	0.000976716	TRUE	TRUE	2.22424	3.16734	-0.943097
RBSN	1.66944e-05	-0.390164	0.664027	-1.44435	0.00105705	TRUE	TRUE	0.663388	0.972687	-0.309299
NLN	1.70352e-05	-8.0056	6.43881	-22.45	0.00106609	TRUE	TRUE	0.886249	1.51098	-0.624731
DOCK3	1.76793e-05	2.43862	4.55743	0.319822	0.00109368	TRUE	TRUE	2.62711	1.19174	1.43536
SEPT9	2.00961e-05	-8.03479	6.61876	-22.6883	0.00122239	TRUE	TRUE	0.845454	1.38323	-0.53778
XPO1	2.02142e-05	0.264502	0.727291	-0.198287	0.00122239	TRUE	TRUE	5.18791	4.22882	0.959087
PTCHD4	2.47303e-05	-1.51707	0.575922	-3.61007	0.00147887	TRUE	TRUE	2.13442	2.8553	-0.720879
PLXNA2	2.72504e-05	-8.72328	4.6762	-22.1228	0.00161167	TRUE	TRUE	0.844524	1.30879	-0.464263
CEBPD	2.98111e-05	0.999048	2.36523	-0.367135	0.00174395	TRUE	TRUE	2.66943	1.87441	0.795019
HCLS1	3.19006e-05	0.718205	1.80917	-0.372758	0.00182648	TRUE	TRUE	5.27171	5.19992	0.0717949
PUS7	3.18232e-05	0.00746461	0.122941	-0.108012	0.00182648	TRUE	TRUE	1.49437	1.20042	0.293959
MT-CO3	3.42187e-05	2.09993	4.37409	-0.174225	0.00193858	TRUE	TRUE	7.46817	0.705548	6.76262
HSPA1B	3.51096e-05	1.44684e-08	3.21516e-05	-3.21227e-05	0.00194804	TRUE	TRUE	1.45501	1.63495	-0.179942
SRGN	3.49016e-05	0.742471	2.11055	-0.625606	0.00194804	TRUE	TRUE	3.45348	3.99725	-0.543779
OTULINL	3.59013e-05	-1.44123	0.498909	-3.38136	0.00197164	TRUE	TRUE	4.29427	3.32193	0.972331
NCK2	3.94864e-05	-3.58782	-2.02374	-5.1519	0.00214663	TRUE	TRUE	6.10068	7.95322	-1.85254
P4HA1	4.12446e-05	1.12626	2.43071	-0.178192	0.00221978	TRUE	TRUE	4.65449	3.96392	0.690567
LRMDA	4.18874e-05	-2.84034e-19	2.77399e-15	-2.77456e-15	0.00223206	TRUE	TRUE	11.9722	12.2122	-0.239979
SRGAP1	4.57054e-05	-0.534253	0.730787	-1.79929	0.00241163	TRUE	TRUE	6.73428	7.66329	-0.929011
UGCG	4.79058e-05	1.84563	3.14794	0.543324	0.00250319	TRUE	TRUE	4.268	3.58808	0.679921
CTTNBP2	5.16101e-05	2.33566	4.00754	0.663768	0.00267082	TRUE	TRUE	5.63146	4.9414	0.69006
PIGL	5.81565e-05	-7.92075	65.8211	-81.6626	0.00298094	TRUE	TRUE	1.29068	2.05269	-0.762003
CCT6A	6.2019e-05	2.8243	5.40069	0.247907	0.0031447	TRUE	TRUE	1.36833	1.05402	0.31431
KCNMA1	6.25201e-05	3.81005	6.11543	1.50467	0.0031447	TRUE	TRUE	7.40479	8.38633	-0.981544
PPP3CA	6.51423e-05	0.536519	1.35028	-0.27724	0.00324626	TRUE	TRUE	5.92162	4.23325	1.68837
ANK2	6.7079e-05	2.21769	4.60502	-0.169647	0.0033121	TRUE	TRUE	3.07563	1.35287	1.72277
OPHN1	7.88666e-05	-0.599293	0.352315	-1.5509	0.00385873	TRUE	TRUE	1.9284	1.66228	0.266118
NHSL1	8.21845e-05	0.131277	0.401532	-0.138979	0.00398484	TRUE	TRUE	5.5314	4.32196	1.20945
SYNGR2	9.17001e-05	0.0579875	0.230941	-0.114966	0.00440652	TRUE	TRUE	1.08688	0.87004	0.216836
CCDC14	9.4464e-05	-1.16189	0.465541	-2.78931	0.00449916	TRUE	TRUE	1.26091	2.16097	-0.90006
RAB31	9.63393e-05	0.387386	2.3887	-1.61392	0.00454823	TRUE	TRUE	6.20774	6.99388	-0.786137
LINC02057	0.000100497	-0.0163736	25.393	-25.4258	0.00470326	TRUE	TRUE	1.1125	1.47912	-0.366624
ERC2	0.000102192	-0.00342608	0.00899927	-0.0158514	0.00474137	TRUE	TRUE	0.80919	4.69387	-3.88468
AC008591.1	0.00010448	-8.37403	87.8638	-104.612	0.00480606	TRUE	TRUE	0.729722	1.54346	-0.813738
BANP	0.000106468	0.12997	0.360555	-0.100615	0.00481521	TRUE	TRUE	3.20412	2.33511	0.869002
ST6GAL1	0.000105763	-0.97181	0.121458	-2.06508	0.00481521	TRUE	TRUE	9.97702	10.2045	-0.227457
ARL17B	0.00010937	-0.695461	0.71701	-2.10793	0.00490525	TRUE	TRUE	1.18663	2.38304	-1.19641
CD74	0.000114206	0.256108	1.77297	-1.26076	0.00499506	TRUE	TRUE	6.72833	4.73581	1.99252
LRRK1	0.000114424	-3.15819	-1.07592	-5.24047	0.00499506	TRUE	TRUE	6.97586	6.20301	0.772847
MPHOSPH6	0.000116013	1.32817	4.3467	-1.69036	0.00499506	TRUE	TRUE	1.01696	0.868335	0.148626
PELI1	0.000112938	2.02776	3.73537	0.320146	0.00499506	TRUE	TRUE	6.41249	5.63396	0.77853
TIAM1	0.00011533	-1.449	0.104437	-3.00243	0.00499506	TRUE	TRUE	5.3051	5.03713	0.267972
AC012368.1	0.000124008	2.27729	4.18383	0.370748	0.00525521	TRUE	TRUE	3.42715	1.65401	1.77314
ACOT9	0.000123581	0.0803395	0.477166	-0.316487	0.00525521	TRUE	TRUE	1.36994	1.05171	0.318233
AC008014.1	0.00012637	-2.15057	1.02363	-5.32477	0.00531347	TRUE	TRUE	2.18264	2.65109	-0.468449
FANCM	0.000129702	-8.78834	14.7513	-32.3279	0.00536968	TRUE	TRUE	0.712982	1.01667	-0.303686
IL15	0.000129271	0.814424	2.19895	-0.570106	0.00536968	TRUE	TRUE	1.98919	0.808227	1.18096
TMCC3	0.000137839	0.508044	1.31334	-0.297247	0.00566299	TRUE	TRUE	4.77285	3.51539	1.25746
ERICH1	0.000142803	0.912471	2.34294	-0.517994	0.00582248	TRUE	TRUE	3.91308	4.0139	-0.10082
CLTA	0.000146766	-1.50941	0.203471	-3.2223	0.00593906	TRUE	TRUE	1.96762	2.42382	-0.456199
SSH2	0.000148148	6.34978	297.887	-285.188	0.00595026	TRUE	TRUE	10.3601	10.2354	0.124744
KAT6B	0.000151678	-1.81309	0.445269	-4.07145	0.00604691	TRUE	TRUE	2.12545	2.1434	-0.0179526
LRRK2	0.00015642	0.516062	1.37881	-0.346685	0.0061698	TRUE	TRUE	5.33739	4.1317	1.20568
MTCH1	0.000157054	2.84658	4.57627	1.11688	0.0061698	TRUE	TRUE	2.1328	1.81498	0.317822
KBTBD12	0.000159523	-1.83646	1.35936	-5.03228	0.00622139	TRUE	TRUE	2.65408	3.42488	-0.770797
BLNK	0.000171766	-1.2314	0.636187	-3.09898	0.00665069	TRUE	TRUE	6.58401	5.84872	0.735289
LMO2	0.00017771	-2.3957	-0.473924	-4.31748	0.0068317	TRUE	TRUE	2.25049	2.92936	-0.678879
IGSF21	0.000179874	-3.41529	-1.72781	-5.10278	0.00686581	TRUE	TRUE	5.73311	6.69026	-0.957155
CX3CR1	0.000185037	-2.96309	-0.148433	-5.77774	0.00701316	TRUE	TRUE	4.19379	2.86291	1.33088
BACH1	0.000190601	-3.15293	-1.56289	-4.74298	0.0070746	TRUE	TRUE	6.76382	8.61917	-1.85535
CFAP74	0.000189321	-8.0874e-09	1.80132e-05	-1.80294e-05	0.0070746	TRUE	TRUE	0.500648	1.27297	-0.772327
MAML2	0.000190136	0.0309105	2.42114	-2.35932	0.0070746	TRUE	TRUE	10.2087	9.78219	0.42656
ZNF197	0.000195198	0.0949746	0.558978	-0.369029	0.00719559	TRUE	TRUE	1.03766	0.995331	0.0423327
TNFSF10	0.0002071	-8.3817	12.5833	-29.3467	0.00758241	TRUE	TRUE	0.735315	1.02504	-0.289725
GNAQ	0.000209552	0.466547	1.55925	-0.626152	0.00762032	TRUE	TRUE	9.87886	9.82159	0.0572687
PLXDC2	0.000213472	0.482577	1191.36	-1190.4	0.00769138	TRUE	TRUE	12.9614	12.4118	0.549646
PSD3	0.000214364	-2.44982	-0.577201	-4.32244	0.00769138	TRUE	TRUE	3.07951	2.66005	0.419467
SUCLA2	0.000216156	-3.31714	0.18366	-6.81793	0.0077043	TRUE	TRUE	1.50179	1.98372	-0.481927
CHSY3	0.000218447	2.17046	3.70448	0.636435	0.00773474	TRUE	TRUE	4.26692	3.71022	0.556692
SNRNP48	0.00023359	0.197841	0.674996	-0.279315	0.00821688	TRUE	TRUE	1.26566	0.71702	0.548641
DUSP16	0.000245443	1.45577e-07	0.000118699	-0.000118407	0.00857775	TRUE	TRUE	2.59505	1.834	0.761051
CECR2	0.000249668	-2.78482	-0.14046	-5.42917	0.00863157	TRUE	TRUE	1.91103	2.73578	-0.824746
GPR155	0.00025019	0.766006	1.95404	-0.422031	0.00863157	TRUE	TRUE	2.3658	1.72955	0.636247
AC013394.1	0.000255584	-1.41195	0.420684	-3.24458	0.00874758	TRUE	TRUE	2.34293	2.36161	-0.0186778
AGAP1	0.000256804	-0.823903	0.232874	-1.88068	0.00874758	TRUE	TRUE	2.55969	2.65567	-0.0959756
IFI44	0.000287379	-1.56276	0.660707	-3.78623	0.00970783	TRUE	TRUE	1.65468	2.55823	-0.903549
VWA8	0.000288601	-1.06421	0.665739	-2.79416	0.00970783	TRUE	TRUE	2.44569	2.65926	-0.213564
CHORDC1	0.000293406	1.63481e-07	0.000219513	-0.000219186	0.00977892	TRUE	TRUE	1.55146	1.40621	0.145247
NAA16	0.000294349	0.449743	1.22298	-0.32349	0.00977892	TRUE	TRUE	2.52207	1.76794	0.75413
CCT4	0.000297332	0.266026	0.876056	-0.344004	0.00981742	TRUE	TRUE	1.66635	1.42414	0.242202
MALAT1	0.000299415	-0.365828	-0.187999	-0.543656	0.00982592	TRUE	TRUE	14.1284	14.4308	-0.302404
SEPT6	0.000308078	0.438653	1.18365	-0.306347	0.0100489	TRUE	TRUE	3.56265	2.77357	0.789081
ENTPD1-AS1	0.000327436	-2.38614	-0.748912	-4.02337	0.0106089	TRUE	TRUE	3.73915	3.97351	-0.23436
FAM49A	0.000331413	1.62421	3.07848	0.169939	0.0106089	TRUE	TRUE	3.77905	3.68043	0.0986169
HIBCH	0.000332765	1.05708	2.39504	-0.280885	0.0106089	TRUE	TRUE	3.15817	2.67061	0.48756
HUS1	0.000335102	-0.406031	0.426384	-1.23845	0.0106089	TRUE	TRUE	1.13106	1.10423	0.0268324
KCNQ3	0.000334705	-0.99329	-0.154641	-1.83194	0.0106089	TRUE	TRUE	9.15125	9.10721	0.0440351
DPH6	0.000354867	-3.50662	-1.61166	-5.40158	0.011104	TRUE	TRUE	2.44179	3.10687	-0.665085
HTT	0.00035353	-2.28693	-0.655171	-3.91869	0.011104	TRUE	TRUE	3.42272	3.52909	-0.106373
SEC62	0.000359561	0.426538	1.77058	-0.9175	0.01117	TRUE	TRUE	1.81179	0.999245	0.812546
SPRED1	0.000361125	-2.99239	-0.947365	-5.03741	0.01117	TRUE	TRUE	6.33862	7.09591	-0.757283
ALCAM	0.00038487	0.369737	1.75468	-1.0152	0.0113724	TRUE	TRUE	5.40082	4.45973	0.941095
ANAPC16	0.000375291	2.42896e-07	0.000325069	-0.000324584	0.0113724	TRUE	TRUE	4.15147	2.33925	1.81222
CFLAR	0.000380162	1.63396	3.23733	0.0305937	0.0113724	TRUE	TRUE	5.96864	4.49123	1.47741
DCTN4	0.000377739	-2.45629	-0.855836	-4.05674	0.0113724	TRUE	TRUE	2.44075	3.93252	-1.49177
EIF2AK1	0.000381084	-0.845141	0.817501	-2.50778	0.0113724	TRUE	TRUE	1.03842	1.34819	-0.309768
FBXW7	0.000386294	-2.56323	-0.877168	-4.2493	0.0113724	TRUE	TRUE	4.42788	4.87807	-0.450192
PLEKHM3	0.00037779	-0.259482	0.585525	-1.10449	0.0113724	TRUE	TRUE	1.98227	1.72226	0.260006
SFXN1	0.000386688	-0.488714	0.456227	-1.43365	0.0113724	TRUE	TRUE	1.19266	1.30352	-0.11086
ST3GAL1	0.000369898	0.237885	1.42105	-0.94528	0.0113724	TRUE	TRUE	3.11997	3.30803	-0.188052
EIF4A2	0.000407182	1.55337e-05	0.03429	-0.0342589	0.0119101	TRUE	TRUE	2.88354	0.869575	2.01396
CHIC2	0.000410561	-0.376447	0.515106	-1.268	0.011944	TRUE	TRUE	2.18516	2.28322	-0.098061
AC005699.1	0.000417193	-0.000443745	0.690008	-0.690895	0.0120071	TRUE	TRUE	0.290864	1.48323	-1.19237
HDAC8	0.000415263	-1.73283	-0.0952362	-3.37041	0.0120071	TRUE	TRUE	4.91724	5.14796	-0.230723
RPL21	0.000428464	-2.02034e-08	4.49244e-05	-4.49648e-05	0.0122659	TRUE	TRUE	0.842378	0.895889	-0.0535113
PLEKHG5	0.000434342	-7.78768	24.8425	-40.4178	0.0123684	TRUE	TRUE	0.439611	1.01414	-0.574531
CCT5	0.000440484	3.34551	14.6526	-7.96157	0.012412	TRUE	TRUE	0.832792	0.953601	-0.120809
NBPF1	0.000439349	1.41141	3.01866	-0.195829	0.012412	TRUE	TRUE	2.4557	1.36769	1.08802
IKBIP	0.000450064	0.102661	0.318368	-0.113046	0.0126158	TRUE	TRUE	1.83689	1.2542	0.582684
FNBP1	0.000459212	-1.83608	-0.235161	-3.437	0.0128056	TRUE	TRUE	4.14945	4.36281	-0.213358
SMAP2	0.000467172	0.104645	1.33999	-1.1307	0.0129539	TRUE	TRUE	7.55935	6.50303	1.05632
TLE4	0.000469345	-0.040779	0.0545603	-0.136118	0.0129539	TRUE	TRUE	2.58933	3.5951	-1.00577
FAM110B	0.000482858	0.391472	1.0398	-0.256854	0.0132589	TRUE	TRUE	2.3231	2.37847	-0.0553778
CADPS2	0.000500158	-0.192345	0.240593	-0.625283	0.0136606	TRUE	TRUE	2.10993	1.71083	0.399107
FKBP5	0.000502565	2.33928	4.96964	-0.291087	0.0136606	TRUE	TRUE	8.85363	8.65041	0.203219
SAMD4B	0.000511563	-2.34169	-0.161454	-4.52192	0.0138353	TRUE	TRUE	2.127	2.13207	-0.00506994
PTPRC	0.000523817	0.637434	1.22006	0.0548096	0.0140959	TRUE	TRUE	7.81185	8.10951	-0.297667
HELB	0.000535909	4.31806e-08	5.87086e-05	-5.86222e-05	0.0143496	TRUE	TRUE	0.82613	1.0691	-0.242969
AC242426.2	0.00055023	-8.21261	28.636	-45.0612	0.0146601	TRUE	TRUE	1.19803	1.30165	-0.103623
S100Z	0.000554381	-3.17733	-1.42897	-4.92568	0.0146979	TRUE	TRUE	2.93768	3.70545	-0.767772
UPF2	0.000572375	-2.60757	-0.934698	-4.28044	0.0151006	TRUE	TRUE	3.03778	3.25558	-0.2178
GALNT2	0.000596667	1.61291	3.272	-0.0461892	0.0155886	TRUE	TRUE	7.20803	5.823	1.38503
SLC31A1	0.00059657	-0.80292	1.13911	-2.74494	0.0155886	TRUE	TRUE	0.853582	1.24497	-0.391386
DCAF6	0.000602928	-0.6839	0.410426	-1.77823	0.0156008	TRUE	TRUE	4.18697	5.53005	-1.34307
RNGTT	0.000600807	-1.71821	-0.131288	-3.30514	0.0156008	TRUE	TRUE	3.23571	4.19307	-0.957354
TTYH3	0.000611674	0.985865	2.43881	-0.467081	0.0157513	TRUE	TRUE	2.05713	1.42231	0.634819
CCDC18	0.000651105	-3.19821	0.734122	-7.13054	0.016521	TRUE	TRUE	1.59851	2.23221	-0.633698
CHPT1	0.000668949	2.87511e-07	0.000233954	-0.000233379	0.016521	TRUE	TRUE	3.29232	2.18369	1.10863
MAF	0.000657786	0.208325	1.51162	-1.09497	0.016521	TRUE	TRUE	5.80526	3.22142	2.58384
MAP2K4	0.000657331	-0.563928	0.7321	-1.85996	0.016521	TRUE	TRUE	2.82163	2.83612	-0.0144878
PARD3B	0.000646708	-1.79006	0.223754	-3.80388	0.016521	TRUE	TRUE	1.58191	2.44795	-0.866038
PLPP1	0.000665845	-2.94017	-0.351868	-5.52848	0.016521	TRUE	TRUE	2.6767	2.68812	-0.0114194
SGK1	0.000669188	1.13533	2.43637	-0.16572	0.016521	TRUE	TRUE	4.20332	2.74615	1.45717
SNAP23	0.000650602	0.158388	0.444304	-0.127527	0.016521	TRUE	TRUE	2.96165	2.14942	0.812231
TSHZ1	0.000660212	4.78983e-08	3.92339e-05	-3.91381e-05	0.016521	TRUE	TRUE	0.923766	0.823969	0.0997974
AC008691.1	0.000676858	-2.1994	-0.220778	-4.17802	0.0165584	TRUE	TRUE	4.23439	3.56774	0.666654
SLC11A1	0.000674609	0.746275	1.21593	0.276623	0.0165584	TRUE	TRUE	4.20233	7.23963	-3.0373
RPLP2	0.000712365	-1.18334e-06	0.000963367	-0.000965734	0.0173482	TRUE	TRUE	1.46369	1.54426	-0.0805648
DPYD	0.000725494	1.38515	2.74199	0.0283126	0.0175883	TRUE	TRUE	6.87795	3.64205	3.23589
RANGAP1	0.000739986	3.63639e-07	0.000806562	-0.000805835	0.0177824	TRUE	TRUE	1.28045	0.896442	0.384009
RNF135	0.000740107	-1.97306	1.08795	-5.03408	0.0177824	TRUE	TRUE	2.01812	1.70193	0.316182
AAGAB	0.000751346	-8.18638	14.9636	-31.3363	0.0178138	TRUE	TRUE	1.49464	1.48093	0.013705
AKAP13	0.000747909	0.547526	1.55682	-0.461772	0.0178138	TRUE	TRUE	8.93313	9.04365	-0.110529
ANKRD13A	0.000750277	-2.26813e-07	0.000501522	-0.000501976	0.0178138	TRUE	TRUE	1.66954	1.67983	-0.0102918
STAT2	0.000761762	-0.564345	0.337193	-1.46588	0.0179816	TRUE	TRUE	1.17371	1.95685	-0.783141
COMMD1	0.0007704	-2.68981	-1.26157	-4.11806	0.0181061	TRUE	TRUE	3.29358	3.66622	-0.372641
CCND2	0.000801642	-2.37968e-07	0.00032064	-0.000321116	0.0187584	TRUE	TRUE	1.52809	1.51174	0.0163508
NEDD4L	0.000814033	7.0533e-07	0.000572425	-0.000571014	0.0189659	TRUE	TRUE	5.40333	4.21789	1.18543
AL356356.1	0.000829485	-7.98547	11.8424	-27.8133	0.0192426	TRUE	TRUE	0.634242	0.965614	-0.331373
MKNK1	0.000841862	-2.98384	-1.19987	-4.7678	0.0194459	TRUE	TRUE	5.0361	6.33636	-1.30026
SPECC1	0.000845932	0.51644	1.59317	-0.560286	0.0194564	TRUE	TRUE	5.69858	4.17741	1.52116
ADCY7	0.000862969	1.35858	2.84493	-0.127782	0.0196801	TRUE	TRUE	4.86416	3.46263	1.40153
ENO1	0.000862717	1.45966	4.59521	-1.67588	0.0196801	TRUE	TRUE	1.42277	1.43721	-0.0144348
HSPA9	0.00087852	1.29604	2.79885	-0.206765	0.0199502	TRUE	TRUE	2.26208	1.96538	0.296698
AC078881.1	0.000905888	-0.00235023	3.61696	-3.62166	0.0199815	TRUE	TRUE	1.1737	0.980004	0.193698
ATP6V0A2	0.000905564	-0.0892051	0.37069	-0.549101	0.0199815	TRUE	TRUE	1.04046	1.13316	-0.0927058
DUSP1	0.000884653	0.2056	0.701832	-0.290632	0.0199815	TRUE	TRUE	1.49809	1.2102	0.287889
MTURN	0.000893759	0.868579	2.59275	-0.855593	0.0199815	TRUE	TRUE	3.0267	0.561497	2.4652
NCOA1	0.000900546	-0.305106	0.952109	-1.56232	0.0199815	TRUE	TRUE	6.14541	6.13187	0.0135357
PDE3B	0.000895181	2.61252	4.75836	0.466673	0.0199815	TRUE	TRUE	7.11489	6.44143	0.673464
PLSCR1	0.000900697	0.638463	2.07818	-0.801249	0.0199815	TRUE	TRUE	3.03803	4.84241	-1.80439
RSU1	0.000923684	-0.201044	0.262582	-0.66467	0.0202909	TRUE	TRUE	2.07268	2.17161	-0.0989321
ATP6V0A1	0.000930582	-1.16831	0.168722	-2.50534	0.0203593	TRUE	TRUE	3.90335	4.16154	-0.258185
DNM1L	0.000948249	-0.507719	0.389036	-1.40447	0.0206618	TRUE	TRUE	2.12839	2.70522	-0.576834
GMDS-DT	0.000953335	-2.53286	-0.865373	-4.20035	0.0206889	TRUE	TRUE	5.0222	5.5166	-0.494402
MAP7D1	0.00096285	2.66228	5.55784	-0.233278	0.0207282	TRUE	TRUE	1.25801	0.727122	0.530889
RAPGEF1	0.000961889	1.17061	2.30413	0.0370873	0.0207282	TRUE	TRUE	7.59106	7.09102	0.500036
ARHGAP6	0.00097471	1.12312	2.48542	-0.239178	0.0209	TRUE	TRUE	5.98823	5.14619	0.84204
EPHB2	0.00100072	-3.42922	-1.29515	-5.56328	0.0213725	TRUE	TRUE	2.32608	2.11268	0.213402
SPATS2L	0.00100732	0.167621	0.551587	-0.216345	0.0214284	TRUE	TRUE	3.15562	1.81316	1.34245
C9orf3	0.00101618	-1.41017	-0.0863917	-2.73396	0.0215195	TRUE	TRUE	2.9062	3.39659	-0.490398
NDFIP1	0.00102675	1.9196	4.44394	-0.604731	0.0215195	TRUE	TRUE	3.32294	1.03895	2.28398
PTBP3	0.00102551	0.819397	2.16438	-0.525584	0.0215195	TRUE	TRUE	4.91662	4.05719	0.859426
ZNF519	0.00102759	-9.07362	67.323	-85.4702	0.0215195	TRUE	TRUE	0.631749	0.912412	-0.280663
BIN1	0.00103248	-0.804229	0.82015	-2.42861	0.0215381	TRUE	TRUE	5.21352	5.72519	-0.511666
CWC27	0.00105868	-0.294797	0.362338	-0.951932	0.0218285	TRUE	TRUE	2.70373	2.98027	-0.276541
GOLPH3	0.00106272	0.957755	2.0651	-0.14959	0.0218285	TRUE	TRUE	2.78178	3.31845	-0.536668
OAS1	0.00106327	-6.37245e-07	0.000853699	-0.000854973	0.0218285	TRUE	TRUE	1.19047	1.18261	0.00785843
PIK3IP1	0.00106668	1.70418	5.04722	-1.63886	0.0218285	TRUE	TRUE	1.65588	0.752695	0.903183
YPEL2	0.00105253	1.28146e-07	0.000171878	-0.000171622	0.0218285	TRUE	TRUE	3.5143	1.93354	1.58076
UBE2D2	0.0010867	-2.72931	-1.291	-4.16762	0.0221538	TRUE	TRUE	4.09461	4.13446	-0.0398482
SMARCA2	0.00111239	0.433547	1.16145	-0.294357	0.022592	TRUE	TRUE	6.24519	5.42592	0.81927
ETNK1	0.00112964	-0.967338	0.360103	-2.29478	0.0227757	TRUE	TRUE	3.31537	4.12837	-0.812996
SMC6	0.0011299	-3.09001	0.34175	-6.52178	0.0227757	TRUE	TRUE	1.36992	1.39532	-0.0253986
PRDM1	0.00114741	1.37225e-07	0.000185057	-0.000184783	0.0230425	TRUE	TRUE	1.23438	0.947045	0.28734
SWAP70	0.00115367	2.00164	3.5519	0.45137	0.023082	TRUE	TRUE	4.83155	3.97916	0.852391
ELL2	0.0011667	1.42608	2.94458	-0.0924169	0.0231704	TRUE	TRUE	6.03727	5.28449	0.752788
RNF24	0.00116542	-2.53292	0.817193	-5.88303	0.0231704	TRUE	TRUE	1.16463	2.11284	-0.948211
MIR646HG	0.00117618	-2.70404	-0.649928	-4.75815	0.0232729	TRUE	TRUE	6.66624	5.72312	0.943122
RFPL1S	0.00118536	-1.67452	0.665497	-4.01454	0.0233685	TRUE	TRUE	1.33713	0.908668	0.428461
FCGR2A	0.00119551	1.3745	2.8355	-0.086497	0.0233972	TRUE	TRUE	3.08593	3.50873	-0.422799
LMBR1	0.001192	0.315142	1.07283	-0.442545	0.0233972	TRUE	TRUE	2.58428	2.33954	0.244745
DOCK5	0.00121401	0.853738	1.88603	-0.178553	0.0235877	TRUE	TRUE	4.86847	3.14931	1.71916
PRKCH	0.00121292	0.183861	0.54487	-0.177149	0.0235877	TRUE	TRUE	4.703	3.6551	1.0479
FUS	0.00124313	-2.52121	-1.01407	-4.02835	0.0239116	TRUE	TRUE	4.50219	4.98955	-0.487357
GALNT11	0.00125729	-0.852919	0.39977	-2.10561	0.0239116	TRUE	TRUE	2.26418	2.6377	-0.373525
MED28	0.00125734	0.0170151	0.619298	-0.585268	0.0239116	TRUE	TRUE	1.57447	1.08874	0.485737
NR2C2	0.00125323	-0.113478	0.312055	-0.53901	0.0239116	TRUE	TRUE	3.25967	2.50114	0.758536
TGFBI	0.00123558	7.03447e-09	4.11042e-05	-4.10901e-05	0.0239116	TRUE	TRUE	1.04694	0.879377	0.167567
TMBIM1	0.00125551	1.32473e-07	0.000293982	-0.000293717	0.0239116	TRUE	TRUE	1.35043	0.799785	0.550646
FBH1	0.00127442	-0.41467	0.291514	-1.12085	0.0241511	TRUE	TRUE	1.70382	2.03384	-0.330019
DPY19L3	0.00129905	-8.37593	30.9434	-47.6953	0.0244167	TRUE	TRUE	1.24547	1.53198	-0.286505
ICE1	0.00129525	0.0970977	1.60993	-1.41574	0.0244167	TRUE	TRUE	2.21195	2.36259	-0.150642
RIPK1	0.00130204	-2.86004	-0.264419	-5.45567	0.0244167	TRUE	TRUE	1.75734	2.04915	-0.291813
AC009093.2	0.00130668	1.55145	3.13822	-0.0353216	0.0244186	TRUE	TRUE	2.17752	1.59478	0.582737
AKAP10	0.00135667	-2.02278	-0.419318	-3.62625	0.0252651	TRUE	TRUE	4.55179	4.89294	-0.341153
C1GALT1	0.0013649	-0.554592	0.403932	-1.51312	0.025289	TRUE	TRUE	2.33093	2.29127	0.0396579
HLA-DPA1	0.00137137	2.64626	4.33251	0.959996	0.025289	TRUE	TRUE	2.3529	1.09021	1.26269
NCOA5	0.00137205	-1.47058	0.583347	-3.5245	0.025289	TRUE	TRUE	1.96049	1.65032	0.310173
ARHGAP12	0.00137696	-2.70758	-1.16712	-4.24804	0.0252928	TRUE	TRUE	5.29425	6.47027	-1.17602
AL359915.2	0.00138521	0.639222	2.20129	-0.92285	0.0253578	TRUE	TRUE	1.51677	1.3364	0.180377
ATP5MC2	0.00139113	4.43023e-06	0.00598079	-0.00597193	0.0253799	TRUE	TRUE	1.80688	1.08646	0.720425
MBP	0.00140276	1.32597	3.01763	-0.365695	0.0255055	TRUE	TRUE	6.67707	5.65754	1.01953
FCHO1	0.00143554	1.06846	2.37978	-0.242861	0.0258568	TRUE	TRUE	1.81166	1.36222	0.449439
GLUD1	0.00143444	-1.39743	0.292242	-3.08711	0.0258568	TRUE	TRUE	1.81166	2.18858	-0.37692
OSBPL6	0.00143649	-3.12459	0.015975	-6.26515	0.0258568	TRUE	TRUE	2.24092	1.35409	0.886829
RALGPS2	0.0014721	1.3813	2.81895	-0.0563509	0.0262346	TRUE	TRUE	2.2773	3.06994	-0.792633
SLC35C2	0.00146913	-0.00287471	4.42872	-4.43447	0.0262346	TRUE	TRUE	0.75891	0.933267	-0.174357
SMURF1	0.00146425	-1.971	-0.412625	-3.52937	0.0262346	TRUE	TRUE	3.96714	4.45888	-0.491736
MAP4	0.00148363	-1.55547	0.0180581	-3.12901	0.0263527	TRUE	TRUE	3.59472	3.99834	-0.403614
TSC22D2	0.00149697	0.622297	1.87386	-0.629264	0.0265023	TRUE	TRUE	3.90978	3.60169	0.308081
PLEKHO1	0.00153759	-2.22813	-0.630532	-3.82572	0.0271321	TRUE	TRUE	3.75123	2.73723	1.014
PPME1	0.00155642	-0.84223	0.765927	-2.45039	0.0273746	TRUE	TRUE	1.36846	1.5662	-0.197732
AC098850.3	0.00156588	-1.15523	0.271116	-2.58158	0.0274451	TRUE	TRUE	1.55508	2.80215	-1.24707
AFF1	0.00157572	0.788365	1.92307	-0.346336	0.0274451	TRUE	TRUE	6.93637	6.43102	0.505358
Z94721.1	0.00157133	-7.98857	14.3841	-30.3612	0.0274451	TRUE	TRUE	0.631125	1.12761	-0.496484
SLC12A7	0.00159206	0.300041	0.968876	-0.368793	0.0276402	TRUE	TRUE	1.84874	0.974696	0.874041
GLDN	0.00162604	-0.889525	0.331421	-2.11047	0.0277821	TRUE	TRUE	6.02286	4.26215	1.76071
GPATCH2	0.00162247	-2.25505	-0.0987403	-4.41135	0.0277821	TRUE	TRUE	2.22033	2.84625	-0.625918
IRS2	0.00161972	0.123295	0.34758	-0.100989	0.0277821	TRUE	TRUE	4.05425	2.78288	1.27137
NFXL1	0.0016187	-8.87817	55.3893	-73.1456	0.0277821	TRUE	TRUE	0.761249	0.850548	-0.089299
STEAP3	0.00161868	0.30204	0.985712	-0.381631	0.0277821	TRUE	TRUE	1.03107	0.818256	0.212818
TAB3	0.00164146	0.177303	0.695553	-0.340946	0.0279568	TRUE	TRUE	1.15257	0.923147	0.229423
TMEM127	0.00165387	-5.78052e-08	7.68805e-05	-7.69961e-05	0.0280793	TRUE	TRUE	0.739102	0.850968	-0.111866
LSM12	0.00169017	-2.26554	1.68066	-6.21174	0.0285247	TRUE	TRUE	0.674868	1.07696	-0.402088
SETBP1	0.0016907	1.08032	2.38075	-0.220107	0.0285247	TRUE	TRUE	3.50186	3.81752	-0.315661
TMEM161B-AS1	0.00175121	-1.73337	-0.0533336	-3.4134	0.0294532	TRUE	TRUE	2.58093	2.25107	0.329866
MRC1	0.00176242	-0.0746487	0.105357	-0.254654	0.0295475	TRUE	TRUE	1.35667	3.22115	-1.86448
PPP1R10	0.0017678	-2.69717	0.756354	-6.15069	0.0295475	TRUE	TRUE	1.74684	1.54601	0.200832
SON	0.00177498	-1.65216	-0.164267	-3.14005	0.0295757	TRUE	TRUE	6.54915	6.24383	0.305329
ZNF706	0.00178411	0.06004	0.202316	-0.0822365	0.0296361	TRUE	TRUE	2.32978	1.63241	0.697371
LGMN	0.00181273	-0.343157	0.298863	-0.985178	0.0299266	TRUE	TRUE	1.31615	2.17709	-0.860938
MX1	0.00181226	-2.35956	-0.430043	-4.28908	0.0299266	TRUE	TRUE	1.30637	3.12044	-1.81406
ABL1	0.00183835	-2.37594	-0.751464	-4.00042	0.0300891	TRUE	TRUE	3.59237	3.93149	-0.339121
AGPS	0.00183934	0.0380549	0.718781	-0.642671	0.0300891	TRUE	TRUE	3.19794	2.91265	0.285287
FTX	0.00183491	1.89898	4.20838	-0.410419	0.0300891	TRUE	TRUE	8.50583	8.62503	-0.119201
BCCIP	0.00186097	-5.93548e-07	0.000797751	-0.000798938	0.0303508	TRUE	TRUE	0.777941	1.02792	-0.249977
SLC8A1-AS1	0.00188787	-0.101565	0.330966	-0.534095	0.0306965	TRUE	TRUE	1.07552	1.52053	-0.445017
HSPD1	0.00193935	1.08115	2.52232	-0.360031	0.0314384	TRUE	TRUE	1.5658	1.43813	0.127676
FOXN3	0.00198157	-0.323443	2.86893	-3.51581	0.0320265	TRUE	TRUE	10.2387	10.3384	-0.0997059
RBM3	0.0020092	-0.681941	1.04293	-2.40681	0.0323758	TRUE	TRUE	1.00797	0.982525	0.0254401
TLR2	0.00202019	-2.08828	-0.60312	-3.57345	0.0324557	TRUE	TRUE	5.7669	7.68614	-1.91924
CCSER2	0.00205227	-2.22044	-0.702871	-3.73801	0.0328729	TRUE	TRUE	3.5558	4.06836	-0.512561
STAT1	0.0020711	-2.57447	-0.379531	-4.76942	0.0330761	TRUE	TRUE	1.27497	2.60192	-1.32695
ACSL1	0.00208358	2.1838	3.7649	0.602705	0.0330791	TRUE	TRUE	4.5116	5.02918	-0.51758
MPHOSPH10	0.00208338	-7.43214	52.7758	-67.6401	0.0330791	TRUE	TRUE	0.593531	0.94523	-0.351699
ARHGAP20	0.00213479	-0.930383	0.813153	-2.67392	0.0336761	TRUE	TRUE	1.28734	1.63774	-0.350405
EML4	0.00213995	-2.4548	-0.630404	-4.2792	0.0336761	TRUE	TRUE	4.72268	5.9515	-1.22881
TLN2	0.00213352	-2.27322	-0.645598	-3.90085	0.0336761	TRUE	TRUE	5.16279	6.70578	-1.54299
TXNDC12	0.00214986	-8.26523	44.8687	-61.3991	0.0337333	TRUE	TRUE	0.821763	0.946111	-0.124348
CDH23	0.00216874	-1.29297	0.587429	-3.17338	0.0339307	TRUE	TRUE	1.65706	1.70545	-0.0483946
FAM120B	0.0021832	-2.57851	-0.827956	-4.32905	0.0340579	TRUE	TRUE	3.77399	3.86955	-0.0955593
PAPOLA	0.00219196	0.340492	0.911154	-0.230171	0.0340957	TRUE	TRUE	4.07774	3.05928	1.01845
NEK10	0.00221172	0.00932468	0.0320603	-0.0134109	0.0343039	TRUE	TRUE	2.71955	0.996719	1.72283
IGF1	0.00222346	-8.85412	176.977	-194.685	0.0343869	TRUE	TRUE	1.54228	0.823397	0.718879
SREBF2	0.00224019	-2.54742	-1.05712	-4.03772	0.0345464	TRUE	TRUE	2.95951	2.60985	0.349659
AZIN2	0.00228655	-3.38908	210.98	-217.759	0.0349955	TRUE	TRUE	2.53884	1.2956	1.24325
[truncated: 5,032 more rows]

## Sheet: Oligo
gene	p_value	model_log2FC	model_log2FC_ci_hi	model_log2FC_ci_low	FDR	conv_C	conv_D	avg_log2CPM_C9FTD	avg_log2CPM_Control	avg_log2FC
[truncated: 5,948 more rows]

[truncated: 2 more sheets: OPC, VLMC]
