# Supplementary material for: Divergent single cell transcriptome and epigenome alterations in ALS and FTD patients with C9orf72 mutation
Source: Nat Commun. 2023 Sep 15;14:5714. doi: 10.1038/s41467-023-41033-y (PMC10504300; doi:10.1038/s41467-023-41033-y)
Supplement: Supplementary file 13 — Supplementary Dataset 10 [file 41467_2023_41033_MOESM13_ESM.xlsx]

## Sheet: Figs.3c, 4b, S7b
donor_ID	diagnosis	gene	signal_area_rep1	signal_area_rep2	signal_area_avg	arbitrary_unit (signal_area_avg/10000)
A1	C9-ALS	GFAP	348871	328626	338748	33.8749
A2	C9-ALS	GFAP	1.6333e+06	1.47731e+06	1.5553e+06	155.53
A3	C9-ALS	GFAP	275481	323543	299512	29.9512
A4	C9-ALS	GFAP	1.17715e+06	1.17953e+06	1.17834e+06	117.834
A5	C9-ALS	GFAP	1.20946e+06	1.12626e+06	1.16786e+06	116.786
A6	C9-ALS	GFAP	313847	188030	250938	25.0938
C1	Control	GFAP	24724.1	26374	25549	2.5549
C2	Control	GFAP	66621	95559.4	81090.2	8.10902
C3	Control	GFAP	151030	168637	159834	15.9834
C4	Control	GFAP	47901.2	32309.7	40105.4	4.01054
C5	Control	GFAP	184144	129702	156923	15.6923
C6	Control	GFAP	277762	288710	283236	28.3236
A1	C9-ALS	CD44	1.26504e+06	1.33284e+06	1.29894e+06	129.894
A2	C9-ALS	CD44	743378	556604	649991	64.9991
A3	C9-ALS	CD44	652501	780126	716314	71.6314
A4	C9-ALS	CD44	913708	1006915	960312	96.0311
A5	C9-ALS	CD44	698912	722850	710881	71.0881
A6	C9-ALS	CD44	959948	954459	957204	95.7204
C1	Control	CD44	685422	737218	711320	71.132
C2	Control	CD44	469576	441405	455491	45.5491
C3	Control	CD44	579994	581906	580950	58.095
C4	Control	CD44	433812	466757	450284	45.0284
C5	Control	CD44	345350	369135	357243	35.7243
C6	Control	CD44	418013	653436	535725	53.5725
A1	C9-ALS	CHI3L1	3755465	3296864	3.52616e+06	352.616
A2	C9-ALS	CHI3L1	1690424	1674205	1.68231e+06	168.231
A3	C9-ALS	CHI3L1	2292902	2477061	2.38498e+06	238.498
A4	C9-ALS	CHI3L1	2797400	2869904	2833652	283.365
A5	C9-ALS	CHI3L1	2357108	2078170	2217639	221.764
A6	C9-ALS	CHI3L1	3220590	3542286	3381438	338.144
C1	Control	CHI3L1	3729423	2905488	3.31746e+06	331.746
C2	Control	CHI3L1	2003027	1607868	1.80545e+06	180.545
C3	Control	CHI3L1	1421093	1541549	1481321	148.132
C4	Control	CHI3L1	2853995	2649366	2.75168e+06	275.168
C5	Control	CHI3L1	2293325	1700838	1.99708e+06	199.708
C6	Control	CHI3L1	1745744	2391320	2068532	206.853
A1	C9-ALS	RANBP3L	51536.4	56037.9	53787.2	5.37871
A2	C9-ALS	RANBP3L	26983.8	31920.4	29452.1	2.94521
A3	C9-ALS	RANBP3L	30484.1	31526.7	31005.4	3.10054
A4	C9-ALS	RANBP3L	40221.8	38439.1	39330.4	3.93304
A5	C9-ALS	RANBP3L	40857.1	36217.9	38537.5	3.85375
A6	C9-ALS	RANBP3L	27988.4	29834.5	28911.5	2.89114
C1	Control	RANBP3L	85688.2	84463	85075.6	8.50756
C2	Control	RANBP3L	60041.5	55205.2	57623.3	5.76234
C3	Control	RANBP3L	29130.6	39691.6	34411.1	3.44111
C4	Control	RANBP3L	57992.2	65543	61767.6	6.17676
C5	Control	RANBP3L	45764.9	41965.5	43865.2	4.38652
C6	Control	RANBP3L	43180.2	48217.8	45699	4.5699
A1	C9-ALS	TGFB2	982777	1.11904e+06	1.05091e+06	105.091
A2	C9-ALS	TGFB2	1.19806e+06	1.14743e+06	1.17275e+06	117.275
A3	C9-ALS	TGFB2	1.2664e+06	1.18334e+06	1224872	122.487
A4	C9-ALS	TGFB2	1.02825e+06	1.03109e+06	1.02967e+06	102.967
A5	C9-ALS	TGFB2	1.06899e+06	1.06058e+06	1.06478e+06	106.478
A6	C9-ALS	TGFB2	970242	957803	964023	96.4023
C1	Control	TGFB2	1.13075e+06	1.22705e+06	1.1789e+06	117.89
C2	Control	TGFB2	482112	518272	500192	50.0192
C3	Control	TGFB2	609320	576643	592982	59.2982
C4	Control	TGFB2	1057424	849057	953241	95.3241
C5	Control	TGFB2	732962	701033	716998	71.6998
C6	Control	TGFB2	810888	802575	806731	80.6731
A1	C9-ALS	HSP90	438154	494651	466402	46.6403
A2	C9-ALS	HSP90	690702	536064	613383	61.3383
A3	C9-ALS	HSP90	504947	579190	542068	54.2069
A4	C9-ALS	HSP90	667577	669583	668580	66.858
A5	C9-ALS	HSP90	700188	735811	718000	71.7999
A6	C9-ALS	HSP90	957347	866263	911805	91.1805
C1	Control	HSP90	569549	229697	399623	39.9623
C2	Control	HSP90	455106	248908	352007	35.2007
C3	Control	HSP90	213836	225633	219734	21.9734
C4	Control	HSP90	231256	309540	270398	27.0398
C5	Control	HSP90	250010	168871	209440	20.9441
C6	Control	HSP90	65013	114531	89772	8.9772
A1	C9-ALS	CLU	240264	277720	258992	25.8992
A2	C9-ALS	CLU	224616	280969	252793	25.2793
A3	C9-ALS	CLU	389018	389018	389018	38.9018
A4	C9-ALS	CLU	359461	253702	306581	30.6581
A5	C9-ALS	CLU	211157	199908	205532	20.5532
A6	C9-ALS	CLU	234194	167121	200658	20.0658
C1	Control	CLU	163103	199986	181544	18.1544
C2	Control	CLU	137090	114655	125872	12.5872
C3	Control	CLU	210393	179025	194709	19.4709
C4	Control	CLU	225548	221582	223565	22.3565
C5	Control	CLU	213663	194417	204040	20.404
C6	Control	CLU	179330	237464	208397	20.8397
A1	C9-ALS	HSP27	68285.5	65954.4	67119.9	6.71199
A2	C9-ALS	HSP27	208907	248419	228663	22.8663
A3	C9-ALS	HSP27	67635.9	79379.1	73507.5	7.35075
A4	C9-ALS	HSP27	280576	279731	280154	28.0154
A5	C9-ALS	HSP27	1.07807e+06	959741	1.01891e+06	101.891
A6	C9-ALS	HSP27	407823	373283	390553	39.0553
C1	Control	HSP27	69164.2	70409.2	69786.7	6.97867
C2	Control	HSP27	220138	232198	226168	22.6168
C3	Control	HSP27	171143	149841	160492	16.0492
C4	Control	HSP27	147227	127706	137466	13.7466
C5	Control	HSP27	179050	148016	163533	16.3533
C6	Control	HSP27	89255.6	107760	98507.8	9.85078
A1	C9-ALS	UBB	409122	295876	352499	35.2499
A2	C9-ALS	UBB	477725	501259	489492	48.9492
A3	C9-ALS	UBB	311360	465332	388346	38.8346
A4	C9-ALS	UBB	469681	469681	469681	46.9681
A5	C9-ALS	UBB	588268	520209	554238	55.4238
A6	C9-ALS	UBB	387087	293927	340507	34.0507
C1	Control	UBB	718980	600653	659817	65.9817
C2	Control	UBB	421557	389203	405380	40.538
C3	Control	UBB	278577	311556	295067	29.5067
C4	Control	UBB	340673	428299	384486	38.4486
C5	Control	UBB	309011	328280	318646	31.8646
C6	Control	UBB	370346	377818	374082	37.4083
A1	C9-ALS	HSP70	6.67545e+06	7.0837e+06	6.87958e+06	687.958
A2	C9-ALS	HSP70	6.68459e+06	6.0146e+06	6.3496e+06	634.96
A3	C9-ALS	HSP70	5.00955e+06	6151343	5.58044e+06	558.044
A4	C9-ALS	HSP70	8245630	7.43246e+06	7.83905e+06	783.905
A5	C9-ALS	HSP70	8.431e+06	6.25376e+06	7.34238e+06	734.238
A6	C9-ALS	HSP70	6.5066e+06	6.15526e+06	6.33093e+06	633.093
C1	Control	HSP70	7.6141e+06	7.70872e+06	7.66141e+06	766.141
C2	Control	HSP70	6.95106e+06	6.58149e+06	6.76627e+06	676.627
C3	Control	HSP70	6.18416e+06	6.47624e+06	6.3302e+06	633.02
C4	Control	HSP70	6.81735e+06	6.50532e+06	6.66133e+06	666.133
C5	Control	HSP70	5.84281e+06	5.56533e+06	5.70407e+06	570.407
C6	Control	HSP70	6.21232e+06	6.17754e+06	6194928	619.493
A1	C9-ALS	SOD1	1.92893e+07	18041253	1.86653e+07	1866.53
A2	C9-ALS	SOD1	1.81626e+07	1.77647e+07	1.79637e+07	1796.37
A3	C9-ALS	SOD1	1.54899e+07	1.607e+07	1.57799e+07	1577.99
A4	C9-ALS	SOD1	1.84244e+07	1.81681e+07	1.82962e+07	1829.62
A5	C9-ALS	SOD1	16568802	1.55101e+07	1.60395e+07	1603.95
A6	C9-ALS	SOD1	1.50882e+07	14327184	1.47077e+07	1470.77
C1	Control	SOD1	1.76762e+07	1.93369e+07	1.85065e+07	1850.65
C2	Control	SOD1	1.50831e+07	1.53071e+07	1.51951e+07	1519.51
C3	Control	SOD1	1.60188e+07	1.60188e+07	1.60188e+07	1601.88
C4	Control	SOD1	18632391	1.78712e+07	1.82518e+07	1825.18
C5	Control	SOD1	1.68591e+07	1.62012e+07	1.65301e+07	1653.01
C6	Control	SOD1	1.66671e+07	1.63948e+07	1.65309e+07	1653.09
A1	C9-ALS	NEFL	260083	284996	272539	27.2539
A2	C9-ALS	NEFL	163318	195195	179256	17.9256
A3	C9-ALS	NEFL	270664	279015	274839	27.4839
A4	C9-ALS	NEFL	235386	220529	227958	22.7958
A5	C9-ALS	NEFL	411293	428288	419791	41.9791
A6	C9-ALS	NEFL	416901	291402	354152	35.4152
C1	Control	NEFL	335026	325922	330474	33.0474
C2	Control	NEFL	525326	503507	514417	51.4417
C3	Control	NEFL	318178	278823	298501	29.8501
C4	Control	NEFL	363541	419972	391756	39.1756
C5	Control	NEFL	380869	372379	376624	37.6624
C6	Control	NEFL	265652	311510	288581	28.8581
A1	C9-ALS	RAP1GAP	86547.1	74473.1	80510.1	8.05101
A2	C9-ALS	RAP1GAP	57763.1	64652.5	61207.8	6.12078
A3	C9-ALS	RAP1GAP	53805.6	57498.8	55652.2	5.56522
A4	C9-ALS	RAP1GAP	58612.5	60427.3	59519.9	5.95199
A5	C9-ALS	RAP1GAP	38148.1	50895.6	44521.8	4.45219
A6	C9-ALS	RAP1GAP	56774.5	42489.6	49632.1	4.96321
C1	Control	RAP1GAP	125726	132437	129081	12.9081
C2	Control	RAP1GAP	83867.5	90816.7	87342.1	8.73421
C3	Control	RAP1GAP	70784.4	69915.1	70349.8	7.03498
C4	Control	RAP1GAP	49669.7	45337.6	47503.6	4.75036
C5	Control	RAP1GAP	86794.7	77852.5	82323.6	8.23236
C6	Control	RAP1GAP	41655.6	42796.6	42226.1	4.22261
A1	C9-ALS	DNMT3A	487002	497223	492112	49.2112
A2	C9-ALS	DNMT3A	338137	360027	349082	34.9082
A3	C9-ALS	DNMT3A	242902	281588	262245	26.2245
A4	C9-ALS	DNMT3A	471134	475241	473188	47.3188
A5	C9-ALS	DNMT3A	299153	249870	274511	27.4511
A6	C9-ALS	DNMT3A	310188	286305	298246	29.8246
C1	Control	DNMT3A	1.02201e+06	1.02201e+06	1.02201e+06	102.201
C2	Control	DNMT3A	369363	254708	312035	31.2035
C3	Control	DNMT3A	397416	389516	393466	39.3466
C4	Control	DNMT3A	475129	396307	435718	43.5718
C5	Control	DNMT3A	533304	449306	491305	49.1305
C6	Control	DNMT3A	544089	537596	540843	54.0843
A1	C9-ALS	KCND3	302206	291307	296756	29.6756
A2	C9-ALS	KCND3	266349	193644	229996	22.9996
A3	C9-ALS	KCND3	196100	203271	199686	19.9686
A4	C9-ALS	KCND3	193749	239165	216457	21.6457
A5	C9-ALS	KCND3	239698	209171	224435	22.4435
A6	C9-ALS	KCND3	210024	202361	206193	20.6193
C1	Control	KCND3	476951	445291	461121	46.1121
C2	Control	KCND3	284500	265277	274888	27.4888
C3	Control	KCND3	297371	320892	309132	30.9132
C4	Control	KCND3	268612	283358	275985	27.5985
C5	Control	KCND3	313744	348176	330960	33.096
C6	Control	KCND3	246161	256607	251384	25.1384

## Sheet: Figs.S6c,S7d
donor_ID	diagnosis	gene	experiment	signal_area	arbitrary_unit (signal_area/10000)
A1	C9-ALS	MAOB	1	265550	26.555
A1	C9-ALS	MAOB	2	163830	16.383
A10	C9-ALS	MAOB	1	489939	48.9939
A10	C9-ALS	MAOB	2	376199	37.6199
A2	C9-ALS	MAOB	1	236655	23.6655
A2	C9-ALS	MAOB	2	179756	17.9756
A3	C9-ALS	MAOB	1	257209	25.7209
A3	C9-ALS	MAOB	2	185782	18.5782
A4	C9-ALS	MAOB	1	354027	35.4027
A4	C9-ALS	MAOB	2	325171	32.5171
A6	C9-ALS	MAOB	1	459253	45.9253
A6	C9-ALS	MAOB	2	380270	38.027
A7	C9-ALS	MAOB	1	885623	88.5623
A7	C9-ALS	MAOB	2	1307546	130.755
A8	C9-ALS	MAOB	1	265512	26.5512
A8	C9-ALS	MAOB	2	185344	18.5344
A9	C9-ALS	MAOB	1	394164	39.4164
A9	C9-ALS	MAOB	2	402597	40.2597
C2	Control	MAOB	1	330472	33.0472
C2	Control	MAOB	2	271797	27.1797
C3	Control	MAOB	1	376207	37.6207
C3	Control	MAOB	2	291202	29.1202
C4	Control	MAOB	1	249972	24.9972
C4	Control	MAOB	2	191760	19.176
C5	Control	MAOB	1	394395	39.4395
C5	Control	MAOB	2	235542	23.5542
C6	Control	MAOB	1	423359	42.3359
C6	Control	MAOB	2	286053	28.6053
A1	C9-ALS	ATP5A	1	443348	44.3348
A1	C9-ALS	ATP5A	2	1187772	118.777
A10	C9-ALS	ATP5A	1	776669	77.6669
A10	C9-ALS	ATP5A	2	2639177	263.918
A2	C9-ALS	ATP5A	1	464510	46.451
A2	C9-ALS	ATP5A	2	1400466	140.047
A3	C9-ALS	ATP5A	1	528129	52.8129
A3	C9-ALS	ATP5A	2	1575544	157.554
A4	C9-ALS	ATP5A	1	767665	76.7665
A4	C9-ALS	ATP5A	2	2197468	219.747
A5	C9-ALS	ATP5A	1	543877	54.3877
A5	C9-ALS	ATP5A	2	1637977	163.798
A6	C9-ALS	ATP5A	1	610651	61.0651
A6	C9-ALS	ATP5A	2	1709314	170.931
A7	C9-ALS	ATP5A	1	896789	89.6789
A7	C9-ALS	ATP5A	2	3135442	313.544
A8	C9-ALS	ATP5A	1	549801	54.9801
A8	C9-ALS	ATP5A	2	1749905	174.99
C2	Control	ATP5A	1	727893	72.7893
C2	Control	ATP5A	2	2035957	203.596
C3	Control	ATP5A	1	779064	77.9064
C3	Control	ATP5A	2	2634480	263.448
C4	Control	ATP5A	1	270306	27.0306
C4	Control	ATP5A	2	899480	89.948
C5	Control	ATP5A	1	556485	55.6485
C5	Control	ATP5A	2	1857160	185.716
C6	Control	ATP5A	1	601077	60.1077
C6	Control	ATP5A	2	1572122	157.212
A1	C9-ALS	CYCS	1	1002056	100.206
A1	C9-ALS	CYCS	2	494236	49.4236
A10	C9-ALS	CYCS	1	1445738	144.574
A10	C9-ALS	CYCS	2	1041655	104.165
A2	C9-ALS	CYCS	1	712919	71.2919
A2	C9-ALS	CYCS	2	485815	48.5815
A3	C9-ALS	CYCS	1	1643301	164.33
A3	C9-ALS	CYCS	2	996266	99.6266
A4	C9-ALS	CYCS	1	1979362	197.936
A4	C9-ALS	CYCS	2	1456163	145.616
A5	C9-ALS	CYCS	1	959645	95.9645
A5	C9-ALS	CYCS	2	738498	73.8498
A6	C9-ALS	CYCS	1	1622392	162.239
A6	C9-ALS	CYCS	2	1000019	100.002
A7	C9-ALS	CYCS	1	779667	77.9667
A7	C9-ALS	CYCS	2	528926	52.8926
A8	C9-ALS	CYCS	1	2068360	206.836
A8	C9-ALS	CYCS	2	1524658	152.466
A9	C9-ALS	CYCS	1	1313185	131.319
A9	C9-ALS	CYCS	2	880997	88.0997
C1	Control	CYCS	1	612818	61.2818
C1	Control	CYCS	2	458250	45.825
C2	Control	CYCS	1	1076902	107.69
C2	Control	CYCS	2	717234	71.7234
C3	Control	CYCS	1	983451	98.3451
C3	Control	CYCS	2	654037	65.4037
C4	Control	CYCS	1	1422223	142.222
C4	Control	CYCS	2	935541	93.5541
C5	Control	CYCS	1	1692004	169.2
C5	Control	CYCS	2	1038980	103.898
C6	Control	CYCS	1	712210	71.221
C6	Control	CYCS	2	474220	47.422
A1	C9-ALS	COX5A	1	194701	19.4701
A1	C9-ALS	COX5A	2	246011	24.6011
A10	C9-ALS	COX5A	1	285835	28.5835
A10	C9-ALS	COX5A	2	387255	38.7255
A2	C9-ALS	COX5A	1	216077	21.6077
A2	C9-ALS	COX5A	2	245855	24.5855
A3	C9-ALS	COX5A	1	288900	28.89
A3	C9-ALS	COX5A	2	359146	35.9146
A4	C9-ALS	COX5A	1	861642	86.1642
A4	C9-ALS	COX5A	2	1186778	118.678
A5	C9-ALS	COX5A	1	496392	49.6392
A5	C9-ALS	COX5A	2	727519	72.7519
A7	C9-ALS	COX5A	1	196671	19.6671
A7	C9-ALS	COX5A	2	261506	26.1506
A8	C9-ALS	COX5A	1	272672	27.2672
A8	C9-ALS	COX5A	2	361636	36.1636
A9	C9-ALS	COX5A	1	513229	51.3229
A9	C9-ALS	COX5A	2	752721	75.2721
C2	Control	COX5A	1	814456	81.4456
C2	Control	COX5A	2	1184564	118.456
C3	Control	COX5A	1	492500	49.25
C3	Control	COX5A	2	696849	69.6849
C4	Control	COX5A	1	417835	41.7835
C4	Control	COX5A	2	576922	57.6922
C5	Control	COX5A	1	416245	41.6245
C5	Control	COX5A	2	619591	61.9591
C6	Control	COX5A	1	273079	27.3079
C6	Control	COX5A	2	380076	38.0076
