# Supplementary material for: Divergent single cell transcriptome and epigenome alterations in ALS and FTD patients with C9orf72 mutation
Source: Nat Commun. 2023 Sep 15;14:5714. doi: 10.1038/s41467-023-41033-y (PMC10504300; doi:10.1038/s41467-023-41033-y)
Supplement: Supplementary file 14 — Supplementary Dataset 11 [file 41467_2023_41033_MOESM14_ESM.xlsx]

## Sheet: Fig.5b, Pearson correlation
assay	cell_type	condition	n	median_r	mean_r	std_r	min_r	max_r
H3K27ac vs. H3K27ac	Different	C9-ALS vs. C9-ALS	108	0.413319	0.405284	0.083978	0.242846	0.615523
H3K27ac vs. H3K27ac	Different	C9-ALS vs. Control	312	0.416813	0.407371	0.084843	0.244372	0.603735
H3K27ac vs. H3K27ac	Different	Control vs. Control	225	0.42141	0.409715	0.084114	0.253359	0.584363
H3K27ac vs. H3K27ac	Same	C9-ALS vs. C9-ALS	45	0.946716	0.942257	0.022703	0.86444	0.975169
H3K27ac vs. H3K27ac	Same	C9-ALS vs. Control	156	0.942994	0.9384	0.025541	0.854928	0.978463
H3K27ac vs. H3K27ac	Same	Control vs. Control	100	0.945798	0.940373	0.025652	0.885082	0.9799
snATAC vs. snATAC	Different	C9-ALS vs. C9-ALS	108	0.526578	0.524418	0.112385	0.247022	0.746097
snATAC vs. snATAC	Different	C9-ALS vs. Control	216	0.520394	0.517701	0.10784	0.258304	0.737011
snATAC vs. snATAC	Different	Control vs. Control	108	0.524456	0.511609	0.103089	0.302083	0.677205
snATAC vs. snATAC	Same	C9-ALS vs. C9-ALS	45	0.75386	0.743836	0.144798	0.403108	0.955621
snATAC vs. snATAC	Same	C9-ALS vs. Control	108	0.752841	0.741147	0.149008	0.288946	0.95574
snATAC vs. snATAC	Same	Control vs. Control	45	0.734505	0.733423	0.152852	0.361757	0.943101
snATAC vs. H3K27ac	Different	C9-ALS vs. C9-ALS	216	0.374798	0.363647	0.086617	0.123366	0.554037
snATAC vs. H3K27ac	Different	C9-ALS vs. Control	528	0.368183	0.364082	0.087037	0.120226	0.549769
snATAC vs. H3K27ac	Different	Control vs. Control	312	0.36321	0.362345	0.08625	0.152356	0.548067
snATAC vs. H3K27ac	Same	C9-ALS vs. C9-ALS	108	0.641521	0.623367	0.089459	0.352357	0.743596
snATAC vs. H3K27ac	Same	C9-ALS vs. Control	264	0.639115	0.619796	0.085917	0.347513	0.758143
snATAC vs. H3K27ac	Same	Control vs. Control	156	0.631806	0.615695	0.082683	0.411589	0.741103
