# Supplementary material for: Divergent single cell transcriptome and epigenome alterations in ALS and FTD patients with C9orf72 mutation
Source: Nat Commun. 2023 Sep 15;14:5714. doi: 10.1038/s41467-023-41033-y (PMC10504300; doi:10.1038/s41467-023-41033-y)
Supplement: Supplementary file 15 — Supplementary Dataset 12 [file 41467_2023_41033_MOESM15_ESM.xlsx]

## Sheet: Figs.5e, S10f
cell_type_snRNA	cell_type_snATAC	cond_1	cond_2	region	FDR_thres_snRNA_DE	FC_thres_snRNA_DE	num_sig_snRNA_DEG	spearman_rho	spearman_p
Astro	Astro	C9-ALS	Control	motor cortex	0.05	2	210	0.304985	1.06799e-05
Astro	Astro	C9-ALS	Control	frontal cortex	0.05	2	340	0.15276	0.00664538
Astro	Exc_deep	C9-ALS	Control	motor cortex	0.05	2	210	0.0988234	0.160566
Astro	Exc_deep	C9-ALS	Control	frontal cortex	0.05	2	340	-0.182295	0.00117407
Astro	Exc_intermediate	C9-ALS	Control	motor cortex	0.05	2	210	-0.133067	0.0584559
Astro	Exc_intermediate	C9-ALS	Control	frontal cortex	0.05	2	340	0.0412362	0.465627
Astro	Exc_upper	C9-ALS	Control	motor cortex	0.05	2	210	-0.0110443	0.875624
Astro	Exc_upper	C9-ALS	Control	frontal cortex	0.05	2	340	0.0306558	0.587592
Astro	Inh_LAMP5	C9-ALS	Control	motor cortex	0.05	2	210	0.174271	0.0129805
Astro	Inh_LAMP5	C9-ALS	Control	frontal cortex	0.05	2	340	-0.00818466	0.884894
Astro	Inh_PVALB	C9-ALS	Control	motor cortex	0.05	2	210	0.0881148	0.211065
Astro	Inh_PVALB	C9-ALS	Control	frontal cortex	0.05	2	340	0.0347493	0.538701
Astro	Inh_SST	C9-ALS	Control	motor cortex	0.05	2	210	-0.0174867	0.804262
Astro	Inh_SST	C9-ALS	Control	frontal cortex	0.05	2	340	-0.06523	0.24821
Astro	Inh_VIP	C9-ALS	Control	motor cortex	0.05	2	210	0.019145	0.786128
Astro	Inh_VIP	C9-ALS	Control	frontal cortex	0.05	2	340	-0.00818427	0.8849
Astro	Micro	C9-ALS	Control	motor cortex	0.05	2	210	0.0694231	0.324727
Astro	Micro	C9-ALS	Control	frontal cortex	0.05	2	340	0.144716	0.0101701
Astro	Oligo	C9-ALS	Control	motor cortex	0.05	2	210	-0.054289	0.441399
Astro	Oligo	C9-ALS	Control	frontal cortex	0.05	2	340	0.102099	0.0703727
Astro	OPC	C9-ALS	Control	motor cortex	0.05	2	210	0.163606	0.019773
Astro	OPC	C9-ALS	Control	frontal cortex	0.05	2	340	0.126425	0.0248952
Exc_deep	Astro	C9-ALS	Control	motor cortex	0.05	2	67	-0.259959	0.0490345
Exc_deep	Astro	C9-ALS	Control	frontal cortex	0.05	2	29	-0.26087	0.228309
Exc_deep	Exc_deep	C9-ALS	Control	motor cortex	0.05	2	67	0.204713	0.123048
Exc_deep	Exc_deep	C9-ALS	Control	frontal cortex	0.05	2	29	0.0810277	0.712618
Exc_deep	Exc_intermediate	C9-ALS	Control	motor cortex	0.05	2	67	-0.0923129	0.489668
Exc_deep	Exc_intermediate	C9-ALS	Control	frontal cortex	0.05	2	29	-0.19664	0.366809
Exc_deep	Exc_upper	C9-ALS	Control	motor cortex	0.05	2	67	-0.0119659	0.928917
Exc_deep	Exc_upper	C9-ALS	Control	frontal cortex	0.05	2	29	0.311265	0.148154
Exc_deep	Inh_LAMP5	C9-ALS	Control	motor cortex	0.05	2	67	0.0954505	0.474977
Exc_deep	Inh_LAMP5	C9-ALS	Control	frontal cortex	0.05	2	29	0.829051	1.87945e-06
Exc_deep	Inh_PVALB	C9-ALS	Control	motor cortex	0.05	2	67	0.0720723	0.589903
Exc_deep	Inh_PVALB	C9-ALS	Control	frontal cortex	0.05	2	29	0.0543478	0.805563
Exc_deep	Inh_SST	C9-ALS	Control	motor cortex	0.05	2	67	0.159925	0.2298
Exc_deep	Inh_SST	C9-ALS	Control	frontal cortex	0.05	2	29	-0.161067	0.461097
Exc_deep	Inh_VIP	C9-ALS	Control	motor cortex	0.05	2	67	0.0304223	0.820275
Exc_deep	Inh_VIP	C9-ALS	Control	frontal cortex	0.05	2	29	0.190711	0.381677
Exc_deep	Micro	C9-ALS	Control	motor cortex	0.05	2	67	-0.072503	0.587677
Exc_deep	Micro	C9-ALS	Control	frontal cortex	0.05	2	29	0.112648	0.607574
Exc_deep	Oligo	C9-ALS	Control	motor cortex	0.05	2	67	0.241502	0.0679762
Exc_deep	Oligo	C9-ALS	Control	frontal cortex	0.05	2	29	0.101779	0.642954
Exc_deep	OPC	C9-ALS	Control	motor cortex	0.05	2	67	-0.298225	0.0233386
Exc_deep	OPC	C9-ALS	Control	frontal cortex	0.05	2	29	0.435771	0.0388775
Exc_intermediate	Astro	C9-ALS	Control	motor cortex	0.05	2	101	-0.174159	0.089691
Exc_intermediate	Astro	C9-ALS	Control	frontal cortex	0.05	2	108	0.0235745	0.816553
Exc_intermediate	Exc_deep	C9-ALS	Control	motor cortex	0.05	2	101	-0.062968	0.541571
Exc_intermediate	Exc_deep	C9-ALS	Control	frontal cortex	0.05	2	108	-0.0216327	0.831434
Exc_intermediate	Exc_intermediate	C9-ALS	Control	motor cortex	0.05	2	101	0.132271	0.19856
Exc_intermediate	Exc_intermediate	C9-ALS	Control	frontal cortex	0.05	2	108	0.0847001	0.403901
Exc_intermediate	Exc_upper	C9-ALS	Control	motor cortex	0.05	2	101	0.0388361	0.706698
Exc_intermediate	Exc_upper	C9-ALS	Control	frontal cortex	0.05	2	108	-0.0268646	0.791493
Exc_intermediate	Inh_LAMP5	C9-ALS	Control	motor cortex	0.05	2	101	-0.0918475	0.372825
Exc_intermediate	Inh_LAMP5	C9-ALS	Control	frontal cortex	0.05	2	108	0.134088	0.185462
Exc_intermediate	Inh_PVALB	C9-ALS	Control	motor cortex	0.05	2	101	-0.0260174	0.801019
Exc_intermediate	Inh_PVALB	C9-ALS	Control	frontal cortex	0.05	2	108	-0.00414348	0.96752
Exc_intermediate	Inh_SST	C9-ALS	Control	motor cortex	0.05	2	101	-0.0791101	0.442916
Exc_intermediate	Inh_SST	C9-ALS	Control	frontal cortex	0.05	2	108	-0.0245764	0.808901
Exc_intermediate	Inh_VIP	C9-ALS	Control	motor cortex	0.05	2	101	-0.175041	0.0880595
Exc_intermediate	Inh_VIP	C9-ALS	Control	frontal cortex	0.05	2	108	0.171008	0.0905703
Exc_intermediate	Micro	C9-ALS	Control	motor cortex	0.05	2	101	-0.124742	0.225498
Exc_intermediate	Micro	C9-ALS	Control	frontal cortex	0.05	2	108	0.0799629	0.430771
Exc_intermediate	Oligo	C9-ALS	Control	motor cortex	0.05	2	101	-0.00215681	0.983381
Exc_intermediate	Oligo	C9-ALS	Control	frontal cortex	0.05	2	108	-0.074026	0.465852
Exc_intermediate	OPC	C9-ALS	Control	motor cortex	0.05	2	101	-0.104354	0.311047
Exc_intermediate	OPC	C9-ALS	Control	frontal cortex	0.05	2	108	0.11107	0.273242
Exc_upper	Astro	C9-ALS	Control	motor cortex	0.05	2	206	0.0712291	0.332358
Exc_upper	Astro	C9-ALS	Control	frontal cortex	0.05	2	218	0.0465979	0.528451
Exc_upper	Exc_deep	C9-ALS	Control	motor cortex	0.05	2	206	0.0077608	0.915973
Exc_upper	Exc_deep	C9-ALS	Control	frontal cortex	0.05	2	218	0.0649198	0.379632
Exc_upper	Exc_intermediate	C9-ALS	Control	motor cortex	0.05	2	206	0.0211628	0.773539
Exc_upper	Exc_intermediate	C9-ALS	Control	frontal cortex	0.05	2	218	0.126648	0.0858257
Exc_upper	Exc_upper	C9-ALS	Control	motor cortex	0.05	2	206	-0.14304	0.050888
Exc_upper	Exc_upper	C9-ALS	Control	frontal cortex	0.05	2	218	-0.00392138	0.95772
Exc_upper	Inh_LAMP5	C9-ALS	Control	motor cortex	0.05	2	206	0.012066	0.869695
Exc_upper	Inh_LAMP5	C9-ALS	Control	frontal cortex	0.05	2	218	0.130897	0.0757574
Exc_upper	Inh_PVALB	C9-ALS	Control	motor cortex	0.05	2	206	0.11247	0.125311
Exc_upper	Inh_PVALB	C9-ALS	Control	frontal cortex	0.05	2	218	-0.0487737	0.509361
Exc_upper	Inh_SST	C9-ALS	Control	motor cortex	0.05	2	206	-0.0667844	0.363467
Exc_upper	Inh_SST	C9-ALS	Control	frontal cortex	0.05	2	218	-0.0123308	0.867577
Exc_upper	Inh_VIP	C9-ALS	Control	motor cortex	0.05	2	206	-0.0754205	0.304638
Exc_upper	Inh_VIP	C9-ALS	Control	frontal cortex	0.05	2	218	0.0204806	0.78181
Exc_upper	Micro	C9-ALS	Control	motor cortex	0.05	2	206	-0.000829483	0.991012
Exc_upper	Micro	C9-ALS	Control	frontal cortex	0.05	2	218	-0.0232705	0.752991
Exc_upper	Oligo	C9-ALS	Control	motor cortex	0.05	2	206	-0.0850678	0.246787
Exc_upper	Oligo	C9-ALS	Control	frontal cortex	0.05	2	218	-0.14483	0.0492611
Exc_upper	OPC	C9-ALS	Control	motor cortex	0.05	2	206	-0.106034	0.148527
Exc_upper	OPC	C9-ALS	Control	frontal cortex	0.05	2	218	0.0864694	0.241623
Inh_LAMP5	Astro	C9-ALS	Control	motor cortex	0.05	2	15	-0.3	0.371068
Inh_LAMP5	Astro	C9-ALS	Control	frontal cortex	0.05	2	181	-0.139176	0.0764451
Inh_LAMP5	Exc_deep	C9-ALS	Control	motor cortex	0.05	2	15	0.0272727	0.945984
Inh_LAMP5	Exc_deep	C9-ALS	Control	frontal cortex	0.05	2	181	0.0160246	0.838952
Inh_LAMP5	Exc_intermediate	C9-ALS	Control	motor cortex	0.05	2	15	0.227273	0.503067
Inh_LAMP5	Exc_intermediate	C9-ALS	Control	frontal cortex	0.05	2	181	-0.0466468	0.553949
Inh_LAMP5	Exc_upper	C9-ALS	Control	motor cortex	0.05	2	15	-0.336364	0.313026
Inh_LAMP5	Exc_upper	C9-ALS	Control	frontal cortex	0.05	2	181	0.00815225	0.917662
Inh_LAMP5	Inh_LAMP5	C9-ALS	Control	motor cortex	0.05	2	15	-0.336364	0.313026
Inh_LAMP5	Inh_LAMP5	C9-ALS	Control	frontal cortex	0.05	2	181	-0.0150409	0.848717
Inh_LAMP5	Inh_PVALB	C9-ALS	Control	motor cortex	0.05	2	15	-0.118182	0.734252
Inh_LAMP5	Inh_PVALB	C9-ALS	Control	frontal cortex	0.05	2	181	0.106292	0.176697
Inh_LAMP5	Inh_SST	C9-ALS	Control	motor cortex	0.05	2	15	0.127273	0.713791
Inh_LAMP5	Inh_SST	C9-ALS	Control	frontal cortex	0.05	2	181	-0.0369705	0.639066
Inh_LAMP5	Inh_VIP	C9-ALS	Control	motor cortex	0.05	2	15	0.0272727	0.945984
Inh_LAMP5	Inh_VIP	C9-ALS	Control	frontal cortex	0.05	2	181	0.0057304	0.942075
Inh_LAMP5	Micro	C9-ALS	Control	motor cortex	0.05	2	15	-0.181818	0.595219
Inh_LAMP5	Micro	C9-ALS	Control	frontal cortex	0.05	2	181	-0.00985641	0.900528
Inh_LAMP5	Oligo	C9-ALS	Control	motor cortex	0.05	2	15	-0.0727273	0.838825
Inh_LAMP5	Oligo	C9-ALS	Control	frontal cortex	0.05	2	181	0.121641	0.121835
Inh_LAMP5	OPC	C9-ALS	Control	motor cortex	0.05	2	15	-0.536364	0.0936425
Inh_LAMP5	OPC	C9-ALS	Control	frontal cortex	0.05	2	181	0.000695518	0.992976
Inh_PVALB	Astro	C9-ALS	Control	motor cortex	0.05	2	105	-0.0840155	0.4201
Inh_PVALB	Astro	C9-ALS	Control	frontal cortex	0.05	2	73	0.100175	0.426279
Inh_PVALB	Exc_deep	C9-ALS	Control	motor cortex	0.05	2	105	-0.000281761	0.997901
Inh_PVALB	Exc_deep	C9-ALS	Control	frontal cortex	0.05	2	73	-0.155594	0.215292
Inh_PVALB	Exc_intermediate	C9-ALS	Control	motor cortex	0.05	2	105	0.0263339	0.800763
Inh_PVALB	Exc_intermediate	C9-ALS	Control	frontal cortex	0.05	2	73	-0.0665647	0.597477
Inh_PVALB	Exc_upper	C9-ALS	Control	motor cortex	0.05	2	105	-0.252754	0.014179
Inh_PVALB	Exc_upper	C9-ALS	Control	frontal cortex	0.05	2	73	-0.0386801	0.759154
Inh_PVALB	Inh_LAMP5	C9-ALS	Control	motor cortex	0.05	2	105	-0.138749	0.181994
Inh_PVALB	Inh_LAMP5	C9-ALS	Control	frontal cortex	0.05	2	73	0.0394668	0.754406
Inh_PVALB	Inh_PVALB	C9-ALS	Control	motor cortex	0.05	2	105	-0.0789438	0.448777
Inh_PVALB	Inh_PVALB	C9-ALS	Control	frontal cortex	0.05	2	73	0.0307692	0.807364
Inh_PVALB	Inh_SST	C9-ALS	Control	motor cortex	0.05	2	105	-0.133548	0.199054
Inh_PVALB	Inh_SST	C9-ALS	Control	frontal cortex	0.05	2	73	-0.0159091	0.899756
Inh_PVALB	Inh_VIP	C9-ALS	Control	motor cortex	0.05	2	105	-0.267406	0.00935316
Inh_PVALB	Inh_VIP	C9-ALS	Control	frontal cortex	0.05	2	73	0.116171	0.355877
Inh_PVALB	Micro	C9-ALS	Control	motor cortex	0.05	2	105	-0.0367807	0.72443
Inh_PVALB	Micro	C9-ALS	Control	frontal cortex	0.05	2	73	-0.223121	0.0741245
Inh_PVALB	Oligo	C9-ALS	Control	motor cortex	0.05	2	105	0.0657515	0.528277
Inh_PVALB	Oligo	C9-ALS	Control	frontal cortex	0.05	2	73	0.0191871	0.879215
Inh_PVALB	OPC	C9-ALS	Control	motor cortex	0.05	2	105	0.0915435	0.379555
Inh_PVALB	OPC	C9-ALS	Control	frontal cortex	0.05	2	73	0.252185	0.0429667
Inh_SST	Astro	C9-ALS	Control	motor cortex	0.05	2	13	0.109091	0.75488
Inh_SST	Astro	C9-ALS	Control	frontal cortex	0.05	2	49	0.242688	0.10817
Inh_SST	Exc_deep	C9-ALS	Control	motor cortex	0.05	2	13	-0.281818	0.402136
Inh_SST	Exc_deep	C9-ALS	Control	frontal cortex	0.05	2	49	-0.105665	0.488426
Inh_SST	Exc_intermediate	C9-ALS	Control	motor cortex	0.05	2	13	-0.409091	0.213864
Inh_SST	Exc_intermediate	C9-ALS	Control	frontal cortex	0.05	2	49	-0.131884	0.386576
Inh_SST	Exc_upper	C9-ALS	Control	motor cortex	0.05	2	13	-0.318182	0.341355
Inh_SST	Exc_upper	C9-ALS	Control	frontal cortex	0.05	2	49	-0.10751	0.48083
Inh_SST	Inh_LAMP5	C9-ALS	Control	motor cortex	0.05	2	13	-0.118182	0.734252
Inh_SST	Inh_LAMP5	C9-ALS	Control	frontal cortex	0.05	2	49	0.193017	0.203299
Inh_SST	Inh_PVALB	C9-ALS	Control	motor cortex	0.05	2	13	0.109091	0.75488
Inh_SST	Inh_PVALB	C9-ALS	Control	frontal cortex	0.05	2	49	0.231094	0.126499
Inh_SST	Inh_SST	C9-ALS	Control	motor cortex	0.05	2	13	-0.318182	0.341355
Inh_SST	Inh_SST	C9-ALS	Control	frontal cortex	0.05	2	49	-0.0150198	0.922005
Inh_SST	Inh_VIP	C9-ALS	Control	motor cortex	0.05	2	13	-0.118182	0.734252
Inh_SST	Inh_VIP	C9-ALS	Control	frontal cortex	0.05	2	49	0.18643	0.219378
Inh_SST	Micro	C9-ALS	Control	motor cortex	0.05	2	13	-0.163636	0.63387
Inh_SST	Micro	C9-ALS	Control	frontal cortex	0.05	2	49	-0.14058	0.355812
Inh_SST	Oligo	C9-ALS	Control	motor cortex	0.05	2	13	0.190909	0.576258
Inh_SST	Oligo	C9-ALS	Control	frontal cortex	0.05	2	49	0.261792	0.0825144
Inh_SST	OPC	C9-ALS	Control	motor cortex	0.05	2	13	-0.518182	0.106918
Inh_SST	OPC	C9-ALS	Control	frontal cortex	0.05	2	49	-0.143478	0.345901
Inh_VIP	Astro	C9-ALS	Control	motor cortex	0.05	2	67	0.0114727	0.928828
Inh_VIP	Astro	C9-ALS	Control	frontal cortex	0.05	2	249	-0.128136	0.0555485
Inh_VIP	Exc_deep	C9-ALS	Control	motor cortex	0.05	2	67	-0.163258	0.200573
Inh_VIP	Exc_deep	C9-ALS	Control	frontal cortex	0.05	2	249	0.0832266	0.214501
Inh_VIP	Exc_intermediate	C9-ALS	Control	motor cortex	0.05	2	67	0.127016	0.320347
Inh_VIP	Exc_intermediate	C9-ALS	Control	frontal cortex	0.05	2	249	0.0740135	0.26978
Inh_VIP	Exc_upper	C9-ALS	Control	motor cortex	0.05	2	67	-0.264881	0.0362093
Inh_VIP	Exc_upper	C9-ALS	Control	frontal cortex	0.05	2	249	0.0595654	0.37464
Inh_VIP	Inh_LAMP5	C9-ALS	Control	motor cortex	0.05	2	67	-0.148474	0.244844
Inh_VIP	Inh_LAMP5	C9-ALS	Control	frontal cortex	0.05	2	249	0.0594138	0.375858
Inh_VIP	Inh_PVALB	C9-ALS	Control	motor cortex	0.05	2	67	-0.167867	0.188026
Inh_VIP	Inh_PVALB	C9-ALS	Control	frontal cortex	0.05	2	249	0.101087	0.131399
Inh_VIP	Inh_SST	C9-ALS	Control	motor cortex	0.05	2	67	-0.06274	0.624389
Inh_VIP	Inh_SST	C9-ALS	Control	frontal cortex	0.05	2	249	-0.0560709	0.403343
Inh_VIP	Inh_VIP	C9-ALS	Control	motor cortex	0.05	2	67	-0.344086	0.0059929
Inh_VIP	Inh_VIP	C9-ALS	Control	frontal cortex	0.05	2	249	0.0722048	0.281683
Inh_VIP	Micro	C9-ALS	Control	motor cortex	0.05	2	67	0.0229935	0.85777
Inh_VIP	Micro	C9-ALS	Control	frontal cortex	0.05	2	249	0.0540209	0.420774
Inh_VIP	Oligo	C9-ALS	Control	motor cortex	0.05	2	67	-0.139449	0.274955
Inh_VIP	Oligo	C9-ALS	Control	frontal cortex	0.05	2	249	0.012713	0.849812
Inh_VIP	OPC	C9-ALS	Control	motor cortex	0.05	2	67	-0.0849174	0.507208
Inh_VIP	OPC	C9-ALS	Control	frontal cortex	0.05	2	249	-0.0371663	0.579764
Micro	Astro	C9-ALS	Control	motor cortex	0.05	2	52	0.0984694	0.499695
Micro	Astro	C9-ALS	Control	frontal cortex	0.05	2	104	-0.201158	0.0533171
Micro	Exc_deep	C9-ALS	Control	motor cortex	0.05	2	52	0.13949	0.338033
Micro	Exc_deep	C9-ALS	Control	frontal cortex	0.05	2	104	0.0710662	0.497779
Micro	Exc_intermediate	C9-ALS	Control	motor cortex	0.05	2	52	-0.032551	0.823901
Micro	Exc_intermediate	C9-ALS	Control	frontal cortex	0.05	2	104	0.0817642	0.435213
Micro	Exc_upper	C9-ALS	Control	motor cortex	0.05	2	52	-0.0231633	0.87427
Micro	Exc_upper	C9-ALS	Control	frontal cortex	0.05	2	104	0.0908209	0.385943
Micro	Inh_LAMP5	C9-ALS	Control	motor cortex	0.05	2	52	0.0235714	0.872069
Micro	Inh_LAMP5	C9-ALS	Control	frontal cortex	0.05	2	104	0.113754	0.277078
Micro	Inh_PVALB	C9-ALS	Control	motor cortex	0.05	2	52	-0.0910204	0.532813
Micro	Inh_PVALB	C9-ALS	Control	frontal cortex	0.05	2	104	-0.113709	0.277268
Micro	Inh_SST	C9-ALS	Control	motor cortex	0.05	2	52	-0.0341837	0.815207
Micro	Inh_SST	C9-ALS	Control	frontal cortex	0.05	2	104	0.007505	0.943025
Micro	Inh_VIP	C9-ALS	Control	motor cortex	0.05	2	52	-0.0678571	0.642231
Micro	Inh_VIP	C9-ALS	Control	frontal cortex	0.05	2	104	-0.0466712	0.656328
Micro	Micro	C9-ALS	Control	motor cortex	0.05	2	52	0.146633	0.313682
Micro	Micro	C9-ALS	Control	frontal cortex	0.05	2	104	0.276461	0.00747559
Micro	Oligo	C9-ALS	Control	motor cortex	0.05	2	52	0.07	0.631732
Micro	Oligo	C9-ALS	Control	frontal cortex	0.05	2	104	-0.156978	0.13276
Micro	OPC	C9-ALS	Control	motor cortex	0.05	2	52	0.0896939	0.538822
Micro	OPC	C9-ALS	Control	frontal cortex	0.05	2	104	0.0923876	0.377775
Oligo	Astro	C9-ALS	Control	motor cortex	0.05	2	43	0.166802	0.30894
Oligo	Astro	C9-ALS	Control	frontal cortex	0.05	2	50	-0.201409	0.18926
Oligo	Exc_deep	C9-ALS	Control	motor cortex	0.05	2	43	-0.11336	0.490622
Oligo	Exc_deep	C9-ALS	Control	frontal cortex	0.05	2	50	-0.115574	0.45373
Oligo	Exc_intermediate	C9-ALS	Control	motor cortex	0.05	2	43	-0.32996	0.0407639
Oligo	Exc_intermediate	C9-ALS	Control	frontal cortex	0.05	2	50	0.0350951	0.820679
Oligo	Exc_upper	C9-ALS	Control	motor cortex	0.05	2	43	0.158502	0.333896
Oligo	Exc_upper	C9-ALS	Control	frontal cortex	0.05	2	50	0.180832	0.239269
Oligo	Inh_LAMP5	C9-ALS	Control	motor cortex	0.05	2	43	0.231781	0.15528
Oligo	Inh_LAMP5	C9-ALS	Control	frontal cortex	0.05	2	50	-0.281325	0.0646245
Oligo	Inh_PVALB	C9-ALS	Control	motor cortex	0.05	2	43	0.0757085	0.645838
Oligo	Inh_PVALB	C9-ALS	Control	frontal cortex	0.05	2	50	-0.126004	0.413784
Oligo	Inh_SST	C9-ALS	Control	motor cortex	0.05	2	43	-0.161336	0.325237
Oligo	Inh_SST	C9-ALS	Control	frontal cortex	0.05	2	50	-0.0775194	0.615894
Oligo	Inh_VIP	C9-ALS	Control	motor cortex	0.05	2	43	0.162348	0.322179
Oligo	Inh_VIP	C9-ALS	Control	frontal cortex	0.05	2	50	0.0577872	0.708645
Oligo	Micro	C9-ALS	Control	motor cortex	0.05	2	43	-0.0700405	0.67081
Oligo	Micro	C9-ALS	Control	frontal cortex	0.05	2	50	0.314588	0.0380109
Oligo	Oligo	C9-ALS	Control	motor cortex	0.05	2	43	-0.0107287	0.948549
Oligo	Oligo	C9-ALS	Control	frontal cortex	0.05	2	50	0.212121	0.166419
Oligo	OPC	C9-ALS	Control	motor cortex	0.05	2	43	0.0097166	0.953444
Oligo	OPC	C9-ALS	Control	frontal cortex	0.05	2	50	-0.153629	0.318287
OPC	Astro	C9-ALS	Control	motor cortex	0.05	2	44	0.21324	0.180135
OPC	Astro	C9-ALS	Control	frontal cortex	0.05	2	88	0.0461679	0.676099
OPC	Exc_deep	C9-ALS	Control	motor cortex	0.05	2	44	0.0498258	0.756391
OPC	Exc_deep	C9-ALS	Control	frontal cortex	0.05	2	88	-0.0157335	0.886868
OPC	Exc_intermediate	C9-ALS	Control	motor cortex	0.05	2	44	0.137282	0.390716
OPC	Exc_intermediate	C9-ALS	Control	frontal cortex	0.05	2	88	0.170295	0.121325
OPC	Exc_upper	C9-ALS	Control	motor cortex	0.05	2	44	-0.0273519	0.865012
OPC	Exc_upper	C9-ALS	Control	frontal cortex	0.05	2	88	0.118012	0.284409
OPC	Inh_LAMP5	C9-ALS	Control	motor cortex	0.05	2	44	-0.0101045	0.950203
OPC	Inh_LAMP5	C9-ALS	Control	frontal cortex	0.05	2	88	0.0567581	0.607423
OPC	Inh_PVALB	C9-ALS	Control	motor cortex	0.05	2	44	-0.156098	0.328543
OPC	Inh_PVALB	C9-ALS	Control	frontal cortex	0.05	2	88	0.233593	0.0326966
OPC	Inh_SST	C9-ALS	Control	motor cortex	0.05	2	44	-0.0771777	0.630425
OPC	Inh_SST	C9-ALS	Control	frontal cortex	0.05	2	88	0.0636428	0.564498
OPC	Inh_VIP	C9-ALS	Control	motor cortex	0.05	2	44	-0.0681185	0.671211
OPC	Inh_VIP	C9-ALS	Control	frontal cortex	0.05	2	88	0.0907361	0.410995
OPC	Micro	C9-ALS	Control	motor cortex	0.05	2	44	0.136237	0.394362
OPC	Micro	C9-ALS	Control	frontal cortex	0.05	2	88	0.0570416	0.605628
OPC	Oligo	C9-ALS	Control	motor cortex	0.05	2	44	0.0705575	0.660131
OPC	Oligo	C9-ALS	Control	frontal cortex	0.05	2	88	0.0710742	0.519845
OPC	OPC	C9-ALS	Control	motor cortex	0.05	2	44	0.405052	0.00906029
OPC	OPC	C9-ALS	Control	frontal cortex	0.05	2	88	0.0431508	0.696194
