# Supplementary material for: Divergent single cell transcriptome and epigenome alterations in ALS and FTD patients with C9orf72 mutation
Source: Nat Commun. 2023 Sep 15;14:5714. doi: 10.1038/s41467-023-41033-y (PMC10504300; doi:10.1038/s41467-023-41033-y)
Supplement: Supplementary file 16 — Supplementary Dataset 13 [file 41467_2023_41033_MOESM16_ESM.xlsx]

## Sheet: ALS vs. Ctrl, motor, neurons
geneID	geneName	log2FC	log2CPM	PValue	FDR
ENSG00000233296.2	TMEM18-DT	-2.453	3.911	7.472e-05	0.9616
ENSG00000160285.15	LSS	-1.271	4.366	0.0001616	0.9616
ENSG00000228536.3	LYPLAL1-AS1	0.994	5.403	0.0001823	0.9616
ENSG00000005206.17	SPPL2B	-1.368	3.841	0.0002537	0.9616
ENSG00000231703.2	AL354993.1	-1.01	5.484	0.0002912	0.9616
ENSG00000287971.1	AC093642.5	-2.186	4.015	0.0003443	0.9616
ENSG00000048342.17	CC2D2A	0.926	8.737	0.0003619	0.9616
ENSG00000137449.16	CPEB2	1.217	5.14	0.0004814	0.9616
ENSG00000254561.4	AP003393.1	-1.566	4.075	0.0004842	0.9616
ENSG00000238083.7	LRRC37A2	0.745	9.188	0.0004994	0.9616
ENSG00000184809.13	B3GALT5-AS1	-1.156	5.041	0.0005086	0.9616
ENSG00000163377.16	TAFA4	1.562	3.211	0.0005878	0.9955
ENSG00000255036.6	STRA6LP	-2.176	3.572	0.0006334	0.9955
ENSG00000092036.18	HAUS4	1.841	2.889	0.0007332	0.9955
ENSG00000108468.15	CBX1	-1.365	3.998	0.0007437	0.9955
ENSG00000267693.1	AC011477.4	-2.172	2.859	0.0007659	0.9955
ENSG00000272505.1	AC104964.3	1.244	5.672	0.0008685	0.9991
ENSG00000120694.20	HSPH1	1.104	4.508	0.0008719	0.9991
ENSG00000178826.11	TMEM139	1.222	3.819	0.0009407	0.9991
ENSG00000080824.19	HSP90AA1	1.088	5.155	0.001087	0.9991
ENSG00000186715.11	MST1L	1.226	4.549	0.001219	0.9991
ENSG00000253199.2	LINC02153	0.912	6.965	0.001294	0.9991
ENSG00000285850.1	AC009152.3	-0.946	5.04	0.001333	0.9991
ENSG00000224216.1	AC234781.1	1.757	2.69	0.001357	0.9991
ENSG00000198783.6	ZNF830	-1.316	3.63	0.00151	0.9991
ENSG00000280177.1	AC004408.2	-1.5	4.873	0.001638	0.9991
ENSG00000261288.1	AC093525.5	-0.986	4.901	0.001641	0.9991
ENSG00000228314.1	CYP4F29P	-2.295	3.18	0.001702	0.9991
ENSG00000279479.1	AP005205.3	-2.006	2.428	0.00175	0.9991
ENSG00000244640.1	AC096922.1	1.998	2.71	0.001755	0.9991
ENSG00000271774.1	AL109930.1	-0.779	5.796	0.001779	0.9991
ENSG00000197067.6	OR2T32P	1.007	6.651	0.001907	0.9991
ENSG00000158296.14	SLC13A3	-1.287	3.833	0.001911	0.9991
ENSG00000280402.1	AC093525.10	2.281	2.908	0.001974	0.9991
ENSG00000135362.14	PRR5L	1.193	4.878	0.002116	0.9991
ENSG00000187559.6	FOXD4L3	-1.895	3.695	0.002208	0.9991
ENSG00000135046.14	ANXA1	0.992	7.024	0.002279	0.9991
ENSG00000128271.22	ADORA2A	1.519	2.755	0.002314	0.9991
ENSG00000188368.9	PRR19	1.225	3.582	0.002369	0.9991
ENSG00000275767.1	AC244015.2	-0.981	5.796	0.002403	0.9991
ENSG00000159921.18	GNE	-0.919	4.995	0.002418	0.9991
ENSG00000282951.1	AC008537.4	0.792	6.039	0.002482	0.9991
ENSG00000184647.11	PRSS55	2.566	2.012	0.002536	0.9991
ENSG00000234722.5	LINC01287	-0.82	5.474	0.002571	0.9991
ENSG00000138741.11	TRPC3	1.606	2.425	0.002572	0.9991
ENSG00000172785.18	CBWD1	-2.103	2.397	0.00262	0.9991
ENSG00000278175.4	GLIDR	0.932	5.692	0.002637	0.9991
ENSG00000253144.1	AC104117.2	1.006	4.331	0.002648	0.9991
ENSG00000111725.11	PRKAB1	-0.999	4.899	0.002723	0.9991
ENSG00000149452.16	SLC22A8	-0.86	8.067	0.002943	0.9991
ENSG00000287018.1	AL161717.1	-1.414	3.353	0.003012	0.9991
ENSG00000287736.1	PTCSC1	-2.246	2.261	0.003107	0.9991
ENSG00000169018.6	FEM1B	0.885	5.721	0.003111	0.9991
ENSG00000233614.6	DDX11L10	-1.317	3.339	0.003167	0.9991
ENSG00000149742.10	SLC22A9	-1.083	3.579	0.003267	0.9991
ENSG00000196132.14	MYT1	-1.409	3.533	0.00327	0.9991
ENSG00000184659.5	FOXD4L4	-1.283	3.427	0.00328	0.9991
ENSG00000239828.7	AC063944.1	0.85	8.22	0.003407	0.9991
ENSG00000034533.12	ASTE1	0.899	6.22	0.003427	0.9991
ENSG00000254590.1	AP003396.2	-1.489	3.686	0.003431	0.9991
ENSG00000256007.1	ARAP1-AS1	1.367	3.009	0.003452	0.9991
ENSG00000255203.1	OR7E2P	-1.073	3.889	0.003586	0.9991
ENSG00000176198.3	OR11H4	-1.25	4.502	0.003788	0.9991
ENSG00000105245.9	NUMBL	-0.939	4.312	0.00388	0.9991
ENSG00000147533.17	GOLGA7	-1.565	3.305	0.003892	0.9991
ENSG00000248677.2	LINC02102	2.494	2.957	0.003901	0.9991
ENSG00000261522.5	AL845331.2	-0.691	5.753	0.004043	0.9991
ENSG00000095303.17	PTGS1	2.048	2.41	0.00405	0.9991
ENSG00000286979.1	AC005234.2	-0.95	5.075	0.004052	0.9991
ENSG00000164291.17	ARSK	-1.384	3.348	0.004063	0.9991
ENSG00000152495.11	CAMK4	0.686	6.97	0.004076	0.9991
ENSG00000254008.1	LINC00051	-2.169	2.619	0.004133	0.9991
ENSG00000137936.18	BCAR3	-2.473	2.257	0.004371	0.9991
ENSG00000274012.1	RN7SL2	1.452	10.81	0.004431	0.9991
ENSG00000240288.8	GHRLOS	-1.49	3.654	0.004434	0.9991
ENSG00000251247.11	ZNF345	0.922	4.623	0.004445	0.9991
ENSG00000109047.8	RCVRN	-1.436	3.241	0.00449	0.9991
ENSG00000276168.1	RN7SL1	1.474	10.657	0.004597	0.9991
ENSG00000182533.7	CAV3	1.155	3.924	0.004682	0.9991
ENSG00000164442.10	CITED2	1.286	2.895	0.004713	0.9991
ENSG00000111665.11	CDCA3	-0.653	6.792	0.004757	0.9991
ENSG00000175265.17	GOLGA8A	-0.734	7.106	0.004872	0.9991
ENSG00000132716.19	DCAF8	-0.697	6.882	0.00504	0.9991
ENSG00000204659.5	CBY3	0.763	5.532	0.005097	0.9991
ENSG00000240342.3	RPS2P5	1.105	3.495	0.005128	0.9991
ENSG00000022556.16	NLRP2	1.914	3.229	0.005158	0.9991
ENSG00000223349.1	KLF2P3	1.101	4.078	0.005162	0.9991
ENSG00000250107.1	CACNA1G-AS1	-2.165	2.082	0.005257	0.9991
ENSG00000256806.6	C17orf100	0.825	4.706	0.005339	0.9991
ENSG00000254986.7	DPP3	1.432	3.043	0.005461	0.9991
ENSG00000262703.1	AC009121.3	-1.777	2.402	0.005618	0.9991
ENSG00000223705.9	NSUN5P1	-0.679	7.092	0.00562	0.9991
ENSG00000180828.3	BHLHE22	2.059	2.299	0.005649	0.9991
ENSG00000137713.16	PPP2R1B	-2.118	2.062	0.005665	0.9991
ENSG00000248863.2	AC097376.2	-1.724	2.567	0.005708	0.9991
ENSG00000196600.12	SLC22A25	-0.908	6.231	0.005769	0.9991
ENSG00000111907.21	TPD52L1	-0.923	4.992	0.005859	0.9991
ENSG00000099337.5	KCNK6	-1.332	3.174	0.005969	0.9991
ENSG00000076864.19	RAP1GAP	-0.573	7.695	0.006058	0.9991
ENSG00000285565.1	AL671762.1	1.338	5.909	0.006077	0.9991
ENSG00000267246.1	AC091132.5	2.06	2.009	0.00628	0.9991
ENSG00000126524.10	SBDS	1.447	3.24	0.006306	0.9991
ENSG00000149201.10	CCDC81	-0.842	5.746	0.006363	0.9991
ENSG00000280122.1	AC016168.3	1.476	3.277	0.006372	0.9991
ENSG00000156711.17	MAPK13	0.683	6.57	0.006376	0.9991
ENSG00000124467.19	PSG8	-0.753	5.32	0.006439	0.9991
ENSG00000162947.5	LINC01931	-0.864	4.813	0.006454	0.9991
ENSG00000178163.8	ZNF518B	-1.101	3.64	0.006483	0.9991
ENSG00000111817.19	DSE	0.888	9.836	0.006673	0.9991
ENSG00000197658.9	SLC22A24	-0.792	5.73	0.006705	0.9991
ENSG00000267009.6	AC007780.1	1.21	3.105	0.006774	0.9991
ENSG00000186976.15	EFCAB6	-1.236	3.773	0.006813	0.9991
ENSG00000218521.1	AL589655.1	-1.194	3.457	0.006836	0.9991
ENSG00000287464.1	AC100810.7	-2.006	2.644	0.006846	0.9991
ENSG00000243715.1	CACNA2D3-AS1	0.668	7.031	0.00686	0.9991
ENSG00000253554.7	LINC01414	1.121	4.275	0.006905	0.9991
ENSG00000213049.3	HNRNPA1P34	1.232	3.079	0.006932	0.9991
ENSG00000198680.4	TUSC1	1.256	3.406	0.007065	0.9991
ENSG00000270574.1	AC010680.2	1.074	4.147	0.007076	0.9991
ENSG00000285672.1	AL160396.2	-1.204	3.096	0.0071	0.9991
ENSG00000170161.7	AL512625.1	-1.517	5.765	0.007221	0.9991
ENSG00000140993.11	TIGD7	-0.899	5.441	0.007255	0.9991
ENSG00000226191.3	CLK3P2	0.813	5.208	0.007332	0.9991
ENSG00000241489.8	AC244197.3	-0.867	4.936	0.007366	0.9991
ENSG00000231913.1	RARRES2P3	1.455	2.69	0.007396	0.9991
ENSG00000278060.1	AC012366.1	0.982	5.286	0.007425	0.9991
ENSG00000232928.2	DDX3P1	-0.572	8.376	0.007425	0.9991
ENSG00000089101.19	CFAP61	-1.283	4.221	0.007478	0.9991
ENSG00000105928.16	GSDME	0.698	9.43	0.0075	0.9991
ENSG00000132002.8	DNAJB1	0.973	5.03	0.007521	0.9991
ENSG00000205250.9	E2F4	-0.736	5.406	0.007572	0.9991
ENSG00000227809.2	AL355674.1	1.602	2.817	0.007639	0.9991
ENSG00000278771.1	RN7SL3	1.006	3.907	0.007668	0.9991
ENSG00000189306.11	RRP7A	1.103	5.435	0.007682	0.9991
ENSG00000143554.14	SLC27A3	-1.106	3.968	0.007683	0.9991
ENSG00000225345.3	SNX18P3	-1.516	2.863	0.007714	0.9991
ENSG00000074657.14	ZNF532	-0.621	5.551	0.007735	0.9991
ENSG00000286640.1	AC093151.5	2.039	3.023	0.007737	0.9991
ENSG00000239607.3	RN7SL573P	1.887	2.226	0.007743	0.9991
ENSG00000151093.8	OXSM	1.081	4.12	0.007753	0.9991
ENSG00000282885.2	AL627171.2	1.08	10.094	0.007784	0.9991
ENSG00000269888.1	AC112491.1	0.99	4.411	0.007859	0.9991
ENSG00000269934.3	AL353593.1	-1.545	5.758	0.007909	0.9991
ENSG00000254559.1	AC069287.2	0.797	4.493	0.007959	0.9991
ENSG00000264448.5	MIR378D2HG	1.469	2.903	0.008143	0.9991
ENSG00000099956.20	SMARCB1	0.732	6.123	0.008234	0.9991
ENSG00000171291.8	ZNF439	-1.74	2.294	0.008268	0.9991
ENSG00000141441.16	GAREM1	0.846	4.975	0.008353	0.9991
ENSG00000238245.2	MYO5BP2	-3.235	4.48	0.008502	0.9991
ENSG00000232775.6	BMS1P22	-1.236	3.781	0.00855	0.9991
ENSG00000241343.10	RPL36A	1.459	2.38	0.008551	0.9991
ENSG00000239511.2	POM121L7P	2.64	4.743	0.008622	0.9991
ENSG00000235735.1	RPL7AP72	-1.746	2.631	0.009056	0.9991
ENSG00000197912.16	SPG7	-0.554	7.263	0.009079	0.9991
ENSG00000134548.11	SPX	1.173	3.039	0.009098	0.9991
ENSG00000100197.22	CYP2D6	0.929	5.6	0.009178	0.9991
ENSG00000229178.1	AC233280.1	0.928	4.514	0.009198	0.9991
ENSG00000185823.5	NPAP1	-1.677	2.747	0.009215	0.9991
ENSG00000236653.3	LINC01923	-1.682	2.386	0.009361	0.9991
ENSG00000164754.15	RAD21	0.678	5.869	0.009362	0.9991
ENSG00000103249.18	CLCN7	-0.64	5.655	0.009381	0.9991
ENSG00000270948.1	MTDHP1	1.397	3.111	0.009397	0.9991
ENSG00000287184.1	AC007269.1	0.99	3.955	0.00951	0.9991
ENSG00000239704.11	CDRT4	-1.824	2.38	0.009527	0.9991
ENSG00000137764.20	MAP2K5	-0.858	4.484	0.009536	0.9991
ENSG00000205918.9	PDPK2P	-0.685	8.312	0.009586	0.9991
ENSG00000239857.7	GET4	0.897	6.259	0.009832	0.9991
ENSG00000271723.5	MROH7-TTC4	-2.228	2.226	0.009864	0.9991
ENSG00000234592.1	AL359845.1	-1.921	2.204	0.01	0.9991
ENSG00000125971.16	DYNLRB1	0.7	5.378	0.01002	0.9991
ENSG00000122367.20	LDB3	-1.257	4.093	0.01009	0.9991
ENSG00000286737.1	AC092168.3	-1.309	3.745	0.0101	0.9991
ENSG00000232292.1	ALDH7A1P2	-0.877	4.049	0.01022	0.9991
ENSG00000286274.1	AC008679.1	-0.988	3.98	0.01028	0.9991
ENSG00000122026.10	RPL21	1.027	3.632	0.01037	0.9991
ENSG00000203993.6	ARRDC1-AS1	0.703	6.818	0.01046	0.9991
ENSG00000268053.1	AC007785.2	0.587	6.455	0.01046	0.9991
ENSG00000271714.1	AC010501.2	0.788	4.695	0.01052	0.9991
ENSG00000225493.1	LINC01107	-1.259	4.989	0.01055	0.9991
ENSG00000279331.1	RBM12B-AS1	0.615	6.414	0.01071	0.9991
ENSG00000120798.17	NR2C1	-1.119	3.965	0.01073	0.9991
ENSG00000246323.2	AC113382.1	1.44	3.112	0.01076	0.9991
ENSG00000287315.1	AL670729.3	-0.84	5.373	0.01078	0.9991
ENSG00000237298.10	TTN-AS1	0.585	8.355	0.01082	0.9991
ENSG00000163378.14	EOGT	-1.917	2.209	0.01082	0.9991
ENSG00000287608.1	AC022137.4	0.663	5.657	0.01083	0.9991
ENSG00000180042.5	OR1R1P	1.4	2.501	0.0109	0.9991
ENSG00000280229.1	AL161658.1	-0.794	6.189	0.01094	0.9991
ENSG00000173811.11	CCDC13-AS1	0.679	4.934	0.01103	0.9991
ENSG00000263740.2	RN7SL4P	1.569	8.871	0.01112	0.9991
ENSG00000131037.15	EPS8L1	1.068	3.514	0.01116	0.9991
ENSG00000245573.9	BDNF-AS	-0.655	6.633	0.01116	0.9991
ENSG00000268592.3	RAET1E-AS1	0.645	6.28	0.01119	0.9991
ENSG00000256640.1	AC023051.2	1.678	2.023	0.0112	0.9991
ENSG00000176022.7	B3GALT6	1.131	3.723	0.01135	0.9991
ENSG00000180764.13	PIPSL	0.973	3.738	0.01148	0.9991
ENSG00000205571.14	SMN2	-1.265	3.2	0.0116	0.9991
ENSG00000215559.8	ANKRD20A11P	-2.131	2.083	0.01175	0.9991
ENSG00000212916.4	MAP10	0.848	4.349	0.01179	0.9991
ENSG00000115297.11	TLX2	1.655	2.685	0.01179	0.9991
ENSG00000198642.7	KLHL9	0.929	4.592	0.0118	0.9991
ENSG00000286460.1	AC006538.4	1.312	3.798	0.01187	0.9991
ENSG00000185792.10	NLRP9	-1.135	3.914	0.01207	0.9991
ENSG00000154874.15	CCDC144B	-1.222	4.892	0.0121	0.9991
ENSG00000205903.7	ZNF316	-1.04	3.711	0.01212	0.9991
ENSG00000286324.1	AL033381.3	-1.673	2.403	0.01223	0.9991
ENSG00000235547.3	NDUFB11P1	-0.848	4.064	0.01225	0.9991
ENSG00000184984.10	CHRM5	-1.104	3.892	0.01231	0.9991
ENSG00000279041.1	AC102945.2	-0.846	4.783	0.0126	0.9991
ENSG00000287045.1	AC072028.1	0.852	4.126	0.01269	0.9991
ENSG00000230328.2	AL359893.1	-1.849	2.475	0.01274	0.9991
ENSG00000279376.1	AC092435.4	0.745	4.823	0.01282	0.9991
ENSG00000235731.3	LINC02250	-0.514	6.674	0.01289	0.9991
ENSG00000132680.11	KHDC4	-0.773	4.048	0.01297	0.9991
ENSG00000103042.9	SLC38A7	-0.587	5.631	0.01299	0.9991
ENSG00000162971.11	TYW5	0.759	6.682	0.01299	0.9991
ENSG00000284772.1	AC011330.3	-1.52	3.302	0.01305	0.9991
ENSG00000263797.1	AP005210.1	-1.514	2.865	0.01307	0.9991
ENSG00000101546.13	RBFA	-1.015	3.907	0.01311	0.9991
ENSG00000075461.6	CACNG4	-0.98	3.543	0.01313	0.9991
ENSG00000161267.12	BDH1	-0.894	5.566	0.01317	0.9991
ENSG00000273149.1	AL138963.3	0.832	4.638	0.01322	0.9991
ENSG00000237737.6	DCTN1-AS1	-0.71	6.344	0.01325	0.9991
ENSG00000270903.1	HNRNPA3P9	0.629	5.394	0.01329	0.9991
ENSG00000244945.1	RUFY1-AS1	0.793	3.887	0.0133	0.9991
ENSG00000248980.1	SPCS3-AS1	1.175	3.041	0.0134	0.9991
ENSG00000204856.12	FAM216A	0.739	4.639	0.01341	0.9991
ENSG00000270605.1	AL353622.1	-1.437	2.872	0.01342	0.9991
ENSG00000180182.11	MED14	-0.854	4.74	0.01347	0.9991
ENSG00000285928.1	AC103591.4	0.655	6.794	0.01351	0.9991
ENSG00000224985.1	AL590714.1	1.434	2.54	0.01351	0.9991
ENSG00000164548.11	TRA2A	-1.092	3.181	0.01363	0.9991
ENSG00000267784.1	AC010680.1	0.761	4.657	0.01365	0.9991
ENSG00000102471.14	NDFIP2	0.974	3.253	0.01367	0.9991
ENSG00000151651.16	ADAM8	-1.869	2.238	0.01388	0.9991
ENSG00000102898.12	NUTF2	-1.243	3.082	0.01394	0.9991
ENSG00000253947.1	AC008705.2	1.6	2.495	0.01398	0.9991
ENSG00000254656.2	RTL1	-0.681	9.056	0.01418	0.9991
ENSG00000286364.1	AL512308.1	-0.817	4.812	0.01425	0.9991
ENSG00000270362.1	HMGN3-AS1	0.639	5.728	0.01426	0.9991
ENSG00000106211.10	HSPB1	1.606	2.835	0.01427	0.9991
ENSG00000256070.1	AC016956.1	-1.857	2.192	0.01429	0.9991
ENSG00000233922.3	LINC01694	-1.671	3.08	0.01433	0.9991
ENSG00000247572.8	CKMT2-AS1	0.456	8.044	0.0146	0.9991
ENSG00000090006.18	LTBP4	-0.823	3.841	0.01462	0.9991
ENSG00000170128.5	GPR25	1.697	2.365	0.01482	0.9991
ENSG00000147419.19	CCDC25	0.487	7.204	0.01484	0.9991
ENSG00000176720.6	BOK	-1.198	3.324	0.01484	0.9991
ENSG00000186814.14	ZSCAN30	0.574	6.806	0.01496	0.9991
ENSG00000284484.1	AC025287.4	-0.747	5.59	0.01505	0.9991
ENSG00000183837.9	PNMA3	-0.642	5.272	0.01513	0.9991
ENSG00000248319.2	LINC02275	-1.056	3.405	0.01515	0.9991
ENSG00000231925.12	TAPBP	0.641	6.129	0.01517	0.9991
ENSG00000225555.2	AP000320.1	-0.98	4.098	0.01522	0.9991
ENSG00000259985.1	AC017100.1	1.321	2.35	0.01524	0.9991
ENSG00000234511.10	C5orf58	1.268	2.934	0.01524	0.9991
ENSG00000171953.16	ATPAF2	1.011	4.274	0.01526	0.9991
ENSG00000176435.7	CLEC14A	-1.604	2.386	0.01532	0.9991
ENSG00000224356.5	AL356966.1	-0.922	4.547	0.01534	0.9991
ENSG00000286181.1	AC232271.3	0.689	5.689	0.01544	0.9991
ENSG00000178460.18	MCMDC2	0.622	6.659	0.01563	0.9991
ENSG00000084112.15	SSH1	-0.703	5.161	0.01568	0.9991
ENSG00000253539.1	AC018442.2	1.017	3.377	0.01583	0.9991
ENSG00000119318.13	RAD23B	0.993	3.132	0.01583	0.9991
ENSG00000177888.8	ZBTB41	0.594	5.8	0.0159	0.9991
ENSG00000227599.1	PTPRT-AS1	-0.6	6.077	0.01595	0.9991
ENSG00000174652.19	ZNF266	1.298	3.275	0.01604	0.9991
ENSG00000165672.7	PRDX3	1.345	2.261	0.01605	0.9991
ENSG00000136518.17	ACTL6A	0.844	4.447	0.01608	0.9991
ENSG00000218537.1	MIF-AS1	0.714	4.79	0.01609	0.9991
ENSG00000260788.6	AC009063.2	0.502	7.216	0.01614	0.9991
ENSG00000078140.14	UBE2K	1.547	2.653	0.0162	0.9991
ENSG00000276710.4	CSPG4P10	0.565	7.259	0.01622	0.9991
ENSG00000186038.9	HTR3E	1.3	4.826	0.01632	0.9991
ENSG00000260729.1	AC009690.1	-1.475	3.294	0.01636	0.9991
ENSG00000100376.12	FAM118A	-1.205	3.546	0.01638	0.9991
ENSG00000141664.10	ZCCHC2	0.75	4.97	0.01657	0.9991
ENSG00000238217.6	LINC01877	-0.557	6.369	0.01662	0.9991
ENSG00000260287.4	TBC1D3G	-2.914	3.188	0.01665	0.9991
ENSG00000285652.1	AL591428.1	-1.449	3.077	0.01672	0.9991
ENSG00000273018.7	FAM106A	-1.902	3.156	0.01673	0.9991
ENSG00000287384.1	AL096840.3	1.664	2.205	0.01675	0.9991
ENSG00000266489.3	AC007922.3	1.942	2.156	0.01679	0.9991
ENSG00000274985.1	PTCHD3P1	0.604	6.109	0.0168	0.9991
ENSG00000245317.2	AC008393.1	-1.205	3.013	0.01681	0.9991
ENSG00000286655.1	AL158011.1	0.688	6.465	0.01692	0.9991
ENSG00000244921.2	MTCYBP18	-1.263	4.728	0.01702	0.9991
ENSG00000228395.2	AL356481.1	-0.745	4.468	0.01702	0.9991
ENSG00000286404.1	AC011228.2	0.972	4.13	0.01709	0.9991
ENSG00000155760.2	FZD7	0.773	4.69	0.0171	0.9991
ENSG00000259905.7	PWRN1	-1.359	2.614	0.01711	0.9991
ENSG00000261971.8	MMP25-AS1	-0.827	4.44	0.01724	0.9991
ENSG00000103490.14	PYCARD	-1.54	2.311	0.01733	0.9991
ENSG00000238271.2	IFNWP19	0.901	4.056	0.01739	0.9991
ENSG00000258227.7	CLEC5A	2.34	3.508	0.01747	0.9991
ENSG00000070413.20	DGCR2	-0.6	7.012	0.01757	0.9991
ENSG00000225968.7	ELFN1	-1.671	2.415	0.01766	0.9991
ENSG00000237492.1	OR2L9P	1.42	2.441	0.01769	0.9991
ENSG00000075073.15	TACR2	-0.561	6.032	0.0177	0.9991
ENSG00000173366.11	AC097637.1	-1.511	3.121	0.01771	0.9991
ENSG00000223694.1	ADH5P3	-1.285	2.459	0.01772	0.9991
ENSG00000267283.1	AC005306.1	0.988	4.078	0.01772	0.9991
ENSG00000285190.1	AC018754.1	0.532	7.429	0.01785	0.9991
ENSG00000286811.1	AL353138.1	0.952	3.873	0.0179	0.9991
ENSG00000170915.9	PAQR8	-0.493	7.037	0.01791	0.9991
ENSG00000131469.15	RPL27	-1.391	4.197	0.01791	0.9991
ENSG00000140297.13	GCNT3	2.417	3.29	0.01797	0.9991
ENSG00000150527.17	MIA2	-1.124	3.39	0.01809	0.9991
ENSG00000243414.6	TICAM2	-1.767	2.157	0.01812	0.9991
ENSG00000234080.3	AL596275.1	1.234	2.476	0.01813	0.9991
ENSG00000288568.1	AC092720.3	-1.079	2.911	0.01815	0.9991
ENSG00000165512.5	ZNF22	1.741	2.138	0.01823	0.9991
ENSG00000189343.7	RPS2P46	1.227	4.638	0.01828	0.9991
ENSG00000100926.15	TM9SF1	1.252	2.551	0.01839	0.9991
ENSG00000182612.10	TSPAN10	1.107	3.572	0.01843	0.9991
ENSG00000135919.14	SERPINE2	1.095	3.447	0.01856	0.9991
ENSG00000158486.13	DNAH3	1.08	2.829	0.01869	0.9991
ENSG00000267232.1	AC012615.5	1.052	3.331	0.01871	0.9991
ENSG00000176438.12	SYNE3	-0.786	4.673	0.01873	0.9991
ENSG00000157184.7	CPT2	0.54	7.812	0.01875	0.9991
ENSG00000149656.8	LINC00266-1	-0.677	5.259	0.01876	0.9991
ENSG00000087116.16	ADAMTS2	0.913	4.721	0.01876	0.9991
ENSG00000163145.13	C1QTNF7	1.193	7.133	0.01877	0.9991
ENSG00000177283.7	FZD8	0.737	4.635	0.01878	0.9991
ENSG00000248568.1	KRT8P48	-1.225	2.571	0.01884	0.9991
ENSG00000272656.1	AC024933.1	1.199	2.625	0.01894	0.9991
ENSG00000280219.1	AC093908.1	0.887	5.143	0.01907	0.9991
ENSG00000248098.12	BCKDHA	-1.332	2.453	0.01933	0.9991
ENSG00000203880.12	PCMTD2	-0.596	6.819	0.01948	0.9991
ENSG00000242276.2	RPL5P3	0.608	4.872	0.01954	0.9991
ENSG00000243708.10	PLA2G4B	-0.68	6.13	0.0196	0.9991
ENSG00000286771.1	AC097658.3	0.605	6.478	0.01961	0.9991
ENSG00000187720.14	THSD4	1.243	2.828	0.01971	0.9991
ENSG00000029639.11	TFB1M	0.45	9.166	0.01973	0.9991
ENSG00000219565.2	ZNF259P1	0.647	6.009	0.01974	0.9991
ENSG00000130810.20	PPAN	-1.257	3.077	0.01979	0.9991
ENSG00000256343.8	AC095350.1	-0.561	5.955	0.01991	0.9991
ENSG00000285476.1	AC139491.7	-1.243	2.809	0.01992	0.9991
ENSG00000231310.3	TBL1XR1-AS1	0.788	4.429	0.02013	0.9991
ENSG00000231092.1	AC012513.1	-1.519	2.523	0.02019	0.9991
ENSG00000259654.1	AC115102.1	1.301	2.763	0.0202	0.9991
ENSG00000238035.8	AC138035.1	-1.94	2.054	0.02062	0.9991
ENSG00000112081.17	SRSF3	-0.859	4.004	0.02064	0.9991
ENSG00000085644.14	ZNF213	-0.667	5.566	0.0207	0.9991
ENSG00000204539.4	CDSN	-1.724	2.114	0.02076	0.9991
ENSG00000253719.4	ATXN7L3B	0.877	4.262	0.02078	0.9991
ENSG00000259006.1	AC092143.2	0.795	5.137	0.02085	0.9991
ENSG00000175322.12	ZNF519	-1.174	2.936	0.02113	0.9991
ENSG00000198674.3	OR10G6	-1.512	2.521	0.0212	0.9991
ENSG00000254995.4	STX16-NPEPL1	-0.986	3.614	0.02142	0.9991
ENSG00000226421.1	SLC25A5P5	0.935	4.449	0.02148	0.9991
ENSG00000116819.8	TFAP2E	0.671	5.792	0.02149	0.9991
ENSG00000102078.16	SLC25A14	-1.868	1.749	0.02155	0.9991
ENSG00000204860.5	FAM201A	-0.549	6.498	0.0216	0.9991
ENSG00000187699.10	C2orf88	0.532	7.822	0.02169	0.9991
ENSG00000204524.7	ZNF805	0.567	6.012	0.02169	0.9991
ENSG00000169594.13	BNC1	-1.452	3.273	0.02171	0.9991
ENSG00000263435.1	AC024610.1	1.562	2.115	0.02202	0.9991
ENSG00000173898.14	SPTBN2	-0.505	7.509	0.02206	0.9991
ENSG00000187609.16	EXD3	-1.2	2.823	0.02215	0.9991
ENSG00000261242.1	AL136038.5	1.348	2.201	0.02215	0.9991
ENSG00000180448.10	ARHGAP45	0.749	5.197	0.02236	0.9991
ENSG00000100304.13	TTLL12	-0.649	4.47	0.02243	0.9991
ENSG00000178645.13	C10orf53	1.568	2.145	0.02244	0.9991
ENSG00000228506.2	AL513550.1	0.572	5.778	0.02244	0.9991
ENSG00000230310.1	AC010422.1	1.216	2.665	0.02245	0.9991
ENSG00000215305.10	VPS16	-0.82	3.746	0.02246	0.9991
ENSG00000286740.1	AL353612.2	1.498	2.23	0.02249	0.9991
ENSG00000287613.1	AC069549.2	-0.494	6.801	0.02256	0.9991
ENSG00000240137.6	ERICH6-AS1	-1.028	3.6	0.02264	0.9991
ENSG00000259397.3	AC021231.2	-1.277	3.339	0.02279	0.9991
ENSG00000165209.19	STRBP	-0.754	4.816	0.02282	0.9991
ENSG00000133878.9	DUSP26	1.138	2.874	0.02294	0.9991
ENSG00000196547.15	MAN2A2	-0.483	6.933	0.02294	0.9991
ENSG00000100426.7	ZBED4	0.447	8.968	0.02296	0.9991
ENSG00000143774.16	GUK1	0.738	4.377	0.023	0.9991
ENSG00000226885.1	E2F6P3	2.773	3.982	0.02304	0.9991
ENSG00000123992.19	DNPEP	-1.617	2.118	0.02327	0.9991
ENSG00000280202.1	AC005831.1	-1.223	3.398	0.02328	0.9991
ENSG00000242686.4	PDE6B-AS1	-0.685	4.897	0.02331	0.9991
ENSG00000237529.2	AL137847.2	-1.378	2.533	0.02342	0.9991
ENSG00000166987.15	MBD6	-0.877	3.828	0.02344	0.9991
ENSG00000197125.3	OR8B8	1.104	3.183	0.02345	0.9991
ENSG00000092969.12	TGFB2	1.192	2.959	0.02347	0.9991
ENSG00000102349.18	KLF8	-0.919	3.344	0.02351	0.9991
ENSG00000117791.16	MTARC2	0.982	3.362	0.02354	0.9991
ENSG00000186675.7	MAGEE2	-0.475	6.709	0.02376	0.9991
ENSG00000118181.11	RPS25	1.183	3.038	0.02385	0.9991
ENSG00000232057.1	AC093390.1	0.573	8.818	0.02385	0.9991
ENSG00000278831.1	AL513190.1	-0.706	4.517	0.02396	0.9991
ENSG00000196767.9	POU3F4	-1.442	2.445	0.02397	0.9991
ENSG00000231212.1	AL590399.3	-1.052	3.607	0.02409	0.9991
ENSG00000188761.13	BCL2L15	-1.109	3.109	0.0242	0.9991
ENSG00000266369.1	AC090774.2	0.869	4.596	0.02425	0.9991
ENSG00000218226.1	TATDN2P2	-0.438	7.393	0.02427	0.9991
ENSG00000169955.7	ZNF747	0.748	4.816	0.02429	0.9991
ENSG00000138669.9	PRKG2	1.361	2.128	0.02438	0.9991
ENSG00000198658.4	ABHD17AP1	0.623	5.283	0.02455	0.9991
ENSG00000273249.1	BX649632.1	0.957	3.39	0.02461	0.9991
ENSG00000227775.3	AL031282.1	-0.564	7.903	0.02476	0.9991
ENSG00000136527.18	TRA2B	-1.091	3.133	0.02478	0.9991
ENSG00000198077.10	CYP2A7	-0.61	5.46	0.0248	0.9991
ENSG00000242802.9	AP5Z1	0.758	5.144	0.02483	0.9991
ENSG00000111664.11	GNB3	-0.897	4.586	0.02508	0.9991
ENSG00000253972.6	MAL2-AS1	0.579	5.422	0.02518	0.9991
ENSG00000183783.7	KCTD8	0.752	3.83	0.02518	0.9991
ENSG00000116161.18	CACYBP	0.538	5.915	0.02522	0.9991
ENSG00000125484.12	GTF3C4	-0.834	3.601	0.02525	0.9991
ENSG00000225614.4	ZNF469	-0.885	4.323	0.02532	0.9991
ENSG00000259818.1	AL606760.3	0.834	4.112	0.02533	0.9991
ENSG00000185361.9	TNFAIP8L1	0.751	5.734	0.02533	0.9991
ENSG00000152990.14	ADGRA3	-1.681	2.077	0.02534	0.9991
ENSG00000109971.14	HSPA8	0.54	6.865	0.02548	0.9991
ENSG00000013573.17	DDX11	-0.928	3.371	0.0255	0.9991
ENSG00000263244.2	AC087190.3	2.988	3.267	0.02553	0.9991
ENSG00000246820.2	RIC3-DT	-1.061	3.03	0.02558	0.9991
ENSG00000269843.1	AC008537.2	-1.034	3.191	0.02573	0.9991
ENSG00000138069.18	RAB1A	-0.626	4.829	0.02578	0.9991
ENSG00000284600.1	AC093390.2	0.572	6.453	0.02579	0.9991
ENSG00000129173.13	E2F8	1.299	2.634	0.02595	0.9991
ENSG00000231663.1	COA6-AS1	-0.495	6.315	0.02604	0.9991
ENSG00000090061.17	CCNK	-0.614	5.27	0.02607	0.9991
ENSG00000233108.1	GLCCI1-DT	1.318	3.005	0.02634	0.9991
ENSG00000253550.1	AC016065.2	0.897	3.587	0.02635	0.9991
ENSG00000284747.1	AL034417.4	0.708	5.285	0.02636	0.9991
ENSG00000167770.11	OTUB1	0.587	5.095	0.0264	0.9991
ENSG00000131100.13	ATP6V1E1	1.019	2.993	0.02642	0.9991
ENSG00000188051.7	TMEM221	0.91	4.407	0.0265	0.9991
ENSG00000122986.14	HVCN1	0.757	4.376	0.02657	0.9991
ENSG00000185803.12	SLC52A2	1.053	2.874	0.02658	0.9991
ENSG00000204642.14	HLA-F	0.86	4.623	0.02662	0.9991
ENSG00000105419.18	MEIS3	-0.616	4.88	0.02667	0.9991
ENSG00000225165.3	RTRAFP2	1.125	2.98	0.0267	0.9991
ENSG00000107951.15	MTPAP	-0.911	3.282	0.02673	0.9991
ENSG00000286215.1	AL356534.1	-0.574	6.055	0.02682	0.9991
ENSG00000287714.1	AC025164.2	-1.429	3.145	0.02683	0.9991
ENSG00000223646.2	AC002463.1	1.611	2.302	0.02688	0.9991
ENSG00000159239.13	AC005041.1	0.483	8.529	0.0269	0.9991
ENSG00000182841.12	RRP7BP	0.653	5.43	0.02693	0.9991
ENSG00000283294.1	AP005212.4	-0.881	4.114	0.02694	0.9991
ENSG00000121053.6	EPX	1.129	3.005	0.02698	0.9991
ENSG00000187166.1	H1-7	-1.122	3.579	0.02698	0.9991
ENSG00000240074.1	RPL9P30	-0.81	3.958	0.02701	0.9991
ENSG00000287422.1	AL442071.2	-0.807	4.245	0.02701	0.9991
ENSG00000130038.10	CRACR2A	-0.888	3.643	0.02715	0.9991
ENSG00000226416.1	MRPL23-AS1	0.571	5.139	0.02718	0.9991
ENSG00000271646.1	AC099343.3	-1.718	2.427	0.02719	0.9991
ENSG00000279611.1	AC012313.10	0.977	3.576	0.02721	0.9991
ENSG00000264315.1	HNRNPA1P11	0.536	7.38	0.02723	0.9991
ENSG00000253781.1	ZNF317P1	1.268	2.237	0.0273	0.9991
ENSG00000227776.1	AKR1D1P1	0.724	4.716	0.02736	0.9991
ENSG00000138696.11	BMPR1B	1.371	2.147	0.02736	0.9991
ENSG00000230805.8	AL132709.7	-0.757	4.984	0.02743	0.9991
ENSG00000145808.10	ADAMTS19	-1.469	2.602	0.02757	0.9991
ENSG00000178971.16	CTC1	-0.666	4.578	0.0276	0.9991
ENSG00000285938.1	AC072022.2	1.459	1.975	0.02763	0.9991
ENSG00000247498.10	GPRC5D-AS1	-0.965	3.352	0.02764	0.9991
ENSG00000171606.18	ZNF274	1.118	3.62	0.02778	0.9991
ENSG00000279494.1	AL117328.2	1.107	3.096	0.02793	0.9991
ENSG00000263667.3	AL035696.3	-1.679	2.063	0.02797	0.9991
ENSG00000183979.8	NPB	0.863	4.563	0.02803	0.9991
ENSG00000254973.2	AC105219.3	-1.356	2.566	0.02811	0.9991
ENSG00000127511.9	SIN3B	-0.505	6.507	0.02814	0.9991
ENSG00000214976.2	VDAC2P1	-0.603	5.111	0.02815	0.9991
ENSG00000254870.5	ATP6V1G2-DDX39B	0.692	4.387	0.02818	0.9991
ENSG00000272419.6	LINC01145	-1.107	3.386	0.02821	0.9991
ENSG00000204599.14	TRIM39	0.593	5.701	0.02834	0.9991
ENSG00000224357.1	ATG3P1	-1.247	2.531	0.02835	0.9991
ENSG00000270154.1	AC130352.1	-0.811	4.27	0.02838	0.9991
ENSG00000231538.1	DPP10-AS3	-0.593	7.282	0.02842	0.9991
ENSG00000054654.19	SYNE2	-0.586	4.724	0.02853	0.9991
ENSG00000273192.1	AL671710.1	0.408	8.088	0.02854	0.9991
ENSG00000186452.11	TMPRSS12	0.991	3.956	0.02869	0.9991
ENSG00000128578.10	STRIP2	0.739	4.257	0.0287	0.9991
ENSG00000280080.2	TBC1D22A-AS1	-0.504	6.178	0.02871	0.9991
ENSG00000233370.1	ACTR1AP1	0.809	5.637	0.02878	0.9991
ENSG00000261759.1	AC099518.5	-1.135	2.856	0.02887	0.9991
ENSG00000175550.8	DRAP1	1.303	2.378	0.0289	0.9991
ENSG00000242325.1	RPS12P31	0.83	3.404	0.02894	0.9991
ENSG00000234383.1	CTBP2P8	-1.518	1.998	0.02901	0.9991
ENSG00000287536.1	AC012500.1	-0.524	7.817	0.02923	0.9991
ENSG00000287952.1	AC105328.1	1.138	2.791	0.02925	0.9991
ENSG00000122674.12	CCZ1	0.645	5.368	0.02934	0.9991
ENSG00000103855.18	CD276	-0.777	3.855	0.02936	0.9991
ENSG00000278970.2	HEIH	0.83	3.421	0.0294	0.9991
ENSG00000183935.5	HTR7P1	-1.295	2.438	0.02944	0.9991
ENSG00000233115.4	FAM90A11P	0.757	5.043	0.02945	0.9991
ENSG00000273507.5	AL354809.1	0.584	5.223	0.02947	0.9991
ENSG00000270614.1	AC011451.2	-0.676	4.394	0.02957	0.9991
ENSG00000259158.4	ADAM20P1	-0.784	4.244	0.02957	0.9991
ENSG00000140527.15	WDR93	-0.857	4.029	0.02966	0.9991
ENSG00000196372.13	ASB13	1.425	2.382	0.02978	0.9991
ENSG00000126895.15	AVPR2	-0.908	3.82	0.02986	0.9991
ENSG00000167011.9	NAT16	-1.572	2.439	0.02989	0.9991
ENSG00000262873.2	AC127496.5	2.327	4.196	0.02997	0.9991
ENSG00000115657.14	ABCB6	-0.869	3.734	0.03009	0.9991
ENSG00000154710.18	RABGEF1	0.616	5.54	0.03021	0.9991
ENSG00000249035.7	CLMAT3	0.738	3.741	0.03027	0.9991
ENSG00000254740.2	AP003396.3	1.509	2.003	0.03033	0.9991
ENSG00000170606.15	HSPA4	1	3.328	0.03036	0.9991
ENSG00000215388.3	ACTG1P3	-1.289	2.709	0.03038	0.9991
ENSG00000225790.2	AC007953.1	1.349	2.671	0.03052	0.9991
ENSG00000115486.12	GGCX	0.391	8.614	0.03057	0.9991
ENSG00000161526.15	SAP30BP	-0.748	4.668	0.03059	0.9991
ENSG00000170876.8	TMEM43	-0.902	3.094	0.03061	0.9991
ENSG00000113456.19	RAD1	0.557	5.721	0.03066	0.9991
ENSG00000277435.1	AC138649.2	1.215	2.675	0.03073	0.9991
ENSG00000150687.12	PRSS23	0.518	8.279	0.03073	0.9991
ENSG00000151623.15	NR3C2	0.549	5.205	0.03074	0.9991
ENSG00000270300.2	PHACTR2P1	0.525	5.604	0.03074	0.9991
ENSG00000197128.11	ZNF772	-0.828	5.213	0.03078	0.9991
ENSG00000259182.5	AC019254.1	0.989	2.919	0.03079	0.9991
ENSG00000232492.1	NPM1P13	1.38	2.238	0.03097	0.9991
ENSG00000081985.13	IL12RB2	0.717	5.578	0.03105	0.9991
ENSG00000144182.17	LIPT1	1.319	2.525	0.03106	0.9991
ENSG00000167968.13	DNASE1L2	1.347	2.447	0.03113	0.9991
ENSG00000177946.6	CENPBD1	0.819	4.207	0.03129	0.9991
ENSG00000227449.8	FGF7P6	1.079	3.888	0.03133	0.9991
ENSG00000141431.12	ASXL3	-0.554	5.624	0.03137	0.9991
ENSG00000265158.1	LRRC37A7P	1.204	4.174	0.03147	0.9991
ENSG00000263326.1	AC133552.4	0.757	3.909	0.03153	0.9991
ENSG00000083896.13	YTHDC1	0.622	4.313	0.03171	0.9991
ENSG00000278765.1	AC004477.2	-0.882	3.775	0.03171	0.9991
ENSG00000100557.10	CCDC198	1.395	3.547	0.03174	0.9991
ENSG00000245080.7	MIR3150BHG	0.702	5.126	0.03187	0.9991
ENSG00000231725.1	VN1R110P	-0.676	4.942	0.03195	0.9991
ENSG00000268555.2	AC123912.4	1.015	2.835	0.03199	0.9991
ENSG00000234222.6	LIX1L-AS1	-0.945	3.259	0.03211	0.9991
ENSG00000143552.9	NUP210L	0.837	3.905	0.03224	0.9991
ENSG00000271662.1	AC233280.2	1.042	3.274	0.03224	0.9991
ENSG00000072518.20	MARK2	-0.761	4.191	0.03226	0.9991
ENSG00000145536.15	ADAMTS16	0.746	3.994	0.03227	0.9991
ENSG00000236976.1	AC091685.2	-1.583	2.163	0.0323	0.9991
ENSG00000170743.17	SYT9	0.919	2.825	0.03235	0.9991
ENSG00000251158.1	AC131392.2	0.56	7.689	0.03239	0.9991
ENSG00000277399.5	GPR179	0.65	6.001	0.03244	0.9991
ENSG00000287692.1	AC053545.1	0.805	4.503	0.03249	0.9991
ENSG00000202198.1	AL162581.1	0.585	12.021	0.03264	0.9991
ENSG00000163935.14	SFMBT1	1.536	1.997	0.03268	0.9991
ENSG00000173698.18	ADGRG2	-0.627	5.137	0.03278	0.9991
ENSG00000261535.1	AC005086.2	0.587	6.686	0.0328	0.9991
ENSG00000109618.12	SEPSECS	1.292	2.14	0.03285	0.9991
ENSG00000234311.1	AL451069.3	-1.3	2.965	0.03289	0.9991
ENSG00000181072.11	CHRM2	0.886	3.378	0.0329	0.9991
ENSG00000269136.1	BRI3BPP1	1.099	2.96	0.03296	0.9991
ENSG00000257680.1	AC016144.1	-1.402	2.154	0.03298	0.9991
ENSG00000275832.5	ARHGAP23	-0.674	4.419	0.03301	0.9991
ENSG00000123096.12	SSPN	0.906	3.447	0.03308	0.9991
ENSG00000095321.17	CRAT	-0.759	3.718	0.03312	0.9991
ENSG00000110900.16	TSPAN11	0.438	7.13	0.03316	0.9991
ENSG00000122515.15	ZMIZ2	-0.583	5.225	0.03317	0.9991
ENSG00000163516.14	ANKZF1	-0.553	6.047	0.03327	0.9991
ENSG00000284879.1	AC133644.2	0.718	4.386	0.03327	0.9991
ENSG00000101473.17	ACOT8	0.551	7.262	0.03328	0.9991
ENSG00000185010.15	F8	-0.639	4.405	0.03334	0.9991
ENSG00000122585.8	NPY	1.123	3.194	0.03337	0.9991
ENSG00000280417.1	AC096887.2	1.177	3.631	0.03341	0.9991
ENSG00000225868.7	AC016582.1	-0.517	5.789	0.03352	0.9991
ENSG00000188558.6	OR2G6	1.037	3.353	0.03357	0.9991
ENSG00000148339.12	SLC25A25	0.63	4.735	0.03369	0.9991
ENSG00000168769.13	TET2	0.937	7.115	0.03376	0.9991
ENSG00000158615.9	PPP1R15B	0.605	4.817	0.03385	0.9991
ENSG00000235455.1	IQCF5-AS1	1.453	2.623	0.03403	0.9991
ENSG00000113657.13	DPYSL3	0.503	6.826	0.03406	0.9991
ENSG00000081014.11	AP4E1	-0.982	3.062	0.0341	0.9991
ENSG00000164062.13	APEH	-0.636	4.249	0.03444	0.9991
ENSG00000115561.16	CHMP3	0.642	4.25	0.03444	0.9991
ENSG00000135018.14	UBQLN1	0.745	3.876	0.03447	0.9991
ENSG00000146276.12	GABRR1	1.522	2.166	0.03458	0.9991
ENSG00000204934.10	ATP6V0E2-AS1	0.706	4.499	0.03461	0.9991
ENSG00000220581.1	VN1R12P	-0.998	3.634	0.03463	0.9991
ENSG00000110958.16	PTGES3	0.769	4.286	0.03468	0.9991
ENSG00000164930.12	FZD6	0.886	5.753	0.03472	0.9991
ENSG00000225781.1	OR6V1	0.968	3.346	0.03472	0.9991
ENSG00000237928.6	NFIA-AS2	1.209	2.447	0.03472	0.9991
ENSG00000231443.2	AC124944.1	0.584	5.258	0.0348	0.9991
ENSG00000227486.2	AL050309.1	-1.403	2.282	0.0348	0.9991
ENSG00000108255.8	CRYBA1	1.406	2.028	0.03484	0.9991
ENSG00000167912.6	AC090152.1	-1.712	2.197	0.03489	0.9991
ENSG00000196199.14	MPHOSPH8	0.457	7.21	0.03499	0.9991
ENSG00000002745.13	WNT16	1.736	4.254	0.03508	0.9991
ENSG00000269431.1	BNIP3P8	1.091	2.736	0.0351	0.9991
ENSG00000235308.1	AL445991.1	1.214	2.351	0.03518	0.9991
ENSG00000236564.1	YWHAQP5	0.621	4.883	0.03527	0.9991
ENSG00000213399.3	RPS2P17	1.006	2.805	0.03528	0.9991
ENSG00000275976.5	AC211476.4	-0.685	5.111	0.03534	0.9991
ENSG00000229666.1	MAST4-AS1	0.566	4.766	0.03535	0.9991
ENSG00000222035.4	KIAA2012-AS1	0.799	3.974	0.03541	0.9991
ENSG00000167900.12	TK1	-1.078	2.759	0.03545	0.9991
ENSG00000162409.11	PRKAA2	-0.831	3.55	0.03558	0.9991
ENSG00000130803.15	ZNF317	0.705	3.823	0.03562	0.9991
ENSG00000223905.1	AC103592.1	1.045	2.692	0.03564	0.9991
ENSG00000104290.11	FZD3	-0.526	5.09	0.03567	0.9991
ENSG00000229060.4	AL451124.1	0.634	4.914	0.0357	0.9991
ENSG00000226137.5	BAIAP2-DT	0.695	5.333	0.03577	0.9991
ENSG00000279311.1	AC092999.1	1.051	3.392	0.0359	0.9991
ENSG00000164211.13	STARD4	-0.601	6.181	0.03592	0.9991
ENSG00000260879.1	AL359258.2	0.707	4.235	0.03603	0.9991
ENSG00000270111.3	CELF2-DT	-0.661	3.95	0.03609	0.9991
ENSG00000228879.1	AL591848.1	1.157	2.346	0.03611	0.9991
ENSG00000124151.19	NCOA3	-0.606	5.454	0.03616	0.9991
ENSG00000235803.1	MTCO2P23	-1.062	3.338	0.0362	0.9991
ENSG00000253854.1	AC010834.3	0.541	5.31	0.03623	0.9991
ENSG00000196632.10	WNK3	0.667	4.438	0.03624	0.9991
ENSG00000275980.1	AL390882.1	-1.477	2.084	0.03629	0.9991
ENSG00000146001.5	PCDHB18P	-1.505	3.724	0.03642	0.9991
ENSG00000260685.1	AC027104.1	-1.259	3.09	0.03651	0.9991
ENSG00000177954.14	RPS27	0.727	3.97	0.03661	0.9991
ENSG00000269190.6	FBXO17	1.174	2.649	0.03674	0.9991
ENSG00000236137.1	AL445231.1	-1.344	2.226	0.03676	0.9991
ENSG00000165801.10	ARHGEF40	-0.592	4.456	0.03683	0.9991
ENSG00000070759.17	TESK2	-0.603	4.412	0.03696	0.9991
ENSG00000154545.16	MAGED4	-1.154	5.345	0.03703	0.9991
ENSG00000274461.2	AC023282.1	0.403	7.678	0.0371	0.9991
ENSG00000141994.16	DUS3L	-1.218	3.013	0.03715	0.9991
ENSG00000151929.10	BAG3	0.988	3.645	0.03721	0.9991
ENSG00000105656.13	ELL	0.893	3.234	0.03725	0.9991
ENSG00000196756.13	SNHG17	-0.936	3.211	0.03728	0.9991
ENSG00000263843.1	AC022211.2	0.596	5.081	0.03733	0.9991
ENSG00000250954.6	AC016687.3	-0.988	4.702	0.03743	0.9991
ENSG00000226239.2	AL031658.1	-0.472	5.809	0.03749	0.9991
ENSG00000179028.4	AC245177.1	-1.604	2.448	0.03751	0.9991
ENSG00000233110.1	AC093797.1	0.434	6.783	0.03754	0.9991
ENSG00000146535.14	GNA12	-0.533	6.492	0.03769	0.9991
ENSG00000130287.14	NCAN	0.597	4.999	0.03772	0.9991
ENSG00000224858.5	RPL29P11	0.941	2.928	0.03783	0.9991
ENSG00000131013.4	PPIL4	-0.789	3.818	0.03794	0.9991
ENSG00000153786.13	ZDHHC7	-0.832	3.589	0.03809	0.9991
ENSG00000246889.2	AP000487.1	-0.491	5.503	0.0381	0.9991
ENSG00000111684.11	LPCAT3	0.454	6.129	0.03812	0.9991
ENSG00000186334.10	SLC36A3	-1.113	3.062	0.03821	0.9991
ENSG00000109424.4	UCP1	1.205	2.131	0.03831	0.9991
ENSG00000132740.10	IGHMBP2	0.718	3.72	0.03834	0.9991
ENSG00000228024.1	CYP1D1P	1.245	2.495	0.03837	0.9991
ENSG00000235033.7	DAAM2-AS1	0.791	4.01	0.03856	0.9991
ENSG00000285844.2	FO393414.3	0.391	7.556	0.03858	0.9991
ENSG00000206187.4	LINC02346	1.571	1.963	0.0386	0.9991
ENSG00000091704.10	CPA1	1.081	2.447	0.03861	0.9991
ENSG00000271013.1	LRRC37A9P	1.963	4.739	0.03874	0.9991
ENSG00000275457.1	AL117332.1	0.864	3.838	0.03877	0.9991
ENSG00000244056.3	RN7SL417P	-1.419	2.575	0.03879	0.9991
ENSG00000268660.1	LETM1P2	0.604	6.013	0.0388	0.9991
ENSG00000184486.10	POU3F2	0.868	3.439	0.0388	0.9991
ENSG00000231827.3	AL513523.2	1.591	1.947	0.03885	0.9991
ENSG00000270074.1	AC087203.3	-1.073	3.155	0.03897	0.9991
ENSG00000269896.2	AL513477.1	-1.149	2.455	0.03906	0.9991
ENSG00000280169.1	AL136526.1	-1.28	2.173	0.03906	0.9991
ENSG00000124444.16	ZNF576	-0.74	4.598	0.03919	0.9991
ENSG00000177706.9	FAM20C	1.028	3.836	0.03919	0.9991
ENSG00000163082.10	SGPP2	-1.095	6.153	0.03936	0.9991
ENSG00000182310.14	SPACA6	1.121	3.438	0.03939	0.9991
ENSG00000150551.11	LYPD1	-1.1	3.161	0.03944	0.9991
ENSG00000065308.5	TRAM2	0.659	7.765	0.03957	0.9991
ENSG00000176485.11	PLAAT3	-0.862	3.455	0.03961	0.9991
ENSG00000268509.2	AC026202.3	0.614	4.72	0.03974	0.9991
ENSG00000287839.1	AL353807.5	0.563	5.054	0.03985	0.9991
ENSG00000010803.16	SCMH1	0.718	4.505	0.03985	0.9991
ENSG00000141401.12	IMPA2	0.67	5.221	0.03998	0.9991
ENSG00000282021.1	AC100810.3	-1.313	3.886	0.04005	0.9991
ENSG00000220008.3	LINGO3	-3.515	4.656	0.04006	0.9991
ENSG00000261739.2	GOLGA8S	-1.337	2.323	0.04011	0.9991
ENSG00000261126.7	RBFADN	-1.305	2.401	0.04016	0.9991
ENSG00000112759.19	SLC29A1	-0.756	3.778	0.0402	0.9991
ENSG00000129353.15	SLC44A2	-0.656	4.546	0.0402	0.9991
ENSG00000154553.16	PDLIM3	-0.811	4.683	0.04027	0.9991
ENSG00000273032.3	DGCR5	-0.535	6.243	0.04028	0.9991
ENSG00000196366.3	C9orf163	-1.03	2.962	0.04028	0.9991
ENSG00000125999.11	BPIFB1	1.369	3.021	0.04029	0.9991
ENSG00000264772.6	AC016876.3	0.727	5.42	0.04034	0.9991
ENSG00000147144.13	CCDC120	0.59	5.413	0.04035	0.9991
ENSG00000250156.3	LINC02060	0.597	5.368	0.04035	0.9991
ENSG00000265735.2	RN7SL5P	0.91	3.525	0.04039	0.9991
ENSG00000178035.12	IMPDH2	-0.542	6.097	0.04039	0.9991
ENSG00000248092.8	NNT-AS1	0.567	5.186	0.04053	0.9991
ENSG00000117477.12	CCDC181	1.044	2.492	0.04054	0.9991
ENSG00000174606.14	ANGEL2	-0.743	3.903	0.04075	0.9991
ENSG00000152348.16	ATG10	0.914	3.81	0.04087	0.9991
ENSG00000178184.16	PARD6G	0.564	6.763	0.04098	0.9991
ENSG00000255020.1	AF131216.3	1.382	2.006	0.04101	0.9991
ENSG00000278769.1	AC090510.3	-0.512	5.467	0.04113	0.9991
ENSG00000139637.14	MYG1	1.248	2.547	0.04117	0.9991
ENSG00000079739.17	PGM1	1.103	2.617	0.04122	0.9991
ENSG00000125534.10	PPDPF	0.663	3.909	0.04124	0.9991
ENSG00000286883.1	AC005041.5	0.541	4.856	0.04133	0.9991
ENSG00000247627.2	MTND4P12	-0.71	5.127	0.04142	0.9991
ENSG00000129535.13	NRL	-0.595	4.775	0.04142	0.9991
ENSG00000227502.3	MROCKI	-0.951	3.028	0.04143	0.9991
ENSG00000215256.4	DHRS4-AS1	-0.629	4.868	0.04153	0.9991
ENSG00000188641.14	DPYD	-0.969	3.361	0.04161	0.9991
ENSG00000224282.3	AC010469.1	-0.639	4.292	0.04164	0.9991
ENSG00000196557.13	CACNA1H	-0.865	3.241	0.04165	0.9991
ENSG00000273327.1	OR6L2P	-0.468	5.835	0.04168	0.9991
ENSG00000197355.11	UAP1L1	-0.9	3.652	0.0417	0.9991
ENSG00000234048.1	FAM96AP1	1.192	2.331	0.04172	0.9991
ENSG00000196092.14	PAX5	-1.059	3.246	0.04187	0.9991
ENSG00000285856.1	AL353704.1	0.641	4.411	0.04189	0.9991
ENSG00000235902.1	AC108472.1	0.493	6.178	0.0419	0.9991
ENSG00000274270.1	AL137060.3	1.156	2.967	0.04191	0.9991
ENSG00000287710.1	AC067852.5	1.339	2.403	0.04192	0.9991
ENSG00000264736.1	BDP1P	-1.374	2.129	0.04199	0.9991
ENSG00000171496.4	OR1L8	-1.131	3.644	0.04205	0.9991
ENSG00000258857.1	AL359397.1	1.479	1.999	0.04212	0.9991
ENSG00000262974.1	AC136618.2	-1.183	3.078	0.04215	0.9991
ENSG00000065923.10	SLC9A7	-0.572	5.35	0.0426	0.9991
ENSG00000162852.14	CNST	0.688	4.119	0.04264	0.9991
ENSG00000170322.14	NFRKB	-0.617	4.66	0.04285	0.9991
ENSG00000140848.17	CPNE2	-0.675	5.169	0.04288	0.9991
ENSG00000150477.15	KIAA1328	-1.745	6.372	0.04305	0.9991
ENSG00000234969.1	AL627389.1	-0.437	6.708	0.04325	0.9991
ENSG00000100360.15	IFT27	-0.645	5.456	0.04338	0.9991
ENSG00000247853.2	AC006064.2	-0.546	5.668	0.04342	0.9991
ENSG00000197210.7	AP000550.1	1.808	5.583	0.04345	0.9991
ENSG00000132763.15	MMACHC	0.414	6.657	0.04346	0.9991
ENSG00000262732.1	AC010401.1	0.395	7.257	0.04348	0.9991
ENSG00000167065.13	DUSP18	0.515	6.163	0.04352	0.9991
ENSG00000227510.4	LINC01442	0.927	3.055	0.04357	0.9991
ENSG00000161103.11	AC008132.1	2.11	4.588	0.04365	0.9991
ENSG00000106624.11	AEBP1	0.969	3.6	0.04371	0.9991
ENSG00000205572.10	SERF1B	1.164	3.404	0.04374	0.9991
ENSG00000229254.1	OR8C1P	1.772	1.855	0.04375	0.9991
ENSG00000240522.1	RPL7AP10	0.725	4.136	0.04375	0.9991
ENSG00000111364.16	DDX55	-0.847	3.423	0.04378	0.9991
ENSG00000042980.13	ADAM28	0.582	6.776	0.04378	0.9991
ENSG00000069943.10	PIGB	-0.458	6.892	0.0439	0.9991
ENSG00000175325.2	PROP1	-1.323	2.746	0.04397	0.9991
ENSG00000250473.1	DUTP7	0.506	5.001	0.04405	0.9991
ENSG00000284645.1	AL592182.2	1.204	2.246	0.04408	0.9991
ENSG00000138382.15	METTL5	-0.772	3.423	0.0442	0.9991
ENSG00000106714.17	CNTNAP3	-1.238	3.941	0.04429	0.9991
ENSG00000174306.21	ZHX3	-0.496	6.426	0.04432	0.9991
ENSG00000178982.10	EIF3K	0.758	3.325	0.04433	0.9991
ENSG00000237775.1	DDR1-DT	0.804	3.358	0.04435	0.9991
ENSG00000103056.12	SMPD3	0.649	8.089	0.04436	0.9991
ENSG00000242086.8	MUC20-OT1	0.867	5.158	0.04437	0.9991
ENSG00000182329.14	KIAA2012	0.689	4.601	0.04438	0.9991
ENSG00000155096.14	AZIN1	0.605	5.641	0.04441	0.9991
ENSG00000213782.7	DDX47	-0.702	3.762	0.04447	0.9991
ENSG00000232650.6	LINC01780	1.056	2.607	0.04459	0.9991
ENSG00000254402.7	LRRC24	0.547	6.29	0.04461	0.9991
ENSG00000272158.1	AL139022.2	0.862	3.321	0.04468	0.9991
ENSG00000267062.1	AC018761.2	0.707	4.352	0.0447	0.9991
ENSG00000235823.3	OLMALINC	0.865	5.575	0.04471	0.9991
ENSG00000267546.2	AC015802.4	0.98	2.885	0.04477	0.9991
ENSG00000054179.12	ENTPD2	-0.936	2.844	0.04477	0.9991
ENSG00000239481.1	RPS3AP41	-0.905	3.264	0.04477	0.9991
ENSG00000095713.14	CRTAC1	0.783	3.35	0.04479	0.9991
ENSG00000235920.1	THRAP3P3	1.184	2.58	0.04481	0.9991
ENSG00000129925.11	PGAP6	-0.988	2.689	0.04496	0.9991
ENSG00000084674.15	APOB	-1.154	2.574	0.04509	0.9991
ENSG00000176510.5	OR10AC1	-0.966	3.264	0.04512	0.9991
ENSG00000272163.1	AF106564.1	0.483	10.667	0.04517	0.9991
ENSG00000100285.10	NEFH	0.387	7.378	0.0452	0.9991
ENSG00000028839.10	TBPL1	0.493	6.233	0.04524	0.9991
ENSG00000217653.1	PIMREGP3	0.848	3.734	0.04532	0.9991
ENSG00000285960.1	AC005100.2	-1.09	3.829	0.04534	0.9991
ENSG00000249631.6	AC005699.1	0.783	4.068	0.04539	0.9991
ENSG00000254664.1	AC103681.2	-1.232	2.636	0.04543	0.9991
ENSG00000280397.1	AC011592.1	-0.865	3.884	0.04553	0.9991
ENSG00000054267.22	ARID4B	-0.677	4.496	0.04554	0.9991
ENSG00000287834.1	AP005210.2	-0.86	3.389	0.04555	0.9991
ENSG00000251186.1	AC105345.2	1.434	2.277	0.04557	0.9991
ENSG00000072954.7	TMEM38A	0.767	3.52	0.04561	0.9991
ENSG00000260908.1	AC009093.3	-1.164	2.642	0.04567	0.9991
ENSG00000215873.2	FEN1P1	-0.823	3.686	0.04568	0.9991
ENSG00000261786.1	AC006058.1	-0.715	4.209	0.04568	0.9991
ENSG00000116128.11	BCL9	0.425	7.141	0.04573	0.9991
ENSG00000066379.15	ZNRD1	0.5	5.85	0.04583	0.9991
ENSG00000264269.1	AC016866.1	1.362	1.913	0.04583	0.9991
ENSG00000143324.14	XPR1	-0.878	4.421	0.0459	0.9991
ENSG00000197982.14	C1orf122	0.74	3.689	0.0459	0.9991
ENSG00000235376.5	RPEL1	-0.437	6.302	0.04603	0.9991
ENSG00000140983.14	RHOT2	-0.501	5.157	0.04607	0.9991
ENSG00000270839.1	AC091393.1	-1.19	2.833	0.04611	0.9991
ENSG00000137726.17	FXYD6	-0.437	6.707	0.04618	0.9991
ENSG00000156508.18	EEF1A1	0.475	5.936	0.04626	0.9991
ENSG00000267226.2	AC104971.1	0.749	4.058	0.0463	0.9991
ENSG00000131378.14	RFTN1	0.449	6.865	0.04631	0.9991
ENSG00000099949.21	LZTR1	0.648	5.874	0.04633	0.9991
ENSG00000254604.1	AP002336.2	-0.965	3.021	0.04633	0.9991
ENSG00000286337.1	AC025370.2	-0.633	4.86	0.04638	0.9991
ENSG00000250928.1	AC008629.3	1.358	2.4	0.04642	0.9991
ENSG00000214439.4	FAM185BP	0.934	3.526	0.04644	0.9991
ENSG00000287936.1	AL391425.1	0.438	6.351	0.04654	0.9991
ENSG00000139505.11	MTMR6	0.92	3.166	0.04654	0.9991
ENSG00000269938.1	AC068790.2	-1.139	2.676	0.04659	0.9991
ENSG00000260185.1	AC009097.1	0.918	2.783	0.04662	0.9991
ENSG00000176681.14	LRRC37A	0.747	7.043	0.04662	0.9991
ENSG00000196505.11	GDAP2	-0.84	3.249	0.0467	0.9991
ENSG00000169682.18	SPNS1	0.829	3.353	0.04681	0.9991
ENSG00000279026.1	AC005225.4	0.583	6.57	0.04683	0.9991
ENSG00000118402.6	ELOVL4	1.179	2.709	0.04685	0.9991
ENSG00000197410.14	DCHS2	-0.551	5.649	0.0469	0.9991
ENSG00000226051.8	ZNF503-AS1	-1.426	3.629	0.04693	0.9991
ENSG00000229533.1	AC003986.1	0.999	2.974	0.04693	0.9991
ENSG00000206337.12	HCP5	-0.939	4.953	0.04693	0.9991
ENSG00000250493.2	AP004147.1	-0.469	6.965	0.04696	0.9991
ENSG00000258283.1	AC011603.4	1.561	1.804	0.04699	0.9991
ENSG00000244302.2	PEX5L-AS2	0.706	4.281	0.04702	0.9991
ENSG00000101307.16	SIRPB1	-1.379	2.675	0.04703	0.9991
ENSG00000232237.3	ASCL5	0.697	5.483	0.04704	0.9991
ENSG00000262136.1	AC092115.3	0.509	6.234	0.04707	0.9991
ENSG00000274765.1	AC018926.1	0.989	2.809	0.04712	0.9991
ENSG00000236431.1	AC009237.8	0.864	3.129	0.04716	0.9991
ENSG00000287815.1	AC005081.1	-1.312	2.53	0.04717	0.9991
ENSG00000181126.13	HLA-V	0.939	2.997	0.04725	0.9991
ENSG00000253503.6	AC060765.1	-0.973	3.8	0.0473	0.9991
ENSG00000235852.1	AC005540.1	0.432	8.41	0.0473	0.9991
ENSG00000115289.14	PCGF1	1.047	2.555	0.04751	0.9991
ENSG00000141524.16	TMC6	0.698	5.326	0.04754	0.9991
ENSG00000018625.15	ATP1A2	0.498	5.404	0.0476	0.9991
ENSG00000233221.7	AC133785.1	-1.318	3.067	0.04762	0.9991
ENSG00000254551.1	AP000873.3	1.032	3.369	0.04776	0.9991
ENSG00000234557.2	PPIAP90	-1.442	1.955	0.04787	0.9991
ENSG00000085365.18	SCAMP1	1.019	2.647	0.04788	0.9991
ENSG00000181350.12	LRRC75A	0.423	7.283	0.04791	0.9991
ENSG00000170759.11	KIF5B	-0.539	5.46	0.048	0.9991
ENSG00000253250.3	C8orf88	0.503	6.4	0.04807	0.9991
ENSG00000196183.5	RPS2P4	1.376	2.553	0.04807	0.9991
ENSG00000074621.14	SLC24A1	-0.398	8.112	0.04815	0.9991
ENSG00000287725.1	AP003071.5	-1.192	3.808	0.04816	0.9991
ENSG00000111716.14	LDHB	0.676	4.73	0.04827	0.9991
ENSG00000109501.14	WFS1	-0.44	7.188	0.0483	0.9991
ENSG00000287458.1	AL033519.5	0.523	5.786	0.04847	0.9991
ENSG00000236542.1	MED28P7	-1.534	2.074	0.04851	0.9991
ENSG00000102038.16	SMARCA1	-0.636	5.035	0.04851	0.9991
ENSG00000079134.12	THOC1	-0.686	4.083	0.04855	0.9991
ENSG00000133740.11	E2F5	0.464	7.169	0.04858	0.9991
ENSG00000256747.1	AC009511.2	0.557	5.553	0.04865	0.9991
ENSG00000284337.1	AC013271.1	1.159	2.308	0.0487	0.9991
ENSG00000286682.1	AC025262.3	0.91	2.904	0.04877	0.9991
ENSG00000100596.7	SPTLC2	-1.092	2.559	0.04882	0.9991
ENSG00000186994.11	KANK3	1.251	2.217	0.04885	0.9991
ENSG00000079999.14	KEAP1	0.799	3.296	0.04892	0.9991
ENSG00000144827.9	ABHD10	0.84	3.697	0.04901	0.9991
ENSG00000107902.14	LHPP	-0.579	5.055	0.04901	0.9991
ENSG00000003756.17	RBM5	-0.473	6.478	0.04905	0.9991
ENSG00000100997.20	ABHD12	0.678	3.827	0.04906	0.9991
ENSG00000262267.6	U95743.1	-1.314	2.385	0.04913	0.9991
ENSG00000272106.1	AL691432.2	1.25	3.68	0.04915	0.9991
ENSG00000155846.17	PPARGC1B	-0.51	5.219	0.04915	0.9991
ENSG00000213983.12	AP1G2	-0.456	6.689	0.04916	0.9991
ENSG00000230487.8	PSMG3-AS1	-1.107	2.384	0.04916	0.9991
ENSG00000223650.1	UHRF2P1	-0.449	9.576	0.0492	0.9991
ENSG00000139154.16	AEBP2	-0.678	4.553	0.0492	0.9991
ENSG00000162227.8	TAF6L	0.541	4.751	0.04939	0.9991
ENSG00000196646.12	ZNF136	1.188	2.113	0.04941	0.9991
ENSG00000282143.1	AL137798.2	1.242	3.787	0.04951	0.9991
ENSG00000272288.6	AL451165.2	0.745	3.791	0.04953	0.9991
ENSG00000160972.9	PPP1R16A	-0.457	6.504	0.04958	0.9991
ENSG00000267520.2	AC010733.1	0.814	5.222	0.0496	0.9991
ENSG00000126749.16	EMG1	-0.459	6.892	0.0496	0.9991
ENSG00000148303.17	RPL7A	0.726	4.384	0.04964	0.9991
ENSG00000280339.1	AP001528.2	-0.747	3.808	0.0497	0.9991
ENSG00000284727.1	AC116562.3	-1.093	2.796	0.04972	0.9991
ENSG00000285840.2	AL353648.1	0.803	4.593	0.04976	0.9991
ENSG00000185697.16	MYBL1	0.655	4.006	0.04978	0.9991
ENSG00000262943.7	ALOX12P2	0.467	6.709	0.04984	0.9991
ENSG00000242706.2	RPS27AP9	0.97	2.797	0.04997	0.9991
ENSG00000111834.13	RSPH4A	-0.71	4.05	0.05007	0.9991
ENSG00000104979.9	C19orf53	-1.313	1.965	0.05009	0.9991
ENSG00000277443.3	MARCKS	0.935	3.323	0.05009	0.9991
ENSG00000250354.1	AC069272.1	0.896	2.824	0.0501	0.9991
ENSG00000286371.1	AC097450.1	1.109	2.742	0.05013	0.9991
ENSG00000234571.2	H2BP2	0.986	3.299	0.05016	0.9991
ENSG00000135625.8	EGR4	0.913	3.083	0.05021	0.9991
ENSG00000287272.1	AC007786.4	-0.963	5.62	0.05024	0.9991
ENSG00000020129.16	NCDN	0.554	7.198	0.05025	0.9991
ENSG00000184956.16	MUC6	-0.658	7.773	0.05036	0.9991
ENSG00000237633.4	AC104623.1	0.644	3.932	0.05037	0.9991
ENSG00000148814.18	LRRC27	-0.556	4.565	0.05043	0.9991
ENSG00000167969.13	ECI1	0.981	4.72	0.05051	0.9991
ENSG00000064270.13	ATP2C2	-0.427	6.881	0.05055	0.9991
ENSG00000264672.6	SEPTIN4-AS1	1.325	2.183	0.05058	0.9991
ENSG00000281641.3	SAMD12-AS1	0.529	5.352	0.05066	0.9991
ENSG00000250835.1	LSM3P4	1.125	2.397	0.05072	0.9991
ENSG00000273038.2	AL365203.2	-0.773	3.931	0.05075	0.9991
ENSG00000285971.1	AC023095.1	1.085	2.623	0.05079	0.9991
ENSG00000221949.6	LINC01465	0.579	5.331	0.05081	0.9991
ENSG00000269968.1	AC006064.4	0.663	6.376	0.05085	0.9991
ENSG00000089737.17	DDX24	0.486	5.463	0.05086	0.9991
ENSG00000205562.3	AL049775.1	0.519	8.361	0.05086	0.9991
ENSG00000285287.1	AL354855.1	0.902	3.354	0.0509	0.9991
ENSG00000284505.1	LYNX1-SLURP2	1.13	2.337	0.0509	0.9991
ENSG00000178363.5	CALML3	1.152	3.062	0.05093	0.9991
ENSG00000159208.16	CIART	-1.104	2.505	0.051	0.9991
ENSG00000161940.11	BCL6B	-0.932	2.778	0.05102	0.9991
ENSG00000113083.14	LOX	0.472	5.948	0.05105	0.9991
ENSG00000215893.3	RPL23AP17	-1.313	2.357	0.05113	0.9991
ENSG00000267734.1	AL121989.1	0.685	3.436	0.05119	0.9991
ENSG00000169564.7	PCBP1	0.478	6.121	0.05122	0.9991
ENSG00000132326.12	PER2	-0.934	3.428	0.0513	0.9991
ENSG00000119900.9	OGFRL1	0.556	5.198	0.05149	0.9991
ENSG00000139318.8	DUSP6	0.775	3.42	0.0515	0.9991
ENSG00000075239.14	ACAT1	0.526	5.198	0.05152	0.9991
ENSG00000186193.9	SAPCD2	-1.211	2.431	0.05153	0.9991
ENSG00000161013.17	MGAT4B	0.608	5.681	0.05156	0.9991
ENSG00000080854.16	IGSF9B	-0.591	7.035	0.05157	0.9991
ENSG00000139719.11	VPS33A	-1.044	3.478	0.05164	0.9991
ENSG00000281005.1	LINC00921	1.017	3.729	0.05178	0.9991
ENSG00000279641.1	AC120057.3	0.583	5.457	0.0518	0.9991
ENSG00000226249.1	AL365271.1	-1.02	2.587	0.05183	0.9991
ENSG00000277270.2	AL160412.1	-0.522	4.942	0.05188	0.9991
ENSG00000258945.1	AL049775.3	0.559	4.783	0.05192	0.9991
ENSG00000188938.17	FAM120AOS	0.424	6.456	0.05194	0.9991
ENSG00000284308.1	C2orf81	0.91	4.794	0.05202	0.9991
ENSG00000184445.12	KNTC1	1.111	2.402	0.05206	0.9991
ENSG00000109736.15	MFSD10	0.603	4.378	0.05206	0.9991
ENSG00000167394.13	ZNF668	0.683	5.241	0.05213	0.9991
ENSG00000214176.9	PLEKHM1P1	-0.488	5.808	0.05215	0.9991
ENSG00000011260.14	UTP18	1.01	2.361	0.05217	0.9991
ENSG00000134061.5	CD180	-1.279	2.852	0.05217	0.9991
ENSG00000171790.15	SLFNL1	0.466	6.192	0.0525	0.9991
ENSG00000246451.2	AL049840.2	0.347	7.928	0.05264	0.9991
ENSG00000248930.1	AC020893.1	0.781	3.152	0.05266	0.9991
ENSG00000257097.1	CLIP1-AS1	-0.415	6.203	0.05269	0.9991
ENSG00000149474.13	KAT14	-1.152	2.53	0.05278	0.9991
ENSG00000184277.13	TM2D3	-0.785	3.303	0.05282	0.9991
ENSG00000175414.7	ARL10	-0.672	4.188	0.05283	0.9991
ENSG00000236232.1	MTCYBP24	-1.322	2	0.05289	0.9991
ENSG00000231905.2	SETP10	-0.641	4.475	0.05292	0.9991
ENSG00000286448.1	AP006222.2	0.971	2.627	0.05294	0.9991
ENSG00000143797.12	MBOAT2	-0.765	4.09	0.05298	0.9991
ENSG00000226143.1	Z98752.1	-1.006	2.859	0.05312	0.9991
ENSG00000144566.11	RAB5A	-1.027	2.77	0.05313	0.9991
ENSG00000174227.16	PIGG	-0.642	4.131	0.05315	0.9991
ENSG00000286230.1	AC010327.7	-0.886	3.079	0.05317	0.9991
ENSG00000197903.8	H2BC12	-1.302	1.936	0.05336	0.9991
ENSG00000138660.12	AP1AR	0.775	4.348	0.05337	0.9991
ENSG00000254131.1	AC093367.1	0.647	3.974	0.05338	0.9991
ENSG00000226084.5	AC113935.1	0.78	3.576	0.05344	0.9991
ENSG00000116183.11	PAPPA2	-0.654	5.963	0.05354	0.9991
ENSG00000130988.13	RGN	0.747	4.564	0.05366	0.9991
ENSG00000219700.1	PTCHD3P3	-1.286	2.233	0.05375	0.9991
ENSG00000250582.1	SMAD1-AS2	0.576	4.869	0.05375	0.9991
ENSG00000230399.1	RBBP8P1	0.731	3.749	0.05383	0.9991
ENSG00000270911.1	AC114878.2	-0.673	3.618	0.05391	0.9991
ENSG00000182871.16	COL18A1	0.507	6.001	0.05393	0.9991
ENSG00000258648.1	UBE2CP1	-0.71	4.003	0.05399	0.9991
ENSG00000179981.11	TSHZ1	0.624	5.313	0.05418	0.9991
ENSG00000264515.6	AC011474.1	-0.744	3.967	0.05425	0.9991
ENSG00000225929.1	AC000036.1	-1.232	3.502	0.05447	0.9991
ENSG00000198954.9	KIFBP	1.103	2.726	0.05448	0.9991
ENSG00000003147.19	ICA1	-0.604	4.172	0.05452	0.9991
ENSG00000275880.1	AL139385.1	0.646	4.41	0.05476	0.9991
ENSG00000128891.15	CCDC32	-0.798	3.079	0.05477	0.9991
ENSG00000251205.3	AC016598.2	0.482	6.208	0.05479	0.9991
ENSG00000249302.2	FTH1P24	0.656	3.905	0.05482	0.9991
ENSG00000088256.9	GNA11	0.712	3.72	0.05493	0.9991
ENSG00000134962.7	KLB	0.409	6.622	0.05497	0.9991
ENSG00000267703.1	AC020917.2	0.684	3.528	0.05503	0.9991
ENSG00000248015.7	AC005329.1	0.432	7.683	0.05505	0.9991
ENSG00000226455.1	AL121787.1	-1.468	1.958	0.05511	0.9991
ENSG00000108932.12	SLC16A6	-1.372	2.125	0.05512	0.9991
ENSG00000127124.16	HIVEP3	-0.422	7.403	0.05522	0.9991
ENSG00000160113.5	NR2F6	0.857	3.244	0.05549	0.9991
ENSG00000276724.1	AC123768.3	-0.934	2.943	0.05567	0.9991
ENSG00000267053.8	AC092296.2	0.52	6.019	0.05576	0.9991
ENSG00000007516.14	BAIAP3	-0.522	5.111	0.05586	0.9991
ENSG00000254948.1	OR7E158P	-0.879	3.121	0.05592	0.9991
ENSG00000284070.1	AP000356.2	0.664	4.672	0.05596	0.9991
ENSG00000108352.13	RAPGEFL1	-0.452	5.324	0.05599	0.9991
ENSG00000105509.11	HAS1	0.585	5.479	0.05605	0.9991
ENSG00000152689.18	RASGRP3	0.505	5.962	0.05609	0.9991
ENSG00000167978.17	SRRM2	-0.431	10.365	0.0561	0.9991
ENSG00000267523.1	AC008735.2	0.656	3.914	0.05611	0.9991
ENSG00000137492.8	THAP12	-1.297	2.001	0.05613	0.9991
ENSG00000152669.9	CCNO	0.908	4.208	0.05614	0.9991
ENSG00000273174.1	AC108673.2	0.981	2.925	0.05615	0.9991
ENSG00000176973.8	FAM89B	-1.03	2.699	0.0562	0.9991
ENSG00000089154.11	GCN1	-0.465	5.265	0.0562	0.9991
ENSG00000111652.10	COPS7A	1.03	2.221	0.05623	0.9991
ENSG00000138944.8	SHISAL1	-0.554	5.024	0.05625	0.9991
ENSG00000233026.1	MTCO1P5	-0.695	4.115	0.05631	0.9991
ENSG00000168385.18	SEPTIN2	-0.883	2.882	0.05634	0.9991
ENSG00000051620.11	HEBP2	-1.004	3.1	0.0565	0.9991
ENSG00000101150.18	TPD52L2	0.464	6.227	0.05659	0.9991
ENSG00000197024.9	ZNF398	-0.602	4.212	0.05661	0.9991
ENSG00000196091.15	MYBPC1	1.164	2.135	0.05662	0.9991
ENSG00000225830.14	ERCC6	-0.565	4.464	0.05674	0.9991
ENSG00000143458.12	GABPB2	0.7	4.282	0.05686	0.9991
ENSG00000277498.1	AC107081.2	1.045	2.86	0.05694	0.9991
ENSG00000285561.1	AP001804.1	1.161	3.063	0.0571	0.9991
ENSG00000261215.1	AL162231.4	-0.703	4.046	0.05724	0.9991
ENSG00000178803.12	ADORA2A-AS1	1.159	5.517	0.05734	0.9991
ENSG00000120645.12	IQSEC3	-0.411	6.401	0.05739	0.9991
ENSG00000189050.16	RNFT1	0.852	3.107	0.05751	0.9991
ENSG00000277268.2	LHX1-DT	-1.541	2.76	0.05761	0.9991
ENSG00000152782.16	PANK1	0.817	3.281	0.05764	0.9991
ENSG00000169116.11	PARM1	0.355	6.722	0.05777	0.9991
ENSG00000184047.20	DIABLO	-0.368	6.808	0.05779	0.9991
ENSG00000253882.6	AC099548.2	0.637	4.115	0.05783	0.9991
ENSG00000243725.7	TTC4	1.023	2.628	0.05789	0.9991
ENSG00000236052.2	LINC01643	-0.908	3.358	0.05789	0.9991
ENSG00000144406.19	UNC80	-0.385	8.074	0.05799	0.9991
ENSG00000285933.1	AP003498.2	-0.692	4.106	0.05815	0.9991
ENSG00000258256.1	AC011773.3	1.578	1.602	0.05818	0.9991
ENSG00000274403.1	AC090510.2	-0.443	5.263	0.05822	0.9991
ENSG00000161671.17	EMC10	0.583	4.731	0.05825	0.9991
ENSG00000161664.7	ASB16	0.844	5.214	0.05834	0.9991
ENSG00000164144.16	ARFIP1	-1.136	2.282	0.05835	0.9991
ENSG00000137168.8	PPIL1	1.01	3.59	0.05837	0.9991
ENSG00000204525.16	HLA-C	-1.924	2.998	0.05842	0.9991
ENSG00000142669.15	SH3BGRL3	0.768	3.696	0.05848	0.9991
ENSG00000162645.13	GBP2	-0.445	5.953	0.05852	0.9991
ENSG00000127870.17	RNF6	0.882	2.917	0.05855	0.9991
ENSG00000174912.7	METTL15P1	1.149	2.573	0.05868	0.9991
ENSG00000176971.4	FIBIN	0.65	4.572	0.05876	0.9991
ENSG00000162231.14	NXF1	-0.53	5.29	0.05881	0.9991
ENSG00000229042.2	AL031656.1	-0.581	4.78	0.05889	0.9991
ENSG00000259959.1	AC107068.1	-1.509	1.82	0.05892	0.9991
ENSG00000231651.1	DLG3-AS1	-0.783	3.132	0.05904	0.9991
ENSG00000262728.6	AC123768.2	0.755	4.32	0.05908	0.9991
ENSG00000270039.1	AC025165.5	-1.077	3.089	0.05912	0.9991
ENSG00000228772.2	AL033539.1	-0.848	3.245	0.05919	0.9991
ENSG00000136718.10	IMP4	0.943	2.746	0.05925	0.9991
ENSG00000256041.1	AP001858.2	-0.725	4.278	0.05927	0.9991
ENSG00000268257.2	AIRN	-0.449	5.58	0.05929	0.9991
ENSG00000171700.14	RGS19	1.198	2.446	0.05947	0.9991
ENSG00000113407.14	TARS1	0.807	3.444	0.05953	0.9991
ENSG00000224899.1	LINC02830	1.063	2.186	0.05956	0.9991
ENSG00000170074.19	FAM153A	0.835	3.193	0.05958	0.9991
ENSG00000176809.10	LRRC37A3	1.199	7.473	0.0596	0.9991
ENSG00000197753.11	LHFPL5	0.389	9.219	0.05965	0.9991
ENSG00000154359.13	LONRF1	0.991	3.766	0.05973	0.9991
ENSG00000130518.17	IQCN	-0.793	3.804	0.05976	0.9991
ENSG00000225151.10	GOLGA2P7	-0.348	9.022	0.05979	0.9991
ENSG00000148660.20	CAMK2G	-0.423	6.184	0.0598	0.9991
ENSG00000259724.2	LINC01581	-1.106	2.511	0.05981	0.9991
ENSG00000164932.13	CTHRC1	0.944	4.244	0.05987	0.9991
ENSG00000196323.14	ZBTB44	-0.628	4.583	0.05988	0.9991
ENSG00000049883.15	PTCD2	-0.845	3.209	0.05992	0.9991
ENSG00000188660.4	LINC00319	-0.794	4.747	0.05992	0.9991
ENSG00000140474.14	ULK3	-0.511	4.622	0.06005	0.9991
ENSG00000126218.12	F10	0.65	3.634	0.06009	0.9991
ENSG00000166526.18	ZNF3	-0.429	6.231	0.06013	0.9991
ENSG00000287374.1	AC239860.4	2.582	3.646	0.06023	0.9991
ENSG00000163866.9	SMIM12	0.663	3.678	0.06033	0.9991
ENSG00000150510.17	FAM124A	-0.707	4.024	0.06033	0.9991
ENSG00000243095.1	RPL3P10	0.896	3.53	0.06044	0.9991
ENSG00000280248.1	AC124319.3	0.448	6.053	0.06047	0.9991
ENSG00000166822.13	TMEM170A	0.733	3.248	0.06047	0.9991
ENSG00000026036.22	RTEL1-TNFRSF6B	1.209	5.712	0.0605	0.9991
ENSG00000167772.12	ANGPTL4	1.061	3.265	0.06059	0.9991
ENSG00000124920.14	MYRF	0.513	6.418	0.06062	0.9991
ENSG00000216863.10	LY86-AS1	-0.924	3.448	0.0607	0.9991
ENSG00000072121.16	ZFYVE26	-0.631	4.03	0.06075	0.9991
ENSG00000179673.5	RPRML	0.582	4.647	0.06077	0.9991
ENSG00000135148.12	TRAFD1	-0.736	3.835	0.06077	0.9991
ENSG00000275902.1	AC139530.3	-1.105	2.116	0.06079	0.9991
ENSG00000183281.14	PLGLB1	0.775	3.625	0.06083	0.9991
ENSG00000100416.15	TRMU	-0.895	3.132	0.06089	0.9991
ENSG00000135597.19	REPS1	-0.577	4.947	0.06097	0.9991
ENSG00000106278.12	PTPRZ1	-0.792	3.626	0.0611	0.9991
ENSG00000154767.15	XPC	0.72	3.621	0.0611	0.9991
ENSG00000165376.11	CLDN2	0.513	4.653	0.06116	0.9991
ENSG00000235076.2	GAPDHP52	0.829	3.337	0.06118	0.9991
ENSG00000234394.8	AL353608.3	-0.931	3.609	0.06119	0.9991
ENSG00000185345.23	PRKN	-0.708	4.249	0.06126	0.9991
ENSG00000204519.11	ZNF551	0.591	6.57	0.06128	0.9991
ENSG00000179141.9	MTUS2-AS1	0.425	6.883	0.06131	0.9991
ENSG00000280285.1	AC108215.1	0.938	3.817	0.06131	0.9991
ENSG00000188312.14	CENPP	0.321	9.203	0.06136	0.9991
ENSG00000272494.1	OR1X1P	0.969	3.738	0.06148	0.9991
ENSG00000281160.1	AC018358.1	0.645	4.217	0.06157	0.9991
ENSG00000286636.1	AL512356.4	-0.552	4.189	0.06172	0.9991
ENSG00000144597.14	EAF1	0.508	5.19	0.06176	0.9991
ENSG00000244081.1	AL591379.2	-1.882	3.317	0.06178	0.9991
ENSG00000127993.16	RBM48	0.983	2.684	0.0618	0.9991
ENSG00000231811.3	AL159166.1	-0.586	4.398	0.06182	0.9991
ENSG00000230724.9	LINC01001	-0.924	3.036	0.0619	0.9991
ENSG00000136295.15	TTYH3	-0.562	4.679	0.06194	0.9991
ENSG00000270170.2	NCBP2AS2	1.125	2.329	0.0621	0.9991
ENSG00000279243.3	LINC02736	1.137	3.796	0.06211	0.9991
ENSG00000285253.1	AC090517.4	-1.341	2.16	0.06219	0.9991
ENSG00000266014.2	AC103808.4	-1.246	2.446	0.06219	0.9991
ENSG00000276744.1	AC105137.2	1.247	2.248	0.06224	0.9991
ENSG00000189051.5	RNF222	0.956	3.464	0.06233	0.9991
ENSG00000243795.1	LINC02044	-0.514	5.126	0.06235	0.9991
ENSG00000255302.5	EID1	0.642	3.974	0.06238	0.9991
ENSG00000112146.16	FBXO9	-0.679	3.932	0.06241	0.9991
ENSG00000176108.9	CHMP6	1.003	2.907	0.06249	0.9991
ENSG00000236155.6	ZPLD2P	-1.427	1.858	0.06252	0.9991
ENSG00000188283.11	ZNF383	-0.733	3.398	0.06259	0.9991
ENSG00000235258.1	NDUFB4P6	0.734	3.864	0.06262	0.9991
ENSG00000197479.7	PCDHB11	-0.895	3.325	0.06281	0.9991
ENSG00000256340.8	ABCC6P1	1.175	1.931	0.06284	0.9991
ENSG00000260855.1	AL591848.4	-0.914	2.692	0.06285	0.9991
ENSG00000136935.14	GOLGA1	-0.539	4.961	0.06311	0.9991
ENSG00000146122.17	DAAM2	0.543	7.37	0.06318	0.9991
ENSG00000259488.2	AC023355.1	0.429	6.3	0.06324	0.9991
ENSG00000081237.20	PTPRC	1.223	2.194	0.06342	0.9991
ENSG00000253384.1	AC124242.2	0.987	3.099	0.06352	0.9991
ENSG00000276141.4	WHAMMP3	1.012	2.486	0.06358	0.9991
ENSG00000225112.1	AL157392.1	1.108	2.354	0.06358	0.9991
ENSG00000136213.10	CHST12	-0.496	5.106	0.06361	0.9991
ENSG00000224944.2	CASC6	-1.153	2.705	0.06367	0.9991
ENSG00000180929.6	GPR62	0.471	4.703	0.06378	0.9991
ENSG00000158966.16	CACHD1	-1.153	2.633	0.06379	0.9991
ENSG00000078687.17	TNRC6C	0.452	5.375	0.06383	0.9991
ENSG00000261130.5	AC140504.1	-1.418	2.505	0.06385	0.9991
ENSG00000287475.1	AL844892.2	0.769	3.771	0.06395	0.9991
ENSG00000167100.15	SAMD14	0.408	8.708	0.06398	0.9991
ENSG00000171298.13	GAA	-0.712	3.359	0.0641	0.9991
ENSG00000270977.2	AC015849.5	1.34	5.551	0.06416	0.9991
ENSG00000268621.6	IGFL2-AS1	0.486	5.427	0.06417	0.9991
ENSG00000116525.14	TRIM62	0.657	6.736	0.06421	0.9991
ENSG00000122565.19	CBX3	1.327	4.442	0.06425	0.9991
ENSG00000127481.15	UBR4	-0.361	7.564	0.06437	0.9991
ENSG00000173113.7	TRMT112	0.583	4.467	0.0644	0.9991
ENSG00000253910.2	PCDHGB2	0.686	3.822	0.06447	0.9991
ENSG00000198625.13	MDM4	-0.655	7.918	0.06453	0.9991
ENSG00000076067.13	RBMS2	-0.555	5.8	0.06458	0.9991
ENSG00000261442.1	AC023830.1	0.557	5.117	0.06462	0.9991
ENSG00000141452.10	RMC1	-0.616	3.902	0.06463	0.9991
ENSG00000090612.22	ZNF268	-0.943	2.7	0.06464	0.9991
ENSG00000206384.10	COL6A6	0.363	7.43	0.06464	0.9991
ENSG00000204869.8	IGFL4	-0.493	5.741	0.06465	0.9991
ENSG00000255559.1	ZNF252P-AS1	0.959	2.651	0.06471	0.9991
ENSG00000135299.17	ANKRD6	0.37	7.017	0.06473	0.9991
ENSG00000235254.3	TMEM185AP1	1.076	2.246	0.06481	0.9991
ENSG00000177535.8	OR2B11	-0.736	3.809	0.06483	0.9991
ENSG00000168026.18	TTC21A	-0.757	3.871	0.06484	0.9991
ENSG00000224051.7	CPTP	0.98	2.837	0.0649	0.9991
ENSG00000115718.18	PROC	0.683	3.428	0.06495	0.9991
ENSG00000003137.8	CYP26B1	-1.291	2.127	0.06506	0.9991
ENSG00000232145.1	AC099548.1	1.4	2.35	0.06508	0.9991
ENSG00000236519.1	LINC01424	-0.977	2.567	0.06508	0.9991
ENSG00000124225.16	PMEPA1	0.635	3.997	0.06512	0.9991
ENSG00000197859.11	ADAMTSL2	-1.033	2.869	0.06526	0.9991
ENSG00000285410.1	GABPB1-IT1	-0.964	2.605	0.06541	0.9991
ENSG00000271904.1	AC091826.2	0.914	2.651	0.06542	0.9991
ENSG00000079308.19	TNS1	0.479	4.449	0.06543	0.9991
ENSG00000122042.10	UBL3	1.131	2.267	0.06546	0.9991
ENSG00000256181.1	AP001880.1	-0.827	4.871	0.06551	0.9991
ENSG00000287558.1	AL109933.5	-1.449	2.012	0.06552	0.9991
ENSG00000153446.15	C16orf89	1.036	3.141	0.06564	0.9991
ENSG00000116205.14	TCEANC2	-0.625	4.294	0.06564	0.9991
ENSG00000255248.9	MIR100HG	-0.574	4.181	0.06565	0.9991
ENSG00000128285.4	MCHR1	-0.951	3.088	0.06566	0.9991
ENSG00000125851.10	PCSK2	-0.45	5.754	0.0657	0.9991
ENSG00000099917.17	MED15	-0.686	3.791	0.06586	0.9991
ENSG00000151079.7	KCNA6	0.52	4.958	0.06597	0.9991
ENSG00000115183.15	TANC1	-0.406	5.924	0.066	0.9991
ENSG00000262848.1	AC136624.2	-0.615	4.177	0.06603	0.9991
ENSG00000171503.12	ETFDH	0.429	6.842	0.06607	0.9991
ENSG00000274659.2	LINC02371	0.619	5.138	0.06618	0.9991
ENSG00000286705.1	AC079140.6	0.981	2.612	0.06618	0.9991
ENSG00000286629.1	AC005803.1	0.699	3.454	0.06619	0.9991
ENSG00000263873.1	THY1-AS1	0.372	10.012	0.0662	0.9991
ENSG00000124493.14	GRM4	-0.573	4.213	0.0662	0.9991
ENSG00000222385.1	RN7SKP158	-1.183	2.26	0.06621	0.9991
ENSG00000166263.13	STXBP4	0.454	6.245	0.06622	0.9991
ENSG00000081189.16	MEF2C	0.377	7.223	0.06627	0.9991
ENSG00000145879.11	SPINK7	0.763	3.733	0.06628	0.9991
ENSG00000233821.1	ENOX1-AS1	-0.407	8.277	0.0663	0.9991
ENSG00000143727.16	ACP1	0.641	4.166	0.06637	0.9991
ENSG00000227036.8	LINC00511	-0.844	2.903	0.06656	0.9991
ENSG00000260090.1	AC092435.3	0.888	2.933	0.06657	0.9991
ENSG00000250602.6	AC093535.1	1.102	2.608	0.06664	0.9991
ENSG00000267162.1	SDHDP1	0.678	4.188	0.06668	0.9991
ENSG00000100417.12	PMM1	0.839	5.973	0.06676	0.9991
ENSG00000243716.10	NPIPB5	-0.367	8.345	0.06679	0.9991
ENSG00000247077.7	PGAM5	-0.557	4.508	0.06683	0.9991
ENSG00000070718.12	AP3M2	0.538	4.403	0.06695	0.9991
ENSG00000270194.1	AC097359.2	0.38	7.432	0.06697	0.9991
ENSG00000229043.3	AC091729.3	0.792	3.838	0.06698	0.9991
ENSG00000213643.3	VN1R37P	-1.156	2.459	0.067	0.9991
ENSG00000179362.14	HMGN2P46	0.853	2.804	0.06705	0.9991
ENSG00000169084.15	DHRSX	-0.974	2.783	0.06705	0.9991
ENSG00000185619.18	PCGF3	0.344	9.706	0.06709	0.9991
ENSG00000233056.2	ERVH48-1	0.317	8.524	0.0671	0.9991
ENSG00000276462.2	BX255923.2	-1.382	2.733	0.06714	0.9991
ENSG00000164746.14	C7orf57	-0.646	3.743	0.06723	0.9991
ENSG00000034713.8	GABARAPL2	0.411	5.47	0.06734	0.9991
ENSG00000123600.20	METTL8	-1.012	2.361	0.06737	0.9991
ENSG00000109265.14	CRACD	-0.623	4.121	0.06738	0.9991
ENSG00000236498.1	AC107081.1	0.546	5.286	0.06739	0.9991
ENSG00000272150.5	NBPF25P	-0.62	4.671	0.0674	0.9991
ENSG00000079435.10	LIPE	0.561	5.315	0.0674	0.9991
ENSG00000184887.13	BTBD6	0.541	6.767	0.06753	0.9991
ENSG00000139641.13	ESYT1	-0.694	3.477	0.06756	0.9991
ENSG00000203730.3	TEDDM1	0.557	5.379	0.06765	0.9991
ENSG00000173890.17	GPR160	-0.494	4.86	0.06765	0.9991
ENSG00000231638.1	LUARIS	-0.359	8.085	0.06772	0.9991
ENSG00000275111.5	ZNF2	0.77	3.163	0.06779	0.9991
ENSG00000142396.10	ERVK3-1	-0.359	6.758	0.06781	0.9991
ENSG00000227946.1	AC007383.1	0.548	4.089	0.06786	0.9991
ENSG00000249383.2	LINC02071	1.412	3.481	0.06786	0.9991
ENSG00000287141.1	AC093675.2	0.759	3.874	0.06797	0.9991
ENSG00000225230.1	AC008937.1	-0.99	2.553	0.06798	0.9991
ENSG00000173269.14	MMRN2	0.451	5.881	0.06802	0.9991
ENSG00000127507.18	ADGRE2	0.772	5.145	0.06803	0.9991
ENSG00000259339.2	TGIF1P1	0.519	4.771	0.06819	0.9991
ENSG00000204149.12	AGAP6	-0.585	4.935	0.06826	0.9991
ENSG00000280828.1	AC090114.3	-1.573	1.944	0.06829	0.9991
ENSG00000136231.14	IGF2BP3	0.495	5.155	0.0683	0.9991
ENSG00000224934.5	AL391684.1	0.444	5.886	0.06832	0.9991
ENSG00000170075.9	GPR37L1	-0.571	4.284	0.06837	0.9991
ENSG00000239306.5	RBM14	0.581	4.743	0.06842	0.9991
ENSG00000231177.4	LINC00852	-0.995	2.555	0.06842	0.9991
ENSG00000132000.13	PODNL1	0.69	4.195	0.06843	0.9991
ENSG00000184669.9	OR7E14P	-0.878	3.124	0.06856	0.9991
ENSG00000278834.1	AC073508.3	0.572	4.989	0.06861	0.9991
ENSG00000141200.8	KIF2B	-0.799	4.145	0.06867	0.9991
ENSG00000110975.8	SYT10	1.191	2.336	0.06868	0.9991
ENSG00000140015.20	KCNH5	0.559	4.112	0.06879	0.9991
ENSG00000115129.14	TP53I3	0.569	4.626	0.0689	0.9991
ENSG00000150967.18	ABCB9	0.467	7.668	0.06893	0.9991
ENSG00000246203.2	AL353807.3	0.948	3.029	0.06901	0.9991
ENSG00000196296.14	ATP2A1	1.535	2.956	0.06901	0.9991
ENSG00000145982.13	FARS2	0.985	2.355	0.06904	0.9991
ENSG00000004660.15	CAMKK1	-0.411	6.609	0.06904	0.9991
ENSG00000125740.14	FOSB	0.899	5.62	0.06907	0.9991
ENSG00000144161.13	ZC3H8	-0.485	5.811	0.06928	0.9991
ENSG00000241218.1	CSP2	0.508	6.758	0.06935	0.9991
ENSG00000112972.15	HMGCS1	-0.541	5.084	0.06936	0.9991
ENSG00000138286.15	FAM149B1	0.328	8.642	0.0694	0.9991
ENSG00000172404.5	DNAJB7	-0.538	4.728	0.06957	0.9991
ENSG00000077522.13	ACTN2	-0.504	4.987	0.06958	0.9991
ENSG00000075290.8	WNT8B	0.594	5.194	0.06961	0.9991
ENSG00000213619.10	NDUFS3	0.7	4.584	0.06965	0.9991
ENSG00000269911.1	FAM226B	-0.976	2.79	0.06969	0.9991
ENSG00000138658.15	ZGRF1	-0.783	3.205	0.0697	0.9991
ENSG00000136631.15	VPS45	0.383	6.062	0.06971	0.9991
ENSG00000077157.22	PPP1R12B	0.452	9.285	0.0698	0.9991
ENSG00000101203.16	COL20A1	-0.542	6.018	0.06984	0.9991
ENSG00000225610.1	AC007679.1	0.499	4.95	0.06986	0.9991
ENSG00000261448.1	AC109446.3	-0.857	3.239	0.06986	0.9991
ENSG00000239653.1	PSMD6-AS2	0.441	6.206	0.06987	0.9991
ENSG00000143603.19	KCNN3	-0.631	4.661	0.06988	0.9991
ENSG00000180475.4	OR10Q1	-1.246	2.279	0.06989	0.9991
ENSG00000104313.20	EYA1	0.671	3.769	0.06998	0.9991
ENSG00000185278.15	ZBTB37	0.752	3.506	0.07016	0.9991
ENSG00000286044.1	AP001977.1	0.813	3.089	0.07021	0.9991
ENSG00000102383.14	ZDHHC15	0.58	5.746	0.07035	0.9991
ENSG00000135100.18	HNF1A	0.525	5.821	0.07035	0.9991
ENSG00000186952.15	TMEM232	-0.755	6.124	0.07041	0.9991
ENSG00000268442.1	AC073534.1	-0.466	5.649	0.07044	0.9991
ENSG00000187775.17	DNAH17	0.555	4.57	0.07046	0.9991
ENSG00000115053.16	NCL	0.447	5.581	0.07052	0.9991
ENSG00000275239.4	FAM242F	0.98	2.501	0.07056	0.9991
ENSG00000155660.11	PDIA4	0.962	2.212	0.07058	0.9991
ENSG00000142864.14	SERBP1	-0.827	3.608	0.07063	0.9991
ENSG00000165124.18	SVEP1	-0.851	3.28	0.07064	0.9991
ENSG00000213906.10	LTB4R2	-0.961	2.934	0.07066	0.9991
ENSG00000237004.4	ZNRF2P1	0.61	4.422	0.0707	0.9991
ENSG00000274487.2	NPEPPSP1	1.362	2.08	0.07071	0.9991
ENSG00000104888.10	SLC17A7	-0.362	7.109	0.07072	0.9991
ENSG00000211456.13	SACM1L	0.985	2.609	0.07078	0.9991
ENSG00000250927.1	MESTP3	-0.807	3.351	0.07081	0.9991
ENSG00000152582.14	SPEF2	-0.58	4.824	0.0709	0.9991
ENSG00000223450.1	AL590632.1	-1.416	2.038	0.07101	0.9991
ENSG00000117834.13	SLC5A9	-0.737	4.256	0.07104	0.9991
ENSG00000173726.11	TOMM20	-0.694	3.961	0.07109	0.9991
ENSG00000272182.1	AC135507.1	-0.493	4.725	0.07112	0.9991
ENSG00000196872.12	CRACDL	0.492	5.069	0.07118	0.9991
ENSG00000109814.12	UGDH	0.963	3.003	0.07119	0.9991
ENSG00000050405.13	LIMA1	-0.981	2.845	0.07135	0.9991
ENSG00000280789.2	PAGR1	-0.674	3.718	0.07135	0.9991
ENSG00000115233.12	PSMD14	0.58	4.105	0.07135	0.9991
ENSG00000137070.18	IL11RA	-0.754	3.267	0.07137	0.9991
ENSG00000250444.1	CCT5P1	0.559	4.631	0.07147	0.9991
ENSG00000267270.6	PARD6G-AS1	0.447	6.065	0.07148	0.9991
ENSG00000243193.4	PRKAR2B-AS1	0.508	5.4	0.07149	0.9991
ENSG00000232273.1	FTH1P1	-0.615	3.767	0.07151	0.9991
ENSG00000284685.1	AC009093.10	0.664	4.162	0.07154	0.9991
ENSG00000227496.3	AC099066.2	-0.546	4.465	0.07163	0.9991
ENSG00000254274.1	TDGF1P5	0.574	3.935	0.07168	0.9991
ENSG00000213234.4	ST13P10	-1.132	2.677	0.07172	0.9991
ENSG00000100564.9	PIGH	-0.859	3.05	0.07174	0.9991
ENSG00000168477.19	TNXB	-0.517	4.874	0.07186	0.9991
ENSG00000234324.1	RPL9P2	-0.664	3.909	0.0719	0.9991
ENSG00000140470.14	ADAMTS17	-0.676	3.567	0.07197	0.9991
ENSG00000251372.6	LINC00499	-1.976	6.557	0.07201	0.9991
ENSG00000137343.18	ATAT1	-0.512	4.997	0.07207	0.9991
ENSG00000196811.13	CHRNG	-0.445	5.606	0.07213	0.9991
ENSG00000102387.15	TAF7L	-0.566	4.419	0.07221	0.9991
ENSG00000256597.3	LINC02393	0.783	3.793	0.07221	0.9991
ENSG00000106333.13	PCOLCE	0.759	3.447	0.0723	0.9991
ENSG00000120278.16	PLEKHG1	1.332	2.79	0.07243	0.9991
ENSG00000181938.14	GINS3	0.923	2.324	0.07249	0.9991
ENSG00000111537.5	IFNG	1.416	1.894	0.0725	0.9991
ENSG00000283297.2	TEX52	0.724	3.638	0.07255	0.9991
ENSG00000144028.15	SNRNP200	-0.382	6.278	0.07258	0.9991
ENSG00000272256.1	AC044849.1	0.854	6.258	0.07267	0.9991
ENSG00000214820.3	MPRIPP1	0.658	3.512	0.07267	0.9991
ENSG00000268926.3	AL354861.3	0.471	5.625	0.07277	0.9991
ENSG00000235096.2	AC118555.1	-0.614	3.744	0.0729	0.9991
ENSG00000189129.14	PLAC9	0.454	7.442	0.07322	0.9991
ENSG00000228484.3	AL137025.1	-0.619	3.986	0.07323	0.9991
ENSG00000121897.15	LIAS	0.847	3.711	0.07332	0.9991
ENSG00000261714.2	AC105137.1	-1.378	1.976	0.07335	0.9991
ENSG00000104897.10	SF3A2	0.761	3.776	0.07337	0.9991
ENSG00000011258.16	MBTD1	-0.444	5.225	0.07343	0.9991
ENSG00000100100.13	PIK3IP1	0.681	3.995	0.07344	0.9991
ENSG00000231211.2	RPL17P49	-0.72	3.501	0.07345	0.9991
ENSG00000169057.24	MECP2	-0.368	6.37	0.0736	0.9991
ENSG00000139767.10	SRRM4	-0.365	7.227	0.07369	0.9991
ENSG00000156453.13	PCDH1	-0.39	6.939	0.07377	0.9991
ENSG00000233900.1	RPL17P35	-1.1	2.634	0.07379	0.9991
ENSG00000272189.1	AL024508.1	0.54	5.021	0.0739	0.9991
ENSG00000011422.12	PLAUR	0.67	4.49	0.07392	0.9991
ENSG00000160917.15	CPSF4	0.412	6.285	0.07394	0.9991
ENSG00000254618.1	TMED10P1	0.511	4.879	0.0741	0.9991
ENSG00000272402.1	AL031775.2	1.234	1.964	0.07417	0.9991
ENSG00000176753.5	C15orf56	-0.455	5.77	0.0742	0.9991
ENSG00000242229.1	RPS3AP14	-1.116	2.223	0.07424	0.9991
ENSG00000119787.14	ATL2	0.765	3.002	0.07431	0.9991
ENSG00000136383.7	ALPK3	-0.952	2.817	0.07435	0.9991
ENSG00000139842.15	CUL4A	0.527	5.27	0.07437	0.9991
ENSG00000258332.3	LINC02394	1.295	2.117	0.07438	0.9991
ENSG00000256028.2	AC026362.1	-0.937	5.356	0.07442	0.9991
ENSG00000155926.14	SLA	-1.03	2.848	0.07449	0.9991
ENSG00000260660.4	AC113208.3	0.774	3.184	0.07461	0.9991
ENSG00000080293.10	SCTR	1.567	2.93	0.07466	0.9991
ENSG00000108784.10	NAGLU	0.739	3.804	0.07482	0.9991
ENSG00000144426.18	NBEAL1	-0.818	2.998	0.07487	0.9991
ENSG00000120137.7	PANK3	-0.616	4.219	0.0749	0.9991
ENSG00000198246.9	SLC29A3	-1.094	2.401	0.07499	0.9991
ENSG00000171314.9	PGAM1	0.354	6.405	0.07502	0.9991
ENSG00000013561.18	RNF14	1.253	2.165	0.07517	0.9991
ENSG00000125538.12	IL1B	-1.329	1.922	0.0752	0.9991
ENSG00000287649.1	AC093418.1	0.553	4.068	0.07535	0.9991
ENSG00000261335.1	AC005837.1	-0.593	4.098	0.0755	0.9991
ENSG00000235138.1	AL445931.1	0.557	5.266	0.07559	0.9991
ENSG00000100580.8	TMED8	-0.428	5.704	0.0756	0.9991
ENSG00000237846.1	AL773545.3	0.559	4.932	0.07564	0.9991
ENSG00000196526.10	AFAP1	-0.549	4.864	0.07569	0.9991
ENSG00000061656.10	SPAG4	0.713	3.917	0.07571	0.9991
ENSG00000110274.16	CEP164	1.006	6.28	0.07577	0.9991
ENSG00000258634.3	AL160006.1	0.916	3.111	0.07579	0.9991
ENSG00000107104.20	KANK1	-1.401	2.095	0.07585	0.9991
ENSG00000189423.13	USP32P3	0.598	4.21	0.07592	0.9991
ENSG00000197882.3	OR7E13P	-0.593	4.137	0.07597	0.9991
ENSG00000141971.13	MVB12A	-1.021	2.406	0.07607	0.9991
ENSG00000073050.12	XRCC1	-0.537	4.128	0.07617	0.9991
ENSG00000250790.4	AC127070.2	-0.458	5.549	0.07628	0.9991
ENSG00000261369.1	AC007533.1	0.505	4.806	0.07628	0.9991
ENSG00000276085.1	CCL3L3	0.572	5.413	0.07629	0.9991
ENSG00000259895.1	AC106820.2	0.484	4.585	0.0763	0.9991
ENSG00000234428.2	AC023051.1	0.541	5.189	0.07632	0.9991
ENSG00000259419.2	HNRNPCP3	0.406	6.101	0.07635	0.9991
ENSG00000255045.1	AP000866.5	0.857	2.833	0.07637	0.9991
ENSG00000149639.15	SOGA1	-0.373	5.93	0.07638	0.9991
ENSG00000234840.2	LINC01239	-1.078	2.611	0.0764	0.9991
ENSG00000259705.1	AC084757.3	0.76	3.557	0.07641	0.9991
ENSG00000178252.18	WDR6	-0.495	4.78	0.07644	0.9991
ENSG00000108219.15	TSPAN14	-0.441	5.481	0.0765	0.9991
ENSG00000263368.1	AC069366.1	-0.629	3.517	0.07652	0.9991
ENSG00000262152.7	LINC00514	1.234	5.579	0.07658	0.9991
ENSG00000266908.2	AL121757.2	0.536	4.546	0.07664	0.9991
ENSG00000181513.15	ACBD4	-0.721	3.185	0.07665	0.9991
ENSG00000060642.11	PIGV	0.964	2.654	0.07688	0.9991
ENSG00000181631.7	P2RY13	0.323	7.305	0.07696	0.9991
ENSG00000028203.18	VEZT	-0.628	4.318	0.07702	0.9991
ENSG00000205869.2	KRTAP5-1	0.451	7.326	0.0771	0.9991
ENSG00000038274.17	MAT2B	1.182	1.997	0.07723	0.9991
ENSG00000101210.13	EEF1A2	0.415	5.956	0.07732	0.9991
ENSG00000182196.13	ARL6IP4	0.901	3.749	0.07734	0.9991
ENSG00000235904.3	RBMS3-AS3	0.456	6.607	0.07736	0.9991
ENSG00000168297.16	PXK	-0.448	5.173	0.0774	0.9991
ENSG00000196839.13	ADA	0.534	5.828	0.07744	0.9991
ENSG00000280614.1	FP236383.4	0.963	9.057	0.07746	0.9991
ENSG00000101331.17	CCM2L	0.809	3.122	0.07747	0.9991
ENSG00000007402.11	CACNA2D2	0.478	5.671	0.07748	0.9991
ENSG00000198414.5	TATDN2P1	-1.055	2.959	0.07751	0.9991
ENSG00000004455.17	AK2	-0.618	4.083	0.07751	0.9991
ENSG00000145882.11	PCYOX1L	-0.774	4.213	0.07757	0.9991
ENSG00000123612.16	ACVR1C	1.083	2.29	0.07764	0.9991
ENSG00000215065.3	BX547991.1	1.344	1.958	0.07769	0.9991
ENSG00000169919.17	GUSB	-0.959	2.811	0.07782	0.9991
ENSG00000260083.2	MIR762HG	-0.758	3.592	0.07788	0.9991
ENSG00000287343.1	AL022397.1	-0.483	6.461	0.07789	0.9991
ENSG00000240097.1	AC104164.2	0.939	2.715	0.07796	0.9991
ENSG00000284620.2	AF228730.5	-0.641	4.943	0.07804	0.9991
ENSG00000213533.13	STIMATE	-0.723	3.467	0.07818	0.9991
ENSG00000166171.13	DPCD	0.853	2.855	0.0782	0.9991
ENSG00000068120.15	COASY	-0.698	3.199	0.07823	0.9991
ENSG00000125945.15	ZNF436	0.46	5.832	0.07826	0.9991
ENSG00000235700.1	CYCSP52	1.263	1.705	0.07831	0.9991
ENSG00000163817.16	SLC6A20	0.765	3.552	0.07857	0.9991
ENSG00000117394.24	SLC2A1	-0.73	3.463	0.07866	0.9991
ENSG00000261600.1	AC233266.2	-0.671	4.086	0.0787	0.9991
ENSG00000131844.16	MCCC2	-0.772	2.943	0.0788	0.9991
ENSG00000096384.20	HSP90AB1	0.427	6.779	0.07885	0.9991
ENSG00000027644.5	INSRR	-1.121	2.261	0.07888	0.9991
ENSG00000169635.10	HIC2	-0.757	3.078	0.07898	0.9991
ENSG00000287274.1	AL627232.1	-0.601	4.547	0.07904	0.9991
ENSG00000129151.9	BBOX1	1.127	2.536	0.07917	0.9991
ENSG00000178093.14	TSSK6	0.775	3.533	0.07924	0.9991
ENSG00000262228.2	AC087392.3	-0.901	2.789	0.07933	0.9991
ENSG00000240771.8	ARHGEF25	-0.408	6.228	0.07935	0.9991
ENSG00000244040.7	IL12A-AS1	0.514	4.653	0.07936	0.9991
ENSG00000233670.7	PIRT	-1.092	2.752	0.07942	0.9991
ENSG00000188859.7	FAM78B	0.54	4.764	0.07948	0.9991
ENSG00000227540.1	DNAJC9-AS1	1.083	2.541	0.07948	0.9991
ENSG00000125977.7	EIF2S2	-0.443	5.448	0.07957	0.9991
ENSG00000173226.17	IQCB1	0.786	2.724	0.07966	0.9991
ENSG00000221937.4	TAS2R40	0.706	3.589	0.07966	0.9991
ENSG00000075429.9	CACNG5	1.313	2.206	0.07977	0.9991
ENSG00000257354.2	AC048341.1	-0.518	4.325	0.0798	0.9991
ENSG00000279067.1	AC002540.1	0.865	2.44	0.07991	0.9991
ENSG00000176515.1	AL033381.1	-0.809	4.43	0.07994	0.9991
ENSG00000144645.14	OSBPL10	-0.93	5.003	0.08002	0.9991
ENSG00000198482.14	ZNF808	-1.262	1.974	0.08011	0.9991
ENSG00000182768.9	NGRN	0.664	4.451	0.08025	0.9991
ENSG00000092098.17	RNF31	-0.536	4.194	0.08027	0.9991
ENSG00000076382.17	SPAG5	-0.558	4.25	0.08029	0.9991
ENSG00000265401.1	AC093484.3	0.636	9.184	0.08045	0.9991
ENSG00000205037.2	AC134312.1	0.387	6.647	0.08048	0.9991
ENSG00000095585.17	BLNK	0.435	5.141	0.08057	0.9991
ENSG00000233695.2	GAS6-AS1	0.423	8.079	0.08069	0.9991
ENSG00000105443.15	CYTH2	0.709	4.019	0.08078	0.9991
ENSG00000154822.18	PLCL2	0.647	3.744	0.0808	0.9991
ENSG00000226772.1	AL021393.1	1.299	1.694	0.08085	0.9991
ENSG00000286449.1	AC016590.4	1.118	2.372	0.0809	0.9991
ENSG00000228995.1	MTND1P9	0.486	5.033	0.08091	0.9991
ENSG00000269540.1	AC010624.4	1.061	2.342	0.081	0.9991
ENSG00000142453.12	CARM1	0.373	6.869	0.08102	0.9991
ENSG00000100227.18	POLDIP3	0.812	3.025	0.08104	0.9991
ENSG00000261819.1	AC138932.3	0.437	7.224	0.08114	0.9991
ENSG00000280073.1	AL157996.1	0.716	4.031	0.08115	0.9991
ENSG00000145103.15	ILDR1	-1.273	1.986	0.08117	0.9991
ENSG00000070526.15	ST6GALNAC1	-1.091	2.775	0.08134	0.9991
ENSG00000106105.15	GARS1	0.367	6.031	0.08136	0.9991
ENSG00000180011.7	ZADH2	0.575	3.952	0.0814	0.9991
ENSG00000259523.1	AC022613.2	0.409	5.822	0.08141	0.9991
ENSG00000168781.22	PPIP5K1	-0.479	5.206	0.08149	0.9991
ENSG00000280385.1	AP000648.4	0.378	10.139	0.08152	0.9991
ENSG00000157219.5	HTR5A	0.635	5.757	0.08163	0.9991
ENSG00000178796.13	RIIAD1	-0.405	5.505	0.08165	0.9991
ENSG00000168939.12	SPRY3	-0.914	3.501	0.08173	0.9991
ENSG00000065534.19	MYLK	0.368	8.159	0.08174	0.9991
ENSG00000287126.1	AC108488.3	1.009	2.945	0.08179	0.9991
ENSG00000165417.12	GTF2A1	0.752	3.036	0.08179	0.9991
ENSG00000143207.21	COP1	-0.853	2.747	0.0818	0.9991
ENSG00000171160.18	MORN4	-0.903	2.691	0.08183	0.9991
ENSG00000133422.14	MORC2	-0.913	6.059	0.08193	0.9991
ENSG00000242507.6	FO393401.1	1.295	2.376	0.08193	0.9991
ENSG00000225649.6	AC064875.1	-1.337	1.975	0.08194	0.9991
ENSG00000235370.6	DNM1P51	1.347	6.216	0.08194	0.9991
ENSG00000154262.13	ABCA6	-0.786	3.379	0.08197	0.9991
ENSG00000172058.15	SERF1A	-1.835	2.934	0.08198	0.9991
ENSG00000184672.12	RALYL	0.454	5.139	0.0821	0.9991
ENSG00000112164.6	GLP1R	-0.958	2.889	0.08213	0.9991
ENSG00000056277.16	ZNF280C	-1.13	2.16	0.08216	0.9991
ENSG00000188910.8	GJB3	0.468	6.263	0.08231	0.9991
ENSG00000162069.16	BICDL2	1.038	2.715	0.08234	0.9991
ENSG00000264273.1	AC107982.2	-0.538	4.595	0.08236	0.9991
ENSG00000230561.4	CCDC192	-0.531	4.486	0.08239	0.9991
ENSG00000233332.1	AL122008.3	-0.471	5.232	0.08246	0.9991
ENSG00000267058.1	AC006213.2	0.548	4.79	0.08247	0.9991
ENSG00000075945.13	KIFAP3	0.7	3.979	0.0825	0.9991
ENSG00000129152.4	MYOD1	1.073	2.828	0.08251	0.9991
ENSG00000172250.16	SERHL	0.349	7.092	0.08264	0.9991
ENSG00000229266.1	POM121L8P	2.611	3.535	0.08266	0.9991
ENSG00000236031.1	AL591721.1	0.633	4.31	0.08267	0.9991
ENSG00000200488.1	RN7SKP203	0.804	3.366	0.08271	0.9991
ENSG00000250138.4	AC139495.2	0.374	7.309	0.08274	0.9991
ENSG00000222011.9	FAM185A	-0.73	3.799	0.08276	0.9991
ENSG00000259805.1	AC022558.2	-0.554	4.704	0.08283	0.9991
ENSG00000224699.9	LAMTOR5-AS1	0.608	3.689	0.08295	0.9991
ENSG00000176788.9	BASP1	0.504	5.141	0.08297	0.9991
ENSG00000234193.1	ACSL3-AS1	1.153	2.085	0.08313	0.9991
ENSG00000261408.7	TEN1-CDK3	1.32	2.412	0.08315	0.9991
ENSG00000284395.2	PERCC1	1.625	3.432	0.08317	0.9991
ENSG00000286161.1	AC104066.5	0.552	4.712	0.08324	0.9991
ENSG00000174233.11	ADCY6	-0.536	4.505	0.08336	0.9991
ENSG00000105726.17	ATP13A1	-0.443	5.644	0.08338	0.9991
ENSG00000224066.1	AL049795.1	1.086	2.428	0.08342	0.9991
ENSG00000116584.20	ARHGEF2	-0.481	4.91	0.08345	0.9991
ENSG00000179242.16	CDH4	-0.502	5.466	0.0835	0.9991
ENSG00000177370.5	TIMM22	-0.306	7.95	0.08352	0.9991
ENSG00000092929.12	UNC13D	0.977	2.545	0.08352	0.9991
ENSG00000161265.15	U2AF1L4	-0.875	2.529	0.08356	0.9991
ENSG00000154914.17	USP43	0.632	3.774	0.08363	0.9991
ENSG00000139364.10	TMEM132B	-0.326	6.918	0.08367	0.9991
ENSG00000165113.13	GKAP1	-1.309	1.921	0.08381	0.9991
ENSG00000004975.12	DVL2	-0.971	2.839	0.08383	0.9991
ENSG00000255141.1	HNRNPA1P76	0.571	4.143	0.08392	0.9991
ENSG00000250377.2	AC008525.1	-0.687	4.753	0.08395	0.9991
ENSG00000206561.13	COLQ	-1.134	2.371	0.08399	0.9991
ENSG00000116237.16	ICMT	-0.324	6.899	0.08403	0.9991
ENSG00000254858.10	MPV17L2	-0.559	4.09	0.08404	0.9991
ENSG00000278214.1	LINC02139	0.693	4.422	0.08408	0.9991
ENSG00000226121.2	AHCTF1P1	-0.424	8.022	0.08408	0.9991
ENSG00000258926.2	AL355916.2	1.299	2.356	0.08412	0.9991
ENSG00000258824.2	AL122035.1	-1.18	2.444	0.08417	0.9991
ENSG00000170525.21	PFKFB3	-0.638	4.045	0.08422	0.9991
ENSG00000080603.17	SRCAP	-0.352	6.88	0.08428	0.9991
ENSG00000166913.13	YWHAB	0.532	4.659	0.08429	0.9991
ENSG00000232457.4	SLC16A6P1	-1.005	3.586	0.08436	0.9991
ENSG00000267580.1	AC008738.3	-0.933	2.86	0.08445	0.9991
ENSG00000104388.15	RAB2A	0.987	2.297	0.08447	0.9991
ENSG00000184524.6	CEND1	0.617	3.83	0.08452	0.9991
ENSG00000130517.14	PGPEP1	-1.134	2.145	0.08453	0.9991
ENSG00000125895.5	TMEM74B	-0.43	5.318	0.08459	0.9991
ENSG00000116984.14	MTR	-0.438	5.273	0.08459	0.9991
ENSG00000272341.1	AL137003.1	-0.978	2.536	0.08465	0.9991
ENSG00000103260.9	METRN	-0.416	6.83	0.0847	0.9991
ENSG00000259175.1	AC108451.1	-0.323	7.892	0.08473	0.9991
ENSG00000079102.16	RUNX1T1	-0.491	5.5	0.08478	0.9991
ENSG00000116690.13	PRG4	-0.51	4.38	0.08483	0.9991
ENSG00000254040.2	AC103719.1	0.968	7.484	0.08484	0.9991
ENSG00000175707.9	KDF1	1.673	2.344	0.08484	0.9991
ENSG00000214651.4	AL513122.1	0.71	3.366	0.08485	0.9991
ENSG00000186710.11	CFAP73	0.432	5.899	0.08487	0.9991
ENSG00000251260.2	WDFY3-AS1	0.388	5.466	0.08489	0.9991
ENSG00000141433.13	ADCYAP1	1.045	2.538	0.08492	0.9991
ENSG00000141759.15	TXNL4A	-0.85	2.746	0.08495	0.9991
ENSG00000160360.13	GPSM1	0.571	3.973	0.08501	0.9991
ENSG00000173705.9	SUSD5	-0.362	6.446	0.08507	0.9991
ENSG00000152822.14	GRM1	-0.384	5.916	0.08512	0.9991
ENSG00000185432.12	METTL7A	0.662	4.805	0.08515	0.9991
ENSG00000279488.1	AC004623.1	0.456	7.384	0.08515	0.9991
ENSG00000258890.7	CEP95	0.463	4.809	0.08518	0.9991
ENSG00000212978.6	AC016747.1	-0.923	3.818	0.08519	0.9991
ENSG00000061938.19	TNK2	-0.416	6.278	0.08521	0.9991
ENSG00000117983.17	MUC5B	-0.777	5.463	0.08523	0.9991
ENSG00000173588.15	CEP83	-0.725	3.581	0.08525	0.9991
ENSG00000170381.14	SEMA3E	0.989	2.513	0.08537	0.9991
ENSG00000163352.5	LENEP	-1.238	2.353	0.08543	0.9991
ENSG00000271580.1	AL583832.1	0.528	4.309	0.08545	0.9991
ENSG00000250863.2	AC114757.1	0.864	3.513	0.08546	0.9991
ENSG00000235979.9	AC004448.2	0.823	5.855	0.08548	0.9991
ENSG00000256683.7	ZNF350	-0.527	5.207	0.08553	0.9991
ENSG00000103550.14	KNOP1	-0.452	5.062	0.08573	0.9991
ENSG00000235294.1	RPL7AP25	0.966	2.304	0.08581	0.9991
ENSG00000176463.14	SLCO3A1	0.671	3.729	0.08582	0.9991
ENSG00000165091.18	TMC1	1.156	2.322	0.08587	0.9991
ENSG00000116704.8	SLC35D1	0.966	2.367	0.08587	0.9991
ENSG00000176953.12	NFATC2IP	0.986	2.514	0.08597	0.9991
ENSG00000258232.2	AC125611.3	0.999	3.051	0.08601	0.9991
ENSG00000265992.1	ESRG	-0.351	7.122	0.08604	0.9991
ENSG00000002822.15	MAD1L1	0.968	2.465	0.08616	0.9991
ENSG00000148357.16	HMCN2	-0.917	2.588	0.08616	0.9991
ENSG00000164855.16	TMEM184A	-0.439	5.818	0.08626	0.9991
ENSG00000135677.11	GNS	-0.684	3.264	0.08634	0.9991
ENSG00000278784.1	AL136295.7	0.485	4.317	0.08636	0.9991
ENSG00000103335.22	PIEZO1	-0.369	7.359	0.08638	0.9991
ENSG00000233508.3	AL021395.1	-0.648	4.642	0.08638	0.9991
ENSG00000266933.2	AC005775.1	0.734	3.025	0.08639	0.9991
ENSG00000144034.16	TPRKB	-0.672	3.621	0.08647	0.9991
ENSG00000234367.1	PFN1P3	0.744	2.832	0.08651	0.9991
ENSG00000104885.18	DOT1L	0.428	5.982	0.08652	0.9991
ENSG00000157426.14	AASDH	0.728	2.954	0.08653	0.9991
ENSG00000144908.14	ALDH1L1	-0.922	2.91	0.08657	0.9991
ENSG00000232931.6	LINC00342	-0.514	4.804	0.08657	0.9991
ENSG00000232113.3	TEX50	1.21	2.174	0.08664	0.9991
ENSG00000196531.13	NACA	-0.418	6.359	0.08667	0.9991
ENSG00000130638.17	ATXN10	0.921	2.971	0.08669	0.9991
ENSG00000118194.20	TNNT2	-0.748	3.477	0.08673	0.9991
ENSG00000287218.1	AL359962.3	0.761	5.277	0.08681	0.9991
ENSG00000055044.11	NOP58	0.676	3.721	0.08685	0.9991
ENSG00000167216.17	KATNAL2	-0.36	6.674	0.08691	0.9991
ENSG00000175806.15	MSRA	-0.938	2.82	0.08698	0.9991
ENSG00000182256.13	GABRG3	-0.485	4.917	0.08703	0.9991
ENSG00000213150.2	AL512430.1	0.569	4.689	0.08705	0.9991
ENSG00000185950.9	IRS2	0.439	5.553	0.08708	0.9991
ENSG00000102897.10	LYRM1	1.217	1.811	0.0874	0.9991
ENSG00000104341.17	LAPTM4B	-1.487	2.928	0.08746	0.9991
ENSG00000179818.14	PCBP1-AS1	0.385	8.08	0.0875	0.9991
ENSG00000254154.8	CRYZL2P-SEC16B	-0.612	3.678	0.08765	0.9991
ENSG00000133138.20	TBC1D8B	-0.933	3.032	0.08768	0.9991
ENSG00000213423.4	RBMX2P2	-1	2.591	0.08772	0.9991
ENSG00000133243.10	BTBD2	0.65	6.358	0.08781	0.9991
ENSG00000168772.11	CXXC4	-0.502	4.663	0.08784	0.9991
ENSG00000156313.15	RPGR	-1.21	2.133	0.08797	0.9991
ENSG00000135976.20	ANKRD36	-0.565	6.167	0.08798	0.9991
ENSG00000182957.16	SPATA13	-1.024	2.381	0.08798	0.9991
ENSG00000251332.1	AC021106.2	-0.845	2.932	0.08798	0.9991
ENSG00000232027.2	AL671986.1	0.517	4.492	0.088	0.9991
ENSG00000172345.14	STARD5	0.447	6.31	0.08803	0.9991
ENSG00000205955.4	HSP90AA5P	0.626	3.766	0.08818	0.9991
ENSG00000228327.3	AL669831.1	-0.663	5.009	0.08829	0.9991
ENSG00000244257.5	PKD1P1	-0.981	5.611	0.08835	0.9991
ENSG00000266714.9	MYO15B	0.806	5.142	0.0884	0.9991
ENSG00000228828.1	TLK2P2	-0.915	3.245	0.08841	0.9991
ENSG00000176124.15	DLEU1	-0.321	7.931	0.08842	0.9991
ENSG00000287721.1	AC061975.8	0.502	4.843	0.08848	0.9991
ENSG00000154240.17	CEP112	-1.057	2.262	0.08857	0.9991
ENSG00000132640.15	BTBD3	-0.536	4.779	0.08875	0.9991
ENSG00000196935.9	SRGAP1	0.384	6.946	0.08876	0.9991
ENSG00000278383.1	AL031673.1	0.85	3.114	0.08877	0.9991
ENSG00000286300.1	AC007350.1	-0.426	6.351	0.08882	0.9991
ENSG00000181781.9	ODF3L2	-1.179	2.07	0.08883	0.9991
ENSG00000163635.20	ATXN7	0.378	6.801	0.0889	0.9991
ENSG00000225695.1	HNRNPA1P35	0.409	5.534	0.08894	0.9991
ENSG00000243155.1	AL162431.1	0.595	4.882	0.08905	0.9991
ENSG00000269001.2	AC092070.2	-1.118	2.251	0.08915	0.9991
ENSG00000265791.1	AC127024.4	0.666	4.088	0.08915	0.9991
ENSG00000230821.1	AC245291.2	0.966	2.681	0.08924	0.9991
ENSG00000254363.6	AC011379.2	-0.974	2.407	0.08928	0.9991
ENSG00000163682.17	RPL9	-0.66	3.976	0.08933	0.9991
ENSG00000265287.2	AC005726.4	0.384	8.456	0.08938	0.9991
ENSG00000126581.13	BECN1	-0.544	3.827	0.08939	0.9991
ENSG00000121101.15	TEX14	-1.291	1.93	0.08941	0.9991
ENSG00000230266.1	XXYLT1-AS2	0.617	3.492	0.08941	0.9991
ENSG00000100027.16	YPEL1	0.364	7.457	0.08943	0.9991
ENSG00000197601.13	FAR1	-0.554	4.642	0.08946	0.9991
ENSG00000255964.1	HSPD1P12	-0.538	4.414	0.08952	0.9991
ENSG00000008988.10	RPS20	1.093	1.699	0.08972	0.9991
ENSG00000130706.13	ADRM1	1.102	2.415	0.08975	0.9991
ENSG00000004897.12	CDC27	-0.565	4.656	0.08976	0.9991
ENSG00000278727.1	AC000403.1	-0.942	2.408	0.08978	0.9991
ENSG00000164535.15	DAGLB	-0.601	4.498	0.08984	0.9991
ENSG00000204091.8	TDRG1	0.436	8.42	0.08987	0.9991
ENSG00000146094.15	DOK3	-0.968	2.57	0.08992	0.9991
ENSG00000105137.13	SYDE1	1.19	3.65	0.08996	0.9991
ENSG00000225205.5	AC078883.1	0.978	2.977	0.08999	0.9991
ENSG00000177302.15	TOP3A	0.569	5.459	0.09001	0.9991
ENSG00000278997.1	AL662907.1	0.542	4.939	0.09008	0.9991
ENSG00000113312.11	TTC1	0.55	4.918	0.09015	0.9991
ENSG00000185359.13	HGS	0.406	6.428	0.09018	0.9991
ENSG00000109270.13	LAMTOR3	0.918	2.332	0.09019	0.9991
ENSG00000231383.2	FGF12-AS1	0.561	4.374	0.09021	0.9991
ENSG00000248923.1	MTND5P11	-0.88	5.359	0.09025	0.9991
ENSG00000120327.6	PCDHB14	-0.886	3.411	0.09036	0.9991
ENSG00000148840.11	PPRC1	-0.581	4.239	0.09037	0.9991
ENSG00000080823.23	MOK	-0.459	5.491	0.09045	0.9991
ENSG00000197446.9	CYP2F1	-0.962	3.184	0.09069	0.9991
ENSG00000245060.8	LINC00847	0.344	7.309	0.09075	0.9991
ENSG00000228149.1	RPL3P1	-0.451	4.994	0.09078	0.9991
ENSG00000254772.10	EEF1G	1.161	2.04	0.09084	0.9991
ENSG00000100068.13	LRP5L	-1.434	2.445	0.0909	0.9991
ENSG00000267466.1	AC021683.1	-0.475	5.595	0.09098	0.9991
ENSG00000254613.2	OR6M2P	-0.905	2.939	0.09098	0.9991
ENSG00000253428.1	LINC01942	1.159	2.228	0.09105	0.9991
ENSG00000111218.12	PRMT8	0.49	4.479	0.09108	0.9991
ENSG00000165752.17	STK32C	0.581	3.503	0.09111	0.9991
ENSG00000139636.15	LMBR1L	-1.03	2.362	0.09112	0.9991
ENSG00000196189.13	SEMA4A	-0.654	3.728	0.09114	0.9991
ENSG00000123268.9	ATF1	1.099	1.816	0.09122	0.9991
ENSG00000284680.1	OR8B2	1.001	2.456	0.09137	0.9991
ENSG00000261432.1	LINC01613	-0.62	3.985	0.09143	0.9991
ENSG00000174611.12	KY	0.404	5.927	0.09147	0.9991
ENSG00000123104.12	ITPR2	0.565	4.269	0.09168	0.9991
ENSG00000273456.1	AC064836.2	-1.086	2.497	0.09169	0.9991
ENSG00000226803.9	ZNF451-AS1	0.349	7.79	0.09181	0.9991
ENSG00000122176.12	FMOD	-0.966	2.687	0.09181	0.9991
ENSG00000232006.9	AC005537.1	-0.918	2.587	0.09184	0.9991
ENSG00000273055.1	AC005046.1	-0.442	4.899	0.09185	0.9991
ENSG00000255710.2	AP003170.1	-1.146	2.177	0.09185	0.9991
ENSG00000170791.18	CHCHD7	1.174	1.804	0.09198	0.9991
ENSG00000112186.12	CAP2	0.6	4.125	0.09203	0.9991
ENSG00000142149.9	HUNK	0.688	5.993	0.09203	0.9991
ENSG00000225733.6	FGD5-AS1	0.754	3.217	0.09204	0.9991
ENSG00000187325.5	TAF9B	0.343	7.073	0.09209	0.9991
ENSG00000179632.10	MAF1	0.833	2.822	0.09211	0.9991
ENSG00000243872.3	RN7SL464P	1.124	2.028	0.09211	0.9991
ENSG00000112679.14	DUSP22	0.558	4.259	0.09211	0.9991
ENSG00000125166.13	GOT2	0.616	4.799	0.09214	0.9991
ENSG00000232374.5	GPR79	0.421	7.081	0.09216	0.9991
ENSG00000226981.2	ABHD17AP6	0.925	3.177	0.09218	0.9991
ENSG00000250049.7	AC114316.1	0.332	7.055	0.0923	0.9991
ENSG00000286169.2	PDCD6-AHRR	-1.125	2.495	0.09233	0.9991
ENSG00000123191.16	ATP7B	-0.559	3.866	0.09235	0.9991
ENSG00000175155.10	YPEL2	-0.553	4.178	0.09246	0.9991
ENSG00000286457.1	AC009560.3	0.325	6.729	0.09249	0.9991
ENSG00000259840.1	Z97653.1	-0.802	2.863	0.09252	0.9991
ENSG00000228175.3	GEMIN8P4	-1.051	2.182	0.09255	0.9991
ENSG00000160695.15	VPS11	-0.698	3.043	0.0926	0.9991
ENSG00000243970.3	PPIEL	-0.545	4.826	0.0926	0.9991
ENSG00000229186.4	ADAM1A	0.596	4.454	0.09261	0.9991
ENSG00000178607.16	ERN1	0.789	2.972	0.09273	0.9991
ENSG00000059573.9	ALDH18A1	-1.284	1.858	0.09274	0.9991
ENSG00000276412.2	AL591926.2	0.713	5.513	0.09275	0.9991
ENSG00000271676.1	AC104771.1	-0.989	2.798	0.09278	0.9991
ENSG00000253771.6	TPTE2P1	-0.845	3.055	0.09282	0.9991
ENSG00000178084.2	HTR3C	1.105	2.864	0.09289	0.9991
ENSG00000138111.14	MFSD13A	0.731	4.617	0.09292	0.9991
ENSG00000159228.13	CBR1	-0.535	4.012	0.09311	0.9991
ENSG00000153347.10	FAM81B	0.948	2.819	0.09312	0.9991
ENSG00000248333.8	CDK11B	0.746	3.563	0.0932	0.9991
ENSG00000141756.19	FKBP10	0.879	4.184	0.09331	0.9991
ENSG00000171604.12	CXXC5	0.78	2.878	0.09336	0.9991
ENSG00000159899.15	NPR2	0.572	4.196	0.09338	0.9991
ENSG00000283537.2	AC073264.3	-1.482	4.052	0.09341	0.9991
ENSG00000143891.17	GALM	-0.719	4.676	0.09341	0.9991
ENSG00000179218.14	CALR	0.382	5.725	0.09342	0.9991
ENSG00000110719.10	TCIRG1	1.064	2.17	0.09343	0.9991
ENSG00000149488.13	TMC2	-0.656	4.677	0.09348	0.9991
ENSG00000168288.13	MMADHC	-0.583	3.584	0.0935	0.9991
ENSG00000196341.3	OR8D1	1.096	4.214	0.09357	0.9991
ENSG00000204872.4	NAT8B	0.546	3.997	0.09359	0.9991
ENSG00000116991.11	SIPA1L2	0.437	4.504	0.0936	0.9991
ENSG00000114853.14	ZBTB47	-0.464	4.459	0.09361	0.9991
ENSG00000101146.13	RAE1	0.76	3.091	0.09368	0.9991
ENSG00000204113.6	BMP2KL	-0.354	8.216	0.09372	0.9991
ENSG00000249188.1	ENPP7P1	0.493	4.803	0.09374	0.9991
ENSG00000170088.14	TMEM192	-0.85	2.692	0.09376	0.9991
ENSG00000236398.2	TAS2R39	0.621	3.467	0.09381	0.9991
ENSG00000121741.16	ZMYM2	-0.554	4.887	0.09381	0.9991
ENSG00000234678.2	ELF3-AS1	-0.352	7.55	0.09382	0.9991
ENSG00000137207.12	YIPF3	0.577	5.901	0.09382	0.9991
ENSG00000230438.7	SERPINB9P1	-0.734	5.262	0.09383	0.9991
ENSG00000169062.15	UPF3A	-0.416	5.478	0.09383	0.9991
ENSG00000255492.1	H3P33	-1.151	2.039	0.09386	0.9991
ENSG00000111325.16	OGFOD2	-0.706	3.616	0.09386	0.9991
ENSG00000233191.2	AC006372.2	-1.088	2.416	0.09388	0.9991
ENSG00000280119.1	AC093642.2	-0.903	2.887	0.0939	0.9991
ENSG00000136986.10	DERL1	-0.956	2.307	0.0939	0.9991
ENSG00000251455.1	AC092611.1	0.366	6.892	0.09394	0.9991
ENSG00000107957.16	SH3PXD2A	-0.303	9.648	0.09395	0.9991
ENSG00000236483.1	MTND2P40	-0.539	4.403	0.09397	0.9991
ENSG00000255690.3	TRIL	-0.373	6.436	0.09401	0.9991
ENSG00000196083.10	IL1RAP	-0.581	3.91	0.09412	0.9991
ENSG00000177272.9	KCNA3	-0.388	6.109	0.09419	0.9991
ENSG00000286890.1	AC055840.1	-0.572	4.041	0.0942	0.9991
ENSG00000247345.2	AC092343.1	0.479	4.707	0.09423	0.9991
ENSG00000286988.1	AC024933.2	0.771	3.727	0.09426	0.9991
ENSG00000101639.18	CEP192	-0.616	3.625	0.09426	0.9991
ENSG00000156017.13	CARNMT1	1.191	2.137	0.0943	0.9991
ENSG00000130643.9	CALY	0.389	6.662	0.09441	0.9991
ENSG00000125462.18	C1orf61	-0.428	5.715	0.09447	0.9991
ENSG00000078699.22	CBFA2T2	0.62	6.327	0.09449	0.9991
ENSG00000235433.1	MTATP6P17	-1.07	3.087	0.0945	0.9991
ENSG00000138061.12	CYP1B1	0.532	5.775	0.09456	0.9991
ENSG00000259461.1	ANP32BP3	0.931	2.831	0.09456	0.9991
ENSG00000122877.16	EGR2	0.747	3.394	0.09466	0.9991
ENSG00000170684.9	ZNF296	-1.305	2.012	0.0949	0.9991
ENSG00000198932.13	GPRASP1	-0.35	6.955	0.09493	0.9991
ENSG00000213064.10	SFT2D2	-1.179	2.396	0.09495	0.9991
ENSG00000131400.8	NAPSA	0.463	6.012	0.09495	0.9991
ENSG00000140543.15	DET1	0.974	4.398	0.09496	0.9991
ENSG00000259564.2	AC009554.1	0.722	3.737	0.09498	0.9991
ENSG00000233183.3	AL138889.1	-1.104	2.754	0.09498	0.9991
ENSG00000223749.11	MIR503HG	0.926	3.954	0.095	0.9991
ENSG00000228594.4	FNDC10	-0.591	3.618	0.09502	0.9991
ENSG00000205923.3	CEMP1	-0.343	6.752	0.09507	0.9991
ENSG00000115756.13	HPCAL1	0.575	4.538	0.09517	0.9991
ENSG00000105889.15	STEAP1B	-1.146	2.413	0.09517	0.9991
ENSG00000245261.1	AL133375.1	0.571	4.211	0.09519	0.9991
ENSG00000182722.5	SEPHS1P1	-0.41	5.946	0.09526	0.9991
ENSG00000143119.14	CD53	-0.818	3.593	0.09532	0.9991
ENSG00000241307.1	AC104472.2	0.508	4.222	0.09536	0.9991
ENSG00000189316.3	AC073349.1	0.525	6.188	0.09538	0.9991
ENSG00000182687.4	GALR2	0.913	3.812	0.09543	0.9991
ENSG00000163611.11	SPICE1	-0.528	4.17	0.09543	0.9991
ENSG00000129170.10	CSRP3	0.942	2.256	0.09545	0.9991
ENSG00000160271.16	RALGDS	-0.459	5.703	0.09552	0.9991
ENSG00000224424.8	PRKAR2A-AS1	0.517	5.176	0.09568	0.9991
ENSG00000182257.8	PRR34	0.855	5.145	0.0957	0.9991
ENSG00000204065.3	TCEAL5	-0.989	2.119	0.09579	0.9991
ENSG00000185070.11	FLRT2	0.323	6.798	0.09586	0.9991
ENSG00000255438.2	AL354813.1	-0.666	3.601	0.09589	0.9991
ENSG00000134138.20	MEIS2	0.371	6.386	0.0959	0.9991
ENSG00000239801.1	DENND6A-AS1	-0.771	2.905	0.09593	0.9991
ENSG00000166444.19	DENND2B	-0.511	4.691	0.09595	0.9991
ENSG00000255474.1	GAU1	0.422	5.587	0.09602	0.9991
ENSG00000188817.8	SNTN	-0.574	4.227	0.09604	0.9991
ENSG00000255136.3	AP001972.3	-0.8	2.951	0.09607	0.9991
ENSG00000187605.15	TET3	-0.45	6.219	0.09607	0.9991
ENSG00000151773.13	CCDC122	0.972	2.585	0.0961	0.9991
ENSG00000258636.2	AL121821.2	1.306	1.759	0.09612	0.9991
ENSG00000063660.9	GPC1	-0.365	6.879	0.09615	0.9991
ENSG00000074660.16	SCARF1	-0.969	2.531	0.09616	0.9991
ENSG00000231588.1	SHQ1P1	-0.743	3.999	0.0962	0.9991
ENSG00000250882.1	AC010261.1	0.953	2.789	0.09626	0.9991
ENSG00000229759.1	MRPS18AP1	0.804	2.66	0.09629	0.9991
ENSG00000134222.16	PSRC1	0.787	3.205	0.0963	0.9991
ENSG00000263189.1	AC023934.1	-1.006	3.415	0.09644	0.9991
ENSG00000224825.2	RORB-AS1	0.798	5.744	0.09652	0.9991
ENSG00000185176.13	AQP12B	-0.822	3.517	0.09655	0.9991
ENSG00000196150.13	ZNF250	-0.817	2.824	0.09657	0.9991
ENSG00000256564.1	AC007552.2	0.408	5.674	0.09663	0.9991
ENSG00000110693.18	SOX6	-0.912	2.879	0.09667	0.9991
ENSG00000164091.12	WDR82	-0.504	4.605	0.09673	0.9991
ENSG00000270393.1	AC000095.1	-0.386	6.194	0.09677	0.9991
ENSG00000274021.1	AC024909.1	0.791	5.586	0.09678	0.9991
ENSG00000173809.18	TDRD12	-0.931	2.941	0.09679	0.9991
ENSG00000160882.13	CYP11B1	1.293	3.276	0.09686	0.9991
ENSG00000223974.1	BNIP3P42	0.691	3.687	0.09692	0.9991
ENSG00000235706.8	DICER1-AS1	0.51	4.06	0.09699	0.9991
ENSG00000273591.1	7SK	-1.13	2.749	0.097	0.9991
ENSG00000198863.7	RUNDC1	-0.509	5.06	0.09702	0.9991
ENSG00000165985.10	C1QL3	0.446	5.279	0.09711	0.9991
ENSG00000248468.2	AC107027.1	0.534	4.139	0.09711	0.9991
ENSG00000228981.3	AC097658.1	0.503	5.665	0.09714	0.9991
ENSG00000188707.6	ZBED6CL	0.791	4.254	0.09716	0.9991
ENSG00000273213.3	H3-2	0.615	5.684	0.09718	0.9991
ENSG00000078043.16	PIAS2	-0.38	7.058	0.09719	0.9991
ENSG00000188827.11	SLX4	0.632	5.764	0.09724	0.9991
ENSG00000172137.19	CALB2	-0.802	3.698	0.09726	0.9991
ENSG00000100038.20	TOP3B	0.489	4.226	0.09739	0.9991
ENSG00000236901.6	MIR600HG	-0.354	6.637	0.09744	0.9991
ENSG00000161509.14	GRIN2C	-1.247	4.259	0.09746	0.9991
ENSG00000169894.18	MUC3A	1.553	6.628	0.09747	0.9991
ENSG00000169660.17	HEXD	0.505	4.703	0.09748	0.9991
ENSG00000160957.14	RECQL4	0.832	4.141	0.09761	0.9991
ENSG00000225284.1	AC018693.1	1.246	1.876	0.09763	0.9991
ENSG00000226440.7	LAMA4-AS1	0.809	3.237	0.09777	0.9991
ENSG00000185414.20	MRPL30	1.062	2.042	0.09781	0.9991
ENSG00000249976.2	AC108157.1	-1.118	2.007	0.09786	0.9991
ENSG00000245248.8	USP2-AS1	-0.576	5.269	0.09794	0.9991
ENSG00000221995.5	TIAF1	-0.52	4.299	0.09802	0.9991
ENSG00000160963.14	COL26A1	0.444	4.887	0.09814	0.9991
ENSG00000130699.18	TAF4	-0.861	2.971	0.09819	0.9991
ENSG00000198585.12	NUDT16	-0.389	6.05	0.09826	0.9991
ENSG00000267577.1	AC010327.4	-0.442	5.173	0.0983	0.9991
ENSG00000064199.7	SPA17	-0.514	4.249	0.09834	0.9991
ENSG00000225791.7	TRAM2-AS1	1.153	2.371	0.09842	0.9991
ENSG00000256863.1	AP001880.2	-0.785	4.624	0.09852	0.9991
ENSG00000275034.2	TP53TG3E	1.475	2.019	0.09861	0.9991
ENSG00000168439.17	STIP1	0.636	4.215	0.09864	0.9991
ENSG00000112167.10	SAYSD1	-1.268	1.992	0.09867	0.9991
ENSG00000213578.6	CPLX3	0.948	2.443	0.09867	0.9991
ENSG00000205212.5	CCDC144NL	-0.537	6.017	0.09887	0.9991
ENSG00000213741.11	RPS29	0.724	3.295	0.09887	0.9991
ENSG00000132205.11	EMILIN2	-0.411	5.639	0.09891	0.9991
ENSG00000172062.17	SMN1	1.32	2.964	0.09895	0.9991
ENSG00000236819.2	LINC01563	-1.009	2.302	0.09898	0.9991
ENSG00000262372.1	CR936218.1	0.807	2.846	0.09899	0.9991
ENSG00000271717.1	AC022146.2	0.989	2.282	0.09912	0.9991
ENSG00000286292.1	AC099343.4	-1.036	2.851	0.09913	0.9991
ENSG00000146963.18	LUC7L2	-0.555	6.314	0.09918	0.9991
ENSG00000196428.12	TSC22D2	0.51	5.952	0.09924	0.9991
ENSG00000144635.9	DYNC1LI1	0.695	3.197	0.09932	0.9991
ENSG00000127603.29	MACF1	-0.328	8.284	0.09941	0.9991
ENSG00000092978.11	GPATCH2	-0.64	3.889	0.09944	0.9991
ENSG00000287059.1	AC090004.2	0.621	4.023	0.09956	0.9991
ENSG00000269427.1	AC024075.3	0.674	3.806	0.09957	0.9991
ENSG00000000460.17	C1orf112	-0.389	6.903	0.09958	0.9991
ENSG00000125245.12	GPR18	-0.348	7.224	0.09959	0.9991
ENSG00000238168.5	IFITM3P5	0.458	5.741	0.09964	0.9991
ENSG00000251288.2	AC018797.2	0.46	6.047	0.0997	0.9991
ENSG00000187595.16	ZNF385C	0.602	4.104	0.09975	0.9991
ENSG00000128805.15	ARHGAP22	0.955	2.97	0.09975	0.9991
ENSG00000065029.15	ZNF76	0.378	5.427	0.09977	0.9991
ENSG00000157895.11	C12orf43	-0.77	2.838	0.09979	0.9991
ENSG00000226285.1	NUP35P2	0.807	2.762	0.09979	0.9991
ENSG00000184867.14	ARMCX2	0.837	2.516	0.09982	0.9991
ENSG00000256569.1	AC069234.3	0.545	4.056	0.09994	0.9991
ENSG00000091106.19	NLRC4	0.368	5.629	0.09998	0.9991
ENSG00000251664.5	PCDHA12	-0.696	4.044	0.1001	0.9991
ENSG00000286118.1	AC234031.1	-0.533	5.114	0.1001	0.9991
ENSG00000265188.1	AP001496.3	0.372	5.714	0.1001	0.9991
ENSG00000123908.12	AGO2	-0.351	6.361	0.1002	0.9991
ENSG00000143514.17	TP53BP2	-0.821	2.969	0.1002	0.9991
ENSG00000260454.2	AL355607.2	-1.001	2.377	0.1003	0.9991
ENSG00000100314.4	CABP7	0.485	4.298	0.1003	0.9991
ENSG00000135643.5	KCNMB4	0.542	4.022	0.1004	0.9991
ENSG00000287044.1	AL139106.1	0.429	5.374	0.1004	0.9991
ENSG00000110811.20	P3H3	-0.464	5.216	0.1005	0.9991
ENSG00000204410.16	MSH5	-0.711	3.26	0.1005	0.9991
ENSG00000228824.7	MIR4500HG	0.384	7.413	0.1005	0.9991
ENSG00000234855.2	SLIT1-AS1	-0.402	6.154	0.1006	0.9991
ENSG00000104863.12	LIN7B	0.766	3.488	0.1007	0.9991
ENSG00000236775.1	AL512637.2	0.913	2.404	0.1008	0.9991
ENSG00000164597.14	COG5	0.292	7.26	0.1008	0.9991
ENSG00000151806.14	GUF1	0.379	6.268	0.1008	0.9991
ENSG00000270011.7	ZNF559-ZNF177	-0.436	6.109	0.1008	0.9991
ENSG00000260630.7	SNAI3-AS1	-0.577	4.086	0.1009	0.9991
ENSG00000125656.11	CLPP	-0.802	2.766	0.1011	0.9991
ENSG00000286473.1	AC133485.7	1.132	3.562	0.1011	0.9991
ENSG00000141367.12	CLTC	0.322	7.504	0.1012	0.9991
ENSG00000135074.16	ADAM19	-0.572	4.106	0.1012	0.9991
ENSG00000183010.17	PYCR1	0.672	3.754	0.1012	0.9991
ENSG00000213917.2	RPL5P8	-0.918	2.85	0.1013	0.9991
ENSG00000070269.14	TMEM260	-1.102	2.108	0.1013	0.9991
ENSG00000161638.11	ITGA5	0.435	6.4	0.1013	0.9991
ENSG00000006831.10	ADIPOR2	1.027	2.346	0.1014	0.9991
ENSG00000124449.7	IRGC	1.445	4.387	0.1014	0.9991
ENSG00000226984.1	AL035410.1	-0.774	2.876	0.1014	0.9991
ENSG00000249139.2	EPPIN-WFDC6	1.001	2.324	0.1015	0.9991
ENSG00000247373.3	TMED2-DT	0.471	5.032	0.1015	0.9991
ENSG00000259207.9	ITGB3	0.42	5.338	0.1015	0.9991
ENSG00000279711.1	AP004782.1	-0.322	9.363	0.1016	0.9991
ENSG00000204941.14	PSG5	-0.494	5.14	0.1016	0.9991
ENSG00000019582.15	CD74	0.519	5.814	0.1016	0.9991
ENSG00000232936.6	AL157400.2	-1.228	2.303	0.1017	0.9991
ENSG00000259363.6	AC090825.1	-1.03	2.455	0.1018	0.9991
ENSG00000116539.13	ASH1L	-0.348	7.425	0.1018	0.9991
ENSG00000197182.14	MIRLET7BHG	-0.538	5.457	0.1019	0.9991
ENSG00000279504.1	AD001527.2	0.475	4.973	0.1019	0.9991
ENSG00000133142.17	TCEAL4	-0.557	4.017	0.1019	0.9991
ENSG00000055732.13	MCOLN3	0.764	3.253	0.1021	0.9991
ENSG00000234671.1	MTCYBP5	-1.125	2.676	0.1021	0.9991
ENSG00000105278.12	ZFR2	-0.607	3.735	0.1022	0.9991
ENSG00000214193.11	SH3D21	-0.539	4.9	0.1022	0.9991
ENSG00000100526.20	CDKN3	0.815	4.046	0.1023	0.9991
ENSG00000285639.1	AL133259.1	-0.949	3.246	0.1023	0.9991
ENSG00000152583.12	SPARCL1	0.562	6.226	0.1024	0.9991
ENSG00000234665.9	LERFS	-0.772	3.436	0.1025	0.9991
ENSG00000147246.10	HTR2C	-0.687	3.645	0.1025	0.9991
ENSG00000165757.9	JCAD	-0.447	4.88	0.1026	0.9991
ENSG00000177683.14	THAP5	0.695	3.23	0.1026	0.9991
ENSG00000273445.1	AC133644.1	-0.989	2.357	0.1026	0.9991
ENSG00000285605.1	AC109441.1	-0.43	6.039	0.1026	0.9991
ENSG00000215440.12	NPEPL1	-0.647	3.726	0.1026	0.9991
ENSG00000162543.6	UBXN10	-0.58	3.503	0.1026	0.9991
ENSG00000114098.18	ARMC8	0.416	7.161	0.1028	0.9991
ENSG00000187624.9	C17orf97	-0.936	2.329	0.1028	0.9991
ENSG00000256069.7	A2MP1	0.66	3.421	0.1028	0.9991
ENSG00000099785.10	MARCHF2	1.147	2.172	0.1029	0.9991
ENSG00000227627.3	AL080276.2	-0.368	6.531	0.1029	0.9991
ENSG00000058453.17	CROCC	0.554	4.466	0.103	0.9991
ENSG00000226983.3	LINC01692	1.121	2.046	0.103	0.9991
ENSG00000140538.16	NTRK3	-0.335	7.454	0.1031	0.9991
ENSG00000164040.18	PGRMC2	0.541	4.227	0.1031	0.9991
ENSG00000280243.1	MTCO1P1	0.839	3.286	0.1031	0.9991
ENSG00000080345.18	RIF1	0.397	4.943	0.1032	0.9991
ENSG00000285918.1	AC092376.3	0.83	2.46	0.1032	0.9991
ENSG00000144029.12	MRPS5	0.581	3.524	0.1034	0.9991
ENSG00000231378.1	NDUFAF4P4	-0.604	3.568	0.1034	0.9991
ENSG00000203705.11	TATDN3	0.872	2.874	0.1035	0.9991
ENSG00000235444.2	PSMB3P2	1.193	2.395	0.1036	0.9991
ENSG00000238288.1	MTND3P23	0.835	2.506	0.1036	0.9991
ENSG00000181773.7	GPR3	-1.046	2.939	0.1037	0.9991
ENSG00000127946.17	HIP1	-0.871	2.306	0.1037	0.9991
ENSG00000267124.2	AC016588.1	0.601	3.958	0.1038	0.9991
ENSG00000204624.8	DISP3	-0.463	5.065	0.1039	0.9991
ENSG00000258366.9	RTEL1	-0.455	5.071	0.1039	0.9991
ENSG00000099326.9	MZF1	0.654	6.958	0.104	0.9991
ENSG00000157765.13	SLC34A2	1.005	4.386	0.104	0.9991
ENSG00000237181.1	PRKAR1B-AS1	-1.079	2.487	0.1042	0.9991
ENSG00000158850.15	B4GALT3	0.385	6.028	0.1042	0.9991
ENSG00000250433.1	CLSTN2-AS1	-0.504	6.668	0.1042	0.9991
ENSG00000233363.1	AC006019.2	-0.367	8.021	0.1042	0.9991
ENSG00000274553.1	AC138035.3	0.455	6.127	0.1042	0.9991
ENSG00000171408.14	PDE7B	0.759	2.776	0.1043	0.9991
ENSG00000131591.17	C1orf159	-0.651	3.526	0.1045	0.9991
ENSG00000224914.4	LINC00863	-0.414	7.588	0.1045	0.9991
ENSG00000228187.1	AC093433.1	0.934	2.385	0.1045	0.9991
ENSG00000128276.10	RFPL3	0.673	3.803	0.1045	0.9991
ENSG00000244065.1	MARK2P17	-1.235	2.005	0.1046	0.9991
ENSG00000160062.15	ZBTB8A	0.455	6.865	0.1046	0.9991
ENSG00000007202.15	KIAA0100	-0.449	5.837	0.1046	0.9991
ENSG00000198743.7	SLC5A3	0.6	3.959	0.1047	0.9991
ENSG00000284609.1	OR8B3	1.001	2.772	0.1047	0.9991
ENSG00000167723.15	TRPV3	0.992	2.194	0.1049	0.9991
ENSG00000104728.16	ARHGEF10	0.763	2.96	0.1049	0.9991
ENSG00000224982.4	TMEM233	-0.761	3.164	0.105	0.9991
ENSG00000161955.16	TNFSF13	1.147	3.68	0.1051	0.9991
ENSG00000273311.1	DGCR11	-1.98	3.501	0.1051	0.9991
ENSG00000121270.15	ABCC11	0.375	5.728	0.1051	0.9991
ENSG00000264666.1	AC020558.1	0.907	2.523	0.1051	0.9991
ENSG00000165572.8	KBTBD6	0.739	2.821	0.1051	0.9991
ENSG00000248375.1	AC104066.3	0.917	2.415	0.1051	0.9991
ENSG00000251003.9	ZFPM2-AS1	0.86	3.153	0.1052	0.9991
ENSG00000259212.1	AC103739.1	0.515	4.457	0.1052	0.9991
ENSG00000264304.1	AC024267.3	0.818	3.457	0.1053	0.9991
ENSG00000196407.12	THEM5	0.989	2.313	0.1054	0.9991
ENSG00000221890.5	NPTXR	-0.376	6.911	0.1055	0.9991
ENSG00000279246.1	AP003108.3	-0.68	3.458	0.1055	0.9991
ENSG00000169255.15	B3GALNT1	0.436	4.434	0.1056	0.9991
ENSG00000160741.17	CRTC2	-0.631	3.635	0.1057	0.9991
ENSG00000171649.12	ZIK1	0.481	5.366	0.1057	0.9991
ENSG00000120664.11	SPART-AS1	-0.49	4.764	0.1058	0.9991
ENSG00000265179.7	AP000894.2	1.247	3.519	0.1058	0.9991
ENSG00000285936.1	AL392024.1	-0.763	3.307	0.1058	0.9991
ENSG00000287249.1	AC005400.1	0.968	2.642	0.1059	0.9991
ENSG00000279302.3	AC013643.3	-0.834	2.356	0.1059	0.9991
ENSG00000259091.1	LINC00517	-0.748	4.093	0.1059	0.9991
ENSG00000123500.10	COL10A1	0.391	6.823	0.106	0.9991
ENSG00000074590.13	NUAK1	0.352	6.503	0.106	0.9991
ENSG00000122299.12	ZC3H7A	0.634	3.183	0.106	0.9991
ENSG00000206181.6	ELOA2	0.419	5.904	0.106	0.9991
ENSG00000282816.1	AC000035.1	0.644	3.841	0.106	0.9991
ENSG00000153561.13	RMND5A	0.538	3.612	0.106	0.9991
ENSG00000172428.11	COPS9	0.957	2.134	0.1061	0.9991
ENSG00000261103.3	AC009063.3	0.361	7.267	0.1061	0.9991
ENSG00000259224.2	SLC35G6	0.497	6.215	0.1061	0.9991
ENSG00000286786.1	AC116158.3	0.31	8.877	0.1062	0.9991
ENSG00000170967.5	DDI1	0.592	4.579	0.1064	0.9991
ENSG00000129226.14	CD68	0.893	3.69	0.1064	0.9991
ENSG00000152904.11	GGPS1	-1.624	2.89	0.1065	0.9991
ENSG00000186409.18	CCDC30	-0.434	5.253	0.1065	0.9991
ENSG00000232467.2	TMA16P2	-0.953	2.458	0.1066	0.9991
ENSG00000232040.4	ZBED9	0.815	3.068	0.1067	0.9991
ENSG00000110063.10	DCPS	0.499	6.038	0.1068	0.9991
ENSG00000130368.7	MAS1	-0.607	3.638	0.1069	0.9991
ENSG00000180879.14	SSR4	-0.373	5.912	0.1069	0.9991
ENSG00000140153.18	WDR20	-0.422	5.337	0.107	0.9991
ENSG00000234203.1	AC004771.1	-0.691	3.083	0.107	0.9991
ENSG00000120805.14	ARL1	-1.045	2.287	0.107	0.9991
ENSG00000278505.5	C17orf78	-0.507	5.515	0.107	0.9991
ENSG00000184845.4	DRD1	0.857	2.562	0.1071	0.9991
ENSG00000070159.14	PTPN3	-0.562	3.922	0.1072	0.9991
ENSG00000121594.12	CD80	0.533	4.006	0.1073	0.9991
ENSG00000176102.13	CSTF3	-0.492	4.525	0.1074	0.9991
ENSG00000214851.5	LINC00612	0.413	5.78	0.1074	0.9991
ENSG00000187372.11	PCDHB13	-0.527	4.373	0.1074	0.9991
ENSG00000177830.18	CHID1	0.816	2.784	0.1075	0.9991
ENSG00000185818.8	NAT8L	0.442	6.045	0.1075	0.9991
ENSG00000155016.18	CYP2U1	-0.414	5.003	0.1076	0.9991
ENSG00000223461.1	AC004471.1	0.585	3.775	0.1076	0.9991
ENSG00000258682.1	AL132989.1	0.542	4.222	0.1077	0.9991
ENSG00000270175.1	AC023509.3	-0.817	2.74	0.1078	0.9991
ENSG00000119777.20	TMEM214	-0.777	3.094	0.1078	0.9991
ENSG00000177465.4	ACOT4	0.413	6.81	0.108	0.9991
ENSG00000231711.2	LINC00899	-1.111	2.01	0.108	0.9991
ENSG00000224718.1	LINC01657	0.866	3.374	0.1081	0.9991
ENSG00000174428.18	GTF2IRD2B	-0.806	3.411	0.1082	0.9991
ENSG00000165506.15	DNAAF2	0.483	6.13	0.1082	0.9991
ENSG00000283849.1	AC092053.2	0.886	2.824	0.1082	0.9991
ENSG00000198685.4	LINC01565	-1.098	2.475	0.1082	0.9991
ENSG00000118816.11	CCNI	-0.299	7.242	0.1083	0.9991
ENSG00000145388.15	METTL14	0.66	3.516	0.1083	0.9991
[truncated: 18,797 more rows]

## Sheet: ALS vs. Ctrl, motor, oligo
geneID	geneName	log2FC	log2CPM	PValue	FDR
ENSG00000232677.9	LINC00665	-1.12562	8.42982	0.000119755	0.873512
ENSG00000177108.5	ZDHHC22	-1.213	4.82581	0.000207096	0.873512
ENSG00000136068.15	FLNB	1.21198	6.02797	0.000275017	0.873512
ENSG00000233822.4	H2BC15	1.4962	5.07317	0.000314168	0.873512
ENSG00000285569.2	AC099344.3	-1.82753	4.02982	0.00031834	0.873512
ENSG00000084072.17	PPIE	-1.40183	4.35529	0.000319344	0.873512
ENSG00000224032.7	EPB41L4A-AS1	1.03251	6.23507	0.000414185	0.873512
ENSG00000219481.10	NBPF1	1.14506	6.09969	0.000433744	0.873512
ENSG00000205869.2	KRTAP5-1	1.49938	5.42623	0.000459355	0.873512
ENSG00000151929.10	BAG3	2.1398	3.87374	0.000466022	0.873512
ENSG00000226191.3	CLK3P2	1.46158	5.19871	0.000596197	0.953934
ENSG00000132429.10	POPDC3	0.920993	6.14416	0.000654246	0.953934
ENSG00000109846.9	CRYAB	0.892956	7.59781	0.000690376	0.953934
ENSG00000230552.6	AC092162.2	-1.53906	3.70787	0.000836529	0.953934
ENSG00000186645.9	SPDYE17	0.836537	5.74572	0.000854996	0.953934
ENSG00000197067.6	OR2T32P	1.43188	5.90815	0.000855554	0.953934
ENSG00000186642.16	PDE2A	1.36968	4.34252	0.000923206	0.953934
ENSG00000264985.4	AC124804.1	2.39653	2.58202	0.00100049	0.953934
ENSG00000058335.16	RASGRF1	1.00549	6.77175	0.00109769	0.953934
ENSG00000182492.16	BGN	2.43414	2.31792	0.0011739	0.953934
ENSG00000236136.1	ADORA2BP1	1.35748	3.54473	0.00124491	0.953934
ENSG00000264932.3	AC115989.1	1.27995	3.96548	0.00134881	0.953934
ENSG00000204161.14	TMEM273	1.49823	3.57493	0.00137593	0.953934
ENSG00000197937.13	ZNF347	1.13262	4.1346	0.00142667	0.953934
ENSG00000204388.7	HSPA1B	1.26186	4.88376	0.00148778	0.953934
ENSG00000127990.19	SGCE	1.06596	4.61173	0.00155444	0.953934
ENSG00000080824.19	HSP90AA1	1.16726	5.17868	0.00156182	0.953934
ENSG00000183943.6	PRKX	1.63325	3.71725	0.0015652	0.953934
ENSG00000167037.18	SGSM1	1.22727	3.6614	0.00159367	0.953934
ENSG00000179218.14	CALR	0.865194	6.40491	0.00164322	0.953934
ENSG00000226149.6	AL356124.1	-1.24803	5.38724	0.0017117	0.953934
ENSG00000183023.18	SLC8A1	1.56252	4.66387	0.00190855	0.953934
ENSG00000175581.14	MRPL48	-0.859378	6.07357	0.00190918	0.953934
ENSG00000143847.15	PPFIA4	-1.55904	3.28581	0.00191186	0.953934
ENSG00000101004.15	NINL	1.29467	4.66587	0.00199068	0.953934
ENSG00000243321.3	LINC01998	-2.24964	2.66825	0.00224499	0.953934
ENSG00000180573.9	H2AC6	0.840971	4.93509	0.00228982	0.953934
ENSG00000235848.4	RMDN2-AS1	-1.88217	2.12999	0.00233887	0.953934
ENSG00000121764.11	HCRTR1	-1.69924	2.56653	0.00235411	0.953934
ENSG00000279523.1	AC040168.2	-1.13346	3.74442	0.00242202	0.953934
ENSG00000278921.2	EPB41L4A-DT	1.2011	4.19377	0.00244639	0.953934
ENSG00000210082.2	MT-RNR2	-1.67014	5.10916	0.00252039	0.953934
ENSG00000249550.7	LINC01234	1.98318	2.04103	0.00256043	0.953934
ENSG00000254561.4	AP003393.1	-2.07764	3.35843	0.00282754	0.953934
ENSG00000166347.19	CYB5A	1.3502	3.58662	0.00286416	0.953934
ENSG00000141337.12	ARSG	-0.702676	7.27546	0.0028656	0.953934
ENSG00000182600.9	SNORC	1.81631	2.5869	0.00287977	0.953934
ENSG00000148826.9	NKX6-2	0.712833	6.90824	0.00294068	0.953934
ENSG00000169203.16	NPIPB12	-1.2567	7.31211	0.00295719	0.953934
ENSG00000238245.2	MYO5BP2	-5.29702	5.69532	0.00306234	0.953934
ENSG00000249700.9	SRD5A3-AS1	-0.862875	6.52107	0.00311659	0.953934
ENSG00000281357.3	ARRDC3-AS1	0.993581	4.8036	0.00321198	0.953934
ENSG00000227198.1	C6orf47-AS1	-1.1523	3.64808	0.00323113	0.953934
ENSG00000215183.5	MSMP	-1.29353	3.69941	0.00326562	0.953934
ENSG00000163884.4	KLF15	1.00868	4.31535	0.00329314	0.953934
ENSG00000157617.17	C2CD2	1.26102	3.76925	0.00335557	0.953934
ENSG00000239857.7	GET4	0.610438	8.89107	0.0033702	0.953934
ENSG00000074621.14	SLC24A1	-0.901537	6.96576	0.0034173	0.953934
ENSG00000074590.13	NUAK1	0.851049	6.45224	0.0034241	0.953934
ENSG00000088970.16	KIZ	0.805023	5.42011	0.00347432	0.953934
ENSG00000123411.15	IKZF4	-0.778262	5.79789	0.00354242	0.953934
ENSG00000128610.12	FEZF1	1.08358	4.8754	0.00354996	0.953934
ENSG00000182871.16	COL18A1	0.962938	6.31548	0.00360218	0.953934
ENSG00000279196.1	AC135048.4	0.960776	5.31274	0.00364299	0.953934
ENSG00000103245.14	CIAO3	1.36524	6.10957	0.00364948	0.953934
ENSG00000263740.2	RN7SL4P	1.48982	8.47479	0.00369704	0.953934
ENSG00000254431.1	AC084083.1	-1.33721	3.15856	0.0038136	0.953934
ENSG00000234232.7	AC243772.3	-1.02452	4.58478	0.00387659	0.953934
ENSG00000280007.1	AC008079.1	-0.6836	7.19683	0.00389723	0.953934
ENSG00000251347.2	IRF5P1	1.44986	4.33956	0.00392704	0.953934
ENSG00000129946.10	SHC2	1.10957	4.14339	0.00406469	0.953934
ENSG00000148468.17	FAM171A1	0.764917	5.7045	0.00409251	0.953934
ENSG00000173914.12	RBM4B	-0.683948	8.42062	0.00412334	0.953934
ENSG00000246763.7	RGMB-AS1	1.01107	4.41096	0.00413076	0.953934
ENSG00000152931.9	PART1	0.747524	6.4556	0.004131	0.953934
ENSG00000254585.5	MAGEL2	-1.67454	2.16389	0.00417091	0.953934
ENSG00000121380.12	BCL2L14	-1.17709	5.0222	0.00419878	0.953934
ENSG00000143850.16	PLEKHA6	1.00717	5.34376	0.00421012	0.953934
ENSG00000106351.13	AGFG2	1.69218	4.18838	0.00426804	0.953934
ENSG00000115541.11	HSPE1	0.998251	4.78975	0.00433887	0.953934
ENSG00000152217.19	SETBP1	1.10253	4.08707	0.00437797	0.953934
ENSG00000106397.12	PLOD3	0.989262	4.82247	0.00440252	0.953934
ENSG00000124467.19	PSG8	-1.6009	2.84315	0.00440738	0.953934
ENSG00000197128.11	ZNF772	-1.07175	4.28293	0.00443539	0.953934
ENSG00000261716.2	H2BC20P	0.757999	8.43482	0.0044913	0.953934
ENSG00000183798.5	EMILIN3	1.66944	2.65555	0.00451074	0.953934
ENSG00000220884.2	MESTP1	-1.98366	5.43186	0.00462449	0.953934
ENSG00000185864.16	NPIPB4	-1.05085	6.68537	0.00463798	0.953934
ENSG00000233124.2	LINC00456	1.89174	2.87516	0.00472754	0.953934
ENSG00000100644.17	HIF1A	1.16302	4.43812	0.00476318	0.953934
ENSG00000135835.12	KIAA1614	-0.678863	7.37111	0.00476426	0.953934
ENSG00000251111.2	FCF1P8	-1.28149	3.9882	0.00477335	0.953934
ENSG00000129696.13	TTI2	-0.968557	3.88097	0.00485916	0.953934
ENSG00000263571.3	AC004147.2	-1.34083	2.92354	0.00487831	0.953934
ENSG00000162241.12	SLC25A45	-1.46157	2.80961	0.0048804	0.953934
ENSG00000284735.1	AL139424.3	-0.841434	6.52062	0.0048857	0.953934
ENSG00000255508.7	AP002990.1	1.25088	4.17309	0.00508116	0.976812
ENSG00000286638.1	AC123595.2	1.91897	5.48944	0.00510711	0.976812
ENSG00000286119.1	AC114798.1	1.96819	3.44928	0.00530923	0.998937
ENSG00000236901.6	MIR600HG	-0.799921	6.63781	0.00535643	0.998937
ENSG00000241941.2	RPL32P26	-1.65481	2.26785	0.00538499	0.998937
ENSG00000255538.1	OR10V2P	0.964167	5.7018	0.00545625	0.998937
ENSG00000101144.13	BMP7	1.3903	2.99629	0.005516	0.998937
ENSG00000070950.10	RAD18	1.18993	3.75093	0.00561537	0.998937
ENSG00000247627.2	MTND4P12	-0.881773	5.50795	0.00563843	0.998937
ENSG00000287081.1	AC104656.1	1.88109	4.35063	0.00570241	0.998937
ENSG00000224488.1	SAMM50P1	1.20909	3.18312	0.00579629	0.998937
ENSG00000156697.13	UTP14A	-1.15126	6.18076	0.00582507	0.998937
ENSG00000172594.13	SMPDL3A	1.05628	4.85862	0.00583106	0.998937
ENSG00000169752.17	NRG4	-0.618135	6.28196	0.00586231	0.998937
ENSG00000271454.1	AL353729.2	1.31669	3.72651	0.00596982	0.99966
ENSG00000148935.11	GAS2	0.697031	6.26857	0.00598513	0.99966
ENSG00000196569.13	LAMA2	-1.23675	3.94753	0.00605578	0.99966
ENSG00000248187.1	AC078850.1	1.3157	2.92957	0.0062236	0.99966
ENSG00000143479.17	DYRK3	-1.10142	3.37877	0.00623513	0.99966
ENSG00000253406.1	AC012613.2	0.600779	6.62487	0.00638888	0.99966
ENSG00000205746.9	AC126755.1	0.852461	5.64785	0.00641017	0.99966
ENSG00000230183.4	CNOT6LP1	0.996804	4.90938	0.0065258	0.99966
ENSG00000234751.1	AP002381.1	-1.21873	3.74405	0.00654169	0.99966
ENSG00000165209.19	STRBP	-1.41511	4.62797	0.00661047	0.99966
ENSG00000228536.3	LYPLAL1-AS1	0.990702	5.09371	0.00663651	0.99966
ENSG00000280109.3	PLAC4	1.104	8.96296	0.00663699	0.99966
ENSG00000155465.20	SLC7A7	-0.889433	4.23474	0.00667381	0.99966
ENSG00000158008.10	EXTL1	1.3603	3.64497	0.00677134	0.99966
ENSG00000174780.17	SRP72	0.844489	4.77136	0.00687997	0.99966
ENSG00000186715.11	MST1L	1.29832	3.62415	0.00694851	0.99966
ENSG00000248795.1	AC098859.1	-1.30837	2.7397	0.00696207	0.99966
ENSG00000184371.14	CSF1	0.927056	5.64894	0.00705158	0.99966
ENSG00000096093.16	EFHC1	0.89573	5.18335	0.00717516	0.99966
ENSG00000286271.2	AC008945.2	-1.49745	2.64095	0.00728945	0.99966
ENSG00000286292.1	AC099343.4	-1.91828	3.10758	0.00728948	0.99966
ENSG00000259065.2	AC005520.2	-1.14023	4.78061	0.00734089	0.99966
ENSG00000101638.14	ST8SIA5	0.997049	4.61796	0.00737356	0.99966
ENSG00000114626.18	ABTB1	1.11773	3.50216	0.00741107	0.99966
ENSG00000267760.1	AC011478.1	-1.19219	3.85161	0.00746057	0.99966
ENSG00000196553.15	CCDC196	-1.23512	3.46807	0.00747296	0.99966
ENSG00000113356.13	POLR3G	0.779762	4.90577	0.00749476	0.99966
ENSG00000283626.1	AC099654.8	-1.29753	3.24546	0.00752195	0.99966
ENSG00000276168.1	RN7SL1	0.949844	9.80186	0.00763531	0.99966
ENSG00000168795.5	ZBTB5	-0.547321	7.45171	0.00772254	0.99966
ENSG00000151729.11	SLC25A4	-0.957617	4.40573	0.00786331	0.99966
ENSG00000244482.10	LILRA6	-1.38088	3.12668	0.00787381	0.99966
ENSG00000096384.20	HSP90AB1	0.704886	6.13315	0.00798696	0.99966
ENSG00000284620.2	AF228730.5	-2.68498	3.10354	0.00814063	0.99966
ENSG00000250790.4	AC127070.2	-0.623262	5.74995	0.00814541	0.99966
ENSG00000072210.19	ALDH3A2	0.992572	4.18002	0.0081956	0.99966
ENSG00000230999.1	MTND5P8	-1.30101	3.4373	0.00827386	0.99966
ENSG00000245293.3	CYP2U1-AS1	0.864449	5.24078	0.00828458	0.99966
ENSG00000135482.7	ZC3H10	-0.834686	4.50764	0.00856114	0.99966
ENSG00000282143.1	AL137798.2	1.90075	3.23354	0.00862415	0.99966
ENSG00000176142.13	TMEM39A	-1.20047	5.12844	0.0086686	0.99966
ENSG00000242086.8	MUC20-OT1	0.822086	5.17673	0.00867795	0.99966
ENSG00000121335.12	PRB2	-1.3002	2.77334	0.00869781	0.99966
ENSG00000273520.5	SPDYE8	-1.40605	3.42342	0.00875584	0.99966
ENSG00000110448.11	CD5	-0.973807	4.26108	0.00876436	0.99966
ENSG00000248472.8	DDX11L9	-1.36011	3.75438	0.00879632	0.99966
ENSG00000178750.3	STX19	0.961663	3.41418	0.00881945	0.99966
ENSG00000202198.1	AL162581.1	0.767855	12.2386	0.00882438	0.99966
ENSG00000265656.1	AC106037.3	1.81941	2.87975	0.00884685	0.99966
ENSG00000187325.5	TAF9B	0.81927	6.11964	0.00890182	0.99966
ENSG00000224721.1	AC007182.1	1.78282	2.08445	0.00898398	0.99966
ENSG00000254859.1	AC067930.3	-1.42743	2.58785	0.00900417	0.99966
ENSG00000230438.7	SERPINB9P1	-1.28846	4.2911	0.00901775	0.99966
ENSG00000145780.8	FEM1C	1.14455	3.70902	0.00910869	0.99966
ENSG00000254743.1	OR10V3P	1.25289	3.61381	0.0092003	0.99966
ENSG00000245552.7	AP000787.1	0.709428	5.04025	0.00924091	0.99966
ENSG00000173898.14	SPTBN2	-0.599404	6.31696	0.00945736	0.99966
ENSG00000272913.1	AC009237.14	1.09637	3.73581	0.00953198	0.99966
ENSG00000248714.7	AC091180.2	2.27243	1.57665	0.00972361	0.99966
ENSG00000218226.1	TATDN2P2	-0.623087	7.14918	0.00981001	0.99966
ENSG00000140323.6	DISP2	1.07392	4.10781	0.00984326	0.99966
ENSG00000276724.1	AC123768.3	-1.42144	3.48494	0.00984681	0.99966
ENSG00000115840.14	SLC25A12	-0.965666	4.27152	0.0101604	0.99966
ENSG00000163082.10	SGPP2	-1.69002	4.20743	0.0102234	0.99966
ENSG00000185028.4	LRRC14B	-2.07299	2.60371	0.010238	0.99966
ENSG00000263547.2	AC011095.1	-1.43225	2.57577	0.0103392	0.99966
ENSG00000157978.12	LDLRAP1	0.844969	5.49426	0.010351	0.99966
ENSG00000227709.4	AC091607.1	-1.45084	4.9167	0.0103528	0.99966
ENSG00000212807.2	OR2A42	1.26291	3.31121	0.0103662	0.99966
ENSG00000119314.16	PTBP3	1.3903	2.34015	0.0103684	0.99966
ENSG00000174678.9	FAM47DP	-1.50467	2.75499	0.0104089	0.99966
ENSG00000188269.9	OR7A5	-1.91259	3.58566	0.0105095	0.99966
ENSG00000100580.8	TMED8	-0.767314	7.22677	0.0105206	0.99966
ENSG00000235731.3	LINC02250	-0.666386	5.78539	0.0107321	0.99966
ENSG00000272142.4	LYRM4-AS1	-0.986538	3.58691	0.0107394	0.99966
ENSG00000105771.14	SMG9	0.712963	5.96532	0.0108344	0.99966
ENSG00000220848.5	RPS18P9	1.31666	2.6508	0.0108403	0.99966
ENSG00000248109.3	MARCOL	-0.811913	4.91966	0.0108725	0.99966
ENSG00000091262.15	ABCC6	1.32737	2.5692	0.0109579	0.99966
ENSG00000078140.14	UBE2K	1.3077	3.61986	0.0110806	0.99966
ENSG00000279726.2	AC005609.5	0.564113	7.31912	0.0111479	0.99966
ENSG00000177485.7	ZBTB33	1.23164	3.60416	0.0111716	0.99966
ENSG00000185222.10	TCEAL9	1.00649	3.79105	0.0111743	0.99966
ENSG00000149639.15	SOGA1	-0.541806	7.35881	0.0112336	0.99966
ENSG00000065675.15	PRKCQ	-1.2491	3.44024	0.0112418	0.99966
ENSG00000181019.13	NQO1	1.56028	3.12917	0.0112713	0.99966
ENSG00000235288.3	AC099329.1	1.09439	3.89482	0.0114409	0.99966
ENSG00000156475.18	PPP2R2B	-0.783789	5.13264	0.011505	0.99966
ENSG00000138326.21	RPS24	1.14067	2.94347	0.0115269	0.99966
ENSG00000273802.2	H2BC8	2.48965	3.73935	0.0115605	0.99966
ENSG00000204965.9	PCDHA5	0.967849	5.29948	0.0116888	0.99966
ENSG00000119139.21	TJP2	0.68086	5.57907	0.0117303	0.99966
ENSG00000139767.10	SRRM4	-1.53993	2.04398	0.011813	0.99966
ENSG00000186174.12	BCL9L	-0.837595	4.36046	0.011949	0.99966
ENSG00000251455.1	AC092611.1	0.612739	6.5592	0.0119945	0.99966
ENSG00000260693.1	AC026150.2	-1.65524	2.67358	0.0119977	0.99966
ENSG00000133422.14	MORC2	-0.995418	5.82825	0.0120598	0.99966
ENSG00000113369.9	ARRDC3	1.3283	2.78556	0.0120785	0.99966
ENSG00000234562.1	TPMTP2	1.58212	2.88006	0.012097	0.99966
ENSG00000184788.14	SATL1	-1.41167	2.56914	0.012123	0.99966
ENSG00000106211.10	HSPB1	2.57005	3.28113	0.0121244	0.99966
ENSG00000265369.3	PCAT18	-1.4531	2.5071	0.0122009	0.99966
ENSG00000242537.1	MRE11P1	-1.73783	2.52495	0.0123317	0.99966
ENSG00000247934.4	AC022364.1	0.961812	4.61054	0.0123425	0.99966
ENSG00000085644.14	ZNF213	-0.783873	4.83008	0.0123453	0.99966
ENSG00000087086.15	FTL	0.826117	7.08591	0.0124719	0.99966
ENSG00000286228.1	SPDYE11	-2.03018	3.30941	0.0125004	0.99966
ENSG00000185053.14	SGCZ	-1.50842	3.05203	0.0125509	0.99966
ENSG00000228539.1	AL157413.1	0.859164	4.02448	0.0125826	0.99966
ENSG00000231105.2	ECE1-AS1	-0.730179	5.40384	0.0126506	0.99966
ENSG00000285329.1	AC025283.2	-1.1001	3.21596	0.0126708	0.99966
ENSG00000086159.13	AQP6	-1.41165	2.42279	0.0127442	0.99966
ENSG00000125826.21	RBCK1	0.565781	6.64888	0.0127571	0.99966
ENSG00000270300.2	PHACTR2P1	0.673842	5.99627	0.0127869	0.99966
ENSG00000286364.1	AL512308.1	-1.25036	2.96275	0.0132147	0.99966
ENSG00000280161.1	AC022413.1	1.67633	2.22068	0.0132196	0.99966
ENSG00000197168.13	NEK5	-0.752532	5.91172	0.0132401	0.99966
ENSG00000278175.4	GLIDR	0.911025	7.65507	0.0134927	0.99966
ENSG00000081842.18	PCDHA6	0.996469	5.38109	0.0135952	0.99966
ENSG00000280441.3	FP236383.3	-1.07125	5.5185	0.0136107	0.99966
ENSG00000203804.4	ADAMTSL4-AS1	1.31819	3.23243	0.0136151	0.99966
ENSG00000170949.17	ZNF160	0.782002	4.64454	0.0137247	0.99966
ENSG00000215022.7	AL008729.1	0.671672	5.57536	0.0138575	0.99966
ENSG00000197142.10	ACSL5	0.749876	6.36446	0.0139087	0.99966
ENSG00000116396.15	KCNC4	-0.794855	5.17643	0.0139936	0.99966
ENSG00000236064.2	AL109946.1	0.758241	4.61884	0.0140124	0.99966
ENSG00000135547.9	HEY2	1.40506	3.9089	0.0140736	0.99966
ENSG00000228302.2	AL512770.1	-0.726705	4.64161	0.0141046	0.99966
ENSG00000236475.1	TRIM26BP	-1.30394	2.21183	0.014218	0.99966
ENSG00000180336.18	MEIOC	-0.694253	5.45671	0.0142318	0.99966
ENSG00000237361.3	TUSC8	-1.44652	2.72679	0.0142998	0.99966
ENSG00000179028.4	AC245177.1	-1.25102	3.0907	0.0143074	0.99966
ENSG00000161847.14	RAVER1	-1.45009	2.4808	0.0143105	0.99966
ENSG00000153802.12	TMPRSS11D	0.76408	5.82679	0.0143748	0.99966
ENSG00000074266.21	EED	1.14431	3.27531	0.0143948	0.99966
ENSG00000205861.13	PCOTH	-1.63528	2.05286	0.0144833	0.99966
ENSG00000131196.17	NFATC1	1.01757	5.37857	0.0145147	0.99966
ENSG00000184809.13	B3GALT5-AS1	-1.32896	2.64166	0.01452	0.99966
ENSG00000117748.10	RPA2	1.00532	4.96271	0.014526	0.99966
ENSG00000247853.2	AC006064.2	-0.591	6.98986	0.0145755	0.99966
ENSG00000238048.1	ART2P	1.03606	4.87545	0.0146169	0.99966
ENSG00000182586.9	LINC00334	-1.03695	3.4363	0.014806	0.99966
ENSG00000281392.2	LINC00506	1.16535	2.90058	0.0148075	0.99966
ENSG00000110958.16	PTGES3	0.976605	4.71895	0.0148655	0.99966
ENSG00000136925.15	TSTD2	-0.740467	6.63936	0.0149311	0.99966
ENSG00000274902.1	AC004241.2	-1.3766	3.06934	0.0151318	0.99966
ENSG00000116473.14	RAP1A	-1.10986	3.6321	0.0151353	0.99966
ENSG00000231971.6	CT69	-1.09961	3.983	0.0151471	0.99966
ENSG00000153560.12	UBP1	0.550188	6.83297	0.0151891	0.99966
ENSG00000172345.14	STARD5	1.14091	4.27282	0.0153465	0.99966
ENSG00000158560.14	DYNC1I1	1.0671	2.97757	0.0153648	0.99966
ENSG00000178947.9	SMIM10L2A	0.769247	4.9116	0.0154678	0.99966
ENSG00000026508.20	CD44	1.41134	2.92321	0.0154978	0.99966
ENSG00000241015.2	TPM3P9	1.23201	2.97324	0.0156128	0.99966
ENSG00000272320.1	AL445309.1	0.610931	10.4166	0.0156233	0.99966
ENSG00000213190.4	MLLT11	-0.646871	5.52973	0.0156942	0.99966
ENSG00000134917.10	ADAMTS8	-1.07803	3.88737	0.0157545	0.99966
ENSG00000072952.18	IRAG1	0.66279	6.04974	0.0157806	0.99966
ENSG00000236027.3	PATE3	-1.03672	3.02195	0.0159429	0.99966
ENSG00000014123.10	UFL1	0.97815	3.68694	0.0160613	0.99966
ENSG00000286535.1	AC139019.1	1.0488	5.3675	0.0160773	0.99966
ENSG00000135924.16	DNAJB2	0.490649	9.34528	0.0161772	0.99966
ENSG00000213465.8	ARL2	1.5218	2.10915	0.0162146	0.99966
ENSG00000287516.1	AL359764.2	-0.962153	3.53235	0.0162556	0.99966
ENSG00000279660.1	AC005703.5	0.706047	6.42608	0.0163481	0.99966
ENSG00000118785.14	SPP1	0.925426	4.82715	0.016388	0.99966
ENSG00000104765.16	BNIP3L	-0.972859	3.31261	0.0164512	0.99966
ENSG00000254206.5	NPIPB11	-0.757405	6.19148	0.0165632	0.99966
ENSG00000114859.16	CLCN2	0.611821	6.55832	0.0166037	0.99966
ENSG00000244161.1	FLNB-AS1	0.59235	6.49389	0.016608	0.99966
ENSG00000177699.4	AC011944.1	0.862334	7.12178	0.0166382	0.99966
ENSG00000227094.1	AL512785.1	-1.60835	1.96462	0.016658	0.99966
ENSG00000265218.1	AC103810.2	0.527159	6.94935	0.0166835	0.99966
ENSG00000251410.2	AC007106.1	-0.994026	4.14063	0.0167917	0.99966
ENSG00000270842.1	AC073413.2	-1.18053	3.20242	0.0168537	0.99966
ENSG00000267122.1	AC004490.1	-0.833522	4.20881	0.0168621	0.99966
ENSG00000240959.1	ST13P14	1.29554	2.90946	0.0169385	0.99966
ENSG00000110427.16	KIAA1549L	-1.10566	3.06415	0.0169864	0.99966
ENSG00000235294.1	RPL7AP25	1.70831	2.00245	0.0172948	0.99966
ENSG00000161671.17	EMC10	-0.610388	10.1355	0.0173023	0.99966
ENSG00000137558.9	PI15	1.35163	2.39046	0.0173237	0.99966
ENSG00000196357.12	ZNF565	-0.761061	5.75406	0.0173689	0.99966
ENSG00000237492.1	OR2L9P	1.60494	2.43801	0.0173832	0.99966
ENSG00000287679.1	AL355347.1	-0.683029	4.48588	0.0174911	0.99966
ENSG00000093072.18	ADA2	-0.852531	6.60049	0.0174963	0.99966
ENSG00000261668.1	AC093591.2	1.97627	5.1652	0.0175988	0.99966
ENSG00000187054.15	TMPRSS11A	0.8024	4.49783	0.0176175	0.99966
ENSG00000012174.12	MBTPS2	0.94319	3.30301	0.0176947	0.99966
ENSG00000136869.16	TLR4	1.39673	2.52436	0.0176989	0.99966
ENSG00000245468.4	LINC02447	-0.685307	4.69336	0.0177278	0.99966
ENSG00000050555.18	LAMC3	1.88588	1.56953	0.0178098	0.99966
ENSG00000105889.15	STEAP1B	-1.45468	2.68144	0.0178427	0.99966
ENSG00000049245.13	VAMP3	1.45844	2.32171	0.0178566	0.99966
ENSG00000104112.9	SCG3	1.01127	3.33311	0.01791	0.99966
ENSG00000145390.11	USP53	1.23613	4.72846	0.0179636	0.99966
ENSG00000107186.16	MPDZ	0.668257	5.50142	0.0180191	0.99966
ENSG00000164040.18	PGRMC2	0.69538	5.63637	0.0180232	0.99966
ENSG00000132326.12	PER2	1.1561	3.01554	0.0180479	0.99966
ENSG00000152154.11	TMEM178A	1.34557	2.77788	0.0185424	0.99966
ENSG00000167183.3	PRR15L	-1.58301	2.43711	0.018551	0.99966
ENSG00000005436.14	GCFC2	-0.559879	6.69842	0.0186712	0.99966
ENSG00000170684.9	ZNF296	-1.62274	1.99553	0.0186929	0.99966
ENSG00000105982.16	RNF32	-0.574898	6.09679	0.0188486	0.99966
ENSG00000251372.6	LINC00499	-0.743675	6.81932	0.0189591	0.99966
ENSG00000164197.12	RNF180	1.15865	3.05925	0.0189626	0.99966
ENSG00000030304.14	MUSK	-0.74764	7.232	0.0190301	0.99966
ENSG00000167216.17	KATNAL2	-0.579638	6.76024	0.0190606	0.99966
ENSG00000188660.4	LINC00319	-0.866963	5.25668	0.0191273	0.99966
ENSG00000172367.16	PDZD3	-1.46392	1.93549	0.0191833	0.99966
ENSG00000163872.16	YEATS2	-0.765862	7.76548	0.0192035	0.99966
ENSG00000262152.7	LINC00514	2.45346	3.0271	0.0192111	0.99966
ENSG00000271821.1	AL662844.3	0.912478	3.96353	0.0192461	0.99966
ENSG00000249947.2	XBP1P1	-0.965186	3.05711	0.0192595	0.99966
ENSG00000197580.13	BCO2	1.23953	2.70695	0.0194467	0.99966
ENSG00000144048.10	DUSP11	1.45493	2.31273	0.0195205	0.99966
ENSG00000175336.10	APOF	1.17699	3.33127	0.0195608	0.99966
ENSG00000154734.15	ADAMTS1	-0.74785	4.34232	0.0197055	0.99966
ENSG00000248125.2	AC008700.1	0.780023	4.78413	0.0197255	0.99966
ENSG00000161509.14	GRIN2C	-1.12202	4.73216	0.019759	0.99966
ENSG00000183172.9	SMDT1	-1.32875	3.10118	0.0198205	0.99966
ENSG00000140479.17	PCSK6	0.527309	7.48859	0.0198548	0.99966
ENSG00000115548.17	KDM3A	-0.670642	7.32015	0.0199517	0.99966
ENSG00000181222.18	POLR2A	-0.562034	7.2401	0.0200284	0.99966
ENSG00000151491.14	EPS8	0.811499	3.81763	0.0200553	0.99966
ENSG00000225179.2	LINC00457	1.18849	3.4278	0.020109	0.99966
ENSG00000114391.13	RPL24	-0.735935	5.69272	0.0201309	0.99966
ENSG00000267372.2	AC005330.1	-1.16762	3.81018	0.0201741	0.99966
ENSG00000233058.2	LINC00884	1.62525	3.59758	0.020181	0.99966
ENSG00000274290.3	H2BC6	1.54754	4.52953	0.020217	0.99966
ENSG00000250053.1	RARRES2P4	2.10003	2.81242	0.0204565	0.99966
ENSG00000163348.4	PYGO2	1.19543	2.79459	0.0205258	0.99966
ENSG00000228175.3	GEMIN8P4	-1.33824	2.67027	0.0205384	0.99966
ENSG00000133800.9	LYVE1	0.769142	5.07075	0.020542	0.99966
ENSG00000271161.1	BOLA2P2	-1.07762	2.8151	0.0205671	0.99966
ENSG00000198925.12	ATG9A	0.638134	5.00652	0.0206358	0.99966
ENSG00000261054.1	AC036108.2	0.553498	10.5521	0.020785	0.99966
ENSG00000141664.10	ZCCHC2	0.933953	4.71314	0.0208293	0.99966
ENSG00000222044.1	AL031587.1	-0.639933	8.50968	0.0208425	0.99966
ENSG00000170629.14	DPY19L2P2	-0.734723	4.68724	0.0208918	0.99966
ENSG00000020577.14	SAMD4A	0.877496	4.10543	0.0210878	0.99966
ENSG00000134202.11	GSTM3	1.35828	3.73309	0.0212395	0.99966
ENSG00000226783.1	TLK1P1	-1.30995	3.22714	0.0212473	0.99966
ENSG00000168661.15	ZNF30	1.49935	1.83814	0.0213273	0.99966
ENSG00000224843.8	LINC00240	0.598961	6.88711	0.021379	0.99966
ENSG00000279418.1	LINC00244	-1.54059	2.77176	0.0215543	0.99966
ENSG00000164099.3	PRSS12	0.964417	3.89214	0.0216916	0.99966
ENSG00000200488.1	RN7SKP203	1.16009	3.27955	0.0217303	0.99966
ENSG00000122678.17	POLM	-0.728193	3.94052	0.0217332	0.99966
ENSG00000278918.1	AC080112.3	-1.14756	2.33206	0.0218592	0.99966
ENSG00000137492.8	THAP12	-1.51295	1.86285	0.0220128	0.99966
ENSG00000261570.2	AC073878.1	1.73028	1.78212	0.0221161	0.99966
ENSG00000234224.3	TMEM229A	0.580864	7.79859	0.0221185	0.99966
ENSG00000119138.4	KLF9	0.691776	5.8611	0.0221701	0.99966
ENSG00000236830.7	CBR3-AS1	-0.859277	4.31178	0.0222152	0.99966
ENSG00000125841.13	NRSN2	-0.938563	3.1694	0.0222321	0.99966
ENSG00000015479.20	MATR3	0.558604	5.78406	0.0222507	0.99966
ENSG00000272248.1	AL138831.2	-1.50461	1.74662	0.0222999	0.99966
ENSG00000092841.19	MYL6	-0.54435	6.50789	0.0224326	0.99966
ENSG00000197081.15	IGF2R	0.593813	5.33925	0.0224348	0.99966
ENSG00000146072.6	TNFRSF21	0.924839	4.84225	0.0224457	0.99966
ENSG00000188707.6	ZBED6CL	1.49257	2.82463	0.0225234	0.99966
ENSG00000242017.1	ALG1L15P	-1.00199	4.88366	0.0225373	0.99966
ENSG00000255060.1	AC009656.1	1.16038	2.60949	0.0225509	0.99966
ENSG00000168026.18	TTC21A	1.16967	2.6692	0.0225805	0.99966
ENSG00000254229.2	FAM90A12P	-0.965	4.51996	0.0226812	0.99966
ENSG00000243927.6	MRPS6	1.40195	2.7805	0.0227515	0.99966
ENSG00000120885.22	CLU	0.62959	5.47799	0.0227712	0.99966
ENSG00000187650.4	VMAC	1.1623	3.36726	0.0228285	0.99966
ENSG00000250486.5	FAM218A	1.4833	2.00356	0.022842	0.99966
ENSG00000163378.14	EOGT	1.34502	2.24242	0.022842	0.99966
ENSG00000250159.7	AC106791.1	-0.555697	6.24457	0.0229	0.99966
ENSG00000064270.13	ATP2C2	-0.657553	5.51315	0.0231342	0.99966
ENSG00000173928.4	SWSAP1	0.934017	3.91625	0.0231932	0.99966
ENSG00000244040.7	IL12A-AS1	-1.01875	5.49927	0.023447	0.99966
ENSG00000076344.16	RGS11	0.692896	6.31627	0.0234813	0.99966
ENSG00000117472.10	TSPAN1	-0.812433	3.48599	0.0235115	0.99966
ENSG00000163956.13	LRPAP1	0.735417	4.11247	0.0235368	0.99966
ENSG00000139083.11	ETV6	-0.816101	4.33563	0.0236413	0.99966
ENSG00000135929.9	CYP27A1	0.685864	5.20548	0.0236535	0.99966
ENSG00000273946.1	RN7SL733P	-1.41558	1.95402	0.0236578	0.99966
ENSG00000088448.14	ANKRD10	0.645376	5.43331	0.0236765	0.99966
ENSG00000133627.18	ACTR3B	-1.14963	2.8098	0.0237472	0.99966
ENSG00000177606.7	JUN	1.04415	3.61075	0.0238388	0.99966
ENSG00000226363.3	HAGLROS	0.779355	4.01066	0.0238397	0.99966
ENSG00000261556.10	SMG1P7	0.910671	4.72705	0.0238742	0.99966
ENSG00000131323.16	TRAF3	1.34529	4.64677	0.0239285	0.99966
ENSG00000243710.8	CFAP57	-1.57921	2.11011	0.024013	0.99966
ENSG00000162408.11	NOL9	-0.915329	3.44707	0.0240369	0.99966
ENSG00000175894.18	TSPEAR	1.77716	2.00085	0.0241857	0.99966
ENSG00000204967.12	PCDHA4	0.966445	7.17803	0.0241923	0.99966
ENSG00000276141.4	WHAMMP3	0.998817	3.38679	0.0241988	0.99966
ENSG00000285933.1	AP003498.2	-1.05781	2.9598	0.0242083	0.99966
ENSG00000154265.16	ABCA5	0.776393	4.4296	0.0242629	0.99966
ENSG00000153902.14	LGI4	0.926271	3.73329	0.0242984	0.99966
ENSG00000231606.2	AL357873.1	-1.34946	2.34544	0.0243411	0.99966
ENSG00000272004.1	FO704657.1	1.34264	3.74565	0.0244172	0.99966
ENSG00000273045.6	C2orf15	0.673479	5.37725	0.0244347	0.99966
ENSG00000198858.10	R3HDM4	-1.32029	2.06335	0.0244733	0.99966
ENSG00000119537.18	KDSR	0.731007	4.15659	0.0246445	0.99966
ENSG00000138434.17	ITPRID2	0.719154	5.55604	0.024718	0.99966
ENSG00000157214.14	STEAP2	1.05851	3.16188	0.025078	0.99966
ENSG00000116985.12	BMP8B	-0.676835	5.63798	0.0251503	0.99966
ENSG00000241278.1	ENPP7P4	1.36089	2.53109	0.0251611	0.99966
ENSG00000152492.15	CCDC50	0.733596	4.16417	0.0252108	0.99966
ENSG00000286901.1	Z69667.1	0.844058	4.3892	0.0253659	0.99966
ENSG00000233384.3	CNIH3-AS2	-0.741939	3.86625	0.0253737	0.99966
ENSG00000225868.7	AC016582.1	-0.563214	5.85269	0.0255164	0.99966
ENSG00000131470.15	PSMC3IP	-0.622712	5.103	0.0255909	0.99966
ENSG00000142694.6	EVA1B	1.75458	2.32026	0.0256708	0.99966
ENSG00000138080.14	EMILIN1	-0.941576	4.27929	0.0257247	0.99966
ENSG00000143469.20	SYT14	1.00279	3.99085	0.0258286	0.99966
ENSG00000261141.1	AC092718.5	-1.3571	2.7709	0.0258458	0.99966
ENSG00000196526.10	AFAP1	1.00424	2.89113	0.0258956	0.99966
ENSG00000238083.7	LRRC37A2	0.594742	9.79524	0.0260195	0.99966
ENSG00000140995.16	DEF8	0.564241	5.86978	0.0261224	0.99966
ENSG00000286999.1	AL121581.2	-0.939517	3.25945	0.0261434	0.99966
ENSG00000189362.12	NEMP2	-0.574438	7.42639	0.0261721	0.99966
ENSG00000239382.10	ALKBH6	0.931018	3.18839	0.0261995	0.99966
ENSG00000060656.20	PTPRU	0.994859	3.66749	0.0262451	0.99966
ENSG00000137822.13	TUBGCP4	-0.425367	8.42733	0.0262749	0.99966
ENSG00000037474.15	NSUN2	-0.813941	4.24107	0.026288	0.99966
ENSG00000246774.1	COL25A1-DT	-1.43517	2.37841	0.0262919	0.99966
ENSG00000259505.1	AC009268.1	-1.03575	2.60515	0.0263136	0.99966
ENSG00000128045.7	RASL11B	-1.00054	3.77942	0.0263874	0.99966
ENSG00000233614.6	DDX11L10	-1.1149	4.13914	0.0266943	0.99966
ENSG00000204872.4	NAT8B	1.24733	2.82208	0.0267276	0.99966
ENSG00000215127.6	SYT14P1	0.588393	5.12239	0.0268183	0.99966
ENSG00000115540.15	MOB4	-1.13488	3.36063	0.0268206	0.99966
ENSG00000231840.2	AC073342.1	0.741709	5.13477	0.0268475	0.99966
ENSG00000263893.2	AC080037.2	-1.06583	3.2438	0.0269843	0.99966
ENSG00000168071.22	CCDC88B	-0.819711	3.51254	0.02699	0.99966
ENSG00000250067.12	YJEFN3	0.819778	5.21419	0.0270526	0.99966
ENSG00000168259.17	DNAJC7	-0.570893	8.77409	0.0270568	0.99966
ENSG00000131669.10	NINJ1	1.13539	2.55439	0.0270728	0.99966
ENSG00000258504.2	AL157871.1	0.585358	7.64139	0.0271225	0.99966
ENSG00000237799.2	CICP11	-2.6537	1.89401	0.0271453	0.99966
ENSG00000124243.17	BCAS4	-0.829013	4.87895	0.0272003	0.99966
ENSG00000157014.11	TATDN2	-1.1953	3.68283	0.0272811	0.99966
ENSG00000067082.15	KLF6	1.35681	2.45835	0.0273327	0.99966
ENSG00000276071.1	AC074138.1	-0.755911	3.92335	0.0273891	0.99966
ENSG00000089048.14	ESF1	1.58102	1.76079	0.0274167	0.99966
ENSG00000259169.1	GNRHR2P1	-1.29273	4.30665	0.0274624	0.99966
ENSG00000272079.2	AC004233.2	1.39676	2.16125	0.0275719	0.99966
ENSG00000183914.14	DNAH2	-1.51289	2.45133	0.0279077	0.99966
ENSG00000164830.18	OXR1	-1.04409	3.3269	0.0279278	0.99966
ENSG00000083828.16	ZNF586	-0.560678	5.7827	0.0281491	0.99966
ENSG00000237949.2	LINC00844	-0.752546	3.90999	0.0281696	0.99966
ENSG00000121892.15	PDS5A	0.531152	5.88289	0.0282414	0.99966
ENSG00000236609.4	ZNF853	-1.30122	2.1985	0.0284006	0.99966
ENSG00000153404.14	PLEKHG4B	-1.33553	3.82132	0.0284105	0.99966
ENSG00000186889.10	TMEM17	0.686125	5.9531	0.028429	0.99966
ENSG00000265735.2	RN7SL5P	1.43271	2.44568	0.0285118	0.99966
ENSG00000220008.3	LINGO3	-2.7367	4.31349	0.0285328	0.99966
ENSG00000054356.14	PTPRN	-1.26505	2.61558	0.0285389	0.99966
ENSG00000277156.1	TOMM40P1	-1.22701	2.97131	0.0285604	0.99966
ENSG00000288056.1	AL023806.4	-0.843811	4.17902	0.0287094	0.99966
ENSG00000079385.22	CEACAM1	-0.621376	5.95291	0.0287523	0.99966
ENSG00000287009.1	AC021037.1	0.606303	5.16172	0.0288685	0.99966
ENSG00000014914.21	MTMR11	0.833245	3.33678	0.0288842	0.99966
ENSG00000179532.13	DNHD1	-0.558225	7.90958	0.0289204	0.99966
ENSG00000105963.15	ADAP1	0.560866	5.61385	0.0289661	0.99966
ENSG00000204152.13	TIMM23B	-1.17905	2.17025	0.0290471	0.99966
ENSG00000232144.1	PSAT1P2	1.15445	3.02383	0.02927	0.99966
ENSG00000153822.13	KCNJ16	-1.46755	2.02978	0.0293296	0.99966
ENSG00000247763.2	AC106800.1	-0.731928	4.45946	0.0293514	0.99966
ENSG00000285974.1	AC026624.1	-1.08274	2.44761	0.0293674	0.99966
ENSG00000254907.1	AC087276.2	-0.71185	4.08185	0.029401	0.99966
ENSG00000127533.4	F2RL3	-1.34299	2.52767	0.0294098	0.99966
ENSG00000184949.16	FAM227A	-1.24798	4.73392	0.0294283	0.99966
ENSG00000279753.1	AC011558.1	1.44184	2.42182	0.0295809	0.99966
ENSG00000226393.1	IFNA20P	-1.09239	3.17171	0.0296231	0.99966
ENSG00000286722.1	AC009244.2	0.578745	5.64929	0.0298959	0.99966
ENSG00000260682.3	RN7SKP176	1.55161	2.33897	0.0299487	0.99966
ENSG00000166394.15	CYB5R2	-0.657492	7.71058	0.0300856	0.99966
ENSG00000248923.1	MTND5P11	-0.710245	5.86192	0.0301681	0.99966
ENSG00000105649.10	RAB3A	-0.932238	3.83784	0.0302804	0.99966
ENSG00000170161.7	AL512625.1	-1.29769	6.99566	0.0305543	0.99966
ENSG00000178184.16	PARD6G	1.42562	6.43507	0.0306307	0.99966
ENSG00000197208.6	SLC22A4	0.822735	3.37921	0.0308271	0.99966
ENSG00000232237.3	ASCL5	1.09265	3.36367	0.0310003	0.99966
ENSG00000250909.1	AC138956.1	-0.939627	2.8874	0.0310516	0.99966
ENSG00000144290.17	SLC4A10	-1.55268	2.24753	0.0310552	0.99966
ENSG00000013810.20	TACC3	-1.6608	4.6059	0.0310617	0.99966
ENSG00000083857.14	FAT1	0.56955	5.69916	0.0311169	0.99966
ENSG00000101180.16	HRH3	-1.33008	1.73328	0.0311347	0.99966
ENSG00000280071.4	GATD3B	1.52524	2.06574	0.0312303	0.99966
ENSG00000173638.19	SLC19A1	1.13766	9.14931	0.0314339	0.99966
ENSG00000198155.5	ZNF876P	-1.42807	2.2962	0.0314426	0.99966
ENSG00000171357.6	LURAP1	0.775746	3.96808	0.0315798	0.99966
ENSG00000244733.5	AL132656.2	-0.670803	4.77307	0.0316322	0.99966
ENSG00000180190.11	TDRP	-0.750447	4.18254	0.0316537	0.99966
ENSG00000125611.15	CHCHD5	1.13352	2.99461	0.0317781	0.99966
ENSG00000141452.10	RMC1	-0.486915	6.69621	0.0318268	0.99966
ENSG00000230252.1	MTND2P4	1.18277	2.7865	0.0318568	0.99966
ENSG00000215386.13	MIR99AHG	0.602561	4.89846	0.0319564	0.99966
ENSG00000122970.16	IFT81	-0.866088	4.65187	0.0319565	0.99966
ENSG00000235237.1	Z82188.2	1.08933	3.25513	0.031975	0.99966
ENSG00000231087.2	FDPSP7	0.579139	5.54098	0.0320356	0.99966
ENSG00000198879.12	SFMBT2	0.690859	4.85595	0.032071	0.99966
ENSG00000254266.6	PKIA-AS1	0.686122	4.93565	0.0320845	0.99966
ENSG00000258227.7	CLEC5A	1.33491	4.00093	0.0321598	0.99966
ENSG00000213937.4	CLDN9	1.40527	2.0555	0.0322811	0.99966
ENSG00000279059.1	AC007485.2	1.00631	2.71271	0.03229	0.99966
ENSG00000151846.8	PABPC3	-1.23857	2.64699	0.032424	0.99966
ENSG00000125848.10	FLRT3	0.530049	5.70555	0.0324391	0.99966
ENSG00000099875.14	MKNK2	1.39437	2.98431	0.0325562	0.99966
ENSG00000273254.1	AF129075.2	1.06372	3.28918	0.0325764	0.99966
ENSG00000233337.1	UBE2FP3	-0.877164	3.59692	0.0325838	0.99966
ENSG00000198466.12	ZNF587	-0.493466	7.42847	0.0326228	0.99966
ENSG00000231616.9	AL354733.2	-0.527382	5.64048	0.0327881	0.99966
ENSG00000145247.12	OCIAD2	1.70491	3.20114	0.0327886	0.99966
ENSG00000173327.8	MAP3K11	0.502683	5.99607	0.0328149	0.99966
ENSG00000203485.14	INF2	0.454329	7.60236	0.0328709	0.99966
ENSG00000156504.16	FAM122B	-0.71212	5.08726	0.0329139	0.99966
ENSG00000070808.16	CAMK2A	-0.806548	3.97368	0.0329218	0.99966
ENSG00000233355.7	CHRM3-AS2	-1.04097	4.26322	0.0330221	0.99966
ENSG00000160445.11	ZER1	0.607385	5.18821	0.0332956	0.99966
ENSG00000259531.2	AC022306.1	1.47057	2.63392	0.0334085	0.99966
ENSG00000135902.10	CHRND	-2.32527	2.58953	0.0334556	0.99966
ENSG00000156381.9	ANKRD9	-0.535719	7.51583	0.0335497	0.99966
ENSG00000267041.6	ZNF850	-0.751521	4.32079	0.033553	0.99966
ENSG00000148218.16	ALAD	-0.648747	4.55068	0.0336286	0.99966
ENSG00000183628.14	DGCR6	-1.06698	5.91252	0.0336319	0.99966
ENSG00000285774.3	AL133444.1	0.636814	5.06087	0.0336915	0.99966
ENSG00000113048.17	MRPS27	-1.1282	2.18675	0.0337196	0.99966
ENSG00000263126.1	AC040162.3	0.856696	3.95538	0.0338632	0.99966
ENSG00000101596.16	SMCHD1	0.797539	3.50638	0.0338741	0.99966
ENSG00000285644.1	AC108448.3	1.45942	2.26533	0.0339031	0.99966
ENSG00000175309.15	PHYKPL	-0.521529	6.24829	0.0340018	0.99966
ENSG00000213186.8	TRIM59	-0.52239	5.80236	0.0341152	0.99966
ENSG00000152556.17	PFKM	-0.951794	3.75845	0.0341552	0.99966
ENSG00000250635.1	CXXC5-AS1	0.67858	4.53041	0.0342357	0.99966
ENSG00000274012.1	RN7SL2	0.886493	10.8186	0.034338	0.99966
ENSG00000259940.2	AC109449.1	-0.716905	4.01065	0.0344303	0.99966
ENSG00000093100.13	AC016026.1	0.63825	5.53086	0.034439	0.99966
ENSG00000177542.11	SLC25A22	-0.7753	3.80432	0.0344575	0.99966
ENSG00000219547.1	RPL17P25	1.05526	3.37696	0.0344689	0.99966
ENSG00000108468.15	CBX1	-0.795851	3.92622	0.034553	0.99966
ENSG00000168264.10	IRF2BP2	0.896105	3.97942	0.0345784	0.99966
ENSG00000255408.4	PCDHA3	0.781565	6.40949	0.0345943	0.99966
ENSG00000095637.22	SORBS1	0.773813	6.10451	0.0346878	0.99966
ENSG00000012779.11	ALOX5	-0.91634	3.49997	0.0347527	0.99966
ENSG00000147724.12	FAM135B	1.29535	2.51932	0.0349553	0.99966
ENSG00000168769.13	TET2	0.864921	6.43484	0.0350108	0.99966
ENSG00000115211.16	EIF2B4	-0.483148	5.81926	0.035021	0.99966
ENSG00000280287.1	AC131212.3	0.886999	3.06708	0.0351162	0.99966
ENSG00000188766.12	SPRED3	0.870379	3.446	0.035237	0.99966
ENSG00000229056.2	HECW2-AS1	-0.565384	5.01997	0.0353492	0.99966
ENSG00000189306.11	RRP7A	0.997534	6.68455	0.035358	0.99966
ENSG00000100442.11	FKBP3	1.16283	2.77381	0.0353645	0.99966
ENSG00000231691.2	AL592114.3	0.702377	5.42058	0.0354385	0.99966
ENSG00000226686.8	LINC01535	-0.659502	5.92477	0.035454	0.99966
ENSG00000233821.1	ENOX1-AS1	-0.454868	8.72145	0.0355218	0.99966
ENSG00000068001.14	HYAL2	-0.955105	2.7846	0.0355245	0.99966
ENSG00000099999.15	RNF215	-0.634917	4.67038	0.0357015	0.99966
ENSG00000176720.6	BOK	0.590008	6.80684	0.0357039	0.99966
ENSG00000258559.2	AC005519.1	0.975082	3.11016	0.0357435	0.99966
ENSG00000100348.10	TXN2	1.3973	1.78523	0.0361159	0.99966
ENSG00000229180.7	AC006001.3	-0.601611	5.48912	0.0362712	0.99966
ENSG00000233885.7	YEATS2-AS1	-0.441193	8.00076	0.0363337	0.99966
ENSG00000204969.7	PCDHA2	0.647304	5.66205	0.0364463	0.99966
ENSG00000173585.16	CCR9	-0.833696	5.74027	0.036512	0.99966
ENSG00000100395.15	L3MBTL2	0.48298	10.3883	0.0366039	0.99966
ENSG00000127124.16	HIVEP3	0.634969	6.94683	0.0367219	0.99966
ENSG00000250333.2	AC093725.2	-0.989246	3.16429	0.0367579	0.99966
ENSG00000112972.15	HMGCS1	-0.810117	3.74953	0.0368921	0.99966
ENSG00000196700.9	ZNF512B	-0.691974	3.9289	0.0369156	0.99966
ENSG00000178977.3	LINC00324	-1.00472	2.76914	0.0369827	0.99966
ENSG00000225345.3	SNX18P3	0.973061	5.01338	0.0369961	0.99966
ENSG00000137804.14	NUSAP1	1.60889	2.19703	0.0370164	0.99966
ENSG00000144840.10	RABL3	1.22896	2.064	0.0370339	0.99966
ENSG00000139433.11	GLTP	0.629972	5.02407	0.0370781	0.99966
ENSG00000170315.14	UBB	0.697593	4.64406	0.0371206	0.99966
ENSG00000198711.5	SSBP3-AS1	0.47565	7.55488	0.0371516	0.99966
ENSG00000198092.6	TMPRSS11F	1.02598	3.00465	0.0371764	0.99966
ENSG00000229294.1	AL139294.1	-0.502595	5.76747	0.0371799	0.99966
ENSG00000197119.13	SLC25A29	0.597733	6.92594	0.0374472	0.99966
ENSG00000131095.13	GFAP	0.864648	4.40169	0.0374628	0.99966
ENSG00000173124.14	ACSM6	0.752207	3.80523	0.0374897	0.99966
ENSG00000022976.15	ZNF839	-0.477312	7.09367	0.0376032	0.99966
ENSG00000185615.16	PDIA2	0.862131	4.28184	0.0376351	0.99966
ENSG00000125347.14	IRF1	-0.433558	7.78761	0.0376415	0.99966
ENSG00000250739.1	LINC01262	1.49782	1.77089	0.0376466	0.99966
ENSG00000133703.13	KRAS	0.565963	7.00479	0.0377024	0.99966
ENSG00000145604.16	SKP2	1.50052	1.67859	0.037766	0.99966
ENSG00000229873.1	OGFR-AS1	-1.20652	2.29903	0.0377903	0.99966
ENSG00000155974.12	GRIP1	1.10409	3.08663	0.037902	0.99966
ENSG00000132002.8	DNAJB1	0.773327	5.48492	0.0379801	0.99966
ENSG00000164171.11	ITGA2	0.54692	5.91769	0.0380051	0.99966
ENSG00000163755.9	HPS3	0.97133	3.28227	0.0381764	0.99966
ENSG00000214193.11	SH3D21	1.13198	3.07183	0.0382106	0.99966
ENSG00000172548.14	NIPAL4	-0.655321	5.47933	0.0384114	0.99966
ENSG00000213963.6	AC019080.1	1.36786	2.33012	0.0384214	0.99966
ENSG00000285103.2	AL451123.1	-0.417536	9.21549	0.0384443	0.99966
ENSG00000233670.7	PIRT	-1.36716	2.09171	0.0384716	0.99966
ENSG00000169676.6	DRD5	1.17559	3.06396	0.0384754	0.99966
ENSG00000123607.15	TTC21B	0.792197	3.56215	0.0386099	0.99966
ENSG00000100399.16	CHADL	0.756203	4.34584	0.0388275	0.99966
ENSG00000197361.8	FBXL22	-0.67298	5.20685	0.0388478	0.99966
ENSG00000267287.1	AC068473.3	-1.16027	3.10912	0.0388676	0.99966
ENSG00000126756.12	UXT	0.817469	3.57802	0.0389018	0.99966
ENSG00000144744.17	UBA3	-1.10282	2.32196	0.0389527	0.99966
ENSG00000232710.1	AC254562.2	-1.59847	1.84894	0.0389914	0.99966
ENSG00000229349.2	ACTG1P9	-1.55382	3.09703	0.0390023	0.99966
ENSG00000139613.12	SMARCC2	-0.504021	6.27238	0.0391547	0.99966
ENSG00000279031.1	AC004232.2	1.03885	2.53533	0.039229	0.99966
ENSG00000264707.1	L3MBTL4-AS1	-0.482025	7.40352	0.03927	0.99966
ENSG00000244153.1	WWP1P1	-1.13205	3.92091	0.0392794	0.99966
ENSG00000169031.20	COL4A3	0.747674	4.04103	0.0393091	0.99966
ENSG00000248846.3	LINC02065	-1.11435	2.9934	0.0394653	0.99966
ENSG00000269821.1	KCNQ1OT1	0.429588	8.24032	0.0394683	0.99966
ENSG00000180747.15	SMG1P3	-0.706516	5.62853	0.0395284	0.99966
ENSG00000184232.9	OAF	-0.684234	3.86385	0.0395321	0.99966
ENSG00000100883.12	SRP54	0.626515	5.80041	0.0395856	0.99966
ENSG00000249230.1	CDH12P2	0.809417	6.35681	0.0395942	0.99966
ENSG00000160886.13	LY6K	-0.765697	4.88443	0.0396058	0.99966
ENSG00000273424.1	AL008582.1	-1.04521	2.98083	0.0396787	0.99966
ENSG00000260461.1	AL133355.1	1.59917	2.11819	0.039682	0.99966
ENSG00000173080.6	RXFP4	-1.48131	5.81886	0.0397223	0.99966
ENSG00000259671.1	MTCYBP23	-0.90332	3.57339	0.0397727	0.99966
ENSG00000236200.6	KDM4A-AS1	-0.430583	6.83882	0.0398346	0.99966
ENSG00000013275.8	PSMC4	-0.771551	4.01011	0.0398473	0.99966
ENSG00000115866.11	DARS1	0.96436	2.60778	0.0399722	0.99966
ENSG00000226864.2	ATE1-AS1	1.3563	2.59473	0.0400056	0.99966
ENSG00000262580.5	AC087741.1	0.769571	4.70619	0.0400381	0.99966
ENSG00000262209.3	PCDHGB3	0.670594	4.90629	0.0400418	0.99966
ENSG00000158486.13	DNAH3	1.12331	2.94639	0.0400659	0.99966
ENSG00000229941.6	PDE11A-AS1	1.34425	1.85803	0.0400881	0.99966
ENSG00000231538.1	DPP10-AS3	-1.40316	2.59035	0.0401135	0.99966
ENSG00000250091.3	DNAH10OS	0.864359	3.67931	0.0401257	0.99966
ENSG00000236841.8	AC007750.1	1.35092	2.48403	0.0401425	0.99966
ENSG00000232377.1	AC016910.1	1.34471	1.99602	0.0401661	0.99966
ENSG00000233838.5	DPH3P1	1.59731	1.74495	0.0402337	0.99966
ENSG00000106144.20	CASP2	0.717383	4.6799	0.0402453	0.99966
ENSG00000258344.1	AC078778.1	-0.930864	3.03305	0.040263	0.99966
ENSG00000253910.2	PCDHGB2	0.760444	3.88068	0.0402735	0.99966
ENSG00000155629.15	PIK3AP1	-1.07772	3.01021	0.0402789	0.99966
ENSG00000272668.2	AL590560.3	-0.93943	3.51731	0.0403275	0.99966
ENSG00000151247.12	EIF4E	0.709143	4.15792	0.040342	0.99966
ENSG00000215068.8	AC025171.2	-0.440692	6.85155	0.0404506	0.99966
ENSG00000088538.13	DOCK3	0.479724	8.33434	0.0404585	0.99966
ENSG00000137312.15	FLOT1	0.591712	5.55671	0.0404727	0.99966
ENSG00000267651.1	AC015961.1	-0.635527	4.65055	0.0404748	0.99966
ENSG00000215790.7	SLC35E2A	-0.598085	6.65617	0.0405727	0.99966
ENSG00000272321.1	AP003355.2	-0.902162	2.99339	0.0405979	0.99966
ENSG00000255141.1	HNRNPA1P76	-1.3506	1.76175	0.0407187	0.99966
ENSG00000111860.14	CEP85L	0.683773	4.39584	0.0407386	0.99966
ENSG00000274594.1	AL391669.1	-1.54178	1.70071	0.04083	0.99966
ENSG00000253200.1	AC037459.2	-0.494063	6.31541	0.0408705	0.99966
ENSG00000198700.10	IPO9	-0.569622	4.54972	0.0408922	0.99966
ENSG00000239002.3	SCARNA10	0.871608	3.34819	0.0409059	0.99966
ENSG00000052344.16	PRSS8	0.855069	3.49135	0.0409078	0.99966
ENSG00000089060.11	SLC8B1	0.703741	4.93066	0.0409229	0.99966
ENSG00000273271.1	AP000254.2	0.695052	4.84794	0.0409246	0.99966
ENSG00000182287.15	AP1S2	0.551224	5.66164	0.0409558	0.99966
ENSG00000274064.1	AC040978.1	-0.757819	3.53682	0.0409921	0.99966
ENSG00000171481.4	OR1L3	-1.022	3.56498	0.0410042	0.99966
ENSG00000185963.14	BICD2	0.616361	4.82788	0.0410209	0.99966
ENSG00000223802.7	CERS1	0.546021	4.80461	0.0410588	0.99966
ENSG00000145781.9	COMMD10	0.979235	2.67858	0.0410939	0.99966
ENSG00000227775.3	AL031282.1	-0.605452	7.67822	0.0411412	0.99966
ENSG00000151640.13	DPYSL4	0.722479	4.3002	0.041171	0.99966
ENSG00000287054.1	AC113410.5	0.858277	3.56909	0.0412832	0.99966
ENSG00000143119.14	CD53	-1.47713	2.88763	0.0412894	0.99966
ENSG00000229593.1	SUCLA2P3	0.800948	3.48542	0.0412929	0.99966
ENSG00000085063.17	CD59	0.801072	3.60686	0.0416821	0.99966
ENSG00000276180.1	H4C9	0.912315	3.09299	0.0417348	0.99966
ENSG00000120820.12	GLT8D2	1.22597	1.93911	0.0418632	0.99966
ENSG00000064300.9	NGFR	-1.12441	3.18555	0.0418783	0.99966
ENSG00000226091.7	LINC00937	-0.631707	4.72749	0.0419405	0.99966
ENSG00000141504.12	SAT2	-1.14108	2.59844	0.0420301	0.99966
ENSG00000186409.18	CCDC30	-0.632617	5.47558	0.0420499	0.99966
ENSG00000146005.4	PSD2	0.673257	4.4525	0.0420843	0.99966
ENSG00000234945.8	GTF3C2-AS1	-0.426783	6.38796	0.0421049	0.99966
ENSG00000286078.1	AL391056.2	0.611121	5.15091	0.0421781	0.99966
ENSG00000204677.13	FAM153CP	-1.2224	2.0729	0.0421899	0.99966
ENSG00000119729.12	RHOQ	0.582417	9.66351	0.0422016	0.99966
ENSG00000165312.6	OTUD1	1.00875	2.74425	0.042221	0.99966
ENSG00000124406.16	ATP8A1	0.532134	8.19064	0.0422742	0.99966
ENSG00000122565.19	CBX3	0.968573	4.10806	0.0423427	0.99966
ENSG00000113739.10	STC2	1.26393	3.15642	0.0424856	0.99966
ENSG00000198237.8	AC131392.1	0.901599	4.00247	0.0425192	0.99966
ENSG00000121067.19	SPOP	1.2964	1.91728	0.0425435	0.99966
ENSG00000163931.16	TKT	0.616901	5.59478	0.0425722	0.99966
ENSG00000204435.14	CSNK2B	-0.599219	4.12522	0.0426516	0.99966
ENSG00000248890.2	HHIP-AS1	-0.489377	7.56826	0.0426704	0.99966
ENSG00000287826.1	AC090994.1	-1.16684	2.13349	0.0427011	0.99966
ENSG00000125686.12	MED1	-0.468784	6.4402	0.0427185	0.99966
ENSG00000260440.3	LINC01544	0.709945	4.87315	0.042841	0.99966
ENSG00000285769.2	AP003100.2	1.24771	2.05269	0.0428479	0.99966
ENSG00000182376.2	AC138028.1	0.843754	4.55564	0.0429881	0.99966
ENSG00000137285.10	TUBB2B	0.859303	3.83566	0.042992	0.99966
ENSG00000120049.20	KCNIP2	0.899152	3.27929	0.043035	0.99966
ENSG00000129194.8	SOX15	-0.798134	3.54078	0.0431721	0.99966
ENSG00000185485.14	SDHAP1	1.29852	2.48282	0.0432193	0.99966
ENSG00000240288.8	GHRLOS	-1.04234	4.29564	0.0432407	0.99966
ENSG00000179673.5	RPRML	-1.35355	2.25382	0.0432446	0.99966
ENSG00000268605.1	AC011497.1	-1.13183	2.62626	0.0432635	0.99966
ENSG00000221869.5	CEBPD	-0.88679	2.92044	0.0432675	0.99966
ENSG00000231310.3	TBL1XR1-AS1	0.642618	4.71932	0.0432688	0.99966
ENSG00000070182.21	SPTB	-0.401308	10.5857	0.0433947	0.99966
ENSG00000153214.11	TMEM87B	-0.975165	2.76381	0.0436588	0.99966
ENSG00000236232.1	MTCYBP24	-1.25067	3.05138	0.0437067	0.99966
ENSG00000279089.1	AC005839.1	-0.922461	2.93205	0.0437096	0.99966
ENSG00000260171.1	AC008269.2	1.03612	4.66799	0.0437268	0.99966
ENSG00000239926.1	PRDX3P4	0.73318	4.02717	0.0438001	0.99966
ENSG00000144182.17	LIPT1	0.814826	4.1613	0.0438497	0.99966
ENSG00000241061.3	RPL5P1	1.5401	1.93281	0.0438778	0.99966
ENSG00000118518.16	RNF146	-0.648085	4.89204	0.0438965	0.99966
ENSG00000021355.13	SERPINB1	-0.804452	4.71578	0.0441006	0.99966
ENSG00000198168.9	SVIP	0.602234	4.76961	0.0441104	0.99966
ENSG00000114631.11	PODXL2	0.690544	4.16354	0.0441372	0.99966
ENSG00000144401.14	METTL21A	0.561779	8.11306	0.0441932	0.99966
ENSG00000240199.3	RN7SL520P	-1.40258	1.99889	0.0445216	0.99966
ENSG00000198855.7	FICD	-0.540405	5.24126	0.0445666	0.99966
ENSG00000221826.10	PSG3	-1.16267	2.68761	0.0447379	0.99966
ENSG00000214114.9	MYCBP	0.458472	8.82216	0.0447626	0.99966
ENSG00000105552.15	BCAT2	0.759706	3.67786	0.0448736	0.99966
ENSG00000144567.11	RETREG2	-0.867767	6.99751	0.0449368	0.99966
ENSG00000105325.14	FZR1	0.772558	6.28577	0.0450515	0.99966
ENSG00000107957.16	SH3PXD2A	0.41186	7.41148	0.0452647	0.99966
ENSG00000286032.1	FP236383.6	-0.679186	4.54031	0.0453216	0.99966
ENSG00000081052.13	COL4A4	-0.535494	5.63231	0.0454541	0.99966
ENSG00000122783.16	CYREN	0.579433	8.70233	0.0454896	0.99966
ENSG00000246379.8	AC040168.1	-1.22371	2.23602	0.0456193	0.99966
ENSG00000188783.6	PRELP	-1.05723	5.34214	0.045718	0.99966
ENSG00000177452.7	AL161742.1	-1.24259	3.08635	0.0457535	0.99966
ENSG00000279803.1	AC009090.5	-0.823395	3.27991	0.0457654	0.99966
ENSG00000234235.1	BOK-AS1	1.30378	3.56941	0.0457696	0.99966
ENSG00000276015.1	AC021424.2	0.683327	3.88359	0.0459584	0.99966
ENSG00000223797.6	ENTPD3-AS1	0.833523	4.35116	0.0459783	0.99966
ENSG00000141526.17	SLC16A3	-1.03535	5.4171	0.0459961	0.99966
ENSG00000182606.16	TRAK1	0.528045	5.62069	0.0460455	0.99966
ENSG00000134690.11	CDCA8	1.12201	2.7621	0.0460641	0.99966
ENSG00000260621.1	AC092140.1	-1.18385	2.33608	0.046122	0.99966
ENSG00000259025.1	AC037471.1	1.60399	1.93909	0.0461282	0.99966
ENSG00000145241.11	CENPC	0.771154	3.96457	0.046176	0.99966
ENSG00000241544.2	LINC02029	-0.770373	3.76588	0.046216	0.99966
ENSG00000185133.14	INPP5J	1.43188	1.80764	0.0463049	0.99966
ENSG00000281692.2	PACRG-AS1	0.71855	3.72179	0.0463256	0.99966
ENSG00000143110.11	C1orf162	-1.51684	4.53943	0.0463418	0.99966
ENSG00000181090.21	EHMT1	0.481076	5.96106	0.0463515	0.99966
ENSG00000273300.1	AC000068.3	-0.778554	4.75919	0.0464592	0.99966
ENSG00000147419.19	CCDC25	0.626558	6.03893	0.0464593	0.99966
ENSG00000254245.3	PCDHGA3	1.04477	3.1041	0.0465641	0.99966
ENSG00000164879.7	CA3	1.51637	2.10306	0.0466618	0.99966
ENSG00000253731.3	PCDHGA6	0.754463	3.40542	0.0466879	0.99966
ENSG00000177757.2	FAM87B	-0.599615	5.89137	0.0470307	0.99966
ENSG00000076864.19	RAP1GAP	-0.687863	5.70936	0.0471331	0.99966
ENSG00000129646.14	QRICH2	0.922615	3.67348	0.0474047	0.99966
ENSG00000227942.1	FRMD8P1	-1.00357	2.17409	0.0474709	0.99966
ENSG00000182150.18	ERCC6L2	0.499406	5.14047	0.0475048	0.99966
ENSG00000134278.15	SPIRE1	0.812538	6.56488	0.0475484	0.99966
ENSG00000182827.9	ACBD3	1.26868	1.84928	0.0475705	0.99966
ENSG00000197601.13	FAR1	0.519014	5.91346	0.0475999	0.99966
ENSG00000256108.1	AC135586.1	-1.15393	2.11458	0.0476084	0.99966
ENSG00000166166.13	TRMT61A	-0.943655	3.58786	0.0477305	0.99966
ENSG00000250602.6	AC093535.1	-0.617352	4.80287	0.0478014	0.99966
ENSG00000250062.5	MAPK10-AS1	0.74971	3.65081	0.0478896	0.99966
ENSG00000231345.3	BEND3P1	-1.00898	2.73245	0.0479175	0.99966
ENSG00000286042.1	LCAL1	-1.27142	2.52624	0.0479327	0.99966
ENSG00000163072.16	NOSTRIN	-0.925201	3.26483	0.0479448	0.99966
ENSG00000134516.18	DOCK2	-0.965991	3.71397	0.0481475	0.99966
ENSG00000235108.1	IFNA12P	-0.738796	5.26169	0.0481974	0.99966
ENSG00000278907.1	AC005609.2	0.862871	3.48072	0.0483255	0.99966
ENSG00000215325.4	ASS1P10	1.3273	2.59396	0.0483769	0.99966
ENSG00000229766.7	AL021396.1	-0.619806	4.32934	0.0484657	0.99966
ENSG00000157017.16	GHRL	-1.04725	2.69362	0.0484674	0.99966
ENSG00000229924.3	FAM90A26	1.49381	2.01111	0.048636	0.99966
ENSG00000279718.1	SNX18P12	1.15898	3.22744	0.0486523	0.99966
ENSG00000286983.1	AC109635.6	1.46426	2.17259	0.0486832	0.99966
ENSG00000167965.18	MLST8	-0.418843	6.33419	0.0486843	0.99966
ENSG00000119402.17	FBXW2	-0.768292	3.53417	0.0488767	0.99966
ENSG00000247675.7	LRP4-AS1	-0.557502	6.56084	0.0489059	0.99966
ENSG00000205424.2	PCBP3-AS1	-0.896377	4.36003	0.0489686	0.99966
ENSG00000260213.6	AC092718.2	0.642988	4.06254	0.0490065	0.99966
ENSG00000126814.7	TRMT5	0.593896	5.28625	0.0490224	0.99966
ENSG00000285926.1	AC005082.2	-0.535465	5.78828	0.0493174	0.99966
ENSG00000170837.3	GPR27	0.758083	3.53619	0.0493517	0.99966
ENSG00000185158.12	LRRC37B	0.651742	4.04277	0.0493761	0.99966
ENSG00000143318.13	CASQ1	-0.74294	3.93849	0.0494063	0.99966
ENSG00000103034.14	NDRG4	-0.534442	5.65831	0.0494371	0.99966
ENSG00000176014.13	TUBB6	-0.458367	6.19577	0.0495334	0.99966
ENSG00000180638.18	SLC47A2	0.760879	5.55111	0.0495976	0.99966
ENSG00000186283.14	TOR3A	0.630889	4.36279	0.0496151	0.99966
ENSG00000159788.19	RGS12	0.625493	4.73572	0.0496332	0.99966
ENSG00000258988.1	AL135978.1	-1.43622	1.83029	0.0496491	0.99966
ENSG00000224117.1	PTPN2P2	0.970376	5.1467	0.049737	0.99966
ENSG00000174473.16	GALNTL6	0.981106	3.23588	0.0497604	0.99966
ENSG00000165409.17	TSHR	0.491847	7.77578	0.0497675	0.99966
ENSG00000170270.5	GON7	-1.33867	1.72307	0.049776	0.99966
ENSG00000134504.14	KCTD1	-0.970749	2.98664	0.0498189	0.99966
ENSG00000185973.12	TMLHE	-0.537389	5.05323	0.0498888	0.99966
ENSG00000182938.7	OTOP3	-1.0559	2.15529	0.0499973	0.99966
ENSG00000285797.1	AL512658.2	-1.3445	2.49169	0.0500337	0.99966
ENSG00000115107.20	STEAP3	-0.606561	4.73462	0.0500898	0.99966
ENSG00000132854.19	KANK4	0.833911	3.80625	0.050133	0.99966
ENSG00000100796.17	PPP4R3A	0.690822	4.12611	0.050159	0.99966
ENSG00000167461.12	RAB8A	1.13163	2.23703	0.0501601	0.99966
ENSG00000250882.1	AC010261.1	0.848471	3.34847	0.0505374	0.99966
ENSG00000243753.5	HLA-L	-0.449459	7.64411	0.0505378	0.99966
ENSG00000270367.1	AC092053.1	-1.29704	1.79458	0.0505465	0.99966
ENSG00000120256.11	LRP11	0.579099	4.44135	0.050559	0.99966
ENSG00000175874.10	CREG2	-1.04414	2.53885	0.0505696	0.99966
ENSG00000198604.11	BAZ1A	-0.515955	5.0404	0.0505789	0.99966
ENSG00000248115.1	AC023154.1	-0.478208	5.60217	0.0506618	0.99966
ENSG00000234917.2	AC098484.2	-0.665939	3.79538	0.0507248	0.99966
ENSG00000250722.6	SELENOP	0.432471	7.54574	0.0507334	0.99966
ENSG00000250039.4	AC096719.1	1.40613	2.39094	0.050778	0.99966
ENSG00000143549.21	TPM3	-0.716734	4.77793	0.0509213	0.99966
ENSG00000287893.1	AC083864.5	1.40386	2.69183	0.0510637	0.99966
ENSG00000213588.6	ZBTB9	-1.07546	2.06414	0.0511573	0.99966
ENSG00000078053.17	AMPH	-1.04675	2.01881	0.0511728	0.99966
ENSG00000147121.16	KRBOX4	0.944541	3.32074	0.0512609	0.99966
ENSG00000205560.13	CPT1B	0.578271	4.9783	0.0513056	0.99966
ENSG00000089737.17	DDX24	0.611363	4.50504	0.0513673	0.99966
ENSG00000243829.1	AC011495.1	0.972921	3.47993	0.0514141	0.99966
ENSG00000224281.5	SLC25A5-AS1	-0.659279	3.80035	0.0515578	0.99966
ENSG00000127824.14	TUBA4A	-0.780379	3.99121	0.0515934	0.99966
ENSG00000064419.13	TNPO3	0.634766	3.88523	0.0516283	0.99966
ENSG00000100994.12	PYGB	0.502698	7.04352	0.051936	0.99966
ENSG00000182329.14	KIAA2012	0.979972	2.40198	0.0520099	0.99966
ENSG00000283058.1	AC009234.1	-1.30429	2.15216	0.0520323	0.99966
ENSG00000183506.17	PI4KAP2	0.758126	3.87178	0.0520594	0.99966
ENSG00000171462.15	DLK2	-0.685763	3.79039	0.0520965	0.99966
ENSG00000260852.1	FBXL19-AS1	0.936702	2.9298	0.0522106	0.99966
ENSG00000128886.12	ELL3	1.13036	1.9943	0.0523102	0.99966
ENSG00000164403.14	SHROOM1	0.661201	4.21739	0.0523128	0.99966
ENSG00000254241.1	MTCO1P47	-0.75925	4.85499	0.0523566	0.99966
ENSG00000226696.6	LENG8-AS1	-1.14962	1.87619	0.0525656	0.99966
ENSG00000206527.10	HACD2	0.804727	3.14878	0.0525798	0.99966
ENSG00000270480.1	AC073413.1	-0.497217	7.82631	0.0525944	0.99966
ENSG00000180543.5	TSPYL5	1.11747	2.45644	0.052633	0.99966
ENSG00000181523.13	SGSH	0.719169	6.29216	0.0526378	0.99966
ENSG00000188760.10	TMEM198	2.41315	3.43059	0.0527422	0.99966
ENSG00000204305.14	AGER	1.03899	2.10215	0.0527567	0.99966
ENSG00000100678.19	SLC8A3	-0.793697	4.27746	0.0527708	0.99966
ENSG00000267532.5	MIR497HG	-0.636085	4.45196	0.0528767	0.99966
ENSG00000173988.13	LRRC63	0.739274	3.74178	0.0528794	0.99966
ENSG00000280026.1	AC005618.3	0.506727	6.60674	0.0530053	0.99966
ENSG00000265967.1	AC100830.3	-0.557907	4.90006	0.0530097	0.99966
ENSG00000236991.6	EDRF1-AS1	-0.614055	4.64163	0.0530387	0.99966
ENSG00000177406.5	NINJ2-AS1	-0.440354	8.69322	0.0530448	0.99966
ENSG00000197061.5	H4C3	0.86147	4.03348	0.053089	0.99966
ENSG00000245080.7	MIR3150BHG	0.769656	4.20578	0.053187	0.99966
ENSG00000144893.12	MED12L	1.33286	1.95131	0.0532284	0.99966
ENSG00000069696.7	DRD4	1.15099	3.10467	0.0533594	0.99966
ENSG00000162391.12	FAM151A	1.07641	3.22829	0.0533832	0.99966
ENSG00000240137.6	ERICH6-AS1	-1.12602	2.487	0.0535095	0.99966
ENSG00000156875.14	MFSD14A	1.31988	2.26547	0.0536797	0.99966
ENSG00000279118.1	AC093535.2	0.991626	2.85514	0.0538643	0.99966
ENSG00000278901.1	AC005609.1	0.663306	4.01449	0.0538644	0.99966
ENSG00000105993.15	DNAJB6	0.842792	5.57071	0.0540851	0.99966
ENSG00000116525.14	TRIM62	0.443572	7.55104	0.0540975	0.99966
ENSG00000198598.6	MMP17	-0.885087	3.47636	0.0541124	0.99966
ENSG00000254470.3	AP5B1	0.638683	3.80767	0.0541385	0.99966
ENSG00000235235.6	IGKV1OR2-1	1.0847	2.41768	0.0541643	0.99966
ENSG00000077522.13	ACTN2	0.776973	7.31712	0.0542023	0.99966
ENSG00000259540.1	AC027020.1	1.17707	2.76473	0.0542455	0.99966
ENSG00000286632.1	AC008751.3	0.888113	4.56021	0.0544122	0.99966
ENSG00000234263.2	MAP3K5-AS1	0.891312	3.43091	0.0544847	0.99966
ENSG00000185621.11	LMLN	0.837738	6.48517	0.0545366	0.99966
ENSG00000267015.1	AC023090.1	0.99117	2.4655	0.05454	0.99966
ENSG00000231104.8	AC022395.1	0.560172	5.81427	0.0545966	0.99966
ENSG00000125885.13	MCM8	-0.817105	3.18903	0.0546989	0.99966
ENSG00000259319.1	AF111167.2	1.20657	2.41242	0.0547172	0.99966
ENSG00000168209.5	DDIT4	0.856711	3.88966	0.0548478	0.99966
ENSG00000085998.14	POMGNT1	0.448559	7.97143	0.0548507	0.99966
ENSG00000148798.11	INA	-0.916165	3.1577	0.0549136	0.99966
ENSG00000177994.16	C2orf73	-1.08324	2.58847	0.0549157	0.99966
ENSG00000144771.8	LRTM1	-0.983229	2.78374	0.0549173	0.99966
ENSG00000115361.8	ACADL	1.13475	3.58041	0.0550081	0.99966
ENSG00000254221.2	PCDHGB1	0.818948	3.89572	0.0550121	0.99966
ENSG00000287299.1	AC012459.1	0.374163	8.62555	0.0550175	0.99966
ENSG00000158715.6	SLC45A3	0.517575	5.27018	0.0550199	0.99966
ENSG00000115561.16	CHMP3	0.896393	2.92855	0.0550635	0.99966
ENSG00000109424.4	UCP1	1.51887	2.06747	0.0550853	0.99966
ENSG00000250746.1	AC105250.1	-0.397339	7.87381	0.0554925	0.99966
ENSG00000213234.4	ST13P10	-0.73291	3.8815	0.0555705	0.99966
ENSG00000162641.20	AKNAD1	-1.01354	2.53879	0.0555975	0.99966
ENSG00000279121.1	AC073592.5	0.678988	4.01348	0.0556122	0.99966
ENSG00000280399.1	AC022497.1	0.460433	6.18733	0.055672	0.99966
ENSG00000116668.13	SWT1	-0.728767	4.46739	0.0557348	0.99966
ENSG00000133466.14	C1QTNF6	0.771793	4.26787	0.0557504	0.99966
ENSG00000262503.1	AC027763.1	-0.976352	2.24856	0.0558856	0.99966
ENSG00000196943.14	NOP9	-0.695257	3.50569	0.055914	0.99966
ENSG00000154978.13	VOPP1	-1.00546	2.39133	0.0559148	0.99966
ENSG00000222385.1	RN7SKP158	1.16969	2.25573	0.0559461	0.99966
ENSG00000160584.16	SIK3	-0.459499	8.31588	0.0559525	0.99966
ENSG00000168496.4	FEN1	-0.843216	4.79738	0.0559932	0.99966
ENSG00000251370.1	SEMA5A-AS1	0.572941	6.41617	0.0560423	0.99966
ENSG00000163632.14	C3orf49	-0.838012	3.18087	0.0560538	0.99966
ENSG00000157315.5	TMED6	-0.999011	2.29188	0.056107	0.99966
ENSG00000177946.6	CENPBD1	0.598899	4.07873	0.0561575	0.99966
ENSG00000089248.7	ERP29	-0.546503	5.01514	0.0562286	0.99966
ENSG00000165097.16	KDM1B	0.501794	5.14713	0.0563938	0.99966
ENSG00000278997.1	AL662907.1	0.605009	5.23355	0.056496	0.99966
ENSG00000033030.15	ZCCHC8	0.641236	3.91828	0.056583	0.99966
ENSG00000174744.14	BRMS1	1.00306	2.77572	0.0567201	0.99966
ENSG00000227747.2	AC096631.2	-1.00857	3.35725	0.0568176	0.99966
ENSG00000261739.2	GOLGA8S	-1.03537	3.24498	0.0568696	0.99966
ENSG00000236556.1	AC025038.1	-0.604501	5.16087	0.0569565	0.99966
ENSG00000269843.1	AC008537.2	-0.982816	3.51473	0.0569638	0.99966
ENSG00000182253.15	SYNM	0.5229	6.29441	0.0569921	0.99966
ENSG00000278765.1	AC004477.2	-0.75273	3.40317	0.0570154	0.99966
ENSG00000267508.6	ZNF285	-1.09123	2.01306	0.0570172	0.99966
ENSG00000132313.15	MRPL35	-0.898265	3.16674	0.0571045	0.99966
ENSG00000184432.10	COPB2	-0.600641	6.5753	0.0571315	0.99966
ENSG00000151718.16	WWC2	0.75354	3.60755	0.0571344	0.99966
ENSG00000285492.1	AL356417.3	-0.568779	4.64351	0.0571698	0.99966
ENSG00000132517.15	SLC52A1	1.93453	4.48007	0.0572932	0.99966
ENSG00000133026.13	MYH10	-0.452358	6.97231	0.0572982	0.99966
ENSG00000287066.1	AP000962.3	0.496848	6.0408	0.0573019	0.99966
ENSG00000134538.3	SLCO1B1	-0.69433	3.87559	0.0573227	0.99966
ENSG00000156218.13	ADAMTSL3	0.87954	3.06507	0.0573853	0.99966
ENSG00000112893.9	MAN2A1	0.450628	7.85999	0.0574245	0.99966
ENSG00000157578.13	LCA5L	0.461391	5.80218	0.057434	0.99966
ENSG00000235079.1	ZRANB2-AS1	-0.451468	5.94625	0.0575313	0.99966
ENSG00000099822.3	HCN2	0.547158	5.76936	0.0575416	0.99966
ENSG00000183166.11	CALN1	1.06059	2.90734	0.0576674	0.99966
ENSG00000245711.2	NADK2-AS1	1.09165	3.12041	0.0576724	0.99966
ENSG00000240210.3	AL122013.1	-1.07515	2.54879	0.0576764	0.99966
ENSG00000157191.20	NECAP2	-0.443658	7.44524	0.0579135	0.99966
ENSG00000171148.13	TADA3	-0.504832	5.64288	0.0579786	0.99966
ENSG00000230733.2	AC092171.2	-0.46977	6.89271	0.0580472	0.99966
ENSG00000151240.17	DIP2C	0.438682	6.04591	0.0581623	0.99966
ENSG00000110076.19	NRXN2	0.456963	5.42517	0.0582773	0.99966
ENSG00000234969.1	AL627389.1	-0.641673	5.01779	0.0583038	0.99966
ENSG00000126775.9	ATG14	-0.494675	4.83263	0.0583188	0.99966
ENSG00000005801.18	ZNF195	-0.659409	3.88105	0.0583301	0.99966
ENSG00000225180.8	PVALEF	0.952896	2.82985	0.0583978	0.99966
ENSG00000287695.1	AC008625.1	-1.32045	2.40814	0.0584015	0.99966
ENSG00000138002.16	IFT172	0.4515	6.84187	0.0584088	0.99966
ENSG00000204389.10	HSPA1A	1.49825	8.18473	0.0584714	0.99966
ENSG00000100239.16	PPP6R2	-0.401304	6.5934	0.0585641	0.99966
ENSG00000198689.12	SLC9A6	-0.770486	3.08216	0.0585829	0.99966
ENSG00000112234.9	FBXL4	-0.87539	3.81309	0.0586329	0.99966
ENSG00000224699.9	LAMTOR5-AS1	0.777011	3.48124	0.0587481	0.99966
ENSG00000162613.17	FUBP1	0.564227	5.73076	0.0587601	0.99966
ENSG00000150977.10	RILPL2	1.32958	1.99399	0.0587651	0.99966
ENSG00000140993.11	TIGD7	-0.518299	5.45351	0.0587655	0.99966
ENSG00000102699.6	PARP4	0.598126	3.87405	0.059055	0.99966
ENSG00000258742.6	LINC02833	-1.1592	1.91132	0.0591543	0.99966
ENSG00000272195.1	AL356512.1	0.746763	4.39898	0.0592518	0.99966
ENSG00000130544.12	ZNF557	-0.591813	4.8526	0.0593295	0.99966
ENSG00000285881.1	AC105206.3	1.01148	2.35043	0.0593458	0.99966
ENSG00000259293.1	LIPC-AS1	-0.998601	3.86654	0.0595082	0.99966
ENSG00000079150.18	FKBP7	-0.714855	4.73123	0.0596041	0.99966
ENSG00000168491.10	CCDC110	-1.18753	1.90109	0.0596247	0.99966
ENSG00000089169.15	RPH3A	-0.902971	3.56471	0.059683	0.99966
ENSG00000213523.10	SRA1	0.640595	4.38795	0.0597295	0.99966
ENSG00000287866.1	AC009102.4	-0.58687	5.9572	0.0597986	0.99966
ENSG00000257386.1	AC025257.1	-0.492404	5.64825	0.059874	0.99966
ENSG00000168925.12	CTRB1	-0.881081	3.39988	0.0598903	0.99966
ENSG00000213809.9	KLRK1	-0.924781	3.18558	0.0599193	0.99966
ENSG00000150753.12	CCT5	0.835868	3.15604	0.0599586	0.99966
ENSG00000148337.21	CIZ1	-0.425348	6.50248	0.0599643	0.99966
ENSG00000062038.14	CDH3	-1.27146	2.0815	0.0599784	0.99966
ENSG00000182141.10	ZNF708	0.781428	4.4485	0.0600336	0.99966
ENSG00000158882.15	TOMM40L	1.01521	2.43292	0.0601045	0.99966
ENSG00000124374.9	PAIP2B	-0.753427	3.76379	0.0601275	0.99966
ENSG00000110931.19	CAMKK2	0.530285	4.30555	0.060202	0.99966
ENSG00000151849.15	CENPJ	0.677617	4.17447	0.0602075	0.99966
ENSG00000249669.10	CARMN	-1.26134	1.9339	0.0603519	0.99966
ENSG00000171298.13	GAA	0.647261	3.68066	0.0604322	0.99966
ENSG00000243762.1	AC006547.2	-0.691594	4.10213	0.0604865	0.99966
ENSG00000198768.11	APCDD1L	-0.511513	4.63399	0.0604933	0.99966
ENSG00000171100.15	MTM1	1.1149	2.01898	0.0605599	0.99966
ENSG00000287164.1	AC112254.1	1.08519	2.47041	0.0606503	0.99966
ENSG00000153317.15	ASAP1	0.593819	5.09924	0.0606986	0.99966
ENSG00000202415.1	RN7SKP269	-1.45752	1.64748	0.0608108	0.99966
ENSG00000197363.9	ZNF517	-0.583121	5.81146	0.0608429	0.99966
ENSG00000132478.10	UNK	0.574174	5.54961	0.0608488	0.99966
ENSG00000118260.15	CREB1	0.584302	7.75701	0.0608576	0.99966
ENSG00000123352.18	SPATS2	1.05158	2.37147	0.0609245	0.99966
ENSG00000197448.14	GSTK1	0.394344	7.1816	0.0610286	0.99966
ENSG00000267800.1	AC012254.4	-1.15748	1.99972	0.0610701	0.99966
ENSG00000159579.14	RSPRY1	-0.720954	5.29224	0.0610746	0.99966
ENSG00000247287.3	AL359220.1	1.33162	3.21958	0.0610944	0.99966
ENSG00000101958.14	GLRA2	-0.918746	3.27852	0.0611673	0.99966
ENSG00000246526.2	LINC02481	-1.34694	1.94189	0.0611813	0.99966
ENSG00000103723.16	AP3B2	0.330602	8.93643	0.061206	0.99966
ENSG00000213406.3	ANXA2P1	-0.398791	7.86934	0.0612363	0.99966
ENSG00000087274.17	ADD1	-0.444947	8.18907	0.0612388	0.99966
ENSG00000102032.13	RENBP	0.996797	2.45116	0.0612438	0.99966
ENSG00000284308.1	C2orf81	0.696729	6.14683	0.0612571	0.99966
ENSG00000005156.12	LIG3	-0.413684	10.6363	0.0612859	0.99966
ENSG00000235159.1	AL121672.2	0.552568	5.43819	0.0613339	0.99966
ENSG00000111203.13	ITFG2	-0.573834	4.91031	0.0614044	0.99966
ENSG00000271468.1	AL357094.1	0.482905	6.35762	0.0614056	0.99966
ENSG00000163053.11	SLC16A14	-0.571779	5.40874	0.0614785	0.99966
ENSG00000089041.17	P2RX7	0.443231	6.78496	0.0615313	0.99966
ENSG00000184984.10	CHRM5	-0.666099	5.30788	0.0616066	0.99966
ENSG00000158604.15	TMED4	-0.483628	5.9482	0.0616071	0.99966
ENSG00000214671.4	RPL6P12	0.770881	4.08543	0.0616125	0.99966
ENSG00000260689.2	HNRNPA3P11	-0.505522	5.56404	0.0617247	0.99966
ENSG00000226367.6	ST7-AS2	0.504371	6.20551	0.0617525	0.99966
ENSG00000239306.5	RBM14	0.552199	4.63707	0.0619389	0.99966
ENSG00000100764.14	PSMC1	-0.395817	8.21082	0.062005	0.99966
ENSG00000213484.2	EIF4A1P8	-0.581928	4.36939	0.0620113	0.99966
ENSG00000171606.18	ZNF274	0.530784	4.87377	0.0622835	0.99966
ENSG00000146966.13	DENND2A	-0.573497	5.33923	0.0623355	0.99966
ENSG00000261126.7	RBFADN	1.15585	2.31527	0.062408	0.99966
ENSG00000167105.8	TMEM92	-1.01457	3.91391	0.0625214	0.99966
ENSG00000118363.12	SPCS2	-1.29254	1.7983	0.0626634	0.99966
ENSG00000287710.1	AC067852.5	1.18645	2.59778	0.0626836	0.99966
ENSG00000228168.1	HNRNPA1P21	-1.1849	1.83318	0.0627093	0.99966
ENSG00000260926.3	AC016134.1	-1.03334	2.36578	0.0627598	0.99966
ENSG00000172775.17	PSME3IP1	0.526733	4.59584	0.0627943	0.99966
ENSG00000185813.11	PCYT2	0.498204	5.25551	0.062986	0.99966
ENSG00000140488.16	CELF6	0.810338	3.33817	0.0630511	0.99966
ENSG00000230806.1	SRGAP2-AS1	0.581761	4.87816	0.063151	0.99966
ENSG00000251301.7	LINC02384	-1.18521	2.14924	0.0633604	0.99966
ENSG00000131791.8	PRKAB2	0.744324	3.0709	0.063373	0.99966
ENSG00000115423.19	DNAH6	1.01177	3.05507	0.0633905	0.99966
ENSG00000266921.2	AC006213.1	-0.47431	5.66467	0.0635041	0.99966
ENSG00000259167.2	NMNAT1P1	1.02178	3.13552	0.0635351	0.99966
ENSG00000278771.1	RN7SL3	0.719725	3.98964	0.0635972	0.99966
ENSG00000260394.2	LINC02867	1.25432	2.85433	0.0636727	0.99966
ENSG00000226824.7	AC006001.2	-0.751934	3.55165	0.0636731	0.99966
ENSG00000214140.11	PRCD	0.77236	3.48994	0.0636857	0.99966
ENSG00000279758.1	AC105339.5	-0.590843	5.13381	0.0636935	0.99966
ENSG00000138801.9	PAPSS1	1.217	2.08479	0.0636941	0.99966
ENSG00000198185.11	ZNF334	1.18962	1.87846	0.0637156	0.99966
ENSG00000188451.8	SRP72P2	-0.453526	7.30857	0.0637652	0.99966
ENSG00000247228.3	AC009060.1	-0.454282	7.16831	0.0638009	0.99966
ENSG00000113812.14	ACTR8	0.881857	3.79435	0.0638254	0.99966
ENSG00000231064.7	AC234582.1	-0.702202	4.57935	0.0639182	0.99966
ENSG00000279936.1	AC008806.1	-0.737268	3.39554	0.0639261	0.99966
ENSG00000161526.15	SAP30BP	-0.605352	5.92751	0.0639297	0.99966
ENSG00000214562.14	NUTM2D	-0.479802	8.69989	0.0639333	0.99966
ENSG00000155506.18	LARP1	-0.370177	8.1165	0.0639391	0.99966
ENSG00000224505.2	AC138150.1	-0.999432	2.1929	0.0639561	0.99966
ENSG00000204669.11	C9orf57	0.589986	4.45874	0.0639855	0.99966
ENSG00000100413.17	POLR3H	-0.407859	7.51671	0.0640195	0.99966
ENSG00000131650.14	KREMEN2	-0.653892	5.46414	0.0640358	0.99966
ENSG00000224597.10	SVIL-AS1	0.708418	3.32673	0.0641751	0.99966
ENSG00000117266.15	CDK18	0.505336	10.2626	0.0642176	0.99966
ENSG00000198937.9	CCDC167	-1.0739	2.1806	0.0642368	0.99966
ENSG00000166987.15	MBD6	-0.42256	5.33254	0.0642495	0.99966
ENSG00000169314.15	C22orf15	0.672864	4.02232	0.0643618	0.99966
ENSG00000269964.3	MEI4	-1.20609	2.00641	0.0643985	0.99966
ENSG00000254081.2	LINC01299	-0.943667	2.90088	0.0644592	0.99966
ENSG00000166448.15	TMEM130	-1.04033	2.6478	0.0645935	0.99966
ENSG00000068971.14	PPP2R5B	0.544849	4.95769	0.064795	0.99966
ENSG00000133878.9	DUSP26	1.14769	2.14046	0.0648102	0.99966
ENSG00000254166.3	CASC19	-0.753443	4.17078	0.064837	0.99966
ENSG00000161896.12	IP6K3	0.655737	4.92588	0.0648373	0.99966
ENSG00000236581.9	STARD13-AS	-0.341707	10.1994	0.064882	0.99966
ENSG00000169894.18	MUC3A	-1.13354	2.42011	0.0649071	0.99966
ENSG00000276965.1	AC004542.6	0.476588	5.47217	0.0649471	0.99966
ENSG00000179403.12	VWA1	0.447564	5.9416	0.0649836	0.99966
ENSG00000164022.17	AIMP1	0.501405	5.53024	0.065031	0.99966
ENSG00000226436.1	H3P43	-0.59294	4.20226	0.0651221	0.99966
ENSG00000105499.14	PLA2G4C	0.512799	6.42628	0.0653516	0.99966
ENSG00000278989.1	AP001148.1	0.813017	4.39242	0.0653518	0.99966
ENSG00000272153.1	AL365330.1	-0.60636	4.02291	0.0654614	0.99966
ENSG00000259251.2	AC104590.1	-1.04091	2.16907	0.0654715	0.99966
ENSG00000261934.2	PCDHGA9	0.695408	3.75532	0.0654753	0.99966
ENSG00000172965.17	MIR4435-2HG	0.472493	5.64147	0.0655351	0.99966
ENSG00000023191.17	RNH1	0.595807	6.86618	0.0655513	0.99966
ENSG00000286112.1	AL441992.2	1.49909	2.17211	0.0655613	0.99966
ENSG00000134243.12	SORT1	0.424577	7.82246	0.0656078	0.99966
ENSG00000122359.18	ANXA11	-1.07354	1.93997	0.0656759	0.99966
ENSG00000167476.10	JSRP1	0.547364	5.83545	0.0657466	0.99966
ENSG00000213445.10	SIPA1	-0.722023	3.02628	0.0657529	0.99966
ENSG00000238258.1	AL121748.1	-1.2624	2.57465	0.0658112	0.99966
ENSG00000105258.9	POLR2I	0.80902	3.02521	0.0659684	0.99966
ENSG00000266473.1	AC007448.4	1.12995	2.05841	0.0659965	0.99966
ENSG00000255974.8	CYP2A6	-0.634025	4.92581	0.0660664	0.99966
ENSG00000172113.9	NME6	-0.42134	6.35777	0.0661921	0.99966
ENSG00000263272.1	AC004148.1	-0.355799	7.8381	0.0662085	0.99966
ENSG00000273136.7	NBPF26	1.37775	2.12267	0.0663191	0.99966
ENSG00000132932.17	ATP8A2	-0.868088	3.20627	0.0663554	0.99966
ENSG00000269037.1	LINC01838	-0.64388	4.75428	0.0664506	0.99966
ENSG00000258461.5	AC012651.1	-0.921019	2.95602	0.0665012	0.99966
ENSG00000241313.3	WWTR1-AS1	1.05941	2.25241	0.0666255	0.99966
ENSG00000182919.15	C11orf54	-0.617546	3.80767	0.0667727	0.99966
ENSG00000186522.15	SEPTIN10	1.2278	2.00406	0.0668406	0.99966
ENSG00000106976.21	DNM1	-0.551677	5.24749	0.0669173	0.99966
ENSG00000214894.6	LINC00243	1.10786	2.42537	0.0669702	0.99966
ENSG00000228839.5	PIK3IP1-DT	-1.03774	2.00545	0.0670297	0.99966
ENSG00000204564.12	C6orf136	-0.717116	3.4047	0.0670506	0.99966
ENSG00000108107.15	RPL28	0.512743	5.36593	0.0670619	0.99966
ENSG00000235724.10	AC009299.2	0.664868	3.52453	0.0671623	0.99966
ENSG00000287618.1	AC025576.3	-1.11478	2.01369	0.0672258	0.99966
ENSG00000242593.7	AC006148.1	0.687899	4.88373	0.067353	0.99966
ENSG00000111266.9	DUSP16	-0.412396	9.14173	0.0674006	0.99966
ENSG00000102539.5	MLNR	0.737047	4.33305	0.067425	0.99966
ENSG00000178919.9	FOXE1	-0.898921	4.89175	0.0674283	0.99966
ENSG00000224888.4	AC138028.2	0.706653	5.68128	0.067521	0.99966
ENSG00000149452.16	SLC22A8	-1.37272	2.13092	0.0675483	0.99966
ENSG00000241489.8	AC244197.3	1.65554	2.69421	0.067634	0.99966
ENSG00000244953.1	AC087521.1	-1.18951	2.14227	0.0677117	0.99966
ENSG00000130821.17	SLC6A8	0.629464	6.96913	0.0677132	0.99966
ENSG00000197647.11	ZNF433	-1.17096	1.98515	0.0677321	0.99966
ENSG00000074410.14	CA12	-0.913151	2.74625	0.0677536	0.99966
ENSG00000243716.10	NPIPB5	-0.651134	9.60913	0.0678328	0.99966
ENSG00000231049.2	OR52B5P	1.10855	2.57221	0.0678994	0.99966
ENSG00000137642.13	SORL1	0.542976	5.76813	0.0679653	0.99966
ENSG00000091986.16	CCDC80	-0.761024	4.45788	0.0680308	0.99966
ENSG00000143450.17	OAZ3	-0.502378	5.21868	0.0681497	0.99966
ENSG00000241127.8	YAE1	1.06127	1.89089	0.0682244	0.99966
ENSG00000147454.14	SLC25A37	0.620143	4.28897	0.068228	0.99966
ENSG00000102038.16	SMARCA1	0.961095	2.98546	0.0682489	0.99966
ENSG00000205572.10	SERF1B	1.14621	3.43241	0.0682497	0.99966
ENSG00000261008.7	LINC01572	-0.486284	10.5264	0.0682743	0.99966
ENSG00000182405.6	PGBD4	-0.960865	2.5989	0.0683683	0.99966
ENSG00000285788.1	AC099782.2	-1.44739	1.74514	0.0684687	0.99966
ENSG00000103599.20	IQCH	-0.72401	3.63813	0.0685357	0.99966
ENSG00000196497.17	IPO4	-0.865246	2.88638	0.0685681	0.99966
ENSG00000274602.5	PI4KAP1	1.03933	3.11005	0.0686086	0.99966
ENSG00000253539.1	AC018442.2	0.775168	3.09843	0.0686125	0.99966
ENSG00000227471.9	AKR1B15	-1.18288	2.25247	0.068686	0.99966
ENSG00000224114.1	AL591846.1	-0.769297	3.11141	0.0688363	0.99966
ENSG00000273138.1	AC005021.1	0.402466	5.85089	0.068943	0.99966
ENSG00000087302.9	RTRAF	0.496002	5.74053	0.0690005	0.99966
ENSG00000279261.2	PP2672	0.67136	4.38874	0.0690061	0.99966
ENSG00000113269.14	RNF130	0.417012	5.65605	0.0691482	0.99966
ENSG00000269054.2	AC012313.6	-1.20333	2.09431	0.0691628	0.99966
ENSG00000272163.1	AF106564.1	-0.470217	8.08164	0.0691693	0.99966
ENSG00000129535.13	NRL	-0.640163	3.28372	0.0692049	0.99966
ENSG00000284650.1	AL031430.1	0.918952	3.13383	0.0692953	0.99966
ENSG00000136918.7	WDR38	-1.09786	1.99835	0.0693359	0.99966
ENSG00000130724.9	CHMP2A	0.732842	3.21021	0.0694407	0.99966
ENSG00000106404.14	CLDN15	0.770541	3.98034	0.0694515	0.99966
ENSG00000237130.1	MRPS6P2	-0.998917	2.62596	0.0694956	0.99966
ENSG00000010282.15	HHATL	0.705038	6.93891	0.0695248	0.99966
ENSG00000265912.1	AC037487.1	-0.865544	3.9341	0.0696381	0.99966
ENSG00000136110.13	CNMD	0.926904	3.75036	0.0696588	0.99966
ENSG00000279742.1	AP000974.1	-0.687934	3.63576	0.0696904	0.99966
ENSG00000140044.13	JDP2	1.2553	2.65178	0.0697302	0.99966
ENSG00000092051.17	JPH4	0.823769	3.67243	0.0698088	0.99966
ENSG00000131844.16	MCCC2	-0.78251	3.14432	0.0698302	0.99966
ENSG00000253770.1	HMGB1P23	-0.54064	5.08774	0.0698787	0.99966
ENSG00000107104.20	KANK1	-0.573812	6.53676	0.0698826	0.99966
ENSG00000184220.12	CMSS1	-0.651824	4.68807	0.069902	0.99966
ENSG00000181638.20	ZFP41	0.540856	6.7889	0.0699102	0.99966
ENSG00000259462.3	CPEB1-AS1	0.447817	5.67914	0.0699937	0.99966
ENSG00000285599.1	AC234917.2	0.644921	5.1871	0.0700683	0.99966
ENSG00000117151.13	CTBS	0.819701	2.98495	0.0701657	0.99966
ENSG00000196182.11	STK40	0.56495	4.2436	0.0701728	0.99966
ENSG00000163013.11	FBXO41	1.1056	3.97545	0.070275	0.99966
ENSG00000261552.1	AC109460.4	-1.27149	1.69989	0.0704147	0.99966
ENSG00000197746.14	PSAP	0.409141	7.66051	0.0704159	0.99966
ENSG00000186532.12	SMYD4	0.85687	2.75928	0.0705095	0.99966
ENSG00000151617.17	EDNRA	0.708731	4.05222	0.0705355	0.99966
ENSG00000177981.11	ASB8	-0.776705	3.05261	0.0706554	0.99966
ENSG00000158480.11	SPATA2	-0.935603	3.04065	0.0706991	0.99966
ENSG00000234056.2	LINC00463	-1.23931	1.99532	0.0708013	0.99966
ENSG00000272831.1	AC027644.3	-0.691143	4.27739	0.0708176	0.99966
ENSG00000254477.2	AP000640.1	0.764721	3.31643	0.0710371	0.99966
ENSG00000136682.15	CBWD2	1.23965	1.67065	0.0710718	0.99966
ENSG00000228929.1	RPS13P2	0.788581	3.09311	0.0712491	0.99966
ENSG00000247572.8	CKMT2-AS1	0.434035	7.67529	0.0713645	0.99966
ENSG00000166822.13	TMEM170A	-0.511604	4.82703	0.0713997	0.99966
ENSG00000137843.12	PAK6	-1.27929	1.6846	0.0714966	0.99966
ENSG00000166479.10	TMX3	1.24543	2.06631	0.0715311	0.99966
ENSG00000258723.1	AF099810.1	-1.18975	2.32663	0.0715749	0.99966
ENSG00000251126.2	AC017007.5	-0.656253	3.56913	0.0716092	0.99966
ENSG00000167483.18	NIBAN3	1.4348	2.08786	0.071682	0.99966
ENSG00000109180.14	OCIAD1	0.519198	4.26764	0.0717245	0.99966
ENSG00000182979.18	MTA1	-0.530394	5.18349	0.0718596	0.99966
ENSG00000288009.1	AL353135.2	0.931384	3.35833	0.071919	0.99966
ENSG00000261113.1	AC009034.1	-0.882789	2.99464	0.0719559	0.99966
ENSG00000243335.9	KCTD7	0.518704	6.069	0.071999	0.99966
ENSG00000100380.14	ST13	0.469063	6.2365	0.0720439	0.99966
ENSG00000249626.1	AC024560.2	0.431866	6.34445	0.0720712	0.99966
ENSG00000130177.16	CDC16	-0.803204	2.71413	0.0720871	0.99966
ENSG00000267632.1	AC067852.3	0.846655	2.84408	0.0720979	0.99966
ENSG00000251602.7	AL928654.1	1.09411	2.53839	0.0720994	0.99966
ENSG00000267666.2	AC004156.1	1.26824	2.44456	0.0721032	0.99966
ENSG00000175426.11	PCSK1	0.527527	5.52083	0.0721059	0.99966
ENSG00000103647.13	CORO2B	0.42893	6.82855	0.0721144	0.99966
ENSG00000112902.12	SEMA5A	0.546181	5.02433	0.0721233	0.99966
ENSG00000139549.4	DHH	0.783617	2.6201	0.0721474	0.99966
ENSG00000232220.2	AC008440.1	-0.681112	3.96733	0.072257	0.99966
ENSG00000272979.1	AC093388.1	-0.693828	3.58788	0.0722675	0.99966
ENSG00000186451.2	SPATA12	0.823692	5.78246	0.0723287	0.99966
ENSG00000172671.20	ZFAND4	1.01754	2.57663	0.0723706	0.99966
ENSG00000198939.8	ZFP2	0.494525	5.23306	0.0723885	0.99966
ENSG00000185085.2	INTS5	-1.17948	1.99333	0.072484	0.99966
ENSG00000167394.13	ZNF668	0.62635	4.89312	0.072532	0.99966
ENSG00000280385.1	AP000648.4	0.652301	9.91263	0.0725346	0.99966
ENSG00000196696.13	PDXDC2P-NPIPB14P	0.614226	4.57673	0.0727891	0.99966
ENSG00000224356.5	AL356966.1	-0.72339	3.2696	0.0728172	0.99966
ENSG00000204963.6	PCDHA7	0.829386	4.9641	0.072891	0.99966
ENSG00000154274.15	C4orf19	0.777858	3.08904	0.072926	0.99966
ENSG00000120899.18	PTK2B	-0.726998	4.14289	0.0729281	0.99966
ENSG00000185122.11	HSF1	0.650888	4.68435	0.0731694	0.99966
ENSG00000178826.11	TMEM139	0.388472	6.35261	0.0731801	0.99966
ENSG00000157992.12	KRTCAP3	0.848187	2.87647	0.0731897	0.99966
ENSG00000276524.1	AC010999.2	-0.484551	4.79636	0.0731964	0.99966
ENSG00000176809.10	LRRC37A3	0.889782	7.48388	0.0732385	0.99966
ENSG00000181722.17	ZBTB20	0.469468	7.26424	0.0734481	0.99966
ENSG00000287456.1	AL157369.1	-0.679411	3.13224	0.0735183	0.99966
ENSG00000134640.3	MTNR1B	-1.08086	2.41891	0.0735734	0.99966
ENSG00000196811.13	CHRNG	-0.534019	6.11015	0.0735921	0.99966
ENSG00000232767.2	AC016825.1	-0.464464	5.63974	0.0736078	0.99966
ENSG00000180071.20	ANKRD18A	0.828869	6.72996	0.0736358	0.99966
ENSG00000149532.16	CPSF7	-0.406513	6.02082	0.0736417	0.99966
ENSG00000167986.14	DDB1	0.477588	4.62509	0.0737109	0.99966
ENSG00000114126.18	TFDP2	0.653459	3.65141	0.073723	0.99966
ENSG00000092529.25	CAPN3	0.366689	8.30893	0.0737786	0.99966
ENSG00000267191.2	AC006213.3	-0.617136	4.92994	0.0739483	0.99966
ENSG00000255537.1	AP000708.1	0.551038	4.25969	0.0739953	0.99966
ENSG00000180233.11	ZNRF2	-0.913836	2.48336	0.0740125	0.99966
ENSG00000073150.14	PANX2	1.30297	2.04245	0.0740213	0.99966
ENSG00000145414.9	NAF1	-1.14337	1.88089	0.0740629	0.99966
ENSG00000240230.6	COX19	0.532355	4.48648	0.0740906	0.99966
ENSG00000166224.17	SGPL1	1.06775	4.58687	0.074147	0.99966
ENSG00000167720.13	SRR	-0.465006	5.32109	0.0741537	0.99966
ENSG00000286388.1	AC026748.3	-1.00599	2.18621	0.0741609	0.99966
ENSG00000229124.7	VIM-AS1	0.944648	3.69735	0.0743806	0.99966
ENSG00000099958.15	DERL3	-0.565192	4.9086	0.074381	0.99966
ENSG00000164081.13	TEX264	0.869744	2.54385	0.0744222	0.99966
ENSG00000165912.16	PACSIN3	-0.645744	3.34421	0.0744522	0.99966
ENSG00000189403.15	HMGB1	0.589175	4.98617	0.074589	0.99966
ENSG00000120451.10	SNX19	0.435562	6.67795	0.0746633	0.99966
ENSG00000230084.6	AC006059.1	0.428169	8.91462	0.0747155	0.99966
ENSG00000131233.10	GJA9	0.542909	6.16197	0.0747456	0.99966
ENSG00000169379.16	ARL13B	0.592505	4.83542	0.0747692	0.99966
ENSG00000136630.13	HLX	1.16276	2.13417	0.0747988	0.99966
ENSG00000219642.2	BMPR1AP1	-1.24683	4.24265	0.074869	0.99966
ENSG00000188365.3	AC092171.1	0.672629	4.03201	0.0749218	0.99966
ENSG00000124915.10	MYRF-AS1	-0.400726	6.39226	0.0750104	0.99966
ENSG00000117983.17	MUC5B	-0.91825	4.35389	0.0750124	0.99966
ENSG00000118160.14	SLC8A2	-0.669477	4.19555	0.0750537	0.99966
ENSG00000264829.1	AC087749.2	-0.538514	4.67623	0.0750832	0.99966
ENSG00000168214.20	RBPJ	-0.534409	5.09382	0.0750972	0.99966
ENSG00000102580.15	DNAJC3	-0.530216	5.05272	0.0751332	0.99966
ENSG00000125971.16	DYNLRB1	0.594518	4.66226	0.0751481	0.99966
ENSG00000148584.15	A1CF	-1.1967	2.34325	0.0751829	0.99966
ENSG00000180902.18	D2HGDH	-0.692231	3.433	0.0751934	0.99966
ENSG00000083444.17	PLOD1	0.525841	5.13006	0.0753995	0.99966
ENSG00000162775.16	RBM15	0.665262	3.93864	0.0754107	0.99966
ENSG00000226625.1	RBM17P1	1.19338	2.61406	0.0754496	0.99966
ENSG00000198042.11	MAK16	-0.508209	5.23029	0.0755833	0.99966
ENSG00000128805.15	ARHGAP22	0.592061	4.47948	0.0755879	0.99966
ENSG00000169026.13	SLC49A3	-1.17546	2.09329	0.0756105	0.99966
ENSG00000271370.1	AC007619.2	-0.835001	2.84977	0.0756825	0.99966
ENSG00000224389.9	C4B	1.01083	3.00535	0.0757487	0.99966
ENSG00000171790.15	SLFNL1	-0.606784	6.08282	0.0757513	0.99966
ENSG00000139291.14	TMEM19	-1.07171	1.85553	0.0758752	0.99966
ENSG00000067704.10	IARS2	0.74579	3.02749	0.0759165	0.99966
ENSG00000232880.1	NDUFB4P10	-1.01452	2.06764	0.0760164	0.99966
ENSG00000164654.16	MIOS	1.52841	1.41965	0.0760426	0.99966
ENSG00000100647.8	SUSD6	-0.507257	4.31018	0.0760717	0.99966
ENSG00000173064.13	HECTD4	0.375475	7.74307	0.0760736	0.99966
ENSG00000088179.9	PTPN4	0.712972	3.71534	0.0761151	0.99966
ENSG00000106853.20	PTGR1	0.595768	4.55017	0.0761164	0.99966
ENSG00000136381.13	IREB2	0.563552	3.91852	0.0761793	0.99966
ENSG00000135338.14	LCA5	0.48028	6.82749	0.0762275	0.99966
ENSG00000196642.19	RABL6	-0.435912	5.70668	0.0762742	0.99966
ENSG00000268366.1	AC010271.1	0.865921	3.1699	0.0763456	0.99966
ENSG00000142002.17	DPP9	-0.509191	5.05201	0.0763832	0.99966
ENSG00000186399.10	GOLGA8R	-0.70603	6.67733	0.0765222	0.99966
ENSG00000170289.12	CNGB3	-1.13783	2.16188	0.0765244	0.99966
ENSG00000175203.16	DCTN2	-0.604544	4.06184	0.0766241	0.99966
ENSG00000104679.11	R3HCC1	0.623481	4.10349	0.0766705	0.99966
ENSG00000196230.13	TUBB	0.530743	5.29725	0.0767228	0.99966
ENSG00000205212.5	CCDC144NL	-1.27778	2.17327	0.0767878	0.99966
ENSG00000233006.8	MIR3936HG	0.89058	2.68061	0.0767928	0.99966
ENSG00000166833.22	NAV2	0.707965	6.75116	0.0768642	0.99966
ENSG00000234665.9	LERFS	-1.08611	5.14371	0.0768832	0.99966
ENSG00000092094.11	OSGEP	-0.803666	3.06757	0.0769603	0.99966
ENSG00000103544.15	VPS35L	-0.428251	7.42612	0.0769622	0.99966
ENSG00000106070.20	GRB10	0.471398	5.42935	0.0769886	0.99966
ENSG00000169955.7	ZNF747	0.548658	6.07081	0.0771098	0.99966
ENSG00000204576.12	PRR3	-0.431709	6.4127	0.0772847	0.99966
ENSG00000130988.13	RGN	0.901145	5.28763	0.0773553	0.99966
ENSG00000267223.1	AC005597.1	-0.506678	4.64336	0.0774264	0.99966
ENSG00000278434.1	AC023830.3	-0.896659	3.27894	0.0774437	0.99966
ENSG00000186628.12	FSD2	0.388573	7.2888	0.0774688	0.99966
ENSG00000258738.1	AL121603.2	0.570997	4.91902	0.0775013	0.99966
ENSG00000181035.14	SLC25A42	0.657333	3.59526	0.0775071	0.99966
ENSG00000226279.2	RPL12P10	-1.35434	1.83982	0.0775377	0.99966
ENSG00000287362.1	AC103563.9	-1.1714	2.23567	0.0775415	0.99966
ENSG00000272288.6	AL451165.2	-0.795154	2.77738	0.0777002	0.99966
ENSG00000102144.15	PGK1	-0.622004	3.93583	0.0777034	0.99966
ENSG00000134222.16	PSRC1	0.607146	5.18388	0.0777476	0.99966
ENSG00000271538.6	LINC02427	-1.49183	1.84853	0.0777931	0.99966
ENSG00000270804.1	AC010326.4	-0.547174	4.55646	0.077794	0.99966
ENSG00000163581.14	SLC2A2	0.514163	6.45406	0.0778187	0.99966
ENSG00000106609.16	TMEM248	-0.751045	2.81134	0.077836	0.99966
ENSG00000101190.13	TCFL5	-0.569049	4.18968	0.0778658	0.99966
ENSG00000279529.1	AC008764.8	-0.937446	3.1432	0.0778976	0.99966
ENSG00000108179.14	PPIF	-1.04928	2.3264	0.0779394	0.99966
ENSG00000136816.16	TOR1B	0.639029	4.87573	0.0779549	0.99966
ENSG00000204713.11	TRIM27	0.689826	3.9439	0.0780691	0.99966
ENSG00000135299.17	ANKRD6	0.453831	7.38307	0.0781096	0.99966
ENSG00000277287.1	AL109976.1	1.16132	3.14536	0.0781589	0.99966
ENSG00000109854.13	HTATIP2	0.808317	2.69935	0.0781752	0.99966
ENSG00000235027.1	AC068580.3	0.450457	6.35152	0.0783417	0.99966
ENSG00000072818.12	ACAP1	-0.448063	8.87275	0.0784484	0.99966
ENSG00000267491.1	AC100788.1	0.487432	5.90245	0.0785135	0.99966
ENSG00000246323.2	AC113382.1	-0.884141	4.23377	0.0785264	0.99966
ENSG00000249435.1	AC022137.2	0.576929	4.29336	0.0785345	0.99966
ENSG00000197808.12	ZNF461	0.619641	5.34935	0.0785712	0.99966
ENSG00000171827.11	ZNF570	0.606553	3.59513	0.0787174	0.99966
ENSG00000136286.16	MYO1G	-1.45969	1.76307	0.0787408	0.99966
ENSG00000162975.5	KCNF1	0.982563	3.71311	0.078793	0.99966
ENSG00000285766.1	AC092042.4	-0.778719	3.21127	0.0789384	0.99966
ENSG00000147889.17	CDKN2A	-0.892482	2.62598	0.0789594	0.99966
ENSG00000185278.15	ZBTB37	0.397785	5.92916	0.0789882	0.99966
ENSG00000232756.1	AC004990.1	-0.979666	2.28884	0.0789944	0.99966
ENSG00000285053.1	TBCE	-1.52785	2.56566	0.0790885	0.99966
ENSG00000287833.1	AL157997.1	-1.07536	1.63436	0.0791088	0.99966
ENSG00000200312.1	RN7SKP255	0.586183	10.3545	0.0791316	0.99966
ENSG00000271646.1	AC099343.3	-0.891206	3.39017	0.079246	0.99966
ENSG00000254122.3	PCDHGB7	0.474717	5.0488	0.0793667	0.99966
ENSG00000143384.13	MCL1	1.26474	2.00573	0.0793812	0.99966
ENSG00000186591.13	UBE2H	0.780498	3.49246	0.0795229	0.99966
ENSG00000283538.3	AC005972.3	0.415163	6.61571	0.0795717	0.99966
ENSG00000143195.13	ILDR2	-0.583701	4.13113	0.0796226	0.99966
ENSG00000228634.1	AL136115.1	0.773689	3.75597	0.0796864	0.99966
ENSG00000180011.7	ZADH2	0.813533	2.9903	0.0797053	0.99966
ENSG00000139719.11	VPS33A	-0.958041	2.27972	0.0797933	0.99966
ENSG00000088766.12	CRLS1	0.988429	2.22961	0.0797951	0.99966
ENSG00000268518.1	AC020909.2	-0.759141	3.54139	0.0798012	0.99966
ENSG00000213341.11	CHUK	0.427078	5.91435	0.0798954	0.99966
ENSG00000172339.10	ALG14	-0.498626	6.68438	0.0799413	0.99966
ENSG00000153086.14	ACMSD	0.514204	4.5969	0.0801309	0.99966
ENSG00000060971.19	ACAA1	0.580971	3.94996	0.0803064	0.99966
ENSG00000204837.5	FGF7P3	-1.00023	3.12642	0.0803756	0.99966
ENSG00000107738.20	VSIR	-0.930915	5.04197	0.0804488	0.99966
ENSG00000258548.6	LINC00645	-2.08715	5.06427	0.0804531	0.99966
ENSG00000232712.6	KIZ-AS1	0.513045	8.37372	0.0805796	0.99966
ENSG00000182732.18	RGS6	-0.877126	5.06793	0.0806452	0.99966
ENSG00000224101.1	ELMO1-AS1	-0.697686	3.51695	0.0806517	0.99966
ENSG00000149256.16	TENM4	0.699623	3.61651	0.0808514	0.99966
ENSG00000163380.16	LMOD3	0.619157	3.76513	0.0808748	0.99966
ENSG00000286647.1	AC008459.1	0.808941	4.21547	0.0809272	0.99966
ENSG00000250374.4	TRIM75P	-0.806927	3.3864	0.0809281	0.99966
ENSG00000228851.1	MTCO3P4	-1.15056	2.59315	0.0809333	0.99966
ENSG00000204620.3	AC115618.1	1.35431	2.07229	0.0810257	0.99966
ENSG00000234745.11	HLA-B	1.39566	2.27175	0.081035	0.99966
ENSG00000063177.13	RPL18	1.00064	2.57979	0.0810939	0.99966
ENSG00000002016.18	RAD52	-0.593179	5.45658	0.0811819	0.99966
ENSG00000257607.1	AC073957.2	0.871868	5.28403	0.0812868	0.99966
ENSG00000287916.1	AC091607.2	-0.532731	6.14202	0.0812993	0.99966
ENSG00000127412.7	TRPV5	0.918851	2.37721	0.0813672	0.99966
ENSG00000260942.1	CAPN10-DT	0.827707	2.71173	0.0813782	0.99966
ENSG00000224354.2	MTND2P5	0.634395	5.87115	0.0813988	0.99966
ENSG00000100350.14	FOXRED2	0.524861	6.22344	0.0815894	0.99966
ENSG00000197050.11	ZNF420	-0.609787	4.62533	0.0816385	0.99966
ENSG00000196277.16	GRM7	0.511511	7.34343	0.0817143	0.99966
ENSG00000127364.4	TAS2R4	0.765052	3.57122	0.0817927	0.99966
ENSG00000270427.1	NRBF2P5	-0.475141	4.76248	0.0819925	0.99966
ENSG00000183260.7	ABHD16B	-0.549222	5.42939	0.0820197	0.99966
ENSG00000196376.11	SLC35F1	-0.793885	3.09229	0.0820243	0.99966
ENSG00000071626.17	DAZAP1	0.479558	4.83913	0.0822087	0.99966
ENSG00000225434.3	LINC01504	0.503962	6.08394	0.0824128	0.99966
ENSG00000149428.19	HYOU1	0.519854	5.00477	0.0824463	0.99966
ENSG00000100941.9	PNN	-0.585528	5.87301	0.0824527	0.99966
ENSG00000130254.12	SAFB2	0.522541	5.88838	0.0824995	0.99966
ENSG00000177181.15	RIMKLA	-0.578128	4.90353	0.082532	0.99966
ENSG00000104529.17	EEF1D	0.51209	5.12377	0.0825452	0.99966
ENSG00000235560.4	AC002310.1	1.1719	2.03721	0.08255	0.99966
ENSG00000113460.13	BRIX1	-0.775644	4.61148	0.0825502	0.99966
ENSG00000287839.1	AL353807.5	0.436786	6.0319	0.0825513	0.99966
ENSG00000144645.14	OSBPL10	-1.13849	2.41423	0.0825665	0.99966
ENSG00000090615.15	GOLGA3	0.451342	6.21167	0.0825708	0.99966
ENSG00000257434.1	AC073525.1	-0.901764	4.79676	0.0825806	0.99966
ENSG00000235910.2	APOA1-AS	-0.362346	8.48208	0.0826146	0.99966
ENSG00000168000.14	BSCL2	-0.59047	4.82151	0.0826168	0.99966
ENSG00000104324.16	CPQ	-0.589594	3.85359	0.082653	0.99966
ENSG00000110429.14	FBXO3	0.652296	3.47634	0.0828913	0.99966
ENSG00000183401.12	CCDC159	0.358527	7.11339	0.0829248	0.99966
ENSG00000230551.4	AC021078.1	0.973087	2.57903	0.0832196	0.99966
ENSG00000169862.19	CTNND2	-0.451197	7.81722	0.0833619	0.99966
ENSG00000229558.2	SACS-AS1	0.533825	6.11806	0.0833932	0.99966
ENSG00000152990.14	ADGRA3	-1.22886	1.80753	0.08342	0.99966
ENSG00000253457.3	SMIM18	-0.718479	3.07446	0.0836398	0.99966
ENSG00000197106.7	SLC6A17	-1.02422	2.63596	0.0838585	0.99966
ENSG00000164308.17	ERAP2	0.408921	5.36603	0.083879	0.99966
ENSG00000120333.4	MRPS14	0.928473	5.46149	0.0839948	0.99966
ENSG00000243368.2	MCCC1-AS1	0.470082	6.4028	0.0840311	0.99966
ENSG00000115216.14	NRBP1	0.411561	7.01252	0.0840343	0.99966
ENSG00000286606.1	AC097468.3	-0.94277	2.88804	0.0840851	0.99966
ENSG00000113248.6	PCDHB15	-1.1942	3.51487	0.0842068	0.99966
ENSG00000284858.1	AC091185.2	-0.428885	6.89986	0.0842765	0.99966
ENSG00000179292.5	TMEM151A	0.541004	7.697	0.0843132	0.99966
ENSG00000157600.12	TMEM164	0.878678	2.40565	0.0843158	0.99966
ENSG00000232098.3	AC012313.1	-0.428112	5.6366	0.084343	0.99966
ENSG00000250312.8	ZNF718	1.07049	1.95617	0.0844687	0.99966
ENSG00000124164.16	VAPB	0.613491	3.28837	0.0845346	0.99966
ENSG00000257138.1	TAS2R38	1.25381	2.88503	0.0845751	0.99966
ENSG00000259605.3	AC074212.1	0.975082	2.27687	0.0846432	0.99966
ENSG00000143793.13	C1orf35	-0.50912	4.69341	0.0846726	0.99966
ENSG00000136628.18	EPRS1	0.647222	3.50661	0.0846829	0.99966
ENSG00000175697.10	GPR156	-0.967094	2.52806	0.0847641	0.99966
ENSG00000225991.1	RPL23AP34	1.0763	1.95572	0.0847662	0.99966
ENSG00000280594.1	BTG3-AS1	0.602486	4.92716	0.0848002	0.99966
ENSG00000285565.1	AL671762.1	1.39311	8.16157	0.0848133	0.99966
ENSG00000118596.12	SLC16A7	0.690378	3.92094	0.0849932	0.99966
ENSG00000226029.1	LINC01772	-0.329857	8.17908	0.0851914	0.99966
ENSG00000237166.2	LINC01792	1.09296	1.78116	0.0851966	0.99966
ENSG00000104853.16	CLPTM1	0.37349	5.9062	0.0852239	0.99966
ENSG00000267811.1	AP001160.2	-1.11019	1.94788	0.0852378	0.99966
ENSG00000229619.4	MBNL1-AS1	0.825015	2.77287	0.0853007	0.99966
ENSG00000178233.18	TMEM151B	-0.681563	3.19952	0.085375	0.99966
ENSG00000186364.12	NUDT17	-0.629327	3.77789	0.0853909	0.99966
ENSG00000122335.17	SERAC1	-0.56054	8.73725	0.0854344	0.99966
ENSG00000255555.1	AP000857.2	-0.959699	2.24935	0.0854443	0.99966
ENSG00000260549.2	MT1L	1.15163	2.10346	0.0854582	0.99966
ENSG00000137288.10	UQCC2	0.687241	3.44156	0.0854745	0.99966
ENSG00000166681.14	BEX3	0.980383	2.21117	0.0854829	0.99966
ENSG00000054654.19	SYNE2	-0.893408	3.78936	0.0854856	0.99966
ENSG00000184601.11	C14orf180	-0.977118	3.21961	0.0854872	0.99966
ENSG00000107317.13	PTGDS	0.360202	8.45415	0.0855353	0.99966
ENSG00000250910.8	AC097467.3	-0.801086	3.20467	0.0855632	0.99966
ENSG00000136960.13	ENPP2	0.488258	6.70793	0.0856245	0.99966
ENSG00000089009.15	RPL6	0.58017	3.83406	0.0856705	0.99966
ENSG00000135931.18	ARMC9	-0.618944	3.55005	0.0856913	0.99966
ENSG00000257596.1	SCAT2	-0.829377	2.73521	0.0857191	0.99966
ENSG00000100426.7	ZBED4	0.346432	9.65338	0.085736	0.99966
ENSG00000188167.9	TMPPE	0.877818	2.62876	0.0857877	0.99966
ENSG00000146834.14	MEPCE	-0.739663	3.60783	0.0858925	0.99966
ENSG00000253676.1	TAGLN2P1	-1.31993	1.96	0.0860031	0.99966
ENSG00000245662.4	LINC02211	-0.692171	6.20827	0.0860404	0.99966
ENSG00000163536.13	SERPINI1	1.02517	1.9964	0.0860502	0.99966
ENSG00000146085.8	MMUT	0.844119	3.10239	0.086098	0.99966
ENSG00000135144.7	DTX1	-0.710528	6.89789	0.0861802	0.99966
ENSG00000253877.6	LINC01608	-0.587888	5.87727	0.0863192	0.99966
ENSG00000126603.9	GLIS2	0.716333	4.58358	0.0863314	0.99966
ENSG00000162244.12	RPL29	0.958316	1.92448	0.0863987	0.99966
ENSG00000275857.1	AC009133.4	-0.577692	4.61744	0.0864025	0.99966
ENSG00000127022.15	CANX	0.324225	7.38061	0.0864082	0.99966
ENSG00000180929.6	GPR62	-0.369334	7.04781	0.0864237	0.99966
ENSG00000240096.1	AL132838.1	-1.05792	1.8826	0.0864691	0.99966
ENSG00000204193.11	TXNDC8	-1.30901	2.49509	0.0864871	0.99966
ENSG00000160683.5	CXCR5	-0.599596	5.99203	0.0865404	0.99966
ENSG00000114554.11	PLXNA1	0.630421	4.49177	0.0866038	0.99966
ENSG00000198130.16	HIBCH	-0.430925	7.71438	0.0866343	0.99966
ENSG00000230510.7	PPP5D1	1.1271	2.08699	0.0866648	0.99966
ENSG00000111788.10	AC009533.1	1.22373	1.92339	0.086672	0.99966
ENSG00000112053.14	SLC26A8	-1.2851	1.50822	0.0867001	0.99966
ENSG00000169020.10	ATP5ME	-1.37907	2.28664	0.0867416	0.99966
ENSG00000226759.8	DAB1-AS1	-0.84494	3.57792	0.0867551	0.99966
ENSG00000168152.13	THAP9	0.714469	3.34499	0.0867904	0.99966
ENSG00000158122.12	PRXL2C	-0.767769	3.27858	0.0868203	0.99966
ENSG00000103023.12	PRSS54	-0.577025	3.90698	0.086963	0.99966
ENSG00000101624.11	CEP76	0.481139	5.37009	0.0870177	0.99966
ENSG00000225171.2	DUTP6	0.843344	2.69171	0.0871468	0.99966
ENSG00000224431.1	AC063976.2	1.21831	4.64639	0.0872377	0.99966
ENSG00000233984.1	RPSAP14	1.03721	2.31318	0.0873203	0.99966
ENSG00000186665.9	C17orf58	1.32841	2.02167	0.0873253	0.99966
ENSG00000228570.7	NUTM2E	0.544377	5.02214	0.0873582	0.99966
ENSG00000110063.10	DCPS	0.455889	6.57742	0.0873628	0.99966
ENSG00000152578.13	GRIA4	-0.547575	7.32501	0.0875521	0.99966
ENSG00000261195.1	AC027130.1	-0.70529	3.20661	0.087599	0.99966
ENSG00000185742.7	C11orf87	-1.09507	2.51724	0.0876316	0.99966
ENSG00000162300.13	ZFPL1	0.477478	4.71668	0.087677	0.99966
ENSG00000147231.14	RADX	1.10587	1.61928	0.0877454	0.99966
ENSG00000140750.17	ARHGAP17	-0.471654	8.23722	0.087819	0.99966
ENSG00000176597.12	B3GNT5	0.353803	8.47604	0.0878487	0.99966
ENSG00000187135.7	VSTM2B	0.801824	2.79164	0.0878897	0.99966
ENSG00000099860.9	GADD45B	1.47106	3.02394	0.0879158	0.99966
ENSG00000137575.12	SDCBP	-0.563671	5.10678	0.0879841	0.99966
ENSG00000276649.1	AL117335.1	0.887554	2.19836	0.0880346	0.99966
ENSG00000130175.9	PRKCSH	0.421709	6.00599	0.0880515	0.99966
ENSG00000148600.15	CDHR1	-0.84385	3.75604	0.0881319	0.99966
ENSG00000135148.12	TRAFD1	0.62607	3.65323	0.0881362	0.99966
ENSG00000137275.14	RIPK1	0.820602	2.7428	0.0881693	0.99966
ENSG00000150510.17	FAM124A	-0.467181	7.24352	0.0881977	0.99966
ENSG00000105290.13	APLP1	0.437271	8.42455	0.0882029	0.99966
ENSG00000287649.1	AC093418.1	0.445011	5.26942	0.0883945	0.99966
ENSG00000108684.14	ASIC2	0.802239	2.74173	0.0884321	0.99966
ENSG00000145592.14	RPL37	0.544251	4.26005	0.0885611	0.99966
ENSG00000132024.17	CC2D1A	0.418002	5.27187	0.0886782	0.99966
ENSG00000206567.10	AC022007.1	-0.604446	6.5905	0.0886786	0.99966
ENSG00000158985.13	CDC42SE2	-0.405337	7.77616	0.0887154	0.99966
ENSG00000287872.1	AC026956.2	-1.16545	2.02542	0.0888863	0.99966
ENSG00000231721.7	LINC-PINT	0.61897	4.42189	0.0889038	0.99966
ENSG00000125814.17	NAPB	-1.01254	1.96835	0.0889062	0.99966
ENSG00000244491.1	AL021707.5	-0.528476	9.06117	0.0889324	0.99966
ENSG00000285840.2	AL353648.1	1.24121	4.18448	0.0889818	0.99966
ENSG00000279162.1	AC141586.5	-1.85746	3.21223	0.0890022	0.99966
ENSG00000213398.8	LCAT	-0.467473	6.0403	0.0890104	0.99966
ENSG00000092853.14	CLSPN	-1.07526	2.05148	0.0890315	0.99966
ENSG00000286666.1	AL663058.2	-0.905212	4.63722	0.0890319	0.99966
ENSG00000135063.19	FAM189A2	0.78327	2.72008	0.0890563	0.99966
ENSG00000166503.9	HDGFL3	-0.608812	4.01383	0.0891302	0.99966
ENSG00000125834.13	STK35	0.483317	4.68249	0.0891622	0.99966
ENSG00000272986.1	AC009570.1	-0.926784	2.20678	0.0893283	0.99966
ENSG00000273361.1	AC021016.2	-0.723168	3.52506	0.0893928	0.99966
ENSG00000145107.16	TM4SF19	-0.836089	3.5972	0.0895982	0.99966
ENSG00000110400.11	NECTIN1	-0.366588	7.05691	0.0896261	0.99966
ENSG00000259001.3	AL355075.4	1.10495	3.98075	0.0896883	0.99966
ENSG00000143324.14	XPR1	-0.879761	3.3709	0.0898165	0.99966
ENSG00000142599.19	RERE	-0.387072	6.22947	0.0898636	0.99966
ENSG00000089050.16	RBBP9	1.15118	2.90065	0.0899014	0.99966
ENSG00000270379.6	HEATR9	0.96231	3.01119	0.0900126	0.99966
ENSG00000157240.4	FZD1	-0.824036	3.73917	0.0901845	0.99966
ENSG00000125037.12	EMC3	-0.393727	6.63314	0.0902569	0.99966
ENSG00000154655.16	L3MBTL4	-0.629806	4.57429	0.0902887	0.99966
ENSG00000197136.4	PCNX3	-0.44701	5.15383	0.0903736	0.99966
ENSG00000144504.15	ANKMY1	-0.587436	3.97375	0.0903945	0.99966
ENSG00000203852.3	H3C15	1.35713	6.7983	0.0903986	0.99966
ENSG00000203761.5	MSTO2P	-0.959501	2.5024	0.0905454	0.99966
ENSG00000221926.13	TRIM16	0.648467	3.3746	0.090613	0.99966
ENSG00000162545.6	CAMK2N1	-0.409446	7.27183	0.0906397	0.99966
ENSG00000173705.9	SUSD5	-0.545877	5.43339	0.0907282	0.99966
ENSG00000171617.14	ENC1	-0.896245	3.20454	0.0907507	0.99966
ENSG00000168291.13	PDHB	-0.435708	8.71047	0.0907863	0.99966
ENSG00000100314.4	CABP7	0.657876	4.28617	0.090821	0.99966
ENSG00000239665.8	AL157392.3	-0.383687	8.18425	0.0908386	0.99966
ENSG00000282386.1	AL358472.4	-1.01209	1.94984	0.0908626	0.99966
ENSG00000106299.8	WASL	-0.646259	3.7359	0.0909577	0.99966
ENSG00000182934.12	SRPRA	-0.397803	5.57573	0.0909597	0.99966
ENSG00000132688.11	NES	0.776326	3.0441	0.0909816	0.99966
ENSG00000244490.1	RWDD4P1	-0.616728	3.71313	0.0910909	0.99966
ENSG00000162004.18	CCDC78	0.750644	6.95452	0.0911175	0.99966
ENSG00000130338.13	TULP4	-0.372418	7.06242	0.0912365	0.99966
ENSG00000101384.12	JAG1	0.706261	4.21013	0.0912629	0.99966
ENSG00000102796.11	DHRS12	-0.476591	6.05099	0.0912691	0.99966
ENSG00000272030.1	AL162258.2	0.870433	2.98177	0.0912881	0.99966
ENSG00000279991.1	AC009044.1	-0.523563	5.66246	0.0912887	0.99966
ENSG00000214262.4	ANKRD36BP1	-0.426922	7.17236	0.0912985	0.99966
ENSG00000255004.1	AL133330.2	-0.775031	4.4028	0.0913161	0.99966
ENSG00000174915.12	PTDSS2	0.537881	4.27432	0.0913701	0.99966
ENSG00000260252.1	AC009087.1	-1.36282	1.67774	0.0913803	0.99966
ENSG00000159388.6	BTG2	0.67202	4.97079	0.091452	0.99966
ENSG00000162365.12	CYP4A22	-1.19611	1.91286	0.0914986	0.99966
ENSG00000251322.9	SHANK3	0.503005	4.26003	0.0915374	0.99966
ENSG00000235314.1	LINC00957	0.494456	4.34322	0.0916077	0.99966
ENSG00000277855.1	AC097634.3	-0.801002	2.5808	0.0917066	0.99966
ENSG00000163468.15	CCT3	0.664351	3.77826	0.0918048	0.99966
ENSG00000279930.1	AL032819.2	0.584743	5.1702	0.0918111	0.99966
ENSG00000242588.6	AC108010.1	0.642857	3.69161	0.0919787	0.99966
ENSG00000111231.9	GPN3	0.599103	3.54246	0.0920535	0.99966
ENSG00000068078.19	FGFR3	-0.808474	3.22163	0.0920882	0.99966
ENSG00000259370.2	AC103740.1	0.457213	8.23391	0.0922061	0.99966
ENSG00000204560.10	DHX16	-0.594972	3.7132	0.0922143	0.99966
ENSG00000109956.13	B3GAT1	0.367579	7.96832	0.0922842	0.99966
ENSG00000226493.1	RPL26P27	-0.602801	3.30992	0.0924352	0.99966
ENSG00000240522.1	RPL7AP10	0.601063	4.94079	0.0924791	0.99966
ENSG00000003393.15	ALS2	-0.626669	3.29735	0.0924985	0.99966
ENSG00000178503.6	NECAP1P1	-0.751712	4.49366	0.0925232	0.99966
ENSG00000234438.4	KBTBD13	-1.05045	2.81496	0.0926438	0.99966
ENSG00000235989.4	MORC2-AS1	-0.445513	5.62871	0.0926647	0.99966
ENSG00000183801.8	OLFML1	0.485234	5.92874	0.0927055	0.99966
ENSG00000088876.13	ZNF343	-0.759804	3.01492	0.0927727	0.99966
ENSG00000235914.2	MACROD2-AS1	0.460017	5.2298	0.0928141	0.99966
ENSG00000141579.7	ZNF750	0.744979	7.98621	0.0928153	0.99966
ENSG00000284946.1	AC068831.6	-0.478997	5.66517	0.0928714	0.99966
ENSG00000144747.17	TMF1	0.616421	3.87077	0.0928952	0.99966
ENSG00000168280.17	KIF5C	0.430953	5.77928	0.092993	0.99966
ENSG00000262833.1	AC016245.1	-0.482086	5.41625	0.0930633	0.99966
ENSG00000187531.14	SIRT7	0.886597	2.66027	0.0931033	0.99966
ENSG00000204149.12	AGAP6	-0.634508	4.90424	0.0931699	0.99966
ENSG00000287608.1	AC022137.4	0.478171	6.37947	0.093218	0.99966
ENSG00000134072.11	CAMK1	-0.448566	5.67493	0.09326	0.99966
ENSG00000280219.1	AC093908.1	0.658155	6.6237	0.093316	0.99966
ENSG00000151835.16	SACS	0.384323	5.88201	0.093334	0.99966
ENSG00000215065.3	BX547991.1	0.753199	3.91231	0.0934056	0.99966
ENSG00000166268.11	MYRFL	-1.12342	1.8984	0.0934625	0.99966
ENSG00000136159.4	NUDT15	-0.574121	4.67498	0.0934652	0.99966
ENSG00000283486.2	FAM95C	0.921153	5.63853	0.0935659	0.99966
ENSG00000062282.15	DGAT2	0.89792	2.63357	0.0936621	0.99966
ENSG00000248967.1	AC022493.2	-1.0257	2.15439	0.0936743	0.99966
ENSG00000274523.5	RCC1L	-0.54245	5.85716	0.0937098	0.99966
ENSG00000234577.1	SYNE1-AS1	0.74518	3.69974	0.0937289	0.99966
ENSG00000250219.2	LTV1P1	-0.61973	3.26406	0.0937704	0.99966
ENSG00000049860.14	HEXB	-0.613768	4.23704	0.0938067	0.99966
ENSG00000288534.1	AP001931.2	-0.653757	4.32986	0.0938478	0.99966
ENSG00000157654.19	PALM2AKAP2	-0.404912	6.83421	0.0938908	0.99966
ENSG00000014919.13	COX15	-0.563152	3.83072	0.0939708	0.99966
ENSG00000144736.14	SHQ1	0.890943	1.94606	0.0939958	0.99966
ENSG00000197446.9	CYP2F1	-0.719217	3.69642	0.0940117	0.99966
ENSG00000160813.7	PPP1R35	-0.953646	1.95641	0.0941608	0.99966
ENSG00000126561.16	STAT5A	0.478416	4.63891	0.0942125	0.99966
ENSG00000079277.22	MKNK1	-0.792289	2.82679	0.0942539	0.99966
ENSG00000112210.12	RAB23	1.01155	5.66664	0.0942733	0.99966
ENSG00000143382.15	ADAMTSL4	-0.725936	4.23542	0.0943059	0.99966
ENSG00000180068.10	OR3A4P	1.21342	2.54832	0.0943508	0.99966
ENSG00000155660.11	PDIA4	0.785187	3.04053	0.0943863	0.99966
ENSG00000172766.19	NAA16	0.566907	4.17486	0.0944635	0.99966
ENSG00000053372.5	MRTO4	-0.827317	2.83207	0.0944686	0.99966
ENSG00000224769.1	MUC20P1	1.30528	2.73672	0.0944892	0.99966
ENSG00000189283.10	FHIT	0.68118	3.17346	0.0945936	0.99966
ENSG00000129003.19	VPS13C	0.362726	6.35104	0.094664	0.99966
ENSG00000227544.10	AC018647.1	-0.460155	5.85846	0.0947218	0.99966
ENSG00000108641.19	B9D1	-0.340565	10.3256	0.0947526	0.99966
ENSG00000128268.12	MGAT3	-0.515128	4.30728	0.0947849	0.99966
ENSG00000214525.4	AC130709.1	-0.784181	2.89009	0.0947981	0.99966
ENSG00000150394.14	CDH8	0.750309	3.44073	0.0948671	0.99966
ENSG00000139835.14	GRTP1	-0.499124	4.70507	0.0950349	0.99966
ENSG00000170681.7	CAVIN4	0.85204	3.08408	0.0950521	0.99966
ENSG00000133935.7	ERG28	0.693212	2.91179	0.0950834	0.99966
ENSG00000140395.9	WDR61	0.750954	3.8788	0.0951192	0.99966
ENSG00000259686.1	HNRNPA1P71	1.13428	1.94062	0.0951558	0.99966
ENSG00000237223.6	SULT1C2P1	0.953366	2.28651	0.0953496	0.99966
ENSG00000132275.11	RRP8	-0.557321	4.12773	0.0953922	0.99966
ENSG00000177192.14	PUS1	0.85684	2.77871	0.0955624	0.99966
ENSG00000162971.11	TYW5	1.10258	6.64903	0.0956088	0.99966
ENSG00000228506.2	AL513550.1	0.501693	5.09173	0.0956615	0.99966
ENSG00000145354.12	CISD2	-0.481293	7.49701	0.0956681	0.99966
ENSG00000188859.7	FAM78B	1.13668	4.11428	0.0956914	0.99966
ENSG00000111731.12	C2CD5	0.771729	3.05081	0.095755	0.99966
ENSG00000249188.1	ENPP7P1	-0.754499	3.25015	0.095767	0.99966
ENSG00000237716.2	AL136309.2	-1.00722	2.02477	0.0957787	0.99966
ENSG00000125107.18	CNOT1	-0.387997	5.48794	0.0957796	0.99966
ENSG00000213170.3	SAR1AP2	-0.710409	5.02539	0.0957972	0.99966
ENSG00000259207.9	ITGB3	-0.499004	5.36466	0.0958901	0.99966
ENSG00000285976.2	AL135905.2	1.0182	2.30717	0.0959278	0.99966
ENSG00000131495.9	NDUFA2	-0.665528	3.39303	0.0960202	0.99966
ENSG00000283128.2	AC009403.2	-1.09071	1.94542	0.0961859	0.99966
ENSG00000203721.7	LINC00862	1.06804	2.23756	0.0962374	0.99966
ENSG00000159915.12	ZNF233	-0.385606	6.40165	0.0962477	0.99966
ENSG00000169599.13	NFU1	-0.940804	2.38002	0.0962498	0.99966
ENSG00000250156.3	LINC02060	0.570501	4.19442	0.0962642	0.99966
ENSG00000264207.1	AC239868.1	0.682037	3.58221	0.0962857	0.99966
ENSG00000013293.6	SLC7A14	-0.367946	9.71131	0.0963032	0.99966
ENSG00000229373.9	LINC00452	1.10678	2.22938	0.0963353	0.99966
ENSG00000070010.19	UFD1	0.468107	5.31904	0.0963423	0.99966
ENSG00000175455.16	CCDC14	0.53893	4.58988	0.0963535	0.99966
ENSG00000237390.1	AL139130.1	-1.24935	4.15195	0.0964402	0.99966
ENSG00000171160.18	MORN4	0.564909	5.7034	0.0964463	0.99966
ENSG00000227999.1	MTND5P1	0.885375	3.37095	0.0965241	0.99966
ENSG00000198938.2	MT-CO3	-0.692613	8.78891	0.0966232	0.99966
ENSG00000168824.14	NSG1	-0.510921	4.84511	0.0966559	0.99966
ENSG00000158458.21	NRG2	0.649053	3.01375	0.096712	0.99966
ENSG00000189195.14	BTBD8	0.583943	4.33436	0.0968988	0.99966
ENSG00000100023.19	PPIL2	0.364003	7.24487	0.0969277	0.99966
ENSG00000271551.2	AL355297.3	1.1145	2.0085	0.0969685	0.99966
ENSG00000218416.4	AC110619.1	0.520467	5.40079	0.0970352	0.99966
ENSG00000225683.6	PACRG-AS3	0.479964	6.63671	0.0970516	0.99966
ENSG00000126562.17	WNK4	-0.501363	4.16728	0.097168	0.99966
ENSG00000130313.7	PGLS	0.520721	4.37832	0.097218	0.99966
ENSG00000005302.19	MSL3	-0.687933	3.58894	0.097427	0.99966
ENSG00000224831.3	TMEM183B	-0.782262	4.327	0.0974412	0.99966
ENSG00000108639.7	SYNGR2	0.471435	7.42081	0.0974612	0.99966
ENSG00000185250.16	PPIL6	0.51072	4.80834	0.0974766	0.99966
ENSG00000164649.20	CDCA7L	0.867217	2.53818	0.0974917	0.99966
ENSG00000168101.14	NUDT16L1	-0.507132	4.12332	0.0975001	0.99966
ENSG00000171858.18	RPS21	0.985582	2.51692	0.0975318	0.99966
ENSG00000087258.16	GNAO1	-0.357987	9.34486	0.0975388	0.99966
ENSG00000276075.1	AC027682.6	0.990091	2.56985	0.0975817	0.99966
ENSG00000243660.11	ZNF487	0.792999	4.81197	0.0976024	0.99966
ENSG00000235381.1	AL596202.1	0.715163	3.04558	0.0976324	0.99966
ENSG00000183111.12	ARHGEF37	0.635092	4.87712	0.0977375	0.99966
ENSG00000133069.17	TMCC2	0.347931	7.30067	0.0977718	0.99966
ENSG00000102882.12	MAPK3	0.461322	4.67422	0.097916	0.99966
ENSG00000214376.6	VSTM5	-1.16052	2.39087	0.097937	0.99966
ENSG00000112335.15	SNX3	0.768706	2.86047	0.0980085	0.99966
ENSG00000164307.13	ERAP1	0.32806	7.41944	0.0981572	0.99966
ENSG00000286327.1	AL035427.2	0.666951	4.00625	0.0981949	0.99966
ENSG00000136848.17	DAB2IP	-0.574515	4.62173	0.0981976	0.99966
ENSG00000122547.11	EEPD1	0.544023	4.48934	0.0983195	0.99966
ENSG00000285106.2	AC016831.6	-0.469155	5.18178	0.0983593	0.99966
ENSG00000164292.13	RHOBTB3	0.524272	4.19342	0.0984031	0.99966
ENSG00000231799.2	PA2G4P6	-0.396409	7.28383	0.0984771	0.99966
ENSG00000143603.19	KCNN3	0.627351	4.06471	0.0985062	0.99966
ENSG00000235728.1	AC007349.3	-0.588994	5.65444	0.0985653	0.99966
ENSG00000271860.7	AL589740.1	-0.578157	3.69287	0.0986383	0.99966
ENSG00000142166.13	IFNAR1	0.754454	3.05388	0.098648	0.99966
ENSG00000130844.18	ZNF331	0.674838	4.44184	0.0986497	0.99966
ENSG00000154310.17	TNIK	0.422424	8.15914	0.0987272	0.99966
ENSG00000261763.1	AC110716.2	-0.440048	5.12294	0.0987482	0.99966
ENSG00000280197.1	C18orf12	-1.04977	2.25841	0.0987551	0.99966
ENSG00000286909.1	AC024560.4	0.519253	4.46397	0.0987609	0.99966
ENSG00000099834.19	CDHR5	-0.466144	7.05216	0.0987876	0.99966
ENSG00000181804.15	SLC9A9	0.572884	4.59922	0.0987989	0.99966
ENSG00000196378.13	ZNF34	0.925264	1.96868	0.0988022	0.99966
ENSG00000238035.8	AC138035.1	-0.733078	3.36417	0.0988202	0.99966
ENSG00000241537.1	AC134050.1	-0.686805	3.35728	0.0989729	0.99966
ENSG00000240771.8	ARHGEF25	-0.797339	2.83529	0.0989894	0.99966
ENSG00000130590.14	SAMD10	-1.00073	1.89206	0.0990014	0.99966
ENSG00000267265.5	AC011476.3	0.865484	2.66464	0.0990624	0.99966
ENSG00000225774.2	SIRPAP1	-1.19248	1.88789	0.0990802	0.99966
ENSG00000158691.14	ZSCAN12	-1.13478	2.09153	0.0991548	0.99966
ENSG00000286146.1	FP236383.9	1.39152	1.69281	0.0991697	0.99966
ENSG00000287354.1	AL034351.2	0.772068	3.2558	0.0992742	0.99966
ENSG00000084444.14	FAM234B	-0.630679	3.6598	0.0992822	0.99966
ENSG00000087237.12	CETP	0.896999	3.46517	0.099294	0.99966
ENSG00000131044.17	TTLL9	0.71671	4.55445	0.0993422	0.99966
ENSG00000162909.18	CAPN2	-0.4615	6.13926	0.0994011	0.99966
ENSG00000233775.1	AL109945.1	-0.953776	2.19943	0.0994163	0.99966
ENSG00000107281.10	NPDC1	0.376448	6.3491	0.0994596	0.99966
ENSG00000166402.9	TUB	0.344208	7.87176	0.0995376	0.99966
ENSG00000258983.2	AL162171.2	0.599089	3.40684	0.0995435	0.99966
ENSG00000139182.15	CLSTN3	-0.871054	3.42294	0.0995605	0.99966
ENSG00000267452.3	LINC02073	0.807791	3.22246	0.099593	0.99966
ENSG00000145191.15	EIF2B5	-0.371057	6.56051	0.0996068	0.99966
ENSG00000217539.2	IQCB2P	1.16763	2.39217	0.0996101	0.99966
ENSG00000254453.1	NAV2-AS2	0.552357	5.32556	0.0997182	0.99966
ENSG00000147408.14	CSGALNACT1	-1.14785	2.05709	0.099826	0.99966
ENSG00000162944.11	RFTN2	0.589738	6.15887	0.0998404	0.99966
ENSG00000089234.16	BRAP	-0.388025	5.99167	0.100031	0.99966
ENSG00000228053.1	AL158823.1	-0.762451	3.96296	0.100193	0.99966
ENSG00000138286.15	FAM149B1	0.302329	8.25841	0.100196	0.99966
ENSG00000287167.1	AL133313.1	-0.705293	3.87064	0.100203	0.99966
ENSG00000165355.7	FBXO33	-0.695496	3.6439	0.100231	0.99966
ENSG00000143842.15	SOX13	0.513304	4.49864	0.10031	0.99966
ENSG00000251192.7	ZNF674	-0.461844	4.97582	0.100331	0.99966
ENSG00000178028.14	DMAP1	-0.384014	5.78541	0.100384	0.99966
ENSG00000147162.14	OGT	0.390372	7.69449	0.100397	0.99966
ENSG00000287498.1	AC007749.2	-0.80811	2.95311	0.100417	0.99966
ENSG00000228056.3	CFL1P3	-1.03202	2.66755	0.100459	0.99966
ENSG00000286230.1	AC010327.7	0.580468	3.71424	0.100496	0.99966
ENSG00000272690.6	LINC02018	0.531219	4.23443	0.100496	0.99966
ENSG00000120328.6	PCDHB12	-0.719467	3.32996	0.100518	0.99966
ENSG00000248152.2	ANK2-AS1	-0.321433	9.06543	0.100557	0.99966
ENSG00000226352.2	PSPC1-AS2	1.12562	1.76023	0.100563	0.99966
ENSG00000110435.12	PDHX	0.586746	3.8814	0.100577	0.99966
ENSG00000137727.12	ARHGAP20	0.817718	2.70741	0.100581	0.99966
ENSG00000145425.10	RPS3A	-0.453468	5.2339	0.100654	0.99966
ENSG00000253492.1	CDH12P3	0.414329	7.68468	0.10067	0.99966
ENSG00000166359.11	WDR88	-0.780089	3.66342	0.100674	0.99966
ENSG00000041802.11	LSG1	-0.898156	2.13622	0.100711	0.99966
ENSG00000168874.13	ATOH8	0.564766	4.03105	0.100729	0.99966
ENSG00000214534.5	ZNF705E	-1.0651	2.04173	0.100738	0.99966
ENSG00000110713.17	NUP98	0.432945	5.24229	0.100743	0.99966
ENSG00000164054.15	SHISA5	-0.611215	6.253	0.100754	0.99966
ENSG00000145555.15	MYO10	-0.484574	6.12408	0.100782	0.99966
ENSG00000196504.19	PRPF40A	0.658093	6.55748	0.100806	0.99966
ENSG00000254582.1	PSMA2P1	0.620128	3.21999	0.100837	0.99966
ENSG00000171722.13	SPATA46	0.466799	5.1179	0.101062	0.99966
ENSG00000287808.1	AL355999.1	-0.949528	2.49532	0.101111	0.99966
ENSG00000103064.15	SLC7A6	-0.298846	9.15267	0.101232	0.99966
ENSG00000187266.14	EPOR	-0.466484	4.56372	0.101237	0.99966
ENSG00000133063.16	CHIT1	-0.654178	3.82034	0.101331	0.99966
ENSG00000116171.19	SCP2	0.74096	2.97556	0.101362	0.99966
ENSG00000277744.1	AC011462.4	1.05545	1.98617	0.101376	0.99966
ENSG00000101654.18	RNMT	0.789927	3.0693	0.101437	0.99966
ENSG00000279311.1	AC092999.1	0.823726	4.02332	0.101485	0.99966
ENSG00000110851.12	PRDM4	-0.650546	3.70781	0.101574	0.99966
ENSG00000167264.18	DUS2	0.80144	2.67958	0.101657	0.99966
ENSG00000235718.9	MFRP	0.828678	3.38545	0.101702	0.99966
ENSG00000272631.1	AC067750.1	-0.390702	6.93575	0.101832	0.99966
ENSG00000168096.15	ANKS3	0.607488	4.25053	0.101863	0.99966
ENSG00000272485.1	AL392183.1	-0.708934	3.68241	0.101924	0.99966
ENSG00000188501.11	LCTL	-0.82232	2.37387	0.101927	0.99966
ENSG00000288076.1	AC018398.1	-0.404317	7.0436	0.101947	0.99966
ENSG00000235597.2	LINC01102	0.641828	3.63874	0.102111	0.99966
ENSG00000267281.2	ATF7-NPFF	0.686548	3.6828	0.102173	0.99966
ENSG00000100983.12	GSS	-0.512317	5.43426	0.102363	0.99966
ENSG00000162441.12	LZIC	0.691632	3.1462	0.102369	0.99966
ENSG00000132623.16	ANKEF1	-0.791697	3.25157	0.102439	0.99966
ENSG00000250802.7	ZBED3-AS1	0.521123	5.73959	0.102456	0.99966
ENSG00000240704.1	KLF7P1	0.551992	4.83193	0.102535	0.99966
ENSG00000142549.9	IGLON5	0.717158	3.41064	0.102605	0.99966
ENSG00000155657.27	TTN	0.311708	9.88046	0.102722	0.99966
ENSG00000170175.11	CHRNB1	-0.474991	4.5822	0.102853	0.99966
ENSG00000218716.1	RPL12P23	-0.716297	3.19429	0.102877	0.99966
ENSG00000232382.2	OR5K1	-1.09828	1.62323	0.102926	0.99966
ENSG00000281026.1	N4BP2L2-IT2	0.496284	6.0078	0.102958	0.99966
ENSG00000139192.12	TAPBPL	0.453652	5.95833	0.102961	0.99966
ENSG00000171459.4	OR1L6	-0.671756	4.69569	0.102987	0.99966
ENSG00000279532.1	AC002094.5	-0.691174	3.44265	0.103041	0.99966
ENSG00000174442.12	ZWILCH	1.07929	2.79785	0.103196	0.99966
ENSG00000100629.17	CEP128	0.786647	2.99486	0.103301	0.99966
ENSG00000041357.16	PSMA4	-0.685173	2.86174	0.103313	0.99966
ENSG00000259018.1	AL049829.2	-0.809303	3.8579	0.103367	0.99966
ENSG00000072786.13	STK10	0.558816	4.14432	0.10338	0.99966
ENSG00000153485.6	TMEM251	0.784552	3.10015	0.103437	0.99966
ENSG00000179698.14	WDR97	0.838079	2.37867	0.103467	0.99966
ENSG00000064489.23	BORCS8-MEF2B	1.10711	1.90529	0.103476	0.99966
ENSG00000266916.7	ZNF793-AS1	-0.997297	2.01333	0.103583	0.99966
ENSG00000100591.8	AHSA1	0.954822	2.28779	0.103736	0.99966
ENSG00000278002.1	AL627171.1	-0.879365	2.27089	0.103754	0.99966
ENSG00000269289.6	AC011503.1	0.989631	2.11222	0.10376	0.99966
ENSG00000205041.1	AC118344.1	-0.736718	3.16591	0.103775	0.99966
ENSG00000148795.7	CYP17A1	-0.634233	5.15788	0.103814	0.99966
ENSG00000179364.14	PACS2	0.374967	8.2629	0.103851	0.99966
ENSG00000233339.1	AC018878.1	0.945669	2.44615	0.103873	0.99966
ENSG00000184206.12	GOLGA6L4	-1.13784	1.96754	0.10402	0.99966
ENSG00000089486.17	CDIP1	-0.367741	6.56238	0.104052	0.99966
ENSG00000286190.2	AC055839.2	1.14888	2.2991	0.104099	0.99966
ENSG00000262873.2	AC127496.5	2.06933	4.02907	0.104123	0.99966
ENSG00000185245.8	GP1BA	-0.497146	6.45266	0.10452	0.99966
ENSG00000170873.19	MTSS1	-0.341367	6.26569	0.104556	0.99966
ENSG00000115687.14	PASK	-0.868343	2.26229	0.104572	0.99966
ENSG00000267781.1	SLC25A36P1	-0.703089	3.39409	0.104581	0.99966
ENSG00000287263.1	AC008875.3	-1.12333	2.2658	0.10465	0.99966
ENSG00000184887.13	BTBD6	0.451471	8.01728	0.104689	0.99966
ENSG00000119522.16	DENND1A	-0.674393	8.54652	0.104698	0.99966
ENSG00000171723.16	GPHN	-0.39025	5.51249	0.104754	0.99966
ENSG00000177842.12	ZNF620	-0.588002	3.96896	0.104802	0.99966
ENSG00000133246.12	PRAM1	1.12351	2.03102	0.104876	0.99966
ENSG00000254162.1	AC009812.3	-0.71568	3.30539	0.104981	0.99966
ENSG00000260898.6	ADPGK-AS1	-0.350327	5.8123	0.105047	0.99966
ENSG00000232133.1	IMPDH1P10	0.359785	6.69629	0.105201	0.99966
ENSG00000170296.10	GABARAP	0.693756	3.30598	0.105257	0.99966
ENSG00000123124.14	WWP1	0.396393	6.82677	0.105264	0.99966
ENSG00000257283.1	AC012464.1	0.716143	3.45357	0.10528	0.99966
ENSG00000250326.2	AC104596.1	0.793421	3.37919	0.105295	0.99966
ENSG00000270953.1	AC007938.3	-0.561839	4.14127	0.105322	0.99966
ENSG00000181904.9	C5orf24	-0.781551	2.94878	0.105333	0.99966
ENSG00000174529.7	TMEM81	-0.922176	3.87017	0.105387	0.99966
ENSG00000284391.1	AL139398.1	-0.879387	2.08097	0.105402	0.99966
ENSG00000127483.19	HP1BP3	0.427941	6.1461	0.105409	0.99966
ENSG00000231969.2	MMADHC-DT	0.657071	3.96699	0.105463	0.99966
ENSG00000175182.15	FAM131A	0.336706	9.37575	0.10548	0.99966
ENSG00000167487.12	KLHL26	-0.802396	2.66309	0.105499	0.99966
ENSG00000261207.1	AL031717.1	-0.406283	5.19611	0.105573	0.99966
ENSG00000100335.15	MIEF1	-0.429889	5.6444	0.105615	0.99966
ENSG00000100330.16	MTMR3	0.44519	5.05793	0.105645	0.99966
ENSG00000114115.10	RBP1	-0.364318	6.25927	0.10574	0.99966
ENSG00000160216.21	AGPAT3	-0.503798	4.26486	0.105759	0.99966
ENSG00000234593.3	KAZN-AS1	-0.778266	2.71518	0.10577	0.99966
ENSG00000132128.16	LRRC41	0.43552	6.02209	0.105771	0.99966
ENSG00000280383.1	Z95331.1	0.336934	7.39916	0.105922	0.99966
ENSG00000167186.11	COQ7	-1.01093	2.17413	0.105927	0.99966
ENSG00000242615.1	AC022415.1	1.46813	2.58765	0.105943	0.99966
ENSG00000008056.14	SYN1	-0.489145	4.84103	0.105984	0.99966
ENSG00000137074.20	APTX	-0.482619	4.20094	0.106016	0.99966
ENSG00000243244.7	STON1	-1.0981	2.09578	0.106114	0.99966
ENSG00000131115.16	ZNF227	-0.362428	6.25382	0.10622	0.99966
ENSG00000179253.3	AL162457.1	-0.926972	2.95348	0.106251	0.99966
ENSG00000183908.7	LRRC55	1.23951	1.79873	0.106305	0.99966
ENSG00000233860.2	SHROOM3-AS1	-1.04022	2.09642	0.106472	0.99966
ENSG00000148341.18	SH3GLB2	0.412924	7.32593	0.106481	0.99966
ENSG00000171867.17	PRNP	0.48321	5.59803	0.1065	0.99966
ENSG00000197982.14	C1orf122	-0.551428	4.31787	0.106562	0.99966
ENSG00000268592.3	RAET1E-AS1	0.502704	6.13355	0.106571	0.99966
ENSG00000164114.19	MAP9	-1.04944	2.16667	0.106676	0.99966
ENSG00000259411.1	HNRNPA1P45	-0.548584	3.98449	0.106699	0.99966
ENSG00000111639.8	MRPL51	-0.676562	2.84489	0.107002	0.99966
ENSG00000260423.2	LINC02367	0.769967	3.40236	0.107138	0.99966
ENSG00000156298.13	TSPAN7	-0.815951	2.24056	0.107142	0.99966
ENSG00000273192.1	AL671710.1	0.37065	8.6852	0.107286	0.99966
ENSG00000108932.12	SLC16A6	-1.02244	2.46606	0.107414	0.99966
ENSG00000176182.6	MYPOP	-1.02716	2.10702	0.107455	0.99966
ENSG00000095066.11	HOOK2	0.676059	4.38536	0.107483	0.99966
ENSG00000068305.17	MEF2A	-0.42055	6.42347	0.107532	0.99966
ENSG00000275004.4	ZNF280B	1.05701	1.78914	0.107632	0.99966
ENSG00000205898.3	AC019155.1	0.574313	3.81952	0.107702	0.99966
ENSG00000079337.16	RAPGEF3	0.391727	7.79722	0.107773	0.99966
ENSG00000268555.2	AC123912.4	0.972787	2.4591	0.107884	0.99966
ENSG00000126500.3	FLRT1	0.528016	6.55084	0.107895	0.99966
ENSG00000130653.16	PNPLA7	0.624092	3.83805	0.107967	0.99966
ENSG00000100316.16	RPL3	0.716212	2.81108	0.108055	0.99966
ENSG00000100401.20	RANGAP1	0.470101	4.55399	0.108098	0.99966
ENSG00000235823.3	OLMALINC	0.43617	7.09583	0.108138	0.99966
ENSG00000124469.12	CEACAM8	-0.83615	2.17604	0.108203	0.99966
ENSG00000125944.21	HNRNPR	0.705171	2.89132	0.108204	0.99966
ENSG00000284722.2	AP003175.1	0.834058	3.67818	0.108264	0.99966
ENSG00000125648.15	SLC25A23	0.479746	4.8421	0.108284	0.99966
ENSG00000267858.6	MZF1-AS1	0.486196	6.4489	0.108386	0.99966
ENSG00000170632.14	ARMC10	-0.437367	6.38354	0.108396	0.99966
ENSG00000078114.19	NEBL	-0.773511	2.34169	0.108557	0.99966
ENSG00000120088.15	CRHR1	1.14611	2.82318	0.108681	0.99966
ENSG00000034053.14	APBA2	0.417359	5.20977	0.108697	0.99966
ENSG00000279662.1	AC131649.2	0.466077	4.52412	0.108727	0.99966
ENSG00000140945.17	CDH13	-0.658551	3.12241	0.108733	0.99966
ENSG00000135838.13	NPL	-0.840788	2.13679	0.108839	0.99966
ENSG00000285812.1	AL390719.3	-0.419068	5.28008	0.108907	0.99966
ENSG00000287613.1	AC069549.2	-0.578087	8.03727	0.109073	0.99966
ENSG00000171735.19	CAMTA1	0.383412	5.84102	0.10912	0.99966
ENSG00000091592.16	NLRP1	0.989895	2.4196	0.10914	0.99966
ENSG00000005483.21	KMT2E	-0.298385	9.70721	0.109182	0.99966
ENSG00000151812.15	SLC35F4	-0.64736	3.90816	0.109188	0.99966
ENSG00000255403.1	AP000641.1	-0.842731	3.65952	0.109207	0.99966
ENSG00000188706.13	ZDHHC9	-0.405987	7.21306	0.109358	0.99966
ENSG00000228212.1	OFD1P17	-0.395533	5.40324	0.109453	0.99966
ENSG00000234290.2	AC116366.1	-0.306589	8.06129	0.109456	0.99966
ENSG00000204469.13	PRRC2A	-0.374452	6.26227	0.109499	0.99966
ENSG00000254860.6	TMEM9B-AS1	0.900548	2.09777	0.109678	0.99966
ENSG00000244879.8	GABPB1-AS1	-0.478391	5.37381	0.109715	0.99966
ENSG00000204113.6	BMP2KL	-0.390751	6.78004	0.109762	0.99966
ENSG00000007237.18	GAS7	-0.363582	6.6364	0.109889	0.99966
ENSG00000123191.16	ATP7B	-0.756615	2.74199	0.109952	0.99966
ENSG00000227057.10	WDR46	-0.493662	5.38328	0.109957	0.99966
ENSG00000050327.15	ARHGEF5	1.15228	2.52804	0.110015	0.99966
ENSG00000253797.2	UTP14C	-1.14209	2.13048	0.110244	0.99966
ENSG00000244113.1	AC079193.1	-0.767838	2.69218	0.110249	0.99966
ENSG00000074211.14	PPP2R2C	0.552601	4.39539	0.11025	0.99966
ENSG00000255397.1	AC022182.3	-0.794167	5.18075	0.110272	0.99966
ENSG00000108433.17	GOSR2	0.497057	4.38826	0.110312	0.99966
ENSG00000286366.1	AC005052.2	-0.635502	4.01272	0.110319	0.99966
ENSG00000140455.17	USP3	-0.447119	6.2493	0.110342	0.99966
ENSG00000245275.8	SAP30L-AS1	-0.377023	7.43403	0.110431	0.99966
ENSG00000267585.1	AC013290.1	0.725029	3.83357	0.110453	0.99966
ENSG00000240791.1	MTND4LP7	1.01055	2.14353	0.110504	0.99966
ENSG00000205571.14	SMN2	-0.607412	4.93588	0.110517	0.99966
ENSG00000120963.12	ZNF706	0.5268	4.18033	0.110629	0.99966
ENSG00000154277.13	UCHL1	0.61916	3.93358	0.110636	0.99966
ENSG00000066557.6	LRRC40	-0.584452	3.97504	0.110654	0.99966
ENSG00000163412.13	EIF4E3	0.929204	2.15201	0.110688	0.99966
ENSG00000163898.10	LIPH	0.652467	4.48906	0.110701	0.99966
ENSG00000174788.10	PCP2	1.1084	2.16398	0.110905	0.99966
ENSG00000247240.8	UBL7-AS1	1.03805	2.0874	0.110907	0.99966
ENSG00000184349.13	EFNA5	-1.11899	1.82742	0.110955	0.99966
ENSG00000277728.1	AC097641.2	-0.711189	2.92311	0.111039	0.99966
ENSG00000287099.1	AL121750.1	-0.590106	3.85053	0.111101	0.99966
ENSG00000287049.1	AC124862.1	-0.559231	4.16809	0.111123	0.99966
ENSG00000156603.19	MED19	-0.464646	4.66303	0.111127	0.99966
ENSG00000116209.12	TMEM59	0.64115	3.87182	0.11118	0.99966
ENSG00000179387.10	ELMOD2	0.509146	4.32454	0.111215	0.99966
ENSG00000267125.2	AC012615.3	-0.659929	3.64977	0.111323	0.99966
ENSG00000285658.1	AC127035.1	-0.44568	5.39231	0.111329	0.99966
ENSG00000065717.15	TLE2	0.477685	4.73759	0.111534	0.99966
ENSG00000273007.2	AC021205.3	0.558414	4.30396	0.111535	0.99966
ENSG00000279417.1	AC019322.4	-1.02558	1.62833	0.111579	0.99966
ENSG00000251369.9	ZNF550	0.337305	7.12293	0.111594	0.99966
ENSG00000119599.17	DCAF4	0.667538	3.8549	0.111767	0.99966
ENSG00000089177.19	KIF16B	-0.600646	4.01302	0.111842	0.99966
ENSG00000099917.17	MED15	-0.473614	4.12662	0.111923	0.99966
ENSG00000188732.11	FAM221A	0.772346	3.56211	0.111931	0.99966
ENSG00000186806.5	VSIG10L	-0.582429	4.18652	0.112001	0.99966
ENSG00000223705.9	NSUN5P1	-0.345155	6.75019	0.112005	0.99966
ENSG00000015592.16	STMN4	0.838179	4.97436	0.112025	0.99966
ENSG00000180979.10	LRRC57	0.646429	6.99023	0.112113	0.99966
ENSG00000185842.15	DNAH14	-0.459203	4.66289	0.112162	0.99966
ENSG00000239653.1	PSMD6-AS2	0.796092	5.80938	0.112206	0.99966
ENSG00000257354.2	AC048341.1	-0.480488	5.48796	0.112315	0.99966
ENSG00000152430.18	BOLL	-0.557007	4.08943	0.112338	0.99966
ENSG00000170088.14	TMEM192	0.867679	2.65381	0.112392	0.99966
ENSG00000196262.14	PPIA	-0.554412	4.04395	0.112544	0.99966
ENSG00000135973.3	GPR45	0.488282	5.50663	0.112561	0.99966
ENSG00000069188.17	SDK2	0.844693	2.76555	0.112576	0.99966
ENSG00000285269.2	AL160269.1	-1.24696	1.99482	0.112587	0.99966
ENSG00000150938.10	CRIM1	-0.418488	5.39432	0.112592	0.99966
ENSG00000066405.13	CLDN18	0.811545	3.35488	0.112635	0.99966
ENSG00000255247.1	NECTIN1-AS1	-0.698283	2.91595	0.112691	0.99966
ENSG00000228824.7	MIR4500HG	0.567923	4.56475	0.112695	0.99966
ENSG00000287043.1	AL392083.2	0.649143	3.64101	0.112712	0.99966
ENSG00000164252.13	AGGF1	0.561348	5.33278	0.112734	0.99966
ENSG00000169926.11	KLF13	0.431698	5.34181	0.112794	0.99966
ENSG00000225339.4	AL354740.1	-0.321519	9.84573	0.112975	0.99966
ENSG00000179922.6	ZNF784	-0.486378	5.32614	0.112991	0.99966
ENSG00000101846.8	STS	-0.778762	2.66007	0.113042	0.99966
ENSG00000285553.1	AL137182.1	0.803208	3.15554	0.113229	0.99966
ENSG00000282885.2	AL627171.2	0.73911	10.0821	0.113247	0.99966
ENSG00000259948.2	AC124068.1	-0.440561	6.4158	0.113248	0.99966
ENSG00000146859.6	TMEM140	-0.345258	7.10645	0.113289	0.99966
ENSG00000143552.9	NUP210L	0.56655	4.98964	0.113346	0.99966
ENSG00000173281.5	PPP1R3B	-0.490708	5.1271	0.11337	0.99966
ENSG00000136541.15	ERMN	0.373769	7.70962	0.113391	0.99966
ENSG00000161970.15	RPL26	0.913096	2.38051	0.113521	0.99966
ENSG00000237586.3	AC090192.1	-0.66877	3.17229	0.113653	0.99966
ENSG00000162066.15	AMDHD2	-0.801756	2.48022	0.113749	0.99966
ENSG00000228548.1	ITPKB-AS1	-0.826858	2.78583	0.113802	0.99966
ENSG00000061273.18	HDAC7	-0.397903	8.40432	0.113857	0.99966
ENSG00000260969.2	WWOX-AS1	-0.734632	3.46443	0.113861	0.99966
ENSG00000100731.16	PCNX1	0.517332	5.71986	0.11422	0.99966
ENSG00000146648.19	EGFR	0.463077	4.47007	0.114353	0.99966
ENSG00000236680.1	AL356000.1	-0.799859	3.02363	0.114368	0.99966
ENSG00000287061.1	AC124248.2	0.868226	2.66219	0.114382	0.99966
ENSG00000279376.1	AC092435.4	0.57538	6.37116	0.114393	0.99966
ENSG00000100650.16	SRSF5	0.385151	6.95417	0.114402	0.99966
ENSG00000145545.12	SRD5A1	-0.648914	2.90493	0.114476	0.99966
ENSG00000273975.1	Metazoa_SRP	-0.948315	2.64396	0.114871	0.99966
ENSG00000250240.6	AC008840.1	-0.753082	2.18664	0.114883	0.99966
ENSG00000089091.16	DZANK1	0.80547	2.61058	0.115029	0.99966
ENSG00000169964.8	TMEM42	0.964826	1.8201	0.115093	0.99966
ENSG00000160131.13	VMA21	-1.01392	1.88271	0.115094	0.99966
ENSG00000132510.10	KDM6B	-0.624425	4.01692	0.11511	0.99966
ENSG00000166159.11	LRTM2	-1.31985	2.48476	0.115182	0.99966
ENSG00000156687.11	UNC5D	-0.650076	4.19231	0.115218	0.99966
ENSG00000065060.17	UHRF1BP1	0.490955	7.05975	0.115278	0.99966
ENSG00000269945.1	AC004817.4	2.02283	4.62743	0.115383	0.99966
ENSG00000134152.11	KATNBL1	0.766558	3.01662	0.115458	0.99966
ENSG00000163444.12	TMEM183A	-0.578812	4.54852	0.115527	0.99966
ENSG00000167996.16	FTH1	0.431719	8.48936	0.115576	0.99966
ENSG00000168502.17	MTCL1	0.511863	4.44732	0.115628	0.99966
ENSG00000198077.10	CYP2A7	-0.494877	4.89986	0.115662	0.99966
ENSG00000286252.1	FP671120.11	-1.90575	3.24996	0.115684	0.99966
ENSG00000232457.4	SLC16A6P1	-0.800308	4.22818	0.115704	0.99966
ENSG00000198786.2	MT-ND5	-0.63891	11.3333	0.115711	0.99966
ENSG00000257270.1	AL928654.2	-0.624008	5.61271	0.115762	0.99966
ENSG00000154485.5	MMP21	-0.440107	4.48565	0.115807	0.99966
ENSG00000142173.16	COL6A2	0.918575	4.23011	0.11581	0.99966
ENSG00000102189.17	EEA1	0.721584	3.09512	0.115845	0.99966
ENSG00000080031.10	PTPRH	0.977388	3.07269	0.116037	0.99966
ENSG00000270554.1	AC069431.2	0.373334	6.21217	0.116232	0.99966
ENSG00000122299.12	ZC3H7A	0.658544	3.56749	0.116234	0.99966
ENSG00000228242.6	AC093495.1	-0.321454	7.21554	0.116265	0.99966
ENSG00000160113.5	NR2F6	0.986578	2.54483	0.116346	0.99966
ENSG00000278017.1	AC064801.1	0.661817	4.13619	0.116451	0.99966
ENSG00000182968.5	SOX1	0.900559	2.39323	0.11646	0.99966
ENSG00000116580.18	GON4L	-0.331082	7.65612	0.116601	0.99966
ENSG00000108381.11	ASPA	0.413111	6.21966	0.116619	0.99966
ENSG00000285603.1	AL035693.1	-0.91568	2.26043	0.116642	0.99966
ENSG00000153944.12	MSI2	0.430869	4.79733	0.116646	0.99966
ENSG00000197670.6	AL157838.1	-0.761212	3.6558	0.116715	0.99966
ENSG00000262096.2	PCDHB19P	-1.44079	2.29566	0.116758	0.99966
ENSG00000237682.2	AC234775.2	0.646157	3.45236	0.116799	0.99966
ENSG00000230433.1	AL031770.1	-0.453026	4.65035	0.1168	0.99966
ENSG00000179152.20	TCAIM	0.790968	2.88161	0.116877	0.99966
ENSG00000054983.17	GALC	0.632403	3.14515	0.116882	0.99966
ENSG00000188185.13	LINC00265	-0.854973	2.68319	0.116924	0.99966
ENSG00000261101.2	AC234775.3	0.603542	3.4821	0.116967	0.99966
ENSG00000154822.18	PLCL2	-0.908103	1.92817	0.116985	0.99966
ENSG00000281016.1	AC092574.2	-0.450473	4.88322	0.116996	0.99966
ENSG00000234428.2	AC023051.1	-0.581818	3.8561	0.117082	0.99966
[truncated: 16,745 more rows]

## Sheet: ALS vs. Ctrl, motor,other glia
geneID	geneName	log2FC	log2CPM	PValue	FDR
ENSG00000259285.1	AC025431.1	5.00216	3.55137	1.04619e-05	0.218958
ENSG00000177464.5	GPR4	2.43208	5.70733	2.07818e-05	0.218958
ENSG00000286458.1	AC083870.1	2.08465	5.42785	5.48268e-05	0.378871
ENSG00000099998.18	GGT5	2.22368	5.43257	0.000104232	0.378871
ENSG00000100345.22	MYH9	1.44335	7.4229	0.000109198	0.378871
ENSG00000144230.16	GPR17	1.83772	6.0759	0.000116584	0.378871
ENSG00000175445.17	LPL	2.02599	4.74316	0.000171446	0.378871
ENSG00000175344.19	CHRNA7	2.03222	5.18803	0.000186234	0.378871
ENSG00000163638.13	ADAMTS9	1.37821	7.28475	0.00019116	0.378871
ENSG00000102755.12	FLT1	2.12691	4.21382	0.000216899	0.378871
ENSG00000134817.11	APLNR	2.15463	5.50287	0.000233463	0.378871
ENSG00000212807.2	OR2A42	1.67441	5.80949	0.00024307	0.378871
ENSG00000227392.2	HPN-AS1	1.40636	7.40653	0.00027848	0.378871
ENSG00000198216.12	CACNA1E	1.86398	5.74333	0.000285765	0.378871
ENSG00000231187.3	AL356056.2	2.73622	4.33538	0.000301563	0.378871
ENSG00000228960.6	OR2A9P	1.53039	7.0285	0.000303913	0.378871
ENSG00000237443.1	OR13D2P	-2.59988	3.21776	0.000325235	0.378871
ENSG00000117899.11	MESD	1.6691	5.74514	0.000326495	0.378871
ENSG00000164855.16	TMEM184A	1.70095	6.10887	0.000341617	0.378871
ENSG00000142173.16	COL6A2	1.6658	5.20714	0.000528406	0.503654
ENSG00000011465.18	DCN	3.0514	2.61627	0.000548489	0.503654
ENSG00000000971.16	CFH	3.04707	2.89592	0.000574659	0.503654
ENSG00000138795.10	LEF1	1.53476	5.28607	0.000640816	0.503654
ENSG00000141434.12	MEP1B	-1.73351	4.10864	0.000673985	0.503654
ENSG00000203392.3	AC105020.1	1.39967	5.72027	0.00068522	0.503654
ENSG00000108932.12	SLC16A6	-1.99937	5.35848	0.000690644	0.503654
ENSG00000233110.1	AC093797.1	2.67751	3.16336	0.000743367	0.503654
ENSG00000287338.1	AL929091.1	2.97192	3.36915	0.000746341	0.503654
ENSG00000251372.6	LINC00499	-1.42337	6.24894	0.000781787	0.503654
ENSG00000275857.1	AC009133.4	-1.53506	4.69104	0.00080105	0.503654
ENSG00000140285.11	FGF7	-1.4859	4.7099	0.000815596	0.503654
ENSG00000286891.1	AC080132.1	2.63751	5.64257	0.000910785	0.503654
ENSG00000183741.12	CBX6	1.42643	5.19334	0.000919663	0.503654
ENSG00000255330.9	AL096711.2	-3.90635	3.47544	0.000964233	0.503654
ENSG00000146700.9	SSC4D	2.96985	2.57602	0.000974	0.503654
ENSG00000118523.6	CCN2	1.97839	4.34018	0.00101227	0.503654
ENSG00000205971.3	AC074389.1	2.72201	2.93205	0.00103313	0.503654
ENSG00000080854.16	IGSF9B	1.80313	4.61598	0.00103626	0.503654
ENSG00000250219.2	LTV1P1	-1.48376	4.91941	0.0010734	0.503654
ENSG00000259964.7	THSD4-AS1	2.23415	3.68078	0.00107424	0.503654
ENSG00000197106.7	SLC6A17	1.96986	4.80898	0.00107972	0.503654
ENSG00000235768.1	BRD7P5	-1.44298	4.78365	0.00110169	0.503654
ENSG00000250067.12	YJEFN3	1.45832	4.71263	0.00110317	0.503654
ENSG00000280241.4	AC079298.3	-1.5542	5.30956	0.00111058	0.503654
ENSG00000134709.12	HOOK1	-2.18456	5.04326	0.0011245	0.503654
ENSG00000156076.10	WIF1	-2.30195	3.03839	0.0011538	0.503654
ENSG00000169994.18	MYO7B	2.33947	3.50787	0.00115586	0.503654
ENSG00000170161.7	AL512625.1	-2.11019	5.91137	0.00118449	0.503654
ENSG00000146147.15	MLIP	3.47527	2.37667	0.00119277	0.503654
ENSG00000083444.17	PLOD1	1.50987	5.25444	0.00119508	0.503654
ENSG00000187498.16	COL4A1	2.20784	3.97522	0.00125355	0.517936
ENSG00000247675.7	LRP4-AS1	-1.17837	8.02215	0.00128282	0.519672
ENSG00000089157.16	RPLP0	2.30845	2.93921	0.0013233	0.519672
ENSG00000205562.3	AL049775.1	1.52911	5.7141	0.00133173	0.519672
ENSG00000104327.7	CALB1	-1.23884	7.58917	0.00148781	0.552526
ENSG00000177311.11	ZBTB38	1.33711	4.83642	0.00149251	0.552526
ENSG00000167244.21	IGF2	2.45312	4.6103	0.00149617	0.552526
ENSG00000131724.11	IL13RA1	3.01309	2.3657	0.00162511	0.552526
ENSG00000248100.2	AC087257.1	1.42477	5.58813	0.00165428	0.552526
ENSG00000104321.11	TRPA1	2.48568	3.32344	0.00166286	0.552526
ENSG00000110799.14	VWF	1.55562	5.23347	0.00171182	0.552526
ENSG00000205414.1	AC007608.1	1.36091	5.06795	0.0017449	0.552526
ENSG00000141338.14	ABCA8	1.42272	5.12399	0.00179406	0.552526
ENSG00000287367.1	AC016583.2	-2.34168	3.3657	0.00180408	0.552526
ENSG00000135111.16	TBX3	2.96754	2.76089	0.00180576	0.552526
ENSG00000219642.2	BMPR1AP1	1.8765	4.44403	0.00185835	0.552526
ENSG00000134853.12	PDGFRA	2.4555	3.27872	0.00187508	0.552526
ENSG00000203335.5	AC006019.1	1.22551	6.37352	0.00193192	0.552526
ENSG00000259498.1	TPM1-AS	0.942439	8.29502	0.00194006	0.552526
ENSG00000204539.4	CDSN	1.46509	5.65424	0.0019414	0.552526
ENSG00000120457.12	KCNJ5	2.43715	2.99173	0.00195713	0.552526
ENSG00000268894.7	PLCE1-AS1	1.22779	7.67065	0.00195863	0.552526
ENSG00000257702.3	LBX2-AS1	2.27007	3.28998	0.00196041	0.552526
ENSG00000233363.1	AC006019.2	1.20102	7.15038	0.002016	0.552526
ENSG00000141753.7	IGFBP4	2.56913	3.3001	0.00202122	0.552526
ENSG00000236081.1	ELFN1-AS1	2.90992	2.29538	0.00207835	0.552526
ENSG00000287454.1	AC008149.2	1.08055	5.92753	0.00208144	0.552526
ENSG00000285705.1	AC090692.2	3.28698	2.63009	0.0021208	0.552526
ENSG00000111077.18	TNS2	0.92222	7.64077	0.00212145	0.552526
ENSG00000131095.13	GFAP	1.14399	9.69611	0.00212457	0.552526
ENSG00000258515.1	AL355075.2	-1.43862	4.28964	0.00214809	0.552526
ENSG00000225879.2	AL513210.1	2.40234	4.08124	0.00215011	0.552526
ENSG00000231419.6	LINC00689	1.88447	4.45988	0.00226402	0.566141
ENSG00000257056.3	LINC02282	-1.78786	6.69597	0.0022876	0.566141
ENSG00000161638.11	ITGA5	1.54747	4.62047	0.00230338	0.566141
ENSG00000239572.3	AC108749.1	3.07124	1.98363	0.00232031	0.566141
ENSG00000236432.8	MFF-DT	2.00394	6.91136	0.00239114	0.566141
ENSG00000157014.11	TATDN2	-1.54743	5.08059	0.00239205	0.566141
ENSG00000196562.14	SULF2	1.76381	3.82271	0.00241731	0.566141
ENSG00000106211.10	HSPB1	1.666	6.13393	0.00241803	0.566141
ENSG00000106665.16	CLIP2	1.21582	5.56001	0.00250657	0.574286
ENSG00000151726.14	ACSL1	2.05569	3.62692	0.00253141	0.574286
ENSG00000272622.2	AC010735.2	-2.3887	3.31011	0.00257323	0.574286
ENSG00000205277.9	MUC12	2.14073	5.4883	0.00261604	0.574286
ENSG00000183153.7	GJD3	2.52106	2.63751	0.00264103	0.574286
ENSG00000287134.1	AC106845.1	1.113	7.63236	0.00264516	0.574286
ENSG00000121380.12	BCL2L14	-1.30307	5.56379	0.00267251	0.574286
ENSG00000079950.14	STX7	-1.47049	6.10911	0.002689	0.574286
ENSG00000117318.9	ID3	2.78012	2.69822	0.00272085	0.574286
ENSG00000272620.2	AFAP1-AS1	1.01133	7.95423	0.0027482	0.574286
ENSG00000197785.14	ATAD3A	2.45381	3.95044	0.002822	0.574286
ENSG00000118257.16	NRP2	1.49276	4.22065	0.00282511	0.574286
ENSG00000238273.3	AC108058.1	2.09625	4.45389	0.00285216	0.574286
ENSG00000110104.13	CCDC86	2.51618	2.76945	0.00286362	0.574286
ENSG00000175581.14	MRPL48	-1.23387	5.41965	0.00290358	0.574286
ENSG00000259702.3	AC024337.1	2.54195	2.86267	0.00292743	0.574286
ENSG00000272248.1	AL138831.2	-2.26493	2.60746	0.00297098	0.574286
ENSG00000116147.17	TNR	1.52142	4.96943	0.00297208	0.574286
ENSG00000183535.9	COL18A1-AS1	1.61528	5.30563	0.00299632	0.574286
ENSG00000270207.2	AC077690.1	1.80697	3.82573	0.00299789	0.574286
ENSG00000275871.1	AC131025.2	1.63935	5.06877	0.00313246	0.59466
ENSG00000197728.11	RPS26	-1.61352	3.6914	0.00318151	0.598578
ENSG00000250240.6	AC008840.1	-1.70229	4.24858	0.00321466	0.598861
ENSG00000271774.1	AL109930.1	1.46331	3.93799	0.00323985	0.598861
ENSG00000174680.10	GRIK1-AS1	1.84306	4.3823	0.00332174	0.599682
ENSG00000171481.4	OR1L3	-1.87193	3.01082	0.00332942	0.599682
ENSG00000135312.7	HTR1B	2.32867	3.99515	0.00338557	0.599682
ENSG00000276975.3	HYDIN2	-1.05091	6.68338	0.00339798	0.599682
ENSG00000238217.6	LINC01877	-1.12209	6.56462	0.00343631	0.599682
ENSG00000137834.15	SMAD6	1.61908	4.34956	0.00347122	0.599682
ENSG00000106571.14	GLI3	-1.35656	6.33745	0.00356159	0.599682
ENSG00000160221.18	GATD3A	2.383	3.20535	0.00359667	0.599682
ENSG00000203668.2	CHML	2.69457	2.20301	0.00366109	0.599682
ENSG00000164713.10	BRI3	1.711	3.60685	0.00372357	0.599682
ENSG00000226239.2	AL031658.1	1.2574	5.4878	0.00382725	0.599682
ENSG00000087302.9	RTRAF	1.4716	5.0707	0.00383047	0.599682
ENSG00000144468.17	RHBDD1	1.26054	6.38025	0.00384613	0.599682
ENSG00000198099.9	ADH4	-2.45081	2.85701	0.00386468	0.599682
ENSG00000176170.14	SPHK1	1.9067	3.91732	0.00387052	0.599682
ENSG00000133107.15	TRPC4	2.68916	2.72966	0.00387994	0.599682
ENSG00000187554.14	TLR5	1.9389	3.2835	0.00389806	0.599682
ENSG00000171992.13	SYNPO	1.55319	4.30552	0.00391074	0.599682
ENSG00000130702.15	LAMA5	1.05487	6.36196	0.00393716	0.599682
ENSG00000279328.1	AC073439.1	1.54684	3.91122	0.00394101	0.599682
ENSG00000150656.15	CNDP1	-1.65496	4.07283	0.00396032	0.599682
ENSG00000170289.12	CNGB3	-2.05072	3.24767	0.00399103	0.599682
ENSG00000269313.5	MAGIX	1.67881	3.44502	0.004025	0.599682
ENSG00000165816.13	VWA2	1.18719	5.57774	0.00403358	0.599682
ENSG00000137338.5	PGBD1	-2.11982	2.77753	0.00403934	0.599682
ENSG00000107263.18	RAPGEF1	1.13413	6.6065	0.00404523	0.599682
ENSG00000146205.14	ANO7	1.39339	4.81626	0.00415659	0.599682
ENSG00000001561.7	ENPP4	-1.79562	4.0853	0.00417216	0.599682
ENSG00000091527.16	CDV3	1.84932	3.1235	0.00420109	0.599682
ENSG00000120278.16	PLEKHG1	-1.21343	5.64788	0.00428511	0.599682
ENSG00000118946.12	PCDH17	-0.961985	6.23083	0.00429841	0.599682
ENSG00000183908.7	LRRC55	1.629	7.87789	0.0043174	0.599682
ENSG00000248323.7	LUCAT1	-0.967123	8.05258	0.00431785	0.599682
ENSG00000286364.1	AL512308.1	-1.58762	3.74929	0.00438343	0.599682
ENSG00000184640.19	SEPTIN9	1.03513	5.54506	0.00444601	0.599682
ENSG00000179636.15	TPPP2	-1.62887	4.02374	0.00444711	0.599682
ENSG00000256564.1	AC007552.2	-1.12664	5.67466	0.00447173	0.599682
ENSG00000162069.16	BICDL2	2.66333	2.11806	0.00455037	0.599682
ENSG00000099864.18	PALM	1.06634	5.60352	0.00456137	0.599682
ENSG00000108622.11	ICAM2	2.08374	3.21987	0.00459217	0.599682
ENSG00000214049.8	UCA1	-1.45306	4.11429	0.00462248	0.599682
ENSG00000235731.3	LINC02250	-1.03188	7.18298	0.0046246	0.599682
ENSG00000287344.1	AC079304.1	-2.24122	3.03778	0.00465202	0.599682
ENSG00000132793.12	LPIN3	1.38959	4.49663	0.00467016	0.599682
ENSG00000079150.18	FKBP7	-1.10518	6.2149	0.00468113	0.599682
ENSG00000261371.6	PECAM1	1.67092	3.97461	0.00470997	0.599682
ENSG00000248795.1	AC098859.1	-2.4032	2.25575	0.0047545	0.599682
ENSG00000158270.12	COLEC12	1.68158	4.34117	0.00483625	0.599682
ENSG00000258548.6	LINC00645	-2.07666	3.44324	0.00484411	0.599682
ENSG00000243312.3	AC093827.1	-1.98462	3.11998	0.00485386	0.599682
ENSG00000129993.15	CBFA2T3	1.73637	3.39417	0.00487595	0.599682
ENSG00000131669.10	NINJ1	2.18873	3.63484	0.00489815	0.599682
ENSG00000241158.7	ADAMTS9-AS1	1.92439	8.4699	0.00495203	0.599682
ENSG00000221970.2	OR2A1	1.13086	7.16614	0.00495945	0.599682
ENSG00000058063.16	ATP11B	-1.68085	4.23415	0.00497644	0.599682
ENSG00000117501.14	MROH9	2.14075	3.02965	0.0050342	0.599682
ENSG00000086696.11	HSD17B2	-1.74538	3.04551	0.00504139	0.599682
ENSG00000204959.4	ARHGEF34P	1.65376	3.50069	0.00505702	0.599682
ENSG00000185885.16	IFITM1	1.9221	3.49339	0.00506011	0.599682
ENSG00000177469.13	CAVIN1	1.90016	3.73335	0.00509638	0.599682
ENSG00000135837.16	CEP350	-1.00909	6.28243	0.0051631	0.599682
ENSG00000168646.13	AXIN2	1.59091	3.85972	0.00522651	0.599682
ENSG00000149257.16	SERPINH1	1.8263	3.97318	0.00527723	0.599682
ENSG00000169813.16	HNRNPF	1.11189	4.9212	0.00531719	0.599682
ENSG00000111052.7	LIN7A	1.79831	4.08273	0.00541768	0.599682
ENSG00000254109.6	RBPMS-AS1	2.47042	2.46088	0.00542506	0.599682
ENSG00000181409.14	AATK	1.04605	8.06735	0.00551381	0.599682
ENSG00000090776.6	EFNB1	3.1629	2.21426	0.0055165	0.599682
ENSG00000279198.1	AC008894.3	1.56245	5.84124	0.00554695	0.599682
ENSG00000166260.13	COX11	1.18461	4.98688	0.00557018	0.599682
ENSG00000054148.18	PHPT1	1.69693	4.62565	0.00561264	0.599682
ENSG00000233478.1	AL031280.1	1.03398	7.29869	0.00562022	0.599682
ENSG00000180229.12	HERC2P3	1.85094	6.4752	0.00562461	0.599682
ENSG00000255693.3	LINC02389	-2.12369	3.80806	0.0056278	0.599682
ENSG00000288539.1	AC022133.2	1.44699	4.18866	0.00562957	0.599682
ENSG00000249899.6	AC025180.1	1.55181	5.50381	0.00563783	0.599682
ENSG00000182492.16	BGN	1.46594	5.4947	0.00564427	0.599682
ENSG00000225778.5	PROSER2-AS1	1.94786	2.95297	0.00565625	0.599682
ENSG00000131808.10	FSHB	-1.7216	3.33164	0.00569797	0.599682
ENSG00000208892.1	SNORA49	-2.19837	2.78661	0.00575088	0.599682
ENSG00000136925.15	TSTD2	0.913277	6.63619	0.00576846	0.599682
ENSG00000100302.7	RASD2	1.94281	3.53214	0.00577943	0.599682
ENSG00000114353.17	GNAI2	1.09197	5.84583	0.00586803	0.599682
ENSG00000232818.2	RPS2P32	-2.01439	2.72538	0.00591602	0.599682
ENSG00000242748.1	RPL23AP81	-1.31113	4.65212	0.00592198	0.599682
ENSG00000026508.20	CD44	1.09956	6.20641	0.0059512	0.599682
ENSG00000171408.14	PDE7B	1.48481	4.54611	0.00597445	0.599682
ENSG00000115756.13	HPCAL1	1.75067	3.39614	0.00597855	0.599682
ENSG00000126353.3	CCR7	2.11517	5.83244	0.00598376	0.599682
ENSG00000185551.15	NR2F2	1.73805	5.35992	0.00600929	0.599682
ENSG00000204706.14	MAMDC2-AS1	1.79018	3.66688	0.00601544	0.599682
ENSG00000255004.1	AL133330.2	-0.918074	9.41896	0.00601713	0.599682
ENSG00000099331.13	MYO9B	1.00616	6.65506	0.00605625	0.599682
ENSG00000133048.13	CHI3L1	1.14485	6.55083	0.00606038	0.599682
ENSG00000115232.14	ITGA4	2.59344	2.67072	0.00607837	0.599682
ENSG00000258695.2	AC005225.3	-1.98756	2.97701	0.00610892	0.599682
ENSG00000076382.17	SPAG5	-1.36773	4.14448	0.006131	0.599682
ENSG00000196924.18	FLNA	0.85067	7.04065	0.00620362	0.599682
ENSG00000228810.1	PABPC1P11	1.45708	4.50457	0.00620494	0.599682
ENSG00000275139.1	AL133492.1	1.40703	6.77812	0.00621246	0.599682
ENSG00000250041.3	AC069360.1	-1.3515	5.60239	0.00622001	0.599682
ENSG00000164778.4	EN2	-1.48092	5.2028	0.00623139	0.599682
ENSG00000266998.1	AC111182.1	1.13866	6.26614	0.0062332	0.599682
ENSG00000011478.12	QPCTL	1.91776	3.18391	0.00625524	0.599682
ENSG00000164199.18	ADGRV1	-1.0404	9.91796	0.00626065	0.599682
ENSG00000258168.6	AC025569.1	1.13698	6.50751	0.00628951	0.599682
ENSG00000232821.1	AC003986.2	2.56307	2.16548	0.00631202	0.599682
ENSG00000130940.15	CASZ1	1.38982	4.46042	0.00633208	0.599682
ENSG00000026025.16	VIM	0.948243	5.77565	0.00637142	0.599682
ENSG00000279339.1	AC100788.2	0.990037	7.46516	0.00640289	0.599682
ENSG00000151702.17	FLI1	1.61579	3.78184	0.00642771	0.599682
ENSG00000227236.2	AL583844.1	1.61403	3.74815	0.00643675	0.599682
ENSG00000231584.8	FAHD2CP	3.24549	2.29342	0.00646013	0.599682
ENSG00000073605.18	GSDMB	2.02661	3.11737	0.00655847	0.60614
ENSG00000286040.1	AL158058.2	-1.71944	4.61568	0.00671078	0.616478
ENSG00000248397.1	LINC00498	-2.07522	3.64761	0.00672883	0.616478
ENSG00000073060.16	SCARB1	1.19955	5.03303	0.00678638	0.617983
ENSG00000237512.6	UNC5B-AS1	2.33214	2.27716	0.00684034	0.617983
ENSG00000272211.1	AC114760.2	-1.15142	6.22097	0.00686429	0.617983
ENSG00000246523.8	FZD4-DT	-1.83533	3.22181	0.00690272	0.617983
ENSG00000263893.2	AC080037.2	-1.55798	3.22103	0.00692168	0.617983
ENSG00000139567.13	ACVRL1	2.11579	2.85984	0.00694887	0.617983
ENSG00000131951.11	LRRC9	-2.30617	2.1039	0.00696775	0.617983
ENSG00000277561.5	GOLGA8IP	-1.9979	4.7582	0.0069806	0.617983
ENSG00000228412.9	LNC-LBCS	-1.64844	3.28875	0.00704625	0.617983
ENSG00000219951.4	AL391416.1	-1.28285	4.52387	0.00704848	0.617983
ENSG00000178951.9	ZBTB7A	1.06425	5.37448	0.00710703	0.617983
ENSG00000146112.12	PPP1R18	1.00171	7.31564	0.00710754	0.617983
ENSG00000259780.3	AC009065.1	1.65886	4.25308	0.00712652	0.617983
ENSG00000258708.1	SLC25A21-AS1	-2.56022	1.89083	0.0071655	0.618817
ENSG00000163815.6	CLEC3B	1.96832	3.15849	0.00724594	0.620096
ENSG00000286993.1	AC035139.2	1.68009	4.17898	0.00727623	0.620096
ENSG00000175505.11	CLCF1	0.996121	5.49739	0.00729203	0.620096
ENSG00000163376.11	KBTBD8	-2.29304	2.14459	0.00729899	0.620096
ENSG00000101246.20	ARFRP1	1.39518	5.36393	0.00732744	0.620096
ENSG00000258634.3	AL160006.1	1.28137	5.23282	0.00738105	0.622134
ENSG00000134294.14	SLC38A2	1.45232	3.73118	0.00742539	0.623326
ENSG00000188290.11	HES4	1.67023	3.4273	0.00745436	0.623326
ENSG00000233614.6	DDX11L10	-1.79644	3.26284	0.00761728	0.627901
ENSG00000076344.16	RGS11	1.16294	5.96158	0.0076237	0.627901
ENSG00000246575.2	AC093162.1	3.12047	1.74595	0.007625	0.627901
ENSG00000165030.4	NFIL3	2.01902	3.09758	0.00762826	0.627901
ENSG00000100311.17	PDGFB	1.55764	4.10811	0.00795488	0.639169
ENSG00000143942.5	CHAC2	-1.11551	5.59569	0.00796679	0.639169
ENSG00000182022.18	CHST15	1.4638	3.81683	0.00800474	0.639169
ENSG00000231768.2	LINC01354	1.86406	3.88594	0.00804921	0.639169
ENSG00000010361.14	FUZ	1.42503	4.33771	0.00811903	0.639169
ENSG00000261647.1	IMPDH1P11	2.24555	2.95659	0.00821493	0.639169
ENSG00000267693.1	AC011477.4	-2.41735	2.79949	0.00824123	0.639169
ENSG00000134202.11	GSTM3	1.14237	6.28284	0.00824422	0.639169
ENSG00000158486.13	DNAH3	1.88119	3.00683	0.0083252	0.639169
ENSG00000129009.13	ISLR	1.49086	3.90841	0.00833041	0.639169
ENSG00000261490.1	AC005674.2	-2.08138	2.19729	0.00833333	0.639169
ENSG00000121594.12	CD80	-1.25351	3.74093	0.00846752	0.639169
ENSG00000198695.2	MT-ND6	1.22242	11.1669	0.00850467	0.639169
ENSG00000152078.10	TLCD4	-1.6669	5.90304	0.00851328	0.639169
ENSG00000082438.17	COBLL1	1.71287	3.50056	0.00853304	0.639169
ENSG00000248735.2	R3HDM2P1	-0.861506	6.88814	0.00861792	0.639169
ENSG00000177181.15	RIMKLA	-0.997952	6.91394	0.00866272	0.639169
ENSG00000249852.1	AC145676.1	1.03553	7.13013	0.00868124	0.639169
ENSG00000260314.3	MRC1	-1.8195	2.99498	0.00875965	0.639169
ENSG00000061337.15	LZTS1	1.7295	3.85376	0.00878077	0.639169
ENSG00000102265.12	TIMP1	2.28264	2.55408	0.00884263	0.639169
ENSG00000175164.15	ABO	1.75785	3.14713	0.00885299	0.639169
ENSG00000204388.7	HSPA1B	1.40087	5.65522	0.00885811	0.639169
ENSG00000214211.2	CTAGE14P	-0.811698	7.34508	0.00888788	0.639169
ENSG00000280294.1	AC011008.2	-1.03902	5.11155	0.00889323	0.639169
ENSG00000137860.12	SLC28A2	-1.32223	7.08093	0.00889618	0.639169
ENSG00000147065.17	MSN	1.00251	6.114	0.00890627	0.639169
ENSG00000198440.9	ZNF583	-1.30557	4.23847	0.00891032	0.639169
ENSG00000280375.1	AL359740.1	-1.91047	2.79209	0.00892204	0.639169
ENSG00000280397.1	AC011592.1	-1.54747	3.83628	0.00896866	0.639169
ENSG00000188783.6	PRELP	1.35848	6.39853	0.00897906	0.639169
ENSG00000152137.8	HSPB8	0.867622	5.8764	0.0089865	0.639169
ENSG00000278981.1	AC079298.1	-1.35106	5.99189	0.00905127	0.639169
ENSG00000283633.1	AP000547.3	1.57567	3.85929	0.00906435	0.639169
ENSG00000286944.1	AL137018.1	-0.907218	6.35051	0.00907603	0.639169
ENSG00000255542.1	AC090625.2	-1.17978	4.56805	0.00913537	0.639169
ENSG00000284858.1	AC091185.2	-1.38182	4.04602	0.00920287	0.639169
ENSG00000232913.8	PLCE1-AS2	0.985836	5.66047	0.0092194	0.639169
ENSG00000246214.2	AC024588.1	-0.884534	7.6833	0.00925308	0.639169
ENSG00000118997.14	DNAH7	-1.18181	5.30701	0.00926939	0.639169
ENSG00000253270.1	AC090541.1	-1.73042	3.68049	0.00928324	0.639169
ENSG00000249755.2	AC083829.1	-1.39309	4.27306	0.00928649	0.639169
ENSG00000267356.1	AC006557.3	-1.57369	3.78637	0.00928902	0.639169
ENSG00000152049.6	KCNE4	1.63876	3.65891	0.0092932	0.639169
ENSG00000279881.1	AC041040.1	2.39194	2.20419	0.00932375	0.639169
ENSG00000240291.1	AL450384.2	-1.19041	5.22377	0.00939791	0.639169
ENSG00000178209.15	PLEC	0.712026	8.74046	0.00947177	0.639169
ENSG00000160179.19	ABCG1	2.14288	2.53935	0.00953711	0.639169
ENSG00000258926.2	AL355916.2	0.886752	5.90218	0.00954873	0.639169
ENSG00000198010.13	DLGAP2	1.49719	4.29813	0.00960414	0.639169
ENSG00000182718.17	ANXA2	2.48208	2.15046	0.00964485	0.639169
ENSG00000256120.2	SOX5-AS1	-0.837329	7.74711	0.0096466	0.639169
ENSG00000269858.6	EGLN2	1.03412	5.05419	0.00964817	0.639169
ENSG00000285973.2	AC063960.2	1.20742	5.50581	0.00968602	0.639169
ENSG00000213695.3	RPS7P14	-2.1799	2.19252	0.0097247	0.639169
ENSG00000226440.7	LAMA4-AS1	1.4096	4.23145	0.00976921	0.639169
ENSG00000163646.11	CLRN1	-1.78782	3.39189	0.00980268	0.639169
ENSG00000288069.1	AF064866.1	1.60383	3.15027	0.0098324	0.639169
ENSG00000259649.4	AC027808.2	2.08602	3.64773	0.00984117	0.639169
ENSG00000284644.1	AC074386.1	2.18114	2.69769	0.00984508	0.639169
ENSG00000257453.1	AC011611.3	1.49603	5.47151	0.00986345	0.639169
ENSG00000260029.2	AC007608.2	1.52576	3.51449	0.00995168	0.639169
ENSG00000224596.8	ZMIZ1-AS1	-1.88873	2.83429	0.00999912	0.639169
ENSG00000285492.1	AL356417.3	-1.14261	5.40147	0.00999987	0.639169
ENSG00000154767.15	XPC	1.6117	3.84697	0.0100264	0.639169
ENSG00000112685.14	EXOC2	1.82408	4.12134	0.0100725	0.639169
ENSG00000197128.11	ZNF772	-1.09095	5.02428	0.010094	0.639169
ENSG00000241935.9	HOGA1	-1.25372	4.31068	0.0101038	0.639169
ENSG00000241489.8	AC244197.3	2.17238	2.92365	0.0101146	0.639169
ENSG00000177706.9	FAM20C	1.09697	5.0266	0.0101596	0.639169
ENSG00000116132.12	PRRX1	1.12042	4.94508	0.0102	0.639169
ENSG00000074590.13	NUAK1	0.884583	5.80149	0.0102254	0.639169
ENSG00000281832.1	LINC00602	2.09977	5.31512	0.010227	0.639169
ENSG00000197050.11	ZNF420	-1.02347	4.92081	0.0102608	0.639169
ENSG00000107819.13	SFXN3	0.945404	5.05608	0.0102739	0.639169
ENSG00000232133.1	IMPDH1P10	0.855596	7.59351	0.0102835	0.639169
ENSG00000268442.1	AC073534.1	-0.897712	6.51515	0.0102977	0.639169
ENSG00000206190.12	ATP10A	1.49429	4.20649	0.010299	0.639169
ENSG00000189058.9	APOD	1.97058	5.11393	0.0103057	0.639169
ENSG00000286535.1	AC139019.1	0.869554	7.509	0.0103116	0.639169
ENSG00000106624.11	AEBP1	0.98022	6.6867	0.0103121	0.639169
ENSG00000127528.6	KLF2	1.7543	3.07287	0.0103221	0.639169
ENSG00000261296.1	AC126323.6	-2.4939	2.59055	0.0103377	0.639169
ENSG00000287268.1	AL050350.1	-1.02098	5.25216	0.0103755	0.639169
ENSG00000235304.2	LINC01281	-2.03162	3.00323	0.0103991	0.639169
ENSG00000107562.16	CXCL12	2.22971	2.72601	0.0104191	0.639169
ENSG00000287608.1	AC022137.4	0.96661	5.8716	0.0104265	0.639169
ENSG00000226230.1	AC007237.1	-0.975883	6.28335	0.0104344	0.639169
ENSG00000226026.6	AC092802.1	-0.977469	5.9217	0.0105371	0.642018
ENSG00000214128.11	TMEM213	2.26699	2.84306	0.0105715	0.642018
ENSG00000223668.1	EEF1A1P24	-1.56755	3.16068	0.0105723	0.642018
ENSG00000280002.1	AC078925.4	1.33394	5.28807	0.0106647	0.645768
ENSG00000198786.2	MT-ND5	0.972899	10.7107	0.0107445	0.648647
ENSG00000008256.16	CYTH3	1.0263	5.17275	0.0107738	0.648647
ENSG00000224431.1	AC063976.2	1.19258	7.48115	0.0108073	0.64881
ENSG00000274114.2	ALOX15P1	-1.59469	3.75283	0.01087	0.65072
ENSG00000274594.1	AL391669.1	-1.23021	5.24721	0.0109378	0.652919
ENSG00000235020.5	AL390783.1	-0.827548	10.114	0.010969	0.652937
ENSG00000099341.11	PSMD8	1.75571	3.0655	0.0110639	0.656731
ENSG00000214193.11	SH3D21	0.924564	5.6403	0.0111154	0.657931
ENSG00000136928.7	GABBR2	2.47611	2.47953	0.0112761	0.658643
ENSG00000265912.1	AC037487.1	-1.09626	5.50699	0.0112974	0.658643
ENSG00000244040.7	IL12A-AS1	-1.45241	3.37901	0.0113258	0.658643
ENSG00000126458.4	RRAS	1.68623	3.50588	0.0113657	0.658643
ENSG00000163513.19	TGFBR2	1.41185	3.76872	0.0113781	0.658643
ENSG00000147408.14	CSGALNACT1	-0.998579	5.63477	0.011383	0.658643
ENSG00000220884.2	MESTP1	1.23946	6.15472	0.0113841	0.658643
ENSG00000279606.1	AC006600.2	-2.17035	2.12796	0.0114178	0.658643
ENSG00000111879.20	FAM184A	-1.02308	5.04669	0.0114841	0.658643
ENSG00000131386.19	GALNT15	1.21779	4.00037	0.0115121	0.658643
ENSG00000279283.1	AC131009.4	1.24811	4.35147	0.0115622	0.658643
ENSG00000162598.13	C1orf87	-2.22897	3.52288	0.0115771	0.658643
ENSG00000124191.18	TOX2	2.1383	2.22685	0.0115995	0.658643
ENSG00000263368.1	AC069366.1	1.31082	3.91047	0.0116854	0.658643
ENSG00000262456.1	AC006435.1	0.88401	6.14876	0.0117103	0.658643
ENSG00000287099.1	AL121750.1	-1.19907	4.01442	0.0117103	0.658643
ENSG00000130508.11	PXDN	1.87063	3.12027	0.0118069	0.658643
ENSG00000100181.22	TPTEP1	1.42238	4.1138	0.0118156	0.658643
ENSG00000173918.15	C1QTNF1	1.56131	3.69864	0.01185	0.658643
ENSG00000183580.10	FBXL7	-0.968985	5.31782	0.0119	0.658643
ENSG00000244464.2	AC107029.2	2.02572	2.18147	0.0119023	0.658643
ENSG00000163328.13	GPR155	-0.903707	6.0975	0.0119052	0.658643
ENSG00000196290.16	NIF3L1	-1.28708	4.25286	0.0119547	0.658643
ENSG00000169570.10	DTWD2	-1.86017	2.85564	0.0119561	0.658643
ENSG00000064687.13	ABCA7	1.32069	4.38324	0.0119711	0.658643
ENSG00000128591.15	FLNC	1.51859	3.47094	0.0119933	0.658643
ENSG00000258429.2	PDF	2.86929	2.91259	0.0120205	0.658643
ENSG00000183715.13	OPCML	1.27035	3.76592	0.0120435	0.658643
ENSG00000124225.16	PMEPA1	2.09263	2.82705	0.0120516	0.658643
ENSG00000104643.10	MTMR9	-0.979748	5.54332	0.0120712	0.658643
ENSG00000099889.14	ARVCF	1.29891	3.80299	0.0121194	0.658643
ENSG00000205424.2	PCBP3-AS1	1.3536	5.01895	0.0121276	0.658643
ENSG00000197852.12	INKA2	1.29689	4.86229	0.0122057	0.66082
ENSG00000148584.15	A1CF	-1.37862	4.18473	0.0122557	0.66082
ENSG00000244471.6	AL137058.1	-1.67912	3.7064	0.0122618	0.66082
ENSG00000143995.20	MEIS1	-1.58595	3.12684	0.0123608	0.664454
ENSG00000150275.18	PCDH15	2.25234	4.17155	0.0124797	0.668189
ENSG00000154258.17	ABCA9	1.78201	3.27643	0.0124937	0.668189
ENSG00000013374.16	NUB1	1.17551	5.48769	0.0125612	0.670101
ENSG00000116985.12	BMP8B	-0.815213	6.23727	0.0126385	0.672521
ENSG00000280064.1	AC130304.1	1.39557	4.28474	0.012701	0.674142
ENSG00000271646.1	AC099343.3	-1.19893	4.62269	0.0127709	0.67615
ENSG00000159403.18	C1R	1.20847	5.58675	0.0128863	0.678201
ENSG00000075391.17	RASAL2	1.01863	4.71025	0.0129028	0.678201
ENSG00000267651.1	AC015961.1	-0.962109	5.1243	0.0129062	0.678201
ENSG00000261292.2	AC110491.1	-1.63065	3.11752	0.0129816	0.679741
ENSG00000106635.8	BCL7B	1.08745	4.64594	0.013	0.679741
ENSG00000129757.14	CDKN1C	1.48681	3.18051	0.0130397	0.680129
ENSG00000259710.1	NUTF2P6	-1.75732	3.11739	0.013103	0.681744
ENSG00000215277.8	RNF212B	-1.12052	4.3352	0.0131963	0.683313
ENSG00000112658.8	SRF	1.54144	3.96641	0.0132289	0.683313
ENSG00000140009.18	ESR2	1.2919	4.16289	0.0132616	0.683313
ENSG00000166250.12	CLMP	-1.00628	6.13403	0.0132629	0.683313
ENSG00000110841.14	PPFIBP1	1.45673	3.38654	0.0134911	0.693376
ENSG00000261442.1	AC023830.1	0.896756	5.20675	0.013595	0.695067
ENSG00000142765.18	SYTL1	1.18908	5.48503	0.0136371	0.695067
ENSG00000112234.9	FBXL4	-1.55492	5.21721	0.0136822	0.695067
ENSG00000270098.1	LDHAL6EP	-1.04153	5.62714	0.0137145	0.695067
ENSG00000261117.1	AC009486.1	-1.20713	4.00849	0.0137695	0.695067
ENSG00000071205.12	ARHGAP10	1.37291	3.87012	0.0137928	0.695067
ENSG00000279100.1	AC009120.6	-1.70469	3.80257	0.0138141	0.695067
ENSG00000172568.5	FNDC9	-1.12069	5.62209	0.0138311	0.695067
ENSG00000256810.2	AC078925.1	1.67246	3.79134	0.0138385	0.695067
ENSG00000164303.11	ENPP6	-2.07794	1.95849	0.0138984	0.695067
ENSG00000162909.18	CAPN2	-1.14782	8.06025	0.0139283	0.695067
ENSG00000244604.1	AC025518.1	-2.62477	2.05601	0.0139738	0.695067
ENSG00000258545.6	RHOXF1-AS1	-1.23915	6.10592	0.0139785	0.695067
ENSG00000133935.7	ERG28	1.05606	4.86599	0.0140077	0.695067
ENSG00000184408.10	KCND2	1.92421	2.95906	0.0140188	0.695067
ENSG00000145740.19	SLC30A5	-1.37883	3.82778	0.0140894	0.696929
ENSG00000259531.2	AC022306.1	1.76637	3.54036	0.0141959	0.699165
ENSG00000160360.13	GPSM1	1.13375	4.39428	0.0142099	0.699165
ENSG00000233797.2	UFL1-AS1	-0.785342	7.36981	0.014256	0.699165
ENSG00000279993.1	AC078925.3	1.55683	5.15525	0.0142765	0.699165
ENSG00000027644.5	INSRR	1.7519	3.17994	0.0143005	0.699165
ENSG00000265992.1	ESRG	-1.10727	5.25671	0.0143684	0.69998
ENSG00000186487.20	MYT1L	1.6648	3.9199	0.014498	0.69998
ENSG00000157322.17	CLEC18A	2.56892	2.64078	0.0145028	0.69998
ENSG00000010379.16	SLC6A13	2.1928	3.21463	0.0145202	0.69998
ENSG00000243896.4	OR2A7	1.03067	6.01491	0.0145203	0.69998
ENSG00000259146.4	AC005476.2	-1.95024	2.40212	0.0145376	0.69998
ENSG00000187626.9	ZKSCAN4	-0.971426	5.07141	0.0146752	0.69998
ENSG00000186174.12	BCL9L	0.792465	5.90566	0.0146797	0.69998
ENSG00000257438.1	AC011595.1	1.15821	4.61004	0.0146933	0.69998
ENSG00000109846.9	CRYAB	0.88305	6.80795	0.0147073	0.69998
ENSG00000248333.8	CDK11B	1.72996	3.43948	0.0147105	0.69998
ENSG00000261606.5	AC091230.1	2.14919	2.58316	0.0147158	0.69998
ENSG00000159228.13	CBR1	-0.885077	5.39469	0.014813	0.701377
ENSG00000260693.1	AC026150.2	-1.87475	2.5974	0.0148348	0.701377
ENSG00000132481.7	TRIM47	1.09006	4.9876	0.0148631	0.701377
ENSG00000286042.1	LCAL1	-1.73713	4.06227	0.0149621	0.701377
ENSG00000196437.12	ZNF569	-1.28018	4.31971	0.0149641	0.701377
ENSG00000213599.10	SLX1A-SULT1A3	1.47751	3.84955	0.0150128	0.701377
ENSG00000224722.3	AC020688.1	1.81248	3.00574	0.0150417	0.701377
ENSG00000185112.6	FAM43A	1.28755	4.07728	0.0150431	0.701377
ENSG00000164330.17	EBF1	2.32739	2.67454	0.0150447	0.701377
ENSG00000280721.1	LINC01943	1.85321	4.06753	0.0151189	0.702376
ENSG00000113504.21	SLC12A7	0.894066	5.97472	0.0151328	0.702376
ENSG00000285935.1	AL159978.1	-0.699356	8.87554	0.0151667	0.702403
ENSG00000149527.18	PLCH2	1.57234	5.23724	0.0152892	0.704813
ENSG00000204389.10	HSPA1A	1.02894	8.95852	0.0154541	0.704813
ENSG00000274541.1	AL121955.1	-1.74741	2.57467	0.0155084	0.704813
ENSG00000062716.13	VMP1	1.11603	4.31777	0.0155303	0.704813
ENSG00000127483.19	HP1BP3	0.968898	5.64727	0.0155423	0.704813
ENSG00000258134.1	AC016954.1	0.850861	5.50352	0.0155439	0.704813
ENSG00000234883.6	MIR155HG	-1.03351	5.47174	0.0156142	0.704813
ENSG00000275666.1	AC021424.1	2.0624	2.34325	0.0156149	0.704813
ENSG00000213484.2	EIF4A1P8	-0.867932	5.38211	0.0156278	0.704813
ENSG00000286443.1	AC091178.2	1.90094	3.34546	0.0156303	0.704813
ENSG00000175707.9	KDF1	2.5004	3.0296	0.0156364	0.704813
ENSG00000279400.1	AC008957.3	-1.00839	6.99116	0.0156694	0.704813
ENSG00000109911.19	ELP4	-0.74109	8.91029	0.0156818	0.704813
ENSG00000131982.5	UBE2L2	1.36295	4.24742	0.0157055	0.704813
ENSG00000286642.1	AC091646.1	1.37573	3.23183	0.0157399	0.704813
ENSG00000233038.6	PTPRN2-AS1	2.54181	2.43164	0.0158244	0.704813
ENSG00000185201.16	IFITM2	1.71765	3.04086	0.0158509	0.704813
ENSG00000251165.6	F11-AS1	-1.83491	2.69682	0.0158514	0.704813
ENSG00000151498.12	ACAD8	1.05588	5.107	0.0158543	0.704813
ENSG00000182586.9	LINC00334	-1.35624	4.14644	0.0159365	0.706977
ENSG00000164032.12	H2AZ1	-1.92457	2.48864	0.0160046	0.708505
ENSG00000134215.16	VAV3	-1.28682	4.20702	0.0161011	0.710438
ENSG00000065833.9	ME1	-1.33368	3.54059	0.0161157	0.710438
ENSG00000225649.6	AC064875.1	1.86363	2.68258	0.0161775	0.710553
ENSG00000265681.7	RPL17	1.63191	3.2581	0.0161857	0.710553
ENSG00000279940.1	AC073862.3	1.67911	5.96924	0.0163087	0.712526
ENSG00000283608.1	AL031056.2	2.24694	2.19442	0.0163215	0.712526
ENSG00000115289.14	PCGF1	1.7347	2.84195	0.0163321	0.712526
ENSG00000212939.2	Z97192.1	1.98166	3.85556	0.0165244	0.717589
ENSG00000100580.8	TMED8	-0.832081	6.85267	0.0165501	0.717589
ENSG00000204113.6	BMP2KL	-0.847704	7.21436	0.0165503	0.717589
ENSG00000224389.9	C4B	1.06405	6.2331	0.0166919	0.721017
ENSG00000287528.1	AL121749.2	-1.64489	3.23342	0.0166978	0.721017
ENSG00000231322.5	RPL13AP17	-0.848249	6.29092	0.0167769	0.722719
ENSG00000240522.1	RPL7AP10	1.1324	4.54039	0.0168058	0.722719
ENSG00000256025.2	CACNA1C-AS4	0.769032	6.3103	0.0169216	0.72558
ENSG00000048052.21	HDAC9	1.15455	4.43171	0.0169412	0.72558
ENSG00000173611.18	SCAI	-0.840075	6.42347	0.016981	0.725605
ENSG00000163082.10	SGPP2	-1.49823	5.14191	0.0170238	0.725605
ENSG00000275830.2	AL390755.1	2.09107	2.73661	0.0170564	0.725605
ENSG00000286460.1	AC006538.4	1.94632	3.01342	0.0170795	0.725605
ENSG00000188229.6	TUBB4B	0.83198	6.18489	0.0171883	0.728756
ENSG00000251596.1	HADHAP1	-0.836672	9.03594	0.0172977	0.731922
ENSG00000259397.3	AC021231.2	-1.08912	4.75245	0.0175041	0.736759
ENSG00000248305.1	AC105416.1	-1.63001	4.8938	0.0175316	0.736759
ENSG00000251370.1	SEMA5A-AS1	0.994845	5.06051	0.0176031	0.736759
ENSG00000182472.9	CAPN12	1.13879	5.06492	0.017658	0.736759
ENSG00000273154.3	AL121845.3	1.73764	3.00623	0.017696	0.736759
ENSG00000104967.8	NOVA2	1.22054	4.24446	0.0177072	0.736759
ENSG00000140044.13	JDP2	1.01418	5.03532	0.017766	0.736759
ENSG00000182318.6	ZSCAN22	0.952599	5.3407	0.0177907	0.736759
ENSG00000006432.15	MAP3K9	1.34845	3.86311	0.0177999	0.736759
ENSG00000279128.1	AC078925.2	1.37881	4.30394	0.0178367	0.736759
ENSG00000227253.3	AL158834.2	-1.04271	4.59209	0.0179353	0.736759
ENSG00000057019.16	DCBLD2	0.968506	6.04897	0.0179846	0.736759
ENSG00000279344.1	AC007342.6	-0.796991	6.18906	0.0181019	0.736759
ENSG00000287105.1	AC090577.1	-0.715814	7.6007	0.0181076	0.736759
ENSG00000088926.14	F11	-1.47113	3.72443	0.0181089	0.736759
ENSG00000287970.1	AC245164.2	-1.22945	4.1444	0.0181107	0.736759
ENSG00000269600.2	AC016629.2	-0.878678	5.15357	0.0181322	0.736759
ENSG00000120329.7	SLC25A2	-1.82402	2.83025	0.0181375	0.736759
ENSG00000214563.2	GAPDHP15	1.39583	3.58651	0.0181431	0.736759
ENSG00000134508.12	CABLES1	-0.673731	6.71273	0.0182369	0.736759
ENSG00000288050.1	AC010727.1	1.19843	4.25061	0.0182512	0.736759
ENSG00000267278.6	MAP3K14-AS1	0.840071	8.00742	0.0182755	0.736759
ENSG00000234593.3	KAZN-AS1	1.2585	4.44096	0.0182879	0.736759
ENSG00000203435.2	E2F3P2	-1.69495	2.57862	0.0183038	0.736759
ENSG00000153094.24	BCL2L11	1.5968	3.57143	0.0183204	0.736759
ENSG00000140563.15	MCTP2	-1.55631	3.93518	0.0183211	0.736759
ENSG00000182722.5	SEPHS1P1	-1.28426	3.70928	0.0184738	0.739863
ENSG00000230806.1	SRGAP2-AS1	1.0417	6.06735	0.0184927	0.739863
ENSG00000224721.1	AC007182.1	0.823862	6.87691	0.0185655	0.739863
ENSG00000128274.17	A4GALT	1.98606	2.49869	0.0186489	0.739863
ENSG00000272498.1	AC090948.2	1.30007	4.11617	0.0186506	0.739863
ENSG00000139514.13	SLC7A1	1.03063	4.60844	0.018722	0.739863
ENSG00000204103.4	MAFB	1.15721	4.79231	0.0187727	0.739863
ENSG00000258876.1	TGFB3-AS1	1.83243	3.35277	0.0188212	0.739863
ENSG00000112541.16	PDE10A	1.51315	3.43031	0.0188645	0.739863
ENSG00000236908.2	LINC02827	1.92163	2.87972	0.0188788	0.739863
ENSG00000137710.17	RDX	-0.913779	5.24089	0.0189105	0.739863
ENSG00000280594.1	BTG3-AS1	1.12188	4.24617	0.0189867	0.739863
ENSG00000115816.15	CEBPZ	-1.02824	4.65748	0.0189914	0.739863
ENSG00000121871.4	SLITRK3	1.50156	3.28626	0.0189961	0.739863
ENSG00000272834.1	AL022238.2	1.10424	4.82662	0.0190276	0.739863
ENSG00000144369.13	FAM171B	-0.855001	6.40883	0.0190459	0.739863
ENSG00000154734.15	ADAMTS1	1.52089	3.93124	0.0190839	0.739863
ENSG00000163359.16	COL6A3	1.41021	3.68024	0.0190885	0.739863
ENSG00000103966.11	EHD4	1.56815	3.05916	0.0191059	0.739863
ENSG00000117479.15	SLC19A2	-1.00881	5.16791	0.0191262	0.739863
ENSG00000116213.16	WRAP73	1.60321	4.36789	0.0191356	0.739863
ENSG00000272249.1	AP003117.2	-1.00143	4.26151	0.0192226	0.741866
ENSG00000287062.1	AL121582.1	-1.32841	3.44619	0.019339	0.744995
ENSG00000130635.16	COL5A1	1.39421	3.75134	0.0194911	0.746212
ENSG00000180875.5	GREM2	-1.80143	2.41264	0.019555	0.746212
ENSG00000163909.8	HEYL	1.30351	4.38181	0.0195815	0.746212
ENSG00000096063.16	SRPK1	1.72202	3.16943	0.0196224	0.746212
ENSG00000258943.1	AL049871.1	-1.77135	2.61966	0.0196267	0.746212
ENSG00000060971.19	ACAA1	0.822798	5.55636	0.0196647	0.746212
ENSG00000103257.9	SLC7A5	1.08013	6.52615	0.0197158	0.746212
ENSG00000176406.23	RIMS2	1.93871	2.75869	0.0197276	0.746212
ENSG00000120885.22	CLU	0.757444	8.27986	0.0197881	0.746212
ENSG00000233558.1	AL050331.1	-1.2297	3.80441	0.0197903	0.746212
ENSG00000171815.6	PCDHB1	-1.15889	4.40192	0.0197954	0.746212
ENSG00000105245.9	NUMBL	1.30281	5.66698	0.0197956	0.746212
ENSG00000047249.18	ATP6V1H	-1.63282	2.38952	0.019846	0.746775
ENSG00000120156.22	TEK	1.62934	3.55816	0.0198994	0.747452
ENSG00000137507.11	LRRC32	1.20424	4.23045	0.0200105	0.749574
ENSG00000286116.1	AL157394.3	1.4614	6.85029	0.0200456	0.749574
ENSG00000188215.10	DCUN1D3	-1.18362	3.93205	0.0202152	0.749574
ENSG00000142102.16	PGGHG	1.25629	3.8488	0.0202367	0.749574
ENSG00000186943.1	OR13C8	-1.43731	3.22201	0.0202397	0.749574
ENSG00000150991.15	UBC	0.789314	6.91333	0.0202578	0.749574
ENSG00000276965.1	AC004542.6	-0.819631	5.65929	0.0202655	0.749574
ENSG00000176438.12	SYNE3	1.05787	4.8333	0.02031	0.749574
ENSG00000171823.7	FBXL14	1.15902	3.91751	0.0203236	0.749574
ENSG00000107872.12	FBXL15	-1.15289	4.23735	0.0203489	0.749574
ENSG00000185633.10	NDUFA4L2	1.15692	4.55861	0.0203658	0.749574
ENSG00000104221.13	BRF2	1.0211	5.40405	0.0203828	0.749574
ENSG00000276570.1	AC010327.6	2.01859	2.56336	0.0204646	0.749974
ENSG00000227252.2	AC012063.1	1.93442	2.36026	0.0204679	0.749974
ENSG00000177201.2	OR2T12	2.09385	2.50823	0.0205285	0.749974
ENSG00000188641.14	DPYD	1.38181	3.82681	0.0206081	0.749974
ENSG00000149090.12	PAMR1	-1.07005	5.98461	0.0206339	0.749974
ENSG00000259616.2	AC104574.2	-2.17805	3.04316	0.0206371	0.749974
ENSG00000260664.2	AC004158.1	-0.935239	5.72107	0.0206428	0.749974
ENSG00000235438.7	ESRRAP2	-1.39414	3.583	0.0209507	0.755971
ENSG00000227841.1	MTND5P31	-1.94652	2.41421	0.020959	0.755971
ENSG00000274902.1	AC004241.2	-1.41396	4.16297	0.0209856	0.755971
ENSG00000140945.17	CDH13	1.44328	6.15059	0.0210003	0.755971
ENSG00000073910.22	FRY	1.0422	4.6579	0.0210526	0.755971
ENSG00000242732.4	RTL5	1.26532	4.49672	0.0211086	0.755971
ENSG00000105519.18	CAPS	1.45545	3.99752	0.0211815	0.755971
ENSG00000145103.15	ILDR1	-1.25319	3.61188	0.0212067	0.755971
ENSG00000236259.1	PPIAP64	-1.31386	3.45347	0.0212111	0.755971
ENSG00000081842.18	PCDHA6	-0.957477	4.81533	0.0212324	0.755971
ENSG00000231546.1	RPL3P5	-1.92965	2.43149	0.0213194	0.755971
ENSG00000164038.16	SLC9B2	-0.788608	6.00582	0.021329	0.755971
ENSG00000135709.12	KIAA0513	1.05452	4.35537	0.0213457	0.755971
ENSG00000262133.1	AC087392.2	1.85383	2.29555	0.0214447	0.755971
ENSG00000159840.16	ZYX	1.02894	5.6319	0.0215461	0.755971
ENSG00000204634.12	TBC1D8	0.792399	5.82116	0.0216415	0.755971
ENSG00000125650.4	PSPN	1.03556	4.30475	0.0216513	0.755971
ENSG00000229847.9	EMX2OS	-0.788088	7.30324	0.021653	0.755971
ENSG00000249506.3	ZEB2P1	-1.12339	5.46387	0.0216636	0.755971
ENSG00000126767.18	ELK1	1.62135	2.80044	0.0216788	0.755971
ENSG00000144847.13	IGSF11	-0.975589	4.72123	0.0216845	0.755971
ENSG00000271332.1	AC023206.1	-1.87141	2.00805	0.021695	0.755971
ENSG00000013016.16	EHD3	1.10134	4.50392	0.0217734	0.755971
ENSG00000203865.11	ATP1A1-AS1	0.71444	8.2426	0.0218399	0.755971
ENSG00000169251.13	NMD3	-1.63604	2.71165	0.021844	0.755971
ENSG00000287756.1	AL031293.1	1.15707	4.68519	0.0218819	0.755971
ENSG00000237990.3	CNTN4-AS1	1.85563	3.41613	0.0219087	0.755971
ENSG00000085831.15	TTC39A	-1.02975	4.2603	0.0221824	0.755971
ENSG00000100678.19	SLC8A3	1.61515	3.06155	0.022221	0.755971
ENSG00000111181.12	SLC6A12	1.22598	4.01768	0.0222476	0.755971
ENSG00000167535.8	CACNB3	1.6343	3.03477	0.0222735	0.755971
ENSG00000179058.7	C9orf50	1.46595	3.39711	0.0223668	0.755971
ENSG00000287093.1	AC003093.1	-1.97617	2.27316	0.0223832	0.755971
ENSG00000008056.14	SYN1	0.975718	5.01131	0.0223908	0.755971
ENSG00000261572.1	AC097639.1	2.40989	2.13222	0.0225467	0.755971
ENSG00000224982.4	TMEM233	1.66688	2.56907	0.022575	0.755971
ENSG00000240288.8	GHRLOS	-0.985385	5.54872	0.0225958	0.755971
ENSG00000277758.5	FO681492.1	0.788278	6.69755	0.0226109	0.755971
ENSG00000185010.15	F8	-1.04375	4.74826	0.0226513	0.755971
ENSG00000204386.11	NEU1	1.79418	2.46478	0.022655	0.755971
ENSG00000198517.10	MAFK	1.5835	3.1018	0.0226833	0.755971
ENSG00000124588.21	NQO2	1.33818	4.70577	0.0226952	0.755971
ENSG00000272882.1	OR2BH1P	2.16954	5.82278	0.0227028	0.755971
ENSG00000104320.14	NBN	-1.55516	3.13256	0.0227241	0.755971
ENSG00000088387.19	DOCK9	0.912302	5.52144	0.0227877	0.755971
ENSG00000028137.19	TNFRSF1B	1.43212	3.90599	0.0228228	0.755971
ENSG00000260280.5	SLX1B-SULT1A4	1.43108	3.27573	0.0228498	0.755971
ENSG00000171587.15	DSCAM	1.46181	3.69847	0.0228555	0.755971
ENSG00000185792.10	NLRP9	-1.4737	3.21346	0.0228579	0.755971
ENSG00000251350.2	LINC02475	1.83555	5.90346	0.0228812	0.755971
ENSG00000250999.2	AC136604.2	1.84663	3.18511	0.0230566	0.755971
ENSG00000239877.3	IGSF11-AS1	-0.801114	6.04109	0.023064	0.755971
ENSG00000236475.1	TRIM26BP	-1.7018	2.3569	0.0230874	0.755971
ENSG00000196405.13	EVL	0.791776	6.3329	0.0230881	0.755971
ENSG00000176601.13	MAP3K19	-1.20319	4.2618	0.0232538	0.755971
ENSG00000079335.20	CDC14A	-1.00143	4.59341	0.0232643	0.755971
ENSG00000204592.9	HLA-E	0.814482	6.31111	0.0233333	0.755971
ENSG00000126705.15	AHDC1	0.752383	6.57593	0.0233797	0.755971
ENSG00000173811.11	CCDC13-AS1	-0.97695	4.40036	0.0234545	0.755971
ENSG00000133103.17	COG6	-1.64406	2.59688	0.0234987	0.755971
ENSG00000131721.6	RHOXF2	-0.807689	6.8832	0.0235409	0.755971
ENSG00000249106.1	AC097537.1	-0.803648	6.08672	0.0235783	0.755971
ENSG00000227929.4	SRGAP3-AS3	-0.963899	4.59701	0.0235871	0.755971
ENSG00000279717.1	AC005336.3	-1.43918	5.56241	0.0236	0.755971
ENSG00000173451.7	THAP2	-1.01134	4.34823	0.0236091	0.755971
ENSG00000254721.1	AP000879.1	0.87829	5.62555	0.0236113	0.755971
ENSG00000224032.7	EPB41L4A-AS1	0.936825	6.1221	0.0236321	0.755971
ENSG00000235079.1	ZRANB2-AS1	-0.737194	6.17042	0.0236679	0.755971
ENSG00000279029.1	AL353583.1	1.08301	4.89112	0.0236681	0.755971
ENSG00000162551.14	ALPL	1.83925	2.29465	0.0237061	0.755971
ENSG00000244257.5	PKD1P1	0.928671	5.25569	0.0237064	0.755971
ENSG00000283267.1	FAM237B	-1.24994	3.74492	0.02373	0.755971
ENSG00000179776.19	CDH5	1.40947	3.45784	0.0237884	0.755971
ENSG00000205946.1	USP17L6P	-1.2419	5.35778	0.0238173	0.755971
ENSG00000179796.12	LRRC3B	-1.04131	5.81897	0.0238285	0.755971
ENSG00000146278.11	PNRC1	0.779464	6.24827	0.0239058	0.755971
ENSG00000169992.10	NLGN2	0.749961	6.45122	0.0239562	0.755971
ENSG00000185485.14	SDHAP1	1.65883	3.04567	0.0239618	0.755971
ENSG00000110172.12	CHORDC1	0.855675	5.72184	0.0240245	0.755971
ENSG00000145354.12	CISD2	-0.955697	7.11442	0.0241075	0.755971
ENSG00000250374.4	TRIM75P	-1.37191	3.02235	0.0241566	0.755971
ENSG00000179855.9	GIPC3	1.89857	2.47703	0.0241768	0.755971
ENSG00000162337.12	LRP5	1.41879	3.3246	0.0241819	0.755971
ENSG00000260604.2	AL590004.3	1.72015	2.39795	0.0241879	0.755971
ENSG00000254656.2	RTL1	1.38093	5.31758	0.0241895	0.755971
ENSG00000228501.2	RPL15P18	-1.5304	3.03823	0.0241987	0.755971
ENSG00000107147.14	KCNT1	0.855378	5.48101	0.0242075	0.755971
ENSG00000065717.15	TLE2	1.8249	3.35372	0.0242285	0.755971
ENSG00000179151.13	EDC3	0.93676	5.8035	0.0242332	0.755971
ENSG00000116962.15	NID1	1.18735	4.82178	0.0242673	0.755971
ENSG00000111961.18	SASH1	-0.696034	7.87948	0.0242863	0.755971
ENSG00000244952.2	AC123768.1	-1.04742	4.31232	0.0242887	0.755971
ENSG00000180336.18	MEIOC	-0.855227	5.61652	0.0242904	0.755971
ENSG00000269091.6	AC010624.3	0.925416	5.43269	0.0243334	0.755971
ENSG00000141574.8	SECTM1	1.95652	2.252	0.024376	0.755971
ENSG00000242086.8	MUC20-OT1	0.858853	5.75256	0.0243782	0.755971
ENSG00000067836.13	ROGDI	1.16621	5.03854	0.0243785	0.755971
ENSG00000267150.1	AC006557.1	-1.40134	3.08635	0.0243885	0.755971
ENSG00000187735.14	TCEA1	-1.45541	3.95474	0.0244135	0.755971
ENSG00000104964.15	TLE5	0.851648	4.95558	0.0244229	0.755971
ENSG00000152192.8	POU4F1	-0.973884	7.06362	0.0244313	0.755971
ENSG00000077942.19	FBLN1	1.34126	4.08228	0.0246162	0.760576
ENSG00000184566.3	AC132216.1	1.19122	5.4331	0.0247232	0.76102
ENSG00000243753.5	HLA-L	-0.685889	7.75325	0.0247513	0.76102
ENSG00000133243.10	BTBD2	0.750058	7.93063	0.024759	0.76102
ENSG00000228986.1	AC234781.3	2.37062	2.13294	0.0248001	0.76102
ENSG00000278175.4	GLIDR	0.904286	6.17777	0.0248937	0.76102
ENSG00000180539.8	C9orf139	0.905718	5.56081	0.024989	0.76102
ENSG00000246922.8	UBAP1L	1.00994	4.66971	0.0249947	0.76102
ENSG00000260228.6	AC009119.1	1.0745	4.72585	0.0250648	0.76102
ENSG00000232112.3	TMA7	-1.71297	2.48917	0.0250898	0.76102
ENSG00000127241.17	MASP1	1.09532	4.26026	0.0251385	0.76102
ENSG00000286176.2	AC116317.1	-0.911402	5.65704	0.0251422	0.76102
ENSG00000285565.1	AL671762.1	1.33436	8.87368	0.0252252	0.76102
ENSG00000271161.1	BOLA2P2	-1.26649	3.11428	0.0252412	0.76102
ENSG00000170892.12	TSEN34	1.61847	2.70875	0.0252573	0.76102
ENSG00000277182.1	AC006449.5	1.96193	2.35307	0.025262	0.76102
ENSG00000260440.3	LINC01544	1.11529	3.91639	0.0252905	0.76102
ENSG00000186642.16	PDE2A	1.33946	3.83521	0.0252998	0.76102
ENSG00000286444.1	AL035661.2	-0.896347	5.00907	0.0253763	0.76102
ENSG00000197067.6	OR2T32P	1.74642	3.00552	0.0253811	0.76102
ENSG00000255353.1	AP003057.1	-1.77336	2.63042	0.0254179	0.76102
ENSG00000104894.12	CD37	0.713957	7.04842	0.0254834	0.76102
ENSG00000285971.1	AC023095.1	-0.812604	6.38348	0.0254962	0.76102
ENSG00000287790.1	AC025756.1	-1.89928	3.1276	0.0255025	0.76102
ENSG00000213512.3	GBP7	-1.49687	3.57791	0.0255276	0.76102
ENSG00000236333.4	TRHDE-AS1	1.15226	3.80057	0.025615	0.76102
ENSG00000175894.18	TSPEAR	1.51915	3.08212	0.0256688	0.76102
ENSG00000164707.15	SLC13A4	0.727446	7.83784	0.0257884	0.76102
ENSG00000054179.12	ENTPD2	1.10571	4.56019	0.025799	0.76102
ENSG00000249976.2	AC108157.1	-1.52868	3.19699	0.0258106	0.76102
ENSG00000225855.7	RUSC1-AS1	0.711269	7.33319	0.0258631	0.76102
ENSG00000138071.14	ACTR2	-0.954744	4.64888	0.0259025	0.76102
ENSG00000149575.8	SCN2B	1.56657	2.93661	0.0259136	0.76102
ENSG00000263818.5	RDM1P5	1.25439	4.40351	0.0259668	0.76102
ENSG00000227249.1	AC000374.1	1.50076	3.67865	0.0259886	0.76102
ENSG00000102606.18	ARHGEF7	0.794915	5.30017	0.0260082	0.76102
ENSG00000072110.14	ACTN1	0.948894	5.32896	0.0260091	0.76102
ENSG00000077522.13	ACTN2	1.12564	4.80001	0.0260173	0.76102
ENSG00000171161.13	ZNF672	1.08126	4.53363	0.0260588	0.76102
ENSG00000184305.15	CCSER1	1.97822	2.2585	0.0261555	0.76102
ENSG00000132003.9	ZSWIM4	1.06916	4.60492	0.0262137	0.76102
ENSG00000141524.16	TMC6	1.0183	5.64621	0.0262549	0.76102
ENSG00000286864.1	AC012076.1	0.821516	6.32204	0.0263413	0.76102
ENSG00000167680.16	SEMA6B	1.59299	2.592	0.0263725	0.76102
ENSG00000232928.2	DDX3P1	-0.766652	7.59817	0.0264435	0.76102
ENSG00000107295.10	SH3GL2	1.55636	3.27906	0.0264539	0.76102
ENSG00000104419.17	NDRG1	1.03466	4.86072	0.0264845	0.76102
ENSG00000272142.4	LYRM4-AS1	-1.1963	3.47398	0.0265099	0.76102
ENSG00000108828.16	VAT1	0.760045	6.07475	0.0265369	0.76102
ENSG00000259928.1	AC011840.2	-1.85286	2.65993	0.0266329	0.76102
ENSG00000279936.1	AC008806.1	-1.12148	4.44316	0.0266431	0.76102
ENSG00000256151.1	ADGRD1-AS1	1.54458	4.22861	0.0266676	0.76102
ENSG00000269930.1	AC091057.4	-1.32768	3.46719	0.0268366	0.76102
ENSG00000155850.8	SLC26A2	-1.05871	4.40969	0.0268958	0.76102
ENSG00000204301.6	NOTCH4	1.22201	4.82743	0.0269596	0.76102
ENSG00000198795.11	ZNF521	-0.997944	4.53243	0.0269701	0.76102
ENSG00000273274.2	ZBTB8B	-1.19755	3.9362	0.026976	0.76102
ENSG00000099337.5	KCNK6	1.76996	2.87086	0.0269826	0.76102
ENSG00000152931.9	PART1	1.19761	4.62019	0.02699	0.76102
ENSG00000134871.19	COL4A2	0.853111	5.40894	0.0270245	0.76102
ENSG00000224598.1	RPS5P2	-1.19782	4.41155	0.0270427	0.76102
ENSG00000069493.15	CLEC2D	1.77178	3.24599	0.0271091	0.76102
ENSG00000246082.2	NUDT16P1	-0.825943	5.90806	0.0271491	0.76102
ENSG00000259379.1	MTND5P32	2.12952	2.13838	0.0271526	0.76102
ENSG00000286786.1	AC116158.3	0.761169	6.54028	0.0272309	0.76102
ENSG00000137563.12	GGH	-1.74712	2.88366	0.0272334	0.76102
ENSG00000260733.1	AC046158.1	-0.895842	4.48085	0.0272562	0.76102
ENSG00000177511.6	ST8SIA3	1.76018	2.53226	0.0272573	0.76102
ENSG00000253706.5	AC011632.1	-1.23689	3.40648	0.0272661	0.76102
ENSG00000286934.1	AC027251.1	1.12902	6.0133	0.0273392	0.76102
ENSG00000123243.15	ITIH5	1.23047	4.78346	0.0273458	0.76102
ENSG00000168487.19	BMP1	0.841375	4.96769	0.0273602	0.76102
ENSG00000115919.15	KYNU	1.45395	3.63437	0.0273978	0.76102
ENSG00000205730.6	ITPRIPL2	0.957338	4.70734	0.0274406	0.76102
ENSG00000169692.13	AGPAT2	1.34577	3.68794	0.0274926	0.76102
ENSG00000066056.14	TIE1	1.49649	3.54339	0.0275099	0.76102
ENSG00000280739.3	EIF1B-AS1	0.77052	6.84759	0.0276473	0.76102
ENSG00000236304.1	AP001189.1	1.1891	4.18507	0.0276664	0.76102
ENSG00000273361.1	AC021016.2	-1.20296	4.11836	0.0276692	0.76102
ENSG00000261707.1	AC092134.1	-1.05503	4.99433	0.0276942	0.76102
ENSG00000173588.15	CEP83	1.70504	2.54485	0.0277288	0.76102
ENSG00000030582.18	GRN	1.0755	4.46301	0.0277357	0.76102
ENSG00000232892.1	RGS5-AS1	-1.06668	4.85656	0.0277431	0.76102
ENSG00000055044.11	NOP58	-1.28174	3.4819	0.0277714	0.76102
ENSG00000157216.15	SSBP3	0.866654	4.78228	0.0279173	0.76102
ENSG00000118496.5	FBXO30	-0.969154	5.86947	0.027937	0.76102
ENSG00000286353.1	AC115282.1	-1.35784	4.56023	0.0279482	0.76102
ENSG00000261054.1	AC036108.2	0.667211	10.8781	0.0280015	0.76102
ENSG00000117643.14	MAN1C1	0.877089	5.43075	0.0280727	0.76102
ENSG00000179583.19	CIITA	0.591959	8.92178	0.0281781	0.76102
ENSG00000225422.4	RBMS1P1	0.86953	5.83788	0.0282352	0.76102
ENSG00000231615.2	AL645568.2	-1.54296	2.90644	0.0282617	0.76102
ENSG00000213949.10	ITGA1	1.04297	4.18181	0.028424	0.76102
ENSG00000142655.13	PEX14	-0.838513	4.83882	0.0284321	0.76102
ENSG00000258232.2	AC125611.3	0.905951	5.34904	0.0284617	0.76102
ENSG00000220695.1	Z86062.1	-1.43042	3.16611	0.0284989	0.76102
ENSG00000182149.21	IST1	-0.744481	5.89266	0.0285167	0.76102
ENSG00000265489.1	AC005358.1	1.98627	2.56906	0.0285941	0.76102
ENSG00000270105.1	AC136475.8	-1.2921	4.03179	0.0287109	0.76102
ENSG00000278898.1	AC087045.3	-1.23686	3.87098	0.0287481	0.76102
ENSG00000227885.3	AL590652.1	-1.08516	3.97893	0.028875	0.76102
ENSG00000171793.16	CTPS1	1.32459	4.14229	0.0289108	0.76102
ENSG00000160886.13	LY6K	-0.962562	5.65917	0.0289729	0.76102
ENSG00000232885.2	GPC5-AS2	-0.969118	7.24991	0.0289747	0.76102
ENSG00000255148.2	AC239802.2	-1.01583	4.48519	0.0289877	0.76102
ENSG00000094963.14	FMO2	1.34007	3.31912	0.0290252	0.76102
ENSG00000270082.1	AC010531.7	1.46133	3.30606	0.0290258	0.76102
ENSG00000130164.14	LDLR	1.05571	5.71595	0.0290289	0.76102
ENSG00000175785.13	PRIMA1	1.92634	2.21848	0.029105	0.76102
ENSG00000160014.17	CALM3	0.756435	8.41872	0.0291266	0.76102
ENSG00000185122.11	HSF1	0.985381	4.92015	0.029178	0.76102
ENSG00000178809.11	TRIM73	-0.800614	4.99598	0.0291979	0.76102
ENSG00000138443.17	ABI2	0.60519	10.1954	0.029203	0.76102
ENSG00000166326.7	TRIM44	0.830248	7.37718	0.0292226	0.76102
ENSG00000184388.6	PABPC1L2B	1.92006	2.29557	0.0292244	0.76102
ENSG00000145242.13	EPHA5	1.45692	3.11557	0.0292304	0.76102
ENSG00000196182.11	STK40	1.0135	5.08874	0.0292428	0.76102
ENSG00000149577.16	SIDT2	0.846004	5.9073	0.0292537	0.76102
ENSG00000182986.14	ZNF320	1.42152	3.23343	0.0292839	0.76102
ENSG00000175274.19	TP53I11	0.962139	4.70115	0.0292938	0.76102
ENSG00000115507.10	OTX1	-1.07629	5.09263	0.0292949	0.76102
ENSG00000234661.2	CHL1-AS1	-0.954534	5.92712	0.0293145	0.76102
ENSG00000267246.1	AC091132.5	1.94477	2.13479	0.029325	0.76102
ENSG00000180747.15	SMG1P3	-0.901784	6.29749	0.0293533	0.76102
ENSG00000251408.1	AC113615.1	1.6405	2.55744	0.0293795	0.76102
ENSG00000180353.11	HCLS1	1.07211	4.9859	0.0294256	0.76102
ENSG00000272078.1	AL139423.1	0.943717	6.8399	0.0294687	0.76102
ENSG00000187479.8	C11orf96	1.71307	2.6128	0.0294976	0.76102
ENSG00000267302.5	RNFT1-DT	-0.822567	4.89623	0.0295001	0.76102
ENSG00000184545.11	DUSP8	1.76248	2.19624	0.0295062	0.76102
ENSG00000257225.1	AC079601.1	0.8616	6.16854	0.0295253	0.76102
ENSG00000156925.12	ZIC3	2.22497	1.92544	0.0295398	0.76102
ENSG00000248249.1	AC110794.1	-0.77716	7.3889	0.0295419	0.76102
ENSG00000171204.13	TMEM126B	-1.39332	3.17576	0.0295646	0.76102
ENSG00000187242.6	KRT12	-1.43941	3.07386	0.0295885	0.76102
ENSG00000137288.10	UQCC2	0.950756	5.61193	0.0296222	0.76102
ENSG00000286292.1	AC099343.4	-1.0619	5.27068	0.0296235	0.76102
ENSG00000175348.11	TMEM9B	-1.15426	3.75834	0.0297971	0.76102
ENSG00000105227.16	PRX	2.03606	2.63757	0.0298204	0.76102
ENSG00000230755.1	MTATP6P23	-1.7867	2.27807	0.0298288	0.76102
ENSG00000168439.17	STIP1	1.51626	4.58614	0.0299607	0.76102
ENSG00000147481.17	SNTG1	2.05336	1.8984	0.0299831	0.76102
ENSG00000150637.9	CD226	1.50423	2.68492	0.0300297	0.76102
ENSG00000279196.1	AC135048.4	0.84651	6.33832	0.0300343	0.76102
ENSG00000223855.2	HRAT92	2.03855	2.16828	0.030086	0.76102
ENSG00000162383.13	SLC1A7	1.59337	3.61139	0.0300911	0.76102
ENSG00000142920.17	AZIN2	0.66115	6.14506	0.0301009	0.76102
ENSG00000236426.5	AL583824.1	1.26654	3.84727	0.0301514	0.76102
ENSG00000100601.10	ALKBH1	-1.70209	2.19187	0.0301515	0.76102
ENSG00000155886.11	SLC24A2	1.02751	4.77231	0.0301525	0.76102
ENSG00000233695.2	GAS6-AS1	0.731719	8.64106	0.0301558	0.76102
ENSG00000076641.4	PAG1	0.908902	4.79495	0.0301744	0.76102
ENSG00000118292.9	C1orf54	-1.01369	4.92256	0.03028	0.76102
ENSG00000260372.7	AQP4-AS1	0.831509	5.27556	0.0302927	0.76102
ENSG00000107798.18	LIPA	1.62406	2.69376	0.0303251	0.76102
ENSG00000159335.18	PTMS	1.19375	5.87612	0.030337	0.76102
ENSG00000143570.19	SLC39A1	0.946498	4.26318	0.0304147	0.76102
ENSG00000102466.15	FGF14	1.37416	5.32533	0.0304173	0.76102
ENSG00000175147.13	TMEM51-AS1	0.752401	7.99899	0.0306065	0.76102
ENSG00000100796.17	PPP4R3A	1.14518	4.29484	0.0306323	0.76102
ENSG00000120889.13	TNFRSF10B	0.807232	5.23292	0.0306404	0.76102
ENSG00000137513.10	NARS2	1.98437	2.08237	0.0307769	0.76102
ENSG00000132517.15	SLC52A1	1.91298	5.09124	0.0307806	0.76102
ENSG00000054598.9	FOXC1	1.42725	3.11592	0.0307836	0.76102
ENSG00000035403.18	VCL	0.732422	6.84064	0.0307977	0.76102
ENSG00000172466.16	ZNF24	-0.730879	6.50807	0.030844	0.76102
ENSG00000070961.15	ATP2B1	-0.743044	6.46185	0.0308549	0.76102
ENSG00000268555.2	AC123912.4	1.71627	2.74425	0.0308582	0.76102
ENSG00000026103.22	FAS	0.96679	5.35983	0.030886	0.76102
ENSG00000186868.16	MAPT	0.755641	6.55643	0.0308929	0.76102
ENSG00000233922.3	LINC01694	1.53644	3.43885	0.0309615	0.76102
ENSG00000062598.18	ELMO2	-0.678332	6.9063	0.0309806	0.76102
ENSG00000182095.14	TNRC18	0.623203	8.40132	0.0309937	0.76102
ENSG00000130449.6	ZSWIM6	-0.947319	5.59514	0.0310079	0.76102
ENSG00000134531.10	EMP1	1.55608	3.76157	0.0310357	0.76102
ENSG00000287840.1	AC009268.3	-1.44227	2.59863	0.0310467	0.76102
ENSG00000167080.9	B4GALNT2	-1.63865	2.84543	0.031128	0.76102
ENSG00000108984.15	MAP2K6	1.14366	3.89526	0.0311468	0.76102
ENSG00000148384.14	INPP5E	0.908443	5.35294	0.0311713	0.76102
ENSG00000259583.3	AC015712.2	1.06073	4.66999	0.0311778	0.76102
ENSG00000240199.3	RN7SL520P	-1.88989	2.19439	0.0312472	0.76102
ENSG00000205038.12	PKHD1L1	-1.23735	3.48855	0.0312706	0.76102
ENSG00000286886.1	AJ011931.2	1.16098	5.66866	0.0313084	0.76102
ENSG00000269743.3	SLC25A53	-1.6	2.37283	0.0313472	0.76102
ENSG00000146374.14	RSPO3	-0.926589	5.46306	0.0313543	0.76102
ENSG00000234665.9	LERFS	-1.15526	4.00018	0.0313554	0.76102
ENSG00000121807.6	CCR2	1.4243	3.75992	0.0313688	0.76102
ENSG00000177337.8	DLGAP1-AS1	0.961118	4.85982	0.0313841	0.76102
ENSG00000167645.17	YIF1B	1.52231	3.40979	0.0314358	0.761252
ENSG00000242087.2	RPL36AP41	2.27457	1.7355	0.0314659	0.761252
ENSG00000260032.2	NORAD	0.919362	4.81466	0.0315378	0.762115
ENSG00000231956.1	HNRNPA1P9	1.37704	3.05701	0.0317347	0.765376
ENSG00000228526.7	MIR34AHG	1.03345	4.47687	0.0317454	0.765376
ENSG00000270114.1	AC006019.3	1.56777	2.91047	0.0318439	0.766874
ENSG00000108244.17	KRT23	-1.94699	1.92538	0.0319358	0.768208
ENSG00000060138.13	YBX3	1.51627	4.15843	0.0320167	0.769277
ENSG00000159788.19	RGS12	0.805474	5.80342	0.0321011	0.770427
ENSG00000259482.2	RORA-AS2	-1.0885	4.05792	0.0321403	0.770489
ENSG00000258114.1	AC005871.2	-0.884634	6.02936	0.0321974	0.770982
ENSG00000286412.1	AC007682.1	-0.717979	7.8032	0.0323157	0.771145
ENSG00000138964.17	PARVG	1.04563	5.64098	0.0323461	0.771145
ENSG00000149187.18	CELF1	0.764749	6.16614	0.0323483	0.771145
ENSG00000251095.7	AC093866.1	1.58155	3.12077	0.0323789	0.771145
ENSG00000258836.2	AL121579.2	-1.68252	2.25241	0.0324389	0.771145
ENSG00000172403.11	SYNPO2	1.15859	4.22532	0.032447	0.771145
ENSG00000113638.14	TTC33	1.56328	2.75924	0.032496	0.771145
ENSG00000150456.11	EEF1AKMT1	-1.12458	3.57498	0.0325733	0.771145
ENSG00000232687.1	RPL12P9	-1.53852	2.42521	0.0326035	0.771145
ENSG00000250039.4	AC096719.1	-1.40341	3.57463	0.0326902	0.771145
ENSG00000233888.2	MTCO2P17	-1.55536	2.71286	0.032722	0.771145
ENSG00000166446.15	CDYL2	1.41244	3.52398	0.0327629	0.771145
ENSG00000198003.12	CCDC151	1.82779	2.50657	0.0327778	0.771145
ENSG00000159784.18	FAM131B	1.22991	3.71522	0.0327813	0.771145
ENSG00000067182.8	TNFRSF1A	0.860779	5.07451	0.0328595	0.771145
ENSG00000090263.16	MRPS33	-1.0958	3.60105	0.0328994	0.771145
ENSG00000231389.7	HLA-DPA1	1.34448	3.58998	0.0329001	0.771145
ENSG00000256569.1	AC069234.3	-1.04555	4.03797	0.0329503	0.771145
ENSG00000205869.2	KRTAP5-1	1.54044	4.17013	0.0329549	0.771145
ENSG00000142634.13	EFHD2	1.31416	3.67893	0.0329583	0.771145
ENSG00000170004.17	CHD3	0.851777	6.77227	0.0330452	0.771145
ENSG00000261739.2	GOLGA8S	-1.46426	2.99579	0.0330471	0.771145
ENSG00000227395.1	EIF2AP4	-1.18279	5.37634	0.0330483	0.771145
ENSG00000096384.20	HSP90AB1	0.862854	5.4313	0.0331126	0.771145
ENSG00000172244.9	C5orf34	-1.04253	5.16345	0.0331191	0.771145
ENSG00000148824.19	MTG1	0.883806	4.63599	0.0331791	0.771498
ENSG00000198821.11	CD247	1.69004	2.53918	0.0332075	0.771498
ENSG00000267072.2	NAGPA-AS1	-0.871201	5.26696	0.0332729	0.771961
ENSG00000245330.4	AP005717.1	0.985703	4.83704	0.0333007	0.771961
ENSG00000176256.10	HMGB4	1.87414	3.00528	0.0333873	0.773119
ENSG00000253361.3	AC069120.1	-1.37471	3.3719	0.033485	0.77326
ENSG00000223991.1	AC104809.1	1.76282	2.5035	0.0335173	0.77326
ENSG00000260285.1	AL133367.1	0.677474	6.40135	0.0335297	0.77326
ENSG00000257522.7	AL133166.1	-1.68527	3.2274	0.0335402	0.77326
ENSG00000198730.9	CTR9	-1.07631	7.97437	0.0336541	0.774232
ENSG00000258789.1	AL162171.1	2.27818	2.09199	0.0337391	0.774232
ENSG00000172273.13	HINFP	1.31786	3.22668	0.0337453	0.774232
ENSG00000013563.14	DNASE1L1	1.19311	3.72348	0.0337521	0.774232
ENSG00000284727.1	AC116562.3	-1.39331	2.78263	0.0337661	0.774232
ENSG00000231119.2	AL031666.1	-0.916519	6.16875	0.0338072	0.774333
ENSG00000136939.1	OR1L4	-1.01848	4.1107	0.0338664	0.774845
ENSG00000135338.14	LCA5	1.09958	4.25379	0.0340182	0.77662
ENSG00000147234.10	FRMPD3	-1.65307	5.62813	0.0340464	0.77662
ENSG00000244738.1	AC026316.3	-1.16355	5.53341	0.0341504	0.77662
ENSG00000280381.1	AC026362.2	1.52931	3.12614	0.0341981	0.77662
ENSG00000205302.7	SNX2	-0.897663	4.7285	0.0342179	0.77662
ENSG00000164344.16	KLKB1	-1.43311	2.49115	0.0342588	0.77662
ENSG00000206596.1	RNU1-27P	-1.82195	3.71599	0.0343125	0.77662
ENSG00000207005.1	RNU1-2	-1.82195	3.71599	0.0343125	0.77662
ENSG00000207389.1	RNU1-4	-1.82195	3.71599	0.0343125	0.77662
ENSG00000273768.1	RNVU1-29	-1.82195	3.71599	0.0343125	0.77662
ENSG00000161681.15	SHANK1	1.21823	3.54984	0.0343736	0.777053
ENSG00000204941.14	PSG5	-1.10686	3.97423	0.0344054	0.777053
ENSG00000235524.1	MTCO1P23	-1.47998	3.48801	0.0344556	0.777353
ENSG00000115561.16	CHMP3	1.34589	4.01776	0.0345479	0.778124
ENSG00000151468.11	CCDC3	1.68106	2.86877	0.0345723	0.778124
ENSG00000180008.9	SOCS4	1.27169	3.19997	0.0346005	0.778124
ENSG00000264573.2	RN7SL15P	1.72975	3.3206	0.0348604	0.781535
ENSG00000177731.16	FLII	0.65904	5.78883	0.034861	0.781535
ENSG00000115896.16	PLCL1	1.88618	2.33608	0.0348635	0.781535
ENSG00000287315.1	AL670729.3	1.03255	4.67264	0.0349246	0.782073
ENSG00000100342.21	APOL1	1.80135	2.41217	0.0351678	0.783692
ENSG00000255737.2	AGAP2-AS1	1.13836	4.12973	0.0351987	0.783692
ENSG00000105325.14	FZR1	1.00874	5.07756	0.035266	0.783692
ENSG00000242779.7	ZNF702P	-1.57384	2.59608	0.0352758	0.783692
ENSG00000197119.13	SLC25A29	0.62766	6.65959	0.0352788	0.783692
ENSG00000119139.21	TJP2	0.847911	5.2782	0.0352909	0.783692
ENSG00000087460.26	GNAS	0.665279	6.60725	0.0354007	0.783692
ENSG00000274290.3	H2BC6	3.97386	5.16884	0.0354212	0.783692
ENSG00000248223.1	AC026785.2	-0.782864	6.63231	0.0354728	0.783692
ENSG00000231999.7	LRRC8C-DT	0.639051	7.5784	0.0355736	0.783692
ENSG00000040633.13	PHF23	1.04582	3.62011	0.0355837	0.783692
ENSG00000241345.1	AC004690.2	-1.58329	2.45014	0.0356023	0.783692
ENSG00000285077.2	ARHGAP11B	-0.70299	7.93696	0.0356167	0.783692
ENSG00000107821.15	KAZALD1	1.88498	2.04154	0.0356821	0.783692
ENSG00000175899.15	A2M	0.864389	7.42211	0.0358372	0.783692
ENSG00000163053.11	SLC16A14	-0.748124	6.03496	0.0359202	0.783692
ENSG00000197586.13	ENTPD6	1.0631	3.97537	0.0359254	0.783692
ENSG00000082684.16	SEMA5B	1.58816	2.68746	0.0359921	0.783692
ENSG00000213872.3	AC092798.1	-1.65541	2.12542	0.0360086	0.783692
ENSG00000147255.19	IGSF1	2.12587	2.57961	0.036021	0.783692
ENSG00000157445.15	CACNA2D3	-1.47682	3.91747	0.0360797	0.783692
ENSG00000112335.15	SNX3	1.32702	3.71289	0.0360916	0.783692
ENSG00000154133.15	ROBO4	0.910804	4.75828	0.0361577	0.783692
ENSG00000284395.2	PERCC1	1.66152	3.44813	0.0362942	0.783692
ENSG00000230091.6	TMEM254-AS1	-1.52949	3.13485	0.0363179	0.783692
ENSG00000129347.21	KRI1	0.868789	4.64728	0.0365098	0.783692
ENSG00000263424.1	AC110597.3	0.727506	7.37982	0.0365282	0.783692
ENSG00000100599.16	RIN3	0.760736	5.41185	0.0366073	0.783692
ENSG00000168546.11	GFRA2	1.78754	1.94422	0.0366141	0.783692
ENSG00000138029.14	HADHB	-1.45078	2.19279	0.0366335	0.783692
ENSG00000286431.1	BX842570.1	1.02106	4.69909	0.0366473	0.783692
ENSG00000152284.5	TCF7L1	0.755402	5.8847	0.0367016	0.783692
ENSG00000282865.1	AL157815.1	-0.81114	9.5785	0.0367112	0.783692
ENSG00000267422.1	AC016582.2	-1.15009	4.0097	0.0367594	0.783692
ENSG00000119969.15	HELLS	-1.82808	2.14837	0.0367761	0.783692
ENSG00000269495.1	AC011483.2	-1.21208	3.4242	0.0367834	0.783692
ENSG00000166535.20	A2ML1	-1.10316	3.66628	0.0368403	0.783692
ENSG00000095794.19	CREM	-0.986116	4.20275	0.0369704	0.783692
ENSG00000131914.11	LIN28A	-1.1786	3.94637	0.0369735	0.783692
ENSG00000174915.12	PTDSS2	0.990479	3.63476	0.0369887	0.783692
ENSG00000242671.2	LINC02010	1.50106	3.18972	0.0369891	0.783692
ENSG00000196950.14	SLC39A10	-0.780082	5.26582	0.0370354	0.783692
ENSG00000217612.2	AL031119.1	-1.65423	2.10252	0.0370924	0.783692
ENSG00000243715.1	CACNA2D3-AS1	-0.845883	4.96094	0.0371092	0.783692
ENSG00000232653.8	GOLGA8N	-0.646237	7.08227	0.0371132	0.783692
ENSG00000261240.1	AC009065.6	-1.97998	2.78335	0.0371351	0.783692
ENSG00000287456.1	AL157369.1	-1.26255	3.35022	0.0372028	0.783692
ENSG00000214837.8	LINC01347	-1.51952	2.54859	0.0372029	0.783692
ENSG00000277715.1	AC079174.2	-1.65259	2.26587	0.0372911	0.783692
ENSG00000076555.15	ACACB	-0.676447	7.20801	0.0372986	0.783692
ENSG00000064886.14	CHI3L2	1.53893	3.06295	0.0373035	0.783692
ENSG00000163453.11	IGFBP7	0.744196	6.52081	0.0373117	0.783692
ENSG00000122359.18	ANXA11	0.839169	4.731	0.0374106	0.783692
ENSG00000172113.9	NME6	-0.672306	6.44577	0.0374629	0.783692
ENSG00000280828.1	AC090114.3	-1.71977	2.66872	0.0374843	0.783692
ENSG00000226083.5	SLC39A12-AS1	-0.876543	5.31669	0.0375054	0.783692
ENSG00000107201.10	DDX58	-0.91961	6.84067	0.0375547	0.783692
ENSG00000187079.19	TEAD1	0.788919	6.12751	0.037593	0.783692
ENSG00000101489.20	CELF4	-0.882009	5.24621	0.0376232	0.783692
ENSG00000254166.3	CASC19	0.751945	6.14449	0.037632	0.783692
ENSG00000155265.11	GOLGA7B	1.13417	3.81866	0.0376988	0.783692
ENSG00000236408.1	AC073336.1	1.42703	2.96883	0.0377395	0.783692
ENSG00000286924.1	AL139815.1	1.66299	2.29221	0.0377446	0.783692
ENSG00000171053.10	PATE1	-1.17444	3.64309	0.0377453	0.783692
ENSG00000132471.12	WBP2	0.721384	5.83096	0.0377746	0.783692
ENSG00000288020.1	AP002991.2	-1.33755	3.2338	0.0378051	0.783692
ENSG00000013392.8	RWDD2A	-0.976207	4.69788	0.037812	0.783692
ENSG00000102287.19	GABRE	1.76938	4.71193	0.0378353	0.783692
ENSG00000114554.11	PLXNA1	0.824301	5.74306	0.0378613	0.783692
ENSG00000157933.10	SKI	0.744971	6.8164	0.0378673	0.783692
ENSG00000121904.17	CSMD2	1.24045	3.65052	0.0378707	0.783692
ENSG00000078687.17	TNRC6C	0.706682	6.56492	0.0378845	0.783692
ENSG00000278330.1	AC018529.2	0.842927	6.52755	0.0379541	0.783692
ENSG00000140682.19	TGFB1I1	1.14044	3.95828	0.0379926	0.783692
ENSG00000225383.8	SFTA1P	1.46706	2.89257	0.0379933	0.783692
ENSG00000181652.19	ATG9B	1.30024	3.95443	0.0380005	0.783692
ENSG00000072682.18	P4HA2	1.59912	2.73847	0.0380408	0.783692
ENSG00000286071.1	AL136171.2	0.740411	9.63166	0.0380763	0.783692
ENSG00000237643.2	AL365226.1	-1.73369	2.08193	0.0380857	0.783692
ENSG00000111339.12	ART4	-0.86211	6.55119	0.0381679	0.783692
ENSG00000134533.6	RERG	-1.29553	3.84691	0.0382168	0.783692
ENSG00000257607.1	AC073957.2	0.969029	6.69799	0.0382205	0.783692
ENSG00000236920.2	AL590727.1	-1.2563	3.68499	0.038319	0.783692
ENSG00000171357.6	LURAP1	1.80947	2.22355	0.038389	0.783692
ENSG00000198898.14	CAPZA2	1.85214	1.94549	0.0384032	0.783692
ENSG00000279693.1	AC099521.3	1.65386	2.40776	0.0384142	0.783692
ENSG00000235010.1	AL512622.1	-1.34223	3.64563	0.0384326	0.783692
ENSG00000161940.11	BCL6B	-0.811507	4.57376	0.0384751	0.783692
ENSG00000230495.1	AL132765.1	1.29699	3.79969	0.0384791	0.783692
ENSG00000178015.5	GPR150	1.45733	2.59348	0.038528	0.783692
ENSG00000189306.11	RRP7A	1.75818	6.40671	0.0385336	0.783692
ENSG00000204420.10	MPIG6B	0.76479	5.9532	0.038552	0.783692
ENSG00000183655.13	KLHL25	1.17854	3.54409	0.0385675	0.783692
ENSG00000178235.8	SLITRK1	1.26451	3.26506	0.0385829	0.783692
ENSG00000115008.6	IL1A	-1.65777	2.41784	0.0386653	0.783692
ENSG00000196396.10	PTPN1	1.05476	5.46089	0.0387777	0.783692
ENSG00000235535.8	TRDN-AS1	-1.46831	2.65531	0.0387848	0.783692
ENSG00000268041.2	ERFL	1.74659	2.35187	0.03888	0.783692
ENSG00000003400.15	CASP10	1.42693	2.64418	0.0389175	0.783692
ENSG00000135828.11	RNASEL	1.66133	2.53792	0.0389415	0.783692
ENSG00000198535.5	C2CD4A	1.93579	2.76999	0.0389904	0.783692
ENSG00000109832.14	DDX25	-1.1353	4.16174	0.0390234	0.783692
ENSG00000204682.8	MIR1915HG	-0.991945	4.33225	0.0390817	0.783692
ENSG00000232684.1	ATP11A-AS1	0.860786	5.58381	0.0391565	0.783692
ENSG00000109906.14	ZBTB16	0.711453	6.64852	0.0391587	0.783692
ENSG00000189136.9	UBE2Q2P1	-1.17147	3.73716	0.0392053	0.783692
ENSG00000203867.8	RBM20	2.22055	1.75643	0.0392134	0.783692
ENSG00000228528.2	AC068057.1	-1.12646	5.06209	0.0392584	0.783692
ENSG00000165511.6	ZNF22-AS1	-0.883265	6.55132	0.0392654	0.783692
ENSG00000186074.19	CD300LF	1.56182	2.85724	0.0393015	0.783692
ENSG00000169184.6	MN1	1.10017	4.21359	0.0393839	0.783692
ENSG00000166770.11	ZNF667-AS1	-0.775501	5.23589	0.0394165	0.783692
ENSG00000284624.1	AC092902.4	-0.654747	6.37709	0.0394503	0.783692
ENSG00000286196.1	AL162586.2	0.98575	4.65312	0.0397448	0.783692
ENSG00000227170.1	AF178030.1	-0.864351	4.59642	0.0397463	0.783692
ENSG00000136068.15	FLNB	0.948068	4.31037	0.039779	0.783692
ENSG00000110876.10	SELPLG	1.8287	3.96985	0.0397799	0.783692
ENSG00000166166.13	TRMT61A	-1.07175	3.72832	0.0398041	0.783692
ENSG00000099954.18	CECR2	-0.741421	6.6555	0.0398467	0.783692
ENSG00000005059.16	MCUB	-0.72627	5.93049	0.0399217	0.783692
ENSG00000225087.2	AL583808.1	-1.30009	3.3361	0.0399373	0.783692
ENSG00000166268.11	MYRFL	-1.484	3.23597	0.0399552	0.783692
ENSG00000237263.1	MAPK6P3	0.811952	5.36079	0.0399616	0.783692
ENSG00000133961.20	NUMB	-0.716858	10.5832	0.0400581	0.783692
ENSG00000213542.3	AC007000.2	1.00085	3.93728	0.0401104	0.783692
ENSG00000070182.21	SPTB	0.709139	8.44845	0.040118	0.783692
ENSG00000287269.1	Z82215.1	1.03009	6.55895	0.0401356	0.783692
ENSG00000267365.1	KCNJ2-AS1	1.82564	2.40306	0.0401884	0.783692
ENSG00000070444.15	MNT	0.874555	5.11375	0.0402261	0.783692
ENSG00000154263.17	ABCA10	1.29255	3.98083	0.0402327	0.783692
ENSG00000279904.1	AC068057.2	-1.0815	4.76619	0.0402591	0.783692
ENSG00000248092.8	NNT-AS1	0.798246	5.19232	0.0402616	0.783692
ENSG00000118960.13	HS1BP3	0.925092	5.00722	0.0403071	0.783692
ENSG00000137561.5	TTPA	-1.81362	2.5346	0.0403236	0.783692
ENSG00000129450.8	SIGLEC9	1.44279	3.15318	0.0403385	0.783692
ENSG00000119335.17	SET	1.02754	4.87544	0.0403786	0.783692
ENSG00000221931.2	OR6X1	-1.63819	3.06586	0.040453	0.783692
ENSG00000196166.5	C8orf86	-1.31913	3.59315	0.0405563	0.783692
ENSG00000153071.15	DAB2	0.92497	5.37359	0.0405852	0.783692
ENSG00000234497.5	ERICH3-AS1	1.91468	2.27782	0.0406117	0.783692
ENSG00000153531.13	ADPRHL1	1.68425	2.41319	0.0406474	0.783692
ENSG00000265474.1	AC010761.4	-1.06281	3.90642	0.0407287	0.783692
ENSG00000231079.7	KIF5C-AS1	1.00799	5.61683	0.0407918	0.783692
ENSG00000127399.15	LRRC61	1.11742	4.4101	0.040804	0.783692
ENSG00000180979.10	LRRC57	0.869199	6.92047	0.0409062	0.783692
ENSG00000185860.13	CCDC190	-1.62002	2.51848	0.040922	0.783692
ENSG00000021645.19	NRXN3	-0.638524	7.08945	0.0409395	0.783692
ENSG00000224341.1	AC006965.1	-1.3944	2.4902	0.0409467	0.783692
ENSG00000249695.6	AC026369.1	1.71199	3.87118	0.040985	0.783692
ENSG00000104885.18	DOT1L	0.789389	6.69917	0.0410024	0.783692
ENSG00000143127.13	ITGA10	1.22739	3.49295	0.0410692	0.783692
ENSG00000166848.7	TERF2IP	-0.937476	4.04689	0.0410897	0.783692
ENSG00000233406.5	AL162430.1	0.866826	4.54742	0.0411107	0.783692
ENSG00000176473.13	WDR25	1.85977	2.5439	0.0411707	0.783692
ENSG00000255126.1	AP003064.1	-0.890641	5.16902	0.0413035	0.783692
ENSG00000072163.20	LIMS2	0.945572	5.05906	0.0413153	0.783692
ENSG00000158856.18	DMTN	0.936305	3.97694	0.0413432	0.783692
ENSG00000108821.14	COL1A1	1.65024	2.80703	0.0413444	0.783692
ENSG00000224794.2	AL022326.1	-1.83496	2.53797	0.0413491	0.783692
ENSG00000218020.3	THAP12P5	-1.50851	2.94376	0.041395	0.783692
ENSG00000250345.2	AC104090.1	-1.61418	2.40303	0.041395	0.783692
ENSG00000145391.13	SETD7	0.835257	4.94698	0.0414138	0.783692
ENSG00000170293.9	CMTM8	1.31438	3.47964	0.0415331	0.783692
ENSG00000198840.2	MT-ND3	1.44915	6.98537	0.041613	0.783692
ENSG00000104447.13	TRPS1	-0.714674	6.49092	0.0416172	0.783692
ENSG00000188859.7	FAM78B	1.50262	3.34738	0.0416293	0.783692
ENSG00000232173.2	OR2H5P	-1.06441	4.66782	0.0416305	0.783692
ENSG00000131634.14	TMEM204	0.986357	5.09312	0.0416372	0.783692
ENSG00000144713.13	RPL32	0.758547	5.21946	0.0416526	0.783692
ENSG00000235940.1	MTND1P21	-0.895071	4.84169	0.0418642	0.783692
ENSG00000279511.1	AL356274.2	-0.827359	6.33077	0.0418674	0.783692
ENSG00000158710.15	TAGLN2	1.28443	3.76035	0.041887	0.783692
ENSG00000280055.2	TMEM75	0.824704	5.61543	0.041899	0.783692
ENSG00000219682.4	AL133268.1	-1.44147	2.62058	0.0419274	0.783692
ENSG00000237037.9	NDUFA6-DT	0.833761	4.57342	0.0420005	0.783692
ENSG00000230690.2	AC013402.1	-1.37729	2.93324	0.0420329	0.783692
ENSG00000172345.14	STARD5	1.25887	8.06681	0.0421235	0.783692
ENSG00000130589.16	HELZ2	1.06755	3.80693	0.0421932	0.783692
ENSG00000240972.2	MIF	1.73263	2.30938	0.0422689	0.783692
ENSG00000077238.14	IL4R	0.967945	4.99423	0.0422834	0.783692
ENSG00000136295.15	TTYH3	0.906604	6.39148	0.0423194	0.783692
ENSG00000225849.2	MKRN7P	-1.52693	2.47423	0.0423399	0.783692
ENSG00000236007.1	MTCO1P46	-0.705206	6.88108	0.0423541	0.783692
ENSG00000163697.17	APBB2	0.939973	4.75421	0.0423604	0.783692
ENSG00000184489.12	PTP4A3	2.05062	2.13019	0.042365	0.783692
ENSG00000049540.17	ELN	1.16757	5.27449	0.0423867	0.783692
ENSG00000273365.1	AL451074.6	-1.62548	2.32662	0.0424034	0.783692
ENSG00000182871.16	COL18A1	0.651	7.71412	0.0424089	0.783692
ENSG00000163462.18	TRIM46	1.20283	3.77578	0.0424481	0.783692
ENSG00000011028.14	MRC2	1.10202	4.06822	0.0424888	0.783692
ENSG00000270917.1	AL161911.1	-1.69274	2.16124	0.0425718	0.783692
ENSG00000100348.10	TXN2	1.645	2.17674	0.0426124	0.783692
ENSG00000259439.2	LINC01833	-1.68451	2.17584	0.0426886	0.783692
ENSG00000231721.7	LINC-PINT	0.929086	4.92394	0.0427127	0.783692
ENSG00000225473.1	ATP13A4-AS1	-0.768003	9.71188	0.0428154	0.783692
ENSG00000109079.10	TNFAIP1	0.701012	5.81655	0.0428486	0.783692
ENSG00000256540.1	AC007406.3	1.43185	3.16446	0.0428563	0.783692
ENSG00000007866.21	TEAD3	1.05616	4.02401	0.0428791	0.783692
ENSG00000285774.3	AL133444.1	1.13073	7.61192	0.0428822	0.783692
ENSG00000112343.11	TRIM38	1.30544	3.04005	0.04291	0.783692
ENSG00000060642.11	PIGV	1.1545	4.19389	0.0429159	0.783692
ENSG00000053501.13	USE1	1.40711	2.84431	0.0429936	0.783692
ENSG00000107864.15	CPEB3	-0.715707	6.53732	0.0430224	0.783692
ENSG00000232564.3	MRTFA-AS1	0.696786	6.27849	0.0430665	0.783692
ENSG00000185176.13	AQP12B	1.58586	2.77834	0.0431061	0.783692
ENSG00000214447.4	FAM187A	0.8259	9.53904	0.0431413	0.783692
ENSG00000162947.5	LINC01931	-0.71119	6.13654	0.0431823	0.783692
ENSG00000154642.11	C21orf91	1.8994	2.73821	0.04321	0.783692
ENSG00000198547.10	C20orf203	1.83788	2.29163	0.0432287	0.783692
ENSG00000217929.4	CICP18	1.82715	2.17277	0.0432601	0.783692
ENSG00000111906.18	HDDC2	-1.058	4.03006	0.0432649	0.783692
ENSG00000006025.12	OSBPL7	0.797954	4.67784	0.04327	0.783692
ENSG00000157570.12	TSPAN18	0.75859	5.62151	0.0432839	0.783692
ENSG00000165379.13	LRFN5	1.71702	2.59686	0.0433266	0.783692
ENSG00000162009.8	SSTR5	-1.8014	2.29618	0.0434702	0.783692
ENSG00000269190.6	FBXO17	1.66138	2.38677	0.0434813	0.783692
ENSG00000256377.6	AC009509.2	1.71277	2.72237	0.0434916	0.783692
ENSG00000136997.20	MYC	1.46374	2.91665	0.0436015	0.783692
ENSG00000187942.12	LDLRAD2	0.820543	5.25512	0.0437127	0.783692
ENSG00000174442.12	ZWILCH	1.54812	2.78925	0.0437395	0.783692
ENSG00000228653.2	HNRNPCP7	-0.660317	6.43896	0.0437973	0.783692
ENSG00000237001.7	WASF3-AS1	-0.632336	5.98993	0.0438337	0.783692
ENSG00000164323.14	CFAP97	-1.53345	2.54963	0.0438746	0.783692
ENSG00000237945.7	LINC00649	1.14962	3.59708	0.0440094	0.783692
ENSG00000107816.17	LZTS2	0.710555	5.48382	0.0440389	0.783692
ENSG00000257704.4	INAFM1	1.42293	2.63734	0.0440548	0.783692
ENSG00000245532.9	NEAT1	0.81509	11.1232	0.044107	0.783692
ENSG00000180113.16	TDRD6	1.03502	5.88486	0.0441335	0.783692
ENSG00000064270.13	ATP2C2	-0.868379	6.4398	0.0442209	0.783692
ENSG00000154146.13	NRGN	0.939415	5.68803	0.0442366	0.783692
ENSG00000162946.23	DISC1	1.26367	4.16926	0.0442615	0.783692
ENSG00000127824.14	TUBA4A	-0.82698	4.37453	0.0443014	0.783692
ENSG00000260137.1	AL132657.2	-1.28085	2.50061	0.0443139	0.783692
ENSG00000134982.17	APC	-0.669197	6.51759	0.0443479	0.783692
ENSG00000253456.1	AC136424.1	1.63028	3.0208	0.0443649	0.783692
ENSG00000175449.14	RFESD	-1.31353	3.88193	0.0443831	0.783692
ENSG00000107281.10	NPDC1	0.580345	7.13432	0.0444015	0.783692
ENSG00000091844.8	RGS17	-0.679839	8.91239	0.0444032	0.783692
ENSG00000163864.17	NMNAT3	-0.627546	7.1477	0.0444344	0.783692
ENSG00000179055.7	OR13D1	-0.826261	5.97146	0.0444425	0.783692
ENSG00000107651.13	SEC23IP	-0.76065	5.47082	0.0444476	0.783692
ENSG00000146830.10	GIGYF1	0.71954	6.54182	0.0445157	0.783692
ENSG00000225331.1	LINC01678	1.62605	2.67017	0.0445179	0.783692
ENSG00000074219.14	TEAD2	1.43513	2.70134	0.0445829	0.783692
ENSG00000104907.12	TRMT1	1.12147	3.23634	0.0445924	0.783692
ENSG00000143458.12	GABPB2	0.910564	4.69967	0.0446268	0.783692
ENSG00000227775.3	AL031282.1	-0.62202	7.53725	0.044686	0.783692
ENSG00000162621.6	LRRC53	-0.812965	4.54785	0.0447526	0.783692
ENSG00000260125.2	AGBL1-AS1	-1.50286	2.61495	0.0447624	0.783692
ENSG00000185737.13	NRG3	-0.640985	7.55276	0.0448091	0.783692
ENSG00000273213.3	H3-2	1.19685	3.89197	0.0448133	0.783692
ENSG00000249158.7	PCDHA11	-0.745381	5.2675	0.0448215	0.783692
ENSG00000261996.1	AC004706.1	1.20298	3.57119	0.0448633	0.783692
ENSG00000233783.8	AP001442.1	0.638601	6.61937	0.0448704	0.783692
ENSG00000238083.7	LRRC37A2	0.662536	9.68659	0.0448865	0.783692
ENSG00000232021.7	LEF1-AS1	1.49174	3.4285	0.0448942	0.783692
ENSG00000178074.6	C2orf69	-0.968189	3.65929	0.04494	0.783692
ENSG00000170365.10	SMAD1	1.20941	3.84436	0.0449507	0.783692
ENSG00000260549.2	MT1L	1.30305	3.89596	0.0449997	0.783692
ENSG00000264204.2	AGAP7P	-2.1128	3.9524	0.0450409	0.783692
ENSG00000213753.11	CENPBD1P1	1.16058	3.39992	0.0450818	0.783692
ENSG00000130413.15	STK33	-1.74386	2.59417	0.0451043	0.783692
ENSG00000159733.14	ZFYVE28	0.781337	5.16852	0.0451223	0.783692
ENSG00000049239.13	H6PD	0.779544	4.97833	0.0452599	0.783692
ENSG00000204241.8	LINC02731	1.04128	4.16535	0.0452611	0.783692
ENSG00000254180.2	AC004083.1	-1.51787	2.64639	0.0453041	0.783692
ENSG00000259881.1	AC092384.2	1.03202	4.90304	0.0453084	0.783692
ENSG00000178927.18	CYBC1	0.728563	5.43804	0.0453726	0.783692
ENSG00000247137.9	AP000873.2	-0.774418	5.4019	0.0454721	0.783692
ENSG00000253975.1	AC018861.1	-0.613493	7.3657	0.0455155	0.783692
ENSG00000163607.17	GTPBP8	-0.722635	5.15223	0.0455386	0.783692
ENSG00000197934.8	CYYR1-AS1	1.25484	3.31777	0.0455486	0.783692
ENSG00000125733.18	TRIP10	0.98041	4.02518	0.0455989	0.783692
ENSG00000176490.5	DIRAS1	1.55279	2.59442	0.0456088	0.783692
ENSG00000230728.1	AL590093.1	1.46617	3.87046	0.0456147	0.783692
ENSG00000233840.1	PCDH9-AS4	-1.21009	3.69779	0.0456477	0.783692
ENSG00000143924.19	EML4	-0.61646	6.98247	0.0456551	0.783692
ENSG00000198857.3	HSD3BP5	1.13124	3.44006	0.0456902	0.783692
ENSG00000243144.7	AC079760.2	-1.18066	3.84635	0.0457052	0.783692
ENSG00000158352.15	SHROOM4	1.03531	3.88315	0.045728	0.783692
ENSG00000132002.8	DNAJB1	1.21421	5.60745	0.0457478	0.783692
ENSG00000232139.6	LINC00867	-1.10078	3.79371	0.0457508	0.783692
ENSG00000203531.3	AC104772.1	-1.392	2.7277	0.0457526	0.783692
ENSG00000132507.18	EIF5A	0.937473	5.66922	0.045793	0.783692
ENSG00000270025.2	BMS1P7	-1.46761	3.33854	0.045804	0.783692
ENSG00000132005.9	RFX1	1.21762	3.41899	0.0458066	0.783692
ENSG00000142235.11	LMTK3	0.797546	4.45531	0.0458501	0.783692
ENSG00000139220.16	PPFIA2	-0.739218	6.57339	0.0458543	0.783692
ENSG00000251407.1	MTND1P22	-1.57298	2.52963	0.0458949	0.783692
ENSG00000134758.14	RNF138	-0.929071	5.01773	0.0459203	0.783692
ENSG00000179270.7	PCARE	-1.02544	5.36595	0.0459214	0.783692
ENSG00000173585.16	CCR9	-1.03828	4.44783	0.0459421	0.783692
ENSG00000158669.11	GPAT4	1.14785	3.55362	0.0459614	0.783692
ENSG00000196664.5	TLR7	1.34874	3.15072	0.045982	0.783692
ENSG00000274292.1	AC084018.2	-0.563281	9.00622	0.0460197	0.783692
ENSG00000144824.21	PHLDB2	1.1691	3.60987	0.0460255	0.783692
ENSG00000286576.1	AC121334.4	-1.32911	3.09097	0.0460939	0.783692
ENSG00000258661.1	AL079303.1	-1.78178	1.8025	0.0461119	0.783692
ENSG00000179041.4	RRS1	-0.764446	5.22414	0.046117	0.783692
ENSG00000188315.8	C3orf62	0.902285	4.71607	0.0462153	0.784151
ENSG00000171501.10	OR1N2	-1.67287	2.24088	0.0462624	0.784151
ENSG00000149488.13	TMC2	-0.747594	5.55824	0.0463728	0.784151
ENSG00000213782.7	DDX47	-0.875508	4.38274	0.0463835	0.784151
ENSG00000268230.5	AC012313.3	1.10927	4.37781	0.0464905	0.784151
ENSG00000287532.1	AL353689.3	-0.908995	4.40499	0.0465535	0.784151
ENSG00000115594.12	IL1R1	1.20867	3.76054	0.0466001	0.784151
ENSG00000262429.1	AC004771.3	0.835246	4.47032	0.0466188	0.784151
ENSG00000182168.15	UNC5C	-1.05692	9.7004	0.0466328	0.784151
ENSG00000173848.19	NET1	1.38368	2.82321	0.0466587	0.784151
ENSG00000132688.11	NES	1.11978	3.57657	0.0466613	0.784151
ENSG00000231020.1	AL591043.1	-1.54451	2.26617	0.0466891	0.784151
ENSG00000185261.14	KIAA0825	-1.11676	5.0124	0.0467456	0.784151
ENSG00000198886.2	MT-ND4	1.12476	11.3488	0.0467885	0.784151
ENSG00000241163.8	LINC00877	1.86986	2.40781	0.0468011	0.784151
ENSG00000262903.1	AC027796.4	1.1023	3.2882	0.0468248	0.784151
ENSG00000239665.8	AL157392.3	-0.572866	9.89594	0.0468647	0.784151
ENSG00000154174.8	TOMM70	-0.65819	6.66787	0.0469046	0.784151
ENSG00000010270.13	STARD3NL	1.83203	2.98819	0.0469306	0.784151
ENSG00000140839.11	CLEC18B	-1.65429	2.62089	0.0469629	0.784151
ENSG00000197249.14	SERPINA1	1.41757	2.96869	0.0470417	0.784151
ENSG00000011105.14	TSPAN9	1.46256	2.65116	0.0470807	0.784151
ENSG00000173928.4	SWSAP1	0.98211	4.13618	0.047098	0.784151
ENSG00000236027.3	PATE3	-1.15377	3.4944	0.0471039	0.784151
ENSG00000278390.5	AL354696.2	-1.32108	2.78008	0.0471174	0.784151
ENSG00000284391.1	AL139398.1	-0.784752	4.67134	0.0471388	0.784151
ENSG00000158863.22	FAM160B2	0.55074	7.14745	0.0471488	0.784151
ENSG00000239615.1	AC104109.1	-1.72282	2.36208	0.0472179	0.784681
ENSG00000169951.10	ZNF764	1.26602	3.76586	0.0473905	0.785421
ENSG00000187801.15	ZFP69B	-1.24394	3.21516	0.0474146	0.785421
ENSG00000281016.1	AC092574.2	-0.780489	4.93842	0.0474999	0.785421
ENSG00000196218.13	RYR1	0.718972	7.10989	0.0475841	0.785421
ENSG00000230928.1	AL139241.1	1.09844	4.10724	0.0475943	0.785421
ENSG00000204832.10	ST8SIA6-AS1	2.16243	3.27257	0.0476092	0.785421
ENSG00000242802.9	AP5Z1	1.00582	7.13949	0.0476241	0.785421
ENSG00000279391.1	AC116456.2	-0.887762	4.73602	0.0476593	0.785421
ENSG00000287159.1	AL356737.2	-0.838759	6.35133	0.0477797	0.785421
ENSG00000214760.3	RPL21P1	-1.57967	2.09062	0.0477914	0.785421
ENSG00000267549.6	AC006116.8	-0.756277	5.00433	0.0478053	0.785421
ENSG00000222041.11	CYTOR	1.53153	2.7875	0.0478696	0.785421
ENSG00000244968.7	LIFR-AS1	-1.27224	3.09467	0.0478872	0.785421
ENSG00000118518.16	RNF146	-0.884836	4.48095	0.0479482	0.785421
ENSG00000167460.17	TPM4	0.904074	5.60998	0.0480192	0.785421
ENSG00000077312.9	SNRPA	1.03456	3.45053	0.0480863	0.785421
ENSG00000114547.10	ROPN1B	-0.872449	5.67335	0.0481297	0.785421
ENSG00000257446.4	ZNF878	1.16713	3.68339	0.0481686	0.785421
ENSG00000213694.6	S1PR3	0.858189	4.64233	0.048181	0.785421
ENSG00000100731.16	PCNX1	-0.775075	6.19374	0.0482178	0.785421
ENSG00000259411.1	HNRNPA1P45	-0.960056	4.7187	0.0482266	0.785421
ENSG00000278464.2	AC068506.1	-0.839786	6.88004	0.0482798	0.785421
ENSG00000253454.1	NDUFA5P2	-1.91406	1.98322	0.0483166	0.785421
ENSG00000184166.2	OR1D2	-1.16932	4.14685	0.0484012	0.785421
ENSG00000267576.1	AC011472.3	0.825469	4.93283	0.0484202	0.785421
ENSG00000075429.9	CACNG5	1.37996	2.51668	0.0484689	0.785421
ENSG00000228290.7	TBX18-AS1	1.82317	2.53618	0.0485003	0.785421
ENSG00000113140.11	SPARC	1.18335	4.06629	0.0485251	0.785421
ENSG00000196136.18	SERPINA3	1.56207	6.54845	0.0485446	0.785421
ENSG00000112200.17	ZNF451	-0.741827	6.02321	0.0485566	0.785421
ENSG00000235357.2	LINC01621	-1.13763	4.27187	0.0485652	0.785421
ENSG00000166793.12	YPEL4	0.623756	7.13921	0.0486007	0.785421
ENSG00000256029.6	AL590560.2	1.02399	6.73291	0.0486119	0.785421
ENSG00000196205.8	EEF1A1P5	-1.27876	2.90317	0.0486222	0.785421
ENSG00000198242.14	RPL23A	-0.885471	5.34557	0.048626	0.785421
ENSG00000259212.1	AC103739.1	1.03332	3.9511	0.0486291	0.785421
ENSG00000160209.19	PDXK	0.75838	5.37029	0.0487871	0.785421
ENSG00000178127.13	NDUFV2	-1.272	2.79656	0.0487931	0.785421
ENSG00000243230.1	AC011005.4	-1.2886	2.82007	0.0487973	0.785421
ENSG00000163395.17	IGFN1	-1.72751	2.76194	0.0488129	0.785421
ENSG00000164031.17	DNAJB14	-1.06078	5.63098	0.0488501	0.785421
ENSG00000080493.17	SLC4A4	-0.881752	5.67344	0.0488925	0.785421
ENSG00000258024.1	OR5BT1P	-0.736869	5.82083	0.0489695	0.785421
ENSG00000173638.19	SLC19A1	0.688773	7.99969	0.0490106	0.785421
ENSG00000277159.1	AL139384.2	-1.43712	2.89603	0.0490397	0.785421
ENSG00000284874.1	AC000093.1	0.952273	4.22298	0.0491069	0.785421
ENSG00000100626.17	GALNT16	0.764221	5.56723	0.0491413	0.785421
ENSG00000170270.5	GON7	-1.54384	2.13791	0.0491866	0.785421
ENSG00000261649.6	GOLGA6L7	1.29745	3.92124	0.0492077	0.785421
ENSG00000269939.1	PCF11-AS1	-1.04561	3.89107	0.049279	0.785421
ENSG00000287156.1	AL138479.2	1.26089	3.9325	0.0492873	0.785421
ENSG00000279071.1	AC073592.3	0.72109	5.72902	0.0493533	0.785421
ENSG00000118965.15	WDR35	-1.10644	3.12841	0.0494062	0.785421
ENSG00000073331.18	ALPK1	1.09021	4.42433	0.0494184	0.785421
ENSG00000151967.18	SCHIP1	-0.852362	4.27462	0.0494337	0.785421
ENSG00000166363.5	OR10A5	-1.10544	3.531	0.0494953	0.785421
ENSG00000286207.1	AC012443.2	-0.608219	9.98882	0.0495261	0.785421
ENSG00000215790.7	SLC35E2A	-0.647372	6.32094	0.0495869	0.785421
ENSG00000117481.10	NSUN4	0.798456	4.71719	0.0496145	0.785421
ENSG00000188321.13	ZNF559	-0.81709	4.98551	0.0496365	0.785421
ENSG00000016391.11	CHDH	0.760466	6.16119	0.0496781	0.785421
ENSG00000130821.17	SLC6A8	0.727636	5.72488	0.0497245	0.785421
ENSG00000249478.1	AC010307.3	1.29388	3.43978	0.0498117	0.785421
ENSG00000253535.5	AC120193.1	1.50048	2.70347	0.0498138	0.785421
ENSG00000234274.1	COX7BP2	1.61492	2.35557	0.0498291	0.785421
ENSG00000165669.14	FAM204A	-0.985174	5.09455	0.0498394	0.785421
ENSG00000167280.17	ENGASE	0.799392	4.62011	0.0499856	0.785421
ENSG00000279186.1	FP236315.2	-1.60461	2.39189	0.0500004	0.785421
ENSG00000279303.1	CU634019.3	-1.60461	2.39189	0.0500004	0.785421
ENSG00000279967.1	FP671120.5	-1.60461	2.39189	0.0500004	0.785421
ENSG00000277406.2	SEC22B4P	-1.59452	2.21207	0.0500366	0.785421
ENSG00000243601.1	RPL12P24	-1.38108	2.81754	0.0500566	0.785421
ENSG00000174059.17	CD34	1.33547	4.53001	0.0500796	0.785421
ENSG00000064102.15	INTS13	-1.3595	2.55666	0.0501505	0.785421
ENSG00000007933.13	FMO3	1.49197	3.24371	0.050154	0.785421
ENSG00000226393.1	IFNA20P	-1.01842	3.78941	0.0501591	0.785421
ENSG00000121905.10	HPCA	1.3364	2.99804	0.0501827	0.785421
ENSG00000179930.6	ZNF648	-1.71149	2.04459	0.0502063	0.785421
ENSG00000110958.16	PTGES3	1.13503	5.01686	0.050207	0.785421
ENSG00000251634.2	NAIPP4	2.27122	3.08522	0.050277	0.785802
ENSG00000154429.11	CCSAP	-0.942417	7.76429	0.050306	0.785802
ENSG00000182574.8	Z97985.1	-1.18903	3.62923	0.050355	0.785985
ENSG00000225746.13	MEG8	1.77013	2.29838	0.050406	0.786199
ENSG00000226149.6	AL356124.1	0.833678	5.431	0.0504754	0.786585
ENSG00000180592.17	SKIDA1	-0.733878	6.34611	0.0505166	0.786585
ENSG00000269680.1	AC008760.1	1.5789	3.11602	0.0505427	0.786585
ENSG00000179397.18	CATSPERE	-1.69309	2.19157	0.0506576	0.786855
ENSG00000068831.19	RASGRP2	1.70954	2.86968	0.0506896	0.786855
ENSG00000231970.1	AL355490.2	-1.16785	3.43759	0.0507452	0.786855
ENSG00000101333.16	PLCB4	1.59424	2.45868	0.0507688	0.786855
ENSG00000241926.1	MTCO1P55	-0.927283	3.95817	0.0507922	0.786855
ENSG00000115239.24	ASB3	-0.787898	5.34075	0.0508497	0.786855
ENSG00000166411.14	IDH3A	-0.53441	10.2871	0.0508788	0.786855
ENSG00000137054.16	POLR1E	1.18659	3.24623	0.0509066	0.786855
ENSG00000187210.14	GCNT1	-0.720581	5.03774	0.0509391	0.786855
ENSG00000249855.1	EEF1A1P19	-0.651287	5.75815	0.0509628	0.786855
ENSG00000160410.15	SHKBP1	1.22989	3.43024	0.0510347	0.786855
ENSG00000111371.16	SLC38A1	1.16799	3.9675	0.0510777	0.786855
ENSG00000175591.12	P2RY2	1.02801	3.81757	0.0510941	0.786855
ENSG00000256987.1	AC023050.5	-1.14118	3.85867	0.0511135	0.786855
ENSG00000146072.6	TNFRSF21	1.05925	3.47073	0.0511352	0.786855
ENSG00000223393.2	AL118511.1	-1.3509	2.86489	0.0511575	0.786855
ENSG00000120756.13	PLS1	-1.08311	3.90964	0.0512979	0.788438
ENSG00000229980.5	TOB1-AS1	1.84523	1.96836	0.0513852	0.788602
ENSG00000255474.1	GAU1	0.937451	4.94098	0.0514079	0.788602
ENSG00000198542.14	ITGBL1	1.23528	4.88178	0.051437	0.788602
ENSG00000285904.1	AC006452.2	0.981968	3.67264	0.0514582	0.788602
ENSG00000287340.1	AC007222.2	1.36651	3.63073	0.0515021	0.788685
ENSG00000124181.14	PLCG1	-0.517869	8.7185	0.0515511	0.788685
ENSG00000110717.13	NDUFS8	-0.847216	4.64647	0.051631	0.788685
ENSG00000121068.14	TBX2	0.926266	4.47902	0.0516449	0.788685
ENSG00000214293.9	APTR	1.03487	4.5662	0.0517299	0.788685
ENSG00000225796.2	MTND4P23	0.855263	5.5557	0.0517621	0.788685
ENSG00000280109.3	PLAC4	0.814942	8.63643	0.0518316	0.788685
ENSG00000169330.9	MINAR1	-1.51648	2.88316	0.0518848	0.788685
ENSG00000107738.20	VSIR	0.710438	6.40339	0.0518966	0.788685
ENSG00000169955.7	ZNF747	0.781548	5.38414	0.0519247	0.788685
ENSG00000108468.15	CBX1	-0.865645	3.98322	0.0521294	0.788685
ENSG00000182093.16	GET1	-0.934683	4.22551	0.0521518	0.788685
ENSG00000287059.1	AC090004.2	-1.07458	3.51192	0.052156	0.788685
ENSG00000151834.16	GABRA2	-0.842652	5.27109	0.0521625	0.788685
ENSG00000248548.1	MTND4P8	-1.43749	2.80049	0.0522289	0.788685
ENSG00000109103.12	UNC119	1.22158	3.51101	0.0522901	0.788685
ENSG00000164659.15	ELAPOR2	-1.31957	2.52338	0.0522907	0.788685
ENSG00000239570.1	SETP11	1.83069	2.20941	0.0523212	0.788685
ENSG00000197959.14	DNM3	-0.56048	7.3114	0.0524133	0.788685
ENSG00000162086.16	ZNF75A	-0.942163	4.38527	0.0524705	0.788685
ENSG00000214548.18	MEG3	1.32792	5.66314	0.0525071	0.788685
ENSG00000274328.1	AC007551.2	-0.995419	4.3548	0.0525237	0.788685
ENSG00000250384.1	UBE2CP3	1.15494	4.24205	0.0525455	0.788685
ENSG00000178201.4	VN1R1	-0.905618	4.46883	0.0525467	0.788685
ENSG00000242396.1	AC096536.2	-1.54927	2.5648	0.0526634	0.788685
ENSG00000239212.2	RPL6P7	-0.977113	3.76328	0.0526662	0.788685
ENSG00000141002.20	TCF25	0.713577	5.23749	0.0526937	0.788685
ENSG00000163013.11	FBXO41	0.934424	4.67686	0.0527191	0.788685
ENSG00000220785.7	MTMR9LP	1.27808	2.92234	0.0527387	0.788685
ENSG00000198356.12	GET3	1.61159	2.16797	0.052792	0.788685
ENSG00000009950.16	MLXIPL	1.1674	4.05667	0.0528097	0.788685
ENSG00000179152.20	TCAIM	1.05193	4.4331	0.0528525	0.788685
ENSG00000115307.17	AUP1	0.677188	5.70654	0.0528749	0.788685
ENSG00000251417.2	AC145285.2	0.782988	6.15266	0.0529288	0.788685
ENSG00000231163.6	CSMD2-AS1	1.78119	2.02845	0.0529646	0.788685
ENSG00000257221.4	AC007569.1	0.903457	5.43688	0.0529676	0.788685
ENSG00000010278.14	CD9	1.23758	3.33716	0.0530522	0.788685
ENSG00000118971.9	CCND2	0.652452	7.11794	0.0530806	0.788685
ENSG00000148356.14	LRSAM1	0.693108	5.41244	0.053084	0.788685
ENSG00000134815.19	DHX34	0.808841	4.54313	0.0531258	0.788685
ENSG00000286502.1	AL645768.1	1.28872	3.6632	0.0531353	0.788685
ENSG00000177042.14	TMEM80	0.952002	7.56521	0.0531481	0.788685
ENSG00000165792.18	METTL17	-0.755824	5.34178	0.05315	0.788685
ENSG00000109787.13	KLF3	0.905868	4.14478	0.053164	0.788685
ENSG00000167261.14	DPEP2	0.997182	3.93626	0.0531839	0.788685
ENSG00000119688.21	ABCD4	0.851218	4.68746	0.0531854	0.788685
ENSG00000189089.5	RIMKLBP1	-0.598816	6.11495	0.0532548	0.788789
ENSG00000267758.1	AC099811.4	1.14551	3.45216	0.0532952	0.788789
ENSG00000244050.2	DEFB109F	-1.05139	3.36786	0.0533761	0.788789
ENSG00000122376.11	SHLD2	-0.686586	8.93596	0.0534239	0.788789
ENSG00000166501.14	PRKCB	1.03664	4.02433	0.053463	0.788789
ENSG00000122778.10	KIAA1549	1.01834	4.002	0.0534811	0.788789
ENSG00000110680.12	CALCA	-0.85315	4.7285	0.0534883	0.788789
ENSG00000179532.13	DNHD1	-0.658059	8.15696	0.0534918	0.788789
ENSG00000108381.11	ASPA	-0.936546	4.28207	0.0535545	0.789161
ENSG00000108639.7	SYNGR2	0.714053	6.1171	0.0537204	0.790663
ENSG00000122085.17	MTERF4	0.697661	8.84036	0.0537314	0.790663
ENSG00000062282.15	DGAT2	1.64754	2.08332	0.0538936	0.791463
ENSG00000162927.14	PUS10	1.06751	5.50563	0.0539032	0.791463
ENSG00000197647.11	ZNF433	0.835461	4.71984	0.0540453	0.791463
ENSG00000211892.4	IGHG4	1.55763	2.67157	0.0541454	0.791463
ENSG00000073584.20	SMARCE1	0.968646	4.85768	0.0541552	0.791463
ENSG00000136531.18	SCN2A	1.40163	3.16693	0.0542063	0.791463
ENSG00000278722.1	AL445288.1	-0.697657	5.68859	0.0542165	0.791463
ENSG00000169744.13	LDB2	-0.666043	6.11125	0.0542294	0.791463
ENSG00000120594.17	PLXDC2	0.817037	6.41982	0.0542414	0.791463
ENSG00000105127.9	AKAP8	0.706927	5.7667	0.0542933	0.791463
ENSG00000150477.15	KIAA1328	-0.831967	4.33506	0.0543127	0.791463
ENSG00000271964.1	AC090948.1	1.58699	2.61986	0.0543234	0.791463
ENSG00000188263.10	IL17REL	1.57287	2.97742	0.0543691	0.791463
ENSG00000258839.4	MC1R	1.27388	4.00714	0.0544298	0.791463
ENSG00000136279.21	DBNL	0.657236	8.27706	0.0544301	0.791463
ENSG00000185950.9	IRS2	0.698138	6.24984	0.0544546	0.791463
ENSG00000090487.11	SPG21	-1.00075	4.55691	0.0544641	0.791463
ENSG00000116991.11	SIPA1L2	0.90568	4.85979	0.0544901	0.791463
ENSG00000261103.3	AC009063.3	1.50433	3.03389	0.0544995	0.791463
ENSG00000254866.2	DEFB109D	-1.39032	3.29546	0.0545433	0.791554
ENSG00000160213.9	CSTB	-1.26026	4.50931	0.0546184	0.791933
ENSG00000259632.2	AC090971.5	0.967796	3.63792	0.0546581	0.791933
ENSG00000259440.2	NPM1P43	-0.845967	5.30918	0.0546822	0.791933
ENSG00000236334.2	PPIAL4G	-1.01847	4.78076	0.0548543	0.792497
ENSG00000122435.10	TRMT13	-0.819922	4.97756	0.0548905	0.792497
ENSG00000132024.17	CC2D1A	0.765867	4.7798	0.0548939	0.792497
ENSG00000143195.13	ILDR2	-0.956179	4.85263	0.0549124	0.792497
ENSG00000269609.6	RPARP-AS1	-1.34361	2.49804	0.0549137	0.792497
ENSG00000162433.15	AK4	-0.808527	4.39625	0.0549468	0.792497
ENSG00000164683.18	HEY1	1.10535	3.46847	0.0552915	0.796836
ENSG00000196183.5	RPS2P4	1.42789	2.88202	0.0553277	0.796836
ENSG00000023909.10	GCLM	-1.36581	2.30591	0.055361	0.796836
ENSG00000244540.2	AC087884.1	-1.28508	2.30358	0.0554641	0.797744
ENSG00000215012.9	RTL10	1.15749	3.37746	0.0555087	0.797744
ENSG00000251364.7	AC107884.1	-0.586982	8.89517	0.0555637	0.797744
ENSG00000242808.10	SOX2-OT	-0.964698	8.25731	0.0555756	0.797744
ENSG00000253932.1	AC019270.1	1.23555	5.87354	0.0556191	0.797825
ENSG00000164649.20	CDCA7L	1.28988	3.30466	0.0557506	0.799167
ENSG00000165757.9	JCAD	0.999698	3.71278	0.0558003	0.799337
ENSG00000110697.13	PITPNM1	0.989307	3.60204	0.0559026	0.799732
ENSG00000285608.1	AL161665.1	-0.583366	9.52174	0.0559564	0.799732
ENSG00000243646.10	IL10RB	1.23323	3.06096	0.0559934	0.799732
ENSG00000250910.8	AC097467.3	-1.09145	3.86993	0.0559963	0.799732
ENSG00000213111.5	COX5BP2	-1.28968	3.19795	0.0560985	0.799732
ENSG00000164733.21	CTSB	0.578289	8.2513	0.0561021	0.799732
ENSG00000280131.1	AC027348.2	1.26284	3.10737	0.056125	0.799732
ENSG00000140323.6	DISP2	1.04583	5.74361	0.0562254	0.799732
ENSG00000082397.17	EPB41L3	0.78174	4.91204	0.0562584	0.799732
ENSG00000285555.1	AC005293.1	0.785962	4.78706	0.0562663	0.799732
ENSG00000280357.1	AL138960.2	-1.33182	2.81666	0.0563088	0.799732
ENSG00000220583.1	RPL35P2	1.76707	2.38084	0.0563147	0.799732
ENSG00000155254.13	MARVELD1	0.755066	5.27598	0.0563356	0.799732
ENSG00000272742.1	AC135457.1	0.816486	4.81698	0.0563818	0.799732
ENSG00000258659.7	TRIM34	0.931348	4.35378	0.0563972	0.799732
ENSG00000229766.7	AL021396.1	-0.8921	4.58109	0.0564536	0.799924
ENSG00000244198.7	ARHGEF35-AS1	1.04019	4.91127	0.0564866	0.799924
ENSG00000113916.18	BCL6	0.661968	7.29015	0.0565393	0.799994
ENSG00000117450.14	PRDX1	0.752034	4.80508	0.0566193	0.799994
ENSG00000124406.16	ATP8A1	-0.692499	5.22197	0.056623	0.799994
ENSG00000274372.5	LINC02804	2.40095	2.58567	0.0567284	0.799994
ENSG00000140481.15	CCDC33	1.75848	2.5099	0.0567374	0.799994
ENSG00000074181.9	NOTCH3	1.3276	6.49661	0.0568579	0.799994
ENSG00000136235.17	GPNMB	1.16586	3.76375	0.056923	0.799994
ENSG00000183628.14	DGCR6	-1.18502	9.20081	0.0569293	0.799994
ENSG00000287609.1	AL589787.2	1.14931	3.75788	0.0569336	0.799994
ENSG00000080824.19	HSP90AA1	1.00407	4.95363	0.0569563	0.799994
ENSG00000133142.17	TCEAL4	-0.75738	4.89583	0.0570148	0.799994
ENSG00000059804.16	SLC2A3	1.07497	4.00959	0.0570679	0.799994
ENSG00000287377.1	AC090948.4	1.32705	3.3158	0.0571112	0.799994
ENSG00000255875.2	AC008813.1	1.03912	3.63697	0.0571679	0.799994
ENSG00000267765.1	AC100793.3	0.867188	5.34261	0.0571919	0.799994
ENSG00000219941.1	KRT18P50	-0.880249	3.69785	0.0571921	0.799994
ENSG00000112837.17	TBX18	1.72121	2.58465	0.0572039	0.799994
ENSG00000245059.2	AC092718.1	-1.01043	3.4336	0.0572223	0.799994
ENSG00000090006.18	LTBP4	1.21891	2.98504	0.0572412	0.799994
ENSG00000168071.22	CCDC88B	0.749294	5.74218	0.0572509	0.799994
ENSG00000269019.2	HOMER3-AS1	0.937594	3.69363	0.0572956	0.800088
ENSG00000228352.2	AL354989.1	1.46107	2.08257	0.0573336	0.800089
ENSG00000168280.17	KIF5C	1.10027	3.67824	0.0574293	0.800451
ENSG00000102984.15	ZNF821	-1.09509	3.63891	0.0574355	0.800451
ENSG00000196782.12	MAML3	0.790142	5.67232	0.0574747	0.800467
ENSG00000220721.2	OR1F12	-0.709592	5.80701	0.057581	0.80078
ENSG00000164379.7	FOXQ1	1.25683	3.17091	0.057607	0.80078
ENSG00000004142.12	POLDIP2	0.613399	5.82452	0.0576112	0.80078
ENSG00000286899.1	AL139286.2	-0.701184	5.17753	0.0576802	0.800854
ENSG00000279300.1	AC008761.3	-1.30534	3.40932	0.057722	0.800854
ENSG00000228330.1	AL355355.1	1.43841	3.17094	0.0577305	0.800854
ENSG00000233396.8	LINC01719	-1.24539	4.01933	0.0578403	0.801665
ENSG00000187720.14	THSD4	1.18671	3.61354	0.058	0.801665
ENSG00000259018.1	AL049829.2	-1.72094	2.54805	0.0580951	0.801665
ENSG00000142168.15	SOD1	-1.2855	2.99519	0.0580983	0.801665
ENSG00000071127.17	WDR1	0.764866	5.26424	0.0581643	0.801665
ENSG00000145555.15	MYO10	-0.577933	7.27494	0.0581836	0.801665
ENSG00000147059.8	SPIN2A	-0.566152	7.70179	0.0582125	0.801665
ENSG00000287785.1	AC103833.2	-1.80648	2.74295	0.0582384	0.801665
ENSG00000123416.15	TUBA1B	0.841135	5.38794	0.0582755	0.801665
ENSG00000140534.14	TICRR	-0.633699	7.05179	0.0583128	0.801665
ENSG00000125817.8	CENPB	0.931696	3.9805	0.0583289	0.801665
ENSG00000131899.11	LLGL1	0.714783	4.88185	0.0583449	0.801665
ENSG00000267387.1	AC020931.1	0.67923	5.83638	0.0583592	0.801665
ENSG00000264057.1	AC103810.1	-1.14748	2.96506	0.058409	0.801665
ENSG00000128346.11	C22orf23	0.650077	6.02203	0.0584365	0.801665
ENSG00000118855.21	MFSD1	1.5232	2.52741	0.0584467	0.801665
ENSG00000281103.2	TRG-AS1	1.4949	2.43287	0.0584806	0.801665
ENSG00000164163.11	ABCE1	1.29285	2.8196	0.0585436	0.801665
ENSG00000273890.1	AC034102.8	-0.973608	3.84282	0.0585576	0.801665
ENSG00000271218.1	AL033384.2	-1.74015	2.87539	0.0585627	0.801665
ENSG00000135439.11	AGAP2	0.960323	3.95273	0.0585879	0.801665
ENSG00000260661.1	AC116903.2	1.11724	3.67053	0.058626	0.801666
ENSG00000114302.16	PRKAR2A	1.12519	3.33066	0.0586687	0.801729
ENSG00000125844.16	RRBP1	0.740226	5.06114	0.0589328	0.802634
ENSG00000159110.20	IFNAR2	1.24525	3.8276	0.0589526	0.802634
ENSG00000197256.10	KANK2	0.811659	4.5368	0.0589839	0.802634
ENSG00000237159.6	CNTFR-AS1	-0.617861	7.42863	0.05902	0.802634
ENSG00000286035.1	AC073840.1	-1.26478	3.77242	0.0590551	0.802634
ENSG00000235740.2	PHACTR2-AS1	0.871577	4.63909	0.0590602	0.802634
ENSG00000093072.18	ADA2	-0.682858	7.20256	0.0591879	0.802634
ENSG00000228484.3	AL137025.1	-0.905105	5.32513	0.0592208	0.802634
ENSG00000241015.2	TPM3P9	1.33902	2.83998	0.059308	0.802634
ENSG00000126822.17	PLEKHG3	0.764514	6.51525	0.0593759	0.802634
ENSG00000130811.12	EIF3G	0.850055	5.23211	0.0594196	0.802634
ENSG00000188712.4	OR13D3P	-0.750615	5.81766	0.0594549	0.802634
ENSG00000206432.4	TMEM200C	1.30859	3.24158	0.0594824	0.802634
ENSG00000113719.16	ERGIC1	0.681402	5.77717	0.0594926	0.802634
ENSG00000251664.5	PCDHA12	-0.868954	4.50956	0.0595024	0.802634
ENSG00000173898.14	SPTBN2	-0.547719	6.61404	0.059506	0.802634
ENSG00000147654.15	EBAG9	-1.34436	2.56346	0.0596145	0.802634
ENSG00000257897.1	AC139697.1	-0.745393	5.45125	0.0597206	0.802634
ENSG00000204963.6	PCDHA7	-0.959944	4.322	0.059736	0.802634
ENSG00000253754.1	AC087620.1	-1.44262	2.31135	0.0597555	0.802634
ENSG00000285766.1	AC092042.4	-0.971032	3.73234	0.0597815	0.802634
ENSG00000080947.15	CROCCP3	0.668112	5.99007	0.0598143	0.802634
ENSG00000160117.16	ANKLE1	1.44189	2.73165	0.0598305	0.802634
ENSG00000125124.13	BBS2	-0.73892	5.72216	0.0598699	0.802634
ENSG00000253645.1	AC108863.1	0.978841	3.65062	0.0599416	0.802634
ENSG00000234465.11	PINLYP	0.795457	5.2209	0.059998	0.802634
ENSG00000173120.15	KDM2A	0.657001	6.51547	0.0599992	0.802634
ENSG00000287095.1	AF228727.1	1.04346	3.18075	0.0600977	0.802634
ENSG00000165959.12	CLMN	-0.631171	6.17207	0.0601038	0.802634
ENSG00000114786.16	ABHD14A-ACY1	-1.43407	2.37661	0.0601106	0.802634
ENSG00000198768.11	APCDD1L	-0.663667	5.21089	0.0601249	0.802634
ENSG00000105835.12	NAMPT	1.05104	3.67341	0.0601634	0.802634
ENSG00000079841.18	RIMS1	-0.960467	4.44254	0.0601984	0.802634
ENSG00000176595.4	KBTBD11	0.929981	4.59453	0.0602293	0.802634
ENSG00000173327.8	MAP3K11	0.723754	5.22547	0.0602415	0.802634
ENSG00000233685.1	OR6L1P	2.19372	3.07916	0.0602817	0.802634
ENSG00000133863.9	TEX15	-1.45446	2.2679	0.0603113	0.802634
ENSG00000253915.1	MAPRE1P1	1.04549	4.14181	0.060323	0.802634
ENSG00000181126.13	HLA-V	1.54633	2.55128	0.0603419	0.802634
ENSG00000215910.7	C1orf167	0.78045	5.19114	0.06035	0.802634
ENSG00000261519.3	AC010542.4	-0.675679	6.19079	0.0603834	0.802634
ENSG00000163873.10	GRIK3	1.11964	3.77859	0.0603863	0.802634
ENSG00000116016.14	EPAS1	0.635343	7.29799	0.0603912	0.802634
ENSG00000124713.6	GNMT	-1.28928	3.08601	0.0604108	0.802634
ENSG00000237188.5	AC242426.2	-1.17413	3.36789	0.0605927	0.803841
ENSG00000259505.1	AC009268.1	-1.22814	2.88722	0.0606045	0.803841
ENSG00000259726.1	CSPG4P11	-0.80481	5.1321	0.0606184	0.803841
ENSG00000114388.14	NPRL2	1.3179	2.89547	0.0606543	0.803841
ENSG00000124571.18	XPO5	0.585138	6.7843	0.0607761	0.804511
ENSG00000137959.16	IFI44L	-2.07097	6.07289	0.0608074	0.804511
ENSG00000130226.17	DPP6	1.06204	4.15982	0.0608331	0.804511
ENSG00000269374.1	AC011497.2	-1.09185	3.02456	0.0608674	0.804511
ENSG00000100479.13	POLE2	-0.849618	4.06961	0.0608957	0.804511
ENSG00000139974.16	SLC38A6	-1.50342	2.34088	0.0609732	0.804676
ENSG00000006283.18	CACNA1G	1.54047	2.82016	0.0609846	0.804676
ENSG00000137261.14	KIAA0319	-0.794661	4.14569	0.0611092	0.80564
ENSG00000176619.13	LMNB2	1.30313	2.8411	0.0611341	0.80564
ENSG00000264186.1	SNRPCP4	-0.730984	5.45811	0.0611788	0.805725
ENSG00000103126.15	AXIN1	1.44065	2.74683	0.0614252	0.806929
ENSG00000171100.15	MTM1	-1.22055	3.14676	0.0614664	0.806929
ENSG00000175471.19	MCTP1	0.711006	5.64438	0.0614731	0.806929
ENSG00000261532.1	AC009065.7	-0.757747	4.7456	0.061489	0.806929
ENSG00000253882.6	AC099548.2	1.26201	4.04588	0.0616514	0.806929
ENSG00000197977.4	ELOVL2	-0.806568	6.19205	0.0616579	0.806929
ENSG00000126391.14	FRMD8	0.992461	5.40102	0.0617135	0.806929
ENSG00000100350.14	FOXRED2	0.675741	5.95962	0.0617891	0.806929
ENSG00000189045.14	ANKDD1B	-1.42299	2.6274	0.0618034	0.806929
ENSG00000235872.2	AC078777.1	0.614039	5.83052	0.0618205	0.806929
ENSG00000130158.14	DOCK6	0.644085	5.6366	0.0618566	0.806929
ENSG00000086300.16	SNX10	-0.970072	4.46874	0.0618623	0.806929
ENSG00000260128.6	ULK4P2	-1.14528	3.11057	0.061895	0.806929
ENSG00000286615.1	AC011416.4	-0.819827	4.43271	0.0619046	0.806929
ENSG00000173401.10	GLIPR1L1	-0.703662	5.40637	0.0619881	0.806929
ENSG00000026036.22	RTEL1-TNFRSF6B	0.895929	6.55695	0.0620061	0.806929
ENSG00000196616.14	ADH1B	1.30349	3.14206	0.0620205	0.806929
ENSG00000141985.9	SH3GL1	0.808846	5.30376	0.0620379	0.806929
ENSG00000205176.3	REXO1L1P	1.44537	3.56528	0.0620492	0.806929
ENSG00000228918.4	LINC01344	-1.59879	2.2548	0.0621465	0.806929
ENSG00000254361.2	AC046195.2	1.77624	2.06914	0.0621733	0.806929
ENSG00000182199.11	SHMT2	1.09806	5.06168	0.0622002	0.806929
ENSG00000234327.8	AC012146.1	0.873149	4.84228	0.0622028	0.806929
ENSG00000054938.16	CHRDL2	-1.45513	2.35189	0.0622406	0.806929
ENSG00000282458.1	WASH5P	0.590684	6.26144	0.0622621	0.806929
ENSG00000145860.12	RNF145	1.03449	3.42019	0.0622659	0.806929
ENSG00000140395.9	WDR61	1.48582	3.81987	0.0623527	0.807557
ENSG00000241313.3	WWTR1-AS1	0.835341	5.03537	0.0624431	0.808232
ENSG00000132953.16	XPO4	-0.629905	6.34309	0.0624905	0.808348
ENSG00000106244.13	PDAP1	0.774658	5.59544	0.0625714	0.808438
ENSG00000105063.19	PPP6R1	0.813706	4.52042	0.0625741	0.808438
ENSG00000106397.12	PLOD3	1.16837	3.5924	0.0626561	0.808496
ENSG00000144591.19	GMPPA	0.834032	5.5001	0.062682	0.808496
ENSG00000257474.5	AC027288.1	1.62648	2.74616	0.0626937	0.808496
ENSG00000067606.17	PRKCZ	0.850832	4.40437	0.0627931	0.809202
ENSG00000157654.19	PALM2AKAP2	0.799648	4.59824	0.0628253	0.809202
ENSG00000174473.16	GALNTL6	-1.00345	4.20138	0.0628732	0.809325
ENSG00000229207.1	SERPINH1P1	-0.983298	3.63741	0.0629509	0.80973
ENSG00000048544.6	MRPS10	-1.42893	2.06088	0.0629815	0.80973
ENSG00000078018.20	MAP2	0.722151	5.76791	0.0630246	0.80979
ENSG00000123064.13	DDX54	1.07035	3.63323	0.0631368	0.80987
ENSG00000177426.22	TGIF1	0.786966	4.55682	0.0631462	0.80987
ENSG00000167004.13	PDIA3	0.860108	4.94748	0.0631462	0.80987
ENSG00000278999.1	AC008985.1	0.630455	6.41617	0.0632443	0.810635
ENSG00000149609.6	C20orf144	0.703536	7.37676	0.063377	0.81141
ENSG00000077454.16	LRCH4	0.687644	5.48343	0.0633817	0.81141
ENSG00000243417.1	RPS3AP18	-1.35593	2.75819	0.0634292	0.811524
ENSG00000008283.16	CYB561	0.801903	4.54003	0.0635079	0.812037
ENSG00000126698.11	DNAJC8	1.38739	2.4997	0.0635838	0.812065
ENSG00000183864.5	TOB2	0.594502	6.80366	0.0636187	0.812065
ENSG00000136840.19	ST6GALNAC4	1.41832	2.3482	0.0636256	0.812065
ENSG00000287343.1	AL022397.1	-0.968413	3.37441	0.0638266	0.813464
ENSG00000235237.1	Z82188.2	1.31131	3.38893	0.0638338	0.813464
ENSG00000286550.1	AL591002.1	0.71054	5.07232	0.0638679	0.813464
ENSG00000116329.11	OPRD1	-1.03518	3.37716	0.0638897	0.813464
ENSG00000215397.4	SCRT2	1.63912	2.6668	0.0639636	0.813686
ENSG00000273680.1	AC009318.2	1.14161	3.11159	0.063998	0.813686
ENSG00000147364.17	FBXO25	0.579212	8.50422	0.064023	0.813686
ENSG00000248890.2	HHIP-AS1	-1.01928	3.3481	0.0640817	0.813942
ENSG00000254907.1	AC087276.2	-0.876644	3.98515	0.0642406	0.814744
ENSG00000174175.17	SELP	-1.35999	2.72216	0.0642845	0.814744
ENSG00000272894.5	AC004982.2	-1.31578	2.9457	0.0642848	0.814744
ENSG00000213772.3	EIF1P7	-1.41891	2.40257	0.0643088	0.814744
ENSG00000231856.2	AL162377.1	1.37205	2.59272	0.0643382	0.814744
ENSG00000100401.20	RANGAP1	1.05546	3.70645	0.0644924	0.816148
ENSG00000223974.1	BNIP3P42	-0.7413	4.84173	0.0646033	0.816148
ENSG00000183943.6	PRKX	1.04727	3.48137	0.0646569	0.816148
ENSG00000250120.8	PCDHA10	-0.673508	5.96618	0.0647339	0.816148
ENSG00000213301.2	HMGB3P11	-0.962798	3.95538	0.0647408	0.816148
ENSG00000267709.1	AC024592.2	-1.49075	2.34498	0.0647498	0.816148
ENSG00000257524.6	AL157935.2	1.36178	3.25361	0.0647547	0.816148
ENSG00000276214.1	AC008833.1	-0.853105	5.20724	0.0647589	0.816148
ENSG00000247287.3	AL359220.1	1.01854	3.63987	0.0648714	0.817077
ENSG00000111834.13	RSPH4A	-1.12042	3.17023	0.0649708	0.81784
ENSG00000176903.5	PNMA1	0.793835	5.68989	0.0650685	0.81851
ENSG00000083168.11	KAT6A	0.672703	5.63404	0.0651287	0.81851
ENSG00000256683.7	ZNF350	-0.670144	6.25617	0.0651456	0.81851
ENSG00000130052.13	STARD8	1.227	3.86244	0.0651974	0.81851
ENSG00000141741.12	MIEN1	-0.958996	4.17602	0.0653408	0.81851
ENSG00000134138.20	MEIS2	-0.613254	7.20149	0.0653538	0.81851
ENSG00000101605.13	MYOM1	1.07831	3.16609	0.0653955	0.81851
ENSG00000163818.17	LZTFL1	1.52486	3.65076	0.0654373	0.81851
ENSG00000124091.9	GCNT7	0.845758	4.81237	0.0654527	0.81851
ENSG00000254266.6	PKIA-AS1	-0.647685	6.72411	0.0655872	0.81851
ENSG00000286730.1	AL365295.2	1.58123	2.52806	0.0656084	0.81851
ENSG00000215068.8	AC025171.2	-0.537353	7.3269	0.0656677	0.81851
ENSG00000279302.3	AC013643.3	0.739942	4.65144	0.0657554	0.81851
ENSG00000143375.15	CGN	1.24612	2.68076	0.0658117	0.81851
ENSG00000141012.13	GALNS	0.698677	5.15298	0.0658404	0.81851
ENSG00000233178.7	AL161457.2	1.09507	5.94241	0.0659205	0.81851
ENSG00000186283.14	TOR3A	0.745424	4.70072	0.0659395	0.81851
ENSG00000279089.1	AC005839.1	-1.09266	4.02362	0.0659855	0.81851
ENSG00000264247.2	LINC00909	-1.06357	3.92815	0.0660296	0.81851
ENSG00000169021.6	UQCRFS1	1.34919	2.62995	0.0660662	0.81851
ENSG00000233524.1	RANP8	-1.50061	2.83482	0.0660942	0.81851
ENSG00000212643.3	ZRSR2P1	-1.23263	3.77766	0.0661001	0.81851
ENSG00000288612.1	AL133351.4	0.937693	4.47114	0.0661644	0.81851
ENSG00000267908.2	ZSCAN5DP	-1.19271	3.30968	0.0661733	0.81851
ENSG00000158008.10	EXTL1	1.27227	2.97194	0.066174	0.81851
ENSG00000168938.6	PPIC	-0.819989	4.42382	0.0662334	0.81851
ENSG00000249592.6	AC139887.2	0.503909	7.97815	0.0662422	0.81851
ENSG00000236494.2	AC008080.4	0.726913	5.00593	0.066265	0.81851
ENSG00000260805.2	AC092803.1	1.44539	2.78498	0.066492	0.81851
ENSG00000270139.1	AP001172.2	-1.16578	3.56953	0.0665947	0.81851
ENSG00000225465.9	RFPL1S	1.46807	2.35229	0.0666081	0.81851
ENSG00000264404.3	LINC02675	-1.24757	2.93805	0.0666176	0.81851
ENSG00000174989.13	FBXW8	0.725955	5.99185	0.066661	0.81851
ENSG00000230212.6	AP000688.1	-0.559882	7.56093	0.0666668	0.81851
ENSG00000101276.18	SLC52A3	1.41509	2.96926	0.066688	0.81851
ENSG00000249304.1	AC104779.1	-1.08803	3.09985	0.0667594	0.81851
ENSG00000272638.1	AC006027.1	0.709385	5.68199	0.0667798	0.81851
ENSG00000230399.1	RBBP8P1	0.916245	4.56965	0.0668293	0.81851
ENSG00000145214.14	DGKQ	0.836595	5.6504	0.0668342	0.81851
ENSG00000147459.18	DOCK5	-0.594264	6.20489	0.0668536	0.81851
ENSG00000256150.2	ITFG2-AS1	1.35158	3.39593	0.0668842	0.81851
ENSG00000171862.11	PTEN	0.806626	4.34405	0.0668891	0.81851
ENSG00000280231.1	AL031719.2	1.38983	3.49798	0.066919	0.81851
ENSG00000091656.19	ZFHX4	-0.621081	7.21573	0.066922	0.81851
ENSG00000218732.1	AL035633.1	-1.45212	2.50721	0.0669527	0.81851
ENSG00000177182.11	CLVS1	-0.661908	6.77201	0.0670084	0.81851
ENSG00000068650.18	ATP11A	0.661403	5.33892	0.0670122	0.81851
ENSG00000109736.15	MFSD10	0.820558	5.13255	0.0670306	0.81851
ENSG00000225706.2	PTPRD-AS1	1.30161	3.10676	0.0670384	0.81851
ENSG00000152402.11	GUCY1A2	1.33063	2.88085	0.0671258	0.81851
ENSG00000256238.1	SUPT16HP1	-0.954135	5.86533	0.0671517	0.81851
ENSG00000225505.1	AC104332.1	-0.804039	4.47235	0.0671526	0.81851
ENSG00000172531.15	PPP1CA	-0.796544	4.29945	0.0671751	0.81851
ENSG00000170027.7	YWHAG	0.602952	6.86252	0.0672092	0.81851
ENSG00000196660.11	SLC30A10	-0.825721	4.39302	0.0672444	0.81851
ENSG00000243838.1	PSMC1P7	-1.51886	2.22466	0.0672559	0.81851
ENSG00000144535.20	DIS3L2	0.728407	4.67042	0.0672562	0.81851
ENSG00000103196.12	CRISPLD2	1.38711	3.38174	0.0672772	0.81851
ENSG00000261238.1	AC009166.1	-0.837648	4.20968	0.0673158	0.81851
ENSG00000143603.19	KCNN3	-0.615932	7.33264	0.0673839	0.818559
ENSG00000092051.17	JPH4	0.993485	3.76286	0.0673975	0.818559
ENSG00000213088.12	ACKR1	-1.23223	2.79424	0.0674635	0.818564
ENSG00000262966.2	AC005695.1	0.875459	4.33614	0.0674756	0.818564
ENSG00000182902.14	SLC25A18	-0.620883	6.70237	0.0676048	0.819149
ENSG00000163072.16	NOSTRIN	-1.83327	3.36956	0.0676283	0.819149
ENSG00000282021.1	AC100810.3	1.27855	3.42036	0.0677784	0.819149
ENSG00000181856.15	SLC2A4	1.03684	4.219	0.0678067	0.819149
ENSG00000137575.12	SDCBP	-0.647176	5.75551	0.0678821	0.819149
ENSG00000262791.1	AC130343.1	-0.644895	5.8916	0.0679001	0.819149
ENSG00000261684.2	AC018362.1	0.53811	7.56397	0.0679249	0.819149
ENSG00000148459.16	PDSS1	-0.805823	4.03518	0.0679414	0.819149
ENSG00000285926.1	AC005082.2	-0.571744	6.28298	0.0679622	0.819149
ENSG00000213626.13	LBH	1.72208	1.98373	0.0680085	0.819149
ENSG00000273055.1	AC005046.1	1.36526	3.8542	0.0680217	0.819149
ENSG00000242082.2	SLC5A4-AS1	0.994869	4.48625	0.06803	0.819149
ENSG00000204149.12	AGAP6	-0.795904	5.27418	0.0681	0.819149
ENSG00000257150.3	PGAM1P5	1.35229	2.91305	0.0681183	0.819149
ENSG00000140854.13	KATNB1	0.951746	4.37728	0.0681682	0.819149
ENSG00000271013.1	LRRC37A9P	1.51427	2.43962	0.0681834	0.819149
ENSG00000104859.15	CLASRP	0.566951	6.98518	0.0682187	0.819149
ENSG00000105993.15	DNAJB6	1.22266	5.56249	0.0682235	0.819149
ENSG00000163807.6	KIAA1143	-0.641893	4.9967	0.0682877	0.819251
ENSG00000186479.5	RGS7BP	1.40705	2.66	0.0683591	0.819251
ENSG00000136159.4	NUDT15	-0.812808	4.28613	0.0684184	0.819251
ENSG00000268858.2	AL118506.1	1.15626	3.20344	0.0684579	0.819251
ENSG00000287227.1	AC021698.1	1.5628	2.21041	0.0685369	0.819251
ENSG00000230630.5	DNM3OS	-0.540884	7.10546	0.0685762	0.819251
ENSG00000246627.6	CACNA1C-AS1	0.72576	4.7491	0.0686222	0.819251
ENSG00000188493.15	C19orf54	0.756906	5.10512	0.0686487	0.819251
ENSG00000203993.6	ARRDC1-AS1	0.682585	5.90801	0.0686772	0.819251
ENSG00000139364.10	TMEM132B	-0.776273	5.46876	0.0687006	0.819251
ENSG00000230310.1	AC010422.1	-1.51623	1.82126	0.0687332	0.819251
ENSG00000083896.13	YTHDC1	0.766127	4.43324	0.0687564	0.819251
ENSG00000260997.1	AC004847.1	-1.45677	2.37041	0.0688793	0.819251
ENSG00000114316.13	USP4	0.76436	4.40637	0.0689096	0.819251
ENSG00000163956.13	LRPAP1	0.891975	4.97463	0.0690015	0.819251
ENSG00000162772.17	ATF3	1.37728	2.81428	0.0690442	0.819251
ENSG00000175189.4	INHBC	1.44313	2.59442	0.0690615	0.819251
ENSG00000175984.15	DENND2C	-1.3341	2.86262	0.069074	0.819251
ENSG00000249574.1	AC226118.1	1.87188	3.5326	0.069102	0.819251
ENSG00000146648.19	EGFR	-0.555896	7.21512	0.0692769	0.819251
ENSG00000106852.15	LHX6	1.46211	2.63722	0.0693885	0.819251
ENSG00000204580.13	DDR1	0.518727	6.91733	0.0693934	0.819251
ENSG00000109971.14	HSPA8	0.562974	6.6725	0.0694015	0.819251
ENSG00000240707.3	LINC01168	1.528	2.83568	0.0694267	0.819251
ENSG00000226312.7	CFLAR-AS1	0.506806	7.14903	0.06949	0.819251
ENSG00000168702.18	LRP1B	-0.638575	7.83196	0.0695798	0.819251
ENSG00000111321.11	LTBR	0.709826	4.7011	0.0696271	0.819251
ENSG00000206579.9	XKR4	1.57142	2.76413	0.0696745	0.819251
ENSG00000272991.1	AF129408.1	-1.04504	3.54555	0.0696916	0.819251
ENSG00000279086.1	AC073130.3	0.968581	4.04567	0.0696927	0.819251
ENSG00000114455.13	HHLA2	-1.43403	2.79529	0.0697031	0.819251
ENSG00000285600.1	AC023593.1	-1.28352	2.85661	0.0698072	0.819251
ENSG00000240373.1	SEC62-AS1	1.03354	3.57702	0.0698371	0.819251
ENSG00000234332.1	BCAS2P2	-0.635866	5.62626	0.0698503	0.819251
ENSG00000182257.8	PRR34	1.28386	8.3386	0.0698561	0.819251
ENSG00000138134.12	STAMBPL1	0.753027	5.36702	0.0698636	0.819251
ENSG00000249077.1	AL158068.1	1.06236	5.23196	0.0698676	0.819251
ENSG00000226015.2	CCT8P1	-0.648013	6.25781	0.0698784	0.819251
ENSG00000135775.14	COG2	-0.817149	4.27923	0.0699309	0.819251
ENSG00000158859.10	ADAMTS4	0.816868	5.15466	0.0699907	0.819251
ENSG00000101577.9	LPIN2	0.709629	5.14855	0.0700072	0.819251
ENSG00000173705.9	SUSD5	-0.819162	5.29556	0.0700104	0.819251
ENSG00000160307.10	S100B	-1.4835	1.97509	0.0700236	0.819251
ENSG00000185324.22	CDK10	0.613291	6.15396	0.070035	0.819251
ENSG00000188833.10	ENTPD8	0.973527	3.29656	0.0700478	0.819251
ENSG00000213199.8	ASIC3	1.03377	4.97496	0.07005	0.819251
ENSG00000271199.1	AL353804.2	-1.52707	2.44053	0.0700594	0.819251
ENSG00000224738.1	AC099850.1	-0.554601	6.02012	0.0701299	0.819508
ENSG00000144895.12	EIF2A	-0.560444	6.97828	0.0701591	0.819508
ENSG00000256469.1	AP002383.2	1.17831	3.0364	0.0702267	0.819843
ENSG00000225783.8	MIAT	-0.636659	7.05146	0.0703325	0.82033
ENSG00000105877.18	DNAH11	0.833127	4.66548	0.0703849	0.82033
ENSG00000142208.16	AKT1	0.637927	6.34894	0.0703875	0.82033
ENSG00000153443.13	UBALD1	0.939739	3.4732	0.0704241	0.82033
ENSG00000273142.1	LINC02604	0.648887	6.15187	0.0705523	0.821004
ENSG00000277734.8	TRAC	1.91994	1.64299	0.0706058	0.821004
ENSG00000020577.14	SAMD4A	0.793753	5.50176	0.070614	0.821004
ENSG00000122565.19	CBX3	1.1253	4.30618	0.0706379	0.821004
ENSG00000124523.16	SIRT5	-0.784521	4.48632	0.070679	0.82103
ENSG00000088827.12	SIGLEC1	-1.94221	3.86812	0.0708088	0.821634
ENSG00000106636.8	YKT6	0.969091	3.52222	0.0708218	0.821634
ENSG00000196421.8	C20orf204	1.41328	2.48637	0.0708532	0.821634
ENSG00000152409.9	JMY	0.778329	4.65368	0.0709615	0.821634
ENSG00000267491.1	AC100788.1	0.720147	5.33972	0.071147	0.821634
ENSG00000231576.1	MTCO2P20	-1.48462	3.54763	0.0711809	0.821634
ENSG00000285750.1	AL157385.2	-0.567144	7.60519	0.0711945	0.821634
ENSG00000143845.15	ETNK2	1.10755	3.97276	0.0712901	0.821634
ENSG00000092208.17	GEMIN2	-0.784508	4.51253	0.0713064	0.821634
ENSG00000121270.15	ABCC11	-0.57177	6.08853	0.071316	0.821634
ENSG00000165804.16	ZNF219	0.604504	6.3087	0.0713281	0.821634
ENSG00000175061.18	SNHG29	-0.527813	6.77412	0.0713309	0.821634
ENSG00000072062.14	PRKACA	0.646645	5.57371	0.0713655	0.821634
ENSG00000285996.1	AC006116.10	-0.529641	6.54029	0.0715752	0.821634
ENSG00000101194.18	SLC17A9	1.64687	3.20153	0.0716129	0.821634
ENSG00000275719.1	AC008622.2	0.846759	5.70526	0.0717199	0.821634
ENSG00000283828.1	AL137002.2	1.18762	2.94364	0.0717239	0.821634
ENSG00000286161.1	AC104066.5	0.665008	4.99155	0.0717688	0.821634
ENSG00000141485.17	SLC13A5	-0.795804	4.85884	0.0718312	0.821634
ENSG00000135316.18	SYNCRIP	-1.00178	2.99247	0.0718591	0.821634
ENSG00000115317.12	HTRA2	0.84463	3.81231	0.071898	0.821634
ENSG00000160551.11	TAOK1	-0.578318	6.48305	0.0719475	0.821634
ENSG00000090539.15	CHRD	0.818126	4.30606	0.0719626	0.821634
ENSG00000249170.1	AC096713.1	-0.581166	8.22864	0.0720737	0.821634
ENSG00000249626.1	AC024560.2	-0.570711	7.141	0.0721659	0.821634
ENSG00000260892.1	AC105020.4	1.12324	3.59355	0.0721664	0.821634
ENSG00000221932.6	HEPN1	-0.518242	10.5798	0.0722538	0.821634
ENSG00000162374.18	ELAVL4	1.30758	2.59773	0.0723448	0.821634
ENSG00000121067.19	SPOP	-1.08139	3.34424	0.0723864	0.821634
ENSG00000121236.21	TRIM6	0.903574	4.14776	0.0724208	0.821634
ENSG00000049769.14	PPP1R3F	1.23248	2.88788	0.0724974	0.821634
ENSG00000107796.13	ACTA2	1.06721	3.82229	0.0725212	0.821634
ENSG00000227742.2	CALR4P	-1.46512	2.76371	0.0725713	0.821634
ENSG00000241360.2	PDXP	1.48084	2.4242	0.0725822	0.821634
ENSG00000085563.15	ABCB1	1.1995	3.31099	0.0726091	0.821634
ENSG00000273899.5	NOL12	1.20679	3.24318	0.0726241	0.821634
ENSG00000285740.1	AC090692.3	1.00902	3.48569	0.0726485	0.821634
ENSG00000132561.14	MATN2	0.662028	5.0485	0.0726919	0.821634
ENSG00000134042.14	MRO	-1.01432	3.47116	0.0727035	0.821634
ENSG00000177943.14	MAMDC4	0.969404	6.67867	0.0727273	0.821634
ENSG00000235197.1	ZNF33CP	-1.11445	3.2451	0.0728517	0.821634
ENSG00000099330.9	OCEL1	1.78572	1.9812	0.0728562	0.821634
ENSG00000010704.18	HFE	-0.70431	4.81263	0.0728631	0.821634
ENSG00000236498.1	AC107081.1	0.813564	4.33276	0.0728682	0.821634
ENSG00000261204.1	AC004449.1	1.6207	2.16734	0.073085	0.821634
ENSG00000176681.14	LRRC37A	0.647804	7.39917	0.0731227	0.821634
ENSG00000160613.14	PCSK7	0.61103	6.75578	0.073133	0.821634
ENSG00000251620.3	STPG2-AS1	-0.596508	6.02305	0.0731514	0.821634
ENSG00000226609.2	AL390067.1	-1.17757	3.24411	0.0731869	0.821634
ENSG00000140905.11	GCSH	-0.830221	4.52645	0.0731887	0.821634
ENSG00000211893.4	IGHG2	1.56521	2.6039	0.073212	0.821634
ENSG00000184274.3	LINC00315	0.881762	4.60537	0.0732896	0.821634
ENSG00000286140.1	DERPC	0.962357	3.69031	0.0732897	0.821634
ENSG00000278376.1	AP004609.3	-1.16769	2.90468	0.0733459	0.821634
ENSG00000166451.13	CENPN	-0.86865	4.81861	0.073525	0.821634
ENSG00000163584.18	RPL22L1	1.43209	2.9844	0.0735359	0.821634
ENSG00000257727.6	CNPY2	-0.79852	4.1886	0.0735874	0.821634
ENSG00000128283.7	CDC42EP1	0.946632	4.18501	0.0737761	0.821634
ENSG00000172803.18	SNX32	0.684056	5.82659	0.0737969	0.821634
ENSG00000020426.11	MNAT1	-1.34859	2.28054	0.0738527	0.821634
ENSG00000006210.7	CX3CL1	1.16712	3.33365	0.073912	0.821634
ENSG00000197415.12	VEPH1	-0.935233	4.2026	0.0739763	0.821634
ENSG00000175390.14	EIF3F	-0.891752	3.81337	0.0740269	0.821634
ENSG00000285840.2	AL353648.1	2.22066	5.32439	0.0741336	0.821634
ENSG00000253837.1	AC090197.1	0.94587	5.88215	0.0741624	0.821634
ENSG00000259666.3	LINGO1-AS1	1.60058	2.37847	0.074206	0.821634
ENSG00000268810.1	AC007193.1	-0.666379	4.6984	0.0742355	0.821634
ENSG00000239880.1	RALBP1P1	-0.653034	5.87329	0.0742356	0.821634
ENSG00000227507.3	LTB	0.61043	5.94099	0.0743477	0.821634
ENSG00000180068.10	OR3A4P	0.956196	4.5167	0.0743738	0.821634
ENSG00000021762.20	OSBPL5	0.875316	4.20299	0.0743867	0.821634
ENSG00000287781.1	AC018714.2	1.30077	2.94792	0.0744702	0.821634
ENSG00000198727.2	MT-CYB	0.97882	10.3061	0.0744807	0.821634
ENSG00000223505.2	AC114402.1	-1.15322	2.71294	0.0744968	0.821634
ENSG00000286337.1	AC025370.2	-0.730729	5.78296	0.0745654	0.821634
ENSG00000157557.13	ETS2	1.0161	3.41679	0.0745894	0.821634
ENSG00000153721.19	CNKSR3	1.08498	3.60206	0.0746816	0.821634
ENSG00000149054.16	ZNF215	-0.688153	6.2441	0.0747411	0.821634
ENSG00000284946.1	AC068831.6	-0.532198	7.40747	0.0747552	0.821634
ENSG00000196189.13	SEMA4A	-0.756582	4.55675	0.0747759	0.821634
ENSG00000176142.13	TMEM39A	-0.948215	7.96086	0.0748131	0.821634
ENSG00000236539.3	HNRNPA1P54	-0.860762	3.94376	0.0748197	0.821634
ENSG00000132010.16	ZNF20	0.858319	4.60449	0.0748302	0.821634
ENSG00000286951.1	AL356113.1	1.3759	2.69901	0.0748498	0.821634
ENSG00000158882.15	TOMM40L	1.34257	2.38786	0.0748844	0.821634
ENSG00000254206.5	NPIPB11	-0.770079	6.83537	0.0749287	0.821634
ENSG00000270760.1	AD001527.1	1.13309	3.3012	0.0749371	0.821634
ENSG00000255857.6	PXN-AS1	0.527743	7.85899	0.0749645	0.821634
ENSG00000270615.1	SGO1P1	1.27635	2.53936	0.0749645	0.821634
ENSG00000215867.4	KRT18P57	0.607802	6.16658	0.0749899	0.821634
ENSG00000185800.12	DMWD	0.654487	5.17232	0.0750242	0.821634
ENSG00000197329.12	PELI1	1.29062	3.62379	0.075038	0.821634
ENSG00000155380.12	SLC16A1	1.0796	4.15175	0.0750384	0.821634
ENSG00000231301.1	RPL13AP	1.55401	2.16926	0.075068	0.821634
ENSG00000251229.1	AL645924.2	-0.82606	3.95033	0.0750685	0.821634
ENSG00000237278.2	RLIMP2	-0.50325	6.71849	0.075136	0.821634
ENSG00000168477.19	TNXB	0.752276	5.74841	0.0751506	0.821634
ENSG00000090971.5	NAT14	1.01428	3.1507	0.0752038	0.821634
ENSG00000212961.4	HNRNPA1P40	1.36034	2.07579	0.075262	0.821634
ENSG00000105639.20	JAK3	1.2971	4.58453	0.0752811	0.821634
ENSG00000052344.16	PRSS8	0.992281	3.85919	0.075286	0.821634
ENSG00000249379.2	AL033397.2	-0.666437	4.72202	0.0753181	0.821634
ENSG00000137309.20	HMGA1	0.726548	5.93618	0.0753419	0.821634
ENSG00000110711.10	AIP	1.5379	2.25005	0.0753948	0.821634
ENSG00000145687.16	SSBP2	-0.918721	3.93804	0.0754319	0.821634
ENSG00000155096.14	AZIN1	0.729339	5.39595	0.0755101	0.821634
ENSG00000198467.16	TPM2	0.829175	4.78858	0.0755333	0.821634
ENSG00000284735.1	AL139424.3	-0.72991	5.42877	0.0755568	0.821634
ENSG00000021300.14	PLEKHB1	-0.665006	6.15028	0.0755661	0.821634
ENSG00000162654.9	GBP4	-1.23783	3.75923	0.0755755	0.821634
ENSG00000204618.8	RNF39	0.639605	5.54437	0.0756061	0.821634
ENSG00000143183.17	TMCO1	-0.956859	3.34726	0.0756648	0.821634
ENSG00000260879.1	AL359258.2	0.963095	3.94602	0.0756841	0.821634
ENSG00000259941.1	AC084782.1	-0.853403	4.45539	0.0757222	0.821634
ENSG00000143190.23	POU2F1	-0.654873	5.99297	0.0757281	0.821634
ENSG00000232713.2	RPS12P3	1.54041	2.46563	0.075747	0.821634
ENSG00000132780.17	NASP	-0.616	5.74659	0.075756	0.821634
ENSG00000112212.12	TSPO2	-1.13961	3.25392	0.0757975	0.821634
ENSG00000286606.1	AC097468.3	1.2364	2.69457	0.0758335	0.821634
ENSG00000261253.2	AC137932.2	0.718746	5.14327	0.0758427	0.821634
ENSG00000152133.16	GPATCH11	-0.995639	4.58897	0.0758677	0.821634
ENSG00000196576.15	PLXNB2	0.522083	7.24643	0.0758775	0.821634
ENSG00000276375.1	AL157712.1	-1.2633	2.57953	0.0759059	0.821634
ENSG00000086062.13	B4GALT1	0.898958	4.54471	0.0759075	0.821634
ENSG00000178695.6	KCTD12	0.799569	5.63071	0.0759108	0.821634
ENSG00000105514.8	RAB3D	1.42342	2.40466	0.075916	0.821634
ENSG00000196227.11	FAM217B	-0.926636	3.43116	0.0759357	0.821634
ENSG00000116525.14	TRIM62	0.604897	7.12971	0.0759554	0.821634
ENSG00000286406.1	AC138776.1	-1.0232	4.1723	0.076092	0.821634
ENSG00000280693.2	SH3PXD2A-AS1	0.813872	4.57373	0.076146	0.821634
ENSG00000129654.8	FOXJ1	1.58531	2.66146	0.0761837	0.821634
ENSG00000276412.2	AL591926.2	0.969468	4.62075	0.0761858	0.821634
ENSG00000188687.17	SLC4A5	0.826794	4.89103	0.0761864	0.821634
ENSG00000187535.14	IFT140	0.689266	4.76699	0.0761868	0.821634
ENSG00000147144.13	CCDC120	0.676448	6.07938	0.0761924	0.821634
ENSG00000280321.1	AC129502.1	-1.59663	1.82576	0.0763045	0.821634
ENSG00000114279.13	FGF12	1.3821	2.34126	0.0763227	0.821634
ENSG00000174807.4	CD248	1.07899	4.41202	0.0763523	0.821634
ENSG00000272372.1	AC009102.2	0.605419	6.03723	0.0763793	0.821634
ENSG00000143951.16	WDPCP	-0.791061	4.46002	0.076483	0.821634
ENSG00000169760.17	NLGN1	1.38741	2.49979	0.0764988	0.821634
ENSG00000186881.3	OR13F1	-0.888473	4.06908	0.0765492	0.821634
ENSG00000156508.18	EEF1A1	0.553766	5.88231	0.0765642	0.821634
ENSG00000285793.1	ANAPC1P2	1.32697	2.70271	0.0765777	0.821634
ENSG00000154217.15	PITPNC1	-0.549881	6.85471	0.0765809	0.821634
ENSG00000285582.1	AC016042.1	1.19961	5.74428	0.0766167	0.821634
ENSG00000159289.6	GOLGA6A	-1.49886	2.06638	0.0766179	0.821634
ENSG00000187024.15	PTRH1	-1.17443	3.74175	0.0766586	0.821634
ENSG00000253439.1	CDC42P5	1.02178	3.30168	0.0766616	0.821634
ENSG00000138411.13	HECW2	1.17621	2.85505	0.0766716	0.821634
ENSG00000102882.12	MAPK3	0.687189	4.78976	0.0767036	0.821634
ENSG00000272144.1	AC025171.4	-0.705787	5.22645	0.0767141	0.821634
ENSG00000287741.1	AC009434.1	1.53876	2.22164	0.0767602	0.821634
ENSG00000270900.1	NUDT19P4	1.02012	3.37502	0.0767885	0.821634
ENSG00000107736.21	CDH23	0.5669	7.7378	0.0767908	0.821634
ENSG00000287680.1	AC093330.3	0.942724	4.55544	0.0768236	0.821634
ENSG00000118046.16	STK11	1.06935	5.47466	0.0768527	0.821634
ENSG00000118777.12	ABCG2	1.31994	2.60136	0.0769215	0.821724
ENSG00000254440.3	PBOV1	-0.672178	5.91042	0.0769392	0.821724
ENSG00000265690.7	AC074143.1	1.15339	3.24103	0.0770093	0.821734
ENSG00000106948.17	AKNA	0.706941	5.83383	0.0770181	0.821734
ENSG00000116667.15	C1orf21	-0.591934	8.15238	0.0771033	0.821958
ENSG00000235335.3	B3GALT1-AS1	-1.00045	3.4279	0.077117	0.821958
ENSG00000101255.11	TRIB3	-1.3776	2.46582	0.0771948	0.82237
ENSG00000101624.11	CEP76	-0.66626	6.41258	0.0773344	0.82264
ENSG00000096696.14	DSP	1.45068	1.90446	0.0773637	0.82264
ENSG00000172331.12	BPGM	-0.90891	3.71768	0.0773638	0.82264
ENSG00000126934.14	MAP2K2	0.597541	5.27942	0.0773807	0.82264
ENSG00000135446.17	CDK4	0.647489	5.84004	0.0774447	0.82264
ENSG00000231852.9	CYP21A2	0.879769	5.03181	0.0774543	0.82264
ENSG00000177788.6	AL162595.1	-1.10421	3.51348	0.0775773	0.822842
ENSG00000232237.3	ASCL5	0.961662	4.86934	0.0775775	0.822842
ENSG00000261168.1	AL592424.1	1.41113	2.24865	0.0775905	0.822842
ENSG00000269934.3	AL353593.1	0.707632	5.69539	0.0776578	0.823141
ENSG00000232656.8	IDI2-AS1	0.724313	8.5162	0.0777723	0.823848
ENSG00000161649.13	CD300LG	-1.39559	2.35227	0.0778027	0.823848
ENSG00000134874.18	DZIP1	-0.592261	7.48365	0.077888	0.824337
ENSG00000101336.16	HCK	1.44374	2.34827	0.0779652	0.824652
ENSG00000262152.7	LINC00514	1.60703	3.31059	0.0780119	0.824652
ENSG00000279753.1	AC011558.1	1.26568	2.48705	0.0780574	0.824652
ENSG00000135924.16	DNAJB2	0.633195	6.82736	0.0781476	0.824652
ENSG00000171722.13	SPATA46	1.23423	3.19984	0.0781939	0.824652
ENSG00000269937.1	AC093525.7	0.491438	7.92331	0.0782747	0.824652
ENSG00000211445.12	GPX3	0.860054	4.36809	0.0783299	0.824652
ENSG00000141503.17	MINK1	0.518775	8.20656	0.0783542	0.824652
[truncated: 19,073 more rows]

## Sheet: ALS vs. Ctrl, frontal, neurons
geneID	geneName	log2FC	log2CPM	PValue	FDR
ENSG00000283537.2	AC073264.3	-3.10677	4.02214	3.71731e-05	0.784985
ENSG00000254948.1	OR7E158P	-1.77955	3.63131	0.000233592	0.99599
ENSG00000238083.7	LRRC37A2	0.78334	9.2551	0.000298117	0.99599
ENSG00000143382.15	ADAMTSL4	-1.13798	6.04804	0.00033793	0.99599
ENSG00000113805.8	CNTN3	1.12121	5.29769	0.000446167	0.99599
ENSG00000236438.7	FAM157A	-1.8813	3.82679	0.000470921	0.99599
ENSG00000146001.5	PCDHB18P	-2.06387	3.59832	0.00053563	0.99599
ENSG00000227775.3	AL031282.1	-0.766207	8.01519	0.000652693	0.99599
ENSG00000279118.1	AC093535.2	3.26671	2.65997	0.000729558	0.99599
ENSG00000283503.2	LINC01902	2.22176	2.612	0.000837527	0.99599
ENSG00000232281.2	IFNWP15	-2.05003	2.49403	0.000931871	0.99599
ENSG00000225864.1	AL645939.2	-1.54587	4.11162	0.000939139	0.99599
ENSG00000250164.1	AC022447.7	-1.38958	3.69908	0.00123563	0.99599
ENSG00000188177.14	ZC3H6	1.29128	4.9414	0.00123972	0.99599
ENSG00000234722.5	LINC01287	-1.10852	5.60697	0.00125574	0.99599
ENSG00000233296.2	TMEM18-DT	-1.55551	4.12887	0.00127801	0.99599
ENSG00000185085.2	INTS5	-1.19957	4.23438	0.00130351	0.99599
ENSG00000286786.1	AC116158.3	0.67632	8.86654	0.00135494	0.99599
ENSG00000135205.15	CCDC146	2.73522	2.21621	0.00139282	0.99599
ENSG00000187699.10	C2orf88	0.924823	7.93889	0.00152183	0.99599
ENSG00000243417.1	RPS3AP18	1.25034	4.06296	0.0016565	0.99599
ENSG00000204519.11	ZNF551	0.815834	6.76004	0.00165802	0.99599
ENSG00000213639.10	PPP1CB	1.46113	3.75857	0.0016957	0.99599
ENSG00000283886.3	BX664615.2	1.00466	4.7699	0.00186165	0.99599
ENSG00000226885.1	E2F6P3	4.05407	4.44187	0.00193468	0.99599
ENSG00000279595.1	AC126335.2	1.93509	3.34858	0.0019539	0.99599
ENSG00000261879.7	AC087500.1	1.24756	3.62348	0.00196202	0.99599
ENSG00000100629.17	CEP128	1.8372	2.71334	0.0020003	0.99599
ENSG00000229413.2	AC018638.1	-1.10464	4.35065	0.0020117	0.99599
ENSG00000105613.10	MAST1	0.842757	6.97432	0.00212398	0.99599
ENSG00000260274.1	AC068338.2	-0.771466	5.60014	0.00215955	0.99599
ENSG00000175595.15	ERCC4	0.84017	5.73691	0.0024256	0.99599
ENSG00000240137.6	ERICH6-AS1	-1.51031	3.58809	0.0025049	0.99599
ENSG00000109158.11	GABRA4	0.911641	5.45628	0.00262986	0.99599
ENSG00000254162.1	AC009812.3	-1.01987	4.93857	0.00263404	0.99599
ENSG00000265298.1	AC132812.1	-0.592087	7.17886	0.00287039	0.99599
ENSG00000175920.18	DOK7	-0.796131	6.31933	0.00288854	0.99599
ENSG00000285447.1	ZNF883	2.03549	3.1076	0.00294041	0.99599
ENSG00000271079.1	CTAGE15	-1.32083	4.31279	0.00303272	0.99599
ENSG00000048342.17	CC2D2A	0.810541	8.70804	0.00304778	0.99599
ENSG00000180803.3	AL157366.1	-1.40039	3.39268	0.00311555	0.99599
ENSG00000169018.6	FEM1B	0.859208	5.27333	0.00320219	0.99599
ENSG00000147459.18	DOCK5	-1.51577	3.04215	0.00337916	0.99599
ENSG00000175309.15	PHYKPL	-0.941846	5.2309	0.00355104	0.99599
ENSG00000285833.1	AL590989.1	-0.986483	5.24664	0.00359569	0.99599
ENSG00000141252.20	VPS53	0.828342	7.00724	0.00361366	0.99599
ENSG00000160062.15	ZBTB8A	1.05454	7.11998	0.00365823	0.99599
ENSG00000172247.4	C1QTNF4	-1.54406	3.14434	0.00374878	0.99599
ENSG00000105576.15	TNPO2	1.06877	4.49669	0.00380135	0.99599
ENSG00000186193.9	SAPCD2	-1.46289	3.15594	0.00385446	0.99599
ENSG00000279283.1	AC131009.4	1.36682	3.92652	0.00394773	0.99599
ENSG00000187325.5	TAF9B	0.682479	6.99893	0.00394904	0.99599
ENSG00000254501.1	AP003068.1	-0.961792	4.74391	0.00398421	0.99599
ENSG00000275980.1	AL390882.1	-1.99791	2.46506	0.00401355	0.99599
ENSG00000280385.1	AP000648.4	0.634934	10.151	0.00406122	0.99599
ENSG00000255301.1	AP002893.1	-0.71084	6.79979	0.00410746	0.99599
ENSG00000250365.7	AL139353.2	0.640855	7.48334	0.00411772	0.99599
ENSG00000215386.13	MIR99AHG	0.727182	5.46956	0.00418305	0.99599
ENSG00000267390.1	AC036176.1	-1.85029	2.41379	0.00418502	0.99599
ENSG00000197067.6	OR2T32P	0.868403	6.72508	0.0042749	0.99599
ENSG00000170558.10	CDH2	0.821138	4.68093	0.00431892	0.99599
ENSG00000257474.5	AC027288.1	-1.52729	3.43729	0.00435737	0.99599
ENSG00000188833.10	ENTPD8	-1.12089	4.5905	0.0044246	0.99599
ENSG00000238245.2	MYO5BP2	-3.36974	4.38119	0.00447474	0.99599
ENSG00000157778.9	PSMG3	-1.43226	3.37459	0.00448155	0.99599
ENSG00000149564.12	ESAM	-2.2034	2.49383	0.00458214	0.99599
ENSG00000172269.19	DPAGT1	-0.621903	6.91227	0.00467103	0.99599
ENSG00000172345.14	STARD5	0.736514	6.32383	0.00471024	0.99599
ENSG00000268455.1	AC073544.1	1.16058	4.26117	0.00471775	0.99599
ENSG00000140488.16	CELF6	1.41614	3.75417	0.00472598	0.99599
ENSG00000139496.16	NUP58	1.37181	3.10327	0.00479293	0.99599
ENSG00000128923.11	MINDY2	1.03611	4.07955	0.0048108	0.99599
ENSG00000167701.14	GPT	-0.779746	6.33357	0.00487556	0.99599
ENSG00000247556.6	OIP5-AS1	0.836012	5.02013	0.00492598	0.99599
ENSG00000115977.19	AAK1	0.524093	7.95509	0.00498251	0.99599
ENSG00000196504.19	PRPF40A	0.980721	4.99704	0.00498637	0.99599
ENSG00000117983.17	MUC5B	-1.18967	5.79628	0.00498815	0.99599
ENSG00000259946.1	BX005019.1	1.59459	3.08922	0.00512158	0.99599
ENSG00000107902.14	LHPP	-0.937376	5.04858	0.00512833	0.99599
ENSG00000177535.8	OR2B11	-1.08881	4.02365	0.00513991	0.99599
ENSG00000206384.10	COL6A6	0.645116	7.44475	0.00514102	0.99599
ENSG00000065308.5	TRAM2	0.753245	7.76464	0.005206	0.99599
ENSG00000253121.1	AC120042.2	1.85668	3.25467	0.00521722	0.99599
ENSG00000234969.1	AL627389.1	-0.696675	6.7641	0.00531184	0.99599
ENSG00000187051.9	RPS19BP1	-1.37735	3.84022	0.00535381	0.99599
ENSG00000066279.18	ASPM	0.646856	7.1072	0.00547652	0.99599
ENSG00000133475.17	GGT2	2.15953	2.35395	0.0054917	0.99599
ENSG00000077616.11	NAALAD2	0.746374	7.13394	0.00557083	0.99599
ENSG00000279059.1	AC007485.2	0.828325	5.34012	0.00564943	0.99599
ENSG00000139352.4	ASCL1	-0.979028	4.58143	0.00566771	0.99599
ENSG00000286293.1	AP005901.5	-1.19614	3.59518	0.0058324	0.99599
ENSG00000090060.18	PAPOLA	0.95792	5.29879	0.00595599	0.99599
ENSG00000196696.13	PDXDC2P-NPIPB14P	0.975815	4.08028	0.00595662	0.99599
ENSG00000138669.9	PRKG2	2.16312	2.14728	0.00598764	0.99599
ENSG00000099956.20	SMARCB1	0.92609	5.94374	0.00601296	0.99599
ENSG00000172461.11	FUT9	0.765007	5.12364	0.00606718	0.99599
ENSG00000111011.18	RSRC2	0.955372	4.80144	0.00630178	0.99599
ENSG00000062524.16	LTK	-0.868109	4.19524	0.00640555	0.99599
ENSG00000282988.2	AL031777.2	1.35822	3.20267	0.00640672	0.99599
ENSG00000235605.1	AL355472.1	-0.976776	4.7515	0.00650664	0.99599
ENSG00000286349.1	AC108471.3	-1.01324	4.18233	0.00658785	0.99599
ENSG00000117697.15	NSL1	0.90588	4.45251	0.00659287	0.99599
ENSG00000121764.11	HCRTR1	-1.95267	2.53201	0.00659409	0.99599
ENSG00000258502.6	LINC02290	-1.27384	3.55544	0.00662955	0.99599
ENSG00000244921.2	MTCYBP18	-0.912151	4.72738	0.00663212	0.99599
ENSG00000172932.16	ANKRD13D	0.940021	4.30465	0.00669597	0.99599
ENSG00000182986.14	ZNF320	1.38954	3.01334	0.00680001	0.99599
ENSG00000137273.6	FOXF2	-1.62689	2.93002	0.00685982	0.99599
ENSG00000163635.20	ATXN7	0.722313	6.81708	0.0069058	0.99599
ENSG00000179918.19	SEPHS2	1.93754	2.76522	0.00695109	0.99599
ENSG00000104205.16	SGK3	1.75509	2.7808	0.00701444	0.99599
ENSG00000223730.1	Z83838.1	-2.18644	2.09557	0.00717541	0.99599
ENSG00000188501.11	LCTL	-1.29067	3.73538	0.0072499	0.99599
ENSG00000247627.2	MTND4P12	-0.934948	5.09548	0.00739044	0.99599
ENSG00000133250.14	ZNF414	-1.88522	2.13469	0.00749551	0.99599
ENSG00000273999.1	RBM17P2	1.19251	4.20013	0.00775294	0.99599
ENSG00000182050.13	MGAT4C	1.28535	3.35278	0.00780531	0.99599
ENSG00000285950.1	FAM90A10P	-3.01724	3.08638	0.00788112	0.99599
ENSG00000168394.11	TAP1	-1.74621	3.61286	0.00788451	0.99599
ENSG00000161011.20	SQSTM1	-0.518154	8.16138	0.00793521	0.99599
ENSG00000228109.1	MELTF-AS1	-1.27392	3.46464	0.00799158	0.99599
ENSG00000273038.2	AL365203.2	-1.11198	4.04678	0.00816972	0.99599
ENSG00000270393.1	AC000095.1	-0.608842	6.46476	0.00825872	0.99599
ENSG00000077585.14	GPR137B	0.867707	4.66703	0.00826428	0.99599
ENSG00000230741.1	Z82173.1	-1.57005	2.91328	0.00830746	0.99599
ENSG00000067064.11	IDI1	0.902462	4.76402	0.00834304	0.99599
ENSG00000137168.8	PPIL1	1.31035	3.55999	0.00834778	0.99599
ENSG00000119636.16	BBOF1	1.12202	3.78101	0.00845964	0.99599
ENSG00000270792.6	AL050403.2	-2.24503	2.28046	0.00847564	0.99599
ENSG00000280229.1	AL161658.1	-0.793559	6.69687	0.00849139	0.99599
ENSG00000286982.1	AC016931.1	1.47226	2.82271	0.00849924	0.99599
ENSG00000166224.17	SGPL1	1.00952	4.12181	0.00854689	0.99599
ENSG00000160868.15	CYP3A4	0.76609	5.40381	0.0085535	0.99599
ENSG00000286655.1	AL158011.1	0.726618	6.41507	0.00857061	0.99599
ENSG00000167360.6	OR51Q1	1.81573	3.39057	0.00859489	0.99599
ENSG00000232057.1	AC093390.1	0.660307	8.88322	0.00881556	0.99599
ENSG00000217929.4	CICP18	-1.07095	7.28129	0.00892414	0.99599
ENSG00000118526.7	TCF21	1.95033	2.17063	0.00894833	0.99599
ENSG00000139719.11	VPS33A	-1.50149	3.22915	0.00900199	0.99599
ENSG00000118260.15	CREB1	0.630288	7.73899	0.00913155	0.99599
ENSG00000188732.11	FAM221A	-1.89215	2.2357	0.00926609	0.99599
ENSG00000133740.11	E2F5	0.708815	7.38884	0.00930903	0.99599
ENSG00000247473.2	CARS1-AS1	0.820705	4.86184	0.0093297	0.99599
ENSG00000186715.11	MST1L	1.04754	4.56813	0.00934345	0.99599
ENSG00000228481.1	PRKCE-AS1	-1.55978	2.66684	0.00939809	0.99599
ENSG00000204525.16	HLA-C	-1.93124	3.29812	0.00946607	0.99599
ENSG00000205946.1	USP17L6P	-0.761503	6.49519	0.00948648	0.99599
ENSG00000163126.15	ANKRD23	-1.06457	3.91077	0.00952565	0.99599
ENSG00000197798.9	FAM118B	0.76398	5.56991	0.00953657	0.99599
ENSG00000276462.2	BX255923.2	-1.81214	3.16185	0.00964008	0.99599
ENSG00000248415.1	GAPDHP61	-0.64852	6.1267	0.00969339	0.99599
ENSG00000147419.19	CCDC25	0.511532	7.32513	0.00970574	0.99599
ENSG00000235661.3	MIR670HG	-2.02489	2.2302	0.00973233	0.99599
ENSG00000185532.20	PRKG1	0.902269	4.75393	0.00985464	0.99599
ENSG00000133422.14	MORC2	-1.29829	6.03443	0.00987179	0.99599
ENSG00000242396.1	AC096536.2	-1.16733	3.55567	0.00995091	0.99599
ENSG00000259763.2	LINC02157	1.72149	2.50545	0.0100012	0.99599
ENSG00000109083.14	IFT20	0.830631	4.62454	0.0100525	0.99599
ENSG00000285926.1	AC005082.2	-0.658044	6.16106	0.0100743	0.99599
ENSG00000171051.9	FPR1	0.880536	4.76609	0.0101662	0.99599
ENSG00000171867.17	PRNP	0.753198	6.25923	0.0102404	0.99599
ENSG00000253744.1	AC025442.1	-0.766499	4.78642	0.0102875	0.99599
ENSG00000275805.1	AC090206.1	-1.03502	4.21509	0.0103578	0.99599
ENSG00000280087.1	AC011481.3	1.498	3.02608	0.0105266	0.99599
ENSG00000249383.2	LINC02071	1.4801	3.55282	0.0106033	0.99599
ENSG00000271268.1	AC015849.6	2.68289	2.10082	0.0107858	0.99599
ENSG00000164855.16	TMEM184A	-0.631266	6.0568	0.0107922	0.99599
ENSG00000089101.19	CFAP61	-1.08355	4.39017	0.0108301	0.99599
ENSG00000230126.1	FGF12-AS2	-0.791931	5.28035	0.0108994	0.99599
ENSG00000167637.18	ZNF283	1.06214	4.24523	0.010962	0.99599
ENSG00000269837.1	IPO5P1	1.95606	2.03692	0.0109888	0.99599
ENSG00000120533.13	ENY2	1.19073	4.32769	0.0110371	0.99599
ENSG00000175826.12	CTDNEP1	1.21609	3.21694	0.0110539	0.99599
ENSG00000225555.2	AP000320.1	-0.967934	4.28873	0.011113	0.99599
ENSG00000243468.5	INGX	-1.72042	2.14781	0.0111178	0.99599
ENSG00000285852.1	AL353147.1	-1.18971	3.92851	0.0112083	0.99599
ENSG00000152495.11	CAMK4	0.72505	7.07364	0.011279	0.99599
ENSG00000215196.5	BASP1-AS1	0.951857	4.35393	0.0113802	0.99599
ENSG00000178175.12	ZNF366	2.194	1.96061	0.0114604	0.99599
ENSG00000153071.15	DAB2	1.67857	2.7653	0.0114933	0.99599
ENSG00000144741.17	SLC25A26	-0.732025	5.01078	0.0114969	0.99599
ENSG00000277027.1	RMRP	1.34954	5.95501	0.011502	0.99599
ENSG00000253667.2	AC100821.1	0.672208	5.5479	0.0116388	0.99599
ENSG00000227766.1	AL671277.1	-1.64479	4.61435	0.0116388	0.99599
ENSG00000137727.12	ARHGAP20	0.853682	5.05809	0.0116461	0.99599
ENSG00000103260.9	METRN	-0.625778	6.95111	0.0118668	0.99599
ENSG00000249139.2	EPPIN-WFDC6	2.10217	2.18807	0.0118688	0.99599
ENSG00000277156.1	TOMM40P1	-1.55866	3.3392	0.0118808	0.99599
ENSG00000260464.1	AL049796.1	-1.38138	3.46471	0.0118919	0.99599
ENSG00000168828.5	OR13J1	0.589948	6.98688	0.0119633	0.99599
ENSG00000258510.2	AC007954.1	1.04978	3.82973	0.0120635	0.99599
ENSG00000037757.14	MRI1	-0.977146	3.56867	0.0121896	0.99599
ENSG00000254756.1	AP001107.6	-1.62176	2.78973	0.0122366	0.99599
ENSG00000138111.14	MFSD13A	1.06482	4.65652	0.0122675	0.99599
ENSG00000155629.15	PIK3AP1	-0.952067	3.80327	0.0123586	0.99599
ENSG00000243368.2	MCCC1-AS1	0.840836	6.34087	0.0123703	0.99599
ENSG00000054179.12	ENTPD2	-1.50869	2.71677	0.0123997	0.99599
ENSG00000248923.1	MTND5P11	-0.859413	5.3375	0.0124648	0.99599
ENSG00000142173.16	COL6A2	0.793317	4.7168	0.0125191	0.99599
ENSG00000253854.1	AC010834.3	0.714713	5.29482	0.0125242	0.99599
ENSG00000275383.1	AC126773.6	1.40802	2.78556	0.0125611	0.99599
ENSG00000135678.12	CPM	0.898712	4.56113	0.0126621	0.99599
ENSG00000179981.11	TSHZ1	0.716862	5.42217	0.0129617	0.99599
ENSG00000163145.13	C1QTNF7	1.1317	7.14335	0.0132232	0.99599
ENSG00000287218.1	AL359962.3	0.825398	5.47193	0.0132574	0.99599
ENSG00000112210.12	RAB23	0.692897	6.37934	0.0133322	0.99599
ENSG00000223804.5	AC244669.1	-1.30261	3.28289	0.0133506	0.99599
ENSG00000078699.22	CBFA2T2	0.847229	6.08074	0.013547	0.99599
ENSG00000142765.18	SYTL1	-0.891893	4.00385	0.0136695	0.99599
ENSG00000234141.1	AC006042.3	1.91173	2.78973	0.0136935	0.99599
ENSG00000115361.8	ACADL	1.46159	3.39232	0.013757	0.99599
ENSG00000171060.11	C8orf74	-1.8999	2.18121	0.0138387	0.99599
ENSG00000144031.12	ANKRD53	-0.914627	4.4742	0.0138416	0.99599
ENSG00000213402.3	PTPRCAP	-1.91771	2.22845	0.0139646	0.99599
ENSG00000267992.1	AC010605.1	-1.64973	2.58451	0.0141014	0.99599
ENSG00000272498.1	AC090948.2	-0.672337	5.16977	0.0141608	0.99599
ENSG00000259326.1	AC116158.1	0.68155	6.8538	0.0142412	0.99599
ENSG00000109163.7	GNRHR	0.525335	8.5388	0.0143238	0.99599
ENSG00000162599.17	NFIA	0.621153	5.46907	0.0143787	0.99599
ENSG00000213438.2	YBX2P1	-2.47096	2.03009	0.0143805	0.99599
ENSG00000164830.18	OXR1	0.662331	6.1658	0.0144303	0.99599
ENSG00000256813.1	AP000777.3	-1.0809	3.36548	0.014699	0.99599
ENSG00000243896.4	OR2A7	1.94167	2.38457	0.014736	0.99599
ENSG00000169594.13	BNC1	-1.43616	3.2441	0.0147511	0.99599
ENSG00000187634.12	SAMD11	-0.832659	4.59599	0.0147679	0.99599
ENSG00000119541.10	VPS4B	-1.87638	2.20908	0.0147944	0.99599
ENSG00000118094.12	TREH	-0.654742	6.56312	0.0148168	0.99599
ENSG00000271013.1	LRRC37A9P	1.9527	4.88321	0.0150082	0.99599
ENSG00000238025.1	ZDHHC4P1	-1.82365	2.3205	0.0150466	0.99599
ENSG00000186480.13	INSIG1	1.03367	3.71949	0.0150655	0.99599
ENSG00000173988.13	LRRC63	1.69634	2.81807	0.0150755	0.99599
ENSG00000133110.15	POSTN	0.969518	3.97499	0.0150906	0.99599
ENSG00000267036.2	AC005559.1	-1.34062	2.75542	0.0151035	0.99599
ENSG00000127483.19	HP1BP3	0.682785	5.19559	0.0152036	0.99599
ENSG00000160539.6	PLPP7	-1.20184	3.24387	0.0152394	0.99599
ENSG00000251448.2	AC063919.1	-1.12418	3.28281	0.0152425	0.99599
ENSG00000235852.1	AC005540.1	-0.551647	8.45608	0.0152876	0.99599
ENSG00000204113.6	BMP2KL	-0.490772	8.30422	0.0152969	0.99599
ENSG00000239511.2	POM121L7P	2.14836	4.91752	0.015387	0.99599
ENSG00000233295.3	FAM90A20P	-0.622886	6.82319	0.015434	0.99599
ENSG00000069869.16	NEDD4	-1.56298	2.5509	0.015452	0.99599
ENSG00000254229.2	FAM90A12P	-0.897332	5.83249	0.0155261	0.99599
ENSG00000265158.1	LRRC37A7P	1.87462	3.49453	0.0155423	0.99599
ENSG00000116183.11	PAPPA2	-0.653057	5.93969	0.0155689	0.99599
ENSG00000153832.12	FBXO36	-1.35459	3.44891	0.0155897	0.99599
ENSG00000268189.2	AC005785.1	-0.608926	6.26218	0.0156921	0.99599
ENSG00000236829.9	Z97634.1	-1.43958	2.98357	0.0157119	0.99599
ENSG00000215692.2	AC114730.1	-1.02019	3.54171	0.0157675	0.99599
ENSG00000125804.14	FAM182A	1.41093	2.74918	0.0158019	0.99599
ENSG00000229178.1	AC233280.1	0.888151	4.58145	0.0158198	0.99599
ENSG00000132967.9	HMGB1P5	-1.55111	2.50696	0.015855	0.99599
ENSG00000228716.7	DHFR	-0.689483	4.95555	0.0158673	0.99599
ENSG00000196943.14	NOP9	-1.04271	3.74179	0.0161128	0.99599
ENSG00000187559.6	FOXD4L3	-0.962622	4.56772	0.0161653	0.99599
ENSG00000042980.13	ADAM28	0.663192	6.58657	0.0161853	0.99599
ENSG00000137449.16	CPEB2	0.852666	5.2212	0.0161887	0.99599
ENSG00000246350.1	AL049543.1	1.61529	2.52891	0.016236	0.99599
ENSG00000165181.16	SHOC1	0.663219	6.3706	0.0162709	0.99599
ENSG00000178084.2	HTR3C	1.75828	3.18913	0.016271	0.99599
ENSG00000255152.8	MSH5-SAPCD1	-0.786792	4.62116	0.0163016	0.99599
ENSG00000164379.7	FOXQ1	-0.672948	5.92812	0.016408	0.99599
ENSG00000135299.17	ANKRD6	0.492045	7.08721	0.0165568	0.99599
ENSG00000182389.19	CACNB4	0.640364	6.56161	0.016608	0.99599
ENSG00000140464.20	PML	1.19867	3.66308	0.016661	0.99599
ENSG00000287358.1	AL096706.1	-0.625985	6.78953	0.0167249	0.99599
ENSG00000280357.1	AL138960.2	-1.33955	3.15828	0.0167529	0.99599
ENSG00000174276.7	ZNHIT2	-0.652496	5.16812	0.0168075	0.99599
ENSG00000247199.5	AC011346.1	0.838297	4.92464	0.0168544	0.99599
ENSG00000241739.1	AC010469.2	-1.36676	3.54545	0.0168718	0.99599
ENSG00000184785.6	SMIM10	-1.84721	2.03072	0.0169102	0.99599
ENSG00000261522.5	AL845331.2	-0.632073	5.76026	0.0170221	0.99599
ENSG00000122218.16	COPA	0.668022	5.20256	0.0170253	0.99599
ENSG00000263069.6	RNF213-AS1	-0.704266	6.03192	0.0170655	0.99599
ENSG00000263499.1	AC007431.1	0.679294	4.62146	0.0170695	0.99599
ENSG00000151176.8	PLBD2	0.61626	5.60893	0.0171524	0.99599
ENSG00000257528.1	KRT8P19	-0.72725	5.0053	0.0172577	0.99599
ENSG00000267580.1	AC008738.3	-1.18974	3.00845	0.0173287	0.99599
ENSG00000250770.3	AC005865.1	-0.693152	4.83897	0.0173581	0.99599
ENSG00000171561.4	OR2AT4	0.70079	6.12154	0.0173933	0.99599
ENSG00000182095.14	TNRC18	-0.484259	7.7068	0.0174248	0.99599
ENSG00000120156.22	TEK	0.959787	3.60643	0.017485	0.99599
ENSG00000263657.1	AC023389.1	-1.37306	3.02214	0.0175142	0.99599
ENSG00000184984.10	CHRM5	-0.901943	4.07289	0.0175449	0.99599
ENSG00000165494.11	PCF11	0.629416	6.28106	0.0175464	0.99599
ENSG00000131943.18	C19orf12	1.19747	3.0289	0.0175759	0.99599
ENSG00000286037.1	AC011479.4	-0.612448	6.82518	0.017613	0.99599
ENSG00000218732.1	AL035633.1	-0.811934	4.5316	0.0177221	0.99599
ENSG00000160972.9	PPP1R16A	-0.576203	6.71997	0.0177474	0.99599
ENSG00000233370.1	ACTR1AP1	0.752568	5.67078	0.0177634	0.99599
ENSG00000020577.14	SAMD4A	0.856598	4.15062	0.0177861	0.99599
ENSG00000224032.7	EPB41L4A-AS1	0.661896	6.24189	0.0178119	0.99599
ENSG00000235652.9	FBXO30-DT	0.537559	8.74153	0.0178432	0.99599
ENSG00000254485.5	AC026191.1	1.64704	2.38097	0.0179813	0.99599
ENSG00000259589.2	AC073167.1	-0.983338	4.53339	0.0180349	0.99599
ENSG00000113657.13	DPYSL3	0.609474	7.09245	0.0180443	0.99599
ENSG00000228528.2	AC068057.1	-0.676959	5.52903	0.0181536	0.99599
ENSG00000162032.16	SPSB3	-0.43084	7.70458	0.0181634	0.99599
ENSG00000219200.11	RNASEK	-0.811937	5.53857	0.0182381	0.99599
ENSG00000253806.1	AC108002.1	-1.52401	2.43919	0.0183647	0.99599
ENSG00000172922.11	RNASEH2C	-0.462305	7.39424	0.0183728	0.99599
ENSG00000076685.19	NT5C2	-0.507093	8.35835	0.0184752	0.99599
ENSG00000126001.16	CEP250	0.615406	5.80999	0.0185011	0.99599
ENSG00000249492.2	AC114956.2	0.768069	5.90506	0.0185929	0.99599
ENSG00000265749.6	AC135178.4	-0.926917	4.07772	0.0186286	0.99599
ENSG00000149927.18	DOC2A	-0.614019	5.16988	0.0186313	0.99599
ENSG00000267801.1	AC087289.5	-0.987789	3.50427	0.0186849	0.99599
ENSG00000224356.5	AL356966.1	-1.05409	4.72531	0.0187439	0.99599
ENSG00000232303.2	DFFBP1	1.78257	2.27178	0.0188596	0.99599
ENSG00000205955.4	HSP90AA5P	1.07293	3.9518	0.0189727	0.99599
ENSG00000255737.2	AGAP2-AS1	-0.499304	7.4459	0.0189735	0.99599
ENSG00000250286.2	AC021491.2	-1.01379	3.17312	0.0191454	0.99599
ENSG00000160284.15	SPATC1L	0.998462	3.86504	0.0191672	0.99599
ENSG00000153094.24	BCL2L11	0.639347	5.70856	0.0192979	0.99599
ENSG00000178385.15	PLEKHM3	0.649417	4.99882	0.0193556	0.99599
ENSG00000152684.11	PELO	1.34595	2.8759	0.0195341	0.99599
ENSG00000219545.11	UMAD1	1.08259	3.33933	0.0195946	0.99599
ENSG00000205918.9	PDPK2P	-0.592647	8.31577	0.0196071	0.99599
ENSG00000262712.1	AC012676.1	-0.74891	4.5762	0.0196837	0.99599
ENSG00000137491.15	SLCO2B1	-0.757742	7.81691	0.0197618	0.99599
ENSG00000124164.16	VAPB	0.948042	4.15462	0.0197649	0.99599
ENSG00000198863.7	RUNDC1	-0.704336	5.09199	0.0198307	0.99599
ENSG00000262873.2	AC127496.5	2.52396	4.2909	0.0199218	0.99599
ENSG00000140450.9	ARRDC4	-1.09272	3.95971	0.019958	0.99599
ENSG00000242686.4	PDE6B-AS1	-0.690941	4.94114	0.0199618	0.99599
ENSG00000285993.1	AC018931.1	-0.667657	5.19391	0.0200937	0.99599
ENSG00000161813.22	LARP4	0.772216	4.28396	0.0202701	0.99599
ENSG00000118804.8	STBD1	-1.02141	3.32263	0.0203465	0.99599
ENSG00000256747.1	AC009511.2	-0.629399	5.55233	0.0204377	0.99599
ENSG00000164690.8	SHH	-1.7051	2.42887	0.020458	0.99599
ENSG00000006744.19	ELAC2	-0.689281	5.25533	0.0204856	0.99599
ENSG00000152689.18	RASGRP3	0.743652	6.09946	0.020589	0.99599
ENSG00000287971.1	AC093642.5	-1.68096	4.07077	0.0205944	0.99599
ENSG00000111907.21	TPD52L1	-0.870941	4.94797	0.0205956	0.99599
ENSG00000236886.2	AC007563.2	-1.39366	3.22488	0.0206417	0.99599
ENSG00000103067.14	ESRP2	0.518889	5.85198	0.0206853	0.99599
ENSG00000257002.1	AP000438.1	-0.899261	3.73116	0.0206938	0.99599
ENSG00000184321.1	OR51J1	1.54295	2.65548	0.0207611	0.99599
ENSG00000163320.12	CGGBP1	0.56887	5.8625	0.0207818	0.99599
ENSG00000258559.2	AC005519.1	1.30113	2.72711	0.0208043	0.99599
ENSG00000240710.1	AL512306.3	-0.701345	4.92911	0.0208232	0.99599
ENSG00000128655.18	PDE11A	1.28829	2.7737	0.0208766	0.99599
ENSG00000282816.1	AC000035.1	-1.35832	3.25185	0.0208993	0.99599
ENSG00000254942.1	AL355310.3	-0.838455	4.53729	0.0210259	0.99599
ENSG00000260412.1	AL353746.1	1.48483	2.51057	0.0210401	0.99599
ENSG00000272068.1	AL365181.2	-1.0117	3.43625	0.0210752	0.99599
ENSG00000108576.10	SLC6A4	0.698198	4.78285	0.0210789	0.99599
ENSG00000118046.16	STK11	-0.942482	4.17642	0.0211191	0.99599
ENSG00000102312.23	PORCN	-1.54833	2.20381	0.0211598	0.99599
ENSG00000273204.1	AC104506.1	-0.704915	4.48849	0.0213115	0.99599
ENSG00000105497.8	ZNF175	0.729873	6.58798	0.0213483	0.99599
ENSG00000286447.1	AC109782.1	-0.676565	5.93316	0.0214054	0.99599
ENSG00000277075.2	H2AC8	-1.34311	3.19	0.0214096	0.99599
ENSG00000234983.1	AC010132.2	0.719437	4.85575	0.0214191	0.99599
ENSG00000197191.6	CYSRT1	-0.988143	3.70777	0.0214296	0.99599
ENSG00000256972.1	AP000462.3	-1.73533	2.27209	0.0215722	0.99599
ENSG00000254656.2	RTL1	-0.577713	9.13801	0.0215791	0.99599
ENSG00000267506.5	AC021683.2	-1.90855	2.07946	0.0216447	0.99599
ENSG00000130876.11	SLC7A10	1.92672	3.08985	0.0217619	0.99599
ENSG00000158480.11	SPATA2	1.32638	2.86302	0.0217949	0.99599
ENSG00000187164.20	SHTN1	-0.582145	5.93104	0.0218319	0.99599
ENSG00000284735.1	AL139424.3	-0.618187	5.70227	0.0218863	0.99599
ENSG00000255843.1	AP000593.3	-1.63408	2.39558	0.0219979	0.99599
ENSG00000127920.6	GNG11	2.71944	3.49494	0.0220546	0.99599
ENSG00000258546.1	CENPUP2	0.961407	3.79089	0.0222823	0.99599
ENSG00000198642.7	KLHL9	0.911151	4.27267	0.0223256	0.99599
ENSG00000128564.7	VGF	-1.0334	4.17904	0.022459	0.99599
ENSG00000161249.21	DMKN	-1.70702	2.29826	0.022576	0.99599
ENSG00000082482.14	KCNK2	1.621	2.05195	0.0227091	0.99599
ENSG00000215835.2	AL596087.1	-0.678748	4.82884	0.0227188	0.99599
ENSG00000090487.11	SPG21	-1.48476	2.87436	0.0228417	0.99599
ENSG00000250698.1	AC131182.1	-1.34557	2.69446	0.0228567	0.99599
ENSG00000256694.1	AC026369.2	-0.57904	5.81969	0.0228586	0.99599
ENSG00000239694.1	RPSAP38	1.45815	2.24501	0.0228835	0.99599
ENSG00000279311.1	AC092999.1	1.39431	3.05965	0.0229959	0.99599
ENSG00000287863.1	AL139801.1	1.64843	2.35606	0.023069	0.99599
ENSG00000162613.17	FUBP1	0.752949	5.17227	0.0230971	0.99599
ENSG00000265790.1	RNASEH1P1	-1.12434	3.26822	0.0231183	0.99599
ENSG00000177570.14	SAMD12	0.721704	4.86363	0.0231822	0.99599
ENSG00000230183.4	CNOT6LP1	0.826059	4.65019	0.0232054	0.99599
ENSG00000267146.1	AC012301.1	-1.22067	2.95507	0.0233049	0.99599
ENSG00000272410.5	AC022384.1	0.789173	5.33712	0.0233148	0.99599
ENSG00000170128.5	GPR25	1.70465	2.91653	0.0233356	0.99599
ENSG00000115109.14	EPB41L5	0.515809	5.90902	0.0234969	0.99599
ENSG00000271964.1	AC090948.1	-1.08468	3.65198	0.0235427	0.99599
ENSG00000140836.17	ZFHX3	0.523936	6.46743	0.0236128	0.99599
ENSG00000286272.1	AC093843.2	0.600992	5.52484	0.023619	0.99599
ENSG00000229043.3	AC091729.3	1.08465	3.94863	0.0236411	0.99599
ENSG00000179044.16	EXOC3L1	-0.990887	3.57687	0.023703	0.99599
ENSG00000180332.6	KCTD4	0.768847	4.16222	0.023781	0.99599
ENSG00000159712.10	ANKRD18CP	1.51737	2.48682	0.0237813	0.99599
ENSG00000213625.9	LEPROT	1.51066	2.41312	0.0238013	0.99599
ENSG00000146243.14	IRAK1BP1	-0.618618	5.44843	0.023892	0.99599
ENSG00000176022.7	B3GALT6	1.02313	3.87125	0.0238992	0.99599
ENSG00000116670.15	MAD2L2	-1.74201	2.14626	0.023969	0.99599
ENSG00000152457.18	DCLRE1C	0.466496	7.79972	0.0240481	0.99599
ENSG00000170953.3	OR8B12	-1.46701	2.36096	0.024069	0.99599
ENSG00000237440.9	ZNF737	1.09081	3.4349	0.0240721	0.99599
ENSG00000254307.2	AP003692.1	0.80934	4.59533	0.024091	0.99599
ENSG00000182810.7	DDX28	1.71472	2.02792	0.0241364	0.99599
ENSG00000280177.1	AC004408.2	-0.815566	5.03991	0.0242194	0.99599
ENSG00000117155.16	SSX2IP	0.837691	4.21387	0.0243352	0.99599
ENSG00000164180.14	TMEM161B	1.54438	2.59555	0.0243959	0.99599
ENSG00000287336.1	AL137157.1	0.474832	7.10619	0.0244202	0.99599
ENSG00000172568.5	FNDC9	-0.854467	5.74771	0.0244954	0.99599
ENSG00000198959.12	TGM2	1.81184	1.85928	0.0245058	0.99599
ENSG00000224328.1	MDC1-AS1	-0.522293	6.86869	0.0245437	0.99599
ENSG00000241723.1	AC074276.1	-1.41776	2.91063	0.024597	0.99599
ENSG00000231393.1	AL357874.2	-1.69639	2.11429	0.0246168	0.99599
ENSG00000157240.4	FZD1	1.10159	3.23605	0.0246316	0.99599
ENSG00000134242.16	PTPN22	1.82916	2.12435	0.0246492	0.99599
ENSG00000133103.17	COG6	1.07783	3.14256	0.0247063	0.99599
ENSG00000280202.1	AC005831.1	-1.28713	3.50624	0.0247225	0.99599
ENSG00000121060.18	TRIM25	0.536741	7.39591	0.0247951	0.99599
ENSG00000280035.1	AC011676.5	1.60021	2.20052	0.0248615	0.99599
ENSG00000256087.7	ZNF432	0.725524	4.60417	0.0249462	0.99599
ENSG00000233167.1	EEF1A1P26	0.588454	5.61256	0.0249983	0.99599
ENSG00000214279.13	SCART1	-1.11204	3.83277	0.0250537	0.99599
ENSG00000269752.1	AC008761.2	-1.3594	3.04946	0.0251042	0.99599
ENSG00000242539.2	AC007620.2	0.618927	5.8634	0.0251158	0.99599
ENSG00000136930.13	PSMB7	-1.39638	2.66757	0.0251613	0.99599
ENSG00000197728.11	RPS26	-0.761794	4.31315	0.0252533	0.99599
ENSG00000220008.3	LINGO3	-3.20915	4.60395	0.0252682	0.99599
ENSG00000166851.15	PLK1	1.30256	2.97439	0.0253758	0.99599
ENSG00000259234.6	ANKRD34C-AS1	0.858316	4.08027	0.0254193	0.99599
ENSG00000285608.1	AL161665.1	0.422724	8.96029	0.0254556	0.99599
ENSG00000219642.2	BMPR1AP1	0.91999	3.90486	0.0254691	0.99599
ENSG00000151883.19	PARP8	0.819371	4.42354	0.0255394	0.99599
ENSG00000229589.1	ACVR2B-AS1	-0.554419	5.80429	0.0255786	0.99599
ENSG00000137364.5	TPMT	1.08614	3.59999	0.0255823	0.99599
ENSG00000205560.13	CPT1B	0.822495	4.30588	0.0256466	0.99599
ENSG00000228146.8	CASP16P	-0.907245	4.13823	0.0256805	0.99599
ENSG00000142694.6	EVA1B	-0.567886	5.55037	0.0257006	0.99599
ENSG00000105928.16	GSDME	0.615378	9.4008	0.0258251	0.99599
ENSG00000249700.9	SRD5A3-AS1	-0.668731	5.33758	0.0258705	0.99599
ENSG00000271614.1	ATP2B1-AS1	-0.590664	5.38022	0.025961	0.99599
ENSG00000279611.1	AC012313.10	1.02933	3.65619	0.025981	0.99599
ENSG00000258571.1	PTTG4P	-1.19195	3.02773	0.0260223	0.99599
ENSG00000126709.15	IFI6	-2.0201	2.66967	0.0260439	0.99599
ENSG00000258227.7	CLEC5A	1.88951	3.4121	0.0260464	0.99599
ENSG00000106258.15	CYP3A5	0.464832	8.57542	0.0261011	0.99599
ENSG00000197557.7	TTC30A	1.51463	2.73002	0.026104	0.99599
ENSG00000156711.17	MAPK13	0.530744	6.58366	0.0261755	0.99599
ENSG00000241563.4	CORT	-2.0031	2.93476	0.0261889	0.99599
ENSG00000283122.1	HYMAI	1.4452	2.3501	0.0261985	0.99599
ENSG00000163703.19	CRELD1	0.511292	6.80317	0.0262126	0.99599
ENSG00000147123.11	NDUFB11	-1.00647	3.86048	0.0262618	0.99599
ENSG00000074603.19	DPP8	0.811214	4.22119	0.0262773	0.99599
ENSG00000161643.13	SIGLEC16	0.82421	5.65893	0.0263179	0.99599
ENSG00000147434.9	CHRNA6	1.17641	3.21818	0.0263347	0.99599
ENSG00000187193.9	MT1X	1.32758	2.8843	0.0263423	0.99599
ENSG00000186038.9	HTR3E	1.44501	5.10483	0.0263769	0.99599
ENSG00000214367.8	HAUS3	0.809766	4.23142	0.0264449	0.99599
ENSG00000272195.1	AL356512.1	0.842297	4.5192	0.0265766	0.99599
ENSG00000271275.1	AC007326.1	-0.79838	4.38618	0.026584	0.99599
ENSG00000113312.11	TTC1	0.77278	4.9103	0.0265936	0.99599
ENSG00000075073.15	TACR2	-0.531503	5.97471	0.0266897	0.99599
ENSG00000228141.7	AC105339.1	-0.870684	4.67727	0.0267167	0.99599
ENSG00000229743.4	LINC01159	-0.515159	8.08753	0.0267358	0.99599
ENSG00000225399.4	AC121247.1	1.18898	4.82149	0.0267505	0.99599
ENSG00000250045.2	CBX3P3	0.812072	4.04756	0.026836	0.99599
ENSG00000242600.8	MBL1P	-1.73083	2.19875	0.0268842	0.99599
ENSG00000236542.1	MED28P7	-1.43958	2.40702	0.026889	0.99599
ENSG00000270050.1	AL035427.1	-1.19637	2.71741	0.0269446	0.99599
ENSG00000254008.1	LINC00051	-1.49257	2.88561	0.0269597	0.99599
ENSG00000089916.18	GPATCH2L	0.74946	4.72267	0.0270004	0.99599
ENSG00000179031.8	NSA2P3	1.61744	2.15261	0.0270075	0.99599
ENSG00000178645.13	C10orf53	1.51337	2.45751	0.0270148	0.99599
ENSG00000279495.1	AL928654.4	1.00134	3.9983	0.0270779	0.99599
ENSG00000130988.13	RGN	0.721465	4.52027	0.0271403	0.99599
ENSG00000223145.1	RN7SKP112	-1.27115	2.49482	0.0271844	0.99599
ENSG00000112062.11	MAPK14	0.743087	4.19449	0.0272206	0.99599
ENSG00000269320.1	VN1R93P	1.50864	2.68399	0.0272273	0.99599
ENSG00000273058.2	AL359921.2	-1.00308	3.12692	0.0272387	0.99599
ENSG00000234611.1	OR2AT2P	1.21092	4.79246	0.0272522	0.99599
ENSG00000254838.5	GVINP1	-0.780225	4.42931	0.027306	0.99599
ENSG00000118007.13	STAG1	0.496949	6.60483	0.0273652	0.99599
ENSG00000127955.17	GNAI1	1.13103	2.99969	0.0275921	0.99599
ENSG00000076321.11	KLHL20	-0.913837	3.50345	0.0276266	0.99599
ENSG00000244701.1	AC004918.1	-0.869598	3.54794	0.0276384	0.99599
ENSG00000126777.18	KTN1	0.721693	4.66825	0.0276711	0.99599
ENSG00000115561.16	CHMP3	0.78918	4.14877	0.027685	0.99599
ENSG00000274461.2	AC023282.1	0.421562	7.70815	0.0276982	0.99599
ENSG00000116819.8	TFAP2E	0.644133	5.90505	0.0277348	0.99599
ENSG00000232027.2	AL671986.1	0.694656	4.55114	0.0277834	0.99599
ENSG00000178662.16	CSRNP3	0.593077	6.95692	0.0278817	0.99599
ENSG00000134107.5	BHLHE40	-0.687633	4.99166	0.0279701	0.99599
ENSG00000273449.1	AC093788.1	0.914007	4.30933	0.0279708	0.99599
ENSG00000133114.18	GPALPP1	1.08894	3.67486	0.0279936	0.99599
ENSG00000074319.13	TSG101	-1.02507	3.17084	0.0280969	0.99599
ENSG00000259577.2	CERNA1	-0.716755	5.21718	0.0281316	0.99599
ENSG00000170448.12	NFXL1	1.16498	2.90442	0.0281759	0.99599
ENSG00000196436.8	NPIPB15	1.30042	3.33801	0.028185	0.99599
ENSG00000267585.1	AC013290.1	-0.69631	4.6502	0.0281897	0.99599
ENSG00000198156.10	NPIPB6	2.25367	1.81648	0.02822	0.99599
ENSG00000163082.10	SGPP2	-1.19594	6.27251	0.0282695	0.99599
ENSG00000176971.4	FIBIN	0.809983	4.65345	0.0283402	0.99599
ENSG00000186881.3	OR13F1	0.742903	4.31201	0.0285307	0.99599
ENSG00000103226.18	NOMO3	-0.804359	4.89964	0.0286389	0.99599
ENSG00000287645.1	AC092939.1	0.604289	8.57811	0.0286588	0.99599
ENSG00000198092.6	TMPRSS11F	0.829388	4.26731	0.0286896	0.99599
ENSG00000111725.11	PRKAB1	-0.727213	5.03226	0.028696	0.99599
ENSG00000165061.15	ZMAT4	1.20224	2.73454	0.0287164	0.99599
ENSG00000085871.9	MGST2	-1.10075	3.57019	0.0287441	0.99599
ENSG00000189091.13	SF3B3	0.917638	3.73188	0.0287515	0.99599
ENSG00000127837.10	AAMP	-1.22215	2.92176	0.0288134	0.99599
ENSG00000228192.8	AL512353.1	-0.867247	3.88831	0.0288862	0.99599
ENSG00000120327.6	PCDHB14	-1.42821	3.5204	0.02895	0.99599
ENSG00000187715.13	KBTBD12	0.607242	5.09511	0.0289523	0.99599
ENSG00000224746.2	AC015987.1	-0.855369	3.40045	0.0290277	0.99599
ENSG00000233427.1	AL009181.1	-0.911518	4.19823	0.0290881	0.99599
ENSG00000224699.9	LAMTOR5-AS1	0.950955	3.39545	0.0292737	0.99599
ENSG00000278083.1	AC013476.1	1.27308	2.50891	0.0292896	0.99599
ENSG00000262943.7	ALOX12P2	0.522068	6.786	0.0293336	0.99599
ENSG00000261604.1	AC114947.2	0.606693	7.54838	0.0293587	0.99599
ENSG00000213290.4	PGK1P2	0.813742	4.31123	0.0293645	0.99599
ENSG00000225558.1	UBE2D3P2	0.969448	3.49785	0.0295264	0.99599
ENSG00000255982.1	NXPE2P1	1.57239	2.03907	0.0296008	0.99599
ENSG00000271503.6	CCL5	1.32765	3.0599	0.0296128	0.99599
ENSG00000271527.1	AL606495.1	1.7563	2.37313	0.0297743	0.99599
ENSG00000167700.9	MFSD3	-0.474004	6.96697	0.0298092	0.99599
ENSG00000144407.9	PTH2R	-1.57897	1.93512	0.0298629	0.99599
ENSG00000156990.14	RPUSD3	0.71136	4.23689	0.0299748	0.99599
ENSG00000005421.9	PON1	-0.725751	4.92752	0.0299784	0.99599
ENSG00000123552.18	USP45	0.562813	6.87283	0.0299965	0.99599
ENSG00000167216.17	KATNAL2	-0.54197	6.60584	0.0300146	0.99599
ENSG00000286274.1	AC008679.1	-0.841664	4.37955	0.030044	0.99599
ENSG00000187815.10	ZFP69	0.704383	5.29689	0.0301396	0.99599
ENSG00000233056.2	ERVH48-1	0.429837	8.57554	0.0301947	0.99599
ENSG00000110844.13	PRPF40B	-0.465365	6.36499	0.0302683	0.99599
ENSG00000235890.2	TSPEAR-AS1	1.2533	3.01757	0.0302714	0.99599
ENSG00000281571.2	AC241585.2	-0.530912	7.56212	0.0302726	0.99599
ENSG00000228170.1	AL031963.1	-0.84435	3.54006	0.0303095	0.99599
ENSG00000264578.1	AC009630.3	-0.5353	6.58423	0.0303186	0.99599
ENSG00000233968.7	AL157895.1	-1.09325	3.53949	0.0303336	0.99599
ENSG00000080561.13	MID2	-0.802478	4.12708	0.0304422	0.99599
ENSG00000170881.5	RNF139	0.568604	5.47698	0.0306564	0.99599
ENSG00000267693.1	AC011477.4	-1.55025	2.9654	0.0306914	0.99599
ENSG00000198855.7	FICD	-0.555525	5.54318	0.0307071	0.99599
ENSG00000182218.9	HHIPL1	0.97671	3.49493	0.030736	0.99599
ENSG00000158859.10	ADAMTS4	0.856169	4.24841	0.0308435	0.99599
ENSG00000172262.11	ZNF131	0.767362	4.36548	0.0309451	0.99599
ENSG00000100058.12	CRYBB2P1	-1.03659	3.06641	0.0309974	0.99599
ENSG00000170743.17	SYT9	1.37464	3.11951	0.0311083	0.99599
ENSG00000134962.7	KLB	0.451057	6.80383	0.0312183	0.99599
ENSG00000132911.5	NMUR2	1.17339	2.91698	0.0313369	0.99599
ENSG00000165555.9	NOXRED1	0.921243	3.66948	0.0313689	0.99599
ENSG00000101438.4	SLC32A1	-1.1581	3.66517	0.0313985	0.99599
ENSG00000266711.1	AC021534.1	-1.17813	3.07798	0.0314086	0.99599
ENSG00000235978.6	AC018816.1	-1.26694	2.8284	0.0314682	0.99599
ENSG00000279792.1	AC015909.5	1.11044	3.09764	0.0315322	0.99599
ENSG00000204539.4	CDSN	-1.79036	2.53253	0.0315475	0.99599
ENSG00000171033.13	PKIA	0.806325	4.17991	0.0315611	0.99599
ENSG00000227695.6	DNMBP-AS1	-0.544835	5.33487	0.0316045	0.99599
ENSG00000286233.1	AC087885.1	-0.548557	6.10121	0.0316639	0.99599
ENSG00000198939.8	ZFP2	0.588035	5.12752	0.0316767	0.99599
ENSG00000233110.1	AC093797.1	0.556189	6.89738	0.0318757	0.99599
ENSG00000213523.10	SRA1	-0.7729	4.42019	0.0319384	0.99599
ENSG00000127989.14	MTERF1	1.03122	3.05352	0.0319973	0.99599
ENSG00000189180.16	ZNF33A	1.20794	2.84328	0.0320056	0.99599
ENSG00000215769.8	ARHGAP27P1-BPTFP1-KPNA2P3	-1.35759	2.90837	0.0320715	0.99599
ENSG00000242353.1	RPL12P30	-1.13549	2.68601	0.0321406	0.99599
ENSG00000133687.16	TMTC1	0.733102	4.86997	0.03221	0.99599
ENSG00000237456.3	AC104849.1	-1.51605	2.19231	0.0322727	0.99599
ENSG00000213199.8	ASIC3	0.80234	5.17302	0.0323059	0.99599
ENSG00000261068.2	AL512274.1	1.33343	3.00591	0.0324048	0.99599
ENSG00000263667.3	AL035696.3	-1.69305	2.06774	0.0324103	0.99599
ENSG00000104884.16	ERCC2	0.985989	3.37357	0.032419	0.99599
ENSG00000205959.4	AC105345.1	-1.24312	2.9571	0.0324372	0.99599
ENSG00000197210.7	AP000550.1	1.85175	5.56839	0.0324432	0.99599
ENSG00000272321.1	AP003355.2	-0.739461	4.17819	0.0326209	0.99599
ENSG00000167065.13	DUSP18	0.610043	6.22872	0.0326815	0.99599
ENSG00000113248.6	PCDHB15	-1.46524	4.32537	0.0327332	0.99599
ENSG00000168152.13	THAP9	0.701643	4.56777	0.0327542	0.99599
ENSG00000187957.8	DNER	-1.478	2.95876	0.0329136	0.99599
ENSG00000284677.1	AL031985.4	1.36608	2.57269	0.0329299	0.99599
ENSG00000179886.6	TIGD5	-0.520018	5.85169	0.0329361	0.99599
ENSG00000261423.1	TMEM202-AS1	-0.397026	8.37142	0.0329423	0.99599
ENSG00000218226.1	TATDN2P2	-0.444178	7.43171	0.0330856	0.99599
ENSG00000288534.1	AP001931.2	1.03969	4.41797	0.0330977	0.99599
ENSG00000139656.7	SMIM2	0.982528	3.29095	0.0331593	0.99599
ENSG00000279041.1	AC102945.2	-0.779137	4.84868	0.0332633	0.99599
ENSG00000106723.17	SPIN1	0.919793	3.64138	0.0334348	0.99599
ENSG00000250981.1	MARCHF11-AS1	-0.585971	4.83793	0.033459	0.99599
ENSG00000196935.9	SRGAP1	0.572221	7.11293	0.0334668	0.99599
ENSG00000152284.5	TCF7L1	0.729618	5.54567	0.0336035	0.99599
ENSG00000196268.12	ZNF493	0.809947	3.92069	0.0336087	0.99599
ENSG00000223878.1	PPIAP53	-0.624761	5.075	0.0336984	0.99599
ENSG00000235728.1	AC007349.3	-1.02407	3.2913	0.0337078	0.99599
ENSG00000183751.15	TBL3	-0.832653	4.03416	0.0337256	0.99599
ENSG00000110274.16	CEP164	1.01886	6.16598	0.0337312	0.99599
ENSG00000265417.1	AP005119.2	1.05532	2.97472	0.0337371	0.99599
ENSG00000124491.16	F13A1	-1.6499	2.25518	0.0337543	0.99599
ENSG00000244482.10	LILRA6	-1.35256	3.3686	0.0338544	0.99599
ENSG00000196632.10	WNK3	0.640247	4.60156	0.0338554	0.99599
ENSG00000136156.15	ITM2B	-0.5897	5.72404	0.0338736	0.99599
ENSG00000270409.1	AC090950.1	-0.739308	3.958	0.0339086	0.99599
ENSG00000083807.10	SLC27A5	-0.459499	6.7308	0.0339143	0.99599
ENSG00000277499.1	AL359854.1	-1.41383	3.25536	0.0339185	0.99599
ENSG00000273274.2	ZBTB8B	1.38885	2.97953	0.0339883	0.99599
ENSG00000188095.6	MESP2	-1.69121	1.82612	0.0339904	0.99599
ENSG00000167491.17	GATAD2A	-1.15001	2.68327	0.0339991	0.99599
ENSG00000155252.13	PI4K2A	-0.879439	4.76668	0.0340504	0.99599
ENSG00000069206.15	ADAM7	0.777859	4.5345	0.034079	0.99599
ENSG00000278831.1	AL513190.1	-0.695165	4.26628	0.0341036	0.99599
ENSG00000254894.1	NAV2-AS1	-0.770532	4.37352	0.0341855	0.99599
ENSG00000231064.7	AC234582.1	-0.654877	5.9513	0.0342256	0.99599
ENSG00000259120.3	SMIM6	-0.701168	3.98711	0.0342331	0.99599
ENSG00000272079.2	AC004233.2	1.54595	2.33602	0.0342552	0.99599
ENSG00000115461.5	IGFBP5	-0.532215	5.78986	0.0343029	0.99599
ENSG00000285888.1	Z85996.2	0.4642	6.58015	0.0343232	0.99599
ENSG00000167766.18	ZNF83	0.743166	4.86836	0.0343782	0.99599
ENSG00000140297.13	GCNT3	2.07717	3.24578	0.0344652	0.99599
ENSG00000072736.19	NFATC3	0.737591	3.83195	0.0344774	0.99599
ENSG00000174886.14	NDUFA11	1.18987	2.81109	0.0345511	0.99599
ENSG00000265681.7	RPL17	1.03614	3.51392	0.0345942	0.99599
ENSG00000113525.10	IL5	-0.675618	4.44078	0.0346204	0.99599
ENSG00000257522.7	AL133166.1	1.34214	2.55175	0.0346469	0.99599
ENSG00000141858.12	SAMD1	-1.17001	2.80993	0.0347105	0.99599
ENSG00000286394.1	AC117373.2	-0.493596	8.28934	0.034764	0.99599
ENSG00000154263.17	ABCA10	0.713198	4.70856	0.0349096	0.99599
ENSG00000091972.18	CD200	-1.30137	2.30359	0.0349253	0.99599
ENSG00000273373.1	AL355488.1	0.949541	3.84487	0.0349359	0.99599
ENSG00000161509.14	GRIN2C	-1.07609	4.39932	0.0349766	0.99599
ENSG00000153246.13	PLA2R1	1.08306	3.95775	0.0349905	0.99599
ENSG00000248245.1	AC010307.2	-0.897586	3.21803	0.0350107	0.99599
ENSG00000051382.9	PIK3CB	0.784215	3.78626	0.0350414	0.99599
ENSG00000164929.17	BAALC	0.668223	5.56046	0.0350613	0.99599
ENSG00000286282.1	AC021733.4	-1.11315	4.08922	0.0350764	0.99599
ENSG00000255091.1	AC087442.1	-1.62669	1.98226	0.0351389	0.99599
ENSG00000270589.1	AL158163.1	0.575437	6.22372	0.0351777	0.99599
ENSG00000105793.16	GTPBP10	1.43978	2.25315	0.0352813	0.99599
ENSG00000220660.2	AL023284.3	-0.83786	3.34302	0.0352857	0.99599
ENSG00000134748.13	PRPF38A	0.453014	6.13574	0.0352918	0.99599
ENSG00000183562.3	AC131971.1	0.522054	7.25783	0.0353338	0.99599
ENSG00000166164.16	BRD7	0.495473	6.40201	0.035458	0.99599
ENSG00000196352.16	CD55	-1.15101	2.94038	0.0354713	0.99599
ENSG00000242748.1	RPL23AP81	-0.884256	3.39099	0.0355214	0.99599
ENSG00000227017.1	AC007036.1	-0.901111	3.79891	0.035536	0.99599
ENSG00000174669.12	SLC29A2	-0.784279	5.47664	0.035561	0.99599
ENSG00000092295.12	TGM1	1.81746	1.93114	0.0356599	0.99599
ENSG00000230438.7	SERPINB9P1	-0.926718	5.26167	0.0356958	0.99599
ENSG00000179292.5	TMEM151A	-0.667943	5.51076	0.0357283	0.99599
ENSG00000140463.14	BBS4	-1.16435	3.42206	0.0357549	0.99599
ENSG00000138395.17	CDK15	0.79566	3.78838	0.0358075	0.99599
ENSG00000108551.5	RASD1	-0.581044	5.54695	0.0358407	0.99599
ENSG00000228314.1	CYP4F29P	-1.42723	2.59063	0.035861	0.99599
ENSG00000243364.8	EFNA4	-1.81725	1.97043	0.0359757	0.99599
ENSG00000247373.3	TMED2-DT	-0.664371	5.15698	0.0361287	0.99599
ENSG00000150054.18	MPP7	0.996014	3.2209	0.0361638	0.99599
ENSG00000141441.16	GAREM1	0.81982	4.98408	0.0362209	0.99599
ENSG00000283189.2	AC104452.1	0.661922	6.25007	0.0362635	0.99599
ENSG00000178031.17	ADAMTSL1	-1.62003	2.32652	0.0363111	0.99599
ENSG00000046653.15	GPM6B	0.478989	6.64608	0.0363707	0.99599
ENSG00000237330.3	RNF223	-1.60932	2.38461	0.0364193	0.99599
ENSG00000254866.2	DEFB109D	-1.44303	4.23598	0.0364288	0.99599
ENSG00000224769.1	MUC20P1	1.32531	2.59602	0.0364332	0.99599
ENSG00000256162.2	SMLR1	-0.443197	7.076	0.0364407	0.99599
ENSG00000160325.14	CACFD1	-0.468969	6.97756	0.0364457	0.99599
ENSG00000277561.5	GOLGA8IP	-1.30181	3.31977	0.0364812	0.99599
ENSG00000198160.14	MIER1	0.545279	6.05457	0.0365069	0.99599
ENSG00000254398.1	AC055876.2	-1.09447	2.95245	0.036547	0.99599
ENSG00000185164.14	NOMO2	0.638225	5.54354	0.0365755	0.99599
ENSG00000106263.18	EIF3B	-0.83289	3.72897	0.0365881	0.99599
ENSG00000163611.11	SPICE1	0.835793	4.45675	0.0366841	0.99599
ENSG00000237327.1	UPP2-IT1	1.51723	2.32819	0.0366915	0.99599
ENSG00000253250.3	C8orf88	0.687737	6.46619	0.0367439	0.99599
ENSG00000233820.2	AL589843.2	-1.38766	2.46631	0.0368665	0.99599
ENSG00000019102.12	VSIG2	-0.712416	5.04744	0.0368694	0.99599
ENSG00000166747.13	AP1G1	-0.63502	4.47038	0.0369573	0.99599
ENSG00000235082.2	SUMO1P3	-1.2074	2.54977	0.0370503	0.99599
ENSG00000134909.18	ARHGAP32	0.581133	9.24665	0.0371137	0.99599
ENSG00000152402.11	GUCY1A2	0.537191	5.24827	0.0371875	0.99599
ENSG00000272842.1	AL391834.1	1.20938	3.53217	0.0371882	0.99599
ENSG00000244217.1	RPS4XP10	-0.864758	4.11123	0.0372144	0.99599
ENSG00000246067.8	RAB30-DT	1.22614	2.52732	0.0372189	0.99599
ENSG00000198324.13	PHETA1	-0.553331	5.789	0.0372579	0.99599
ENSG00000234949.2	AC104667.2	-0.811138	3.40035	0.0372708	0.99599
ENSG00000163377.16	TAFA4	1.49585	2.63817	0.0373717	0.99599
ENSG00000165985.10	C1QL3	-0.587326	5.53928	0.0374071	0.99599
ENSG00000174780.17	SRP72	0.750881	4.16207	0.0374317	0.99599
ENSG00000186212.4	SOWAHB	0.792609	3.84944	0.0374688	0.99599
ENSG00000213063.3	RPL29P7	-1.71498	2.15274	0.0375482	0.99599
ENSG00000287936.1	AL391425.1	0.47086	6.36712	0.037575	0.99599
ENSG00000165669.14	FAM204A	0.803421	4.4602	0.0376262	0.99599
ENSG00000113296.14	THBS4	-1.36361	1.99794	0.0376361	0.99599
ENSG00000244691.1	RPL10AP1	0.707415	4.40739	0.0376753	0.99599
ENSG00000285549.1	AC091973.1	-0.88495	3.47596	0.0377392	0.99599
ENSG00000148814.18	LRRC27	-0.833137	4.38901	0.037758	0.99599
ENSG00000188316.15	ENO4	-0.602875	5.58641	0.0378031	0.99599
[truncated: 20,428 more rows]

## Sheet: ALS vs. Ctrl, frontal, oligo
geneID	geneName	log2FC	log2CPM	PValue	FDR
[truncated: 18,402 more rows]

[truncated: 7 more sheets: ALS vs. Ctrl,frontal,other glia, FTD vs. Ctrl, motor, neurons, FTD vs. Ctrl, motor, oligo, FTD vs. Ctrl, motor, other glia, FTD vs. Ctrl, frontal, neurons, FTD vs. Ctrl, frontal, oligo, FTD vs. Ctrl,frontal,other glia]
