# Supplementary material for: Divergent single cell transcriptome and epigenome alterations in ALS and FTD patients with C9orf72 mutation
Source: Nat Commun. 2023 Sep 15;14:5714. doi: 10.1038/s41467-023-41033-y (PMC10504300; doi:10.1038/s41467-023-41033-y)
Supplement: Supplementary file 18 — Source Data File [file 41467_2023_41033_MOESM18_ESM.xlsx]

## Sheet: Fig.1a-c
Metadata of all nuclei that passed QC in snRNA-seq.
See Supplementary Dataset 2 for all metadata.

## Sheet: Fig.1d
Marker gene expressison in snRNA-seq in control samples (each row is one nucleus; see Data Availability for the expression matrix for all genes)
region	disease	subject	major_cell_type	cell_subtype	gene_CPM_CUX2	gene_CPM_RORB	gene_CPM_THEMIS	gene_CPM_PVALB	gene_CPM_SST	gene_CPM_VIP	gene_CPM_LAMP5	gene_CPM_ADARB2	gene_CPM_AQP4	gene_CPM_VWF	gene_CPM_CSF1R	gene_CPM_MOBP	gene_CPM_PDGFRA
motor	Control	C6	Exc_upper	Exc_L2_IT_CUX2_SV2C	330.694	28.3452	0	0	0	0	18.8968	396.833	0	18.8968	0	0	0
motor	Control	C6	Exc_deep	Exc_L6b_TLE4_MDFIC	9.97685	259.398	9.97685	0	0	0	0	0	0	0	0	9.97685	0
motor	Control	C6	Exc_upper	Exc_L2_IT_CUX2_SV2C	427.066	427.066	197.908	0	0	0	31.2487	0	10.4162	0	0	0	0
motor	Control	C6	Exc_upper	Exc_L2_IT_CUX2_SV2C	607	216.786	140.911	0	0	0	0	617.839	0	10.8393	0	0	0
motor	Control	C6	Exc_deep	Exc_L6_IT_THEMIS_LINC00299	0	119.655	228.432	0	0	0	10.8777	10.8777	0	0	0	0	0
motor	Control	C6	Astro	Astro_HPSE2	0	441.506	0	0	0	0	0	88.3012	364.242	0	77.2635	110.376	0
motor	Control	C6	Exc_upper	Exc_L2_IT_CUX2_SV2C	423.054	478.719	44.532	0	0	11.133	22.266	0	11.133	0	0	0	0
motor	Control	C6	Exc_deep	Exc_L6b_TLE4_MDFIC	46.5387	349.04	0	0	0	0	0	11.6347	11.6347	0	0	23.2693	0
motor	Control	C6	Inh_SST	Inh_SST_NPY	262.987	0	0	0	751.39	0	0	0	0	0	0	12.5232	0
motor	Control	C6	Exc_upper	Exc_L2_IT_CUX2_SV2C	483.165	508.595	165.293	0	0	0	0	317.872	0	0	0	0	12.7149
motor	Control	C6	Exc_intermediate	Exc_L3-5_IT_RORB_GRIN3A	0	397.977	385.139	0	0	0	0	0	0	12.838	0	12.838	0
motor	Control	C6	Astro	Astro_CD44	0	119.144	0	0	0	0	0	66.191	569.242	0	105.906	158.858	0
motor	Control	C6	Exc_intermediate	Exc_L3-5_IT_RORB_GRIN3A	13.2647	172.441	13.2647	0	0	0	0	0	0	0	0	13.2647	0
motor	Control	C6	Exc_deep	Exc_L6_IT_THEMIS_LINC00299	0	175.342	364.171	0	0	0	13.4878	0	13.4878	0	0	0	0
motor	Control	C6	Exc_deep	Exc_L6_IT_THEMIS_LINC00299	0	14.2572	598.802	0	0	0	0	0	28.5144	0	0	28.5144	0
motor	Control	C6	Exc_deep	Exc_L6_IT_THEMIS_LINC00299	0	0	304.962	0	0	0	14.522	14.522	14.522	0	0	14.522	0
motor	Control	C6	Exc_intermediate	Exc_L3-5_IT_RORB_GRIN3A	0	650.445	147.828	0	0	0	0	0	0	0	0	14.7828	0
motor	Control	C6	Exc_upper	Exc_L2_IT_CUX2_LRRC2	939.719	662.425	0	0	0	0	0	400.536	0	0	0	0	0
motor	Control	C6	Exc_intermediate	Exc_L3-5_IT_RORB_GRIN3A	0	483.024	93.4885	0	0	0	0	0	0	0	0	15.5814	0
motor	Control	C6	Exc_deep	Exc_L6_IT_THEMIS_LINC00299	0	15.7196	345.83	0	0	0	0	0	0	0	0	0	0
motor	Control	C6	Exc_deep	Exc_L6_CT_TLE4_SEMA5A	15.7968	0	0	0	0	15.7968	0	0	0	0	0	31.5936	0
motor	Control	C6	Inh_PVALB	Inh_PVALB_CUX2	162.319	0	0	97.3915	16.2319	0	0	0	0	0	0	0	0
motor	Control	C6	Exc_deep	Exc_L6_IT_THEMIS_LINC00299	0	0	308.291	0	0	0	0	0	16.2259	0	0	0	0
motor	Control	C6	Exc_upper	Exc_L2_IT_CUX2_CCBE1	440.73	0	0	0	0	0	16.3233	32.6467	0	48.97	0	0	0
motor	Control	C6	Inh_PVALB	Inh_PVALB_PIEZO2	16.3934	0	0	49.1803	0	0	0	0	0	0	0	0	0
motor	Control	C6	Exc_deep	Exc_L6_IT_THEMIS_LINC00299	0	49.1071	245.535	0	0	0	0	81.8451	16.369	0	0	0	0
motor	Control	C6	Exc_intermediate	Exc_L3-5_IT_RORB_GRIN3A	0	576.378	131.744	0	0	0	0	0	0	0	0	0	0
motor	Control	C6	Exc_intermediate	Exc_L3-5_IT_RORB_GRIN3A	0	709.876	0	0	0	0	0	0	0	0	0	0	0
motor	Control	C6	Exc_upper	Exc_L2_IT_CUX2_SV2C	479.355	99.1768	165.295	16.5295	0	0	0	181.824	0	0	0	0	0
motor	Control	C6	Exc_intermediate	Exc_L2-3_IT_RORB_PRSS12	488.174	673.344	0	0	0	0	0	84.168	0	0	0	0	0
motor	Control	C6	Exc_intermediate	Exc_L3-5_IT_RORB_GRIN3A	84.3782	523.145	84.3782	0	0	0	0	0	0	16.8756	0	0	0
motor	Control	C6	Exc_deep	Exc_L6_CT_TLE4_SEMA5A	0	0	186.182	0	0	0	0	16.9256	16.9256	0	0	16.9256	0
motor	Control	C6	Exc_deep	Exc_L5-6_NP_FOXP2_HTR2C	0	16.9451	0	0	0	0	16.9451	0	0	0	0	16.9451	0
motor	Control	C6	Exc_upper	Exc_L2_IT_CUX2_SV2C	423.808	525.522	0	0	0	0	0	152.571	16.9523	0	0	0	0
motor	Control	C6	Exc_upper	Exc_L2_IT_CUX2_LRRC2	325.476	342.607	0	0	0	0	0	34.2607	0	17.1303	0	0	0
motor	Control	C6	Exc_upper	Exc_L2_IT_CUX2_SV2C	489.588	367.191	157.367	0	0	0	52.4558	0	0	0	0	0	0
motor	Control	C6	Exc_upper	Exc_L2_IT_CUX2_LRRC2	506.958	769.177	0	0	0	0	52.4439	0	0	0	0	0	0
motor	Control	C6	Exc_intermediate	Exc_L2-3_IT_RORB_PRSS12	849.362	424.681	0	0	0	0	0	424.681	0	0	0	0	0
motor	Control	C6	Exc_upper	Exc_L2_IT_CUX2_LRRC2	354.868	354.868	53.2302	0	0	0	17.7434	159.691	0	0	0	0	0
motor	Control	C6	Exc_upper	Exc_L2_IT_CUX2_LRRC2	658.012	426.818	0	0	0	0	0	17.7841	0	0	0	0	0
motor	Control	C6	Exc_deep	Exc_L6_CT_TLE4_SEMA5A	0	0	53.5036	0	0	0	0	0	0	0	0	0	0
motor	Control	C6	Exc_upper	Exc_L2_IT_CUX2_CCBE1	521.264	0	0	0	0	0	35.9492	0	0	0	0	0	0
motor	Control	C6	Exc_deep	Exc_L6b_TLE4_MDFIC	0	0	54.2947	0	0	0	0	0	0	0	0	0	0
motor	Control	C6	Exc_deep	Exc_L6_CT_TLE4_SEMA5A	0	18.1551	90.7754	0	0	0	0	0	0	0	0	18.1551	0
motor	Control	C6	Exc_deep	Exc_L5-6_IT_THEMIS_SMYD1	18.1689	0	472.392	0	0	0	0	0	0	0	0	18.1689	0
motor	Control	C6	Exc_deep	Exc_L6b_TLE4_MDFIC	0	18.2525	0	0	18.2525	0	0	0	0	0	0	18.2525	0
motor	Control	C6	Exc_upper	Exc_L2_IT_CUX2_CCBE1	495.395	146.784	0	0	0	0	36.6959	0	18.348	18.348	0	0	0
motor	Control	C6	Exc_intermediate	Exc_L3-5_IT_RORB_ADAMTSL1	0	720.315	110.818	0	0	0	0	0	0	0	0	18.4696	0
motor	Control	C6	Exc_upper	Exc_L2_IT_CUX2_SV2C	445.087	0	18.5453	0	0	0	18.5453	18.5453	0	0	0	0	0
motor	Control	C6	Exc_upper	Exc_L2_IT_CUX2_LRRC2	482.554	74.239	0	0	0	0	18.5598	0	18.5598	0	0	0	0
motor	Control	C6	Exc_deep	Exc_L6_IT_THEMIS_LINC00299	0	0	262.566	0	0	0	0	0	0	0	0	0	0
motor	Control	C6	Exc_deep	Exc_L5-6_NP_FOXP2_HTR2C	0	0	0	0	0	0	0	0	0	0	18.7928	0	0
motor	Control	C6	Exc_intermediate	Exc_L2-3_IT_RORB_PRSS12	974.864	1032.21	0	0	0	0	0	344.07	0	0	0	0	0
motor	Control	C6	Exc_intermediate	Exc_L2-3_IT_RORB_PRSS12	1147.8	669.549	0	0	0	0	0	0	0	0	0	0	0
motor	Control	C6	Exc_deep	Exc_L5-6_IT_THEMIS_SMYD1	0	0	518.712	0	0	0	0	0	0	38.4231	0	0	0
motor	Control	C6	Exc_deep	Exc_L6_IT_THEMIS_LINC00299	0	76.8743	172.967	0	0	0	19.2186	0	0	0	0	0	0
motor	Control	C6	Exc_deep	Exc_L6_IT_THEMIS_LINC00299	0	0	154.622	0	0	0	0	0	0	0	0	19.3278	0
motor	Control	C6	Exc_upper	Exc_L2_IT_CUX2_SV2C	213.671	252.52	213.671	0	0	0	0	0	19.4246	0	0	38.8493	0
motor	Control	C6	Exc_intermediate	Exc_L3-5_IT_RORB_GRIN3A	0	564.543	0	0	0	0	0	0	0	0	0	19.467	0
motor	Control	C6	Inh_PVALB	Inh_PVALB_CUX2	371.348	0	0	58.6338	0	0	0	0	0	0	0	0	0
motor	Control	C6	Exc_deep	Exc_L6_IT_THEMIS_LINC00299	0	78.3331	372.082	0	0	0	0	0	19.5833	0	0	0	0
motor	Control	C6	Exc_intermediate	Exc_L2-3_IT_RORB_PRSS12	555.82	1468.95	0	0	0	0	0	0	0	0	0	0	0
motor	Control	C6	Exc_intermediate	Exc_L2-3_IT_RORB_PRSS12	496.258	456.558	0	0	0	0	0	19.8503	19.8503	0	0	0	0
motor	Control	C6	Exc_intermediate	Exc_L3-5_IT_RORB_GRIN3A	0	517.382	19.8993	0	0	0	0	0	0	0	0	0	0
motor	Control	C6	Exc_deep	Exc_L6_IT_THEMIS_LINC00299	0	39.9696	99.9241	0	0	0	0	0	0	0	0	19.9848	0
motor	Control	C6	Inh_PVALB	Inh_PVALB_PIEZO2	0	0	0	20.1361	0	0	0	0	0	0	0	0	0
motor	Control	C6	Exc_upper	Exc_L2_IT_CUX2_CCBE1	362.275	0	0	0	0	0	60.3792	0	20.1264	40.2528	0	0	0
motor	Control	C6	Inh_PVALB	Inh_PVALB_CUX2	0	0	0	141.152	0	0	0	0	0	0	0	0	0
motor	Control	C6	Exc_deep	Exc_L6_CT_TLE4_SEMA5A	0	40.2674	0	0	0	0	0	100.668	20.1337	0	0	0	0
motor	Control	C6	Inh_PVALB	Inh_PVALB_PIEZO2	121.171	0	0	20.1951	0	0	0	0	0	0	0	0	0
motor	Control	C6	Exc_deep	Exc_L6_IT_THEMIS_LINC00299	0	0	364.114	0	0	0	20.2286	0	20.2286	0	0	40.4572	0
motor	Control	C6	Exc_deep	Exc_L6_IT_THEMIS_LINC00299	0	121.763	324.702	0	0	0	0	20.2939	0	0	0	20.2939	0
motor	Control	C6	Exc_upper	Exc_L2_IT_CUX2_LRRC2	670.786	81.3074	0	0	0	0	0	0	60.9806	0	0	0	0
motor	Control	C6	Exc_deep	Exc_L6_IT_THEMIS_CFLAR	0	0	142.613	0	0	0	0	0	20.3732	0	0	0	0
motor	Control	C6	Exc_upper	Exc_L2_IT_CUX2_CCBE1	450.968	20.4985	0	0	0	0	61.4956	0	0	20.4985	0	20.4985	0
motor	Control	C6	Exc_upper	Exc_L2_IT_CUX2_SV2C	392.521	0	0	0	0	0	20.659	330.544	20.659	0	0	20.659	0
motor	Control	C6	Inh_PVALB	Inh_PVALB_PIEZO2	584.124	0	0	125.17	0	0	0	0	0	0	0	0	0
motor	Control	C6	Inh_PVALB	Inh_PVALB_CUX2	187.821	0	0	229.559	0	0	0	0	0	0	0	0	0
motor	Control	C6	Astro	Astro_CD44	0	317.138	0	0	0	0	0	42.2851	507.421	0	84.5702	253.711	0
motor	Control	C6	Exc_deep	Exc_L5-6_NP_FOXP2_HTR2C	0	0	0	0	0	0	0	21.0761	0	0	0	0	0
motor	Control	C6	Exc_intermediate	Exc_L3-5_IT_RORB_GRIN3A	0	547.83	21.0704	0	0	0	0	21.0704	0	0	0	0	0
motor	Control	C6	Exc_deep	Exc_L6_CT_TLE4_SEMA5A	0	0	0	0	0	0	0	189.845	0	0	0	21.0939	0
motor	Control	C6	Exc_deep	Exc_L6_CT_TLE4_SEMA5A	21.1269	0	42.2538	0	0	0	0	42.2538	0	0	0	21.1269	0
motor	Control	C6	Exc_intermediate	Exc_L3-5_IT_RORB_GRIN3A	0	338.667	0	0	0	0	0	0	0	0	0	21.1667	0
motor	Control	C6	Exc_deep	Exc_L6b_TLE4_MDFIC	21.2022	0	0	0	0	0	0	0	0	0	0	0	0
motor	Control	C6	OPC	OPC	0	192.786	0	0	0	0	0	706.88	64.2618	0	0	107.103	171.365
motor	Control	C6	Exc_deep	Exc_L6_CT_TLE4_SEMA5A	0	0	0	0	0	0	0	0	0	0	0	0	0
motor	Control	C6	Exc_intermediate	Exc_L2-3_IT_RORB_PRSS12	810.632	831.965	0	0	0	0	0	319.986	0	21.3324	0	0	0
motor	Control	C6	Exc_intermediate	Exc_L2-3_IT_RORB_PRSS12	705.279	555.674	0	0	0	0	0	149.605	0	0	0	0	0
motor	Control	C6	Exc_deep	Exc_L6b_TLE4_MDFIC	0	0	0	0	0	0	0	42.8918	0	0	0	21.4459	0
motor	Control	C6	Inh_PVALB	Inh_PVALB_PIEZO2	648.452	0	0	86.4603	0	0	0	0	0	0	0	0	0
motor	Control	C6	Inh_SST	Inh_SST_GPC5	0	0	0	0	0	0	0	0	0	21.8183	0	0	0
motor	Control	C6	Inh_other_CGE	Inh_ADARB2_PAX6	0	0	0	0	0	0	0	5118.89	0	0	0	22.1597	0
motor	Control	C6	Exc_deep	Exc_L6_CT_TLE4_SEMA5A	0	0	0	0	0	0	0	0	0	0	0	44.1452	0
motor	Control	C6	Inh_PVALB	Inh_PVALB_CUX2	357.039	0	0	44.6299	0	0	0	0	0	0	0	0	0
motor	Control	C6	Exc_deep	Exc_L5-6_IT_THEMIS_SMYD1	0	0	111.356	0	0	0	0	22.2712	0	0	0	0	0
motor	Control	C6	Exc_deep	Exc_L5-6_IT_THEMIS_SMYD1	0	22.297	289.862	0	0	0	0	22.297	22.297	0	0	0	0
motor	Control	C6	Exc_intermediate	Exc_L3-5_IT_RORB_ADAMTSL1	0	1146.69	0	0	0	0	0	67.4521	0	0	0	22.484	22.484
motor	Control	C6	Exc_upper	Exc_L2_IT_CUX2_LRRC2	404.485	0	0	0	0	0	22.4714	0	0	0	0	22.4714	0
motor	Control	C6	Exc_intermediate	Exc_L3-5_IT_RORB_GRIN3A	0	630.46	0	0	0	0	0	0	0	0	0	0	0
motor	Control	C6	Inh_PVALB	Inh_PVALB_CUX2	180.963	0	0	135.722	0	0	0	0	0	0	0	0	0
motor	Control	C6	Exc_deep	Exc_L6b_TLE4_KCNK2	0	0	0	0	0	0	0	68.2625	0	22.7542	0	0	0
motor	Control	C6	Inh_PVALB	Inh_PVALB_CUX2	0	0	0	182.344	0	0	0	0	0	0	0	0	0
motor	Control	C6	Exc_intermediate	Exc_L3_IT_RORB_OTOGL	68.5934	891.714	0	0	0	0	0	22.8645	0	0	0	0	0
motor	Control	C6	Inh_PVALB	Inh_PVALB_CUX2	711.123	0	0	91.7579	0	0	0	0	0	0	0	0	0
motor	Control	C6	Exc_deep	Exc_L5_IT_RORB_NPFFR2	0	1080.31	0	0	0	0	0	22.9853	0	0	0	22.9853	0
motor	Control	C6	Exc_upper	Exc_L2_IT_CUX2_LRRC2	529.247	759.354	0	0	0	0	0	0	23.0107	0	0	0	0
motor	Control	C6	Exc_deep	Exc_L6b_TLE4_MDFIC	0	0	0	0	0	0	0	0	0	0	0	0	0
motor	Control	C6	Exc_intermediate	Exc_L3_IT_RORB_OTOGL	414.632	783.194	115.176	0	0	0	0	0	0	0	0	23.0351	0
motor	Control	C6	Exc_intermediate	Exc_L3-5_IT_RORB_GABRG1	184.864	854.997	0	0	0	0	0	0	0	0	0	0	0
motor	Control	C6	Inh_PVALB	Inh_PVALB_CUX2	605.271	0	0	116.398	0	0	0	0	0	0	0	0	0
motor	Control	C6	Exc_deep	Exc_L6_IT_THEMIS_LINC00299	0	0	187.71	0	0	0	0	0	23.4637	0	0	23.4637	0
motor	Control	C6	Exc_deep	Exc_L6b_TLE4_KCNK2	0	0	0	0	0	0	0	0	0	0	0	0	0
motor	Control	C6	Exc_deep	Exc_L6b_TLE4_KCNK2	0	0	117.639	0	0	0	0	47.0555	0	0	0	23.5278	0
motor	Control	C6	Exc_deep	Exc_L5_IT_RORB_NPFFR2	0	141.871	1134.97	0	0	0	0	0	0	23.6451	0	47.2903	0
motor	Control	C6	Exc_intermediate	Exc_L3-5_IT_RORB_GABRG1	71.1507	1280.71	0	0	0	0	0	0	0	0	0	0	0
motor	Control	C6	Exc_deep	Exc_L5-6_NP_FOXP2_HTR2C	47.5364	0	0	0	0	0	0	0	0	0	0	23.7682	0
motor	Control	C6	Inh_PVALB	Inh_PVALB_PIEZO2	456.566	0	0	0	0	0	0	0	0	0	0	0	0
motor	Control	C6	Exc_upper	Exc_L2_IT_CUX2_PDGFD	335.836	0	0	0	0	0	143.93	0	0	0	0	23.9883	0
motor	Control	C6	Exc_intermediate	Exc_L2-3_IT_RORB_PRSS12	768.75	672.657	0	0	0	0	0	0	0	0	0	24.0234	0
motor	Control	C6	Exc_intermediate	Exc_L2-3_IT_RORB_PRSS12	528.554	816.856	0	0	0	0	0	0	0	0	0	0	0
motor	Control	C6	Exc_intermediate	Exc_L3-5_IT_RORB_GRIN3A	0	796.678	0	0	0	0	0	0	24.1418	0	0	48.2835	0
motor	Control	C6	Exc_upper	Exc_L2_IT_CUX2_CCBE1	362.696	0	0	0	0	0	72.5391	0	72.5391	0	0	0	0
motor	Control	C6	Exc_deep	Exc_L6b_TLE4_KCNK2	24.226	0	0	0	0	0	0	24.226	0	0	0	0	0
motor	Control	C6	Inh_SST	Inh_SST_KLHL14	0	0	0	0	24.3108	0	0	24.3108	0	0	0	0	0
motor	Control	C6	Exc_intermediate	Exc_L2-3_IT_RORB_PRSS12	809.399	809.399	0	0	0	0	0	0	0	0	0	0	0
motor	Control	C6	Exc_upper	Exc_L2_IT_CUX2_CCBE1	221.223	172.062	0	0	0	0	147.482	0	0	24.5803	0	0	0
motor	Control	C6	Exc_upper	Exc_L2_IT_CUX2_PDGFD	444.928	24.7182	0	0	0	0	98.8728	0	0	0	0	24.7182	0
motor	Control	C6	Exc_intermediate	Exc_L3-5_IT_RORB_ADAMTSL1	24.7543	816.892	0	0	0	0	0	0	0	0	0	0	0
motor	Control	C6	Exc_intermediate	Exc_L2-3_IT_RORB_PRSS12	599.76	1324.47	0	0	0	0	0	0	0	0	0	0	0
motor	Control	C6	Inh_PVALB	Inh_PVALB_PIEZO2	327.91	0	0	126.119	0	0	0	25.2239	0	0	0	0	0
motor	Control	C6	Exc_intermediate	Exc_L3-5_IT_RORB_GRIN3A	0	530.866	0	0	0	0	0	25.2793	25.2793	0	0	0	0
motor	Control	C6	Inh_PVALB	Inh_PVALB_MYBPC1	0	0	0	76.1228	0	0	0	0	0	0	0	0	0
motor	Control	C6	Exc_intermediate	Exc_L2-3_IT_RORB_PRSS12	953.854	1056.97	0	0	0	0	0	206.239	0	0	0	0	0
motor	Control	C6	Exc_deep	Exc_L5-6_NP_FOXP2_HTR2C	233.633	0	0	0	0	0	0	0	0	0	0	0	0
motor	Control	C6	Inh_LAMP5	Inh_LAMP5_CHST9	0	0	0	0	0	0	157.019	10677.3	0	0	0	0	26.1698
motor	Control	C6	Exc_deep	Exc_L5-6_NP_FOXP2_HTR2C	0	0	0	0	0	0	0	26.1335	0	0	0	0	0
motor	Control	C6	Exc_deep	Exc_L6_IT_THEMIS_CFLAR	0	0	131.839	0	0	0	0	0	0	0	0	26.3678	0
motor	Control	C6	Exc_upper	Exc_L2_IT_CUX2_LRRC2	687.485	79.3252	0	0	0	0	0	0	0	0	0	0	0
motor	Control	C6	Exc_deep	Exc_L6_IT_THEMIS_CFLAR	0	0	186.642	0	0	0	0	26.6631	0	0	0	0	0
motor	Control	C6	Exc_intermediate	Exc_L3-5_IT_RORB_GABRG1	0	1044.2	0	0	0	0	0	26.7745	0	0	0	26.7745	0
motor	Control	C6	Exc_deep	Exc_L6_CT_TLE4_SEMA5A	0	53.5418	240.938	0	0	0	0	26.7709	0	26.7709	0	26.7709	0
motor	Control	C6	OPC	OPC	0	0	0	0	0	0	0	730.184	27.0438	0	0	1433.32	0
motor	Control	C6	Exc_deep	Exc_L6b_TLE4_KCNK2	0	0	0	0	0	0	0	26.9978	0	0	0	0	0
motor	Control	C6	Exc_intermediate	Exc_L3-5_IT_RORB_GABRG1	0	1084.86	0	0	0	0	0	0	0	0	0	0	0
motor	Control	C6	Exc_deep	Exc_L6_CT_TLE4_SEMA5A	0	0	0	0	0	0	27.1084	0	0	0	0	27.1084	0
motor	Control	C6	Exc_deep	Exc_L6_CT_TLE4_SEMA5A	0	0	0	0	0	0	0	54.6373	0	27.3187	0	0	0
motor	Control	C6	Exc_deep	Exc_L6_IT_THEMIS_CFLAR	0	0	136.851	0	0	0	0	0	0	0	0	0	0
motor	Control	C6	Exc_deep	Exc_L5-6_NP_FOXP2_HTR2C	138.045	0	0	0	0	0	0	0	0	27.6091	0	27.6091	0
motor	Control	C6	Exc_deep	Exc_L6b_TLE4_KCNK2	0	0	0	0	0	0	0	27.6083	0	0	0	0	0
motor	Control	C6	Exc_intermediate	Exc_L3-5_IT_RORB_GABRG1	82.9004	1188.24	0	0	0	0	0	0	0	0	0	0	0
motor	Control	C6	Exc_deep	Exc_L6_CT_TLE4_SEMA5A	27.6671	0	0	0	0	0	0	27.6671	0	0	0	0	0
motor	Control	C6	Exc_deep	Exc_L6b_TLE4_MDFIC	0	0	0	0	0	0	0	0	0	0	0	0	0
motor	Control	C6	Inh_VIP	Inh_VIP_ABI3BP	0	0	0	0	0	306.526	0	3232.46	0	0	0	0	0
motor	Control	C6	Astro	Astro_HPSE2	0	764.093	0	0	0	0	0	56.5995	1075.39	0	0	0	0
motor	Control	C6	Inh_LAMP5	Inh_LAMP5_CHST9	0	0	0	0	0	0	336.003	8512.07	0	0	0	0	84.0007
motor	Control	C6	Inh_LAMP5	Inh_LAMP5_CHST9	0	0	0	28.1849	0	0	169.109	5721.53	0	0	0	0	0
motor	Control	C6	Exc_deep	Exc_L6_CT_TLE4_SEMA5A	0	0	0	0	0	0	0	0	0	0	0	28.116	0
motor	Control	C6	Exc_deep	Exc_L6_CT_TLE4_SEMA5A	0	56.3698	0	0	0	0	0	0	0	0	0	0	0
motor	Control	C6	Exc_upper	Exc_L2_IT_CUX2_CCBE1	620.312	0	0	0	0	0	169.176	28.196	56.392	28.196	0	0	0
motor	Control	C6	Exc_intermediate	Exc_L3_IT_RORB_OTOGL	0	1197.26	0	0	0	0	0	0	0	0	0	0	0
motor	Control	C6	Exc_deep	Exc_L6b_TLE4_MDFIC	0	0	0	0	0	0	0	28.503	0	28.503	0	28.503	0
motor	Control	C6	Exc_upper	Exc_L2_IT_CUX2_CCBE1	572.885	0	0	0	0	0	28.6443	0	0	0	0	0	0
motor	Control	C6	Exc_intermediate	Exc_L2-3_IT_RORB_PRSS12	890.651	574.614	0	0	0	0	0	0	0	0	0	0	0
motor	Control	C6	Exc_intermediate	Exc_L3-5_IT_RORB_GRIN3A	0	489.026	28.7662	0	0	0	0	0	0	0	0	28.7662	0
motor	Control	C6	Exc_intermediate	Exc_L3-5_IT_RORB_GABRG1	0	1450.83	116.067	0	0	0	0	0	29.0166	0	0	0	0
motor	Control	C6	Exc_intermediate	Exc_L3_IT_RORB_OTOGL	0	1889.04	0	0	0	0	0	0	0	0	0	0	0
motor	Control	C6	Exc_upper	Exc_L2_IT_CUX2_CCBE1	700.117	0	0	0	0	0	0	0	29.1715	0	0	0	0
motor	Control	C6	Exc_intermediate	Exc_L3-5_IT_RORB_GABRG1	117.744	1059.7	0	0	0	0	0	29.436	29.436	0	0	29.436	0
motor	Control	C6	Inh_VIP	Inh_VIP_FLT1	0	0	0	0	0	147.562	0	3305.39	0	0	0	0	0
motor	Control	C6	Exc_deep	Exc_L6_CT_TLE4_SEMA5A	0	0	0	0	0	0	0	0	0	0	0	29.6165	0
motor	Control	C6	Exc_deep	Exc_L6_CT_TLE4_SEMA5A	0	0	0	0	0	0	0	0	0	0	0	0	0
motor	Control	C6	Exc_upper	Exc_L2_IT_CUX2_CCBE1	207.999	0	0	0	0	0	148.571	0	0	0	0	0	0
motor	Control	C6	Exc_intermediate	Exc_L3-5_IT_RORB_RPRM	0	1012.9	29.7912	0	0	0	0	0	0	0	0	0	0
motor	Control	C6	Exc_intermediate	Exc_L3-5_IT_RORB_GABRG1	208.949	1731.29	0	0	0	0	0	0	0	0	0	0	0
motor	Control	C6	Exc_deep	Exc_L6_CT_TLE4_SEMA5A	0	0	0	0	0	0	0	89.7424	0	0	0	0	0
motor	Control	C6	Exc_intermediate	Exc_L3-5_IT_RORB_RPRM	0	749.963	59.997	0	0	0	0	0	0	0	0	0	0
motor	Control	C6	Exc_intermediate	Exc_L3-5_IT_RORB_ADAMTSL1	0	1351.03	0	0	0	0	0	0	0	0	0	0	0
motor	Control	C6	Exc_upper	Exc_L2_IT_CUX2_PDGFD	450.911	0	0	0	0	0	150.304	0	0	30.0607	0	0	0
motor	Control	C6	Exc_deep	Exc_L6_CT_TLE4_SEMA5A	0	0	0	0	0	0	0	0	0	0	0	0	0
motor	Control	C6	Exc_upper	Exc_L2_IT_CUX2_CCBE1	211.136	90.4868	0	0	0	0	60.3245	60.3245	0	30.1623	0	0	0
motor	Control	C6	Inh_PVALB	Inh_PVALB_CUX2	483.939	0	0	241.97	0	0	0	0	0	0	0	0	0
motor	Control	C6	Exc_intermediate	Exc_L3_IT_RORB_OTOGL	457.219	1737.43	0	0	0	0	0	0	0	30.4813	0	0	0
motor	Control	C6	Exc_deep	Exc_L6b_TLE4_KCNK2	0	0	30.5605	0	0	0	0	0	0	0	0	0	0
motor	Control	C6	Exc_intermediate	Exc_L3-5_IT_RORB_GABRG1	30.7201	1413.12	0	0	0	0	0	30.7201	30.7201	0	0	0	0
motor	Control	C6	Exc_deep	Exc_L5-6_IT_THEMIS_SMYD1	0	0	647.249	0	0	0	0	0	30.8214	0	0	0	0
motor	Control	C6	Exc_upper	Exc_L2_IT_CUX2_PDGFD	339.171	0	0	0	0	0	154.169	61.6675	0	0	0	0	0
motor	Control	C6	Inh_VIP	Inh_VIP_DACH2	0	0	0	0	0	309.828	0	8923.04	0	0	0	0	0
motor	Control	C6	Exc_intermediate	Exc_L3-5_IT_RORB_ADAMTSL1	0	928.793	0	0	0	0	0	0	0	0	0	0	0
motor	Control	C6	Inh_PVALB	Inh_PVALB_CUX2	434.621	0	0	62.0887	0	0	0	31.0443	0	0	0	0	0
motor	Control	C6	Inh_LAMP5	Inh_LAMP5_CHST9	0	0	0	0	0	0	124.425	10638.3	0	31.1061	0	0	0
motor	Control	C6	Exc_intermediate	Exc_L3-5_IT_RORB_GABRG1	124.758	935.687	0	0	0	0	0	0	31.1896	0	0	31.1896	0
motor	Control	C6	Oligo	Oligo_ENPP6	0	0	0	0	0	0	0	63.1852	0	0	0	916.185	0
motor	Control	C6	Exc_deep	Exc_L6_CT_TLE4_SEMA5A	0	0	0	0	0	0	0	31.3824	0	0	0	31.3824	0
motor	Control	C6	Inh_PVALB	Inh_PVALB_PIEZO2	0	0	0	63.0597	0	0	0	0	0	0	0	0	0
motor	Control	C6	Inh_PVALB	Inh_PVALB_PIEZO2	31.5189	0	0	0	0	0	0	0	0	0	0	0	0
motor	Control	C6	Inh_LAMP5	Inh_LAMP5_CPLX3_Rosehip	0	0	0	0	0	0	410.639	6949.27	0	0	0	31.5876	126.35
motor	Control	C6	Exc_deep	Exc_L6b_TLE4_MDFIC	31.5189	0	0	0	0	0	0	0	0	0	0	0	0
motor	Control	C6	Inh_SST	Inh_SST_EDNRA	284.9	0	0	0	31.6556	0	0	31.6556	0	0	0	0	0
motor	Control	C6	Inh_PVALB	Inh_PVALB_MYBPC1	95.2986	0	0	31.7662	0	0	0	0	0	0	0	0	0
motor	Control	C6	Exc_upper	Exc_L2_IT_CUX2_CCBE1	127.21	95.4077	0	0	0	0	63.6051	31.8026	63.6051	31.8026	0	0	0
motor	Control	C6	Inh_PVALB	Inh_PVALB_CUX2	0	0	0	96.3422	0	0	0	0	0	0	0	32.1141	0
motor	Control	C6	Exc_upper	Exc_L2_IT_CUX2_PDGFD	385.765	0	0	0	0	0	289.324	0	0	32.1471	0	32.1471	0
motor	Control	C6	Inh_SST	Inh_SST_GPC5	0	0	0	0	0	0	0	64.7878	0	0	0	0	0
motor	Control	C6	Exc_upper	Exc_L2_IT_CUX2_CCBE1	355.653	0	0	0	0	0	161.661	0	64.6642	0	0	0	0
motor	Control	C6	Exc_intermediate	Exc_L2-3_IT_RORB_PRSS12	744.048	1455.75	0	0	0	0	0	0	0	0	0	0	0
motor	Control	C6	Exc_upper	Exc_L2_IT_CUX2_CCBE1	520.088	0	0	0	0	0	65.0111	0	0	0	0	0	0
motor	Control	C6	Exc_intermediate	Exc_L3_IT_RORB_OTOGL	0	845.583	97.5673	0	0	0	0	0	0	0	0	0	0
motor	Control	C6	Inh_LAMP5	Inh_LAMP5_CHST9	0	32.6243	0	0	0	0	228.37	8319.2	0	0	0	0	32.6243
motor	Control	C6	Exc_upper	Exc_L2_IT_CUX2_PDGFD	423.522	0	0	0	0	0	162.893	0	32.5786	0	0	32.5786	0
motor	Control	C6	Inh_PVALB	Inh_PVALB_CUX2	0	0	0	163.191	0	0	0	32.6381	0	0	0	0	0
motor	Control	C6	Exc_deep	Exc_L6b_TLE4_MDFIC	0	0	0	0	0	0	0	32.5998	0	0	0	65.1997	0
motor	Control	C6	Inh_SST	Inh_SST_GPC5	0	0	0	0	0	0	0	0	0	0	0	0	0
motor	Control	C6	Exc_upper	Exc_L2_IT_CUX2_PDGFD	229.779	0	0	0	0	0	229.779	0	0	0	0	0	0
motor	Control	C6	Oligo	Oligo_ENPP6	0	0	0	0	0	0	0	66.5491	0	0	0	1197.88	0
motor	Control	C6	Inh_PVALB	Inh_PVALB_PIEZO2	0	0	0	32.9761	0	0	0	0	0	0	0	0	0
motor	Control	C6	Exc_intermediate	Exc_L3_IT_RORB_OTOGL	0	924.611	0	0	0	0	0	0	0	33.0218	0	0	0
motor	Control	C6	Exc_deep	Exc_L6_CT_TLE4_SEMA5A	0	0	0	0	0	0	0	33.0066	0	0	0	0	0
motor	Control	C6	Inh_PVALB	Inh_PVALB_CUX2	760.985	0	0	132.345	0	0	0	0	0	0	0	0	0
motor	Control	C6	Inh_LAMP5	Inh_LAMP5_CPLX3_Rosehip	0	0	0	0	0	0	33.1532	8984.52	0	0	0	0	132.613
motor	Control	C6	Exc_intermediate	Exc_L3-5_IT_RORB_RPRM	0	1422.24	66.1507	0	0	0	0	0	0	0	0	33.0753	0
motor	Control	C6	Inh_VIP	Inh_VIP_CLSTN2	66.5624	0	0	0	0	299.531	0	8486.7	0	0	0	0	0
motor	Control	C6	Exc_upper	Exc_L2_IT_CUX2_SV2C	764.12	66.4452	0	0	0	0	33.2226	299.003	0	0	0	33.2226	0
motor	Control	C6	Exc_upper	Exc_L2_IT_CUX2_PDGFD	598.902	0	0	0	0	0	33.2723	0	0	0	0	0	0
motor	Control	C6	Exc_deep	Exc_L6_IT_THEMIS_LINC00299	66.5535	0	332.768	0	0	0	0	0	0	0	0	0	0
motor	Control	C6	Exc_deep	Exc_L5_IT_RORB_NPFFR2	0	466.371	99.9367	0	0	0	0	0	0	0	0	33.3122	0
motor	Control	C6	Exc_intermediate	Exc_L3_IT_RORB_OTOGL	168.959	979.961	0	0	0	0	0	0	0	0	0	0	0
motor	Control	C6	Exc_intermediate	Exc_L3-5_IT_RORB_GABRG1	136.804	923.424	0	0	0	0	0	34.2009	0	0	0	0	0
motor	Control	C6	Inh_other_CGE	Inh_ADARB2_SCML4	0	0	0	0	0	0	0	6649.3	34.2747	0	0	0	0
motor	Control	C6	Exc_intermediate	Exc_L3-5_IT_RORB_GRIN3A	0	754.717	68.6106	0	0	0	0	34.3053	34.3053	0	0	0	0
motor	Control	C6	Inh_SST	Inh_SST_NPY	103.316	0	0	0	860.97	0	0	0	0	0	0	34.4388	0
motor	Control	C6	Inh_SST	Inh_SST_EDNRA	0	34.6105	0	0	0	0	0	0	0	0	0	34.6105	0
motor	Control	C6	Astro	Astro_HPSE2	0	668.637	0	0	0	0	0	175.957	598.255	0	0	0	0
motor	Control	C6	Exc_upper	Exc_L2_IT_CUX2_PDGFD	658.419	0	0	0	0	0	0	0	0	0	0	0	0
motor	Control	C6	OPC	OPC	0	0	0	0	0	0	0	1932.4	0	0	0	0	35.1346
motor	Control	C6	Inh_VIP	Inh_VIP_ABI3BP	0	0	0	0	0	139.14	0	3895.92	0	0	0	0	0
motor	Control	C6	OPC	OPC	70.4821	0	0	0	0	0	0	2114.46	0	0	0	35.241	246.687
motor	Control	C6	Exc_upper	Exc_L2_IT_CUX2_PDGFD	349.004	0	0	0	0	0	69.8007	0	0	0	0	0	0
motor	Control	C6	Exc_deep	Exc_L5_IT_RORB_NPFFR2	0	910.555	0	0	0	0	0	0	0	0	0	70.0427	0
motor	Control	C6	Inh_LAMP5	Inh_LAMP5_NDNF	0	0	0	35.1667	0	0	70.3334	5837.67	0	0	0	0	0
motor	Control	C6	Exc_intermediate	Exc_L3-5_IT_RORB_GRIN3A	0	596.575	0	0	0	0	0	0	0	35.0926	0	35.0926	0
motor	Control	C6	Inh_LAMP5	Inh_LAMP5_CPLX3_Rosehip	0	0	0	0	0	0	35.2175	7783.06	0	0	0	0	211.305
motor	Control	C6	Exc_deep	Exc_L6b_TLE4_KCNK2	0	0	0	0	0	0	0	0	0	0	0	0	0
motor	Control	C6	Exc_intermediate	Exc_L3_IT_RORB_OTOGL	140.805	950.436	0	0	0	0	0	0	0	0	0	0	0
motor	Control	C6	Inh_LAMP5	Inh_LAMP5_CPLX3_Rosehip	0	0	0	0	0	0	71.0303	8843.27	0	0	0	0	35.5151
motor	Control	C6	Exc_upper	Exc_L2_IT_CUX2_CCBE1	1026.66	0	0	0	0	0	177.01	35.402	35.402	0	0	0	0
motor	Control	C6	Inh_SST	Inh_SST_GPC5	0	0	0	0	0	0	0	0	0	0	0	0	0
motor	Control	C6	Exc_intermediate	Exc_L3-5_IT_RORB_RPRM	0	639.091	71.0101	0	0	0	0	0	35.5051	0	0	35.5051	0
motor	Control	C6	Exc_upper	Exc_L2_IT_CUX2_PDGFD	852.818	0	0	0	0	0	35.5341	0	35.5341	0	0	0	0
motor	Control	C6	Inh_VIP	Inh_VIP_ZBTB20	0	0	0	0	0	1321.85	0	4608.62	0	0	0	0	0
motor	Control	C6	Exc_deep	Exc_L6b_TLE4_KCNK2	35.6761	0	0	0	0	0	0	0	0	0	0	0	0
motor	Control	C6	Astro	Astro_HPSE2	0	436.729	0	0	0	0	0	109.182	1455.76	0	0	0	0
motor	Control	C6	Exc_upper	Exc_L2_IT_CUX2_CCBE1	757.111	0	0	0	0	0	0	0	0	144.212	0	0	0
motor	Control	C6	Exc_intermediate	Exc_L2-3_IT_RORB_PRSS12	653.547	907.705	0	0	0	0	0	0	0	0	0	0	0
motor	Control	C6	Oligo	Oligo_ENPP6	0	0	109.93	0	0	0	0	36.6435	0	0	0	842.8	0
motor	Control	C6	Exc_deep	Exc_L5_IT_RORB_NPFFR2	0	1165.08	0	0	0	0	0	0	36.4087	0	0	72.8173	0
motor	Control	C6	Inh_VIP	Inh_VIP_ZBTB20	36.7134	36.7134	0	0	0	73.4268	0	7673.1	0	0	0	0	0
motor	Control	C6	Astro	Astro_HPSE2	0	299.401	0	0	0	0	0	0	1459.58	0	0	0	0
motor	Control	C6	Inh_LAMP5	Inh_LAMP5_CPLX3_Rosehip	0	0	0	0	0	0	73.8116	6310.89	0	0	0	0	73.8116
motor	Control	C6	Inh_VIP	Inh_VIP_DACH2	0	0	0	0	0	147.689	0	4873.73	0	0	0	0	0
motor	Control	C6	Inh_PVALB	Inh_PVALB_CUX2	0	0	0	516.434	0	0	0	0	0	0	0	0	0
motor	Control	C6	Oligo	Oligo_ENPP6	0	0	0	0	0	0	0	187.512	0	0	0	1387.59	0
motor	Control	C6	Inh_PVALB	Inh_PVALB_CUX2	332.84	0	0	0	0	0	0	0	0	0	0	0	0
motor	Control	C6	Exc_upper	Exc_L2_IT_CUX2_CCBE1	778.383	0	0	0	0	0	259.461	0	0	0	0	0	0
motor	Control	C6	Exc_intermediate	Exc_L3_IT_RORB_OTOGL	0	1003.83	148.715	0	0	0	0	0	0	0	0	0	0
motor	Control	C6	Exc_intermediate	Exc_L3-5_IT_RORB_ADAMTSL1	0	371.664	185.832	0	0	0	0	0	0	0	0	0	0
motor	Control	C6	Inh_other_CGE	Inh_ADARB2_SEMA3C	0	0	0	0	37.2926	0	0	5444.71	0	0	0	0	0
motor	Control	C6	Inh_LAMP5	Inh_LAMP5_CPLX3_Rosehip	0	0	0	0	0	0	149.388	6050.19	0	0	0	0	112.041
motor	Control	C6	Inh_VIP	Inh_VIP_FLT1	0	0	0	0	0	0	0	2690.48	0	0	0	0	0
motor	Control	C6	Inh_SST	Inh_SST_GPC5	0	0	0	0	0	0	0	37.4308	0	0	0	0	0
motor	Control	C6	Oligo	Oligo_ENPP6	0	0	0	0	0	0	0	76.646	0	0	0	1149.69	0
motor	Control	C6	Inh_LAMP5	Inh_LAMP5_CPLX3_Rosehip	0	0	0	0	0	0	76.1151	8448.77	0	0	0	0	0
motor	Control	C6	Exc_intermediate	Exc_L3-5_IT_RORB_RPRM	0	570.342	76.0456	0	0	0	0	0	38.0228	0	0	0	0
motor	Control	C6	Exc_intermediate	Exc_L3-5_IT_RORB_ADAMTSL1	532.765	2511.61	0	0	0	0	0	0	0	0	0	0	0
motor	Control	C6	Inh_PVALB	Inh_PVALB_PIEZO2	0	0	0	38.0981	0	0	0	0	0	0	0	0	0
motor	Control	C6	Oligo	Oligo_ENPP6	0	0	0	0	0	0	0	154.715	0	0	0	889.611	0
motor	Control	C6	Oligo	Oligo_ENPP6	0	0	0	0	0	0	0	38.4852	0	0	0	230.911	0
motor	Control	C6	Inh_VIP	Inh_VIP_FLT1	0	0	0	76.4701	0	76.4701	0	2294.1	0	0	0	0	0
motor	Control	C6	Inh_LAMP5	Inh_LAMP5_CHST9	0	38.348	0	0	0	0	76.6959	11120.9	0	0	0	0	0
motor	Control	C6	Oligo	Oligo_ENPP6	0	0	0	0	0	0	0	0	0	0	0	425.006	0
motor	Control	C6	Exc_upper	Exc_L2_IT_CUX2_SV2C	153.923	0	0	0	0	0	0	0	0	0	0	0	0
motor	Control	C6	Inh_other_CGE	Inh_ADARB2_PAX6	0	38.8184	0	0	0	0	0	6637.94	0	0	0	0	0
motor	Control	C6	OPC	OPC	0	0	0	0	0	0	0	2733.2	0	0	0	0	273.32
motor	Control	C6	Inh_VIP	Inh_VIP_DACH2	0	0	0	0	0	77.7726	38.8863	7077.31	0	0	0	0	0
motor	Control	C6	Exc_upper	Exc_L2_IT_CUX2_PDGFD	311.26	0	0	0	0	0	116.722	0	0	0	0	0	0
motor	Control	C6	Inh_PVALB	Inh_PVALB_PIEZO2	0	0	0	0	0	0	0	0	0	0	0	0	0
motor	Control	C6	Oligo	Oligo_ENPP6	0	0	0	0	0	0	0	157.897	0	0	0	1657.92	0
motor	Control	C6	Inh_PVALB	Inh_PVALB_PIEZO2	0	0	0	39.5883	0	0	0	0	0	0	0	0	0
motor	Control	C6	Oligo	Oligo_ENPP6	0	0	0	0	0	0	0	119.976	0	0	0	319.936	0
motor	Control	C6	Exc_deep	Exc_L5_IT_RORB_NPFFR2	0	953.706	397.377	0	0	0	0	0	0	0	0	39.7377	0
motor	Control	C6	Exc_upper	Exc_L2_IT_CUX2_PDGFD	676.482	0	0	0	0	0	119.379	0	0	0	0	0	0
motor	Control	C6	Astro	Astro_CD44	0	80.72	0	0	0	0	0	0	161.44	80.72	161.44	565.04	0
motor	Control	C6	Inh_VIP	Inh_VIP_ABI3BP	0	0	0	0	0	239.597	0	2555.71	0	0	0	39.9329	0
motor	Control	C6	Inh_SST	Inh_SST_KLHL14	0	0	0	0	0	0	0	239.933	0	0	0	0	39.9888
motor	Control	C6	Inh_other_CGE	Inh_ADARB2_SEMA3C	0	0	0	39.9968	0	0	0	6679.47	0	0	0	0	0
motor	Control	C6	Inh_SST	Inh_SST_EDNRA	40.1913	0	0	0	0	0	0	40.1913	0	0	0	0	0
motor	Control	C6	Oligo	Oligo_ENPP6	0	0	0	0	0	0	0	40.4989	0	0	0	1012.47	40.4989
motor	Control	C6	Inh_VIP	Inh_VIP_CLSTN2	0	0	0	0	0	80.4991	0	5433.69	0	0	0	0	0
motor	Control	C6	Exc_upper	Exc_L2_IT_CUX2_PDGFD	283.149	0	0	0	0	0	364.048	0	0	0	0	0	0
motor	Control	C6	Astro	Astro_HPSE2	0	413.138	0	0	0	0	0	289.196	1693.86	0	0	0	0
motor	Control	C6	Astro	Astro_HPSE2	0	413.155	0	0	0	0	0	0	784.994	0	0	0	0
motor	Control	C6	Exc_intermediate	Exc_L2-3_IT_RORB_PRSS12	489.956	571.615	0	0	0	0	40.8297	0	0	0	0	40.8297	0
motor	Control	C6	Inh_LAMP5	Inh_LAMP5_CPLX3_Rosehip	0	0	0	0	0	0	81.9571	12498.5	0	0	0	0	40.9786
motor	Control	C6	Exc_upper	Exc_L2_IT_CUX2_PDGFD	653.942	0	0	0	0	0	81.7428	0	0	0	0	0	0
motor	Control	C6	Inh_VIP	Inh_VIP_CLSTN2	0	0	0	0	0	860.691	0	5614.98	0	0	0	0	0
motor	Control	C6	Inh_SST	Inh_SST_EDNRA	0	0	0	0	0	0	0	82.1423	0	0	0	0	0
motor	Control	C6	Inh_LAMP5	Inh_LAMP5_CPLX3_Rosehip	0	0	0	0	0	0	41.0914	9368.84	0	0	0	0	41.0914
motor	Control	C6	Exc_deep	Exc_L6b_TLE4_MDFIC	0	0	0	0	0	0	0	0	0	0	0	0	0
motor	Control	C6	Oligo	Oligo_ENPP6	0	0	0	0	0	0	0	376.995	0	41.8883	0	544.548	0
motor	Control	C6	Inh_SST	Inh_SST_EDNRA	0	0	0	0	0	0	0	0	0	0	0	41.3719	0
motor	Control	C6	Exc_upper	Exc_L2_IT_CUX2_PDGFD	207.374	0	0	0	0	0	248.849	41.4748	0	0	0	0	0
motor	Control	C6	Inh_LAMP5	Inh_LAMP5_CPLX3_Rosehip	0	41.6354	0	0	0	0	83.2709	5787.33	0	0	0	0	0
motor	Control	C6	Exc_upper	Exc_L2_IT_CUX2_PDGFD	712.818	0	0	0	0	0	125.791	0	41.9305	0	0	0	0
motor	Control	C6	Exc_intermediate	Exc_L3-5_IT_RORB_GABRG1	0	1132.6	0	0	0	0	0	0	0	0	0	0	0
motor	Control	C6	Inh_VIP	Inh_VIP_ABI3BP	0	0	0	0	0	168.202	0	3616.33	0	0	0	0	0
motor	Control	C6	Exc_deep	Exc_L5_IT_RORB_NPFFR2	0	884.508	42.1195	0	0	0	0	0	0	0	0	84.2389	0
motor	Control	C6	Inh_PVALB	Inh_PVALB_MYBPC1	0	0	0	84.6238	0	0	0	84.6238	0	0	0	0	0
motor	Control	C6	Oligo	Oligo_ENPP6	0	0	0	0	0	0	0	85.2624	0	0	0	1151.04	0
motor	Control	C6	Exc_intermediate	Exc_L3-5_IT_RORB_GABRG1	297.822	1191.29	0	0	0	0	0	0	42.5459	0	0	42.5459	0
motor	Control	C6	Astro	Astro_HPSE2	43.4405	477.845	0	0	0	0	0	0	1346.66	0	0	0	0
motor	Control	C6	Oligo	Oligo_ENPP6	0	0	0	0	0	0	0	221.18	0	0	0	1061.67	0
motor	Control	C6	Exc_upper	Exc_L2_IT_CUX2_PDGFD	428.688	0	0	0	0	0	171.475	0	42.8688	0	0	0	0
motor	Control	C6	Inh_VIP	Inh_VIP_FLT1	0	0	0	0	0	129.132	0	5208.33	0	0	0	0	0
motor	Control	C6	Oligo	Oligo_ENPP6	0	0	0	0	0	0	0	43.6243	0	0	0	697.989	0
motor	Control	C6	Inh_PVALB	Inh_PVALB_PIEZO2	389.206	0	0	0	0	0	0	0	0	0	0	0	0
motor	Control	C6	OPC	OPC	0	0	0	0	0	0	0	1048.68	0	0	0	0	0
motor	Control	C6	Exc_upper	Exc_L2_IT_CUX2_PDGFD	738.488	0	0	0	0	0	43.4405	0	0	0	0	43.4405	0
motor	Control	C6	Oligo	Oligo_ENPP6	0	0	0	0	0	0	0	264.259	0	0	0	1277.25	0
motor	Control	C6	Astro	Astro_HPSE2	0	669.195	0	0	0	0	0	44.613	892.26	0	0	0	0
motor	Control	C6	Oligo	Oligo_OPALIN	0	0	0	0	0	0	0	359.437	0	0	0	673.945	0
motor	Control	C6	Inh_LAMP5	Inh_LAMP5_NDNF	0	0	0	0	0	0	89.0155	7566.32	0	0	0	0	0
motor	Control	C6	Oligo	Oligo_ENPP6	0	0	0	0	0	0	0	89.9888	0	0	0	359.955	0
motor	Control	C6	Exc_deep	Exc_L6b_TLE4_KCNK2	0	0	0	0	0	0	0	0	0	0	0	0	0
motor	Control	C6	Inh_VIP	Inh_VIP_FLT1	0	0	0	0	0	44.9156	0	2650.02	0	0	0	0	0
motor	Control	C6	Astro	Astro_HPSE2	0	45.7603	0	0	0	0	0	45.7603	411.843	0	45.7603	411.843	0
motor	Control	C6	Inh_SST	Inh_SST_KLHL14	0	0	0	45.3453	0	0	0	0	0	0	0	0	0
motor	Control	C6	Oligo	Oligo_ENPP6	0	0	0	0	0	0	0	0	0	0	0	1510.64	0
motor	Control	C6	Inh_LAMP5	Inh_LAMP5_CHST9	0	0	0	45.438	0	0	45.438	6679.39	0	0	0	0	0
motor	Control	C6	Inh_VIP	Inh_VIP_CLSTN2	0	0	0	0	0	182.482	0	5063.87	0	0	0	0	0
motor	Control	C6	Oligo	Oligo_OPALIN	0	0	0	0	0	0	0	513.371	0	0	0	1260.09	0
motor	Control	C6	Oligo	Oligo_ENPP6	0	0	46.0787	0	0	0	0	92.1574	0	0	0	691.181	0
motor	Control	C6	Exc_deep	Exc_L6_IT_THEMIS_LINC00299	0	0	138.141	0	0	0	0	0	0	0	0	46.0469	0
motor	Control	C6	Oligo	Oligo_ENPP6	0	0	0	0	0	0	0	139.73	0	0	0	3679.55	0
motor	Control	C6	Astro	Astro_HPSE2	0	518.062	0	0	0	0	0	329.676	706.448	0	0	0	0
motor	Control	C6	Exc_upper	Exc_L2_IT_CUX2_SV2C	231.246	92.4984	0	0	0	0	0	46.2492	0	0	0	0	0
motor	Control	C6	Inh_PVALB	Inh_PVALB_SCUBE3	139.353	0	0	232.256	0	0	0	0	0	0	0	0	0
motor	Control	C6	Inh_VIP	Inh_VIP_FLT1	0	0	0	0	0	0	0	2847.14	0	0	0	0	0
motor	Control	C6	Inh_SST	Inh_SST_EDNRA	0	0	0	0	0	0	0	0	0	0	0	0	0
motor	Control	C6	Oligo	Oligo_ENPP6	0	0	0	0	0	0	0	47.112	0	0	0	424.008	0
motor	Control	C6	Astro	Astro_CD44	0	47.4518	0	0	0	0	0	0	759.229	0	0	47.4518	0
motor	Control	C6	OPC	OPC	0	0	0	0	0	0	0	1375.71	47.4383	0	0	0	379.507
motor	Control	C6	Oligo	Oligo_ENPP6	0	0	0	0	0	0	0	238.084	0	0	0	1047.57	0
motor	Control	C6	Inh_PVALB	Inh_PVALB_SCUBE3	0	0	0	140.779	0	0	0	0	0	0	0	0	0
motor	Control	C6	Oligo	Oligo_ENPP6	0	0	0	0	0	0	0	142.221	0	47.4068	0	948.137	0
motor	Control	C6	Oligo	Oligo_ENPP6	0	0	0	0	0	0	0	188.813	0	0	0	283.219	0
motor	Control	C6	Oligo	Oligo_OPALIN	0	0	0	0	0	0	0	432.318	0	0	0	336.247	0
motor	Control	C6	Inh_VIP	Inh_VIP_CLSTN2	0	0	0	0	0	611.477	0	5127	0	0	0	0	0
motor	Control	C6	Inh_VIP	Inh_VIP_CLSTN2	0	0	0	0	0	708.55	0	4393.01	0	0	0	0	0
motor	Control	C6	Inh_VIP	Inh_VIP_FLT1	0	0	0	0	0	47.3216	0	3028.58	0	0	0	0	0
motor	Control	C6	Exc_intermediate	Exc_L3_IT_RORB_OTOGL	0	2319.75	0	0	0	0	0	0	0	0	0	0	0
motor	Control	C6	OPC	OPC	0	0	0	0	0	0	0	1814.28	0	0	0	0	143.232
motor	Control	C6	Exc_upper	Exc_L2_IT_CUX2_PDGFD	760.312	0	0	0	0	0	47.5195	0	47.5195	0	0	0	0
motor	Control	C6	Exc_upper	Exc_L2_IT_CUX2_PDGFD	1095.71	0	0	0	0	0	190.558	0	0	0	0	47.6395	0
motor	Control	C6	Inh_LAMP5	Inh_LAMP5_CPLX3_Rosehip	0	0	0	0	0	0	96.1585	10914	0	0	0	0	48.0792
motor	Control	C6	Oligo	Oligo_ENPP6	0	0	98.2704	0	0	0	0	49.1352	0	0	0	196.541	0
motor	Control	C6	Oligo	Oligo_ENPP6	0	0	0	0	0	0	0	0	0	0	0	1425.13	0
motor	Control	C6	OPC	OPC	98.4785	0	0	0	0	0	0	2708.16	49.2393	0	0	0	0
motor	Control	C6	Astro	Astro_HPSE2	0	496.524	0	0	0	0	0	49.6524	446.872	0	0	0	0
motor	Control	C6	Oligo	Oligo_OPALIN	0	0	0	0	0	0	0	350.631	0	0	0	651.172	0
motor	Control	C6	Exc_intermediate	Exc_L3_IT_RORB_OTOGL	0	1077.06	0	0	0	0	0	0	0	0	0	97.9144	0
motor	Control	C6	Exc_intermediate	Exc_L3_IT_RORB_OTOGL	0	930.096	0	0	0	0	0	0	0	0	0	0	0
motor	Control	C6	Inh_VIP	Inh_VIP_CLSTN2	0	0	0	0	0	490.316	0	5050.26	0	0	0	0	0
motor	Control	C6	Astro	Astro_HPSE2	0	300.345	0	0	0	0	0	100.115	1551.78	0	0	0	0
motor	Control	C6	Oligo	Oligo_ENPP6	0	0	0	0	0	0	0	0	0	0	0	1383.06	0
motor	Control	C6	Oligo	Oligo_OPALIN	0	0	50.4465	0	0	0	0	151.339	0	0	0	655.804	0
motor	Control	C6	Inh_SST	Inh_SST_CDH12	197.873	0	0	0	0	0	0	49.4682	0	0	0	0	0
motor	Control	C6	Astro	Astro_CD44	50.2917	452.625	0	0	0	0	0	100.583	754.375	50.2917	150.875	0	0
motor	Control	C6	Oligo	Oligo_ENPP6	0	0	0	0	0	0	0	150.723	0	0	0	653.135	0
motor	Control	C6	Exc_upper	Exc_L2_IT_CUX2_PDGFD	644.362	0	0	0	0	0	495.663	0	0	0	0	0	0
motor	Control	C6	Oligo	Oligo_OPALIN	0	0	0	0	0	0	0	613.277	0	0	0	1942.05	0
motor	Control	C6	Oligo	Oligo_OPALIN	0	0	0	0	0	0	0	405.721	0	0	0	1267.88	0
motor	Control	C6	Oligo	Oligo_ENPP6	0	0	50.7202	0	0	0	0	304.321	0	0	0	1927.37	0
motor	Control	C6	Exc_upper	Exc_L2_IT_CUX2_LRRC2	1191.48	198.58	49.645	0	0	0	0	0	0	0	0	49.645	0
motor	Control	C6	Oligo	Oligo_ENPP6	0	0	0	0	0	0	0	0	0	0	0	150.331	0
motor	Control	C6	Oligo	Oligo_ENPP6	0	0	0	0	0	0	0	151.278	0	50.4261	0	1260.65	0
motor	Control	C6	Oligo	Oligo_ENPP6	0	0	0	0	0	0	0	0	0	0	0	150.966	0
motor	Control	C6	Oligo	Oligo_OPALIN	0	0	0	0	0	0	0	463.249	0	0	0	875.026	0
motor	Control	C6	Oligo	Oligo_ENPP6	0	0	50.7588	0	0	0	0	50.7588	0	0	0	406.071	0
motor	Control	C6	Oligo	Oligo_ENPP6	0	0	0	0	0	0	0	101.446	0	0	0	101.446	0
motor	Control	C6	Exc_intermediate	Exc_L3-5_IT_RORB_RPRM	0	1962.46	301.917	0	0	0	0	0	0	0	0	50.3195	0
motor	Control	C6	Oligo	Oligo_OPALIN	0	0	0	0	0	0	0	412.18	0	0	0	927.405	0
motor	Control	C6	Oligo	Oligo_ENPP6	0	0	0	0	0	0	0	101.911	0	0	0	458.599	0
motor	Control	C6	Oligo	Oligo_OPALIN	0	0	51.7518	0	0	0	0	258.759	0	0	0	776.277	0
motor	Control	C6	Oligo	Oligo_OPALIN	0	0	0	0	0	0	0	620.444	0	0	0	1551.11	0
motor	Control	C6	Oligo	Oligo_OPALIN	0	0	0	0	0	0	0	671.245	0	0	0	619.611	0
motor	Control	C6	Astro	Astro_HPSE2	0	464.876	0	0	0	0	0	103.306	826.446	0	0	51.6529	0
motor	Control	C6	Oligo	Oligo_ENPP6	0	0	0	0	0	0	0	360.045	0	0	0	514.35	0
motor	Control	C6	Oligo	Oligo_ENPP6	0	51.1954	0	0	0	0	0	51.1954	0	0	0	1433.47	0
motor	Control	C6	Astro	Astro_HPSE2	0	675.605	0	0	0	0	0	51.9696	363.788	0	0	0	0
motor	Control	C6	Oligo	Oligo_ENPP6	0	0	0	0	0	0	0	0	0	0	0	2313.15	0
motor	Control	C6	Astro	Astro_CD44	0	51.6796	0	0	0	0	0	51.6796	516.796	0	0	0	0
motor	Control	C6	Exc_upper	Exc_L2_IT_CUX2_SV2C	0	0	101.786	0	0	0	0	0	0	0	0	0	0
motor	Control	C6	Micro	Micro	0	0	0	0	0	0	0	52.0129	416.103	0	416.103	0	0
motor	Control	C6	Oligo	Oligo_ENPP6	0	0	0	0	0	0	0	0	0	51.8861	0	933.949	0
motor	Control	C6	Inh_VIP	Inh_VIP_ZBTB20	0	0	0	0	0	309.789	0	3459.31	0	0	0	0	51.6316
motor	Control	C6	Inh_other_CGE	Inh_ADARB2_PAX6	0	155.658	0	0	0	0	51.8861	4410.31	0	0	0	0	0
motor	Control	C6	Oligo	Oligo_ENPP6	0	0	0	0	0	0	0	104.685	0	0	0	2250.72	0
motor	Control	C6	Inh_SST	Inh_SST_KLHL14	0	0	0	0	0	0	0	51.9994	0	0	0	0	0
motor	Control	C6	Astro	Astro_HPSE2	0	211.999	0	0	0	0	0	264.999	794.997	0	0	0	0
motor	Control	C6	Inh_VIP	Inh_VIP_DACH2	0	0	0	0	0	104.199	0	11409.8	0	0	0	52.0996	0
motor	Control	C6	Exc_intermediate	Exc_L3-5_IT_RORB_GABRG1	259.767	1766.42	0	0	0	0	0	0	0	0	0	0	0
motor	Control	C6	Inh_VIP	Inh_VIP_CLSTN2	0	0	0	0	0	469.778	0	8873.58	0	0	0	0	0
motor	Control	C6	Inh_VIP	Inh_VIP_ABI3BP	0	52.356	0	104.712	52.356	314.136	0	2094.24	0	0	0	0	0
motor	Control	C6	Astro	Astro_CD44	0	214.133	0	0	0	0	0	0	1124.2	0	0	0	0
motor	Control	C6	Exc_upper	Exc_L2_IT_CUX2_PDGFD	838.443	0	0	0	0	0	157.208	0	0	0	0	0	0
motor	Control	C6	Inh_VIP	Inh_VIP_FLT1	52.5873	0	0	52.5873	0	315.524	52.5873	3944.05	0	0	0	0	0
motor	Control	C6	Oligo	Oligo_ENPP6	0	0	0	0	0	0	0	373.294	0	0	0	426.621	0
motor	Control	C6	Inh_LAMP5	Inh_LAMP5_CPLX3_Rosehip	0	0	0	0	0	0	52.7816	7125.51	0	0	0	0	52.7816
motor	Control	C6	Oligo	Oligo_OPALIN	0	0	0	0	0	0	0	0	0	0	0	1995.15	0
motor	Control	C6	Oligo	Oligo_ENPP6	0	0	0	0	0	0	0	53.9695	0	0	0	1241.3	0
motor	Control	C6	Inh_VIP	Inh_VIP_ABI3BP	0	0	0	0	0	0	0	3507.09	0	0	0	0	0
motor	Control	C6	Inh_VIP	Inh_VIP_FLT1	0	0	0	0	0	0	0	2711.04	0	0	0	0	0
motor	Control	C6	Inh_LAMP5	Inh_LAMP5_CHST9	0	0	0	0	0	0	106.309	2976.67	0	0	0	0	0
motor	Control	C6	Astro	Astro_CD44	0	538.271	0	0	0	0	0	0	1130.37	0	0	0	0
motor	Control	C6	Inh_VIP	Inh_VIP_ABI3BP	0	0	0	0	0	373.592	0	4269.63	0	0	0	0	0
motor	Control	C6	OPC	OPC	0	0	0	0	0	0	0	968.731	0	0	0	0	0
motor	Control	C6	Exc_deep	Exc_L6b_TLE4_MDFIC	0	0	0	0	0	0	0	0	0	0	0	0	0
motor	Control	C6	Oligo	Oligo_ENPP6	0	0	0	0	0	0	0	215.866	0	0	0	1403.13	0
motor	Control	C6	Inh_VIP	Inh_VIP_FLT1	0	0	0	0	0	53.5561	0	3320.48	0	0	0	0	0
motor	Control	C6	Oligo	Oligo_ENPP6	0	0	0	0	0	0	0	109.409	0	0	0	1641.14	0
motor	Control	C6	Oligo	Oligo_ENPP6	0	0	0	0	0	0	0	108.336	0	0	0	433.346	0
motor	Control	C6	Oligo	Oligo_OPALIN	0	0	0	0	0	0	0	329.02	0	54.8366	0	1754.77	0
motor	Control	C6	Inh_VIP	Inh_VIP_FLT1	53.6193	0	0	0	0	0	0	3270.78	0	0	0	0	0
motor	Control	C6	Oligo	Oligo_ENPP6	0	0	0	0	0	0	0	54.3774	0	163.132	0	1141.92	0
motor	Control	C6	Oligo	Oligo_OPALIN	0	0	0	0	0	0	0	276.411	0	0	0	442.258	0
motor	Control	C6	Inh_LAMP5	Inh_LAMP5_CPLX3_Rosehip	0	0	0	0	0	0	216.123	6591.74	0	0	0	0	54.0307
motor	Control	C6	OPC	OPC	0	0	0	0	0	0	0	2185.43	0	0	0	0	109.272
motor	Control	C6	Oligo	Oligo_OPALIN	0	0	0	0	0	0	0	222.531	0	0	0	778.86	0
motor	Control	C6	Exc_upper	Exc_L2_IT_CUX2_PDGFD	543.567	0	0	0	0	0	163.07	108.713	0	0	0	0	0
motor	Control	C6	Inh_VIP	Inh_VIP_CLSTN2	0	54.4455	0	0	0	163.336	0	9310.18	0	0	0	0	0
motor	Control	C6	Oligo	Oligo_ENPP6	0	0	0	0	0	0	0	384.954	0	0	0	1099.87	0
motor	Control	C6	Oligo	Oligo_ENPP6	0	0	0	0	0	0	0	55.0025	0	0	0	440.02	0
motor	Control	C6	Oligo	Oligo_ENPP6	0	0	0	0	0	0	0	220.434	0	0	0	1267.5	0
motor	Control	C6	Inh_VIP	Inh_VIP_FLT1	0	0	0	0	0	273.12	0	4806.9	0	0	0	0	0
motor	Control	C6	Oligo	Oligo_ENPP6	0	0	0	0	0	0	0	0	0	0	0	889.086	0
motor	Control	C6	Astro	Astro_HPSE2	0	560.13	0	0	0	0	0	56.013	1344.31	0	0	0	0
motor	Control	C6	Inh_LAMP5	Inh_LAMP5_CPLX3_Rosehip	0	0	0	0	0	0	54.8727	10261.2	0	0	0	0	109.745
motor	Control	C6	Inh_PVALB	Inh_PVALB_CUX2	0	0	0	0	0	0	0	0	0	0	0	0	0
motor	Control	C6	Oligo	Oligo_ENPP6	0	0	0	0	0	0	0	55.4232	0	0	0	2161.5	0
motor	Control	C6	Oligo	Oligo_OPALIN	0	0	56.5195	0	0	0	0	226.078	0	0	0	2317.3	0
motor	Control	C6	Oligo	Oligo_ENPP6	0	0	0	0	0	0	0	166.982	0	0	0	834.91	0
motor	Control	C6	Micro	Micro	0	0	0	0	0	0	0	0	0	0	0	1239.79	0
motor	Control	C6	Oligo	Oligo_ENPP6	0	0	0	0	0	0	0	0	0	0	0	898.927	0
motor	Control	C6	Oligo	Oligo_ENPP6	0	0	0	0	0	0	0	167.439	0	0	0	781.381	0
motor	Control	C6	Oligo	Oligo_OPALIN	0	0	0	0	0	0	0	336.342	0	0	0	56.057	0
motor	Control	C6	Oligo	Oligo_ENPP6	0	0	0	0	0	0	0	223.351	0	0	0	1172.59	0
motor	Control	C6	Inh_SST	Inh_SST_EDNRA	0	0	0	0	0	0	0	0	0	0	0	0	0
motor	Control	C6	Oligo	Oligo_ENPP6	0	0	0	0	0	0	0	55.8254	0	0	0	893.206	0
motor	Control	C6	Astro	Astro_CD44	0	0	0	0	0	0	0	168.862	1013.17	0	0	394.011	0
motor	Control	C6	Inh_VIP	Inh_VIP_ZBTB20	0	0	0	0	0	0	0	7170.25	0	0	0	0	55.5833
motor	Control	C6	Oligo	Oligo_ENPP6	0	0	0	0	0	0	0	504.343	0	0	0	392.267	0
motor	Control	C6	Oligo	Oligo_ENPP6	0	0	0	0	0	0	0	340.348	0	0	0	226.899	0
motor	Control	C6	Oligo	Oligo_ENPP6	0	0	56.4748	0	0	56.4748	0	56.4748	0	0	0	1073.02	0
motor	Control	C6	Exc_deep	Exc_L6b_TLE4_MDFIC	55.7538	0	0	0	0	0	55.7538	223.015	0	0	0	55.7538	0
motor	Control	C6	Oligo	Oligo_ENPP6	0	0	0	0	0	0	0	511.975	0	0	0	910.177	0
motor	Control	C6	Oligo	Oligo_OPALIN	0	0	0	0	0	0	0	627.639	0	0	0	114.116	0
motor	Control	C6	Oligo	Oligo_ENPP6	0	0	0	0	0	0	0	56.2905	0	0	0	450.324	0
motor	Control	C6	Oligo	Oligo_ENPP6	0	0	0	0	0	0	0	169.664	0	0	0	678.656	0
motor	Control	C6	Oligo	Oligo_OPALIN	0	0	114.771	0	0	0	0	114.771	0	0	0	1147.71	0
motor	Control	C6	Oligo	Oligo_ENPP6	56.5163	0	0	0	0	0	0	0	0	0	0	1582.46	0
motor	Control	C6	Oligo	Oligo_ENPP6	0	0	0	0	0	0	0	679.964	0	56.6636	0	623.3	0
motor	Control	C6	VLMC	VLMC_CEMIP	0	0	0	0	0	0	0	56.5899	0	0	0	565.899	0
motor	Control	C6	Oligo	Oligo_ENPP6	0	0	0	0	0	0	0	0	0	0	0	792.842	0
motor	Control	C6	Oligo	Oligo_ENPP6	0	0	0	0	0	0	0	56.899	0	0	0	967.283	0
motor	Control	C6	Inh_PVALB	Inh_PVALB_PIEZO2	0	0	0	0	0	0	0	0	0	0	0	0	0
motor	Control	C6	Inh_SST	Inh_SST_EDNRA	0	0	0	0	0	0	0	56.443	0	0	0	0	0
motor	Control	C6	Oligo	Oligo_ENPP6	0	0	0	0	0	0	0	114.331	0	0	0	1314.81	0
motor	Control	C6	Oligo	Oligo_ENPP6	0	0	0	0	0	0	0	0	0	0	0	682.361	0
motor	Control	C6	Exc_intermediate	Exc_L2-3_IT_RORB_PRSS12	281.944	789.444	0	0	0	0	0	0	0	0	0	0	0
motor	Control	C6	Inh_VIP	Inh_VIP_CLSTN2	0	0	0	0	0	113.103	0	8369.62	0	0	0	0	0
motor	Control	C6	Exc_upper	Exc_L2_IT_CUX2_SV2C	1639.34	3109.1	0	0	0	0	0	339.175	56.5291	0	0	0	0
motor	Control	C6	Oligo	Oligo_OPALIN	0	0	0	0	0	0	0	580.08	0	0	0	1508.21	0
motor	Control	C6	Oligo	Oligo_ENPP6	0	0	0	0	0	0	0	57.2541	0	0	0	1145.08	0
motor	Control	C6	Oligo	Oligo_ENPP6	0	0	0	0	0	0	0	173.27	0	0	0	1212.89	0
motor	Control	C6	Inh_VIP	Inh_VIP_CLSTN2	0	0	0	0	0	796.043	0	4150.79	0	0	0	56.8602	0
motor	Control	C6	Oligo	Oligo_ENPP6	0	0	0	0	0	0	0	0	0	0	0	461.069	0
motor	Control	C6	Inh_LAMP5	Inh_LAMP5_CHST9	0	0	0	0	0	0	285.959	6119.53	0	0	0	0	57.1919
motor	Control	C6	Astro	Astro_CD44	0	0	0	0	0	0	0	0	464.603	0	116.151	0	0
motor	Control	C6	Oligo	Oligo_OPALIN	0	0	0	0	0	0	0	293.307	0	0	0	1466.53	0
motor	Control	C6	Inh_PVALB	Inh_PVALB_SCUBE3	114.639	0	0	114.639	0	0	0	0	0	0	0	0	0
motor	Control	C6	Inh_VIP	Inh_VIP_ABI3BP	0	0	0	0	0	172.078	0	4244.58	0	0	0	0	0
motor	Control	C6	Oligo	Oligo_OPALIN	0	0	0	0	0	0	0	119.154	0	0	0	357.462	0
motor	Control	C6	Oligo	Oligo_ENPP6	0	0	0	0	0	0	0	57.9811	0	0	0	521.83	0
motor	Control	C6	Astro	Astro_CD44	0	59.0667	0	0	0	0	0	0	177.2	0	177.2	0	0
motor	Control	C6	Oligo	Oligo_ENPP6	0	0	0	0	0	0	0	0	0	0	0	643.35	0
motor	Control	C6	Oligo	Oligo_OPALIN	0	0	0	0	0	0	0	118.273	0	0	0	1123.6	0
motor	Control	C6	Oligo	Oligo_ENPP6	0	0	0	0	0	0	0	118.448	0	0	0	1717.5	0
motor	Control	C6	Inh_VIP	Inh_VIP_FLT1	0	58.2174	0	0	0	116.435	0	3318.39	0	0	0	0	0
motor	Control	C6	Oligo	Oligo_ENPP6	0	0	59.1506	0	0	0	0	354.904	0	0	0	887.259	0
motor	Control	C6	Oligo	Oligo_ENPP6	0	0	59.0145	0	0	0	0	118.029	0	0	0	590.145	0
motor	Control	C6	Astro	Astro_HPSE2	0	831.551	0	0	0	0	0	59.3965	653.362	0	0	0	0
motor	Control	C6	OPC	OPC	0	0	0	0	0	0	0	1179.04	0	0	0	0	58.9518
motor	Control	C6	Oligo	Oligo_ENPP6	0	0	0	0	0	0	0	118.252	0	0	0	118.252	0
motor	Control	C6	Oligo	Oligo_OPALIN	0	0	0	0	0	0	0	120.192	0	0	0	1021.63	0
motor	Control	C6	Inh_SST	Inh_SST_EDNRA	0	0	0	0	0	0	0	0	0	0	0	0	0
motor	Control	C6	Astro	Astro_CD44	0	477.64	0	0	0	0	0	0	1134.4	0	0	0	0
motor	Control	C6	Oligo	Oligo_ENPP6	0	0	0	0	0	0	0	0	0	0	0	652.238	0
motor	Control	C6	Oligo	Oligo_OPALIN	0	0	0	0	0	0	0	361.751	0	0	0	904.377	0
motor	Control	C6	Oligo	Oligo_ENPP6	0	0	0	0	0	0	0	59.6196	0	0	0	357.718	0
motor	Control	C6	Oligo	Oligo_ENPP6	0	0	0	0	0	59.5167	0	238.067	0	0	0	416.617	0
motor	Control	C6	Oligo	Oligo_OPALIN	0	0	0	0	0	0	0	180.766	0	0	0	1205.11	0
motor	Control	C6	Oligo	Oligo_OPALIN	0	0	0	0	0	0	0	243.072	0	0	0	303.841	0
motor	Control	C6	OPC	OPC	0	0	0	0	0	0	0	1372.56	0	0	0	0	119.353
motor	Control	C6	Oligo	Oligo_ENPP6	0	0	120.315	0	0	0	0	240.63	0	180.473	0	1203.15	0
motor	Control	C6	Oligo	Oligo_OPALIN	0	0	0	0	0	0	0	1089.52	0	0	0	1634.28	0
motor	Control	C6	Inh_PVALB	Inh_PVALB_CUX2	0	0	0	237.954	0	0	59.4884	0	0	0	0	0	0
motor	Control	C6	Oligo	Oligo_ENPP6	0	0	0	0	0	0	0	242.204	0	0	0	726.612	0
motor	Control	C6	Exc_deep	Exc_L6_CT_TLE4_SEMA5A	0	0	178.137	0	0	0	0	59.3789	0	0	0	0	0
motor	Control	C6	Oligo	Oligo_OPALIN	0	0	0	0	0	0	0	608.569	0	0	0	1217.14	0
motor	Control	C6	Oligo	Oligo_ENPP6	0	0	0	0	0	0	0	0	0	0	0	1980.32	0
motor	Control	C6	Oligo	Oligo_OPALIN	0	0	0	0	0	0	0	60.8939	0	0	0	1339.67	0
motor	Control	C6	Oligo	Oligo_ENPP6	0	0	0	0	0	0	0	0	0	60.3391	0	301.696	0
motor	Control	C6	Oligo	Oligo_ENPP6	0	0	0	0	0	0	0	60.8828	0	0	0	1522.07	0
motor	Control	C6	Oligo	Oligo_ENPP6	0	0	0	0	0	0	0	366.144	0	0	0	2440.96	0
motor	Control	C6	Inh_PVALB	Inh_PVALB_SCUBE3	600.132	0	0	0	0	0	0	120.026	0	0	0	0	60.0132
motor	Control	C6	Oligo	Oligo_ENPP6	0	0	0	0	0	0	0	60.9088	0	60.9088	0	2131.81	0
motor	Control	C6	OPC	OPC	0	0	0	0	0	0	0	728.421	0	0	0	0	303.509
motor	Control	C6	Oligo	Oligo_OPALIN	0	0	0	0	0	0	0	246.609	0	0	0	1233.05	0
motor	Control	C6	OPC	OPC	242.851	0	0	0	0	0	0	2428.51	0	0	0	0	242.851
motor	Control	C6	Oligo	Oligo_OPALIN	0	0	0	0	0	0	0	186.939	0	0	0	997.009	0
motor	Control	C6	Oligo	Oligo_ENPP6	0	0	0	0	0	0	0	0	0	0	0	971.522	0
motor	Control	C6	Oligo	Oligo_ENPP6	0	0	0	0	0	0	0	61.1396	0	122.279	0	305.698	0
motor	Control	C6	Oligo	Oligo_OPALIN	0	0	0	0	0	0	0	185.277	0	0	0	1543.97	0
motor	Control	C6	Exc_upper	Exc_L2_IT_CUX2_SV2C	0	180.799	1024.53	0	0	0	0	0	0	0	0	0	0
motor	Control	C6	Astro	Astro_CD44	0	431.646	0	0	0	0	0	0	1171.61	0	0	0	0
motor	Control	C6	Oligo	Oligo_ENPP6	0	0	0	0	0	0	0	62.5313	0	0	0	2001	0
motor	Control	C6	Astro	Astro_HPSE2	0	246.853	0	0	0	0	0	0	617.132	0	0	0	0
motor	Control	C6	Oligo	Oligo_OPALIN	0	0	0	0	0	0	0	495.97	0	0	0	1735.9	0
motor	Control	C6	Inh_VIP	Inh_VIP_DACH2	0	0	0	0	0	60.9125	0	7796.8	0	0	0	0	0
motor	Control	C6	Oligo	Oligo_OPALIN	0	0	0	0	0	0	0	503.588	0	0	0	629.485	0
motor	Control	C6	Oligo	Oligo_ENPP6	0	0	0	0	0	0	0	123.709	0	0	0	556.69	0
motor	Control	C6	Oligo	Oligo_ENPP6	0	0	0	0	0	0	0	61.862	0	0	0	680.483	0
motor	Control	C6	Oligo	Oligo_ENPP6	0	0	0	0	0	0	0	0	0	0	0	677.966	0
motor	Control	C6	Oligo	Oligo_ENPP6	0	0	0	0	0	0	0	61.8659	0	0	0	371.195	0
motor	Control	C6	Oligo	Oligo_ENPP6	0	0	0	0	0	0	0	684.335	0	0	0	870.972	0
motor	Control	C6	Astro	Astro_HPSE2	0	377.05	0	0	0	0	0	62.8417	188.525	0	0	0	0
motor	Control	C6	Oligo	Oligo_ENPP6	0	0	0	0	0	0	0	125.628	0	0	0	1005.03	0
motor	Control	C6	Inh_VIP	Inh_VIP_FLT1	0	0	0	0	0	0	0	3645.8	0	0	0	0	0
motor	Control	C6	Oligo	Oligo_ENPP6	0	0	0	0	0	0	0	376.246	0	0	0	438.954	0
motor	Control	C6	Oligo	Oligo_ENPP6	0	0	0	0	0	0	0	62.0694	0	0	0	1117.25	0
motor	Control	C6	Oligo	Oligo_ENPP6	0	0	0	0	0	0	0	124.479	0	0	0	746.872	0
motor	Control	C6	Oligo	Oligo_OPALIN	0	0	0	0	0	0	0	955.597	0	0	0	1656.37	0
motor	Control	C6	Inh_SST	Inh_SST_EDNRA	0	0	0	0	0	0	0	0	0	0	0	0	0
motor	Control	C6	Oligo	Oligo_OPALIN	0	0	0	0	0	0	0	763.747	0	0	0	381.874	0
motor	Control	C6	Oligo	Oligo_OPALIN	0	0	63.674	0	0	0	0	254.696	127.348	0	0	1400.83	0
motor	Control	C6	Inh_VIP	Inh_VIP_ABI3BP	0	0	0	0	0	372.162	0	2543.11	0	0	0	0	0
motor	Control	C6	Oligo	Oligo_ENPP6	0	0	0	0	0	0	0	0	0	0	0	936.797	0
motor	Control	C6	Oligo	Oligo_OPALIN	0	0	0	0	0	0	0	190.198	0	0	0	1521.59	0
motor	Control	C6	Oligo	Oligo_ENPP6	0	0	0	0	0	0	0	0	0	62.6802	0	1880.41	0
motor	Control	C6	Oligo	Oligo_ENPP6	0	0	0	0	0	0	0	0	0	0	0	1639.55	0
motor	Control	C6	Oligo	Oligo_ENPP6	0	0	0	0	0	0	0	127.405	0	0	0	1019.24	0
motor	Control	C6	Astro	Astro_CD44	0	763.019	0	0	0	0	0	0	190.755	0	127.17	0	0
motor	Control	C6	Oligo	Oligo_ENPP6	0	0	0	0	0	0	0	63.2631	0	0	0	1961.16	0
motor	Control	C6	Oligo	Oligo_ENPP6	0	0	0	0	0	0	0	126.239	0	0	0	757.432	0
motor	Control	C6	Oligo	Oligo_ENPP6	0	0	0	0	0	0	0	0	0	0	0	1074.11	0
motor	Control	C6	Inh_PVALB	Inh_PVALB_CUX2	62.5391	0	0	250.156	0	0	0	0	0	0	0	0	0
motor	Control	C6	Oligo	Oligo_ENPP6	0	0	0	0	0	0	0	63.1512	0	0	0	1263.02	0
motor	Control	C6	Oligo	Oligo_ENPP6	0	0	0	0	0	0	0	192.16	0	0	0	64.0533	0
motor	Control	C6	Oligo	Oligo_OPALIN	0	0	0	0	0	0	0	384.763	0	0	0	961.908	0
motor	Control	C6	Oligo	Oligo_OPALIN	0	0	0	0	0	0	0	1029.87	0	0	0	836.766	0
motor	Control	C6	Oligo	Oligo_ENPP6	0	0	0	0	0	0	0	507.324	0	0	0	1014.65	0
motor	Control	C6	Oligo	Oligo_ENPP6	0	0	0	0	0	0	0	315.916	0	0	0	2085.04	0
motor	Control	C6	Oligo	Oligo_ENPP6	0	0	0	0	0	0	0	254.469	0	0	0	954.259	0
motor	Control	C6	Oligo	Oligo_ENPP6	0	0	0	0	0	0	0	64.189	0	64.189	0	706.079	0
motor	Control	C6	Inh_VIP	Inh_VIP_DACH2	0	0	0	0	0	63.3553	0	9186.52	0	0	0	0	0
motor	Control	C6	Oligo	Oligo_ENPP6	0	0	0	0	0	0	0	255.607	0	0	0	766.822	0
motor	Control	C6	Oligo	Oligo_OPALIN	0	0	0	0	0	0	0	0	0	0	0	521.785	0
motor	Control	C6	Oligo	Oligo_ENPP6	0	0	0	0	0	0	0	388.048	0	0	0	1228.82	0
motor	Control	C6	OPC	OPC	0	0	0	0	0	0	0	2247.19	0	0	0	0	128.411
motor	Control	C6	Oligo	Oligo_OPALIN	0	0	0	0	0	0	0	196.541	0	0	0	1375.79	0
motor	Control	C6	Inh_SST	Inh_SST_EDNRA	0	0	0	0	0	0	0	0	0	0	0	63.9018	0
motor	Control	C6	Inh_VIP	Inh_VIP_ZBTB20	0	63.9386	0	0	0	0	0	5434.78	0	0	0	0	0
motor	Control	C6	Astro	Astro_CD44	0	324.612	0	0	0	0	0	64.9224	194.767	0	129.845	64.9224	0
motor	Control	C6	Oligo	Oligo_ENPP6	0	0	0	0	0	0	0	0	0	0	0	1303.78	0
motor	Control	C6	Astro	Astro_HPSE2	0	522.432	0	0	0	0	0	65.304	718.344	0	0	0	0
motor	Control	C6	Oligo	Oligo_OPALIN	0	0	0	0	0	0	0	196.734	0	0	0	1049.25	0
motor	Control	C6	Astro	Astro_HPSE2	0	716.239	0	0	0	0	0	0	846.464	0	0	0	0
motor	Control	C6	OPC	OPC	0	0	0	0	0	0	0	1486.36	0	0	0	0	64.6245
motor	Control	C6	Oligo	Oligo_ENPP6	0	0	0	0	0	0	0	0	0	0	0	1297.44	0
motor	Control	C6	Exc_upper	Exc_L2_IT_CUX2_LRRC2	0	0	0	0	0	0	0	0	0	0	0	0	0
motor	Control	C6	Oligo	Oligo_OPALIN	0	0	0	0	0	0	0	394.919	0	0	0	921.477	0
motor	Control	C6	Exc_intermediate	Exc_L3_IT_RORB_OTOGL	0	642.632	0	0	0	0	0	0	0	0	0	0	0
motor	Control	C6	Oligo	Oligo_ENPP6	0	0	0	0	0	0	0	0	0	0	0	1165.95	0
motor	Control	C6	Oligo	Oligo_ENPP6	0	0	0	0	0	0	0	131.027	0	0	0	2358.49	0
motor	Control	C6	Oligo	Oligo_ENPP6	0	0	130.608	0	0	0	0	130.608	0	0	0	587.736	0
motor	Control	C6	Oligo	Oligo_ENPP6	0	0	0	0	0	0	0	65.634	0	0	0	1378.31	0
motor	Control	C6	Oligo	Oligo_OPALIN	0	0	0	0	0	0	0	660.808	0	0	0	1652.02	0
motor	Control	C6	Astro	Astro_CD44	65.7895	526.316	0	0	0	0	0	65.7895	855.263	0	0	0	0
motor	Control	C6	Oligo	Oligo_ENPP6	0	0	0	0	0	0	0	66.1945	0	0	0	1919.64	0
motor	Control	C6	Exc_upper	Exc_L2_IT_CUX2_SV2C	387.647	710.686	0	0	0	0	0	0	129.216	0	0	0	0
motor	Control	C6	Astro	Astro_HPSE2	0	1197.45	0	0	0	0	0	199.574	1130.92	0	0	0	0
motor	Control	C6	OPC	OPC	0	0	0	0	0	0	0	720.697	0	0	0	0	262.072
motor	Control	C6	Oligo	Oligo_ENPP6	0	0	0	0	0	0	0	130.83	0	0	0	915.811	0
motor	Control	C6	Astro	Astro_CD44	0	65.591	0	0	0	0	0	0	524.728	0	0	0	0
motor	Control	C6	Oligo	Oligo_ENPP6	0	0	0	0	0	0	0	131.156	0	0	0	590.203	0
motor	Control	C6	Oligo	Oligo_OPALIN	0	0	0	0	0	0	0	265.551	0	0	0	1194.98	0
motor	Control	C6	OPC	OPC	0	0	0	0	0	0	0	2445.15	0	0	0	0	132.17
motor	Control	C6	Astro	Astro_CD44	0	132.354	0	0	0	0	0	0	66.177	0	66.177	0	0
motor	Control	C6	Astro	Astro_CD44	0	199.322	0	0	0	0	0	132.882	1063.05	66.4408	132.882	0	0
motor	Control	C6	Oligo	Oligo_OPALIN	0	0	0	0	0	0	0	201.194	0	0	0	603.581	0
motor	Control	C6	Oligo	Oligo_ENPP6	0	0	0	0	0	0	0	730.363	0	0	0	531.173	0
motor	Control	C6	Astro	Astro_CD44	0	398.989	0	0	0	0	0	0	1529.46	0	0	0	0
motor	Control	C6	Oligo	Oligo_ENPP6	0	0	0	0	0	0	0	0	0	0	0	999.6	0
motor	Control	C6	Oligo	Oligo_OPALIN	0	0	0	0	0	0	0	669.523	0	0	0	401.714	0
motor	Control	C6	Oligo	Oligo_ENPP6	0	0	0	0	0	0	0	132.961	0	0	0	1196.65	0
motor	Control	C6	Oligo	Oligo_ENPP6	0	0	0	0	0	0	0	0	0	0	0	2004.01	0
motor	Control	C6	Oligo	Oligo_OPALIN	0	0	0	0	0	0	0	269.324	0	0	0	538.648	0
motor	Control	C6	Oligo	Oligo_OPALIN	0	0	0	0	0	0	0	404.64	0	0	0	674.4	0
motor	Control	C6	Oligo	Oligo_OPALIN	0	0	0	0	0	0	0	201.626	0	0	0	873.715	0
motor	Control	C6	Oligo	Oligo_ENPP6	0	0	0	0	0	0	0	399.228	0	0	0	332.69	0
motor	Control	C6	Oligo	Oligo_OPALIN	0	0	0	0	0	0	0	1223.57	0	0	0	611.787	0
motor	Control	C6	Oligo	Oligo_OPALIN	0	0	0	0	0	0	0	0	0	67.1321	0	1275.51	0
motor	Control	C6	Oligo	Oligo_OPALIN	0	0	67.8058	0	0	0	0	271.223	0	0	0	1559.53	0
motor	Control	C6	Astro	Astro_CD44	0	401.795	0	0	0	0	0	0	1473.25	0	0	0	0
motor	Control	C6	Oligo	Oligo_OPALIN	0	0	0	0	0	0	0	270.691	0	0	0	1082.76	0
motor	Control	C6	Oligo	Oligo_ENPP6	0	0	0	0	0	0	0	200.535	0	0	0	133.69	0
motor	Control	C6	Oligo	Oligo_OPALIN	0	0	0	0	0	0	0	884.294	0	0	0	680.226	0
motor	Control	C6	Oligo	Oligo_ENPP6	0	0	0	0	0	0	0	201.221	0	0	0	67.0736	0
motor	Control	C6	Oligo	Oligo_OPALIN	0	0	0	0	0	0	0	405.734	0	0	0	540.979	0
motor	Control	C6	Oligo	Oligo_OPALIN	0	0	0	0	0	0	0	1899.08	0	0	0	1559.96	0
motor	Control	C6	Oligo	Oligo_ENPP6	0	0	0	0	0	0	0	201.816	0	0	0	2758.16	0
motor	Control	C6	Oligo	Oligo_OPALIN	0	0	0	0	0	0	0	271.095	0	0	0	542.189	0
motor	Control	C6	Oligo	Oligo_ENPP6	0	0	0	0	0	0	0	0	0	0	0	201.086	0
motor	Control	C6	Inh_VIP	Inh_VIP_FLT1	0	0	0	0	0	66.2998	0	1723.8	0	0	0	0	0
motor	Control	C6	Oligo	Oligo_ENPP6	0	0	0	0	0	0	0	201.735	0	0	0	672.45	0
motor	Control	C6	Oligo	Oligo_ENPP6	0	0	0	0	0	0	0	536.301	0	0	0	134.075	0
motor	Control	C6	OPC	OPC	200.723	0	0	0	0	0	66.9075	1204.34	0	0	0	0	66.9075
motor	Control	C6	Oligo	Oligo_ENPP6	0	0	0	0	0	0	0	0	0	0	0	1011.67	0
motor	Control	C6	Oligo	Oligo_OPALIN	0	0	0	0	0	0	0	339.121	0	0	0	339.121	0
motor	Control	C6	Oligo	Oligo_OPALIN	0	0	68.0504	0	0	0	0	136.101	0	0	0	1769.31	0
motor	Control	C6	Oligo	Oligo_ENPP6	0	0	0	0	0	0	0	406.119	0	0	0	1218.36	0
motor	Control	C6	Oligo	Oligo_ENPP6	0	0	0	0	0	0	0	338.341	0	0	0	609.013	0
motor	Control	C6	Oligo	Oligo_ENPP6	0	0	0	0	0	0	0	339.466	0	0	0	1154.19	0
motor	Control	C6	Oligo	Oligo_ENPP6	0	0	0	0	0	0	0	203.459	0	0	0	1017.29	0
motor	Control	C6	Oligo	Oligo_ENPP6	0	0	0	0	0	0	0	270.618	0	0	0	405.927	0
motor	Control	C6	Oligo	Oligo_ENPP6	0	0	0	0	0	0	0	473.709	0	67.6727	0	1421.13	0
motor	Control	C6	Oligo	Oligo_ENPP6	0	0	0	0	0	0	0	202.922	0	0	0	541.126	0
motor	Control	C6	Oligo	Oligo_OPALIN	0	0	0	0	0	0	0	0	0	0	0	1163.59	0
motor	Control	C6	Inh_SST	Inh_SST_GPC5	0	0	0	0	0	0	0	0	0	0	0	0	0
motor	Control	C6	Oligo	Oligo_ENPP6	0	0	0	0	0	0	0	474.03	0	0	0	609.467	0
motor	Control	C6	Astro	Astro_CD44	0	67.838	0	0	0	0	0	0	474.866	0	0	0	0
motor	Control	C6	Astro	Astro_CD44	0	678.887	0	0	0	0	0	135.777	1018.33	0	0	135.777	0
motor	Control	C6	Oligo	Oligo_ENPP6	0	0	0	0	0	0	0	339.167	0	0	0	474.834	0
motor	Control	C6	Inh_VIP	Inh_VIP_ABI3BP	0	67.0331	0	0	0	67.0331	0	4290.12	0	0	0	0	0
motor	Control	C6	Oligo	Oligo_OPALIN	0	0	0	0	0	0	0	691.085	0	0	0	760.194	0
motor	Control	C6	Oligo	Oligo_OPALIN	0	0	0	0	0	0	0	206.654	0	0	0	1377.7	0
motor	Control	C6	Oligo	Oligo_ENPP6	0	0	0	0	0	0	0	67.9625	0	0	0	1291.29	0
motor	Control	C6	Inh_SST	Inh_SST_EDNRA	0	0	0	0	0	0	0	0	0	0	0	0	0
motor	Control	C6	Oligo	Oligo_ENPP6	0	0	0	0	0	0	0	272.035	0	0	0	1088.14	0
motor	Control	C6	Oligo	Oligo_ENPP6	0	0	0	0	0	0	0	204.792	0	0	0	1228.75	0
motor	Control	C6	Oligo	Oligo_ENPP6	0	0	0	0	0	0	0	271.979	0	0	0	815.938	0
motor	Control	C6	Oligo	Oligo_ENPP6	0	0	0	0	0	0	0	0	0	0	0	2314.5	0
motor	Control	C6	Oligo	Oligo_OPALIN	0	0	0	0	0	0	0	137.798	0	68.899	0	1998.07	0
motor	Control	C6	Oligo	Oligo_ENPP6	0	0	0	0	0	0	0	341.623	0	0	0	683.247	0
motor	Control	C6	Oligo	Oligo_ENPP6	0	0	0	0	0	0	0	412.91	0	0	0	1514	0
motor	Control	C6	Oligo	Oligo_OPALIN	0	0	0	0	0	0	0	345.495	0	0	0	1312.88	0
motor	Control	C6	Oligo	Oligo_OPALIN	0	0	0	0	0	0	0	69.5604	0	0	0	1878.13	0
motor	Control	C6	Oligo	Oligo_ENPP6	0	0	0	0	0	0	0	0	0	0	0	692.281	0
motor	Control	C6	Astro	Astro_HPSE2	0	551.496	0	0	0	0	0	206.811	137.874	0	0	206.811	0
motor	Control	C6	Oligo	Oligo_ENPP6	0	0	0	0	0	0	0	0	0	0	0	962.067	0
motor	Control	C6	Inh_VIP	Inh_VIP_CLSTN2	0	0	0	0	0	203.846	0	6930.76	0	0	0	0	0
motor	Control	C6	Oligo	Oligo_ENPP6	0	0	0	0	0	0	0	483.225	0	0	0	2209.03	0
motor	Control	C6	Oligo	Oligo_ENPP6	0	0	0	0	0	0	0	207.383	0	0	0	1935.57	0
motor	Control	C6	Oligo	Oligo_ENPP6	0	0	0	0	0	0	0	416.291	0	0	0	416.291	0
motor	Control	C6	Oligo	Oligo_OPALIN	0	0	0	0	0	0	0	208.536	0	0	0	1390.24	0
motor	Control	C6	Oligo	Oligo_ENPP6	0	0	0	0	0	0	0	0	0	0	0	1038.28	0
motor	Control	C6	Oligo	Oligo_OPALIN	0	0	0	0	0	0	0	488.009	0	0	0	1115.45	0
motor	Control	C6	Oligo	Oligo_ENPP6	0	0	0	0	0	0	0	551.914	0	0	0	551.914	0
motor	Control	C6	Oligo	Oligo_ENPP6	0	0	0	0	0	0	0	632.689	0	0	0	421.793	0
motor	Control	C6	Oligo	Oligo_OPALIN	0	0	0	0	0	0	0	70.1016	0	0	0	1472.13	0
motor	Control	C6	Astro	Astro_HPSE2	0	209.278	0	0	0	0	0	0	1743.98	0	0	0	0
motor	Control	C6	Oligo	Oligo_ENPP6	0	0	0	0	0	0	0	416.985	0	0	0	277.99	0
motor	Control	C6	Astro	Astro_HPSE2	0	280.781	0	0	0	0	0	0	912.537	0	0	0	0
motor	Control	C6	Oligo	Oligo_OPALIN	0	0	0	0	0	0	0	141.054	0	0	0	987.376	0
motor	Control	C6	Oligo	Oligo_ENPP6	0	0	0	0	0	0	0	70.0967	0	0	0	1962.71	0
motor	Control	C6	Oligo	Oligo_ENPP6	0	0	0	0	0	0	0	139.762	0	0	0	349.406	0
motor	Control	C6	Astro	Astro_HPSE2	0	491.677	0	0	0	0	0	70.2395	1194.07	0	0	0	0
motor	Control	C6	Oligo	Oligo_OPALIN	0	0	0	0	0	0	0	213.356	0	0	0	924.543	0
motor	Control	C6	Oligo	Oligo_ENPP6	0	0	0	0	0	0	0	423.4	0	0	0	3528.33	0
motor	Control	C6	Astro	Astro_HPSE2	0	774.539	0	0	0	0	0	70.4126	915.364	0	0	0	0
motor	Control	C6	OPC	OPC	139.655	0	0	0	0	0	69.8275	1117.24	0	0	0	0	0
motor	Control	C6	Oligo	Oligo_ENPP6	0	0	70.5716	0	0	0	0	494.001	0	0	0	1623.15	0
motor	Control	C6	Oligo	Oligo_ENPP6	0	0	0	0	0	0	0	283.326	0	0	0	991.642	0
motor	Control	C6	Oligo	Oligo_ENPP6	0	0	0	0	0	0	0	0	0	0	0	847.757	0
motor	Control	C6	Oligo	Oligo_OPALIN	0	0	0	0	0	0	0	142.857	0	0	0	642.857	0
motor	Control	C6	Oligo	Oligo_ENPP6	0	0	0	0	0	0	0	282.586	0	0	0	777.111	0
motor	Control	C6	Oligo	Oligo_OPALIN	0	0	0	0	0	0	0	500.572	0	0	0	786.613	0
motor	Control	C6	Oligo	Oligo_ENPP6	0	0	0	0	0	0	0	214.209	0	0	0	285.612	0
motor	Control	C6	Oligo	Oligo_OPALIN	0	0	0	0	0	0	0	144.342	0	72.1709	0	938.222	0
motor	Control	C6	Oligo	Oligo_ENPP6	0	0	0	0	0	0	0	0	0	0	0	788.87	0
motor	Control	C6	Oligo	Oligo_OPALIN	0	0	0	0	0	0	0	0	0	0	0	1285.71	0
motor	Control	C6	Oligo	Oligo_OPALIN	0	0	0	0	0	0	0	358.86	0	0	0	2296.71	0
motor	Control	C6	Oligo	Oligo_ENPP6	0	0	71.4133	0	0	0	0	142.827	0	0	0	856.959	0
motor	Control	C6	Oligo	Oligo_ENPP6	0	0	0	0	0	0	0	497.442	0	71.0631	0	1776.58	0
motor	Control	C6	Oligo	Oligo_ENPP6	0	0	71.5308	0	0	0	0	286.123	0	0	0	1788.27	0
motor	Control	C6	Astro	Astro_HPSE2	0	865.863	0	0	0	0	0	144.311	1010.17	0	72.1553	72.1553	0
motor	Control	C6	Astro	Astro_HPSE2	0	502.585	0	0	0	0	0	0	717.978	0	0	0	0
motor	Control	C6	Oligo	Oligo_ENPP6	0	0	0	0	0	0	0	359.376	0	0	0	1221.88	0
motor	Control	C6	Oligo	Oligo_ENPP6	0	0	0	0	0	0	0	142.878	0	0	0	1714.53	0
motor	Control	C6	Oligo	Oligo_ENPP6	0	0	0	0	0	0	0	435.382	0	0	0	1015.89	0
motor	Control	C6	Oligo	Oligo_ENPP6	0	0	0	0	0	0	0	143.792	0	0	0	1150.33	0
motor	Control	C6	Oligo	Oligo_ENPP6	0	0	214.301	0	0	0	0	0	0	0	0	1071.51	0
motor	Control	C6	Astro	Astro_HPSE2	0	645.254	0	0	0	0	0	0	788.644	0	0	0	0
motor	Control	C6	Oligo	Oligo_OPALIN	0	0	0	0	0	0	0	0	0	0	0	796.87	0
motor	Control	C6	Oligo	Oligo_OPALIN	0	0	0	0	0	0	0	798.432	0	0	0	2104.96	0
motor	Control	C6	Oligo	Oligo_ENPP6	0	0	0	0	0	0	0	143.102	0	0	0	643.961	0
motor	Control	C6	Oligo	Oligo_ENPP6	0	0	0	0	0	0	0	577.742	0	0	0	288.871	0
motor	Control	C6	Astro	Astro_CD44	0	71.9787	0	0	0	0	0	0	863.744	0	0	0	0
motor	Control	C6	Oligo	Oligo_OPALIN	0	0	0	0	0	0	0	728.863	0	0	0	437.318	0
motor	Control	C6	Micro	Micro	0	0	0	0	0	0	0	0	0	0	875.912	0	0
motor	Control	C6	Oligo	Oligo_OPALIN	0	0	0	0	0	0	0	291.184	0	0	0	1383.13	0
motor	Control	C6	Oligo	Oligo_ENPP6	0	0	0	0	0	0	0	72.0825	0	0	0	1729.98	0
motor	Control	C6	Oligo	Oligo_ENPP6	0	0	0	0	0	0	0	0	0	0	0	1004.66	0
motor	Control	C6	Astro	Astro_CD44	0	435.35	0	0	0	0	0	0	362.792	0	0	0	0
motor	Control	C6	Oligo	Oligo_OPALIN	0	0	0	0	0	0	0	72.9661	0	0	0	291.864	0
motor	Control	C6	Oligo	Oligo_OPALIN	0	0	0	0	0	0	0	148.655	0	0	0	297.309	0
motor	Control	C6	Oligo	Oligo_OPALIN	0	0	0	0	0	0	0	146.563	0	0	0	439.689	0
motor	Control	C6	Astro	Astro_CD44	0	721.345	0	0	0	0	0	0	504.941	0	0	0	0
motor	Control	C6	Oligo	Oligo_ENPP6	0	0	0	0	0	0	0	0	0	0	0	1452.85	0
motor	Control	C6	Astro	Astro_CD44	0	436.649	0	0	0	0	0	0	1018.85	0	0	0	0
motor	Control	C6	Oligo	Oligo_ENPP6	0	0	0	0	0	0	0	72.3327	0	0	0	2025.32	0
motor	Control	C6	Oligo	Oligo_ENPP6	0	0	72.3327	0	0	0	0	433.996	0	0	0	867.993	0
motor	Control	C6	Oligo	Oligo_ENPP6	0	0	0	0	0	0	0	145.943	0	0	0	1021.6	0
motor	Control	C6	Oligo	Oligo_ENPP6	0	0	0	0	0	0	0	435.983	0	0	0	3633.19	0
motor	Control	C6	OPC	OPC	0	0	0	0	0	0	0	1089.01	0	0	0	0	0
motor	Control	C6	Oligo	Oligo_ENPP6	0	0	0	0	0	0	0	0	0	0	0	1531.39	0
motor	Control	C6	Astro	Astro_HPSE2	0	510.539	0	0	0	0	0	0	437.605	0	0	0	0
motor	Control	C6	OPC	OPC	0	0	0	0	0	0	0	1667.03	0	0	0	0	289.918
motor	Control	C6	Oligo	Oligo_OPALIN	0	0	0	0	0	0	0	880.605	0	0	0	513.686	0
motor	Control	C6	Oligo	Oligo_ENPP6	0	0	0	0	0	0	0	72.5795	0	0	0	725.795	0
motor	Control	C6	Oligo	Oligo_ENPP6	0	0	0	0	0	0	0	293.212	0	0	0	1466.06	0
motor	Control	C6	Oligo	Oligo_OPALIN	0	0	0	0	0	0	0	891.001	0	0	0	519.751	0
motor	Control	C6	Oligo	Oligo_OPALIN	0	0	0	0	0	0	0	73.2547	0	73.2547	0	1611.6	0
motor	Control	C6	Oligo	Oligo_ENPP6	0	0	0	0	0	0	0	145.571	0	0	0	1819.64	0
motor	Control	C6	Oligo	Oligo_ENPP6	0	0	0	0	0	0	0	294.031	0	0	0	735.078	0
motor	Control	C6	Oligo	Oligo_ENPP6	0	0	0	0	0	0	0	0	0	0	0	1242.42	0
motor	Control	C6	Oligo	Oligo_OPALIN	0	0	0	0	0	0	0	823.107	0	0	0	448.967	0
motor	Control	C6	Oligo	Oligo_ENPP6	0	0	0	0	0	0	0	367.215	0	0	0	881.316	0
motor	Control	C6	OPC	OPC	0	0	0	0	0	0	0	2485.56	0	0	0	0	0
motor	Control	C6	Oligo	Oligo_OPALIN	0	0	0	0	0	0	0	74.0686	0	0	0	888.823	0
motor	Control	C6	Oligo	Oligo_ENPP6	0	0	0	0	0	0	0	147.221	0	0	0	3386.09	0
motor	Control	C6	Astro	Astro_HPSE2	0	444.412	0	0	0	0	0	0	1333.23	0	0	0	0
motor	Control	C6	Oligo	Oligo_ENPP6	0	0	0	0	0	0	0	73.1904	0	0	0	1390.62	0
motor	Control	C6	Inh_SST	Inh_SST_EDNRA	0	0	0	0	0	0	0	0	0	0	0	0	0
motor	Control	C6	Oligo	Oligo_OPALIN	0	0	0	0	0	0	0	74.7719	0	0	0	299.088	0
motor	Control	C6	Astro	Astro_CD44	0	368.324	0	0	0	0	0	0	883.978	0	0	0	0
motor	Control	C6	Astro	Astro_CD44	0	147.08	0	0	0	0	0	0	1691.43	0	0	73.5402	0
motor	Control	C6	Inh_VIP	Inh_VIP_CLSTN2	0	0	0	0	0	870.764	0	2467.16	0	0	0	0	0
motor	Control	C6	Astro	Astro_HPSE2	0	516.415	0	0	0	0	0	0	147.547	0	0	0	0
motor	Control	C6	Oligo	Oligo_OPALIN	0	0	0	0	0	0	0	224.383	0	0	0	747.943	0
motor	Control	C6	Astro	Astro_HPSE2	0	297.111	0	0	0	0	0	0	668.499	0	0	0	0
motor	Control	C6	Oligo	Oligo_OPALIN	0	0	0	0	0	0	0	749.457	0	0	0	1423.97	0
motor	Control	C6	Oligo	Oligo_ENPP6	0	0	0	0	0	0	0	73.5727	0	0	0	1618.6	0
motor	Control	C6	Oligo	Oligo_ENPP6	0	0	73.888	0	0	0	0	73.888	0	0	0	1403.87	0
motor	Control	C6	Astro	Astro_HPSE2	0	815.177	0	0	0	0	0	0	370.535	0	0	0	0
motor	Control	C6	Oligo	Oligo_OPALIN	0	0	0	0	0	0	0	149.131	0	0	0	596.525	0
motor	Control	C6	Oligo	Oligo_OPALIN	0	0	0	0	0	0	0	149.689	0	0	0	523.913	0
motor	Control	C6	Oligo	Oligo_OPALIN	0	0	0	0	0	0	0	896.928	0	0	0	523.208	0
motor	Control	C6	Inh_LAMP5	Inh_LAMP5_CHST9	0	0	0	0	0	0	0	0	0	0	0	0	0
motor	Control	C6	Oligo	Oligo_ENPP6	0	0	0	0	0	0	0	222.338	0	0	0	1037.58	0
motor	Control	C6	Oligo	Oligo_ENPP6	0	0	0	0	0	0	0	446.362	0	0	0	892.724	0
motor	Control	C6	Oligo	Oligo_OPALIN	0	0	0	0	0	0	0	450.518	0	0	0	1726.99	0
motor	Control	C6	Oligo	Oligo_OPALIN	0	0	0	0	0	0	0	602.228	0	0	0	1053.9	0
motor	Control	C6	Oligo	Oligo_OPALIN	0	0	0	0	0	0	0	151.527	0	0	0	757.633	0
motor	Control	C6	Oligo	Oligo_ENPP6	0	0	0	0	0	0	0	373.497	0	0	0	971.091	0
motor	Control	C6	Oligo	Oligo_OPALIN	0	0	0	0	0	0	0	75.3296	0	0	0	979.284	0
motor	Control	C6	Oligo	Oligo_ENPP6	0	0	0	0	0	0	0	297.111	0	0	0	148.555	0
motor	Control	C6	Astro	Astro_CD44	0	74.2942	0	0	0	0	0	0	445.765	0	0	0	0
motor	Control	C6	Oligo	Oligo_OPALIN	0	0	0	0	0	0	0	377.986	0	0	0	907.167	0
motor	Control	C6	Astro	Astro_HPSE2	0	375.263	0	0	0	0	0	0	75.0525	0	0	75.0525	0
motor	Control	C6	Exc_intermediate	Exc_L3-5_IT_RORB_GRIN3A	0	1761.73	73.4053	0	0	0	0	0	0	0	0	0	0
motor	Control	C6	Oligo	Oligo_OPALIN	0	0	0	0	0	0	0	150.342	0	0	0	1052.39	0
motor	Control	C6	Oligo	Oligo_ENPP6	0	0	0	0	0	0	0	374.392	0	0	0	1048.3	0
motor	Control	C6	Astro	Astro_HPSE2	0	225.666	0	0	0	0	0	0	601.775	0	0	0	0
motor	Control	C6	Oligo	Oligo_ENPP6	0	0	0	0	0	0	0	224.5	0	0	0	299.334	0
motor	Control	C6	Oligo	Oligo_OPALIN	0	0	0	0	0	0	0	460.193	0	76.6989	0	230.097	0
motor	Control	C6	Oligo	Oligo_OPALIN	0	0	0	0	0	0	0	75.5116	0	0	0	377.558	0
motor	Control	C6	Oligo	Oligo_ENPP6	0	0	0	0	0	0	0	299.468	0	0	0	449.203	0
motor	Control	C6	Oligo	Oligo_ENPP6	0	0	0	0	0	0	0	75.3352	0	0	0	753.352	0
motor	Control	C6	Oligo	Oligo_ENPP6	0	0	0	0	0	0	0	377.986	0	0	0	75.5972	0
motor	Control	C6	Inh_LAMP5	Inh_LAMP5_CHST9	0	0	0	0	0	0	0	9862.08	0	0	0	0	0
motor	Control	C6	Oligo	Oligo_ENPP6	0	0	0	0	0	0	0	150.773	0	0	0	1055.41	0
motor	Control	C6	Oligo	Oligo_ENPP6	0	0	0	0	0	0	0	982.838	0	0	0	1814.47	0
motor	Control	C6	Astro	Astro_HPSE2	0	226.603	0	0	0	0	0	0	528.741	0	0	0	0
motor	Control	C6	Oligo	Oligo_ENPP6	0	0	0	0	0	0	0	75.2389	0	0	0	150.478	0
motor	Control	C6	Oligo	Oligo_OPALIN	0	0	0	0	0	0	0	76.0746	0	0	0	608.596	0
motor	Control	C6	Oligo	Oligo_ENPP6	0	0	0	0	0	0	0	530.826	0	0	0	530.826	0
motor	Control	C6	Astro	Astro_HPSE2	0	531.269	0	0	0	0	0	0	1138.43	0	0	0	0
motor	Control	C6	Oligo	Oligo_OPALIN	0	0	0	0	0	0	0	378.788	0	0	0	454.545	0
motor	Control	C6	Inh_SST	Inh_SST_CDH12	447.828	0	0	0	0	0	0	0	0	0	0	0	0
motor	Control	C6	Astro	Astro_HPSE2	0	456.135	0	0	0	0	0	76.0225	988.293	0	0	0	0
motor	Control	C6	Oligo	Oligo_OPALIN	0	0	0	0	0	0	0	306.913	0	0	0	1764.75	0
motor	Control	C6	Oligo	Oligo_ENPP6	0	0	75.6659	0	0	0	0	75.6659	0	0	0	1286.32	0
motor	Control	C6	Oligo	Oligo_ENPP6	0	0	0	0	0	0	0	0	0	0	0	456.378	0
motor	Control	C6	Astro	Astro_HPSE2	0	762.079	0	0	0	0	0	0	914.495	0	0	0	0
motor	Control	C6	Oligo	Oligo_ENPP6	0	0	0	0	0	0	0	76.2137	0	0	0	990.778	0
motor	Control	C6	Inh_SST	Inh_SST_EDNRA	0	0	0	0	0	0	0	0	0	0	0	0	0
motor	Control	C6	Astro	Astro_CD44	0	76.4	0	0	0	0	0	0	1833.6	0	0	0	0
motor	Control	C6	Inh_SST	Inh_SST_CDH12	149.858	0	0	0	0	0	0	0	0	0	0	0	0
motor	Control	C6	Astro	Astro_HPSE2	0	456.83	0	0	0	0	0	76.1383	989.797	0	0	0	0
motor	Control	C6	Oligo	Oligo_ENPP6	0	0	0	0	0	0	0	0	0	0	0	1437.76	0
motor	Control	C6	Oligo	Oligo_ENPP6	0	0	0	0	0	0	0	380.691	0	0	0	1065.94	0
motor	Control	C6	Oligo	Oligo_ENPP6	0	0	0	0	0	0	0	151.515	0	0	0	1060.61	0
motor	Control	C6	Oligo	Oligo_OPALIN	0	0	0	0	0	0	0	154.024	0	0	0	1078.17	0
motor	Control	C6	Astro	Astro_CD44	0	152.532	0	0	0	0	0	0	533.862	0	0	0	0
motor	Control	C6	Oligo	Oligo_ENPP6	0	0	0	0	0	0	0	461.148	0	0	0	2228.88	0
motor	Control	C6	Inh_LAMP5	Inh_LAMP5_CHST9	0	0	0	0	0	0	150.184	4880.98	0	0	0	0	0
motor	Control	C6	Oligo	Oligo_OPALIN	0	0	0	0	0	0	0	544.535	0	0	0	700.117	0
motor	Control	C6	Astro	Astro_HPSE2	0	305.134	0	0	0	0	0	0	991.685	0	0	0	0
motor	Control	C6	Oligo	Oligo_OPALIN	0	0	0	0	0	0	0	846.936	0	0	0	692.947	0
motor	Control	C6	Oligo	Oligo_OPALIN	0	0	0	0	0	0	0	0	0	0	0	2156.5	0
motor	Control	C6	Oligo	Oligo_ENPP6	0	0	0	0	0	0	0	305.951	0	0	0	2141.66	0
motor	Control	C6	Astro	Astro_CD44	0	387.357	0	0	0	0	0	0	929.656	0	0	0	0
motor	Control	C6	Oligo	Oligo_OPALIN	0	0	0	0	0	0	0	308.238	0	0	0	77.0594	0
motor	Control	C6	Oligo	Oligo_ENPP6	0	0	0	0	0	0	0	152.637	0	0	0	305.274	0
motor	Control	C6	Oligo	Oligo_OPALIN	0	0	77.1724	0	0	0	0	540.207	0	0	0	926.069	0
motor	Control	C6	Oligo	Oligo_OPALIN	0	0	0	0	0	0	0	0	0	0	0	3077.87	0
motor	Control	C6	Oligo	Oligo_OPALIN	0	0	0	0	0	0	0	386.817	0	0	0	2862.45	0
motor	Control	C6	Astro	Astro_CD44	0	76.6577	0	0	0	0	0	0	1379.84	0	0	0	0
motor	Control	C6	Astro	Astro_HPSE2	0	616.001	0	0	0	0	0	0	77.0001	0	0	77.0001	0
motor	Control	C6	Oligo	Oligo_ENPP6	0	0	0	0	0	0	0	229.586	0	76.5287	0	1071.4	0
motor	Control	C6	Astro	Astro_HPSE2	0	620.444	0	0	0	0	0	0	620.444	0	0	0	0
motor	Control	C6	Oligo	Oligo_OPALIN	0	0	0	0	0	0	0	232.288	0	0	0	851.723	0
motor	Control	C6	Oligo	Oligo_OPALIN	0	0	0	0	0	0	0	155.183	0	0	0	1086.28	0
motor	Control	C6	Astro	Astro_HPSE2	0	1003.24	0	0	0	0	0	0	540.207	0	0	0	0
motor	Control	C6	Astro	Astro_HPSE2	0	847.654	0	0	0	0	0	0	154.119	0	0	0	0
motor	Control	C6	Astro	Astro_HPSE2	0	858.101	0	0	0	0	0	0	546.064	0	0	78.0092	0
motor	Control	C6	Oligo	Oligo_ENPP6	0	0	0	0	0	0	0	153.822	0	0	0	999.846	0
motor	Control	C6	Astro	Astro_CD44	0	768.521	0	0	0	0	0	0	230.556	0	76.8521	0	0
motor	Control	C6	Oligo	Oligo_ENPP6	0	0	0	0	0	0	0	76.5521	0	0	0	459.313	0
motor	Control	C6	Oligo	Oligo_OPALIN	0	0	0	0	0	0	0	310.8	0	0	0	77.7001	0
motor	Control	C6	OPC	OPC	0	153.834	0	0	0	0	0	1615.26	0	0	0	0	0
motor	Control	C6	Oligo	Oligo_OPALIN	0	0	0	0	0	0	0	468.238	0	0	0	468.238	0
motor	Control	C6	Oligo	Oligo_ENPP6	0	0	0	0	0	0	0	77.4833	0	0	0	2401.98	0
motor	Control	C6	Oligo	Oligo_ENPP6	0	0	0	0	0	0	0	77.2201	0	0	0	1853.28	0
motor	Control	C6	Oligo	Oligo_ENPP6	0	0	77.0357	0	0	0	0	231.107	0	0	0	385.178	0
motor	Control	C6	Inh_LAMP5	Inh_LAMP5_NDNF	0	76.4877	0	0	0	0	76.4877	5354.14	0	0	0	0	0
motor	Control	C6	Oligo	Oligo_ENPP6	0	0	0	0	0	0	0	154.416	0	0	0	1080.91	0
motor	Control	C6	Oligo	Oligo_ENPP6	0	0	0	0	0	0	0	309.957	0	0	0	774.893	0
motor	Control	C6	Oligo	Oligo_OPALIN	0	0	157.085	0	0	0	0	235.627	0	0	0	1021.05	0
motor	Control	C6	Oligo	Oligo_OPALIN	0	0	78.4806	0	0	0	0	156.961	0	0	0	2197.46	0
motor	Control	C6	Oligo	Oligo_OPALIN	0	0	0	0	0	0	0	394.073	0	0	0	315.259	0
motor	Control	C6	Astro	Astro_HPSE2	0	1011.52	0	0	0	0	0	0	155.618	0	0	0	0
motor	Control	C6	Inh_LAMP5	Inh_LAMP5_NDNF	0	0	0	0	0	0	383.23	5058.63	0	0	0	0	0
motor	Control	C6	Oligo	Oligo_ENPP6	0	0	0	0	0	0	0	234.357	0	0	0	546.832	0
motor	Control	C6	Oligo	Oligo_OPALIN	0	0	0	0	0	0	0	157.356	0	0	0	1022.82	0
motor	Control	C6	Oligo	Oligo_OPALIN	0	0	0	0	0	0	0	312.965	0	0	0	1643.06	0
motor	Control	C6	Astro	Astro_HPSE2	0	156.14	0	0	0	0	0	0	1561.4	0	0	0	0
motor	Control	C6	Oligo	Oligo_OPALIN	0	0	0	0	0	0	0	316.256	0	0	0	474.383	0
motor	Control	C6	Astro	Astro_HPSE2	0	470.072	0	0	0	0	0	0	1096.83	0	0	0	0
motor	Control	C6	Oligo	Oligo_OPALIN	0	0	0	0	0	0	0	237.473	0	0	0	158.316	0
motor	Control	C6	Oligo	Oligo_ENPP6	0	0	0	0	0	0	0	235.979	0	0	0	314.639	0
motor	Control	C6	Oligo	Oligo_ENPP6	0	0	0	0	0	0	0	156.397	0	0	0	938.38	0
motor	Control	C6	OPC	OPC	0	0	0	0	0	0	232.594	930.377	0	77.5314	0	0	77.5314
motor	Control	C6	Oligo	Oligo_ENPP6	0	0	78.6225	0	0	0	0	235.868	0	0	0	1808.32	0
motor	Control	C6	Oligo	Oligo_ENPP6	0	0	0	0	0	0	0	867.439	0	0	0	2523.46	0
motor	Control	C6	Oligo	Oligo_OPALIN	0	0	0	0	0	0	0	787.278	0	0	0	708.55	0
motor	Control	C6	Oligo	Oligo_OPALIN	0	0	0	0	0	0	0	158.68	0	0	0	555.379	0
motor	Control	C6	Oligo	Oligo_OPALIN	0	0	0	0	0	0	0	158.491	0	0	0	1584.91	0
motor	Control	C6	Oligo	Oligo_ENPP6	0	0	0	0	0	0	0	0	0	0	0	1419.22	0
motor	Control	C6	Astro	Astro_HPSE2	0	157.667	0	0	0	0	0	0	315.333	0	0	0	0
motor	Control	C6	Oligo	Oligo_ENPP6	0	0	0	0	0	0	0	237.267	0	0	0	1423.6	0
motor	Control	C6	Astro	Astro_HPSE2	0	1026.21	0	0	0	0	0	0	394.695	0	0	0	0
motor	Control	C6	Oligo	Oligo_ENPP6	0	0	0	0	0	0	0	236.873	0	0	0	1973.94	0
motor	Control	C6	Astro	Astro_CD44	0	391.88	0	0	0	0	0	0	940.513	0	0	0	0
motor	Control	C6	Oligo	Oligo_ENPP6	0	0	0	0	0	0	0	157.791	0	0	0	1577.91	0
motor	Control	C6	Oligo	Oligo_OPALIN	0	0	0	0	0	0	0	158.416	0	0	0	871.287	0
motor	Control	C6	Oligo	Oligo_ENPP6	0	0	0	0	0	0	0	0	0	0	0	1260.84	0
motor	Control	C6	Oligo	Oligo_OPALIN	0	0	79.4849	0	0	0	0	79.4849	0	0	0	476.91	0
motor	Control	C6	Oligo	Oligo_ENPP6	0	0	0	0	0	0	0	78.8395	0	0	0	788.395	0
motor	Control	C6	Astro	Astro_HPSE2	0	715.421	0	0	0	0	0	0	397.456	0	0	0	0
motor	Control	C6	Oligo	Oligo_ENPP6	0	0	0	0	0	0	0	318.243	0	0	0	1511.66	0
motor	Control	C6	Oligo	Oligo_ENPP6	0	0	0	0	0	0	0	79.1828	0	0	0	633.463	0
motor	Control	C6	Oligo	Oligo_OPALIN	0	0	0	0	0	0	0	239.33	0	0	0	319.107	0
motor	Control	C6	Oligo	Oligo_ENPP6	0	0	0	0	0	0	0	316.431	0	0	0	1265.72	0
motor	Control	C6	Astro	Astro_HPSE2	0	636.537	0	0	0	0	0	0	556.97	0	0	0	0
motor	Control	C6	Oligo	Oligo_ENPP6	0	0	0	0	0	0	0	79.2581	0	0	0	396.291	0
motor	Control	C6	Astro	Astro_CD44	0	79.0077	0	0	0	0	0	0	790.077	0	0	0	0
motor	Control	C6	Astro	Astro_HPSE2	0	238.911	0	0	0	0	0	0	0	0	0	0	0
motor	Control	C6	Oligo	Oligo_OPALIN	0	0	0	0	0	0	0	399.616	0	0	0	1838.24	0
motor	Control	C6	Astro	Astro_HPSE2	0	481.85	0	0	0	0	0	0	722.775	0	0	0	0
motor	Control	C6	Oligo	Oligo_OPALIN	0	0	0	0	0	0	0	399.138	0	0	0	79.8276	0
motor	Control	C6	Oligo	Oligo_ENPP6	0	0	0	0	0	0	0	158.153	0	0	0	474.458	0
motor	Control	C6	Astro	Astro_HPSE2	0	396.637	0	0	0	0	0	0	713.946	0	0	0	0
motor	Control	C6	Astro	Astro_HPSE2	0	79.5545	0	0	0	0	0	0	954.654	0	79.5545	0	0
motor	Control	C6	Oligo	Oligo_OPALIN	0	0	0	0	0	0	0	80.141	0	0	0	801.41	0
motor	Control	C6	Oligo	Oligo_OPALIN	0	0	0	0	0	0	0	0	0	0	0	481.502	0
motor	Control	C6	Oligo	Oligo_OPALIN	0	0	0	0	0	0	0	80.1732	0	0	0	400.866	0
motor	Control	C6	Oligo	Oligo_ENPP6	0	0	0	0	0	0	0	477.631	0	0	0	716.446	0
motor	Control	C6	Oligo	Oligo_ENPP6	0	0	159.936	0	0	0	0	159.936	0	0	0	879.648	0
motor	Control	C6	Inh_SST	Inh_SST_EDNRA	0	0	0	0	0	0	0	0	0	0	0	0	0
motor	Control	C6	Oligo	Oligo_OPALIN	0	0	0	0	0	0	0	160.888	0	0	0	804.441	0
motor	Control	C6	Oligo	Oligo_OPALIN	0	0	0	0	0	0	0	1211.04	0	0	0	403.682	0
motor	Control	C6	Oligo	Oligo_ENPP6	0	0	0	0	0	0	0	159.949	0	0	0	1199.62	0
motor	Control	C6	Oligo	Oligo_ENPP6	0	0	0	0	0	0	0	239.674	0	0	0	1837.5	0
motor	Control	C6	Astro	Astro_CD44	0	79.7067	0	0	0	0	0	0	1036.19	0	0	318.827	0
motor	Control	C6	Oligo	Oligo_OPALIN	0	0	0	0	0	0	0	481.155	0	80.1925	0	2646.35	0
motor	Control	C6	Astro	Astro_CD44	0	716.389	0	0	0	0	0	0	1193.98	0	0	0	0
motor	Control	C6	Oligo	Oligo_ENPP6	0	0	0	0	0	0	0	399.744	0	0	0	559.642	0
motor	Control	C6	Oligo	Oligo_ENPP6	0	0	0	0	0	0	0	481.309	0	0	0	1443.93	0
motor	Control	C6	Oligo	Oligo_ENPP6	0	0	0	0	0	0	0	80.5802	0	0	0	1208.7	0
motor	Control	C6	Oligo	Oligo_ENPP6	0	0	0	0	0	0	0	0	0	0	0	884.173	0
motor	Control	C6	Astro	Astro_CD44	0	239.846	0	0	0	0	0	79.9488	1678.93	0	0	79.9488	0
motor	Control	C6	Astro	Astro_HPSE2	0	567.399	0	0	0	0	0	0	405.285	0	0	0	0
motor	Control	C6	Oligo	Oligo_OPALIN	0	0	0	0	0	0	0	488.838	0	81.473	0	1059.15	0
motor	Control	C6	Oligo	Oligo_ENPP6	0	0	0	0	0	0	0	160.192	0	0	0	800.961	0
motor	Control	C6	Oligo	Oligo_OPALIN	0	0	0	0	0	0	0	161.486	0	0	0	242.229	0
motor	Control	C6	Oligo	Oligo_ENPP6	0	0	0	0	0	0	0	79.6305	0	0	0	1035.2	0
motor	Control	C6	Astro	Astro_CD44	0	0	0	0	0	0	0	80.4505	804.505	0	0	160.901	0
motor	Control	C6	Oligo	Oligo_ENPP6	0	0	80.8865	0	0	0	0	80.8865	0	0	0	889.752	0
motor	Control	C6	Oligo	Oligo_ENPP6	0	0	0	0	0	0	0	0	0	0	0	883.25	0
motor	Control	C6	Oligo	Oligo_OPALIN	0	0	0	0	0	0	0	162.893	0	0	0	325.786	0
motor	Control	C6	Oligo	Oligo_ENPP6	0	0	0	0	0	0	0	0	0	0	0	2091.55	0
motor	Control	C6	Oligo	Oligo_ENPP6	0	0	0	0	0	0	0	79.8977	0	0	0	639.182	0
motor	Control	C6	Oligo	Oligo_ENPP6	0	0	0	0	0	0	0	80.8342	0	0	0	808.342	0
motor	Control	C6	OPC	OPC	0	0	0	0	0	0	0	1607.46	0	0	0	0	401.865
motor	Control	C6	Astro	Astro_HPSE2	0	408.463	0	0	0	0	0	0	490.156	0	0	0	0
motor	Control	C6	Oligo	Oligo_ENPP6	0	0	241.857	0	0	0	0	161.238	0	0	0	403.096	0
motor	Control	C6	Oligo	Oligo_OPALIN	0	0	0	0	0	0	0	326.611	0	0	0	898.179	0
motor	Control	C6	Oligo	Oligo_OPALIN	0	0	0	0	0	0	0	405.121	0	0	0	1134.34	0
motor	Control	C6	Astro	Astro_CD44	0	243.072	0	0	0	0	0	0	1377.41	0	0	0	0
motor	Control	C6	Astro	Astro_CD44	0	80.6907	0	0	0	0	0	80.6907	1291.05	0	0	0	0
motor	Control	C6	Oligo	Oligo_ENPP6	0	0	0	0	0	0	0	645.526	0	161.381	0	1129.67	0
motor	Control	C6	Astro	Astro_CD44	0	80.9913	0	0	0	0	0	80.9913	1619.83	80.9913	0	0	0
motor	Control	C6	Astro	Astro_HPSE2	81.7595	654.076	0	0	0	0	0	0	245.278	0	0	0	0
motor	Control	C6	Oligo	Oligo_ENPP6	0	0	0	0	0	0	0	163.225	0	0	0	326.451	0
motor	Control	C6	Oligo	Oligo_OPALIN	0	0	0	0	0	0	0	327.547	0	0	0	1310.19	0
motor	Control	C6	Oligo	Oligo_ENPP6	0	0	0	0	0	0	0	323.494	0	0	0	1051.35	0
motor	Control	C6	Oligo	Oligo_ENPP6	0	0	0	0	0	0	0	0	0	0	0	814.067	0
motor	Control	C6	Oligo	Oligo_OPALIN	0	0	81.8867	0	0	0	0	491.32	0	0	0	736.98	0
motor	Control	C6	Oligo	Oligo_ENPP6	0	0	0	0	0	0	0	325.071	0	0	0	487.607	0
motor	Control	C6	Astro	Astro_CD44	0	488.998	0	0	0	0	0	81.4996	2037.49	0	0	0	0
motor	Control	C6	Oligo	Oligo_ENPP6	0	0	0	0	0	0	0	0	0	0	0	81.493	0
motor	Control	C6	Oligo	Oligo_OPALIN	0	0	0	0	0	0	0	245.339	0	0	0	572.457	0
motor	Control	C6	Oligo	Oligo_OPALIN	0	0	0	0	0	0	0	1312.12	0	0	0	410.038	0
motor	Control	C6	Astro	Astro_HPSE2	0	654.236	0	0	0	0	0	81.7795	736.016	0	0	0	0
motor	Control	C6	Oligo	Oligo_OPALIN	0	0	0	0	0	0	0	163.814	0	0	0	1556.23	0
motor	Control	C6	Oligo	Oligo_ENPP6	0	0	0	0	0	0	0	486.973	0	0	0	1623.24	0
motor	Control	C6	Oligo	Oligo_OPALIN	0	0	0	0	0	0	0	0	0	0	0	899.06	0
motor	Control	C6	Oligo	Oligo_ENPP6	0	0	0	0	0	0	0	730.282	0	0	0	2353.13	0
motor	Control	C6	Oligo	Oligo_OPALIN	0	0	0	0	0	0	0	492.57	0	0	0	1641.9	0
motor	Control	C6	Oligo	Oligo_OPALIN	0	0	82.447	0	0	0	0	247.341	0	0	0	1154.26	0
motor	Control	C6	Oligo	Oligo_OPALIN	0	0	0	0	0	0	0	326.131	0	0	0	733.795	0
motor	Control	C6	Oligo	Oligo_OPALIN	0	0	0	0	0	0	0	169.062	0	0	0	1352.49	0
motor	Control	C6	Astro	Astro_HPSE2	0	991.244	0	0	0	0	0	247.811	578.226	0	0	0	0
motor	Control	C6	Astro	Astro_CD44	0	408.063	0	0	0	0	0	81.6127	244.838	0	0	0	0
motor	Control	C6	Astro	Astro_HPSE2	0	248.344	0	0	0	0	0	0	993.377	0	0	0	0
motor	Control	C6	Oligo	Oligo_OPALIN	0	0	0	0	0	0	0	1151.69	0	0	0	1645.28	0
motor	Control	C6	Oligo	Oligo_ENPP6	0	0	0	0	0	0	0	0	0	0	0	652.316	0
motor	Control	C6	Astro	Astro_HPSE2	0	411.963	0	0	0	0	0	0	1400.68	0	0	0	0
motor	Control	C6	Oligo	Oligo_ENPP6	0	0	0	0	0	0	0	163.948	0	0	0	2213.3	0
motor	Control	C6	Oligo	Oligo_OPALIN	0	0	0	0	0	0	0	906.618	0	0	0	1153.88	0
motor	Control	C6	Oligo	Oligo_ENPP6	0	0	0	0	0	0	0	244.958	0	0	0	81.6526	0
motor	Control	C6	Inh_SST	Inh_SST_EDNRA	0	0	0	0	0	0	0	0	0	0	0	0	0
motor	Control	C6	Oligo	Oligo_ENPP6	0	0	0	0	0	0	0	0	0	0	0	3199.61	0
motor	Control	C6	Oligo	Oligo_ENPP6	0	0	0	0	0	0	0	82.0345	0	0	0	902.379	0
motor	Control	C6	Exc_deep	Exc_L6_IT_THEMIS_LINC00299	0	0	401.929	0	0	0	0	80.3859	0	0	0	0	0
motor	Control	C6	Astro	Astro_HPSE2	0	410.038	0	0	0	0	0	0	1230.11	0	0	0	0
motor	Control	C6	Oligo	Oligo_ENPP6	0	0	82.3113	0	0	0	0	329.245	0	0	0	740.802	0
motor	Control	C6	Astro	Astro_HPSE2	0	744.602	0	0	0	0	0	82.7335	1406.47	0	0	0	0
motor	Control	C6	Oligo	Oligo_ENPP6	0	0	0	0	0	0	0	246.002	0	0	0	2132.02	0
motor	Control	C6	Oligo	Oligo_ENPP6	0	0	0	0	0	0	0	164.568	0	0	0	1892.54	0
motor	Control	C6	Astro	Astro_CD44	0	329.001	0	0	0	0	0	82.2504	2056.26	0	0	0	0
motor	Control	C6	Oligo	Oligo_OPALIN	0	0	0	0	0	0	0	329.951	0	0	0	824.878	0
motor	Control	C6	Oligo	Oligo_ENPP6	0	0	0	0	0	0	0	1237.73	0	0	0	660.12	0
motor	Control	C6	Astro	Astro_HPSE2	0	164.826	0	0	0	0	0	0	247.239	0	0	0	0
motor	Control	C6	Oligo	Oligo_ENPP6	0	0	0	0	0	0	0	414.903	0	0	0	912.787	0
motor	Control	C6	Oligo	Oligo_ENPP6	0	0	0	0	0	0	0	247.627	0	0	0	1155.59	0
motor	Control	C6	Oligo	Oligo_ENPP6	0	0	0	0	0	0	0	331.428	0	0	0	1740	0
motor	Control	C6	Oligo	Oligo_ENPP6	0	0	0	0	0	0	0	165.673	0	82.8363	0	1159.71	0
motor	Control	C6	Oligo	Oligo_ENPP6	0	0	0	0	0	0	0	164.636	0	82.3181	0	1070.14	0
motor	Control	C6	Oligo	Oligo_OPALIN	0	0	0	0	0	0	0	251.088	0	0	0	1004.35	0
motor	Control	C6	Oligo	Oligo_OPALIN	0	0	249.543	0	0	0	0	582.266	0	0	0	499.085	0
motor	Control	C6	Oligo	Oligo_OPALIN	0	0	0	0	0	0	0	335.177	0	0	0	754.148	0
motor	Control	C6	Oligo	Oligo_OPALIN	0	0	0	0	0	0	0	670.635	0	0	0	2179.56	0
motor	Control	C6	Oligo	Oligo_ENPP6	0	0	0	0	0	0	0	330.442	0	0	0	247.831	0
motor	Control	C6	Astro	Astro_CD44	0	331.126	0	0	0	0	0	0	413.907	0	0	0	0
motor	Control	C6	Astro	Astro_HPSE2	0	1497.5	0	0	0	0	0	0	415.973	0	0	0	0
motor	Control	C6	Oligo	Oligo_OPALIN	0	0	0	0	0	0	0	0	0	0	0	1414.66	0
motor	Control	C6	Astro	Astro_CD44	0	334.141	0	0	0	0	0	0	835.352	0	0	0	0
motor	Control	C6	Oligo	Oligo_ENPP6	0	0	82.9669	0	0	0	0	580.768	0	0	0	497.801	0
motor	Control	C6	Oligo	Oligo_OPALIN	0	0	0	0	0	0	0	167.015	0	0	0	417.537	0
motor	Control	C6	Astro	Astro_HPSE2	0	501.169	0	0	0	0	0	167.056	1002.34	0	0	0	0
motor	Control	C6	Oligo	Oligo_ENPP6	0	0	0	0	0	0	0	82.9669	0	0	0	2157.14	0
motor	Control	C6	Oligo	Oligo_OPALIN	0	0	0	0	0	0	0	922.509	0	0	0	670.916	0
motor	Control	C6	Astro	Astro_HPSE2	0	751.88	0	0	0	0	0	0	167.084	0	0	0	0
motor	Control	C6	OPC	OPC	0	0	0	0	0	0	0	1331	0	0	0	0	0
motor	Control	C6	OPC	OPC	0	0	0	0	0	0	82.8706	2734.73	0	0	0	0	82.8706
motor	Control	C6	Oligo	Oligo_OPALIN	0	0	0	0	0	0	0	860.067	0	0	0	86.0067	0
motor	Control	C6	Oligo	Oligo_OPALIN	0	0	0	0	0	0	0	338.209	0	0	0	169.105	0
motor	Control	C6	Oligo	Oligo_OPALIN	0	0	0	0	0	0	0	251.046	0	0	0	1338.91	0
motor	Control	C6	Astro	Astro_HPSE2	0	83.8153	0	0	0	0	0	0	754.337	0	0	0	0
motor	Control	C6	Astro	Astro_HPSE2	0	835.561	0	0	0	0	0	0	584.893	0	0	83.5561	0
motor	Control	C6	Astro	Astro_CD44	0	83.1808	0	0	0	0	0	0	1996.34	0	0	0	0
motor	Control	C6	Oligo	Oligo_OPALIN	0	0	0	0	0	0	0	504.753	0	0	0	1009.51	0
motor	Control	C6	Oligo	Oligo_ENPP6	0	0	167.001	0	0	0	0	83.5003	0	0	0	584.502	0
motor	Control	C6	Oligo	Oligo_OPALIN	0	0	0	0	0	0	0	84.2318	0	0	0	336.927	0
motor	Control	C6	Oligo	Oligo_ENPP6	0	0	0	0	0	0	0	335.149	0	0	0	1005.45	0
motor	Control	C6	Astro	Astro_HPSE2	0	500.793	0	0	0	0	0	83.4655	250.396	0	0	0	0
motor	Control	C6	Oligo	Oligo_ENPP6	0	0	0	0	0	0	0	416.424	0	0	0	582.993	0
motor	Control	C6	Oligo	Oligo_OPALIN	0	0	0	0	0	0	0	1183.13	0	0	0	929.604	0
motor	Control	C6	Oligo	Oligo_OPALIN	0	0	0	0	0	0	0	84.1326	0	84.1326	0	420.663	0
motor	Control	C6	Astro	Astro_CD44	0	335.289	0	0	0	0	0	0	1592.62	0	0	0	0
motor	Control	C6	Oligo	Oligo_OPALIN	0	0	0	0	0	0	0	84.7817	0	0	0	1271.73	0
motor	Control	C6	Oligo	Oligo_OPALIN	0	0	0	0	0	0	0	339.184	0	0	0	1865.51	0
motor	Control	C6	Oligo	Oligo_OPALIN	0	0	0	0	0	0	0	84.8536	0	0	0	1781.93	0
motor	Control	C6	Astro	Astro_HPSE2	0	422.654	0	0	0	0	0	0	760.778	0	0	0	0
motor	Control	C6	Oligo	Oligo_ENPP6	0	0	0	0	0	0	0	168.52	0	0	0	926.862	0
motor	Control	C6	Oligo	Oligo_ENPP6	0	0	0	0	0	0	0	168.506	0	0	0	1769.32	0
motor	Control	C6	Oligo	Oligo_ENPP6	0	0	0	0	0	0	0	167.785	0	0	0	1593.96	0
motor	Control	C6	Oligo	Oligo_ENPP6	0	0	0	0	0	0	0	0	0	0	0	252.44	0
motor	Control	C6	Oligo	Oligo_ENPP6	0	0	0	0	0	0	0	85.6678	0	0	0	942.346	0
motor	Control	C6	Oligo	Oligo_OPALIN	0	0	0	0	0	0	0	596.303	0	0	0	596.303	0
motor	Control	C6	Astro	Astro_HPSE2	0	935.613	0	0	0	0	0	0	170.111	0	0	0	0
motor	Control	C6	Oligo	Oligo_OPALIN	0	0	0	0	0	0	0	0	0	0	0	595.745	0
motor	Control	C6	Oligo	Oligo_ENPP6	0	0	0	0	0	0	0	0	0	0	0	1356.05	0
motor	Control	C6	Oligo	Oligo_ENPP6	0	0	0	0	0	0	0	84.3384	0	0	0	1939.78	0
motor	Control	C6	Oligo	Oligo_OPALIN	0	0	0	0	0	0	0	85.0557	0	0	0	425.279	0
motor	Control	C6	Oligo	Oligo_OPALIN	0	0	0	0	0	0	0	170.43	0	0	0	681.721	0
motor	Control	C6	Oligo	Oligo_OPALIN	0	0	0	0	0	0	0	509.727	0	0	0	934.5	0
motor	Control	C6	Astro	Astro_HPSE2	0	0	0	0	0	0	0	0	678.656	0	0	0	0
motor	Control	C6	Oligo	Oligo_OPALIN	0	0	84.9257	0	0	0	0	84.9257	0	0	0	594.48	0
motor	Control	C6	Oligo	Oligo_OPALIN	0	0	0	0	0	0	0	595.187	0	0	0	595.187	0
motor	Control	C6	Oligo	Oligo_OPALIN	0	0	84.5809	0	0	0	0	338.324	0	0	0	507.485	0
motor	Control	C6	Oligo	Oligo_ENPP6	0	0	0	0	0	0	0	169.219	0	0	0	2030.63	0
motor	Control	C6	Oligo	Oligo_ENPP6	0	0	0	0	0	0	0	253.036	0	0	0	674.764	0
motor	Control	C6	Oligo	Oligo_OPALIN	0	0	0	0	0	0	0	170.329	0	0	0	510.986	0
motor	Control	C6	Astro	Astro_HPSE2	0	171.821	0	0	0	0	0	0	773.196	0	0	85.9107	0
motor	Control	C6	Oligo	Oligo_OPALIN	0	0	0	0	0	0	0	425.134	0	0	0	1445.46	0
motor	Control	C6	Oligo	Oligo_ENPP6	0	0	0	0	0	0	0	255.297	0	0	0	850.991	0
motor	Control	C6	Oligo	Oligo_OPALIN	0	0	171.453	0	0	0	0	685.812	0	0	0	1200.17	0
motor	Control	C6	Oligo	Oligo_ENPP6	0	0	0	0	0	0	0	169.377	0	0	0	1185.64	0
motor	Control	C6	Oligo	Oligo_ENPP6	0	0	0	0	0	0	0	170.518	0	0	0	1023.11	0
motor	Control	C6	Oligo	Oligo_ENPP6	0	0	0	0	0	0	0	339.732	0	0	0	679.463	0
motor	Control	C6	Oligo	Oligo_OPALIN	0	0	0	0	0	0	0	255.973	0	0	0	682.594	0
motor	Control	C6	Oligo	Oligo_ENPP6	0	0	0	0	0	0	0	253.657	0	0	0	1099.18	0
motor	Control	C6	Astro	Astro_HPSE2	0	851.789	0	0	0	0	0	0	681.431	0	0	0	0
motor	Control	C6	Oligo	Oligo_ENPP6	0	0	0	0	0	0	0	169.736	0	0	0	84.868	0
motor	Control	C6	Oligo	Oligo_OPALIN	0	0	0	0	0	0	0	426.803	0	0	0	2816.9	0
motor	Control	C6	Oligo	Oligo_ENPP6	0	0	0	0	0	0	0	84.9545	0	84.9545	0	1274.32	0
motor	Control	C6	Oligo	Oligo_OPALIN	0	0	0	0	0	0	0	171.233	0	0	0	0	0
motor	Control	C6	Oligo	Oligo_OPALIN	0	0	0	0	0	0	0	172.117	0	0	0	860.585	0
motor	Control	C6	Astro	Astro_HPSE2	0	340.686	0	0	0	0	0	0	1107.23	0	0	0	0
motor	Control	C6	Oligo	Oligo_OPALIN	0	0	87.6808	0	0	0	0	87.6808	0	0	0	613.766	0
motor	Control	C6	Oligo	Oligo_OPALIN	0	0	0	0	0	0	0	171.394	0	0	0	1199.76	0
motor	Control	C6	Oligo	Oligo_ENPP6	0	0	0	0	0	0	0	170.054	0	0	0	1020.32	0
motor	Control	C6	Oligo	Oligo_ENPP6	0	0	0	0	0	0	0	170.94	0	0	0	769.231	0
motor	Control	C6	Oligo	Oligo_OPALIN	0	0	0	0	0	0	0	341.559	0	0	0	1366.24	0
motor	Control	C6	Oligo	Oligo_ENPP6	0	0	0	0	0	0	0	340.541	0	0	0	681.083	0
motor	Control	C6	Oligo	Oligo_OPALIN	0	0	349.162	0	0	0	0	261.872	0	0	0	261.872	0
motor	Control	C6	Oligo	Oligo_OPALIN	0	0	0	0	0	0	0	258.688	0	0	0	1638.35	0
motor	Control	C6	Oligo	Oligo_OPALIN	0	0	0	0	0	0	0	1974.76	0	0	0	2489.91	0
motor	Control	C6	Oligo	Oligo_ENPP6	0	0	0	0	0	0	0	0	0	0	0	1888.57	0
motor	Control	C6	Oligo	Oligo_OPALIN	0	0	0	0	0	0	0	171.38	0	0	0	171.38	0
motor	Control	C6	Oligo	Oligo_OPALIN	0	0	0	0	0	0	0	85.5359	0	0	0	940.895	0
motor	Control	C6	Oligo	Oligo_OPALIN	0	0	0	0	0	0	0	171.013	0	0	0	1026.08	0
motor	Control	C6	Oligo	Oligo_ENPP6	0	0	0	0	0	0	0	170.648	0	0	0	1194.54	0
motor	Control	C6	Oligo	Oligo_OPALIN	0	0	0	0	0	0	0	176.663	0	0	0	529.989	0
motor	Control	C6	Oligo	Oligo_OPALIN	0	0	428.596	0	0	0	0	342.877	0	0	0	514.315	0
motor	Control	C6	Oligo	Oligo_OPALIN	0	0	0	0	0	0	0	85.7486	0	0	0	257.246	0
motor	Control	C6	Oligo	Oligo_ENPP6	0	0	0	0	0	0	0	682.477	0	0	0	1535.57	0
motor	Control	C6	Oligo	Oligo_ENPP6	0	0	84.8464	0	0	0	0	169.693	0	0	0	1612.08	0
motor	Control	C6	Oligo	Oligo_ENPP6	0	0	0	0	0	0	0	0	0	0	0	1715.41	0
motor	Control	C6	Astro	Astro_CD44	0	0	0	0	0	0	0	0	1447.3	0	0	0	0
motor	Control	C6	Oligo	Oligo_OPALIN	0	0	0	0	0	0	0	432.788	0	0	0	1211.81	0
motor	Control	C6	Oligo	Oligo_OPALIN	0	0	0	0	0	0	0	86.0807	0	0	0	1463.37	0
motor	Control	C6	Astro	Astro_HPSE2	0	603.708	0	0	0	0	0	0	258.732	0	0	0	0
motor	Control	C6	Oligo	Oligo_OPALIN	0	0	0	0	0	0	0	859.919	0	0	0	85.9919	0
motor	Control	C6	Oligo	Oligo_ENPP6	0	0	0	0	0	0	0	85.8885	0	0	0	858.885	0
motor	Control	C6	Oligo	Oligo_OPALIN	0	0	0	0	0	0	0	863.26	0	0	0	86.326	0
motor	Control	C6	Oligo	Oligo_OPALIN	0	0	0	0	0	0	0	85.7192	0	0	0	1200.07	0
motor	Control	C6	Oligo	Oligo_ENPP6	0	0	0	0	0	0	0	0	0	0	0	1201.2	0
motor	Control	C6	Oligo	Oligo_OPALIN	0	0	0	0	0	0	0	346.981	0	0	0	520.472	0
motor	Control	C6	Oligo	Oligo_OPALIN	0	0	0	0	0	0	0	518.001	0	0	0	777.001	0
motor	Control	C6	Oligo	Oligo_OPALIN	0	0	0	0	0	0	0	86.9641	0	0	0	521.785	0
motor	Control	C6	Oligo	Oligo_OPALIN	0	0	0	0	0	0	0	0	0	0	0	518.717	0
motor	Control	C6	Oligo	Oligo_OPALIN	0	0	0	0	0	0	0	86.7303	0	0	0	1214.22	0
motor	Control	C6	Oligo	Oligo_OPALIN	0	0	86.1846	0	0	0	0	344.738	0	0	0	1723.69	0
motor	Control	C6	Astro	Astro_HPSE2	0	1037.17	0	0	0	0	0	0	518.583	0	0	0	0
motor	Control	C6	Oligo	Oligo_OPALIN	0	0	0	0	0	0	0	868.81	0	0	0	260.643	0
motor	Control	C6	Oligo	Oligo_ENPP6	0	0	0	0	0	0	0	171.644	0	0	0	343.289	0
motor	Control	C6	Oligo	Oligo_ENPP6	0	0	0	0	0	0	0	85.859	0	0	0	1803.04	0
motor	Control	C6	Oligo	Oligo_ENPP6	0	0	0	0	0	0	0	688.29	0	0	0	602.254	0
motor	Control	C6	Oligo	Oligo_ENPP6	0	0	0	0	0	0	0	259.56	0	0	0	1816.92	0
motor	Control	C6	Oligo	Oligo_ENPP6	0	0	0	0	0	0	0	260.168	0	0	0	2081.35	0
motor	Control	C6	Oligo	Oligo_ENPP6	0	0	0	0	0	0	0	344.234	0	0	0	1118.76	0
motor	Control	C6	Oligo	Oligo_ENPP6	0	0	0	0	0	0	0	85.7118	0	0	0	857.118	0
motor	Control	C6	Oligo	Oligo_ENPP6	0	0	0	0	0	0	0	0	0	0	0	431.63	0
motor	Control	C6	Astro	Astro_CD44	0	603.761	0	0	0	0	0	86.2515	1035.02	0	0	0	0
motor	Control	C6	Oligo	Oligo_OPALIN	0	0	86.9641	0	0	0	0	695.713	0	0	0	1652.32	0
motor	Control	C6	Astro	Astro_CD44	0	429.479	0	0	0	0	0	0	1030.75	0	0	0	0
motor	Control	C6	Micro	Micro	0	0	0	0	0	0	0	174.14	0	0	348.28	348.28	0
motor	Control	C6	Oligo	Oligo_OPALIN	0	0	0	0	0	0	0	0	0	0	0	692.101	0
motor	Control	C6	Astro	Astro_HPSE2	0	518.448	0	0	0	0	0	0	777.672	0	0	0	0
motor	Control	C6	Astro	Astro_HPSE2	0	861.698	0	0	0	0	0	172.34	775.528	0	0	0	0
motor	Control	C6	Oligo	Oligo_ENPP6	0	0	0	0	0	0	0	342.378	0	0	0	1455.11	0
motor	Control	C6	Astro	Astro_HPSE2	0	343.466	0	0	0	0	0	0	686.931	0	0	0	0
motor	Control	C6	Oligo	Oligo_OPALIN	0	0	0	0	0	0	0	0	0	0	0	86.5876	0
motor	Control	C6	Oligo	Oligo_ENPP6	0	0	0	0	0	0	0	0	0	0	0	1642.18	0
motor	Control	C6	Astro	Astro_HPSE2	0	435.388	0	0	0	0	0	0	870.777	0	0	0	0
motor	Control	C6	Oligo	Oligo_ENPP6	0	0	0	0	0	0	0	173.31	0	86.6551	0	1559.79	0
motor	Control	C6	Oligo	Oligo_OPALIN	0	0	0	0	0	0	0	701.57	0	0	0	1578.53	0
motor	Control	C6	Oligo	Oligo_ENPP6	0	0	0	0	0	0	0	346.921	0	0	0	1561.14	0
motor	Control	C6	Oligo	Oligo_OPALIN	0	0	0	0	0	0	0	174.14	0	0	0	1567.26	0
motor	Control	C6	Oligo	Oligo_OPALIN	0	0	0	0	0	0	0	615.006	0	87.858	0	0	0
motor	Control	C6	Oligo	Oligo_ENPP6	0	0	86.7604	0	0	0	0	86.7604	0	0	0	1127.88	0
motor	Control	C6	Oligo	Oligo_ENPP6	0	0	0	0	0	0	0	86.2069	0	0	0	1982.76	0
motor	Control	C6	Oligo	Oligo_ENPP6	0	0	0	0	0	0	0	173.491	0	0	0	1214.43	0
motor	Control	C6	Oligo	Oligo_OPALIN	0	0	0	0	0	0	0	524.201	0	0	0	2009.44	0
motor	Control	C6	Oligo	Oligo_ENPP6	0	0	0	0	0	0	0	87.4126	0	0	0	1048.95	0
motor	Control	C6	Oligo	Oligo_ENPP6	0	0	0	0	0	0	0	345.393	0	0	0	690.787	0
motor	Control	C6	Oligo	Oligo_OPALIN	0	0	0	0	0	0	0	87.3973	0	0	0	524.384	0
motor	Control	C6	Oligo	Oligo_OPALIN	0	0	0	0	0	0	0	1051.34	0	0	0	525.67	0
motor	Control	C6	Oligo	Oligo_ENPP6	0	0	0	0	0	0	0	524.613	0	0	0	1398.97	0
motor	Control	C6	Oligo	Oligo_OPALIN	0	0	0	0	0	0	0	0	0	0	0	1138.95	0
motor	Control	C6	Oligo	Oligo_ENPP6	0	0	0	0	0	0	0	1480.45	0	0	0	1045.02	0
motor	Control	C6	Oligo	Oligo_ENPP6	0	0	0	0	0	0	0	262.467	0	0	0	1749.78	0
motor	Control	C6	Oligo	Oligo_OPALIN	0	0	0	0	0	0	0	174.993	0	0	0	262.49	0
motor	Control	C6	Oligo	Oligo_OPALIN	0	0	0	0	0	0	0	176.398	0	0	0	352.796	0
motor	Control	C6	OPC	OPC	0	0	0	0	0	0	0	1209.61	0	0	0	0	0
motor	Control	C6	Astro	Astro_HPSE2	0	437.867	0	0	0	0	0	0	1401.17	0	0	0	0
motor	Control	C6	Oligo	Oligo_ENPP6	0	0	0	0	0	0	0	0	0	0	0	698.568	0
motor	Control	C6	Oligo	Oligo_OPALIN	0	0	0	0	0	0	0	438.943	0	0	0	790.097	0
motor	Control	C6	Oligo	Oligo_ENPP6	0	0	0	0	0	0	0	346.38	0	0	0	519.57	0
motor	Control	C6	Oligo	Oligo_OPALIN	0	0	0	0	0	0	0	87.8735	0	0	0	1318.1	0
motor	Control	C6	Oligo	Oligo_ENPP6	0	0	0	0	0	0	0	522.284	0	0	0	1044.57	0
motor	Control	C6	Oligo	Oligo_OPALIN	0	0	0	0	0	0	0	0	0	0	0	439.599	0
motor	Control	C6	Oligo	Oligo_ENPP6	0	0	0	0	0	0	0	175.285	0	0	0	701.139	0
motor	Control	C6	Oligo	Oligo_OPALIN	0	0	88.8731	0	0	0	0	88.8731	0	0	0	0	0
motor	Control	C6	Astro	Astro_CD44	0	87.4432	0	0	0	0	0	0	874.432	0	0	0	0
motor	Control	C6	Astro	Astro_HPSE2	0	788.505	0	0	0	0	0	0	1401.79	0	0	0	0
motor	Control	C6	Oligo	Oligo_OPALIN	0	0	0	0	0	0	0	176.6	0	0	0	1147.9	0
motor	Control	C6	Astro	Astro_HPSE2	0	88.0437	0	0	0	0	0	0	704.349	0	0	0	0
motor	Control	C6	Oligo	Oligo_ENPP6	0	0	0	0	0	0	0	350.109	0	0	0	262.582	0
motor	Control	C6	Astro	Astro_HPSE2	0	533.855	0	0	0	0	0	0	622.831	0	0	0	0
motor	Control	C6	Oligo	Oligo_OPALIN	0	0	0	0	0	0	0	87.8657	0	0	0	702.926	0
motor	Control	C6	Inh_VIP	Inh_VIP_ABI3BP	0	0	0	0	0	0	85.8443	5236.5	0	0	0	0	0
motor	Control	C6	Oligo	Oligo_ENPP6	0	0	0	0	0	0	0	788.92	0	0	0	1314.87	0
motor	Control	C6	Astro	Astro_HPSE2	0	174.795	0	0	0	0	0	0	1136.17	0	0	0	0
motor	Control	C6	Oligo	Oligo_OPALIN	0	0	88.0902	0	0	0	0	352.361	0	0	0	1761.8	0
motor	Control	C6	Oligo	Oligo_OPALIN	0	0	88.4721	0	0	0	0	353.888	0	0	0	1680.97	0
motor	Control	C6	Micro	Micro	0	0	0	0	0	0	0	90.3751	0	0	2078.63	0	0
motor	Control	C6	Oligo	Oligo_ENPP6	0	0	0	0	0	0	0	349.559	0	0	0	961.286	0
motor	Control	C6	Oligo	Oligo_ENPP6	0	0	0	0	0	0	0	87.6885	0	0	0	1403.02	0
motor	Control	C6	OPC	OPC	0	87.0701	0	0	0	0	0	2525.03	0	0	0	0	87.0701
motor	Control	C6	Oligo	Oligo_ENPP6	0	0	0	0	0	0	0	0	0	0	0	1056.06	0
motor	Control	C6	Oligo	Oligo_ENPP6	0	0	0	0	0	0	0	176.975	0	0	0	1061.85	0
motor	Control	C6	Oligo	Oligo_ENPP6	0	0	264.247	0	0	0	0	88.0824	0	0	0	440.412	0
motor	Control	C6	Oligo	Oligo_ENPP6	0	0	0	0	0	0	0	351.463	0	0	0	351.463	0
motor	Control	C6	Oligo	Oligo_ENPP6	0	0	0	0	0	0	0	176.258	0	0	0	705.032	0
motor	Control	C6	Astro	Astro_CD44	0	702.556	0	0	0	0	0	87.8194	1405.11	0	0	0	0
motor	Control	C6	Astro	Astro_HPSE2	0	881.057	0	0	0	0	0	0	88.1057	0	0	0	0
motor	Control	C6	Astro	Astro_HPSE2	0	615.764	0	0	0	0	0	0	439.831	0	0	0	0
motor	Control	C6	Oligo	Oligo_ENPP6	0	0	0	0	0	0	0	0	0	0	0	1049.78	0
motor	Control	C6	Oligo	Oligo_ENPP6	0	0	0	0	0	0	0	87.6194	0	0	0	1489.53	0
motor	Control	C6	Oligo	Oligo_OPALIN	0	0	0	0	0	0	0	265.934	0	0	0	177.289	0
motor	Control	C6	Oligo	Oligo_OPALIN	0	0	0	0	0	0	0	88.6839	0	0	0	1330.26	0
motor	Control	C6	Oligo	Oligo_OPALIN	0	0	0	0	0	0	0	885.269	0	0	0	1062.32	0
motor	Control	C6	Inh_VIP	Inh_VIP_ZBTB20	0	0	0	0	0	86.4753	0	4323.76	0	0	0	0	0
motor	Control	C6	Oligo	Oligo_OPALIN	0	0	0	0	0	0	0	619.853	0	0	0	708.403	0
motor	Control	C6	Oligo	Oligo_ENPP6	0	0	0	0	0	0	0	264.34	0	0	0	793.021	0
motor	Control	C6	Oligo	Oligo_ENPP6	0	0	0	0	0	0	0	88.0902	0	0	0	440.451	0
motor	Control	C6	Oligo	Oligo_OPALIN	0	0	0	0	0	0	0	354.704	0	0	0	2926.31	0
motor	Control	C6	Astro	Astro_CD44	0	87.6424	0	0	0	0	0	0	350.57	0	0	0	0
motor	Control	C6	Astro	Astro_CD44	0	704.846	0	0	0	0	0	0	1674.01	0	0	0	0
motor	Control	C6	Oligo	Oligo_OPALIN	0	0	0	0	0	0	0	178.492	0	0	0	1070.95	0
motor	Control	C6	Oligo	Oligo_OPALIN	0	0	0	0	0	0	0	266.88	0	0	0	711.68	0
motor	Control	C6	Astro	Astro_HPSE2	0	543.626	0	0	0	0	0	90.6043	1087.25	0	0	0	0
motor	Control	C6	Oligo	Oligo_ENPP6	0	0	0	0	0	0	0	88.4486	0	0	0	884.486	0
motor	Control	C6	Oligo	Oligo_OPALIN	0	0	0	0	0	0	0	889.126	0	0	0	800.213	0
motor	Control	C6	Astro	Astro_HPSE2	0	617.393	0	0	0	0	0	0	352.796	0	88.199	0	0
motor	Control	C6	Oligo	Oligo_ENPP6	0	0	0	0	0	0	0	0	0	0	0	89.0076	0
motor	Control	C6	Oligo	Oligo_OPALIN	0	0	0	0	0	0	0	444.444	0	0	0	800	0
motor	Control	C6	Oligo	Oligo_OPALIN	0	0	89.2937	0	0	0	0	0	0	0	0	446.468	0
motor	Control	C6	Oligo	Oligo_ENPP6	0	0	447.748	0	0	0	0	447.748	0	0	0	895.496	0
motor	Control	C6	Astro	Astro_HPSE2	0	443.616	0	0	0	0	0	88.7233	1330.85	0	0	0	0
motor	Control	C6	Astro	Astro_CD44	0	0	0	0	0	0	0	0	791.696	0	0	0	0
motor	Control	C6	Oligo	Oligo_OPALIN	0	0	0	0	0	0	0	267.666	0	0	0	1606	0
motor	Control	C6	Astro	Astro_CD44	0	264.154	0	0	0	0	0	88.0514	792.463	0	0	0	0
motor	Control	C6	Oligo	Oligo_ENPP6	0	0	0	0	0	0	0	531.915	0	0	0	1595.74	0
motor	Control	C6	Oligo	Oligo_ENPP6	0	0	0	0	0	0	0	530.129	0	0	0	971.903	0
motor	Control	C6	Oligo	Oligo_ENPP6	0	0	0	0	0	0	0	176.507	0	0	0	1147.3	0
motor	Control	C6	Astro	Astro_HPSE2	0	266.312	0	0	0	0	0	177.541	798.935	0	0	0	0
motor	Control	C6	Oligo	Oligo_OPALIN	0	0	0	0	0	0	0	0	0	0	0	3213.14	0
motor	Control	C6	Astro	Astro_HPSE2	0	622.333	0	0	0	0	0	0	355.619	0	0	0	0
motor	Control	C6	Oligo	Oligo_OPALIN	0	0	0	0	0	0	0	267.785	0	0	0	2410.07	0
motor	Control	C6	Astro	Astro_HPSE2	0	713.012	0	0	0	0	0	0	802.139	0	0	0	0
motor	Control	C6	Oligo	Oligo_OPALIN	0	0	0	0	0	0	0	269.614	0	0	0	2067.04	0
motor	Control	C6	Oligo	Oligo_ENPP6	0	0	0	0	0	0	0	0	0	0	0	88.8573	0
motor	Control	C6	Oligo	Oligo_OPALIN	0	0	91.6506	0	0	0	0	733.205	0	0	0	916.506	0
motor	Control	C6	Astro	Astro_HPSE2	0	886.446	0	0	0	0	0	88.6446	886.446	0	0	0	0
motor	Control	C6	Oligo	Oligo_ENPP6	0	0	0	0	0	0	0	892.538	0	0	0	357.015	0
motor	Control	C6	Oligo	Oligo_ENPP6	0	0	0	0	0	0	0	177.841	0	0	0	177.841	0
motor	Control	C6	Oligo	Oligo_OPALIN	0	0	0	0	0	0	0	179.646	0	0	0	988.054	0
motor	Control	C6	Oligo	Oligo_OPALIN	0	0	0	0	0	0	0	268.001	0	0	0	1072	0
motor	Control	C6	Oligo	Oligo_ENPP6	0	0	0	0	0	0	0	1158.13	0	0	0	2138.08	0
motor	Control	C6	Oligo	Oligo_OPALIN	0	0	0	0	0	0	0	360.263	0	0	0	450.329	0
motor	Control	C6	Oligo	Oligo_OPALIN	0	0	0	0	0	0	0	631.484	0	0	0	541.272	0
motor	Control	C6	Oligo	Oligo_ENPP6	0	0	0	0	0	0	0	265.745	0	88.5818	0	797.236	0
motor	Control	C6	Oligo	Oligo_ENPP6	0	0	0	0	0	0	0	357.239	0	0	0	446.548	0
motor	Control	C6	Astro	Astro_HPSE2	0	0	0	0	0	0	0	0	890.393	0	0	0	0
motor	Control	C6	Oligo	Oligo_ENPP6	0	0	0	0	0	0	0	89.1981	0	0	0	624.387	0
motor	Control	C6	Astro	Astro_CD44	0	357.814	0	0	0	0	0	89.4534	1252.35	0	0	0	0
motor	Control	C6	Oligo	Oligo_OPALIN	0	0	0	0	0	0	0	1072.1	0	0	0	536.049	0
motor	Control	C6	Oligo	Oligo_ENPP6	0	0	0	0	0	0	0	177.321	0	88.6603	0	1595.89	0
motor	Control	C6	Oligo	Oligo_ENPP6	0	0	0	0	0	0	0	179.228	0	0	0	806.524	0
motor	Control	C6	Oligo	Oligo_ENPP6	0	0	0	0	0	0	0	89.0631	0	0	0	623.441	0
motor	Control	C6	Astro	Astro_HPSE2	0	449.357	0	0	0	0	0	0	1437.94	0	0	0	0
motor	Control	C6	Astro	Astro_CD44	0	534.998	0	0	0	0	0	178.333	1783.33	0	0	0	0
motor	Control	C6	Oligo	Oligo_ENPP6	0	0	0	0	0	0	0	267.929	0	0	0	714.477	0
motor	Control	C6	Oligo	Oligo_OPALIN	0	0	0	0	0	0	0	270.416	0	0	0	450.694	0
motor	Control	C6	Oligo	Oligo_ENPP6	0	0	0	0	0	0	0	0	0	0	0	1251.9	0
motor	Control	C6	Oligo	Oligo_OPALIN	0	0	0	0	0	0	0	180.587	0	0	0	180.587	0
motor	Control	C6	Astro	Astro_HPSE2	0	360.685	0	0	0	0	0	0	1172.23	0	0	0	0
motor	Control	C6	Oligo	Oligo_OPALIN	0	92.7816	278.345	0	0	0	0	278.345	0	0	0	742.253	0
motor	Control	C6	Astro	Astro_HPSE2	0	449.317	0	0	0	0	0	0	539.18	0	0	0	0
motor	Control	C6	Oligo	Oligo_OPALIN	0	0	0	0	0	0	0	90.1469	0	0	0	1983.23	0
motor	Control	C6	Oligo	Oligo_OPALIN	0	0	0	0	0	0	0	991.974	0	0	0	1983.95	0
motor	Control	C6	Oligo	Oligo_OPALIN	0	0	0	0	0	0	0	1262.51	0	0	0	631.256	0
motor	Control	C6	Oligo	Oligo_OPALIN	0	0	0	0	0	0	0	540.249	0	0	0	630.29	0
motor	Control	C6	Oligo	Oligo_OPALIN	0	0	0	0	0	0	0	269.179	0	0	0	1076.72	0
motor	Control	C6	Oligo	Oligo_OPALIN	0	0	0	0	0	0	0	180.881	0	0	0	994.845	0
motor	Control	C6	Oligo	Oligo_ENPP6	0	0	0	0	0	0	0	180.375	0	0	0	1623.38	0
motor	Control	C6	Oligo	Oligo_OPALIN	0	0	0	0	0	0	0	363.108	0	0	0	453.885	0
motor	Control	C6	Oligo	Oligo_ENPP6	0	0	0	0	0	0	0	449.802	0	0	0	1169.49	0
motor	Control	C6	Oligo	Oligo_OPALIN	0	0	90.9504	0	0	0	0	545.703	0	0	0	454.752	0
motor	Control	C6	Oligo	Oligo_OPALIN	0	0	0	0	0	0	0	179.969	0	0	0	539.908	0
motor	Control	C6	Astro	Astro_CD44	0	537.297	0	0	0	0	0	89.5496	1164.14	0	0	89.5496	0
motor	Control	C6	Oligo	Oligo_OPALIN	0	0	0	0	0	0	0	360.49	0	0	0	1171.59	0
motor	Control	C6	Oligo	Oligo_OPALIN	0	0	0	0	0	0	0	903.098	0	0	0	270.929	0
motor	Control	C6	Oligo	Oligo_ENPP6	0	0	0	0	0	0	0	269.3	0	0	0	448.833	0
motor	Control	C6	Oligo	Oligo_ENPP6	0	0	0	0	0	0	0	0	0	0	0	1178.07	0
motor	Control	C6	Astro	Astro_CD44	0	807.827	0	0	0	0	0	0	1615.65	0	0	89.7585	0
motor	Control	C6	Oligo	Oligo_OPALIN	0	0	0	0	0	0	0	911.743	0	0	0	820.569	0
motor	Control	C6	Astro	Astro_HPSE2	0	454.628	0	0	0	0	0	0	363.702	0	181.851	90.9256	0
motor	Control	C6	Astro	Astro_HPSE2	0	90.2527	0	0	0	0	0	0	541.516	0	0	0	0
motor	Control	C6	OPC	OPC	0	0	0	0	0	0	0	1789.87	0	0	0	0	89.4935
motor	Control	C6	Micro	Micro	0	0	0	0	0	0	0	0	0	0	1000.27	0	0
motor	Control	C6	Oligo	Oligo_OPALIN	0	0	0	0	0	0	0	181.488	0	90.7441	0	90.7441	0
motor	Control	C6	Oligo	Oligo_ENPP6	0	0	0	0	0	0	0	0	0	0	0	724.835	0
motor	Control	C6	Oligo	Oligo_ENPP6	0	0	90.2853	0	0	0	0	180.571	0	0	0	993.138	0
motor	Control	C6	Oligo	Oligo_OPALIN	0	0	0	0	0	0	0	91.5164	0	0	0	1281.23	0
motor	Control	C6	Oligo	Oligo_OPALIN	0	0	0	0	0	0	0	0	0	0	0	545.653	0
motor	Control	C6	Oligo	Oligo_ENPP6	0	0	0	0	0	0	0	458.589	0	0	0	825.461	0
motor	Control	C6	Oligo	Oligo_OPALIN	0	0	0	0	0	0	0	274.549	0	0	0	457.582	0
motor	Control	C6	Oligo	Oligo_OPALIN	0	0	0	0	0	0	0	182.799	0	0	0	1827.99	0
motor	Control	C6	Oligo	Oligo_OPALIN	0	0	0	0	0	0	0	273.299	0	0	0	819.896	0
motor	Control	C6	Oligo	Oligo_OPALIN	0	0	0	0	0	0	0	182.698	0	0	0	1187.54	0
motor	Control	C6	Oligo	Oligo_ENPP6	0	0	0	0	0	0	0	89.7989	0	0	0	1975.57	0
motor	Control	C6	Oligo	Oligo_OPALIN	0	0	0	0	0	0	0	274.424	0	0	0	1372.12	0
motor	Control	C6	Oligo	Oligo_OPALIN	0	0	0	0	0	0	0	90.9174	0	0	0	1454.68	0
motor	Control	C6	Oligo	Oligo_OPALIN	0	0	0	0	0	0	0	274.298	0	0	0	548.597	0
motor	Control	C6	Oligo	Oligo_OPALIN	0	0	0	0	0	0	0	364.531	0	0	0	1184.73	0
motor	Control	C6	Oligo	Oligo_OPALIN	0	0	91.7095	0	0	0	0	0	0	0	0	91.7095	0
motor	Control	C6	Oligo	Oligo_OPALIN	0	0	0	0	0	0	0	183.251	0	0	0	2199.01	0
motor	Control	C6	Astro	Astro_CD44	0	456.663	91.3325	0	0	0	0	0	1461.32	0	0	0	0
motor	Control	C6	Oligo	Oligo_OPALIN	0	0	0	0	0	0	0	275.33	0	0	0	367.107	0
motor	Control	C6	Oligo	Oligo_OPALIN	0	0	0	0	0	0	0	91.4913	0	0	0	2012.81	0
motor	Control	C6	Oligo	Oligo_OPALIN	0	0	91.8949	0	0	0	0	1378.42	0	0	0	0	0
motor	Control	C6	Oligo	Oligo_ENPP6	0	0	0	0	0	0	0	91.2825	0	0	0	1369.24	0
motor	Control	C6	Oligo	Oligo_OPALIN	0	0	0	0	0	0	0	822.895	0	0	0	822.895	0
motor	Control	C6	VLMC	VLMC_P2RY14	0	0	0	0	0	0	0	180.245	0	0	90.1226	180.245	0
motor	Control	C6	Oligo	Oligo_OPALIN	0	0	183.756	0	0	0	0	183.756	0	91.878	0	1010.66	0
motor	Control	C6	Astro	Astro_HPSE2	0	91.4913	0	0	0	0	0	0	1097.9	0	0	0	0
motor	Control	C6	Oligo	Oligo_ENPP6	0	0	0	0	0	0	0	273.498	0	0	0	729.328	0
motor	Control	C6	Oligo	Oligo_OPALIN	0	0	0	0	0	0	0	273.324	0	0	0	1366.62	0
motor	Control	C6	OPC	OPC	0	0	0	0	0	0	0	724.179	0	0	0	0	181.045
motor	Control	C6	Oligo	Oligo_OPALIN	0	0	0	0	0	0	0	551.369	0	0	0	275.685	0
motor	Control	C6	Astro	Astro_CD44	0	181.225	0	0	0	0	0	0	724.9	0	0	0	0
motor	Control	C6	Oligo	Oligo_ENPP6	0	0	0	0	0	0	0	90.8595	0	0	0	1635.47	0
motor	Control	C6	Oligo	Oligo_OPALIN	0	0	0	0	0	0	0	274.023	0	0	0	1278.77	0
motor	Control	C6	Astro	Astro_CD44	0	271.37	0	0	0	0	0	0	1085.48	0	0	0	0
motor	Control	C6	Oligo	Oligo_ENPP6	0	0	0	0	0	0	0	363.504	0	0	0	1635.77	0
motor	Control	C6	Oligo	Oligo_OPALIN	0	0	0	0	0	0	0	366.032	0	0	0	915.081	0
motor	Control	C6	Oligo	Oligo_OPALIN	0	0	0	0	0	0	0	276.218	0	0	0	1289.02	0
motor	Control	C6	Oligo	Oligo_OPALIN	0	0	0	0	0	0	0	275.381	0	0	0	1560.49	0
motor	Control	C6	Oligo	Oligo_OPALIN	0	0	0	0	0	0	0	367.918	0	0	0	459.897	0
motor	Control	C6	OPC	OPC	0	0	0	0	0	0	0	1985.74	0	0	0	0	180.522
motor	Control	C6	Oligo	Oligo_ENPP6	0	0	0	0	0	0	0	0	0	0	0	1185.27	0
motor	Control	C6	Oligo	Oligo_ENPP6	0	0	0	0	0	0	0	545.455	0	0	0	545.455	0
motor	Control	C6	Oligo	Oligo_OPALIN	0	0	0	0	0	0	0	183.621	0	0	0	826.295	0
motor	Control	C6	Oligo	Oligo_OPALIN	0	0	0	0	0	0	0	1286.53	0	0	0	367.579	0
motor	Control	C6	Exc_upper	Exc_L2_IT_CUX2_LRRC2	0	89.5175	0	0	0	0	0	0	0	0	0	89.5175	0
motor	Control	C6	Oligo	Oligo_OPALIN	0	0	0	0	0	0	0	367.951	0	0	0	367.951	0
motor	Control	C6	Oligo	Oligo_OPALIN	0	0	0	0	0	0	0	185.598	0	0	0	1206.38	0
motor	Control	C6	Oligo	Oligo_OPALIN	0	0	0	0	0	0	0	92.1574	0	0	0	276.472	0
motor	Control	C6	Oligo	Oligo_OPALIN	0	0	0	0	0	0	0	184.723	0	0	0	923.617	0
motor	Control	C6	Oligo	Oligo_OPALIN	0	0	0	0	0	0	0	275.558	0	0	0	734.821	0
motor	Control	C6	Oligo	Oligo_OPALIN	0	0	0	0	0	0	0	185.477	0	0	0	556.431	0
motor	Control	C6	Oligo	Oligo_ENPP6	0	0	0	0	0	0	0	0	0	0	0	1732.47	0
motor	Control	C6	Oligo	Oligo_OPALIN	0	0	0	0	0	0	0	92.6097	0	0	0	1944.8	0
motor	Control	C6	Oligo	Oligo_OPALIN	0	0	92.6355	0	0	0	0	277.906	0	0	0	2223.25	0
motor	Control	C6	Oligo	Oligo_OPALIN	0	0	0	0	0	0	0	92.0387	0	0	0	1196.5	0
motor	Control	C6	Oligo	Oligo_OPALIN	0	0	0	0	0	0	0	92.73	0	0	0	1761.87	0
motor	Control	C6	Oligo	Oligo_OPALIN	0	0	0	0	0	0	0	555.967	0	0	0	555.967	0
motor	Control	C6	Oligo	Oligo_OPALIN	0	0	0	0	0	0	0	374.777	0	0	0	655.861	0
motor	Control	C6	Astro	Astro_CD44	0	273.523	0	0	0	0	0	0	1094.09	0	0	0	0
motor	Control	C6	Oligo	Oligo_ENPP6	0	0	0	0	0	0	0	640.615	0	0	0	2562.46	0
motor	Control	C6	Oligo	Oligo_OPALIN	0	0	0	0	0	0	0	460.575	0	0	0	736.92	0
motor	Control	C6	Astro	Astro_HPSE2	0	184.23	0	0	0	0	0	0	1197.49	0	0	0	0
motor	Control	C6	Oligo	Oligo_ENPP6	0	0	0	0	0	0	0	279.044	0	0	0	465.073	0
motor	Control	C6	Oligo	Oligo_OPALIN	0	0	0	0	0	0	0	185.874	0	92.9368	0	557.621	0
motor	Control	C6	Oligo	Oligo_OPALIN	0	0	0	0	0	0	0	370.92	0	0	0	556.38	0
motor	Control	C6	Oligo	Oligo_OPALIN	0	0	93.2836	0	0	0	0	559.701	0	0	0	839.552	0
motor	Control	C6	Astro	Astro_CD44	0	0	0	0	0	0	0	0	1745.52	0	0	0	0
motor	Control	C6	Oligo	Oligo_OPALIN	0	0	0	0	0	0	0	185.408	0	0	0	1297.86	0
motor	Control	C6	Oligo	Oligo_ENPP6	0	0	0	0	0	0	0	185.202	0	0	0	1111.21	0
motor	Control	C6	Oligo	Oligo_OPALIN	0	0	0	0	0	0	0	278.293	0	0	0	556.586	0
motor	Control	C6	Oligo	Oligo_OPALIN	0	0	0	0	0	0	0	278.242	0	0	0	1205.71	0
motor	Control	C6	Oligo	Oligo_ENPP6	0	0	0	0	0	0	0	182.116	0	0	0	91.0581	0
motor	Control	C6	Oligo	Oligo_OPALIN	0	0	186.272	0	0	0	0	279.408	0	0	0	1676.45	0
motor	Control	C6	Astro	Astro_HPSE2	0	838.223	0	0	0	0	0	0	1117.63	0	0	0	0
motor	Control	C6	Astro	Astro_HPSE2	0	1019.84	0	0	0	0	0	0	463.564	92.7128	0	0	0
motor	Control	C6	Oligo	Oligo_OPALIN	0	0	0	0	0	0	0	279.356	0	0	0	465.593	0
motor	Control	C6	Astro	Astro_HPSE2	0	92.4898	0	0	0	0	0	0	1202.37	0	0	0	0
motor	Control	C6	Astro	Astro_HPSE2	0	463.994	0	0	0	0	0	0	1855.98	0	0	0	0
motor	Control	C6	Oligo	Oligo_OPALIN	0	0	0	0	0	0	0	465.853	0	0	0	1118.05	0
motor	Control	C6	Oligo	Oligo_ENPP6	0	0	0	0	0	0	0	276.472	0	0	0	1105.89	0
motor	Control	C6	Astro	Astro_HPSE2	0	649.471	0	0	0	0	0	0	1577.29	0	0	0	0
motor	Control	C6	Oligo	Oligo_ENPP6	0	0	0	0	0	0	0	92.4556	0	0	0	924.556	0
motor	Control	C6	Astro	Astro_HPSE2	0	0	0	0	0	0	0	92.9887	650.921	0	0	0	0
motor	Control	C6	Oligo	Oligo_OPALIN	0	0	0	0	0	0	0	934.842	0	0	0	1402.26	0
motor	Control	C6	Oligo	Oligo_OPALIN	0	0	0	0	0	0	0	373.797	0	0	0	841.043	0
motor	Control	C6	Oligo	Oligo_OPALIN	0	0	0	0	0	0	0	188.537	0	0	0	754.148	0
motor	Control	C6	Oligo	Oligo_OPALIN	0	0	0	0	0	0	0	187.741	0	0	0	469.351	0
motor	Control	C6	Oligo	Oligo_OPALIN	0	0	0	0	0	0	0	750.539	0	187.635	0	1688.71	0
motor	Control	C6	Oligo	Oligo_OPALIN	0	0	0	0	0	0	0	93.1532	0	0	0	1304.15	0
motor	Control	C6	Astro	Astro_HPSE2	0	370.885	0	0	0	0	0	92.7214	370.885	0	0	0	0
motor	Control	C6	Oligo	Oligo_OPALIN	0	0	0	0	0	0	0	0	0	0	0	467.246	0
motor	Control	C6	Oligo	Oligo_ENPP6	0	0	0	0	0	0	0	186.428	0	0	0	372.856	0
motor	Control	C6	Oligo	Oligo_ENPP6	0	0	0	0	0	0	0	185.322	0	0	0	1204.6	0
motor	Control	C6	Oligo	Oligo_OPALIN	0	0	0	0	0	0	0	0	0	0	0	469.836	0
motor	Control	C6	Astro	Astro_HPSE2	0	934.492	0	0	0	0	0	186.898	1401.74	0	0	0	0
motor	Control	C6	Oligo	Oligo_ENPP6	0	0	0	0	0	0	0	277.598	0	0	0	555.196	0
motor	Control	C6	Oligo	Oligo_ENPP6	0	0	0	0	0	0	0	278.5	0	92.8333	0	371.333	0
motor	Control	C6	Oligo	Oligo_OPALIN	0	0	0	0	0	0	0	562.746	0	0	0	2063.4	0
motor	Control	C6	Oligo	Oligo_OPALIN	0	0	0	0	0	0	0	657.462	0	93.9232	0	1127.08	0
motor	Control	C6	Oligo	Oligo_OPALIN	0	0	0	0	0	0	0	472.411	0	0	0	1889.64	0
motor	Control	C6	Oligo	Oligo_ENPP6	0	0	0	0	0	0	0	186.532	0	0	0	2704.72	0
motor	Control	C6	Oligo	Oligo_OPALIN	0	0	0	0	0	0	0	188.626	0	0	0	282.939	0
motor	Control	C6	Oligo	Oligo_OPALIN	0	0	0	0	0	0	0	662.314	0	0	0	1513.86	0
motor	Control	C6	Oligo	Oligo_OPALIN	0	0	0	0	0	0	0	375.375	0	0	0	469.219	0
motor	Control	C6	Astro	Astro_HPSE2	0	467.814	0	0	0	0	0	93.5629	1122.75	0	0	0	0
motor	Control	C6	Oligo	Oligo_ENPP6	0	0	0	0	0	0	0	371.575	0	0	0	1764.98	0
motor	Control	C6	Oligo	Oligo_OPALIN	0	0	0	0	0	0	0	568.236	0	0	0	662.942	0
motor	Control	C6	Oligo	Oligo_OPALIN	0	0	0	0	0	0	0	846.422	0	0	0	658.328	0
motor	Control	C6	Oligo	Oligo_OPALIN	0	0	0	0	0	0	0	188.84	0	0	0	944.198	0
motor	Control	C6	Oligo	Oligo_OPALIN	0	0	0	0	0	0	0	284.738	0	0	0	379.651	0
motor	Control	C6	Oligo	Oligo_OPALIN	0	0	0	0	0	0	0	474.608	0	0	0	759.374	0
motor	Control	C6	Oligo	Oligo_OPALIN	0	0	0	0	0	0	0	283.34	0	0	0	1511.14	0
motor	Control	C6	Oligo	Oligo_ENPP6	0	0	0	0	0	0	0	745.921	0	0	0	559.441	0
motor	Control	C6	Oligo	Oligo_ENPP6	0	0	0	0	0	0	0	187.864	0	0	0	375.728	0
motor	Control	C6	Oligo	Oligo_ENPP6	0	0	0	0	0	0	0	655.124	0	0	0	187.178	0
motor	Control	C6	Oligo	Oligo_OPALIN	0	0	0	0	0	0	0	378.68	0	0	0	1136.04	0
motor	Control	C6	Oligo	Oligo_OPALIN	0	0	94.6074	0	0	0	0	189.215	0	0	0	946.074	0
motor	Control	C6	Oligo	Oligo_ENPP6	0	0	282.512	0	0	0	0	94.1708	0	0	0	94.1708	0
motor	Control	C6	Oligo	Oligo_ENPP6	0	0	0	0	0	0	0	375.799	0	0	0	1878.99	0
motor	Control	C6	Inh_VIP	Inh_VIP_FLT1	0	0	0	0	0	0	0	4698.73	0	0	0	0	0
motor	Control	C6	Oligo	Oligo_OPALIN	0	0	0	0	0	0	0	378.573	0	0	0	1135.72	0
motor	Control	C6	Astro	Astro_CD44	0	0	0	0	0	0	0	0	1405.02	0	0	0	0
motor	Control	C6	Oligo	Oligo_OPALIN	0	0	0	0	0	0	0	283.849	0	0	0	1230.01	0
motor	Control	C6	Oligo	Oligo_ENPP6	0	0	0	0	0	0	0	281.955	0	0	0	469.925	0
motor	Control	C6	Oligo	Oligo_OPALIN	0	0	0	0	0	0	0	94.9487	0	0	0	854.539	0
motor	Control	C6	Oligo	Oligo_ENPP6	0	0	0	0	0	0	0	281.294	0	0	0	937.647	0
motor	Control	C6	Astro	Astro_HPSE2	0	851.547	0	0	0	0	0	94.6163	283.849	0	0	0	0
motor	Control	C6	Oligo	Oligo_ENPP6	0	0	0	0	0	0	0	282.832	0	0	0	1225.61	0
motor	Control	C6	Oligo	Oligo_ENPP6	0	0	0	0	0	0	0	94.509	0	0	0	850.581	0
motor	Control	C6	Oligo	Oligo_OPALIN	0	0	0	0	0	0	0	97.6086	0	0	0	488.043	0
motor	Control	C6	Oligo	Oligo_OPALIN	0	0	0	0	0	0	0	95.4016	0	0	0	2003.43	0
motor	Control	C6	Oligo	Oligo_OPALIN	0	0	0	0	0	0	0	0	0	0	0	760.312	0
motor	Control	C6	Oligo	Oligo_OPALIN	0	0	99.2457	0	0	0	0	793.966	0	0	0	2183.41	0
motor	Control	C6	Oligo	Oligo_OPALIN	0	0	0	0	0	0	0	94.7239	0	0	0	189.448	0
motor	Control	C6	Oligo	Oligo_OPALIN	0	0	0	0	0	0	0	190.313	0	0	0	666.096	0
motor	Control	C6	Oligo	Oligo_ENPP6	0	0	0	0	0	0	0	0	0	0	0	1418.71	0
motor	Control	C6	Inh_LAMP5	Inh_LAMP5_NDNF	0	0	0	0	0	0	92.7386	5657.05	0	0	0	0	185.477
motor	Control	C6	Oligo	Oligo_OPALIN	0	0	0	0	0	0	0	760.529	0	0	0	760.529	0
motor	Control	C6	Oligo	Oligo_OPALIN	0	0	0	0	0	0	0	285.361	0	0	0	380.481	0
motor	Control	C6	Astro	Astro_HPSE2	0	380.192	0	0	0	0	0	0	95.048	0	0	0	0
motor	Control	C6	Oligo	Oligo_OPALIN	0	0	0	0	0	0	0	285.388	0	0	0	285.388	0
motor	Control	C6	Astro	Astro_HPSE2	0	283.795	0	0	0	0	0	189.197	189.197	0	0	0	0
motor	Control	C6	Oligo	Oligo_OPALIN	0	0	0	0	0	0	0	476.236	0	0	0	666.73	0
motor	Control	C6	Oligo	Oligo_ENPP6	0	0	0	0	0	0	0	284.819	0	0	0	94.9397	0
motor	Control	C6	Astro	Astro_HPSE2	0	94.9938	569.963	0	0	0	0	94.9938	569.963	0	0	94.9938	0
motor	Control	C6	Oligo	Oligo_OPALIN	0	0	0	0	0	0	0	94.9758	0	0	0	1899.52	0
motor	Control	C6	Oligo	Oligo_OPALIN	0	0	0	0	0	0	0	190.186	0	0	0	760.746	0
motor	Control	C6	Oligo	Oligo_OPALIN	0	0	0	0	0	0	0	1425.99	0	0	0	2186.52	0
motor	Control	C6	Oligo	Oligo_OPALIN	0	0	0	0	0	0	0	190.06	0	0	0	570.18	0
motor	Control	C6	Oligo	Oligo_OPALIN	0	0	0	0	0	0	0	190.64	0	0	0	1811.08	0
motor	Control	C6	Oligo	Oligo_ENPP6	0	0	0	0	0	0	0	0	0	0	0	2178.65	0
motor	Control	C6	Oligo	Oligo_OPALIN	0	0	0	0	0	0	0	95.8957	0	0	0	671.27	0
motor	Control	C6	Astro	Astro_HPSE2	0	669.408	0	0	0	0	0	95.6297	669.408	0	0	0	0
motor	Control	C6	Oligo	Oligo_ENPP6	0	0	0	0	0	0	0	188.626	0	94.3129	0	1509.01	0
motor	Control	C6	Oligo	Oligo_OPALIN	0	0	0	0	0	0	0	288.268	0	0	0	1056.98	0
motor	Control	C6	Oligo	Oligo_ENPP6	0	0	0	0	0	0	0	851.144	0	0	0	94.5716	0
motor	Control	C6	Oligo	Oligo_OPALIN	0	0	0	0	0	0	0	0	0	0	0	1720.51	0
motor	Control	C6	Astro	Astro_HPSE2	0	190.096	0	0	0	0	0	95.048	570.288	0	0	0	0
motor	Control	C6	Oligo	Oligo_ENPP6	0	0	0	0	0	0	0	570.234	0	0	0	1330.55	0
motor	Control	C6	Oligo	Oligo_ENPP6	0	0	95.3471	0	0	0	0	381.388	0	0	0	190.694	0
motor	Control	C6	Astro	Astro_CD44	0	191.113	0	0	0	0	0	191.113	1242.24	0	0	0	0
motor	Control	C6	Oligo	Oligo_OPALIN	0	0	0	0	0	0	0	385.023	0	192.511	0	481.278	0
motor	Control	C6	Astro	Astro_HPSE2	0	191.534	0	0	0	0	0	95.7671	861.904	0	0	0	0
motor	Control	C6	Oligo	Oligo_OPALIN	0	0	0	0	0	0	0	384.689	0	0	0	1250.24	0
motor	Control	C6	Astro	Astro_HPSE2	0	478.24	0	0	0	0	0	0	478.24	0	0	0	0
motor	Control	C6	Oligo	Oligo_OPALIN	0	0	0	0	0	0	0	96.0061	0	96.0061	0	864.055	0
motor	Control	C6	Oligo	Oligo_OPALIN	0	0	0	0	0	0	0	869.397	0	0	0	1835.39	0
motor	Control	C6	Oligo	Oligo_ENPP6	0	0	0	0	0	0	0	95.7579	0	0	0	670.305	0
motor	Control	C6	Oligo	Oligo_OPALIN	0	0	0	0	0	0	0	287.825	0	0	0	1631.01	0
motor	Control	C6	Oligo	Oligo_OPALIN	0	0	0	0	0	0	0	0	0	0	0	869.986	0
motor	Control	C6	Oligo	Oligo_ENPP6	0	0	0	0	0	0	0	190.967	0	0	0	1050.32	0
motor	Control	C6	Astro	Astro_CD44	0	285.334	0	0	0	0	0	95.1113	2758.23	0	0	0	0
motor	Control	C6	Oligo	Oligo_OPALIN	0	0	0	0	0	0	0	0	0	0	0	290.923	0
motor	Control	C6	Oligo	Oligo_OPALIN	0	0	0	0	0	0	0	674.699	0	0	0	1445.78	0
motor	Control	C6	Astro	Astro_HPSE2	0	478.515	0	0	0	0	0	0	1818.36	0	0	0	0
motor	Control	C6	Oligo	Oligo_OPALIN	0	0	0	0	0	0	0	287.797	0	0	0	287.797	0
motor	Control	C6	Oligo	Oligo_ENPP6	0	0	0	0	0	0	0	287.963	0	0	0	383.951	0
motor	Control	C6	Inh_SST	Inh_SST_CDH12	1125.6	0	0	0	93.7998	0	0	0	0	0	0	93.7998	0
motor	Control	C6	Astro	Astro_HPSE2	0	96.043	0	0	0	0	0	0	960.43	0	0	0	0
motor	Control	C6	Oligo	Oligo_OPALIN	0	0	0	0	0	0	0	0	0	0	0	577.09	0
motor	Control	C6	Oligo	Oligo_OPALIN	0	0	0	0	0	0	0	287.797	0	0	0	671.527	0
motor	Control	C6	Astro	Astro_HPSE2	0	574.823	0	0	0	0	0	0	1149.65	0	0	0	0
motor	Control	C6	Astro	Astro_CD44	0	286.014	0	0	0	0	0	0	1334.73	0	0	0	0
motor	Control	C6	Astro	Astro_CD44	0	0	0	0	0	0	0	0	1431.16	0	0	0	0
motor	Control	C6	Oligo	Oligo_ENPP6	0	0	0	0	0	0	0	0	0	0	0	1712.17	0
motor	Control	C6	Oligo	Oligo_OPALIN	0	0	0	0	0	0	0	675.415	0	0	0	385.951	0
motor	Control	C6	Astro	Astro_HPSE2	0	193.742	0	0	0	0	0	0	387.484	0	0	0	0
motor	Control	C6	Oligo	Oligo_OPALIN	0	0	0	0	0	0	0	1632.42	0	0	0	576.147	0
motor	Control	C6	Astro	Astro_CD44	0	956.206	0	0	0	0	0	95.6206	1051.83	0	0	0	0
motor	Control	C6	Oligo	Oligo_OPALIN	0	0	0	0	0	0	0	387.785	0	0	0	872.516	0
motor	Control	C6	Oligo	Oligo_ENPP6	0	0	0	0	0	0	0	578.258	0	0	0	1542.02	0
motor	Control	C6	Astro	Astro_HPSE2	0	577.59	0	0	0	0	0	385.06	1251.44	0	0	0	0
motor	Control	C6	Oligo	Oligo_OPALIN	0	0	0	0	0	0	0	1546.64	0	0	0	1353.31	0
motor	Control	C6	Oligo	Oligo_OPALIN	0	0	0	0	0	0	0	96.4134	0	0	0	1253.37	0
motor	Control	C6	Astro	Astro_HPSE2	0	768.418	0	0	0	0	0	0	864.47	0	0	0	0
motor	Control	C6	Oligo	Oligo_ENPP6	0	0	0	0	0	0	0	192.585	0	0	0	1155.51	0
motor	Control	C6	Micro	Micro	0	0	0	0	0	0	0	0	0	0	1161.22	0	0
motor	Control	C6	Oligo	Oligo_OPALIN	0	0	97.0026	0	0	0	0	485.013	0	0	0	1164.03	0
motor	Control	C6	Oligo	Oligo_OPALIN	0	0	97.0591	0	0	0	0	485.296	0	0	0	291.177	0
motor	Control	C6	Astro	Astro_HPSE2	0	578.035	0	0	0	0	0	0	1348.75	0	0	0	0
motor	Control	C6	Astro	Astro_CD44	0	95.7671	0	0	0	0	0	0	1244.97	0	0	0	0
motor	Control	C6	Astro	Astro_CD44	0	477.874	0	0	0	0	0	0	669.024	0	0	0	0
motor	Control	C6	Oligo	Oligo_ENPP6	0	0	0	0	0	0	0	96.3206	0	0	0	2119.05	0
motor	Control	C6	Oligo	Oligo_ENPP6	0	0	0	0	0	0	0	481.325	0	0	0	1443.97	0
motor	Control	C6	Astro	Astro_HPSE2	0	96.9086	0	0	0	0	0	0	678.36	0	0	0	0
motor	Control	C6	Oligo	Oligo_OPALIN	0	0	0	0	0	0	0	388.576	0	0	0	291.432	0
motor	Control	C6	Oligo	Oligo_OPALIN	0	0	0	0	0	0	0	677.114	0	0	0	386.922	0
motor	Control	C6	Oligo	Oligo_OPALIN	0	0	0	0	0	0	0	97.144	0	0	0	680.008	0
motor	Control	C6	Oligo	Oligo_ENPP6	0	0	0	0	0	0	0	0	0	0	0	1059.73	0
motor	Control	C6	Oligo	Oligo_OPALIN	0	0	0	0	0	0	0	584.51	0	0	0	97.4184	0
motor	Control	C6	Oligo	Oligo_ENPP6	0	0	0	0	0	0	0	196.232	0	0	0	784.929	0
motor	Control	C6	Oligo	Oligo_OPALIN	0	0	0	0	0	0	0	1454.05	0	0	0	1744.86	0
motor	Control	C6	Astro	Astro_HPSE2	0	193.667	0	0	0	0	0	0	968.335	0	0	0	0
motor	Control	C6	Oligo	Oligo_OPALIN	0	0	0	0	0	0	0	97.4184	0	0	0	974.184	0
motor	Control	C6	Oligo	Oligo_OPALIN	0	0	0	0	0	0	0	195.141	0	0	0	585.423	0
motor	Control	C6	Oligo	Oligo_OPALIN	0	0	0	0	0	0	0	488.95	0	0	0	2249.17	0
motor	Control	C6	Astro	Astro_CD44	0	288.823	0	0	0	0	0	96.2742	288.823	0	0	0	0
motor	Control	C6	Oligo	Oligo_OPALIN	0	0	0	0	0	0	0	195.446	0	0	0	0	0
motor	Control	C6	Oligo	Oligo_ENPP6	0	0	0	0	0	0	0	194.761	0	0	0	779.044	0
motor	Control	C6	Oligo	Oligo_OPALIN	0	0	0	0	0	0	0	0	0	0	0	877.621	0
motor	Control	C6	Oligo	Oligo_ENPP6	0	0	0	0	0	0	0	483.232	0	0	0	869.817	0
motor	Control	C6	Oligo	Oligo_ENPP6	0	0	0	0	0	0	0	193.293	0	0	0	676.525	0
motor	Control	C6	Oligo	Oligo_OPALIN	0	0	0	0	0	0	0	97.4184	0	0	0	876.766	0
motor	Control	C6	Astro	Astro_HPSE2	0	195.084	0	0	0	0	0	0	1463.13	0	0	0	0
motor	Control	C6	Oligo	Oligo_ENPP6	0	0	0	0	0	0	0	97.1912	0	0	0	680.338	0
motor	Control	C6	Oligo	Oligo_ENPP6	0	0	0	0	0	0	0	193.93	0	0	0	1066.61	0
motor	Control	C6	Oligo	Oligo_ENPP6	0	0	0	0	0	0	0	388.689	0	0	0	1749.1	0
motor	Control	C6	Oligo	Oligo_OPALIN	0	0	0	0	0	0	0	391.658	0	0	0	2937.43	0
motor	Control	C6	Oligo	Oligo_OPALIN	0	0	0	0	0	0	0	294.435	0	0	0	883.306	0
motor	Control	C6	Astro	Astro_CD44	0	681.265	0	0	0	0	0	0	1946.47	0	0	0	0
motor	Control	C6	Oligo	Oligo_OPALIN	0	0	0	0	0	0	0	198.02	0	0	0	2178.22	0
motor	Control	C6	Oligo	Oligo_OPALIN	0	0	0	0	0	0	0	1372.68	0	0	0	2941.46	0
motor	Control	C6	Oligo	Oligo_OPALIN	0	0	0	0	0	0	0	0	0	0	0	2156.44	0
motor	Control	C6	Astro	Astro_HPSE2	0	485.814	0	0	0	0	0	97.1628	291.489	0	0	0	0
motor	Control	C6	Inh_SST	Inh_SST_CDH12	765.404	0	0	0	0	0	0	0	0	0	0	0	0
motor	Control	C6	Oligo	Oligo_OPALIN	0	0	0	0	0	0	0	97.7899	0	0	0	391.16	0
motor	Control	C6	Oligo	Oligo_OPALIN	0	0	0	0	0	0	0	195.351	0	0	0	976.753	0
motor	Control	C6	Astro	Astro_HPSE2	0	293.341	0	0	0	0	0	195.561	977.804	0	0	0	0
motor	Control	C6	Oligo	Oligo_OPALIN	0	0	97.8665	0	0	0	0	0	0	0	0	1174.4	0
motor	Control	C6	Astro	Astro_HPSE2	0	294.377	0	0	0	0	0	392.503	785.006	0	0	196.252	0
motor	Control	C6	Oligo	Oligo_OPALIN	0	0	0	0	0	0	0	988.045	0	0	0	395.218	0
motor	Control	C6	Oligo	Oligo_OPALIN	0	0	0	0	0	0	0	0	0	0	0	196.947	0
motor	Control	C6	Oligo	Oligo_ENPP6	0	0	97.7231	0	0	0	0	879.507	0	0	0	390.892	0
motor	Control	C6	Oligo	Oligo_ENPP6	0	0	0	0	0	0	0	96.8804	0	0	0	1162.57	0
motor	Control	C6	Astro	Astro_CD44	0	97.3805	0	0	0	0	0	0	584.283	0	0	0	0
motor	Control	C6	Oligo	Oligo_ENPP6	0	0	0	0	0	0	0	0	0	0	0	1856.74	0
motor	Control	C6	Oligo	Oligo_OPALIN	0	0	0	0	0	0	0	0	0	0	0	490.773	0
motor	Control	C6	Oligo	Oligo_OPALIN	0	0	0	0	0	0	0	196.87	0	0	0	1082.78	0
motor	Control	C6	Astro	Astro_HPSE2	0	491.256	0	0	0	0	0	0	1375.52	0	0	0	0
motor	Control	C6	Oligo	Oligo_ENPP6	0	0	0	0	0	0	0	194.571	0	0	0	1556.57	0
motor	Control	C6	Oligo	Oligo_OPALIN	0	0	0	0	0	0	0	98.2125	0	0	0	0	0
motor	Control	C6	Oligo	Oligo_OPALIN	0	0	0	0	0	0	0	392.966	0	0	0	2849	0
motor	Control	C6	Oligo	Oligo_ENPP6	0	0	0	0	0	0	0	0	0	0	0	1464.56	0
motor	Control	C6	Exc_deep	Exc_L6b_TLE4_MDFIC	0	0	0	0	0	0	0	0	0	95.511	0	0	95.511
motor	Control	C6	Oligo	Oligo_OPALIN	0	0	0	0	0	0	0	98.7069	0	0	0	1875.43	0
motor	Control	C6	Oligo	Oligo_OPALIN	0	0	0	0	0	0	0	196.406	0	0	0	1276.64	0
motor	Control	C6	Oligo	Oligo_ENPP6	0	0	0	0	0	0	0	0	0	0	0	1465.56	0
motor	Control	C6	Astro	Astro_HPSE2	0	391.696	0	0	0	0	0	0	293.772	0	0	0	0
motor	Control	C6	Oligo	Oligo_OPALIN	0	0	0	0	0	0	0	495.983	0	0	0	495.983	0
motor	Control	C6	Astro	Astro_HPSE2	0	589.275	0	0	0	0	0	0	785.7	0	0	0	0
motor	Control	C6	Oligo	Oligo_OPALIN	0	0	0	0	0	0	0	691.29	0	0	0	2370.14	0
motor	Control	C6	Oligo	Oligo_OPALIN	0	0	98.5999	0	0	0	0	492.999	0	0	0	1380.4	0
motor	Control	C6	Astro	Astro_HPSE2	0	982.801	0	0	0	0	0	294.84	589.681	0	0	0	0
motor	Control	C6	Oligo	Oligo_ENPP6	0	0	0	0	0	0	0	195.542	0	0	0	879.937	0
motor	Control	C6	Oligo	Oligo_OPALIN	0	0	0	0	0	0	0	197.687	0	98.8435	0	494.218	0
motor	Control	C6	Oligo	Oligo_ENPP6	0	0	0	0	0	0	0	0	0	0	0	1860.92	0
motor	Control	C6	Oligo	Oligo_ENPP6	0	0	0	0	0	0	0	391.658	0	0	0	783.315	0
motor	Control	C6	Oligo	Oligo_OPALIN	0	0	0	0	0	0	0	787.557	0	0	0	1968.89	0
motor	Control	C6	Oligo	Oligo_ENPP6	0	0	0	0	0	0	0	197.765	0	0	0	1087.71	0
motor	Control	C6	Oligo	Oligo_ENPP6	0	0	0	0	0	0	0	591.949	0	0	0	1183.9	0
motor	Control	C6	Oligo	Oligo_ENPP6	0	0	0	0	0	0	0	97.5705	0	0	0	682.993	0
motor	Control	C6	Oligo	Oligo_ENPP6	0	0	0	0	0	0	0	195.523	0	0	0	1661.94	0
motor	Control	C6	Oligo	Oligo_OPALIN	0	0	0	0	0	0	0	0	0	0	0	1479.29	0
motor	Control	C6	Oligo	Oligo_ENPP6	0	0	0	0	0	0	0	0	0	0	0	2645.24	0
motor	Control	C6	Astro	Astro_HPSE2	0	592.125	0	0	0	0	0	0	197.375	0	0	0	0
motor	Control	C6	Astro	Astro_CD44	0	195.982	0	0	0	0	0	0	587.947	0	0	0	0
motor	Control	C6	Oligo	Oligo_OPALIN	0	0	0	0	0	0	0	589.333	0	0	0	2160.89	0
motor	Control	C6	Oligo	Oligo_ENPP6	0	0	98.5416	0	0	0	0	492.708	0	0	0	1379.58	0
motor	Control	C6	Astro	Astro_HPSE2	0	590.9	0	0	0	0	0	0	196.967	0	0	0	0
motor	Control	C6	Astro	Astro_HPSE2	0	1280.79	0	0	0	0	0	0	1379.31	0	0	0	0
motor	Control	C6	Micro	Micro	0	0	0	0	0	0	0	396	0	0	0	297	0
motor	Control	C6	Oligo	Oligo_OPALIN	0	0	0	0	0	0	0	497.117	0	0	0	198.847	0
motor	Control	C6	Oligo	Oligo_OPALIN	0	0	199.481	0	0	0	0	199.481	0	0	0	1994.81	0
motor	Control	C6	Oligo	Oligo_OPALIN	0	0	0	0	0	0	0	99.7208	0	0	0	1396.09	0
motor	Control	C6	Oligo	Oligo_OPALIN	0	0	0	0	0	0	0	99.8203	0	99.8203	0	1197.84	0
motor	Control	C6	Oligo	Oligo_ENPP6	0	0	0	0	0	0	0	97.9528	0	0	0	97.9528	0
motor	Control	C6	Oligo	Oligo_ENPP6	0	0	0	0	0	0	0	99.0393	0	0	0	495.197	0
motor	Control	C6	Oligo	Oligo_OPALIN	0	0	0	0	0	0	0	198.255	0	0	0	1685.17	0
motor	Control	C6	Oligo	Oligo_ENPP6	0	0	0	0	0	0	0	196.792	0	0	0	295.188	0
motor	Control	C6	Oligo	Oligo_OPALIN	0	0	100.939	0	0	0	0	0	0	0	0	302.816	0
motor	Control	C6	Oligo	Oligo_OPALIN	0	0	0	0	0	0	0	398.804	0	0	0	697.906	0
motor	Control	C6	Oligo	Oligo_OPALIN	0	0	0	0	0	0	0	397.891	0	0	0	198.946	0
motor	Control	C6	Astro	Astro_HPSE2	99.0393	693.275	0	0	0	0	0	0	594.236	0	0	0	0
motor	Control	C6	Oligo	Oligo_OPALIN	0	0	0	0	0	0	0	397.259	0	0	0	397.259	0
motor	Control	C6	Astro	Astro_HPSE2	0	397.062	0	0	0	0	0	0	496.327	0	0	0	0
motor	Control	C6	Astro	Astro_HPSE2	0	197.726	0	0	0	0	0	0	197.726	0	0	0	0
motor	Control	C6	Oligo	Oligo_ENPP6	0	0	0	0	0	0	0	0	0	0	0	688.909	0
motor	Control	C6	Oligo	Oligo_ENPP6	0	0	0	0	0	0	0	494.805	0	0	0	989.609	0
motor	Control	C6	Oligo	Oligo_OPALIN	0	0	0	0	0	0	0	693.344	0	0	0	1287.64	0
motor	Control	C6	Astro	Astro_HPSE2	0	494.267	0	0	0	0	0	0	593.12	0	0	0	0
motor	Control	C6	Oligo	Oligo_OPALIN	0	0	0	0	0	0	0	298.418	0	0	0	1492.09	0
motor	Control	C6	Oligo	Oligo_OPALIN	0	0	0	0	0	0	0	198.432	0	0	0	694.513	0
motor	Control	C6	Oligo	Oligo_ENPP6	0	0	0	0	0	0	0	0	0	0	0	1091.59	0
motor	Control	C6	Oligo	Oligo_OPALIN	0	0	0	0	0	0	0	298.894	0	0	0	498.157	0
motor	Control	C6	Oligo	Oligo_OPALIN	0	0	0	0	0	0	0	199.402	0	0	0	697.906	0
motor	Control	C6	Astro	Astro_CD44	0	196.87	0	0	0	0	0	0	590.609	0	0	0	0
motor	Control	C6	Oligo	Oligo_OPALIN	0	0	0	0	0	0	0	497.909	0	0	0	298.745	0
motor	Control	C6	Oligo	Oligo_ENPP6	0	0	196.367	0	0	0	0	98.1836	0	0	0	785.469	0
motor	Control	C6	Oligo	Oligo_ENPP6	0	0	0	0	0	0	0	99.1867	0	0	0	1091.05	0
motor	Control	C6	Oligo	Oligo_OPALIN	0	0	0	0	0	0	0	0	0	0	0	100.624	0
motor	Control	C6	Oligo	Oligo_OPALIN	0	0	0	0	0	0	0	300.33	0	0	0	1101.21	0
motor	Control	C6	OPC	OPC	98.1162	0	0	0	0	0	0	1373.63	0	0	0	98.1162	98.1162
motor	Control	C6	Astro	Astro_CD44	0	197.609	0	0	0	0	98.8045	0	494.022	0	0	0	0
motor	Control	C6	Oligo	Oligo_ENPP6	0	0	0	0	0	0	0	0	0	0	0	1382.58	0
motor	Control	C6	Oligo	Oligo_OPALIN	0	0	0	0	0	0	0	499.201	0	0	0	1297.92	0
motor	Control	C6	Oligo	Oligo_OPALIN	0	0	0	0	0	0	0	100.291	0	0	0	401.163	0
motor	Control	C6	Oligo	Oligo_OPALIN	0	0	0	0	0	0	0	401.929	0	0	0	1507.23	0
motor	Control	C6	Oligo	Oligo_OPALIN	0	0	0	0	0	0	0	499.002	0	0	0	798.403	0
motor	Control	C6	Astro	Astro_HPSE2	0	496.376	0	0	0	0	0	99.2753	397.101	0	0	0	0
motor	Control	C6	Oligo	Oligo_OPALIN	0	0	0	0	0	0	0	299.162	0	0	0	1396.09	0
motor	Control	C6	Oligo	Oligo_OPALIN	0	0	0	0	0	0	0	801.202	0	0	0	801.202	0
motor	Control	C6	Oligo	Oligo_ENPP6	0	0	0	0	0	0	0	98.7849	0	0	0	691.495	0
motor	Control	C6	Astro	Astro_HPSE2	0	299.581	0	0	0	0	0	0	699.021	0	0	0	0
motor	Control	C6	Oligo	Oligo_OPALIN	0	0	0	0	0	0	0	902.799	0	0	0	401.244	0
motor	Control	C6	Oligo	Oligo_OPALIN	0	0	0	0	0	0	0	398.605	0	0	0	298.954	0
motor	Control	C6	Oligo	Oligo_OPALIN	0	0	0	0	0	0	0	100.624	0	0	0	1207.49	0
motor	Control	C6	Inh_VIP	Inh_VIP_ZBTB20	0	0	0	0	0	0	0	4280.16	0	0	0	0	0
motor	Control	C6	Oligo	Oligo_OPALIN	0	0	0	0	0	0	0	0	0	0	0	401.808	0
motor	Control	C6	Oligo	Oligo_OPALIN	0	0	0	0	0	0	0	0	0	0	0	1500.6	0
motor	Control	C6	Oligo	Oligo_ENPP6	0	0	0	0	0	0	0	299.192	0	0	0	598.384	0
motor	Control	C6	Oligo	Oligo_ENPP6	0	0	0	0	0	0	0	99.8602	0	0	0	1098.46	0
motor	Control	C6	Oligo	Oligo_OPALIN	0	0	0	0	0	0	0	401.244	0	0	0	601.866	0
motor	Control	C6	Oligo	Oligo_OPALIN	0	0	0	0	0	0	0	0	0	0	0	1506.78	0
motor	Control	C6	Oligo	Oligo_OPALIN	0	0	0	0	0	0	0	301.932	0	0	0	603.865	0
motor	Control	C6	Oligo	Oligo_OPALIN	0	0	0	0	0	0	0	302.572	0	0	0	302.572	0
motor	Control	C6	Oligo	Oligo_ENPP6	0	0	298.3	0	0	0	0	198.866	0	0	0	497.166	0
motor	Control	C6	Oligo	Oligo_OPALIN	0	0	199.96	0	0	0	0	399.92	0	0	0	1299.74	0
motor	Control	C6	Oligo	Oligo_ENPP6	0	0	0	0	0	0	0	199.84	0	0	0	899.281	0
motor	Control	C6	Oligo	Oligo_OPALIN	0	0	0	0	0	0	0	0	0	200.24	0	400.481	0
motor	Control	C6	Oligo	Oligo_OPALIN	0	0	0	0	0	0	0	200.08	0	0	0	2000.8	0
motor	Control	C6	Oligo	Oligo_OPALIN	0	0	0	0	0	0	0	201.349	0	0	0	1208.09	0
motor	Control	C6	OPC	OPC	0	0	0	0	0	0	0	1776.72	0	0	0	0	98.7069
motor	Control	C6	Oligo	Oligo_ENPP6	0	0	199.8	0	0	0	0	0	0	0	0	2197.8	0
motor	Control	C6	Oligo	Oligo_ENPP6	0	0	0	0	0	0	0	794.36	0	0	0	1191.54	0
motor	Control	C6	Oligo	Oligo_OPALIN	0	0	0	0	0	0	0	100.271	0	0	0	401.083	0
motor	Control	C6	Oligo	Oligo_ENPP6	0	0	0	0	0	0	0	200.06	0	0	0	1400.42	0
motor	Control	C6	Inh_SST	Inh_SST_EDNRA	391.888	0	0	0	0	0	0	0	0	0	0	0	0
motor	Control	C6	Oligo	Oligo_OPALIN	0	0	0	0	0	0	0	302.054	0	0	0	1006.85	0
motor	Control	C6	Oligo	Oligo_OPALIN	0	0	0	0	0	0	0	100.392	0	0	0	301.175	0
motor	Control	C6	Oligo	Oligo_ENPP6	0	0	0	0	0	0	0	199.641	0	0	0	1796.77	0
motor	Control	C6	Oligo	Oligo_OPALIN	0	0	100.583	0	0	0	0	905.25	0	0	0	301.75	0
motor	Control	C6	Oligo	Oligo_OPALIN	0	0	0	0	0	0	0	200.682	0	0	0	702.388	0
motor	Control	C6	Oligo	Oligo_OPALIN	0	0	0	0	0	0	0	300.33	0	100.11	0	2302.53	0
motor	Control	C6	Oligo	Oligo_OPALIN	0	0	0	0	0	0	0	200.562	0	0	0	200.562	0
motor	Control	C6	Oligo	Oligo_OPALIN	0	0	0	0	0	0	0	202.429	0	0	0	404.858	0
motor	Control	C6	Oligo	Oligo_OPALIN	0	0	0	0	0	0	0	200.904	0	0	0	1104.97	0
motor	Control	C6	Oligo	Oligo_OPALIN	0	0	0	0	0	0	0	1012.66	0	0	0	708.861	0
motor	Control	C6	Oligo	Oligo_OPALIN	0	0	0	0	0	0	0	505.408	0	0	0	303.245	0
motor	Control	C6	Astro	Astro_HPSE2	0	500.2	0	0	0	0	0	0	1100.44	0	0	0	0
motor	Control	C6	Oligo	Oligo_ENPP6	0	0	0	0	0	0	0	199.243	0	0	0	796.972	0
motor	Control	C6	Oligo	Oligo_ENPP6	0	0	0	0	0	0	0	0	0	0	0	1109.88	0
motor	Control	C6	Oligo	Oligo_ENPP6	0	0	0	0	0	0	0	99.93	0	0	0	1399.02	0
motor	Control	C6	Oligo	Oligo_ENPP6	0	0	0	0	0	0	0	198.708	0	0	0	993.542	0
motor	Control	C6	Oligo	Oligo_OPALIN	0	0	0	0	0	0	0	606.122	0	0	0	1212.24	0
motor	Control	C6	Oligo	Oligo_OPALIN	0	0	0	0	0	0	0	806.94	0	0	0	605.205	0
motor	Control	C6	Astro	Astro_HPSE2	0	703.801	0	0	0	0	0	0	201.086	0	0	0	0
motor	Control	C6	Oligo	Oligo_OPALIN	0	0	0	0	0	0	0	0	0	0	0	405.556	0
motor	Control	C6	Oligo	Oligo_OPALIN	0	0	0	0	0	0	0	201.288	0	0	0	301.932	0
motor	Control	C6	Astro	Astro_CD44	0	298.983	0	0	0	0	0	0	1195.93	0	0	99.6612	0
motor	Control	C6	Oligo	Oligo_ENPP6	0	0	0	0	0	0	0	100.311	0	0	0	2106.53	0
motor	Control	C6	Oligo	Oligo_OPALIN	0	0	0	0	0	0	0	504.337	0	0	0	1210.41	0
motor	Control	C6	Oligo	Oligo_OPALIN	0	0	0	0	0	0	0	0	0	0	0	1802.34	0
motor	Control	C6	Oligo	Oligo_OPALIN	0	0	0	0	0	0	0	404.408	0	0	0	202.204	0
motor	Control	C6	Oligo	Oligo_OPALIN	0	0	0	0	0	0	0	403.388	0	0	0	1008.47	0
motor	Control	C6	Oligo	Oligo_OPALIN	0	0	0	0	0	0	0	914.448	0	0	0	1930.5	0
motor	Control	C6	Oligo	Oligo_OPALIN	0	0	0	0	0	0	0	1006.54	0	0	0	301.963	0
motor	Control	C6	Oligo	Oligo_ENPP6	0	0	0	0	0	0	0	0	0	0	0	2110.55	0
motor	Control	C6	Oligo	Oligo_OPALIN	0	0	0	0	0	0	0	100.675	0	0	0	1107.42	0
motor	Control	C6	Oligo	Oligo_OPALIN	0	0	0	0	0	0	0	505.204	0	0	0	1212.49	0
motor	Control	C6	Micro	Micro	0	0	0	0	0	0	0	0	0	0	814.83	0	0
motor	Control	C6	Oligo	Oligo_ENPP6	0	0	301.75	0	0	0	0	301.75	0	0	0	402.334	0
motor	Control	C6	Oligo	Oligo_OPALIN	0	0	0	0	0	0	0	101.399	0	0	0	811.194	0
motor	Control	C6	Oligo	Oligo_OPALIN	0	0	0	0	0	0	0	302.176	0	0	0	705.077	0
motor	Control	C6	Oligo	Oligo_ENPP6	0	0	0	0	0	0	0	505.408	0	0	0	1212.98	0
motor	Control	C6	Oligo	Oligo_OPALIN	0	0	101.082	0	0	0	0	202.163	0	0	0	707.571	0
motor	Control	C6	Oligo	Oligo_OPALIN	0	0	0	0	0	0	0	201.329	0	0	0	2415.95	0
motor	Control	C6	Oligo	Oligo_OPALIN	0	0	0	0	0	0	0	1211.88	0	0	0	403.959	0
motor	Control	C6	Oligo	Oligo_OPALIN	0	0	0	0	0	0	0	405.104	0	0	0	607.656	0
motor	Control	C6	Oligo	Oligo_OPALIN	0	0	0	0	0	0	0	809.635	0	0	0	910.839	0
motor	Control	C6	Oligo	Oligo_OPALIN	0	0	0	0	0	0	0	100.817	0	0	0	1209.8	0
motor	Control	C6	Oligo	Oligo_ENPP6	0	0	0	0	0	0	0	202.122	0	0	0	404.245	0
motor	Control	C6	Oligo	Oligo_OPALIN	0	0	0	0	0	0	0	303.245	0	0	0	909.734	0
motor	Control	C6	Oligo	Oligo_OPALIN	0	0	0	0	0	0	0	202.737	0	0	0	1317.79	0
motor	Control	C6	Oligo	Oligo_ENPP6	0	0	0	0	0	0	0	0	0	0	0	1313.4	0
motor	Control	C6	Oligo	Oligo_ENPP6	0	0	0	0	0	0	0	404.531	0	0	0	1011.33	0
motor	Control	C6	Oligo	Oligo_ENPP6	0	0	0	0	0	0	0	100.361	0	0	0	1405.06	0
motor	Control	C6	Oligo	Oligo_OPALIN	0	0	0	0	0	0	0	0	0	0	0	1115.05	0
motor	Control	C6	Oligo	Oligo_ENPP6	0	0	100.513	0	0	0	0	0	0	0	0	603.076	0
motor	Control	C6	Oligo	Oligo_OPALIN	0	0	0	0	0	0	0	101.41	0	0	0	101.41	0
motor	Control	C6	Oligo	Oligo_OPALIN	0	0	0	0	0	0	0	0	0	0	0	2745.3	0
motor	Control	C6	Oligo	Oligo_OPALIN	0	0	0	0	0	0	0	507.975	0	0	0	1117.55	0
motor	Control	C6	Oligo	Oligo_OPALIN	0	0	0	0	0	0	0	304.847	0	0	0	1117.77	0
motor	Control	C6	Oligo	Oligo_OPALIN	0	0	0	0	0	0	0	305.219	0	0	0	915.658	0
motor	Control	C6	Oligo	Oligo_ENPP6	0	0	100.776	0	0	0	0	403.104	0	0	0	1511.64	0
motor	Control	C6	Oligo	Oligo_OPALIN	0	0	0	0	0	0	0	609.756	0	0	0	1117.89	0
motor	Control	C6	Oligo	Oligo_ENPP6	0	0	0	0	0	0	0	505.766	0	0	0	2023.06	0
motor	Control	C6	Oligo	Oligo_OPALIN	0	0	0	0	0	0	0	305.437	0	0	0	814.498	0
motor	Control	C6	Oligo	Oligo_ENPP6	0	0	0	0	0	0	0	401.929	0	0	0	502.412	0
motor	Control	C6	Oligo	Oligo_OPALIN	0	0	0	0	0	0	0	1122.56	0	0	0	612.307	0
motor	Control	C6	Oligo	Oligo_OPALIN	0	0	0	0	0	0	0	102.659	0	0	0	1950.52	0
motor	Control	C6	Oligo	Oligo_OPALIN	0	0	0	0	0	0	0	101.389	0	0	0	3345.84	0
motor	Control	C6	Oligo	Oligo_OPALIN	0	0	0	0	0	0	0	509.996	0	0	0	1427.99	0
motor	Control	C6	Oligo	Oligo_OPALIN	0	0	0	0	0	0	0	304.94	0	0	0	1118.11	0
motor	Control	C6	Oligo	Oligo_OPALIN	0	0	101.43	0	0	0	0	304.29	0	0	0	1521.45	0
motor	Control	C6	Oligo	Oligo_OPALIN	0	0	0	0	0	0	0	203.479	0	0	0	406.959	0
motor	Control	C6	OPC	OPC	0	0	0	0	0	0	300.873	1203.49	100.291	0	0	0	200.582
motor	Control	C6	Oligo	Oligo_OPALIN	0	0	0	0	0	0	0	713.921	0	0	0	101.989	0
motor	Control	C6	Oligo	Oligo_OPALIN	0	0	0	0	0	0	0	101.399	0	0	0	506.997	0
motor	Control	C6	Oligo	Oligo_OPALIN	0	0	0	0	0	0	0	102.375	0	0	0	0	0
motor	Control	C6	Oligo	Oligo_OPALIN	0	0	0	0	0	0	0	306.686	0	0	0	511.143	0
motor	Control	C6	Oligo	Oligo_ENPP6	0	0	0	0	0	0	0	101.688	0	0	0	610.128	0
motor	Control	C6	Oligo	Oligo_OPALIN	0	0	204.374	0	0	0	0	102.187	0	0	0	613.121	0
motor	Control	C6	Oligo	Oligo_ENPP6	0	0	0	0	0	0	0	812.43	0	0	0	101.554	0
motor	Control	C6	Oligo	Oligo_OPALIN	0	0	0	0	0	0	0	204.96	0	0	0	1947.12	0
motor	Control	C6	Oligo	Oligo_ENPP6	0	0	101.657	0	0	0	0	406.628	0	0	0	914.913	0
motor	Control	C6	Astro	Astro_HPSE2	0	101.719	0	0	0	0	0	0	406.876	0	0	0	0
motor	Control	C6	Astro	Astro_HPSE2	0	101.297	0	0	0	0	0	0	810.373	0	0	0	0
motor	Control	C6	Oligo	Oligo_ENPP6	0	0	0	0	0	0	0	0	0	0	0	1018.33	0
motor	Control	C6	Astro	Astro_HPSE2	0	613.497	0	0	0	0	0	102.249	613.497	0	0	0	0
motor	Control	C6	Oligo	Oligo_OPALIN	0	0	0	0	0	0	0	204.604	0	0	0	818.414	0
motor	Control	C6	Oligo	Oligo_ENPP6	0	0	0	0	0	0	0	100.594	0	0	0	0	0
motor	Control	C6	Oligo	Oligo_OPALIN	0	0	0	0	0	0	0	1029.02	0	0	0	926.116	0
motor	Control	C6	Oligo	Oligo_OPALIN	0	0	0	0	0	0	0	0	0	0	0	205.592	0
motor	Control	C6	Oligo	Oligo_ENPP6	0	0	0	0	0	0	0	0	0	0	0	1127.05	0
motor	Control	C6	Oligo	Oligo_ENPP6	0	0	0	0	0	0	0	203.915	0	0	0	1937.19	0
motor	Control	C6	Oligo	Oligo_ENPP6	0	0	0	0	0	0	0	202.943	0	0	0	1826.48	0
motor	Control	C6	Oligo	Oligo_ENPP6	0	0	0	0	0	0	0	504.032	0	0	0	806.452	0
motor	Control	C6	Oligo	Oligo_OPALIN	0	0	0	0	0	0	0	0	0	0	0	1237.11	0
motor	Control	C6	Oligo	Oligo_ENPP6	0	0	0	0	0	0	0	0	0	0	0	612.495	0
motor	Control	C6	Oligo	Oligo_OPALIN	0	0	0	0	0	0	0	615.574	0	0	0	615.574	0
motor	Control	C6	Oligo	Oligo_OPALIN	0	0	0	0	0	0	0	310.495	0	0	0	1345.48	0
motor	Control	C6	Astro	Astro_HPSE2	0	614.062	0	0	0	0	0	0	409.375	0	0	0	0
motor	Control	C6	Astro	Astro_CD44	0	205.888	0	0	0	0	0	205.888	926.498	0	0	0	0
motor	Control	C6	Oligo	Oligo_ENPP6	0	0	0	0	0	0	0	102.659	0	0	0	1539.88	0
motor	Control	C6	Oligo	Oligo_ENPP6	0	0	204.855	0	0	0	0	307.283	0	0	0	512.138	0
motor	Control	C6	Oligo	Oligo_OPALIN	0	0	0	0	0	0	0	0	0	0	0	309.278	0
motor	Control	C6	Oligo	Oligo_OPALIN	0	0	0	0	0	0	0	410.383	0	0	0	410.383	0
motor	Control	C6	Oligo	Oligo_ENPP6	0	0	0	0	0	0	0	102.218	0	0	0	1431.05	0
motor	Control	C6	Oligo	Oligo_ENPP6	0	0	0	0	0	0	0	512.926	0	0	0	923.266	0
motor	Control	C6	Astro	Astro_HPSE2	0	931.388	0	0	0	0	0	0	1138.36	0	0	0	0
motor	Control	C6	Oligo	Oligo_ENPP6	0	0	0	0	0	0	0	102.291	0	0	0	1636.66	0
motor	Control	C6	Oligo	Oligo_OPALIN	0	0	0	0	0	0	0	0	0	0	0	515.677	0
motor	Control	C6	Oligo	Oligo_OPALIN	0	0	0	0	0	0	0	722.469	0	0	0	928.888	0
motor	Control	C6	Astro	Astro_HPSE2	0	723.29	0	0	0	0	0	0	929.944	0	0	0	0
motor	Control	C6	Oligo	Oligo_OPALIN	0	0	104.57	0	0	0	0	209.139	0	0	0	418.279	0
motor	Control	C6	Oligo	Oligo_OPALIN	0	0	0	0	0	0	0	310.978	0	0	0	1554.89	0
motor	Control	C6	Oligo	Oligo_OPALIN	0	0	206.356	0	0	0	0	0	0	0	0	1960.38	0
motor	Control	C6	Oligo	Oligo_OPALIN	0	0	0	0	0	0	0	102.796	0	0	0	513.98	0
motor	Control	C6	Oligo	Oligo_OPALIN	0	0	0	0	0	0	0	103.939	0	0	0	623.636	0
motor	Control	C6	Astro	Astro_CD44	0	510.412	0	0	0	0	0	0	1939.57	0	0	0	0
motor	Control	C6	Oligo	Oligo_OPALIN	0	0	0	0	0	0	0	0	0	0	0	2281.92	0
motor	Control	C6	Oligo	Oligo_OPALIN	0	0	0	0	0	0	0	103.348	0	0	0	206.697	0
motor	Control	C6	Oligo	Oligo_OPALIN	0	0	0	0	0	0	0	1027.75	0	0	0	1027.75	0
motor	Control	C6	Oligo	Oligo_ENPP6	0	0	0	0	0	0	0	0	0	0	0	816.16	0
motor	Control	C6	Micro	Micro	0	0	0	0	0	0	0	0	0	0	2427.7	0	0
motor	Control	C6	Oligo	Oligo_ENPP6	0	0	0	0	0	0	0	409.962	0	0	0	819.924	0
motor	Control	C6	Oligo	Oligo_OPALIN	0	0	0	0	0	0	0	103.316	0	0	0	103.316	0
motor	Control	C6	Oligo	Oligo_OPALIN	0	0	0	0	0	0	0	309.981	0	0	0	1653.23	0
motor	Control	C6	Oligo	Oligo_OPALIN	0	0	0	0	0	0	0	103.885	0	0	0	1558.28	0
motor	Control	C6	Oligo	Oligo_ENPP6	0	0	0	0	0	0	0	103.199	0	0	0	1031.99	0
motor	Control	C6	Oligo	Oligo_OPALIN	0	0	0	0	0	0	0	0	0	0	0	414.981	0
motor	Control	C6	Astro	Astro_CD44	0	102.365	0	0	0	0	0	0	511.823	0	0	0	0
motor	Control	C6	Astro	Astro_CD44	0	513.716	0	0	0	0	0	0	924.689	0	0	0	0
motor	Control	C6	Oligo	Oligo_ENPP6	0	0	0	0	0	0	0	513.927	0	0	0	1850.14	0
motor	Control	C6	Oligo	Oligo_OPALIN	0	0	0	0	0	0	0	0	0	0	0	1971.36	0
motor	Control	C6	Oligo	Oligo_OPALIN	0	0	0	0	0	0	0	104.112	0	0	0	1353.46	0
motor	Control	C6	Oligo	Oligo_OPALIN	0	0	0	0	0	0	0	311.656	0	0	0	0	0
motor	Control	C6	Astro	Astro_HPSE2	0	932.16	0	0	0	0	0	0	725.013	0	0	0	0
motor	Control	C6	Oligo	Oligo_OPALIN	0	0	0	0	0	0	0	206.804	0	0	0	1964.64	0
motor	Control	C6	Oligo	Oligo_OPALIN	0	0	0	0	0	0	0	207.404	0	0	0	1762.94	0
motor	Control	C6	Oligo	Oligo_OPALIN	0	0	0	0	0	0	0	207.706	0	0	0	3531	0
motor	Control	C6	Oligo	Oligo_OPALIN	0	0	0	0	0	0	0	314.828	0	0	0	1364.26	0
motor	Control	C6	Oligo	Oligo_OPALIN	0	0	0	0	0	0	0	518.941	0	0	0	518.941	0
motor	Control	C6	Oligo	Oligo_OPALIN	0	0	0	0	0	0	0	103.413	0	0	0	1240.95	0
motor	Control	C6	Oligo	Oligo_ENPP6	0	0	0	0	0	0	0	0	0	0	0	918.555	0
motor	Control	C6	Oligo	Oligo_OPALIN	0	0	0	0	0	0	0	207.147	0	103.573	0	1035.73	0
motor	Control	C6	Oligo	Oligo_OPALIN	0	0	0	0	0	0	0	520.021	0	0	0	1040.04	0
motor	Control	C6	Oligo	Oligo_OPALIN	0	0	0	0	0	0	0	104.004	0	0	0	624.025	0
motor	Control	C6	Oligo	Oligo_ENPP6	0	0	0	0	0	0	0	0	0	0	0	931.388	0
motor	Control	C6	Oligo	Oligo_ENPP6	0	0	103.842	0	0	0	0	311.526	0	0	0	2596.05	0
motor	Control	C6	Oligo	Oligo_OPALIN	0	0	0	0	0	0	0	836.208	0	0	0	940.734	0
motor	Control	C6	Oligo	Oligo_OPALIN	0	0	0	0	0	0	0	731.682	0	0	0	1358.84	0
motor	Control	C6	Oligo	Oligo_OPALIN	0	0	0	0	0	0	0	310.849	0	0	0	1865.09	0
motor	Control	C6	Oligo	Oligo_OPALIN	0	0	0	0	0	0	0	0	0	0	0	1145.12	0
motor	Control	C6	Oligo	Oligo_OPALIN	0	0	0	0	0	0	0	209.424	0	0	0	209.424	0
motor	Control	C6	Oligo	Oligo_ENPP6	0	0	0	0	0	0	0	515.411	0	0	0	1236.99	0
motor	Control	C6	Oligo	Oligo_OPALIN	0	0	0	0	0	0	0	726.82	0	0	0	1245.98	0
motor	Control	C6	Oligo	Oligo_OPALIN	0	0	0	0	0	0	0	0	0	0	0	933.126	0
motor	Control	C6	Astro	Astro_HPSE2	0	624.61	0	0	0	0	0	0	312.305	0	0	0	0
motor	Control	C6	Oligo	Oligo_OPALIN	0	0	0	0	0	0	0	0	0	0	0	1248.44	0
motor	Control	C6	Astro	Astro_CD44	0	103.648	0	0	0	0	0	0	414.594	0	0	0	0
motor	Control	C6	Oligo	Oligo_ENPP6	0	0	0	0	0	0	0	727.802	0	0	0	1247.66	0
motor	Control	C6	Oligo	Oligo_OPALIN	0	0	0	0	0	0	0	313.185	0	0	0	835.16	0
motor	Control	C6	Oligo	Oligo_ENPP6	0	0	0	0	0	0	0	103.993	0	0	0	1871.88	0
motor	Control	C6	Oligo	Oligo_OPALIN	0	0	0	0	0	0	0	524.109	0	0	0	524.109	0
motor	Control	C6	Oligo	Oligo_OPALIN	0	0	0	0	0	0	0	1154.86	0	0	0	209.974	0
motor	Control	C6	Astro	Astro_HPSE2	0	103.509	0	0	0	0	0	103.509	517.545	0	0	0	0
motor	Control	C6	Astro	Astro_CD44	0	412.201	0	0	0	0	0	0	2164.06	0	0	0	0
motor	Control	C6	Oligo	Oligo_OPALIN	0	0	0	0	0	0	0	0	0	0	0	211.104	0
motor	Control	C6	Astro	Astro_CD44	0	517.974	0	0	0	0	0	0	1346.73	0	0	0	0
motor	Control	C6	Astro	Astro_HPSE2	0	207.727	0	0	0	0	0	103.864	311.591	0	0	0	0
motor	Control	C6	Astro	Astro_CD44	0	103.584	0	0	0	0	0	0	1035.84	0	0	0	0
motor	Control	C6	Astro	Astro_CD44	0	0	0	0	0	0	0	0	930.04	0	0	0	0
motor	Control	C6	Oligo	Oligo_ENPP6	0	0	0	0	0	0	0	414.895	0	0	0	414.895	0
motor	Control	C6	Oligo	Oligo_ENPP6	0	0	0	0	0	0	0	209.161	0	104.581	0	2928.26	0
motor	Control	C6	Oligo	Oligo_ENPP6	0	0	104.015	0	0	0	0	728.105	0	0	0	1144.16	0
motor	Control	C6	Oligo	Oligo_OPALIN	0	104.756	0	0	0	0	0	104.756	0	0	0	419.024	0
motor	Control	C6	Oligo	Oligo_ENPP6	0	0	0	0	0	0	0	312.11	0	0	0	3537.25	0
motor	Control	C6	Oligo	Oligo_ENPP6	0	0	0	0	0	0	0	103.552	0	0	0	1139.07	0
motor	Control	C6	Oligo	Oligo_OPALIN	0	0	0	0	0	0	0	733.906	0	0	0	943.594	0
motor	Control	C6	Oligo	Oligo_OPALIN	0	0	0	0	0	0	0	0	0	0	0	523.505	0
motor	Control	C6	Oligo	Oligo_OPALIN	0	107.828	0	0	0	0	0	2264.4	0	0	0	1186.11	0
motor	Control	C6	Oligo	Oligo_OPALIN	0	0	0	0	0	0	0	0	0	0	0	1048.66	0
motor	Control	C6	Oligo	Oligo_OPALIN	0	0	0	0	0	0	0	1262.23	0	0	0	2314.08	0
motor	Control	C6	Oligo	Oligo_OPALIN	0	0	0	0	0	0	0	105.787	0	0	0	1057.87	0
motor	Control	C6	Oligo	Oligo_OPALIN	0	0	0	0	0	0	0	420.433	0	0	0	1156.19	0
motor	Control	C6	Oligo	Oligo_OPALIN	0	0	0	0	0	0	0	209.271	0	0	0	104.635	0
motor	Control	C6	Oligo	Oligo_ENPP6	0	0	0	0	0	0	0	105.441	0	0	0	1159.85	0
motor	Control	C6	Oligo	Oligo_OPALIN	0	0	0	0	0	0	0	419.992	0	0	0	1994.96	0
motor	Control	C6	Oligo	Oligo_OPALIN	0	0	0	0	0	0	0	0	0	0	0	946.571	0
motor	Control	C6	Oligo	Oligo_OPALIN	0	0	0	0	0	0	0	313.152	0	0	0	417.537	0
motor	Control	C6	Astro	Astro_CD44	0	518.296	0	0	0	0	0	0	1969.52	0	0	0	0
motor	Control	C6	Oligo	Oligo_OPALIN	0	0	0	0	0	0	0	105.219	0	0	0	631.313	0
motor	Control	C6	Oligo	Oligo_OPALIN	0	0	0	0	0	0	0	316.522	0	0	0	1477.1	0
motor	Control	C6	Oligo	Oligo_OPALIN	0	0	0	0	0	0	0	105.474	0	0	0	843.793	0
motor	Control	C6	Oligo	Oligo_ENPP6	0	0	0	0	0	0	0	208.225	0	0	0	937.012	0
motor	Control	C6	Oligo	Oligo_OPALIN	0	0	0	0	0	0	0	525.1	0	0	0	525.1	0
motor	Control	C6	Oligo	Oligo_OPALIN	0	0	0	0	0	0	0	210.659	0	105.33	0	526.648	0
motor	Control	C6	Astro	Astro_HPSE2	0	630.848	0	0	0	0	0	0	841.131	0	0	0	0
motor	Control	C6	Oligo	Oligo_OPALIN	0	0	0	0	0	0	0	105.519	0	0	0	2215.89	0
motor	Control	C6	Oligo	Oligo_OPALIN	0	0	0	0	0	0	0	105.175	0	0	0	210.349	0
motor	Control	C6	Oligo	Oligo_OPALIN	0	0	0	0	0	0	0	105.208	0	0	0	841.662	0
motor	Control	C6	Astro	Astro_HPSE2	0	105.385	0	0	0	0	0	0	105.385	0	0	0	0
motor	Control	C6	OPC	OPC	0	0	0	0	0	0	0	2713.42	0	0	0	0	208.725
motor	Control	C6	Oligo	Oligo_OPALIN	0	0	0	0	0	0	0	423.28	0	0	0	1375.66	0
motor	Control	C6	Oligo	Oligo_ENPP6	0	0	0	0	0	0	0	105.43	0	0	0	843.437	0
motor	Control	C6	Oligo	Oligo_OPALIN	0	0	0	0	0	0	0	210.239	0	0	0	525.597	0
motor	Control	C6	Oligo	Oligo_ENPP6	0	0	0	0	0	0	0	0	0	104.243	0	833.941	0
motor	Control	C6	Astro	Astro_HPSE2	0	210.815	0	0	0	0	0	0	210.815	0	0	0	0
motor	Control	C6	Oligo	Oligo_OPALIN	0	0	0	0	0	0	0	0	0	0	0	843.348	0
motor	Control	C6	Oligo	Oligo_OPALIN	0	0	209.336	0	0	0	0	104.668	0	0	0	418.673	0
motor	Control	C6	Oligo	Oligo_OPALIN	0	0	0	0	0	0	0	423.101	0	0	0	1163.53	0
motor	Control	C6	Oligo	Oligo_OPALIN	0	0	0	0	0	0	0	105.307	0	0	0	421.23	0
motor	Control	C6	Astro	Astro_HPSE2	0	953.289	0	0	0	0	0	0	423.684	0	0	0	0
motor	Control	C6	Exc_upper	Exc_L2_IT_CUX2_PDGFD	0	0	0	0	0	0	0	0	102.543	0	0	0	0
motor	Control	C6	Oligo	Oligo_OPALIN	0	0	0	0	0	0	0	105.865	0	0	0	1482.11	0
motor	Control	C6	Oligo	Oligo_OPALIN	0	0	0	0	0	0	0	852.333	0	106.542	0	426.167	0
motor	Control	C6	Oligo	Oligo_OPALIN	0	0	0	0	0	0	0	959.693	0	0	0	1066.33	0
motor	Control	C6	Oligo	Oligo_OPALIN	0	0	106.293	0	0	0	0	106.293	0	0	0	956.633	0
motor	Control	C6	Oligo	Oligo_OPALIN	0	0	0	0	0	0	0	1593.54	0	0	0	2443.43	0
motor	Control	C6	Oligo	Oligo_ENPP6	0	0	0	0	0	0	0	212.608	0	0	0	1594.56	0
motor	Control	C6	Oligo	Oligo_OPALIN	0	0	0	0	0	0	0	423.953	0	0	0	3497.62	0
motor	Control	C6	Oligo	Oligo_OPALIN	0	0	0	0	0	0	0	105.955	0	0	0	317.864	0
motor	Control	C6	Oligo	Oligo_OPALIN	0	0	0	0	0	0	0	106.168	0	0	0	1380.19	0
motor	Control	C6	Oligo	Oligo_ENPP6	0	0	0	0	0	0	0	209.996	0	0	0	1994.96	0
motor	Control	C6	Oligo	Oligo_OPALIN	0	0	0	0	0	0	0	213.061	0	0	0	213.061	0
motor	Control	C6	Oligo	Oligo_ENPP6	0	0	0	0	0	0	0	0	0	0	0	633.847	0
motor	Control	C6	Oligo	Oligo_OPALIN	0	0	0	0	0	0	0	318.945	0	0	0	106.315	0
motor	Control	C6	Oligo	Oligo_OPALIN	0	0	0	0	0	0	0	744.602	0	0	0	850.973	0
motor	Control	C6	Oligo	Oligo_OPALIN	0	0	0	0	0	0	0	216.92	0	0	0	216.92	0
motor	Control	C6	Oligo	Oligo_OPALIN	0	0	0	0	0	0	0	211.999	0	0	0	847.997	0
motor	Control	C6	Oligo	Oligo_ENPP6	0	0	0	0	0	0	0	317.931	0	0	0	1801.61	0
motor	Control	C6	Oligo	Oligo_OPALIN	0	0	0	0	0	0	0	528.039	0	0	0	0	0
motor	Control	C6	Oligo	Oligo_OPALIN	0	0	0	0	0	0	0	318.607	0	0	0	212.404	0
motor	Control	C6	Astro	Astro_CD44	0	0	0	0	0	0	0	0	631.645	0	0	0	0
motor	Control	C6	Oligo	Oligo_OPALIN	0	0	0	0	0	0	0	106.281	0	0	0	425.125	0
motor	Control	C6	Oligo	Oligo_OPALIN	0	0	0	0	0	0	0	213.904	0	0	0	0	0
motor	Control	C6	Oligo	Oligo_OPALIN	0	0	0	0	0	0	0	318.134	0	0	0	1272.53	0
motor	Control	C6	Oligo	Oligo_OPALIN	0	0	0	0	0	0	0	106.281	0	0	0	1169.09	0
motor	Control	C6	Oligo	Oligo_OPALIN	0	0	0	0	0	0	0	438.02	0	0	0	985.545	0
motor	Control	C6	Astro	Astro_HPSE2	0	424.043	0	0	0	0	0	0	1484.15	0	0	0	0
motor	Control	C6	Oligo	Oligo_OPALIN	0	0	0	0	0	0	0	0	0	0	0	1373.34	0
motor	Control	C6	Oligo	Oligo_OPALIN	0	0	639.386	0	0	0	0	1065.64	0	0	0	532.822	0
motor	Control	C6	Micro	Micro	0	0	0	0	0	0	0	0	0	0	752.85	0	0
motor	Control	C6	Astro	Astro_HPSE2	0	423.684	0	0	0	0	0	211.842	953.289	0	0	0	0
motor	Control	C6	Oligo	Oligo_ENPP6	0	0	0	0	0	0	0	107.573	0	0	0	1398.45	0
motor	Control	C6	Oligo	Oligo_OPALIN	0	0	106.349	0	0	0	0	106.349	0	0	0	1063.49	0
motor	Control	C6	Oligo	Oligo_OPALIN	0	0	0	0	0	0	0	106.667	0	0	0	320	0
motor	Control	C6	Oligo	Oligo_OPALIN	0	0	0	0	0	0	0	212.562	0	0	0	1062.81	0
motor	Control	C6	Oligo	Oligo_OPALIN	0	0	0	0	0	0	0	320.102	0	0	0	853.606	0
motor	Control	C6	Oligo	Oligo_OPALIN	0	0	0	0	0	0	0	212.834	0	0	0	1596.25	0
motor	Control	C6	Oligo	Oligo_OPALIN	0	0	0	0	0	0	0	319.387	0	0	0	958.16	0
motor	Control	C6	Oligo	Oligo_OPALIN	0	0	0	0	0	0	0	213.311	0	0	0	426.621	0
motor	Control	C6	Astro	Astro_HPSE2	0	319.081	0	0	0	0	0	0	531.802	0	0	0	0
motor	Control	C6	Astro	Astro_CD44	0	317.46	0	0	0	0	0	0	1587.3	0	0	0	0
motor	Control	C6	Oligo	Oligo_OPALIN	0	0	0	0	0	0	0	433.135	0	108.284	0	1407.69	0
motor	Control	C6	Oligo	Oligo_OPALIN	0	0	106.975	0	0	0	0	534.874	0	0	0	748.823	0
motor	Control	C6	Oligo	Oligo_ENPP6	0	0	0	0	0	0	0	106.372	0	0	0	1170.09	0
motor	Control	C6	Oligo	Oligo_OPALIN	0	0	0	0	0	0	0	106.895	0	0	0	2244.79	0
motor	Control	C6	Oligo	Oligo_OPALIN	0	0	0	0	0	0	0	107.066	0	0	0	1391.86	0
motor	Control	C6	Oligo	Oligo_OPALIN	0	0	214.11	0	0	0	0	214.11	0	0	0	214.11	0
motor	Control	C6	Oligo	Oligo_OPALIN	0	0	0	0	0	0	0	107.066	0	0	0	1820.13	0
motor	Control	C6	Oligo	Oligo_OPALIN	0	0	0	0	0	0	0	428.816	0	0	0	1179.25	0
motor	Control	C6	Oligo	Oligo_OPALIN	0	0	0	0	0	0	0	429.185	0	0	0	429.185	0
motor	Control	C6	Oligo	Oligo_OPALIN	0	0	0	0	0	0	0	324.465	0	0	0	973.394	0
motor	Control	C6	Oligo	Oligo_ENPP6	0	0	0	0	0	0	0	212.134	0	0	0	636.402	0
motor	Control	C6	Oligo	Oligo_OPALIN	0	0	0	0	0	0	0	429	0	0	0	643.501	0
motor	Control	C6	Oligo	Oligo_OPALIN	0	0	0	0	0	0	0	213.95	0	0	0	962.773	0
motor	Control	C6	Oligo	Oligo_OPALIN	0	0	0	0	0	0	0	1191.9	0	108.354	0	866.833	0
motor	Control	C6	Oligo	Oligo_ENPP6	0	0	0	0	0	0	0	0	0	0	0	1278.64	0
motor	Control	C6	Oligo	Oligo_OPALIN	0	0	0	0	0	0	0	430.895	0	0	0	646.343	0
motor	Control	C6	Oligo	Oligo_OPALIN	0	0	0	0	0	0	0	107.101	0	0	0	1071.01	0
motor	Control	C6	Oligo	Oligo_OPALIN	0	0	0	0	0	0	0	1177.48	0	0	0	1926.78	0
motor	Control	C6	Oligo	Oligo_OPALIN	0	0	0	0	0	0	0	107.4	0	0	0	966.599	0
motor	Control	C6	Oligo	Oligo_OPALIN	0	0	107.887	0	0	0	0	107.887	0	0	0	0	0
motor	Control	C6	Oligo	Oligo_OPALIN	0	0	0	0	0	0	0	0	0	0	0	431.174	0
motor	Control	C6	Astro	Astro_HPSE2	0	1714.16	0	0	0	0	0	0	428.541	0	0	0	0
motor	Control	C6	Oligo	Oligo_OPALIN	0	0	0	0	0	0	0	536.538	0	0	0	751.154	0
motor	Control	C6	Oligo	Oligo_OPALIN	0	0	0	0	0	0	0	320.856	0	0	0	855.615	0
motor	Control	C6	Oligo	Oligo_OPALIN	0	0	0	0	0	0	0	535.275	0	107.055	0	107.055	0
motor	Control	C6	Astro	Astro_CD44	0	0	0	0	0	0	0	0	2243.11	0	0	0	0
motor	Control	C6	Oligo	Oligo_OPALIN	0	0	0	0	0	0	0	107.585	0	0	0	1721.36	0
motor	Control	C6	Oligo	Oligo_OPALIN	0	0	0	0	0	0	0	0	0	0	0	1069.98	0
motor	Control	C6	Oligo	Oligo_OPALIN	0	0	0	0	0	0	0	537.866	0	0	0	1183.3	0
motor	Control	C6	Oligo	Oligo_OPALIN	0	0	0	0	0	0	0	107.968	0	0	0	323.904	0
motor	Control	C6	Oligo	Oligo_ENPP6	0	0	0	0	0	0	0	105.988	0	0	0	1483.84	0
motor	Control	C6	Oligo	Oligo_OPALIN	0	0	0	0	0	0	0	537.172	0	0	0	537.172	0
motor	Control	C6	Oligo	Oligo_OPALIN	0	0	0	0	0	0	0	432.479	0	0	0	2162.4	0
motor	Control	C6	Oligo	Oligo_ENPP6	0	0	0	0	0	0	0	107.193	0	0	0	321.578	0
motor	Control	C6	Oligo	Oligo_OPALIN	0	0	0	0	0	0	0	107.538	0	0	0	537.692	0
motor	Control	C6	Oligo	Oligo_ENPP6	0	0	107.608	0	0	0	0	430.432	0	0	0	860.863	0
motor	Control	C6	Oligo	Oligo_OPALIN	0	0	0	0	0	0	0	322.165	0	0	0	1181.27	0
motor	Control	C6	Oligo	Oligo_OPALIN	0	0	108.284	0	0	0	0	216.567	0	0	0	649.702	0
motor	Control	C6	Oligo	Oligo_ENPP6	0	0	107.112	0	0	0	0	0	0	0	0	856.898	0
motor	Control	C6	Astro	Astro_HPSE2	0	756.511	0	0	0	0	0	0	540.365	0	0	0	0
motor	Control	C6	Oligo	Oligo_OPALIN	0	0	0	0	0	0	0	0	0	0	0	215.424	0
motor	Control	C6	Oligo	Oligo_OPALIN	0	0	0	0	0	0	0	539.665	0	0	0	431.732	0
motor	Control	C6	Oligo	Oligo_OPALIN	0	0	0	0	0	0	0	756.511	0	0	0	432.292	0
motor	Control	C6	Oligo	Oligo_OPALIN	0	0	0	0	0	0	0	214.5	0	0	0	643.501	0
motor	Control	C6	Oligo	Oligo_ENPP6	0	0	0	0	0	0	0	429.277	0	0	0	536.596	0
motor	Control	C6	Oligo	Oligo_OPALIN	0	0	0	0	0	0	0	540.716	0	0	0	1622.15	0
motor	Control	C6	Oligo	Oligo_OPALIN	0	0	0	0	0	0	0	215.401	0	0	0	1723.21	0
motor	Control	C6	Oligo	Oligo_ENPP6	0	0	0	0	0	0	0	426.53	0	0	0	959.693	0
motor	Control	C6	Oligo	Oligo_ENPP6	0	0	0	0	0	0	0	320.924	0	0	0	1283.7	0
motor	Control	C6	Oligo	Oligo_OPALIN	0	0	0	0	0	0	0	108.331	0	0	0	1516.63	0
motor	Control	C6	Oligo	Oligo_OPALIN	0	0	0	0	0	0	0	430.71	0	0	0	0	0
motor	Control	C6	Oligo	Oligo_OPALIN	0	0	0	0	0	0	0	646.761	0	0	0	754.554	0
motor	Control	C6	Oligo	Oligo_OPALIN	0	0	0	0	0	0	0	108.578	0	0	0	760.043	0
motor	Control	C6	Oligo	Oligo_ENPP6	0	0	0	0	0	0	0	214.316	0	0	0	964.423	0
motor	Control	C6	Oligo	Oligo_OPALIN	0	0	0	0	0	0	0	764.777	0	0	0	437.015	0
motor	Control	C6	Oligo	Oligo_OPALIN	0	0	0	0	0	0	0	1189.57	0	0	0	540.716	0
motor	Control	C6	Oligo	Oligo_OPALIN	0	0	0	0	0	0	0	324.254	0	0	0	1405.1	0
motor	Control	C6	OPC	OPC	0	0	0	0	0	0	0	2551.02	0	0	0	0	106.293
motor	Control	C6	Oligo	Oligo_OPALIN	0	0	0	0	0	0	0	107.875	0	0	0	755.124	0
motor	Control	C6	Astro	Astro_HPSE2	0	644.468	0	0	0	0	0	0	429.646	0	0	0	0
motor	Control	C6	Oligo	Oligo_OPALIN	0	0	0	0	0	0	0	108.472	0	0	0	1301.66	0
motor	Control	C6	Oligo	Oligo_OPALIN	0	0	0	0	0	0	0	0	0	0	0	1406.17	0
motor	Control	C6	Oligo	Oligo_OPALIN	0	0	0	0	0	0	0	324.957	0	0	0	1516.46	0
motor	Control	C6	Astro	Astro_CD44	0	429.923	0	0	0	0	0	0	1612.21	0	0	0	0
motor	Control	C6	Oligo	Oligo_ENPP6	0	0	0	0	0	0	0	322.442	0	0	0	537.403	0
motor	Control	C6	Oligo	Oligo_OPALIN	0	0	0	0	0	0	0	217.652	0	0	0	1088.26	0
motor	Control	C6	Oligo	Oligo_ENPP6	0	0	0	0	0	0	0	107.828	0	0	0	1293.94	0
motor	Control	C6	Astro	Astro_HPSE2	0	432.199	0	0	0	0	0	0	1836.84	0	0	0	0
motor	Control	C6	Oligo	Oligo_ENPP6	0	0	0	0	0	0	0	109.769	0	0	0	1646.54	0
motor	Control	C6	Oligo	Oligo_OPALIN	0	0	0	0	0	0	0	868.527	0	0	0	1737.05	0
motor	Control	C6	Oligo	Oligo_OPALIN	0	0	0	0	0	0	0	0	0	0	0	107.817	0
motor	Control	C6	Oligo	Oligo_OPALIN	0	0	0	0	0	0	0	324.921	0	0	0	974.764	0
motor	Control	C6	Oligo	Oligo_OPALIN	0	0	0	0	0	0	0	759.549	0	0	0	868.056	0
motor	Control	C6	Oligo	Oligo_OPALIN	0	0	0	0	0	0	0	0	0	0	0	327.368	0
motor	Control	C6	Oligo	Oligo_ENPP6	0	0	0	0	0	0	0	215.355	0	0	0	1292.13	0
motor	Control	C6	Oligo	Oligo_ENPP6	0	0	0	0	0	0	0	107.921	0	0	0	1834.66	0
motor	Control	C6	Oligo	Oligo_OPALIN	0	0	0	0	0	0	0	0	0	0	0	1088.14	0
motor	Control	C6	Oligo	Oligo_OPALIN	0	0	0	0	0	0	0	108.873	0	0	0	435.493	0
motor	Control	C6	Oligo	Oligo_ENPP6	0	0	0	0	0	0	0	325.309	0	0	0	2060.29	0
motor	Control	C6	Oligo	Oligo_OPALIN	0	0	0	0	0	0	0	109.206	0	0	0	2402.53	0
motor	Control	C6	Oligo	Oligo_OPALIN	0	0	0	0	0	0	0	217.96	0	0	0	1307.76	0
motor	Control	C6	Oligo	Oligo_ENPP6	0	0	0	0	0	0	0	0	0	0	0	216.779	0
motor	Control	C6	Oligo	Oligo_ENPP6	0	0	0	0	0	0	0	0	0	0	0	974.131	0
motor	Control	C6	Oligo	Oligo_ENPP6	0	0	0	0	0	0	0	321.992	0	107.331	0	965.976	0
motor	Control	C6	Oligo	Oligo_ENPP6	0	0	0	0	0	0	0	108.378	0	0	0	867.021	0
motor	Control	C6	Astro	Astro_HPSE2	0	972.342	0	0	0	0	0	0	108.038	0	0	0	0
motor	Control	C6	Oligo	Oligo_OPALIN	0	0	0	0	0	0	0	0	0	0	0	1628.66	0
motor	Control	C6	Oligo	Oligo_OPALIN	0	0	0	0	0	0	0	108.992	0	0	0	2070.84	0
motor	Control	C6	Oligo	Oligo_OPALIN	0	0	0	0	0	0	0	436.11	0	0	0	2725.69	0
motor	Control	C6	Oligo	Oligo_ENPP6	0	0	0	0	0	0	0	0	0	0	0	754.961	0
motor	Control	C6	Oligo	Oligo_OPALIN	0	0	0	0	0	0	0	325.804	0	0	0	2280.63	0
motor	Control	C6	Oligo	Oligo_OPALIN	0	0	0	0	0	0	0	217.391	0	0	0	1630.43	0
motor	Control	C6	Oligo	Oligo_OPALIN	0	0	0	0	0	0	0	0	0	0	0	652.813	0
motor	Control	C6	Oligo	Oligo_OPALIN	0	0	0	0	0	0	0	108.921	0	0	0	217.841	0
motor	Control	C6	Oligo	Oligo_OPALIN	0	0	0	0	0	0	0	657.246	0	0	0	876.328	0
motor	Control	C6	Oligo	Oligo_OPALIN	0	0	0	0	0	0	0	219.443	0	0	0	109.721	0
motor	Control	C6	Oligo	Oligo_OPALIN	0	0	0	0	0	0	0	217.652	0	0	0	2285.34	0
motor	Control	C6	Oligo	Oligo_OPALIN	0	0	0	0	0	0	0	109.158	0	0	0	1746.53	0
motor	Control	C6	Oligo	Oligo_OPALIN	0	0	0	0	0	0	0	110.852	0	0	0	775.967	0
motor	Control	C6	Oligo	Oligo_OPALIN	0	0	0	0	0	0	0	109.17	0	0	0	545.852	0
motor	Control	C6	Oligo	Oligo_OPALIN	0	0	329.128	0	0	0	0	877.674	0	0	0	329.128	0
motor	Control	C6	Oligo	Oligo_OPALIN	0	0	0	0	0	0	0	328.695	0	0	0	1753.04	0
motor	Control	C6	Astro	Astro_HPSE2	0	217.604	0	0	0	0	0	0	435.208	0	0	0	0
motor	Control	C6	Oligo	Oligo_OPALIN	0	0	549.934	0	0	0	0	439.947	0	0	0	769.908	0
motor	Control	C6	Oligo	Oligo_OPALIN	0	0	0	0	0	0	0	218.818	0	0	0	1312.91	0
motor	Control	C6	Oligo	Oligo_OPALIN	0	0	0	0	0	0	0	0	0	0	0	1859.96	0
motor	Control	C6	Astro	Astro_CD44	0	109.027	0	0	0	0	0	109.027	872.22	0	0	0	0
motor	Control	C6	Astro	Astro_HPSE2	0	218.007	0	0	0	0	0	0	763.026	0	0	0	0
motor	Control	C6	Oligo	Oligo_OPALIN	0	0	0	0	0	0	0	548.366	0	0	0	767.712	0
motor	Control	C6	Oligo	Oligo_OPALIN	0	0	0	0	0	0	0	109.29	0	0	0	546.448	0
motor	Control	C6	Oligo	Oligo_OPALIN	0	0	0	0	0	0	0	546.15	0	0	0	1419.99	0
motor	Control	C6	OPC	OPC	0	0	0	0	0	0	0	1077.24	0	0	0	0	107.724
motor	Control	C6	Oligo	Oligo_OPALIN	0	0	0	0	0	0	0	109.878	0	0	0	1098.78	0
motor	Control	C6	Oligo	Oligo_OPALIN	0	0	111.919	0	0	0	0	1566.87	0	335.758	0	1119.19	0
motor	Control	C6	Oligo	Oligo_OPALIN	0	0	0	0	0	0	0	667.408	0	0	0	1112.35	0
motor	Control	C6	Oligo	Oligo_OPALIN	0	0	0	0	0	0	0	327.869	0	0	0	0	0
motor	Control	C6	Oligo	Oligo_OPALIN	0	0	0	0	0	0	0	766.871	0	0	0	2191.06	0
motor	Control	C6	Oligo	Oligo_OPALIN	0	0	0	0	0	0	0	0	0	0	0	219.78	0
motor	Control	C6	Oligo	Oligo_OPALIN	0	0	0	0	0	0	0	218.221	0	0	0	1309.33	0
motor	Control	C6	Oligo	Oligo_OPALIN	0	0	0	0	0	0	0	659.776	0	0	0	1429.51	0
motor	Control	C6	Oligo	Oligo_OPALIN	0	0	0	0	0	0	0	879.024	0	0	0	988.902	0
motor	Control	C6	Oligo	Oligo_OPALIN	0	0	0	0	0	0	0	328.479	0	0	0	1313.92	0
motor	Control	C6	Oligo	Oligo_OPALIN	0	0	109.709	0	0	0	0	109.709	0	0	0	548.546	0
motor	Control	C6	Oligo	Oligo_OPALIN	0	0	109.721	0	0	0	0	109.721	0	0	0	0	0
motor	Control	C6	Astro	Astro_CD44	108.272	757.904	0	0	0	0	0	0	1840.62	0	0	0	0
motor	Control	C6	Micro	Micro	109.135	0	0	0	0	0	0	0	0	0	0	0	0
motor	Control	C6	Astro	Astro_CD44	0	326.833	0	0	0	0	0	0	2069.94	0	0	0	0
motor	Control	C6	Astro	Astro_HPSE2	0	109.601	0	0	0	0	0	0	657.606	0	0	0	0
motor	Control	C6	Oligo	Oligo_ENPP6	0	0	0	0	0	0	0	108.696	0	0	0	1739.13	0
motor	Control	C6	Oligo	Oligo_OPALIN	0	0	0	0	0	0	0	1434.56	0	0	0	441.404	0
motor	Control	C6	Oligo	Oligo_OPALIN	0	0	0	0	0	0	0	109.601	0	0	0	219.202	0
motor	Control	C6	Oligo	Oligo_OPALIN	0	0	0	0	0	0	0	331.272	0	0	0	1104.24	0
motor	Control	C6	Oligo	Oligo_OPALIN	0	0	0	0	0	0	0	0	0	0	0	331.638	0
motor	Control	C6	Oligo	Oligo_OPALIN	0	0	0	0	0	0	0	110.254	0	0	0	1764.06	0
motor	Control	C6	Oligo	Oligo_ENPP6	0	0	0	0	0	0	0	218.531	0	0	0	983.392	0
motor	Control	C6	Oligo	Oligo_OPALIN	0	0	0	0	0	0	0	109.878	0	0	0	659.268	0
motor	Control	C6	Oligo	Oligo_OPALIN	0	0	0	0	0	0	0	994.365	0	0	0	110.485	0
motor	Control	C6	Oligo	Oligo_OPALIN	0	0	0	0	0	0	0	0	0	0	0	879.024	0
motor	Control	C6	Oligo	Oligo_OPALIN	0	0	0	0	0	0	0	332.116	0	0	0	1107.05	0
motor	Control	C6	Oligo	Oligo_ENPP6	0	0	0	0	0	0	0	766.451	0	0	0	766.451	0
motor	Control	C6	Oligo	Oligo_ENPP6	0	0	0	0	0	0	0	219.732	0	0	0	769.062	0
motor	Control	C6	Oligo	Oligo_OPALIN	0	0	0	0	0	0	0	552.914	0	0	0	884.662	0
motor	Control	C6	Astro	Astro_HPSE2	0	884.858	0	0	0	0	0	110.607	884.858	0	0	0	0
motor	Control	C6	Oligo	Oligo_ENPP6	0	0	0	0	0	0	0	109.373	0	0	0	1093.73	0
motor	Control	C6	Oligo	Oligo_OPALIN	0	0	0	0	0	0	0	0	0	0	0	1102.54	0
motor	Control	C6	Oligo	Oligo_OPALIN	0	0	0	0	0	0	0	0	0	0	0	441.891	0
motor	Control	C6	Oligo	Oligo_OPALIN	0	0	0	0	0	0	0	110.619	0	0	0	1659.29	0
motor	Control	C6	Oligo	Oligo_OPALIN	0	0	0	0	0	0	0	774.251	0	0	0	995.465	0
motor	Control	C6	Oligo	Oligo_OPALIN	0	0	0	0	0	0	0	222.519	0	0	0	1557.63	0
motor	Control	C6	Oligo	Oligo_ENPP6	0	0	0	0	0	0	0	0	0	0	0	1428.89	0
motor	Control	C6	Oligo	Oligo_ENPP6	0	0	0	0	0	0	0	109.302	0	0	0	655.809	0
motor	Control	C6	Astro	Astro_CD44	0	327.797	0	0	0	0	0	0	1201.92	0	0	0	0
motor	Control	C6	Oligo	Oligo_OPALIN	0	0	0	0	0	0	0	1329.79	0	0	0	3989.36	0
motor	Control	C6	Oligo	Oligo_OPALIN	0	0	0	0	0	0	0	111.21	0	0	0	2446.62	0
motor	Control	C6	Oligo	Oligo_OPALIN	0	0	0	0	0	0	0	443.41	0	0	0	1662.79	0
[truncated: 48,301 more rows]

## Sheet: Fig.2a
Number of significant C9-ALS vs. Control DEG (FDR < 0.05, FC > 1.2) in snRNA-seq (see Supplementary Dataset 3 and Supplementary Dataset 4 for full list of DE genes)
cond_1	cond_2	cell_type	region	DE_group	num_DEG
C9-ALS	Control	Astro	motor	down	716
C9-ALS	Control	Astro	motor	up	755
C9-ALS	Control	Astro	frontal	down	1599
C9-ALS	Control	Astro	frontal	up	807
C9-ALS	Control	Endo	motor	down	22
C9-ALS	Control	Endo	motor	up	22
C9-ALS	Control	Endo	frontal	down	8
C9-ALS	Control	Endo	frontal	up	5
C9-ALS	Control	Exc_deep	motor	down	529
C9-ALS	Control	Exc_deep	motor	up	677
C9-ALS	Control	Exc_deep	frontal	down	494
C9-ALS	Control	Exc_deep	frontal	up	683
C9-ALS	Control	Exc_intermediate	motor	down	470
C9-ALS	Control	Exc_intermediate	motor	up	447
C9-ALS	Control	Exc_intermediate	frontal	down	415
C9-ALS	Control	Exc_intermediate	frontal	up	885
C9-ALS	Control	Exc_upper	motor	down	576
C9-ALS	Control	Exc_upper	motor	up	2411
C9-ALS	Control	Exc_upper	frontal	down	753
C9-ALS	Control	Exc_upper	frontal	up	2409
C9-ALS	Control	Inh_other_CGE	motor	down	0
C9-ALS	Control	Inh_other_CGE	motor	up	0
C9-ALS	Control	Inh_other_CGE	frontal	down	4
C9-ALS	Control	Inh_other_CGE	frontal	up	12
C9-ALS	Control	Inh_LAMP5	motor	down	16
C9-ALS	Control	Inh_LAMP5	motor	up	6
C9-ALS	Control	Inh_LAMP5	frontal	down	56
C9-ALS	Control	Inh_LAMP5	frontal	up	225
C9-ALS	Control	Inh_PVALB	motor	down	168
C9-ALS	Control	Inh_PVALB	motor	up	148
C9-ALS	Control	Inh_PVALB	frontal	down	92
C9-ALS	Control	Inh_PVALB	frontal	up	104
C9-ALS	Control	Inh_SST	motor	down	7
C9-ALS	Control	Inh_SST	motor	up	11
C9-ALS	Control	Inh_SST	frontal	down	38
C9-ALS	Control	Inh_SST	frontal	up	44
C9-ALS	Control	Inh_VIP	motor	down	111
C9-ALS	Control	Inh_VIP	motor	up	55
C9-ALS	Control	Inh_VIP	frontal	down	130
C9-ALS	Control	Inh_VIP	frontal	up	412
C9-ALS	Control	Micro	motor	down	106
C9-ALS	Control	Micro	motor	up	80
C9-ALS	Control	Micro	frontal	down	156
C9-ALS	Control	Micro	frontal	up	131
C9-ALS	Control	Oligo	motor	down	298
C9-ALS	Control	Oligo	motor	up	443
C9-ALS	Control	Oligo	frontal	down	438
C9-ALS	Control	Oligo	frontal	up	485
C9-ALS	Control	OPC	motor	down	231
C9-ALS	Control	OPC	motor	up	160
C9-ALS	Control	OPC	frontal	down	192
C9-ALS	Control	OPC	frontal	up	296
C9-ALS	Control	VLMC	motor	down	1
C9-ALS	Control	VLMC	motor	up	0
C9-ALS	Control	VLMC	frontal	down	0
C9-ALS	Control	VLMC	frontal	up	0

## Sheet: Fig.2b
Number of significant C9-ALS vs. Control DEG in downsample analysis (FDR < 0.05, FC > 1.2)
cell_type	region	shuffle_seed	num_DEG
Astro	motor	4	201
Astro	motor	8	176
Astro	motor	15	167
Astro	motor	16	154
Astro	motor	23	177
Astro	motor	42	156
Astro	motor	78	130
Astro	motor	173	161
Astro	motor	666	112
Astro	motor	2021	157
Astro	frontal	4	118
Astro	frontal	8	118
Astro	frontal	15	89
Astro	frontal	16	87
Astro	frontal	23	103
Astro	frontal	42	121
Astro	frontal	78	148
Astro	frontal	173	127
Astro	frontal	666	96
Astro	frontal	2021	84
Endo	motor	4	22
Endo	motor	8	32
Endo	motor	15	17
Endo	motor	16	30
Endo	motor	23	25
Endo	motor	42	23
Endo	motor	78	17
Endo	motor	173	30
Endo	motor	666	20
Endo	motor	2021	18
Endo	frontal	4	9
Endo	frontal	8	8
Endo	frontal	15	9
Endo	frontal	16	8
Endo	frontal	23	8
Endo	frontal	42	11
Endo	frontal	78	7
Endo	frontal	173	8
Endo	frontal	666	14
Endo	frontal	2021	9
Exc_deep	motor	4	145
Exc_deep	motor	8	89
Exc_deep	motor	15	53
Exc_deep	motor	16	113
Exc_deep	motor	23	110
Exc_deep	motor	42	70
Exc_deep	motor	78	63
Exc_deep	motor	173	107
Exc_deep	motor	666	171
Exc_deep	motor	2021	78
Exc_deep	frontal	4	13
Exc_deep	frontal	8	20
Exc_deep	frontal	15	22
Exc_deep	frontal	16	13
Exc_deep	frontal	23	19
Exc_deep	frontal	42	18
Exc_deep	frontal	78	23
Exc_deep	frontal	173	18
Exc_deep	frontal	666	48
Exc_deep	frontal	2021	23
Exc_intermediate	motor	4	20
Exc_intermediate	motor	8	126
Exc_intermediate	motor	15	16
Exc_intermediate	motor	16	37
Exc_intermediate	motor	23	82
Exc_intermediate	motor	42	34
Exc_intermediate	motor	78	56
Exc_intermediate	motor	173	92
Exc_intermediate	motor	666	48
Exc_intermediate	motor	2021	41
Exc_intermediate	frontal	4	43
Exc_intermediate	frontal	8	47
Exc_intermediate	frontal	15	61
Exc_intermediate	frontal	16	50
Exc_intermediate	frontal	23	28
Exc_intermediate	frontal	42	50
Exc_intermediate	frontal	78	65
Exc_intermediate	frontal	173	63
Exc_intermediate	frontal	666	23
Exc_intermediate	frontal	2021	29
Exc_upper	motor	4	64
Exc_upper	motor	8	136
Exc_upper	motor	15	86
Exc_upper	motor	16	82
Exc_upper	motor	23	111
Exc_upper	motor	42	206
Exc_upper	motor	78	118
Exc_upper	motor	173	120
Exc_upper	motor	666	195
Exc_upper	motor	2021	124
Exc_upper	frontal	4	101
Exc_upper	frontal	8	183
Exc_upper	frontal	15	291
Exc_upper	frontal	16	279
Exc_upper	frontal	23	112
Exc_upper	frontal	42	113
Exc_upper	frontal	78	172
Exc_upper	frontal	173	154
Exc_upper	frontal	666	211
Exc_upper	frontal	2021	149
Inh_other_CGE	frontal	4	6
Inh_other_CGE	frontal	8	4
Inh_other_CGE	frontal	15	9
Inh_other_CGE	frontal	16	3
Inh_other_CGE	frontal	23	8
Inh_other_CGE	frontal	78	13
Inh_other_CGE	frontal	173	11
Inh_other_CGE	frontal	666	14
Inh_other_CGE	frontal	2021	26
Inh_LAMP5	motor	4	7
Inh_LAMP5	motor	8	10
Inh_LAMP5	motor	15	5
Inh_LAMP5	motor	16	10
Inh_LAMP5	motor	23	8
Inh_LAMP5	motor	42	8
Inh_LAMP5	motor	78	7
Inh_LAMP5	motor	173	4
Inh_LAMP5	motor	666	9
Inh_LAMP5	motor	2021	12
Inh_LAMP5	frontal	4	66
Inh_LAMP5	frontal	8	62
Inh_LAMP5	frontal	15	31
Inh_LAMP5	frontal	16	30
Inh_LAMP5	frontal	23	55
Inh_LAMP5	frontal	42	21
Inh_LAMP5	frontal	78	112
Inh_LAMP5	frontal	173	53
Inh_LAMP5	frontal	666	34
Inh_LAMP5	frontal	2021	39
Inh_PVALB	motor	4	16
Inh_PVALB	motor	8	29
Inh_PVALB	motor	15	13
Inh_PVALB	motor	16	17
Inh_PVALB	motor	23	17
Inh_PVALB	motor	42	29
Inh_PVALB	motor	78	69
Inh_PVALB	motor	173	32
Inh_PVALB	motor	666	40
Inh_PVALB	motor	2021	17
Inh_PVALB	frontal	4	6
Inh_PVALB	frontal	8	15
Inh_PVALB	frontal	15	22
Inh_PVALB	frontal	16	28
Inh_PVALB	frontal	23	14
Inh_PVALB	frontal	42	15
Inh_PVALB	frontal	78	15
Inh_PVALB	frontal	173	8
Inh_PVALB	frontal	666	20
Inh_PVALB	frontal	2021	27
Inh_SST	motor	8	1
Inh_SST	motor	15	1
Inh_SST	motor	78	1
Inh_SST	frontal	16	1
Inh_SST	frontal	23	1
Inh_SST	frontal	78	6
Inh_SST	frontal	2021	1
Inh_VIP	motor	8	5
Inh_VIP	motor	15	1
Inh_VIP	motor	16	1
Inh_VIP	motor	23	2
Inh_VIP	motor	173	4
Inh_VIP	motor	666	6
Inh_VIP	motor	2021	3
Inh_VIP	frontal	4	8
Inh_VIP	frontal	8	6
Inh_VIP	frontal	15	4
Inh_VIP	frontal	16	16
Inh_VIP	frontal	23	15
Inh_VIP	frontal	42	16
Inh_VIP	frontal	78	134
Inh_VIP	frontal	173	3
Inh_VIP	frontal	666	7
Inh_VIP	frontal	2021	45
Micro	motor	4	17
Micro	motor	8	12
Micro	motor	15	15
Micro	motor	16	16
Micro	motor	23	24
Micro	motor	42	13
Micro	motor	78	23
Micro	motor	173	6
Micro	motor	666	16
Micro	motor	2021	4
Micro	frontal	8	18
Micro	frontal	15	9
Micro	frontal	16	22
Micro	frontal	23	13
Micro	frontal	42	14
Micro	frontal	78	24
Micro	frontal	173	16
Micro	frontal	666	19
Micro	frontal	2021	13
OPC	motor	4	3
OPC	motor	8	3
OPC	motor	15	16
OPC	motor	16	15
OPC	motor	23	32
OPC	motor	42	18
OPC	motor	78	2
OPC	motor	173	11
OPC	motor	666	16
OPC	motor	2021	17
OPC	frontal	4	60
OPC	frontal	8	22
OPC	frontal	15	16
OPC	frontal	16	18
OPC	frontal	23	35
OPC	frontal	42	11
OPC	frontal	78	2
OPC	frontal	173	15
OPC	frontal	666	25
OPC	frontal	2021	46
Oligo	motor	4	5
Oligo	motor	8	9
Oligo	motor	15	4
Oligo	motor	16	12
Oligo	motor	23	10
Oligo	motor	42	14
Oligo	motor	78	10
Oligo	motor	173	5
Oligo	motor	666	17
Oligo	motor	2021	7
Oligo	frontal	4	17
Oligo	frontal	8	23
Oligo	frontal	15	10
Oligo	frontal	16	18
Oligo	frontal	23	5
Oligo	frontal	42	7
Oligo	frontal	78	12
Oligo	frontal	173	6
Oligo	frontal	666	9
Oligo	frontal	2021	14
VLMC	motor	4	1
VLMC	motor	16	4
VLMC	motor	23	4
VLMC	motor	78	2
VLMC	motor	173	1
VLMC	motor	666	3
VLMC	frontal	78	3

## Sheet: Fig.2c-d
Gene expression fold-changes in C9-ALS vs. Control DEG (FDR < 0.05, FC > 1.2) in snRNA-seq.
See Supplementary Dataset 3 and Supplementary Dataset 4 for fold-changes of C9-ALS vs. Control DE genes.

## Sheet: Fig.2e
Spearman correlations of the C9-ALS vs. control fold-changes between snRNA-seq and bulk-RNA-seq using significant DE genes from snRNA-seq (FC>1.2, FDR < 0.05) (see Supplementary Dataset 3 and Supplementary Dataset 4 for full list of snRNA-seq DE genes; and Supplementary Dataset 13 for bulk-RNA-seq DE test results)
cond_1	cond_2	snRNA_cell_type	bulkRNA_cell_type	region	DE_FC_threshold	DE_FDR_threshold	FC_spearman_rho	FC_spearman_test_p_value	FC_spearman_test_FDR
C9-ALS	Control	Astro	Astro_Micro	motor	1.2	0.05	0.517296	5.44089e-93	2.99249e-92
C9-ALS	Control	Exc_deep	Neurons	motor	1.2	0.05	0.308097	1.15076e-22	4.21946e-22
C9-ALS	Control	Exc_intermediate	Neurons	motor	1.2	0.05	0.311859	2.11005e-18	4.64211e-18
C9-ALS	Control	Exc_upper	Neurons	motor	1.2	0.05	0.195311	1.79808e-22	4.94473e-22
C9-ALS	Control	Inh_LAMP5	Neurons	motor	1.2	0.05	0.389706	0.122974	0.150301
C9-ALS	Control	Inh_PVALB	Neurons	motor	1.2	0.05	0.262718	1.90097e-05	2.98724e-05
C9-ALS	Control	Inh_SST	Neurons	motor	1.2	0.05	-0.147059	0.586183	0.586183
C9-ALS	Control	Inh_VIP	Neurons	motor	1.2	0.05	0.179532	0.0326518	0.0448962
C9-ALS	Control	Micro	Astro_Micro	motor	1.2	0.05	0.0556607	0.481341	0.529475
C9-ALS	Control	Oligo	Oligodendrocytes	motor	1.2	0.05	0.529608	0	0
C9-ALS	Control	OPC	Oligodendrocytes	motor	1.2	0.05	0.351097	1.09833e-10	2.0136e-10
C9-ALS	Control	Astro	Astro_Micro	frontal	1.2	0.05	0.3383	1.51044e-57	9.06262e-57
C9-ALS	Control	Exc_deep	Neurons	frontal	1.2	0.05	0.18364	1.04261e-08	4.17044e-08
C9-ALS	Control	Exc_intermediate	Neurons	frontal	1.2	0.05	0.11185	0.000250194	0.000600465
C9-ALS	Control	Exc_upper	Neurons	frontal	1.2	0.05	0.0475221	0.0176023	0.0301754
C9-ALS	Control	Inh_other_CGE	Neurons	frontal	1.2	0.05	0.172727	0.614426	0.614426
C9-ALS	Control	Inh_LAMP5	Neurons	frontal	1.2	0.05	0.0723789	0.276228	0.315982
C9-ALS	Control	Inh_PVALB	Neurons	frontal	1.2	0.05	0.152482	0.0535549	0.0803323
C9-ALS	Control	Inh_SST	Neurons	frontal	1.2	0.05	0.347559	0.00386124	0.00772248
C9-ALS	Control	Inh_VIP	Neurons	frontal	1.2	0.05	0.0661259	0.158619	0.211492
C9-ALS	Control	Micro	Astro_Micro	frontal	1.2	0.05	0.252767	7.9017e-05	0.000237051
C9-ALS	Control	Oligo	Oligodendrocytes	frontal	1.2	0.05	0.437755	0	0
C9-ALS	Control	OPC	Oligodendrocytes	frontal	1.2	0.05	-0.0518363	0.289651	0.315982

## Sheet: Fig.2f
C9-ALS vs. control differential expression fold-changes in snRNA-seq and bulk RNA-seq for significant DE genes (FC > 1.2, FDR < 0.05) identified in astrocytes in motor cortex in snRNA-seq samples
gene_name	snRNA_avg_log2CPM_C9ALS	snRNA_avg_log2CPM_Control	snRNA_MAST_model_log2FC	snRNA_MAST_p_value	snRNA_MAST_FDR	bulk_RNAseq_edgeR_log2FC	bulk_RNAseq_mean_log2CPM	bulk_RNAseq_edgeR_PValue	bulk_RNAseq_edgeR_FDR
GOLGB1	4.52593	5.93573	-1.39218	3.45918e-13	1.41411e-09	-0.566835	6.40033	0.100584	0.837629
PIK3C2A	5.52586	6.80509	-1.08085	2.49772e-13	1.41411e-09	-0.650075	5.56699	0.0914123	0.833374
ATP2B4	6.77588	6.37581	0.967499	1.87528e-12	5.11077e-09	0.429431	7.45382	0.146593	0.869528
SPOCK1	6.43099	5.45871	1.60631	2.63892e-12	5.39396e-09	0.236032	5.57866	0.580339	0.963909
ACACB	6.26013	7.85828	-1.04361	3.95237e-12	6.46291e-09	-0.676447	7.20801	0.0372986	0.783692
RABGAP1	4.69695	6.21568	-0.989136	6.48541e-12	8.83746e-09	0.0431107	4.38668	0.92186	0.994281
ARHGAP32	6.29287	7.66495	-0.959989	3.87798e-11	4.52948e-08	-0.537635	8.53903	0.136091	0.856556
PDLIM5	5.69522	7.31234	-0.661633	1.94299e-10	1.83697e-07	0.21758	4.02644	0.63182	0.971406
SLC9A9	7.69427	7.34728	0.857913	2.0221e-10	1.83697e-07	0.38623	4.34875	0.427505	0.945812
ATP11A	2.72545	2.61856	1.02492	3.02228e-10	1.88944e-07	0.661403	5.33892	0.0670122	0.81851
CTDSPL	5.79983	7.41261	-0.891008	2.5747e-10	1.88944e-07	-0.637484	3.42359	0.236421	0.905479
FLNA	3.63746	1.96253	1.77133	3.46644e-10	1.88944e-07	0.85067	7.04065	0.00620362	0.599682
MFAP3L	5.41233	5.51524	0.953975	2.73301e-10	1.88944e-07	-0.0530015	5.43016	0.872554	0.989813
USP3	3.36789	4.7622	-0.701532	3.01491e-10	1.88944e-07	-0.527546	6.6889	0.124261	0.849393
RANBP3L	6.71815	8.28837	-1.61074	3.70436e-10	1.89293e-07	-0.534876	5.45455	0.171162	0.886509
AQP4	9.06344	8.51403	0.759368	4.6933e-10	2.2572e-07	0.0926731	7.08632	0.801934	0.985495
TENM4	7.66329	5.58997	2.30514	6.43186e-10	2.92149e-07	0.393852	5.85274	0.267437	0.91298
PDE3B	3.67152	6.1082	-1.94622	7.1628e-10	3.08227e-07	-0.571028	6.73764	0.0857255	0.828488
DNER	5.69324	4.14728	2.2604	9.79723e-10	3.68912e-07	0.831768	3.03626	0.232122	0.905479
UBR3	5.43478	6.84686	-0.626963	9.9267e-10	3.68912e-07	-0.522887	4.89169	0.144066	0.866233
NKTR	5.57816	6.83114	-0.662887	1.20759e-09	4.29271e-07	-0.132573	9.85528	0.704812	0.97812
MSRA	6.30078	6.23565	0.961885	1.32263e-09	4.50575e-07	0.198239	2.11904	0.805864	0.985495
PTPRE	2.92632	1.96822	1.44986	1.42176e-09	4.5365e-07	0.681206	5.27283	0.137696	0.857935
SSB	0.156881	1.34137	-1.3553	1.44262e-09	4.5365e-07	-0.178959	3.88131	0.71472	0.979097
LIFR	7.99009	8.85769	-0.576884	1.70438e-09	5.16111e-07	-0.0547177	5.57218	0.881644	0.990275
ATP9B	5.28852	6.30057	-0.563394	2.10853e-09	5.9583e-07	-0.320291	4.67671	0.395607	0.941186
MON2	4.894	6.19757	-0.682246	2.68666e-09	7.32205e-07	-0.0649808	4.53908	0.876512	0.990275
PLCD1	2.13489	1.80682	1.01396	2.99736e-09	7.9053e-07	0.671173	4.86955	0.133805	0.854272
WRN	3.66327	4.98473	-0.555987	3.32123e-09	8.48575e-07	-0.574719	2.82536	0.371296	0.935199
ATRX	5.74554	6.56027	-0.631664	4.62605e-09	1.11243e-06	0.0254458	5.27646	0.94524	0.996184
COL27A1	2.9408	1.87725	1.35219	4.50741e-09	1.11243e-06	0.73938	6.12571	0.133655	0.854272
AEBP1	2.23642	1.08857	0.642444	5.27949e-09	1.23329e-06	0.98022	6.6867	0.0103121	0.639169
LINC01551	0.938681	2.24258	-0.703716	6.02573e-09	1.36851e-06	-0.5136	3.42592	0.332492	0.926111
RBM26	5.29397	6.70325	-0.841459	6.26531e-09	1.38446e-06	-0.0251664	5.66528	0.947489	0.996184
CRB2	3.08984	2.03732	0.370471	6.95021e-09	1.49539e-06	0.149646	5.72808	0.641804	0.972751
ACAP2	5.83844	6.80133	-0.779229	7.92285e-09	1.61943e-06	0.260581	4.45352	0.524156	0.958602
PAG1	3.01569	2.66829	1.11411	7.7272e-09	1.61943e-06	0.908902	4.79495	0.0301744	0.76102
HERC2	5.00785	6.07056	-0.693135	8.25202e-09	1.64557e-06	0.00999746	6.92486	0.972147	0.997727
RCOR3	3.36958	4.62095	-0.813152	9.00881e-09	1.75371e-06	-0.400559	5.34803	0.310966	0.922659
ADHFE1	3.23824	4.00626	-0.58525	9.74281e-09	1.85249e-06	-0.488312	3.63052	0.376682	0.937046
AKAP11	2.25884	3.86577	-0.868466	1.13169e-08	1.98202e-06	-0.0571736	5.59245	0.875804	0.990275
AQP4-AS1	5.47849	5.74229	0.834078	1.13937e-08	1.98202e-06	0.831509	5.27556	0.0302927	0.76102
ARHGAP31	4.99798	6.25748	-1.1169	1.12747e-08	1.98202e-06	-0.186182	6.30168	0.572792	0.963066
PSMD1	3.80657	5.11653	-0.766096	1.11308e-08	1.98202e-06	-0.266101	3.8145	0.626005	0.97079
SLC25A37	4.28705	3.97457	0.987407	1.36215e-08	2.32019e-06	0.557735	6.09282	0.0888975	0.830959
PCM1	6.16724	7.37961	-0.587335	1.50375e-08	2.50911e-06	-0.123567	6.43939	0.73607	0.981073
MID1	3.71828	5.29359	-1.11196	1.54266e-08	2.52256e-06	-0.607822	4.00012	0.174653	0.886509
CHDH	1.91796	2.82595	-0.412094	1.85052e-08	2.96663e-06	0.760466	6.16119	0.0496781	0.785421
SPARCL1	9.16751	10.0251	-0.662743	1.98038e-08	3.11377e-06	-0.035003	6.59195	0.906722	0.992078
FZD3	2.67318	3.65711	-0.523296	2.16841e-08	3.28314e-06	-0.141674	4.30554	0.771223	0.985126
IER5L	2.58413	0.864871	1.14682	2.14947e-08	3.28314e-06	0.465461	6.05738	0.238355	0.905479
BAZ2B	8.29882	9.09089	-0.423274	3.38854e-08	5.03721e-06	-0.372206	7.6565	0.302297	0.919058
CAMK1D	6.07248	5.66838	0.664931	3.61715e-08	5.18838e-06	0.134969	4.65634	0.747791	0.981976
MATN2	2.46931	1.01358	2.14522	4.31391e-08	6.08113e-06	0.662028	5.0485	0.0726919	0.821634
AC092683.1	1.60012	2.49377	-0.59607	4.5441e-08	6.29704e-06	-0.947006	2.74506	0.225269	0.904656
AC131571.1	1.5464	2.59369	-0.546653	5.16618e-08	7.03979e-06	-0.283268	7.55815	0.292329	0.917598
CDH23	2.90494	1.99082	0.972106	5.53344e-08	7.41663e-06	0.5669	7.7378	0.0767908	0.821634
AAK1	4.90632	5.20055	0.592633	6.10968e-08	7.86565e-06	0.338671	6.22623	0.320273	0.924111
CDK14	4.78646	6.13204	-0.707985	6.08675e-08	7.86565e-06	-1.08213	3.16395	0.0914064	0.833374
LRRTM4	1.0922	3.39878	-1.91749	6.15706e-08	7.86565e-06	0.197557	2.79225	0.784269	0.985126
ZSWIM6	8.27257	9.16093	-0.870067	7.52054e-08	9.31636e-06	-0.947319	5.59514	0.0310079	0.76102
WDR60	4.48369	5.32533	-0.69348	7.77894e-08	9.49263e-06	-0.0119571	5.98368	0.979364	0.998406
FAM135B	3.64468	3.47156	0.781247	8.07733e-08	9.7118e-06	-0.0178998	3.80227	0.971732	0.997727
CAPZB	4.42873	4.35335	0.928385	8.48112e-08	1.00495e-05	0.224063	6.68283	0.487018	0.957086
CABIN1	3.28453	3.4253	0.562987	8.971e-08	1.03305e-05	0.409548	5.36384	0.276696	0.914748
ASAP1	7.53794	7.46868	0.537367	9.40243e-08	1.06574e-05	0.540498	5.69391	0.100984	0.837629
CEP350	5.77636	7.27386	-1.07918	9.58473e-08	1.06574e-05	-1.00909	6.28243	0.0051631	0.599682
IQCA1	5.54344	6.35403	-0.968134	9.66402e-08	1.06574e-05	-0.337974	4.81387	0.394024	0.941069
LMO3	5.12999	7.23832	-1.443	9.77621e-08	1.06574e-05	-0.505775	6.57731	0.208488	0.900274
IPO9-AS1	2.07042	1.90044	0.70726	1.03162e-07	1.1098e-05	0.195983	6.73126	0.509127	0.957117
ASAP3	4.13534	3.60774	1.46007	1.08431e-07	1.15134e-05	0.370304	5.08172	0.287651	0.917323
LAMA5	1.83315	1.16088	0.42658	1.16261e-07	1.21865e-05	1.05487	6.36196	0.00393716	0.599682
PTPA	2.33655	1.69016	0.677016	1.18906e-07	1.2306e-05	-0.388013	4.41083	0.35902	0.930222
WNK3	1.20344	2.01549	-0.471754	1.26501e-07	1.29284e-05	0.233505	5.7451	0.495508	0.957086
SLC15A2	3.97391	4.79857	-0.785926	1.28591e-07	1.29797e-05	-0.816407	3.9362	0.0820102	0.825239
PCNX1	5.04702	6.23338	-0.402181	1.50428e-07	1.4818e-05	-0.775075	6.19374	0.0482178	0.785421
AC009163.1	1.14143	0.603493	0.315492	1.62549e-07	1.58215e-05	1.11659	2.4439	0.220551	0.902858
RNF115	3.95528	4.97997	-0.640703	2.03138e-07	1.95395e-05	-0.231531	4.59465	0.542608	0.962077
AC093525.4	0.347378	1.03166	-0.575187	2.07177e-07	1.96962e-05	-0.140049	3.22699	0.797218	0.985179
CEP192	3.34493	4.8177	-0.863231	2.23491e-07	2.06553e-05	-0.0173314	4.22303	0.972558	0.997727
SORBS1	11.2606	10.8596	0.514882	2.24844e-07	2.06553e-05	0.176372	9.93132	0.567872	0.962841
TTYH3	2.5528	1.84173	0.524269	2.22163e-07	2.06553e-05	0.906604	6.39148	0.0423194	0.783692
CLK1	3.6058	3.78323	0.724295	2.29557e-07	2.0854e-05	-0.424816	4.04145	0.345092	0.928708
AHDC1	3.68529	3.07214	0.784816	2.49038e-07	2.1894e-05	0.752383	6.57593	0.0233797	0.755971
CLU	9.4103	8.74681	0.521533	2.45839e-07	2.1894e-05	0.757444	8.27986	0.0197881	0.746212
PHF3	3.67054	4.87857	-0.902689	2.67028e-07	2.32257e-05	0.0149105	6.76785	0.958359	0.997024
MTMR10	3.77353	4.76998	-0.710357	2.85686e-07	2.43309e-05	-0.0312605	8.08972	0.908654	0.992284
ENTPD2	1.75906	0.716618	0.610831	3.03681e-07	2.53357e-05	1.10571	4.56019	0.025799	0.76102
ATG10	3.25956	4.44336	-0.514756	3.2512e-07	2.61063e-05	-0.0439209	4.28299	0.915014	0.992734
FAM20C	3.71283	2.57942	1.79941	3.19743e-07	2.61063e-05	1.09697	5.0266	0.0101596	0.639169
MAP3K14	4.38717	2.58509	2.31233	3.2016e-07	2.61063e-05	0.485409	4.2752	0.256125	0.909373
SECISBP2	2.29474	3.05475	-0.418999	3.2569e-07	2.61063e-05	-0.232697	5.40747	0.575984	0.963835
ATN1	3.94349	3.62523	0.814932	3.31707e-07	2.63304e-05	0.484097	10.1804	0.186212	0.88834
LINC00271	2.01187	3.2606	-0.825303	3.51211e-07	2.76106e-05	-0.23054	4.84568	0.584614	0.964503
ARHGAP39	3.29021	2.61005	1.40985	3.56379e-07	2.77501e-05	0.211229	5.20341	0.587969	0.965587
MRPS21	1.15638	1.94013	-0.568779	3.95524e-07	3.02224e-05	-0.0918509	2.4582	0.905037	0.992051
CPQ	5.71504	6.73932	-0.649826	4.00456e-07	3.0316e-05	0.134985	3.8813	0.770933	0.985126
KDM3A	2.48718	3.8918	-0.81847	4.35065e-07	3.20458e-05	-0.447989	7.3118	0.188431	0.88834
HUNK	1.30684	0.755542	0.388665	4.82196e-07	3.48888e-05	-0.35228	4.32348	0.437334	0.950099
TOP2B	2.93336	3.9058	-0.45823	4.79358e-07	3.48888e-05	0.0197428	3.80654	0.968794	0.997717
MTUS1	5.45768	6.41033	-0.565694	4.86588e-07	3.48977e-05	-0.171865	5.66743	0.59317	0.966248
PTH1R	1.65911	1.07438	0.966073	5.21769e-07	3.70955e-05	0.965235	2.3813	0.205655	0.898485
MSI2	10.2989	10.6802	-0.29005	5.58952e-07	3.93965e-05	-0.101518	7.75441	0.749643	0.982124
COLEC12	5.8072	4.24071	3.04637	5.89366e-07	4.11851e-05	1.68158	4.34117	0.00483625	0.599682
CNOT7	0.734898	1.53978	-0.415594	5.96076e-07	4.1301e-05	-0.209173	8.56821	0.497241	0.957086
COL4A2	2.39851	1.99169	1.15416	6.08453e-07	4.14559e-05	0.853111	5.40894	0.0270245	0.76102
MAPK11	1.685	0.908043	0.674555	6.58593e-07	4.41365e-05	-0.386875	2.94951	0.56438	0.962841
RFTN1	1.78751	1.51633	2.2599	6.88479e-07	4.57642e-05	-0.0734228	6.43648	0.822174	0.986947
GCC2	2.91367	4.28407	-0.686885	6.97844e-07	4.60127e-05	-0.0024005	7.01596	0.99408	0.999248
ANKRD10	4.64736	4.70109	0.744923	7.28825e-07	4.62342e-05	0.274982	5.44975	0.488191	0.957086
DNM1L	3.89539	4.90547	-0.447999	7.19797e-07	4.62342e-05	-0.179949	7.43076	0.518434	0.957596
KLF6	2.25781	1.46099	1.1405	7.22722e-07	4.62342e-05	0.7147	4.03637	0.11824	0.844252
COPE	0.627515	1.14007	-0.503348	7.56899e-07	4.72397e-05	0.323613	3.70576	0.519144	0.957999
FAM124A	1.67314	1.73097	0.667055	7.65595e-07	4.74205e-05	-0.309644	4.23583	0.480231	0.956403
CYBC1	1.90988	1.37133	1.0809	7.77751e-07	4.78112e-05	0.728563	5.43804	0.0453726	0.783692
BRWD1	4.96238	5.99063	-0.601864	8.03439e-07	4.86586e-05	-0.0286121	6.47879	0.927164	0.994658
NUMBL	2.27996	1.36917	1.32403	8.01775e-07	4.86586e-05	1.30281	5.66698	0.0197956	0.746212
GCLC	2.40147	3.68145	-0.851041	8.10975e-07	4.87539e-05	0.0992287	4.06172	0.847121	0.988544
P4HA2	1.87232	1.10951	1.08559	8.39337e-07	4.93699e-05	1.59912	2.73847	0.0380408	0.783692
PCSK6	0.791854	0.807681	0.43298	8.36397e-07	4.93699e-05	-0.509153	6.14916	0.160457	0.881004
UBASH3B	2.58447	1.89047	1.86361	8.3726e-07	4.93699e-05	0.663608	3.08241	0.289047	0.917598
RAD51B	5.35541	6.83754	-0.398125	8.68282e-07	5.07077e-05	-0.220227	5.44036	0.562883	0.962841
KIAA1109	6.09381	7.47263	-0.603766	8.9402e-07	5.18405e-05	-0.135843	7.35461	0.67423	0.976186
GLCCI1	3.90394	5.06458	-0.843018	9.07818e-07	5.22699e-05	0.0978994	3.82743	0.829479	0.987986
SH3BP2	3.36125	2.37116	1.06668	9.22356e-07	5.27356e-05	0.525275	6.06308	0.0878474	0.828613
NUP210L	0.868882	0.622257	0.290512	9.48141e-07	5.38333e-05	0.571948	4.34779	0.267358	0.91298
TBL1XR1	4.64706	6.31532	-0.682552	9.81259e-07	5.53295e-05	-0.417427	3.20209	0.483413	0.956676
ENDOD1	2.44486	2.34467	0.538632	1.00898e-06	5.64172e-05	0.227312	4.32261	0.575424	0.963835
PLEKHB2	0.540641	1.51953	-0.670678	1.01435e-06	5.64172e-05	0.468687	3.06667	0.434865	0.948465
SLC39A11	7.8575	8.21163	-0.849432	1.13512e-06	6.27077e-05	-0.728506	3.75799	0.19193	0.892242
TEX9	2.13479	3.39841	-0.596455	1.14763e-06	6.29735e-05	-0.379752	5.44672	0.402813	0.941485
PDXK	4.58651	3.51441	1.22797	1.16199e-06	6.33364e-05	0.75838	5.37029	0.0487871	0.785421
CHI3L1	4.62452	2.5826	3.31154	1.21061e-06	6.55494e-05	1.14485	6.55083	0.00606038	0.599682
GAREM1	6.76724	7.71751	-0.619787	1.25232e-06	6.73618e-05	-0.392034	5.45125	0.263586	0.911403
AHCYL1	9.3781	8.94161	0.384818	1.30504e-06	6.97386e-05	0.149698	6.62698	0.667944	0.976186
KANSL3	1.57205	2.34037	-0.364441	1.3464e-06	7.05653e-05	0.282778	3.66699	0.599027	0.967416
KIF1B	8.21802	9.04784	-0.627708	1.33231e-06	7.05653e-05	0.146477	7.47246	0.632	0.971406
SIPA1L1	5.76931	7.13321	-0.616851	1.34045e-06	7.05653e-05	-0.545186	6.27492	0.136787	0.856556
FGL1	0.98464	2.41557	-0.850208	1.35708e-06	7.0672e-05	-0.729539	3.2931	0.390754	0.940231
ABCA3	2.98798	2.62073	0.777957	1.37794e-06	7.08323e-05	0.0483462	6.30962	0.872615	0.989813
BOD1L1	3.82827	5.13909	-0.902389	1.38595e-06	7.08323e-05	0.228228	6.02834	0.500205	0.957086
TSPAN14	1.679	1.83459	0.608894	1.38615e-06	7.08323e-05	0.476807	7.94268	0.196716	0.892242
NADK2	3.81167	4.99776	-0.586552	1.4385e-06	7.3051e-05	-0.0642237	4.89355	0.862255	0.989813
LRBA	5.2201	6.1506	-0.595059	1.46208e-06	7.379e-05	0.0859504	6.38446	0.781005	0.985126
CPLANE1	3.86686	5.21716	-0.716291	1.47183e-06	7.38265e-05	-0.483997	5.67465	0.184419	0.88834
ECPAS	3.84533	4.78418	-0.475606	1.48893e-06	7.41624e-05	-0.169669	5.93673	0.666811	0.975828
TSHZ1	1.81066	3.16482	-0.733731	1.49667e-06	7.41624e-05	0.464051	4.97443	0.328778	0.924111
UNC5B	0.98757	0.600636	0.337982	1.52865e-06	7.52907e-05	0.513914	4.47277	0.265061	0.911741
CLMN	2.54501	2.24228	0.645927	1.55908e-06	7.60722e-05	-0.631171	6.17207	0.0601038	0.802634
MRAS	4.04594	4.86653	-0.606909	1.56313e-06	7.60722e-05	-0.44136	5.3572	0.229269	0.905479
NAV2	10.129	9.35659	0.684053	1.59427e-06	7.6675e-05	0.0924633	8.06078	0.801757	0.985495
PPP2R5C	4.7479	4.81011	0.699959	1.5868e-06	7.6675e-05	0.392623	4.10113	0.371989	0.935728
ANKRD6	2.36027	2.54839	1.02491	1.62358e-06	7.76282e-05	0.317164	6.98398	0.354752	0.929974
B4GALT5	3.40813	3.60445	0.60057	1.63424e-06	7.76832e-05	0.330605	3.62196	0.521064	0.958598
MRPS5	2.68054	2.91391	0.561106	1.67729e-06	7.89648e-05	0.329122	3.43358	0.528686	0.959946
MAPK10	9.67127	10.5971	-0.503476	1.69599e-06	7.92368e-05	-0.318706	8.32354	0.286794	0.917323
TRIM47	2.42547	1.50901	0.726403	1.72448e-06	8.01099e-05	1.09006	4.9876	0.0148631	0.701377
SPEG	2.5581	1.84844	0.375364	1.73979e-06	8.03646e-05	0.383738	6.64765	0.238966	0.905479
CSGALNACT2	2.56882	2.82385	0.547846	1.82422e-06	8.37912e-05	-0.213949	3.89719	0.679417	0.976819
LIFR-AS1	1.01246	1.75396	-0.369486	1.83623e-06	8.38715e-05	-1.27224	3.09467	0.0478872	0.785421
OGDH	3.89548	3.58868	0.745645	1.85477e-06	8.42477e-05	0.321484	4.3834	0.442682	0.95148
WIF1	2.5222	4.14105	-1.24284	1.87604e-06	8.4743e-05	-2.30195	3.03839	0.0011538	0.503654
NTRK3	9.16764	8.71125	0.501776	1.95663e-06	8.7898e-05	0.0721637	7.45417	0.82795	0.987986
PKN2	4.52353	5.81929	-0.513512	2.00397e-06	8.95325e-05	-0.198443	3.70492	0.683369	0.976819
AQR	2.33855	3.39199	-0.462491	2.05031e-06	9.05578e-05	0.167733	4.40477	0.732157	0.981073
SREK1	3.12228	3.91648	-0.345891	2.06015e-06	9.05578e-05	-0.398447	5.56359	0.215198	0.902657
ALDH7A1	3.66604	5.91069	-1.39931	2.08543e-06	9.11788e-05	-0.402447	5.17969	0.283654	0.916506
AVEN	1.08497	1.80813	-0.310133	2.17249e-06	9.34855e-05	0.0916367	4.72554	0.81334	0.986351
MAN1C1	3.65255	2.1503	2.3876	2.15218e-06	9.34855e-05	0.877089	5.43075	0.0280727	0.76102
STUM	1.61201	1.26613	0.480326	2.16811e-06	9.34855e-05	0.400969	5.08659	0.251805	0.907272
EPM2A	2.91739	3.82789	-0.573104	2.21781e-06	9.49361e-05	-0.54757	3.82154	0.275741	0.914748
SPRED1	5.33643	6.29058	-0.530907	2.2807e-06	9.71199e-05	-0.15957	5.06519	0.700922	0.977699
FAM184A	6.34507	7.58569	-0.78569	2.30449e-06	9.71213e-05	-1.02308	5.04669	0.0114841	0.658643
MYH9	4.23838	2.45798	2.05108	2.3018e-06	9.71213e-05	1.44335	7.4229	0.000109198	0.378871
COP1	4.33322	5.67976	-0.705324	2.36208e-06	9.90377e-05	0.665799	2.64003	0.319501	0.924111
DPP8	3.48461	4.2572	-0.471609	2.44722e-06	0.000101566	-0.182059	4.29374	0.685912	0.976837
DPH6	4.40652	5.89958	-1.03912	2.54514e-06	0.000105096	-1.07461	2.43552	0.178392	0.886681
FABP5	1.07831	0.95583	1.10962	2.58794e-06	0.000105648	0.32379	4.26238	0.497287	0.957086
FAM214A	3.32525	4.80381	-0.764243	2.61019e-06	0.000105648	0.112058	3.20644	0.846258	0.988544
PRPF38B	1.98236	2.66201	-0.403735	2.60171e-06	0.000105648	-0.16016	5.26486	0.667569	0.976186
FAM171B	4.81131	6.84203	-1.42399	2.65451e-06	0.000106913	-0.855001	6.40883	0.0190459	0.739863
TNKS	5.91611	6.98456	-0.490202	2.67361e-06	0.000107154	0.0581921	5.22901	0.866818	0.989813
PDE4B	8.60017	8.89616	0.316769	2.71806e-06	0.000108404	-0.275355	5.96142	0.464653	0.95512
F3	7.68674	5.75506	2.41323	2.86359e-06	0.000113654	0.436817	6.67285	0.450661	0.954023
CLIP4	4.68937	6.20599	-0.696127	3.0397e-06	0.000120061	-0.759461	2.53851	0.313526	0.922659
TIMP2	1.9299	1.17886	1.21295	3.19904e-06	0.000125747	-0.399408	5.73771	0.229665	0.905479
AL139260.1	4.31839	3.81188	1.00068	3.27523e-06	0.000128093	0.378585	2.31745	0.602993	0.967884
RNPS1	1.87575	2.74869	-0.472605	3.29345e-06	0.000128093	0.125657	5.80486	0.733035	0.981073
SRSF11	4.46007	5.46483	-0.508767	3.30573e-06	0.000128093	0.388958	5.94093	0.259795	0.910126
ETFDH	3.07884	4.07832	-0.552556	3.35242e-06	0.000128683	0.169698	5.96811	0.668855	0.976186
ZMYND8	3.98339	5.84725	-1.15634	3.3498e-06	0.000128683	-0.551092	5.90554	0.134837	0.855472
PHIP	5.56995	6.58892	-0.355025	3.47752e-06	0.000132528	-0.331844	7.7292	0.245929	0.907272
EIF2AK2	1.76182	3.04505	-0.676064	3.65497e-06	0.000137655	-0.0377052	5.71979	0.916788	0.993394
EPB41L5	3.0605	4.31212	-0.572126	3.67036e-06	0.000137655	-0.121471	5.59611	0.726938	0.980061
FGF14	1.99593	4.39225	-1.6528	3.66419e-06	0.000137655	1.37416	5.32533	0.0304173	0.76102
TIAM2	4.31383	4.53315	0.744615	3.80787e-06	0.00014166	-0.0624227	4.7937	0.89006	0.990275
SGIP1	8.01916	7.85977	0.491239	3.91323e-06	0.00014412	0.107525	5.39326	0.792765	0.985126
CORO1C	1.89993	1.57564	0.623214	4.1291e-06	0.000151388	0.447243	4.57958	0.316855	0.924111
BICD1	7.30305	7.50823	0.356508	4.29301e-06	0.000156695	0.468732	5.58275	0.147326	0.870494
FBXL17	6.65	7.89371	-0.869978	4.47887e-06	0.000161318	0.135936	5.88067	0.699858	0.977591
TGFB2	6.25236	5.77679	0.96118	4.47659e-06	0.000161318	0.142668	5.73643	0.682257	0.976819
INVS	3.97807	5.19211	-0.656571	4.52641e-06	0.000161954	0.0903633	5.25833	0.78838	0.985126
SNED1	4.16343	3.28549	1.7169	4.53614e-06	0.000161954	-0.147762	9.27409	0.554807	0.962841
LINC02427	1.03634	2.11901	-0.726267	4.7421e-06	0.00016597	-1.23552	2.75989	0.12013	0.844482
TMEM132B	4.18541	5.70903	-1.71384	4.75011e-06	0.00016597	-0.776273	5.46876	0.0687006	0.819251
IGDCC4	2.21981	1.84258	0.958683	4.82462e-06	0.000167856	0.399066	5.63634	0.290539	0.917598
RRBP1	2.23491	1.88658	0.814227	4.85169e-06	0.000168082	0.740226	5.06114	0.0589328	0.802634
TTC3	4.65034	6.27714	-1.04057	4.91522e-06	0.000169565	-0.320058	5.42021	0.363155	0.932035
MAOB	5.49964	4.78677	1.79718	5.0529e-06	0.000172856	0.625557	2.93146	0.373456	0.93673
WNK1	4.04123	5.21892	-0.508955	5.32952e-06	0.000181559	-0.19277	7.46305	0.470951	0.95512
EVL	3.82505	3.38391	0.94574	5.42053e-06	0.000183893	0.791776	6.3329	0.0230881	0.755971
RHOBTB3	7.48575	8.49301	-0.487994	5.49925e-06	0.000185793	0.320699	6.1398	0.395851	0.941186
LINC01503	1.23398	0.356551	0.4272	5.53274e-06	0.000186155	0.7582	3.22264	0.270935	0.91335
REST	1.28105	2.16528	-0.410516	5.62656e-06	0.000188536	1.10629	2.52225	0.160095	0.881004
WIPF1	2.22714	2.13844	1.0349	5.66642e-06	0.000189097	0.629274	4.41062	0.214436	0.902657
VPS54	3.07627	4.27615	-0.467783	5.92074e-06	0.00019678	0.310349	4.81729	0.459292	0.95512
ZNF91	4.30587	5.50491	-0.593519	6.22583e-06	0.000205251	-0.00387897	4.63629	0.992823	0.999248
PPP1R12A	5.75496	6.82363	-0.422506	6.35385e-06	0.000208631	-0.0612805	4.73719	0.878819	0.990275
DAAM1	7.39899	6.95961	0.860379	6.46089e-06	0.000211297	-0.411951	6.58986	0.224718	0.904478
MRPL41	1.49257	2.53859	-1.18685	6.56961e-06	0.000213996	-1.39914	2.19885	0.176827	0.886681
DECR1	3.00268	4.93768	-1.33515	6.96028e-06	0.00022493	-1.18019	2.47043	0.101815	0.837629
NR2C1	1.84484	2.64617	-0.34596	6.93861e-06	0.00022493	-0.490759	4.8826	0.185867	0.88834
RSF1	4.54329	5.45878	-0.496231	7.02237e-06	0.000226043	0.0538773	4.96053	0.901213	0.991033
ST8SIA1	4.30774	3.46249	2.19695	7.06726e-06	0.000226596	0.527203	2.43546	0.51092	0.957117
STAT5B	3.29987	3.14483	0.787044	7.22588e-06	0.000229879	0.591167	3.82568	0.201036	0.894095
ITGA6	4.96648	4.72717	0.882681	7.26573e-06	0.00023025	0.258955	6.54313	0.462997	0.95512
ABCA2	2.29317	1.79195	0.331332	7.45636e-06	0.000233709	0.163363	7.39249	0.622	0.970404
CTSA	1.76509	1.51626	0.767848	7.46061e-06	0.000233709	-0.716647	8.58791	0.0985517	0.837629
MSH3	2.84708	4.01919	-0.645071	7.71062e-06	0.000238796	-0.662117	3.33643	0.26524	0.911767
ZNF280D	5.20368	5.07032	0.99723	7.78292e-06	0.000240125	0.2163	4.75847	0.553142	0.962841
ZDHHC9	0.764954	0.717064	0.480925	7.90541e-06	0.000242987	0.25096	4.3278	0.629382	0.971406
LANCL2	1.73365	2.78442	-0.534545	8.00748e-06	0.000243875	-0.0748818	5.43697	0.836347	0.987986
MASP1	2.14031	1.4596	0.632883	8.02378e-06	0.000243875	1.09532	4.26026	0.0251385	0.76102
GABRG1	3.52316	5.43125	-0.847313	8.12055e-06	0.000245902	-0.535527	4.71384	0.234371	0.905479
ST6GAL1	2.60067	1.60385	1.75035	8.28719e-06	0.000249103	0.529181	5.93578	0.172542	0.886509
PVT1	2.18131	1.32913	1.29951	8.55706e-06	0.000255338	0.795929	3.1163	0.193093	0.892242
LINC00534	0.556925	1.16691	-0.411087	8.69749e-06	0.000258129	0.824913	3.26185	0.188532	0.88856
PIAS2	3.06822	4.18233	-0.586615	8.73519e-06	0.000258129	-0.172238	5.37935	0.655717	0.975658
ZNF780B	3.17987	4.06522	-0.523662	8.7453e-06	0.000258129	0.299341	5.27503	0.412276	0.941941
GRAMD1A	2.40782	1.92399	0.500198	8.90456e-06	0.000258169	0.587031	6.41736	0.119236	0.844482
LIMK2	3.81571	2.72332	1.79682	8.87338e-06	0.000258169	0.0918542	8.44879	0.785671	0.985126
ZFPM2	3.3895	5.29605	-0.665239	8.82863e-06	0.000258169	0.117191	5.15998	0.77837	0.985126
DBT	1.92509	2.77738	-0.430712	9.2228e-06	0.000264969	-0.478918	5.44762	0.228604	0.905479
H6PD	1.81365	1.74558	0.464472	9.23632e-06	0.000264969	0.779544	4.97833	0.0452599	0.783692
KIAA2026	3.96037	4.96087	-0.782968	9.2104e-06	0.000264969	-0.412613	5.00605	0.238304	0.905479
HSPA12A	2.85837	2.65784	0.910372	9.5358e-06	0.000271654	0.211589	5.50025	0.55025	0.962841
MPRIP	5.42703	5.32758	0.698424	9.5081e-06	0.000271654	0.249339	7.28827	0.360544	0.931737
RHPN1	2.19102	1.6109	0.368876	9.77082e-06	0.000277383	0.52004	4.92878	0.215893	0.902657
ZNF721	4.11578	4.95154	-0.448388	9.99349e-06	0.000281748	0.60195	2.71863	0.389793	0.940231
CFAP70	3.07055	4.29716	-0.605471	1.02612e-05	0.000288068	-0.440517	5.13896	0.311307	0.922659
KIFC2	1.57529	1.14687	0.462491	1.06007e-05	0.000295807	0.663683	5.05175	0.0933561	0.833374
FMNL3	1.09636	1.92649	-0.450579	1.07704e-05	0.000299213	-0.134434	9.22105	0.61331	0.968957
VPS13B	5.82224	6.8915	-0.274339	1.12757e-05	0.000310405	0.105715	7.41106	0.699228	0.977591
LDLR	3.0246	1.66367	1.74546	1.1385e-05	0.000312361	1.05571	5.71595	0.0290289	0.76102
NDUFS2	2.41158	1.95086	0.542933	1.17519e-05	0.000321349	0.311505	3.88573	0.498511	0.957086
ACTN2	2.05483	1.39229	0.676585	1.18434e-05	0.000322621	1.12564	4.80001	0.0260173	0.76102
KIF3C	0.344224	1.03943	-0.491674	1.18773e-05	0.000322621	0.41362	4.58864	0.297501	0.917765
NKAIN2	4.22229	5.01884	-0.678918	1.1935e-05	0.000323115	-0.288485	3.83357	0.599868	0.967416
USP24	3.88954	5.34088	-0.664399	1.22754e-05	0.000329061	-0.576952	5.74283	0.0896774	0.831904
ARHGEF17	3.861	2.95168	1.23838	1.28172e-05	0.000342463	0.420543	6.62059	0.172546	0.886509
FAM227B	1.96736	3.53737	-0.852376	1.29007e-05	0.000342503	0.121161	5.61211	0.747449	0.981976
ARHGAP44	1.43193	1.51339	0.575979	1.30594e-05	0.00034443	0.270294	5.98769	0.463783	0.95512
BCL6	8.49811	6.96657	1.71672	1.34202e-05	0.000346724	0.661968	7.29015	0.0565393	0.799994
BORCS5	1.85723	2.8502	-0.46822	1.33301e-05	0.000346724	0.106229	3.80095	0.830514	0.987986
CLPB	1.51175	1.41497	0.45585	1.33884e-05	0.000346724	0.0814349	5.13312	0.822482	0.986947
DMXL1	4.3583	5.68411	-0.548037	1.3286e-05	0.000346724	-0.458474	5.05772	0.241148	0.906272
EIF4A2	0.135734	1.20415	-1.76445	1.32195e-05	0.000346724	-0.130285	4.8736	0.755279	0.983017
MACF1	11.524	11.1259	0.398934	1.34856e-05	0.000346724	-0.163235	11.2596	0.607223	0.968359
WDR17	4.11016	5.68008	-0.624737	1.34562e-05	0.000346724	-0.0600016	3.22346	0.915282	0.992734
CCDC146	2.51792	2.79852	0.341163	1.36782e-05	0.000350574	0.611016	3.12096	0.307903	0.921027
PDE8B	1.27684	0.990672	1.4061	1.40154e-05	0.000356977	-0.359259	6.28988	0.271241	0.91335
CARF	1.64269	2.50898	-0.370367	1.41241e-05	0.000358628	-0.63212	4.58661	0.166556	0.885326
YAF2	2.87411	3.86268	-0.473349	1.43935e-05	0.000364339	-0.0962578	2.51457	0.898125	0.99074
TTC8	1.67832	2.91196	-0.594453	1.46278e-05	0.000369126	0.0881681	3.08346	0.888452	0.990275
SENP6	5.3668	6.43283	-0.362573	1.50486e-05	0.000378576	-0.591052	4.26182	0.243585	0.907272
SMAP1	3.01484	4.16695	-0.536532	1.52164e-05	0.000381625	-0.335523	7.31834	0.478693	0.956397
FAM204A	2.1645	3.21281	-0.483867	1.55387e-05	0.000387332	-0.985174	5.09455	0.0498394	0.785421
KIAA1328	3.73243	4.9215	-0.566077	1.55133e-05	0.000387332	-0.831967	4.33506	0.0543127	0.791463
MED14	1.7316	2.75803	-0.506408	1.55965e-05	0.000387591	-0.408687	5.8116	0.513384	0.957117
GRIK2	0.325189	1.54601	-0.68407	1.61452e-05	0.000398802	0.357099	3.81309	0.559945	0.962841
ZBTB18	1.0091	2.10095	-0.681608	1.61122e-05	0.000398802	-0.348236	4.54059	0.425921	0.945205
GPCPD1	2.73406	2.97363	1.06542	1.62011e-05	0.000398976	0.224094	4.61945	0.588205	0.965587
FGGY	4.24908	5.60324	-0.595578	1.67485e-05	0.000409536	-0.989712	4.34855	0.0855784	0.828488
GFAP	9.74883	6.97359	3.3631	1.74515e-05	0.000424654	1.14399	9.69611	0.00212457	0.552526
ANO6	4.30303	3.71151	1.58817	1.79483e-05	0.000435447	-0.389372	5.17782	0.32608	0.924111
KIAA1958	4.7687	6.26358	-0.956436	1.83202e-05	0.000443153	-0.436811	4.36992	0.323422	0.924111
MUS81	1.37674	0.881662	0.276776	1.86524e-05	0.000449857	0.454284	5.79905	0.170388	0.886509
MAP3K20	2.19596	2.49943	0.744718	1.91474e-05	0.000459088	0.253089	3.02744	0.672213	0.976186
PRPF40A	2.08559	3.36017	-0.553287	1.94977e-05	0.000463412	-0.561302	5.33218	0.121009	0.844482
SOX13	1.81287	2.25791	-0.286822	2.02709e-05	0.000480197	0.486314	5.27461	0.202062	0.895
CRYL1	2.8988	4.18182	-0.831067	2.14226e-05	0.000504759	-0.211765	2.6234	0.751904	0.982471
GPR155	3.40921	2.22645	0.978687	2.19638e-05	0.000514545	-0.903707	6.0975	0.0119052	0.658643
CDH2	5.63712	7.02886	-0.49224	2.32234e-05	0.000540952	-0.706776	4.53909	0.117715	0.843172
APCDD1	3.6154	5.1675	-1.32888	2.33948e-05	0.000541045	-0.649045	5.86845	0.106106	0.840259
PDIA3	1.92635	1.73451	0.71622	2.33705e-05	0.000541045	0.860108	4.94748	0.0631462	0.80987
POU2F1	6.57016	7.51939	-0.624594	2.38655e-05	0.000549456	-0.654873	5.99297	0.0757281	0.821634
ZNF75D	1.16715	1.89138	-0.364724	2.39245e-05	0.000549456	0.02071	3.04637	0.971223	0.997727
PLCE1	5.03204	3.06767	2.52785	2.41453e-05	0.000552975	0.304538	7.05335	0.255914	0.909373
TAF7	0.907384	1.82287	-0.705475	2.43775e-05	0.000556733	-0.26036	4.35137	0.543651	0.962077
ACVR1	2.03442	2.43883	0.659635	2.55258e-05	0.000581333	-0.00561016	3.06284	0.993788	0.999248
DCLRE1C	1.34397	1.99881	-0.291329	2.58231e-05	0.000586471	-0.303244	6.64991	0.344828	0.928708
HERC1	4.92791	5.86743	-0.452593	2.71297e-05	0.000612743	0.0616638	6.5149	0.844965	0.988544
APPL2	3.95545	5.41726	-0.822859	2.74057e-05	0.000617271	-0.0127304	6.35303	0.964524	0.997428
DEAF1	2.51504	1.92732	0.71145	2.79524e-05	0.000627854	0.292664	5.28819	0.442856	0.95148
CRELD1	2.44924	2.14854	0.939199	2.84153e-05	0.000635136	0.318774	6.44184	0.328179	0.924111
IFITM3	2.02299	1.47647	1.62278	2.8432e-05	0.000635136	-0.00352867	5.81813	0.992427	0.999248
BCAS3	6.99756	7.69572	-0.41951	2.91183e-05	0.00064518	0.577509	5.96956	0.133898	0.854272
MAPT	7.19324	6.86317	0.785591	2.92759e-05	0.000646918	0.755641	6.55643	0.0308929	0.76102
C1orf198	4.01673	3.19984	1.1237	2.95884e-05	0.000649395	0.427819	6.60603	0.187904	0.88834
DMTF1	3.78314	5.07618	-0.490842	2.96893e-05	0.000649395	-0.0296088	7.5777	0.907134	0.992078
LINC01896	1.90168	2.53548	-0.349091	2.97423e-05	0.000649395	0.315096	5.37821	0.455979	0.954023
MAPK8	4.54835	5.69616	-0.940268	3.00234e-05	0.000649395	0.0412809	5.66077	0.918587	0.994069
OMG	0.588249	1.29798	-0.335217	2.9798e-05	0.000649395	-0.227943	8.15018	0.426653	0.945665
WHRN	1.60472	1.58449	0.737891	3.00204e-05	0.000649395	0.622701	5.58755	0.0801207	0.824652
ZMAT1	5.06126	6.47443	-0.831648	2.94773e-05	0.000649395	-0.330187	6.09989	0.349503	0.92974
BICRAL	3.66128	4.68082	-0.506148	3.02914e-05	0.000651744	0.314531	3.92953	0.503861	0.957117
TMEM9	1.17645	1.06932	0.378334	3.02392e-05	0.000651744	-0.0844347	3.61922	0.861893	0.989813
ATP5PF	0.363892	1.31422	-0.92475	3.05575e-05	0.000655743	-0.224781	4.21872	0.626159	0.97079
IGSF11	5.01947	6.52468	-0.742681	3.09886e-05	0.000663253	-0.975589	4.72123	0.0216845	0.755971
NR2F1-AS1	5.49287	7.24013	-0.735344	3.29768e-05	0.000702132	-0.305399	5.61757	0.35994	0.931432
LGR4	5.94542	7.129	-0.567929	3.35754e-05	0.000713019	-0.7678	3.99745	0.118255	0.844252
LMLN	1.33876	1.96308	-0.304023	3.4128e-05	0.000722877	0.0885898	6.13108	0.836252	0.987986
RPL31	1.12511	1.2321	0.647922	3.44926e-05	0.000728712	0.52173	5.58438	0.236531	0.905479
TMA7	0.341405	1.09752	-1.31585	3.49139e-05	0.00073382	-1.71297	2.48917	0.0250898	0.76102
ADGRA3	6.27659	7.51746	-0.641037	3.51131e-05	0.000736114	-0.513129	5.32625	0.174358	0.886509
ZNF148	4.03585	5.31346	-0.718705	3.52809e-05	0.000737742	-0.435191	2.57539	0.569869	0.963022
POR	2.16195	1.96569	0.447813	3.75005e-05	0.000780163	0.0902451	6.02928	0.78492	0.985126
RASGEF1B	4.65129	4.4172	1.10214	3.76163e-05	0.000780586	0.654355	2.71902	0.360938	0.931956
CATSPERE	1.45176	2.45975	-0.525636	3.85925e-05	0.000783126	-1.69309	2.19157	0.0506576	0.786855
JPX	5.38173	6.85774	-0.29185	3.81383e-05	0.000783126	-0.329057	8.57303	0.353183	0.929974
RERG	2.7907	4.99651	-1.82734	3.86007e-05	0.000783126	-1.29553	3.84691	0.0382168	0.783692
SAMD4B	4.35207	4.26505	0.771456	3.8582e-05	0.000783126	0.231859	5.99555	0.51999	0.958135
SCAP	1.87288	2.42171	-0.357048	3.83999e-05	0.000783126	0.221892	6.10235	0.51793	0.957596
CARMIL1	8.94588	9.48059	-0.339637	3.88851e-05	0.000784999	-0.293907	5.35935	0.421492	0.943417
ARHGEF3	4.92186	3.23233	2.60027	3.99725e-05	0.000801958	0.338873	2.95534	0.609048	0.968359
GRK3	3.68019	4.51226	-0.68253	4.00213e-05	0.000801958	0.332905	4.29293	0.460468	0.95512
IGFBP7	6.47177	5.63405	1.37144	4.01357e-05	0.000801958	0.744196	6.52081	0.0373117	0.783692
PRKCA	10.4742	10.1465	0.26345	4.02156e-05	0.000801958	0.115087	6.19119	0.726078	0.979863
AKAP9	5.81559	6.71909	-0.538798	4.12467e-05	0.000818527	0.0654434	5.36837	0.844461	0.988544
LRIG2	1.51739	2.34942	-0.374299	4.11626e-05	0.000818527	-0.257443	5.12609	0.492149	0.957086
GALNT2	4.69358	4.97179	0.552352	4.16433e-05	0.000824396	0.433577	4.46916	0.321883	0.924111
DDX18	1.05375	1.72815	-0.336347	4.17758e-05	0.000825022	0.157464	3.37018	0.776348	0.985126
POC1B	2.96605	2.75113	0.963642	4.25133e-05	0.000837564	-0.174017	5.92869	0.66259	0.975755
PHF21A	6.1176	7.16884	-0.278731	4.30377e-05	0.000845857	-0.133807	5.51595	0.739137	0.981073
MGAT4C	6.87989	8.75379	-0.956124	4.35386e-05	0.000849574	-0.437052	3.02927	0.467869	0.95512
PHLPP1	6.96116	8.5611	-0.88046	4.35338e-05	0.000849574	-0.108037	5.75126	0.739868	0.981196
ZMYND11	3.91333	4.84527	-0.384759	4.33358e-05	0.000849574	-0.24942	5.92079	0.424336	0.944785
PPP1R9A	6.71102	7.92762	-0.520636	4.43013e-05	0.000862399	-0.3766	4.81381	0.380087	0.938423
GRIA2	6.52818	7.94744	-1.1222	4.50541e-05	0.000874969	-0.331683	5.29348	0.408856	0.941485
DAP3	3.05599	2.67687	0.831183	4.55125e-05	0.000881778	-0.415677	3.02346	0.505606	0.957117
MAP4	6.58385	6.68802	0.416866	4.56737e-05	0.00088208	0.274011	7.39499	0.355827	0.929974
NIPBL	5.85542	6.83954	-0.431329	4.67925e-05	0.000898064	0.0730426	5.3505	0.838539	0.988241
LTBP1	4.63217	3.87189	1.06821	4.76127e-05	0.000907648	0.492363	3.57725	0.321653	0.924111
METTL15	5.16238	6.20414	-0.318004	4.76249e-05	0.000907648	-0.549903	4.23919	0.197196	0.892242
PIK3C3	3.5368	4.73893	-0.565444	4.74923e-05	0.000907648	-0.346601	4.31172	0.470816	0.95512
PLXNB2	2.53203	2.08458	0.667011	4.85167e-05	0.000918223	0.522083	7.24643	0.0758775	0.821634
GNL1	0.685462	1.19808	-0.393024	4.89366e-05	0.000919784	0.0357273	4.56398	0.928208	0.995003
RPS6KA5	4.70598	4.70348	0.424489	4.8783e-05	0.000919784	0.265214	3.96466	0.575515	0.963835
SLC20A1	1.61702	2.4803	-0.469556	4.89035e-05	0.000919784	-0.595197	4.79319	0.113779	0.843172
NLGN2	2.08168	1.54087	0.460639	4.9115e-05	0.000920739	0.749961	6.45122	0.0239562	0.755971
TPM4	2.53592	0.814129	1.45344	4.92127e-05	0.000920739	0.904074	5.60998	0.0480192	0.785421
CTTN	3.74612	3.8384	0.557019	5.10603e-05	0.000942368	0.148217	6.0975	0.63747	0.972124
DDB1	2.77723	2.85698	0.473829	5.09493e-05	0.000942368	-0.00251947	5.08585	0.994492	0.999248
MPPED2	3.69811	5.20489	-0.766556	5.08057e-05	0.000942368	0.0840136	2.7046	0.910287	0.992284
PON2	6.17396	6.76681	-0.647709	5.1016e-05	0.000942368	-0.454014	5.30807	0.209734	0.901576
ZDHHC18	1.22406	0.766244	0.673775	5.13531e-05	0.000945636	-0.0793782	4.36142	0.841522	0.988248
DOCK5	3.46328	5.50708	-1.62534	5.25604e-05	0.000963529	-0.594264	6.20489	0.0668536	0.81851
AL391807.1	2.51133	3.28754	-0.444676	5.27244e-05	0.000964373	-0.426324	3.70317	0.444014	0.951859
DNAJA3	1.03856	1.07311	0.281436	5.41438e-05	0.000988123	-0.14833	3.86488	0.738695	0.981073
PIGN	2.767	4.12101	-0.592606	5.43925e-05	0.000990453	0.0306668	3.69136	0.950339	0.996394
RMDN2	1.02842	1.9694	-0.56939	5.51727e-05	0.00100243	-1.17364	2.47127	0.122527	0.84635
PEX3	1.51975	2.47955	-0.359789	5.60232e-05	0.00101562	0.431747	2.69725	0.538501	0.962077
RAD9A	2.50066	2.45013	0.578047	5.6913e-05	0.00102947	0.186419	5.14098	0.628336	0.971319
RAB11FIP4	2.12239	1.73845	0.295082	5.7289e-05	0.00103171	0.416812	4.18871	0.377253	0.937046
RNF150	4.00672	5.02211	-0.400899	5.7214e-05	0.00103171	-0.262337	4.67449	0.473953	0.955698
AC013394.1	3.74701	4.82429	-0.578935	5.78716e-05	0.00103945	0.128701	3.9329	0.779115	0.985126
LDHB	1.69544	3.28415	-0.847557	5.79732e-05	0.00103945	0.0660952	4.55702	0.881135	0.990275
RALGDS	4.30264	3.20873	1.58462	6.01038e-05	0.00107294	0.292544	6.68349	0.430737	0.946403
RNF182	3.08135	4.28629	-0.726025	6.02752e-05	0.00107366	-0.621801	2.86519	0.339806	0.926763
PAK2	2.51771	3.41526	-0.322225	6.04859e-05	0.00107507	-0.45881	4.15687	0.344665	0.928708
RAB29	1.2476	1.21464	0.269561	6.09827e-05	0.00108155	-0.765908	2.33519	0.367952	0.932878
CASP9	1.16297	1.10664	0.423523	6.14288e-05	0.0010871	0.710756	2.61282	0.324569	0.924111
FHIT	9.31701	9.18607	0.29198	6.23563e-05	0.00109921	-0.745469	3.06135	0.196532	0.892242
ZMYM2	5.30343	6.22256	-0.302173	6.23815e-05	0.00109921	-0.269383	4.8156	0.512081	0.957117
ZNF292	5.55769	6.71049	-0.625016	6.27291e-05	0.00110295	-0.345972	4.98313	0.392883	0.940934
C8orf37-AS1	2.4004	3.14796	-0.485502	6.29345e-05	0.00110419	0.353707	1.69191	0.695572	0.977591
ADAM12	3.20921	2.79206	1.19893	6.41707e-05	0.00112347	-0.0226887	7.29435	0.948471	0.996184
SOX6	7.47127	8.83174	-0.580699	6.45286e-05	0.00112732	-0.0982024	5.11742	0.796883	0.985179
EFEMP1	5.00003	6.70953	-0.678912	6.65655e-05	0.00116043	0.0297209	5.31842	0.949867	0.996394
SH3RF1	4.5397	6.18397	-1.0457	6.68002e-05	0.00116204	0.0699515	4.22532	0.91294	0.992564
STAG1	4.26094	5.2351	-0.603866	6.72805e-05	0.00116791	-0.172046	6.47357	0.555292	0.962841
THBS4	2.63803	2.95025	0.507935	6.77519e-05	0.0011736	-0.167127	3.7781	0.735689	0.981073
GAS6	2.24247	1.60564	0.506032	6.8162e-05	0.00117379	0.531658	6.06469	0.212648	0.902657
SPX	1.06134	0.546904	0.811626	6.8182e-05	0.00117379	0.410191	3.40359	0.473018	0.955553
RGCC	1.1278	2.09947	-0.422275	6.91682e-05	0.00118557	-0.317273	3.44406	0.571103	0.963022
TENM2	7.79384	6.57652	1.68722	6.94617e-05	0.00118577	-0.527071	6.01796	0.133692	0.854272
PCDH10	1.94943	3.09332	-0.72649	6.99164e-05	0.00119091	-0.378288	5.9357	0.250415	0.907272
UGCG	2.47511	1.91854	1.17442	7.29243e-05	0.00123443	-0.14675	2.41533	0.841271	0.988248
AGPS	1.65728	2.63855	-0.303311	7.35848e-05	0.00124047	-0.57304	2.26147	0.509685	0.957117
CCDC171	3.17511	4.24535	-0.520681	7.41088e-05	0.00124674	-0.182338	3.19228	0.72701	0.980061
SLC7A6	1.59021	1.54926	0.59977	7.42708e-05	0.0012469	-0.0664213	9.07827	0.791275	0.985126
SRGAP2	1.27552	0.908495	0.470433	7.50487e-05	0.0012548	0.364226	7.65069	0.540856	0.962077
TANC2	3.94812	3.75347	0.748865	7.5253e-05	0.00125565	0.333083	6.55525	0.343454	0.928297
NUCB1	2.09247	1.6265	0.625157	7.56984e-05	0.00126051	0.648744	5.21333	0.0996001	0.837629
RBPJ	3.77605	4.62621	-0.450021	7.66161e-05	0.0012732	-0.100431	4.12923	0.833589	0.987986
CLIP2	2.6184	2.11926	0.954035	7.68719e-05	0.00127486	1.21582	5.56001	0.00250657	0.574286
TMEM94	2.46707	2.90795	-0.361394	7.76968e-05	0.00128333	-0.00588827	7.14514	0.98397	0.998406
UNK	2.44255	2.54625	0.477081	7.75605e-05	0.00128333	0.119457	5.42909	0.725741	0.979832
RASA3	2.66337	2.2731	0.835778	7.91781e-05	0.00130516	0.496628	5.27366	0.159834	0.881004
HDAC7	3.25574	2.40672	1.23095	8.1377e-05	0.00133602	0.16646	7.33312	0.535532	0.961934
TANC1	4.33123	3.69748	1.18775	8.17667e-05	0.00133973	0.0386945	6.32118	0.904888	0.992051
ADCY5	0.785736	0.654764	0.27702	8.20216e-05	0.00134122	0.256882	5.55499	0.439831	0.950099
NLN	1.39638	2.12788	-0.372888	8.33177e-05	0.00135429	-0.676377	3.45539	0.195853	0.892242
TUT4	5.49702	6.49886	-0.420146	8.48461e-05	0.00137367	-0.126251	6.46448	0.698288	0.977591
EGFR	6.10858	7.45563	-0.960589	8.5235e-05	0.00137452	-0.555896	7.21512	0.0692769	0.819251
ME1	2.60982	4.67734	-1.44777	8.50947e-05	0.00137452	-1.33368	3.54059	0.0161157	0.710438
ARID4A	3.25386	4.29971	-0.380777	8.58811e-05	0.00137679	0.218257	4.14618	0.647012	0.974125
KIF21A	5.65183	6.95839	-0.540972	8.87543e-05	0.00141729	-0.32384	4.68522	0.405825	0.941485
PLEKHB1	1.81527	2.36094	-0.348283	8.90738e-05	0.00141963	-0.665006	6.15028	0.0755661	0.821634
CSTB	1.46643	1.29846	0.67606	9.09188e-05	0.0014406	-1.26026	4.50931	0.0546184	0.791933
RAB11A	4.28162	4.09977	1.26831	9.07446e-05	0.0014406	-0.543539	3.45973	0.36812	0.932878
ATP6V1H	4.01009	5.66333	-0.59012	9.18792e-05	0.00145301	-1.63282	2.38952	0.019846	0.746775
EPHA4	2.18922	3.27817	-0.91361	9.32709e-05	0.00146528	-0.923786	3.78098	0.0890555	0.830959
LIMS1	5.93427	5.47683	1.21958	9.3038e-05	0.00146528	0.218425	3.44159	0.671156	0.976186
RIC8B	3.24919	3.39587	0.609371	9.35131e-05	0.00146528	0.5309	4.15877	0.261865	0.911403
CCDC3	1.26542	0.992031	0.420538	9.50087e-05	0.00148279	1.68106	2.86877	0.0345723	0.778124
HDAC6	1.39403	1.29957	0.404976	9.50318e-05	0.00148279	-0.0361633	5.83613	0.903451	0.992051
ARHGAP5	6.97176	8.22264	-0.547857	9.55427e-05	0.00148792	-0.456843	4.84566	0.195973	0.892242
ARHGEF26	7.1743	7.85158	-0.264245	9.60142e-05	0.0014888	0.144477	6.22083	0.638629	0.972551
FSTL1	3.92191	3.92616	0.773852	9.596e-05	0.0014888	0.153729	4.44237	0.754451	0.982923
SP1	1.94301	1.32707	0.504864	9.61457e-05	0.0014888	0.620751	5.65567	0.189258	0.888737
CHD6	5.69753	6.6886	-0.512928	9.64081e-05	0.00149004	-0.0751779	7.19288	0.792642	0.985126
C11orf49	5.44202	6.43622	-0.34944	9.69448e-05	0.00149158	0.450306	6.12989	0.187529	0.88834
FGD6	3.92075	5.26361	-0.851439	9.71847e-05	0.00149158	-0.36898	6.86061	0.23342	0.905479
NHLRC2	2.38128	3.39971	-0.351896	9.72154e-05	0.00149158	-0.223134	5.06135	0.595601	0.9668
NPTN	2.31285	3.97966	-1.12134	9.72375e-05	0.00149158	0.272266	4.46456	0.558158	0.962841
YLPM1	3.25562	4.46537	-0.577814	9.77537e-05	0.00149669	-0.0508719	8.37693	0.865754	0.989813
CLASP2	7.44023	8.34067	-0.547124	9.85916e-05	0.00150623	-0.456421	5.3321	0.227377	0.90501
QRSL1	1.4519	1.47355	0.380845	9.87449e-05	0.00150623	-0.317866	2.62086	0.660235	0.975755
CACNA2D3	4.5713	6.65028	-1.89748	9.94099e-05	0.00151355	-1.47682	3.91747	0.0360797	0.783692
ADAMTS17	4.58332	5.49049	-0.901524	0.000100021	0.00152002	-0.344208	5.21545	0.397734	0.941186
DMPK	2.12295	1.86782	0.418092	0.00010107	0.00153312	0.0685702	6.33605	0.820957	0.986947
NAV1	6.80414	5.80661	1.31772	0.000102849	0.00155433	0.295108	8.44281	0.269696	0.91335
DDR1	3.80968	3.22065	0.653955	0.000103221	0.00155708	0.518727	6.91733	0.0693934	0.819251
CLIC4	4.52222	3.00449	2.10922	0.00010532	0.0015829	0.732783	2.84568	0.240605	0.905479
ZNF254	4.14243	5.02418	-0.333659	0.00010566	0.00158462	-0.736617	3.03927	0.225089	0.904478
RPS29	1.55716	1.63139	0.374257	0.000106151	0.00158664	0.376871	3.41675	0.447326	0.952864
FAM118A	1.02372	2.02381	-0.630615	0.000107277	0.00160053	-0.0284205	3.65406	0.958761	0.997024
MAOA	1.59666	3.08626	-0.964	0.000108988	0.00161665	-0.0661213	3.83473	0.889439	0.990275
SLC38A3	1.52426	1.06213	0.348498	0.000108891	0.00161665	0.185063	5.53191	0.672605	0.976186
MYLK	4.64716	3.65179	1.46418	0.000109832	0.00162385	0.22756	8.20193	0.450316	0.954023
PRKCSH	1.10819	0.988396	0.348053	0.000110504	0.00163083	0.645495	5.05863	0.117512	0.843172
PHB2	0.561235	0.877297	-0.272376	0.000111557	0.00163907	-0.755882	2.95877	0.242845	0.907272
TNFRSF1A	2.68823	2.46346	1.0746	0.000111663	0.00163907	0.860779	5.07451	0.0328595	0.771145
CADPS	4.00487	3.13481	2.66608	0.000112031	0.00164151	0.0501167	5.36031	0.897957	0.99074
FAM169A	2.34798	3.14797	-0.304861	0.000113104	0.00165132	-0.212153	5.22663	0.617539	0.969392
KLF7	5.71975	5.32935	1.00425	0.000116087	0.00169185	0.372905	6.11784	0.287742	0.917323
NSUN6	3.71741	3.51612	0.565973	0.000116606	0.00169638	0.0697502	3.31992	0.888082	0.990275
ATL2	2.54904	4.03127	-0.832254	0.000119157	0.00172272	0.552649	2.61065	0.454039	0.954023
GPR37	0.896726	0.795703	0.613851	0.000120044	0.00173027	0.521058	2.85122	0.421301	0.943417
GRAMD2B	7.03963	8.35314	-0.749	0.000123496	0.00176143	-0.514115	6.4499	0.0937552	0.833374
SMAD1	4.14818	4.3163	0.922009	0.000123813	0.00176143	1.20941	3.84436	0.0449507	0.783692
MKNK1	2.843	2.83151	0.610886	0.000125662	0.0017806	0.279168	5.90629	0.432868	0.947186
RALBP1	0.868785	1.71135	-0.585066	0.000125456	0.0017806	-0.371345	4.70978	0.338322	0.926763
CRK	1.7463	1.6795	0.381099	0.000129215	0.00181835	0.312792	2.7472	0.650371	0.974308
PCNX4	2.37254	3.75905	-0.732024	0.000129996	0.00182619	-0.115954	7.52602	0.670538	0.976186
EEPD1	1.81641	1.6618	0.649941	0.000132386	0.0018534	0.676075	2.91608	0.264197	0.911501
GALNT16	2.18456	1.44601	1.35571	0.000133244	0.00186222	0.764221	5.56723	0.0491413	0.785421
CNST	1.42066	2.15329	-0.357416	0.000134517	0.00187681	-0.0461596	2.28149	0.955235	0.996835
PPARGC1A	3.27906	4.13549	-0.437104	0.000135587	0.00188531	0.309659	3.83463	0.561287	0.962841
PARVA	1.88797	3.11459	-0.629473	0.000137442	0.00190417	-0.758459	4.09373	0.139683	0.861652
TTBK2	4.74669	4.78393	0.509201	0.000137643	0.00190417	0.0932517	5.9797	0.759101	0.984074
PLEKHG3	1.52998	1.30845	0.302434	0.000139637	0.00192849	0.764514	6.51525	0.0593759	0.802634
PKNOX2	2.69542	2.47801	0.664063	0.000141582	0.00195206	0.198545	4.59795	0.637288	0.972124
NSF	1.35507	3.52081	-1.61258	0.0001428	0.00196554	1.15691	2.61618	0.168257	0.885326
GPATCH2	1.84384	3.25055	-0.838372	0.00014444	0.00198477	-0.567701	3.52804	0.261497	0.911403
FMR1	1.52373	2.25692	-0.311585	0.000147252	0.00201859	0.427456	2.14168	0.593258	0.966248
IGF2R	2.96418	3.12424	0.495494	0.000147394	0.00201859	0.376478	5.78825	0.25724	0.909373
PLEC	4.68345	3.80727	0.978966	0.00014978	0.00204441	0.712026	8.74046	0.00947177	0.639169
MICU3	2.96217	3.89111	-0.400499	0.000151198	0.00205347	0.855592	2.09667	0.303255	0.919584
REPS1	6.82674	7.72998	-0.45698	0.000159471	0.00215154	-0.431134	5.2527	0.243184	0.907272
HIF1A	6.24118	5.91008	0.848767	0.000159981	0.00215487	0.103462	7.00661	0.76006	0.984074
MYO18A	2.95101	2.98939	0.444329	0.000160623	0.00215801	0.335262	7.12635	0.240105	0.905479
USP40	3.79531	4.83453	-0.462892	0.000161006	0.00215801	0.0730711	5.20459	0.847455	0.988544
EVA1C	3.16817	2.61723	0.956252	0.000163553	0.00218141	-0.0409873	5.49135	0.91277	0.992564
HNRNPL	1.87079	2.27433	-0.338485	0.000163412	0.00218141	0.0690111	4.12446	0.867766	0.989813
LCOR	4.044	5.32686	-0.37089	0.000164595	0.00218169	0.0502959	4.95327	0.891847	0.990373
MGAT3	1.57231	1.09362	0.937905	0.00016464	0.00218169	0.159334	4.08734	0.766174	0.984904
RPS27L	1.16505	1.15665	0.398083	0.000163863	0.00218169	0.659155	4.33779	0.167396	0.885326
B3GLCT	2.15286	3.17128	-0.650332	0.000165797	0.00219346	-0.212495	3.45715	0.667543	0.976186
MLH3	2.16764	2.99678	-0.335466	0.000166766	0.00220271	0.0245457	5.76663	0.947034	0.996184
CRYBG3	2.31825	3.71533	-0.634276	0.000168483	0.0022111	-0.331349	6.57331	0.279789	0.91497
FLOT2	2.40106	2.44461	1.05471	0.000168307	0.0022111	0.691684	5.02959	0.0964665	0.83611
ITGA7	4.47017	3.69139	0.930978	0.000168462	0.0022111	0.359592	7.33897	0.330233	0.924288
PDE1C	1.16462	0.801532	0.836099	0.000167879	0.0022111	0.247919	3.27826	0.678745	0.976712
EPS15	5.6428	6.7472	-0.571246	0.000169496	0.00221605	-0.182698	5.77228	0.624975	0.97079
SLC25A12	4.49395	4.78014	0.505508	0.00016936	0.00221605	0.0416369	4.12043	0.924089	0.994371
TXNIP	1.56186	3.42717	-1.14059	0.000169673	0.00221605	-0.306933	5.34983	0.466741	0.95512
AL121761.1	3.34637	3.01966	0.806196	0.000170271	0.00221798	0.047509	5.64531	0.892269	0.990373
EFNA5	5.46922	7.23078	-0.552761	0.000170635	0.00221798	-0.437523	5.21205	0.337769	0.926634
DNAJC1	4.31583	4.49831	0.662794	0.000171411	0.00222454	0.847872	2.45653	0.244393	0.907272
GBF1	4.40486	4.34062	0.729705	0.000174338	0.00225893	-0.244769	6.27211	0.462027	0.95512
SP3	2.15865	3.07375	-0.33345	0.000174719	0.00226029	0.499934	4.91744	0.172668	0.886509
SPRY2	2.71534	2.9424	0.604455	0.000174998	0.00226032	0.0295563	5.50321	0.940091	0.996184
MPHOSPH8	3.88496	4.81179	-0.496997	0.000175672	0.00226544	0.287941	6.77738	0.313753	0.922659
AC037459.2	2.23687	2.1778	0.929836	0.000176545	0.00226955	-0.11673	6.73413	0.67752	0.976476
ZNF521	4.35949	5.60337	-0.696368	0.000179657	0.00229871	-0.997944	4.53243	0.0269701	0.76102
MCM9	1.54189	2.36314	-0.349592	0.000180453	0.00230529	-0.245987	5.61074	0.450597	0.954023
FASN	2.06466	1.41291	0.418002	0.000181496	0.00231055	-0.0539843	5.91687	0.89579	0.99057
MOK	3.32977	4.54181	-0.719026	0.000181713	0.00231055	-0.119005	5.7442	0.741256	0.981196
PCED1A	0.831058	0.682442	0.293795	0.000181431	0.00231055	0.225883	4.07261	0.59862	0.967416
DNAJC5	2.01357	2.12044	0.330856	0.00018365	0.00232794	0.668179	5.4542	0.139101	0.861084
CYP2J2	1.48912	2.34241	-0.407929	0.000184385	0.00233364	-0.2255	3.05172	0.687387	0.976837
USP3-AS1	1.02825	1.72695	-0.273686	0.000185802	0.00234794	-0.294646	8.20903	0.33654	0.926111
MTMR4	1.30156	1.90867	-0.292912	0.000186913	0.0023547	0.359009	4.98689	0.355274	0.929974
ITGB1	2.88204	2.29958	0.733144	0.000190023	0.0023902	-0.395557	3.90842	0.417396	0.941941
DHRSX	4.72149	3.97446	0.902428	0.000190955	0.00239822	-0.428022	3.02098	0.467919	0.95512
PUM2	4.14836	5.14783	-0.505651	0.000191437	0.0024006	0.548263	3.0744	0.346445	0.9292
ENTPD1-AS1	6.08694	6.69073	-0.367838	0.00019359	0.00242017	-0.0576012	10.7348	0.839658	0.988241
FMNL2	8.89567	9.77189	-0.44517	0.000194148	0.00242344	-0.386104	6.52401	0.204585	0.897382
AASDH	2.31409	3.13352	-0.377794	0.000197703	0.002457	-0.277104	3.09242	0.646124	0.973845
MXI1	5.57465	6.66637	-0.430371	0.000197996	0.002457	-0.0576381	5.15279	0.875326	0.990275
UBE2E3	3.46583	5.05219	-0.609134	0.000199931	0.00247297	-0.741399	2.11815	0.382759	0.939593
AC026316.5	0.81596	1.01323	0.264435	0.000201221	0.00248136	-0.740593	3.44928	0.234781	0.905479
TMEM230	1.73104	1.74853	0.423839	0.000201519	0.00248136	-0.204986	2.23858	0.804809	0.985495
MARCKS	1.31543	2.29787	-0.518489	0.000202657	0.00249161	0.738271	4.51608	0.128351	0.852461
IFFO1	0.982567	0.935431	0.274018	0.000205832	0.00251929	0.254885	6.09314	0.553533	0.962841
TMEM51-AS1	0.791552	0.790596	0.51663	0.000206449	0.00252022	0.752401	7.99899	0.0306065	0.76102
USP47	4.9175	6.06959	-0.468966	0.000210139	0.0025605	-0.189604	8.90469	0.516287	0.957487
CNTNAP3	2.77375	2.96381	1.03812	0.00021555	0.00261863	0.02339	3.59888	0.96591	0.997483
AMOTL1	1.75198	1.60786	0.519425	0.000217016	0.00262863	0.710236	5.17851	0.083127	0.825239
SSBP2	7.05608	8.12438	-0.39368	0.000216956	0.00262863	-0.918721	3.93804	0.0754319	0.821634
GPI	2.91091	3.70343	-0.580919	0.000217564	0.00263136	0.279877	5.01883	0.471854	0.95512
NARF	2.30526	1.87506	0.284239	0.00021854	0.00263927	-0.244231	4.34005	0.572971	0.963066
XRN1	4.01624	4.97245	-0.388825	0.000220278	0.00265241	-0.419106	5.21342	0.327042	0.924111
FAS	2.01073	1.10207	2.6285	0.000221614	0.00266067	0.96679	5.35983	0.030886	0.76102
BTBD8	2.70723	4.34385	-1.26298	0.000224129	0.00268298	-0.0784573	3.59338	0.87959	0.990275
PPP1R13B	2.20636	2.87722	-0.403268	0.000228802	0.00273093	0.115108	6.61968	0.731926	0.981073
PAN3	4.06224	5.35457	-0.595375	0.000233627	0.00278445	-0.182606	4.46362	0.64413	0.973809
OXR1	2.74242	4.01963	-0.860332	0.000236509	0.0028147	0.274386	4.62074	0.504449	0.957117
ECHDC1	1.51252	2.32269	-0.404938	0.000238372	0.00283275	-0.509194	4.04859	0.331227	0.925774
NSUN2	1.10081	1.80685	-0.35996	0.000240021	0.00284407	0.219644	4.1775	0.591023	0.966248
ZCCHC17	1.49122	2.35647	-0.428487	0.000241859	0.0028617	0.202498	2.43848	0.784444	0.985126
MSL1	1.94515	2.66337	-0.336986	0.000245738	0.0029034	0.0795744	6.6136	0.786884	0.985126
TNS1	4.06463	3.65449	0.847087	0.000246957	0.0029094	0.434784	7.07203	0.141661	0.862817
FGF11	1.07379	0.739603	0.365764	0.000249203	0.00293129	-0.610875	2.83881	0.399831	0.94134
ETFA	2.71072	3.77717	-0.619247	0.000250158	0.00293442	-0.686809	2.22552	0.339264	0.926763
NEGR1	1.80888	3.764	-1.49015	0.000259934	0.00302737	-0.627938	6.86782	0.0839666	0.826883
CCSAP	0.308672	1.07719	-0.518726	0.000262852	0.00305701	-0.942417	7.76429	0.050306	0.785802
SBNO2	1.02173	0.90504	0.453962	0.000265974	0.00308892	0.636834	5.49809	0.111687	0.843172
TAF1D	3.28222	3.19105	0.689437	0.00027219	0.00314326	0.131758	4.35686	0.772504	0.985126
C1RL	2.36552	1.91913	1.48313	0.000273148	0.00314543	1.073	3.6016	0.0871242	0.828488
TRAPPC9	5.0281	6.00072	-0.453417	0.000273098	0.00314543	0.418022	5.65733	0.227762	0.905206
ZNF423	4.87629	4.26562	0.701355	0.000276678	0.00317714	0.365078	5.01215	0.415226	0.941941
RPL23A	1.87414	1.82264	0.502233	0.000278458	0.00318862	-0.885471	5.34557	0.048626	0.785421
GMPS	1.48059	2.3488	-0.398454	0.000280792	0.00320397	-0.00524955	2.71103	0.991043	0.998996
GRIN2C	5.57421	4.79492	1.10717	0.000280974	0.00320397	0.267388	7.3146	0.319912	0.924111
TTYH2	2.81788	2.72729	0.583572	0.000281585	0.00320646	0.0774743	6.39826	0.795346	0.985179
SLIRP	1.6424	1.6779	0.380592	0.000283244	0.00322086	0.215134	5.08701	0.593798	0.966248
CFAP54	2.30952	2.16603	1.11151	0.000290857	0.00329827	0.75981	3.80339	0.202142	0.895
IPO8	1.20742	1.84684	-0.27917	0.000291654	0.00330272	-0.674257	2.80481	0.312487	0.922659
RAB40C	1.93458	1.63816	0.388893	0.000292915	0.00331241	1.12317	3.81701	0.0976788	0.837383
ADCY9	3.45878	3.44995	0.604072	0.000293646	0.00331609	0.532666	4.97252	0.220157	0.902858
MTERF1	3.26745	3.99453	-0.301285	0.000294366	0.00331963	-0.574866	3.37914	0.388461	0.939979
PPM1H	1.49144	1.29428	0.288482	0.000297314	0.00334826	0.369651	3.48786	0.487173	0.957086
RHOA	1.76589	1.84795	0.64924	0.000297731	0.00334835	0.502097	3.43792	0.342666	0.928297
NPAS2	5.88613	5.32641	1.26565	0.000301697	0.00338364	0.40265	5.94495	0.30832	0.921027
CCDC91	5.64807	5.82233	0.592126	0.000313394	0.00350043	0.444514	2.69034	0.507512	0.957117
MPP6	2.47211	3.86467	-0.627835	0.000312841	0.00350043	-0.0344108	2.83722	0.952776	0.996818
HLF	0.330757	1.62622	-1.73166	0.000314413	0.00350701	0.0944741	4.96214	0.835319	0.987986
B4GALNT4	5.20582	4.26937	0.999769	0.000315814	0.00351784	0.236436	5.62573	0.475165	0.955864
GIPC1	1.8286	1.45375	0.364994	0.000318526	0.00353361	1.18321	2.85365	0.114983	0.843172
GADD45A	2.32931	1.33781	2.30803	0.000319532	0.00353656	0.968918	2.32459	0.212447	0.902657
MCFD2	1.66765	1.5585	0.333258	0.000319657	0.00353656	0.0780448	4.57514	0.869074	0.989813
AZIN1-AS1	3.36687	4.28245	-0.578287	0.000322491	0.00354037	0.593666	3.29594	0.45665	0.954023
GLI3	5.92328	7.47933	-0.942703	0.000322534	0.00354037	-1.35656	6.33745	0.00356159	0.599682
HEPH	2.82591	3.54233	-0.396464	0.000321613	0.00354037	-0.7222	3.80349	0.135633	0.856182
KIF3A	2.29968	3.98151	-1.04193	0.000322599	0.00354037	0.714277	3.30153	0.216065	0.902657
LRP6	3.33967	4.64288	-0.694066	0.000322107	0.00354037	-0.233006	5.19909	0.513338	0.957117
TTC21B	2.09975	3.12226	-0.335903	0.000323115	0.00354127	0.226588	3.50425	0.674728	0.976186
DCUN1D1	3.23678	4.60966	-0.801064	0.000323627	0.00354214	-0.359598	4.90891	0.357048	0.929974
PHLDB1	4.24073	3.56666	1.04276	0.000324357	0.00354538	0.45585	8.30826	0.194759	0.892242
NLGN1	1.45437	1.33778	0.592163	0.000327409	0.00357369	1.38741	2.49979	0.0764988	0.821634
PANK2	1.75097	2.52421	-0.314701	0.000327822	0.00357369	-0.0919653	5.43197	0.779182	0.985126
CCDC80	1.17656	0.770779	0.500892	0.000329404	0.00358616	-0.301907	4.91325	0.541636	0.962077
GTF2H1	1.52586	2.2371	-0.287228	0.000331048	0.00359927	-0.033328	3.13099	0.955755	0.997024
FOXRED1	1.72667	2.35914	-0.40259	0.000335352	0.00364122	-0.0876308	3.94682	0.842068	0.988248
EID1	0.0676166	1.39202	-2.83819	0.000336292	0.00364659	0.24951	3.53005	0.625742	0.97079
SHISA5	2.63073	1.9949	0.762783	0.000338061	0.00364748	-0.0256933	6.48629	0.937398	0.996184
ZNF337	1.83692	2.24235	0.61161	0.000337815	0.00364748	-0.134876	7.41391	0.671396	0.976186
COBL	4.31681	3.77743	0.993513	0.000346154	0.00371899	0.624039	4.01304	0.174375	0.886509
PMP2	4.03963	3.51449	1.30309	0.000347481	0.00372347	-0.553064	4.20384	0.324587	0.924111
GALNT7	3.24745	4.09317	-0.440393	0.000349129	0.00373623	-0.943129	3.71426	0.0800632	0.824652
AC074032.1	3.14546	3.17159	0.524811	0.0003502	0.00374279	0.150299	3.15551	0.799182	0.985179
CHD9	6.94415	8.45439	-0.794441	0.00035239	0.00375332	-0.311292	5.99214	0.400317	0.94134
LMNA	2.60552	1.74331	0.80584	0.000352563	0.00375332	0.549907	4.85677	0.193593	0.892242
ITFG1	5.76648	6.82044	-0.459057	0.000353955	0.00376325	-0.0743032	3.66825	0.871781	0.989813
HDLBP	2.95177	3.16404	0.443016	0.000357413	0.00379015	0.475179	8.38703	0.089458	0.830959
FGFR1	4.7058	4.35165	1.07706	0.000361201	0.00382041	0.269166	6.91616	0.367777	0.932878
CDC37L1	1.51547	1.62664	0.385108	0.000364333	0.00384856	-0.286726	5.89231	0.476292	0.956154
RMND5A	1.46677	2.21935	-0.321573	0.00036535	0.00385432	0.295249	2.38777	0.691617	0.977591
CACNA1C	5.08623	5.29071	0.63921	0.000366202	0.00385833	0.289304	6.2111	0.395846	0.941186
ATXN7L1	4.49364	4.5057	0.752713	0.00037814	0.0039485	0.0607289	5.10386	0.869994	0.989813
HSD17B12	5.5751	6.03422	0.42489	0.000377334	0.0039485	0.546054	2.91909	0.35837	0.929998
PPP3CC	4.21571	4.31715	0.955629	0.000377039	0.0039485	-0.0255551	6.20928	0.947689	0.996184
RFX3	7.57242	8.59073	-0.311219	0.000376203	0.0039485	-0.50992	5.95695	0.175174	0.886509
ZFP30	1.12298	1.82051	-0.311764	0.000376942	0.0039485	-0.983107	2.66776	0.15684	0.881004
GON4L	3.40336	4.25794	-0.45972	0.000380171	0.00396464	-0.117473	7.42874	0.699191	0.977591
GPM6B	8.47403	9.17979	-0.59034	0.000380759	0.00396571	-0.211974	8.02544	0.54264	0.962077
TMEM132A	3.72132	2.50868	0.616156	0.000383353	0.00398765	0.539159	7.10045	0.101287	0.837629
CARM1	1.94754	1.45622	0.604223	0.000385885	0.00400889	0.092296	6.43654	0.751847	0.982471
CADM4	2.23009	1.7105	0.426724	0.000388006	0.00401376	0.344131	3.75924	0.454991	0.954023
RIPOR1	1.38578	1.53501	0.398036	0.000386991	0.00401376	0.298135	6.87021	0.339185	0.926763
SLC25A29	4.90697	4.05721	0.643419	0.000395627	0.004079	0.62766	6.65959	0.0352788	0.783692
C1orf21	6.28626	7.38841	-0.564036	0.000396564	0.00408098	-0.591934	8.15238	0.0771033	0.821958
CDK5RAP1	1.16324	1.93911	-0.362994	0.000396817	0.00408098	-0.188804	3.08122	0.750401	0.98226
LRRFIP1	3.32865	3.13537	0.748186	0.00039981	0.00410659	0.458007	5.14352	0.232111	0.905479
CSNK1A1	6.67199	6.60352	0.555504	0.000405614	0.00415577	0.0471193	4.68831	0.909832	0.992284
BMP2K	5.90422	6.96242	-0.602255	0.000407582	0.0041707	0.00558481	6.37589	0.988284	0.998477
FADS2	4.41689	3.87536	0.72996	0.000413368	0.00420884	0.351151	7.33706	0.270522	0.91335
AC104596.1	5.36137	6.50036	-0.476741	0.000415352	0.00422378	0.0627197	3.25494	0.903961	0.992051
PCDH1	0.732207	0.748288	0.295136	0.000421039	0.00427099	0.479461	5.90918	0.152942	0.879016
GLUD1	6.08121	7.686	-0.825049	0.000422663	0.00427713	-0.340854	4.90496	0.371929	0.935728
NRXN2	1.42803	1.17915	0.435506	0.000422691	0.00427713	-0.112018	4.52998	0.808178	0.985495
SNX32	1.84587	1.78546	0.500804	0.000429025	0.00433585	0.684056	5.82659	0.0737969	0.821634
RSBN1L	2.17033	3.08674	-0.385082	0.000434769	0.00438307	-0.176529	4.65033	0.698425	0.977591
GSTM3	1.21128	1.72048	-0.28199	0.000435731	0.00438736	1.14237	6.28284	0.00824422	0.639169
EIF5	1.63164	3.04293	-1.34748	0.000440943	0.00442893	-0.370994	4.3146	0.369815	0.934167
ENAH	4.50184	4.56235	0.656688	0.000440477	0.00442893	0.352779	5.86074	0.364515	0.932701
RAB7A	4.33586	4.52881	0.497649	0.000445044	0.00445641	0.618722	4.8002	0.116052	0.843172
SUSD6	1.80623	1.85202	0.856406	0.000447575	0.00446265	0.643283	5.37353	0.111672	0.843172
CNTNAP3B	5.16649	5.46691	0.895697	0.000456493	0.00452399	-0.226128	5.56966	0.61496	0.969363
RHOU	2.27893	2.07708	0.51	0.000460647	0.00455963	0.232733	2.84418	0.7821	0.985126
SPATA6	5.48235	6.57852	-0.340119	0.000461594	0.00456347	-0.60021	2.83558	0.419766	0.942595
HECTD4	4.78722	5.7247	-0.567315	0.000464628	0.00458239	-0.167743	7.39922	0.53881	0.962077
MAP3K13	4.11602	4.21957	0.911047	0.000465696	0.00458739	0.0371658	7.30264	0.903864	0.992051
EXOSC7	1.01913	0.900342	0.493537	0.000466851	0.00459323	-0.272196	2.47709	0.718127	0.979252
PCYT1B	1.34077	2.16245	-0.51046	0.000469436	0.00460757	-0.126758	3.28399	0.815103	0.986489
BAALC-AS1	4.64922	4.21256	1.40473	0.000470735	0.00461478	0.175711	11.2972	0.647495	0.974125
ITPKC	3.50162	1.68124	1.9608	0.000479852	0.0046873	0.0539851	5.13479	0.90463	0.992051
ZBTB44	1.7447	2.51799	-0.326305	0.000488626	0.00476163	0.0274058	4.27459	0.956528	0.997024
MED15	2.94166	2.78729	0.703513	0.000493971	0.00480798	-0.00676751	4.19741	0.990887	0.998996
AKT3	8.86162	9.46141	-0.375052	0.000501383	0.00486614	-0.120561	6.28708	0.717831	0.979164
MKNK2	1.95313	1.30157	1.49637	0.000501732	0.00486614	0.882232	4.10417	0.105697	0.839434
PHPT1	0.670977	1.07865	-0.403218	0.000502456	0.0048674	1.69693	4.62565	0.00561264	0.599682
SMAD3	3.88936	3.78805	0.919142	0.000504307	0.00487954	0.347001	6.53651	0.237246	0.905479
AL359232.1	0.941666	1.82542	-0.470096	0.000507349	0.00490317	-0.361276	3.20975	0.566716	0.962841
STIM2	4.03901	5.46338	-0.616215	0.000512668	0.00494873	-0.281743	4.20424	0.570751	0.963022
CD63	1.84499	1.52678	0.374934	0.000513335	0.00494933	0.117178	3.26244	0.823691	0.987011
ARID5B	4.61509	3.99543	1.362	0.000518744	0.00498971	0.697782	4.22031	0.169303	0.886509
CARD19	1.51511	1.39734	0.394166	0.000519895	0.0049949	0.199554	4.16718	0.661056	0.975755
TENT2	4.99736	6.14617	-0.329046	0.000524398	0.00503225	0.313004	4.80114	0.422431	0.943517
EXT1	4.43676	5.68386	-0.340875	0.000529473	0.00506905	0.337615	2.99674	0.583907	0.964503
COG6	1.55077	2.7636	-0.677049	0.000534189	0.00510822	-1.64406	2.59688	0.0234987	0.755971
HM13	2.10216	2.18754	0.416783	0.000537752	0.00512431	0.265628	4.05518	0.559567	0.962841
ZNHIT6	1.24099	2.14314	-0.326938	0.00053739	0.00512431	0.326274	2.48667	0.65395	0.975042
DNAJB14	2.67406	3.90714	-0.590435	0.000539669	0.00513659	-1.06078	5.63098	0.0488501	0.785421
AC013643.2	2.27246	2.24111	0.81386	0.000543911	0.00516494	-0.486687	6.22005	0.126736	0.851589
PLCL2	0.802029	0.764471	0.386426	0.000544665	0.0051661	-0.0847961	2.72176	0.901948	0.991051
MAPK9	1.38072	2.23958	-0.477913	0.000548009	0.00518579	-0.0417471	3.03329	0.945264	0.996184
POLR2A	1.6394	2.16197	-0.289544	0.000550656	0.00520438	-0.187417	7.48482	0.630353	0.971406
SRP14	0.391871	2.25248	-2.22912	0.000552532	0.00520438	0.228855	3.08406	0.691759	0.977591
ZBTB7C	3.53208	3.1362	0.549285	0.000551543	0.00520438	0.605126	2.48143	0.394953	0.941186
MICU1	2.96001	3.33783	0.496578	0.000554997	0.00520971	0.763324	2.67321	0.246879	0.907272
PTBP2	4.74425	5.78331	-0.381022	0.000554842	0.00520971	-0.269241	4.21442	0.58263	0.964352
TAF3	2.29182	3.37587	-0.362609	0.000556481	0.00521765	0.263641	2.94357	0.654063	0.975042
ABCC9	4.69275	4.22682	1.26575	0.000560104	0.0052396	0.185475	6.23506	0.648832	0.974125
PDE7B	6.22393	7.73304	-0.948473	0.000571785	0.00533666	1.48481	4.54611	0.00597445	0.599682
CARS2	1.7467	2.57368	-0.431419	0.000576546	0.00534633	-0.070294	6.36662	0.820208	0.986947
FBXO38	1.398	2.29206	-0.346991	0.000577824	0.00534633	0.077133	3.46896	0.892264	0.990373
GABARAPL2	0.165618	1.22649	-1.29948	0.000575917	0.00534633	-0.162817	5.52882	0.640404	0.97259
JAKMIP2	5.22979	6.48689	-0.697175	0.000576814	0.00534633	0.361442	3.1734	0.524452	0.958681
LYST	4.51263	4.47745	0.812065	0.000580015	0.00534633	-0.0383911	5.40355	0.905296	0.992051
MEGF10	5.62118	6.8217	-1.13352	0.000578372	0.00534633	-0.74349	4.25807	0.101577	0.837629
RSU1	2.31694	2.24936	0.721874	0.000574003	0.00534633	0.698318	3.65084	0.212222	0.902657
CCDC136	1.42142	1.31256	0.326874	0.000581138	0.00535052	0.556366	4.65886	0.127428	0.852461
PEX14	2.34139	2.58758	0.4332	0.000581778	0.00535052	-0.838513	4.83882	0.0284321	0.76102
BBOF1	1.32955	1.36026	0.284281	0.000590625	0.00542578	-0.387035	5.96129	0.260513	0.910784
ANKRD24	1.30346	1.22181	0.338618	0.000591869	0.00543111	0.566261	3.58595	0.305386	0.920333
MYO10	5.00715	6.41004	-1.1466	0.000599673	0.00547669	-0.577933	7.27494	0.0581836	0.801665
ZHX3	7.95787	9.12672	-0.551885	0.000600185	0.00547669	-0.106744	8.1644	0.819798	0.986947
NAMPT	2.13669	1.62525	1.49036	0.000610359	0.00555094	1.05104	3.67341	0.0601634	0.802634
FOXK1	3.2944	2.93614	0.724037	0.000612262	0.00556206	0.223628	5.93165	0.471902	0.95512
SLC39A12	4.66062	5.86153	-0.609236	0.00061463	0.00557738	-0.056068	3.32456	0.922366	0.994281
AHI1	6.34135	7.18854	-0.351512	0.000615656	0.00558049	-0.119012	5.16546	0.766827	0.984904
AC006504.5	0.845859	1.48686	-0.296983	0.000616407	0.00558112	-0.875137	2.72597	0.190253	0.890102
ATG2B	2.32779	3.22995	-0.317481	0.00061934	0.00558137	0.161128	3.85146	0.711011	0.978642
DUSP18	0.941023	0.869685	0.422671	0.000619848	0.00558137	0.539173	5.20629	0.170306	0.886509
ETV6	6.24457	5.57196	1.27109	0.000617344	0.00558137	-0.0578736	5.84138	0.870538	0.989813
PELI2	3.37752	4.73416	-0.779614	0.000619021	0.00558137	-0.837892	3.60547	0.0997188	0.837629
ZFHX4	6.1238	7.80978	-0.648958	0.000619077	0.00558137	-0.621081	7.21573	0.066922	0.81851
B3GAT3	1.73572	1.48793	0.365532	0.000626641	0.00562395	-0.242879	3.04525	0.660512	0.975755
ACP1	0.980256	1.01532	0.405783	0.000642694	0.00573827	0.0877398	4.02069	0.848551	0.988544
BRD4	3.85208	3.92206	0.607126	0.000649868	0.00579424	0.496686	6.34737	0.133359	0.854272
NOD1	1.95638	1.58747	1.10244	0.000656307	0.00584528	0.100145	6.5231	0.761959	0.984074
CDC14A	4.75504	6.36078	-0.794033	0.000658946	0.00585602	-1.00143	4.59341	0.0232643	0.755971
ZYG11B	1.92086	2.57916	-0.290064	0.000658786	0.00585602	0.204304	3.7895	0.679141	0.976728
NEK6	4.33294	4.3329	0.684004	0.000668325	0.00593292	0.219331	6.40473	0.459743	0.95512
CEP152	1.32457	1.23018	0.448281	0.00067066	0.00594115	-0.382108	2.58062	0.57256	0.963066
ZNF493	0.972662	1.14415	0.327548	0.000670705	0.00594115	0.710883	4.01105	0.179927	0.886681
MRI1	0.693773	1.24398	-0.320636	0.000674081	0.0059646	-0.255041	3.99472	0.546106	0.962362
ACTR3C	0.628072	0.875889	0.567589	0.00067868	0.00599232	0.571866	2.65927	0.377847	0.937046
TM9SF2	2.35968	2.60119	0.277072	0.000683693	0.00602479	-0.118116	3.27651	0.822737	0.986947
USP32	3.93879	3.90305	0.553693	0.000683831	0.00602479	0.0305511	4.00778	0.950968	0.996608
DNAJB1	1.43951	1.07785	1.28976	0.000685606	0.00603392	1.21421	5.60745	0.0457478	0.783692
ITGB1BP1	1.69506	1.78362	0.464292	0.000687969	0.00604821	-0.0455731	8.21863	0.883705	0.990275
COL6A1	1.69051	1.58796	0.379592	0.000691196	0.00606268	0.526902	6.32532	0.178538	0.886681
INSIG1	2.15941	1.47705	0.354591	0.00069184	0.00606268	0.144264	4.86206	0.823529	0.987011
HDAC8	4.85713	5.88121	-0.304847	0.000699166	0.00611559	-0.23053	5.24096	0.543799	0.962077
VCL	4.78778	3.31077	1.86393	0.000699374	0.00611559	0.732422	6.84064	0.0307977	0.76102
DDX60	0.677046	1.6534	-0.56801	0.000707711	0.00617529	-0.853108	3.73726	0.180558	0.886681
TPP1	2.18851	2.34796	0.590623	0.000716104	0.00622858	-0.303206	7.89012	0.558653	0.962841
HPN	1.63363	0.946361	0.54725	0.000723746	0.00627503	0.564494	5.13055	0.148178	0.871693
STK33	5.38937	7.08617	-0.599099	0.00073088	0.00632346	-1.74386	2.59417	0.0451043	0.783692
UVSSA	2.02441	2.62629	-0.336454	0.000731766	0.00632444	-0.00468878	5.57139	0.989575	0.99872
SETX	3.53877	4.70669	-0.408871	0.000744569	0.00641569	0.0395283	5.55438	0.916167	0.993181
VAV2	2.11936	2.09311	0.39773	0.000749497	0.00644362	-0.0389906	4.04542	0.934858	0.996184
ARHGEF10L	5.78312	4.71893	1.29317	0.000755401	0.00648756	0.236662	5.43125	0.516412	0.957487
RAB4A	2.45143	3.36287	-0.37505	0.00076202	0.00653069	-0.679202	3.33315	0.180769	0.886681
OSMR-AS1	5.05114	4.259	1.55682	0.000764544	0.00654546	-0.598182	3.12805	0.309925	0.922659
GPAM	3.10516	3.93394	-0.56537	0.000768453	0.00657204	-0.58825	4.70693	0.156207	0.881004
DYNC2H1	4.62487	6.05577	-0.624512	0.000787081	0.0067103	-0.585167	4.92841	0.147743	0.870587
AP002336.2	3.14406	2.79748	0.888979	0.000797674	0.0067745	-0.089406	4.53646	0.829501	0.987986
PGP	1.52109	2.43342	-0.834751	0.000798555	0.0067745	-0.204176	4.1546	0.684922	0.976819
GLIPR2	1.03608	0.462277	0.457305	0.000802758	0.00678032	1.56406	2.35607	0.0879327	0.828675
ITSN2	4.12976	4.3027	0.45248	0.000802257	0.00678032	-0.263195	6.60872	0.386391	0.939881
ARMCX4	2.92605	4.06728	-0.602398	0.000810146	0.00682861	-0.519506	3.5345	0.32799	0.924111
EPC2	3.20731	4.41338	-0.377262	0.000810062	0.00682861	-0.493997	2.82516	0.491105	0.957086
ENPP5	1.21617	1.85161	-0.380531	0.000815194	0.00685702	-0.766855	2.99056	0.219557	0.902858
CNTFR	2.67682	3.61586	-0.558649	0.000837857	0.00699726	-0.277452	5.28471	0.487754	0.957086
ELL2	3.76521	3.68661	1.33822	0.000837433	0.00699726	0.81739	5.03552	0.0912045	0.833374
TRIM33	3.44681	4.36184	-0.446954	0.000837615	0.00699726	0.00834223	4.09559	0.986693	0.998414
GRK2	1.2661	1.28312	0.394604	0.000849041	0.00705463	0.614165	6.11106	0.099235	0.837629
TXNL4A	1.55655	1.51229	0.500261	0.000847562	0.00705463	-0.494787	2.79323	0.446995	0.952864
WDR1	2.15168	1.41905	0.799611	0.000847954	0.00705463	0.764866	5.26424	0.0581643	0.801665
ZNF844	0.798699	0.981824	0.303246	0.000848188	0.00705463	0.303732	2.96278	0.62488	0.97079
COMT	2.18934	2.1781	0.565928	0.00085772	0.0070979	0.453395	6.42256	0.239312	0.905479
RBL2	3.00603	3.8926	-0.423281	0.000863686	0.00712563	-0.159229	6.67166	0.5602	0.962841
SULT1A1	1.37299	1.90088	-0.286959	0.000873513	0.00717053	0.0807393	4.56173	0.835282	0.987986
HACD2	1.64271	1.67425	0.579277	0.000897668	0.00735404	0.981494	2.55721	0.155319	0.881004
LRRC7	1.06077	1.07133	0.387954	0.000904851	0.00740547	-0.106345	6.76143	0.756831	0.983963
PTPDC1	1.50573	1.57902	0.317249	0.000908895	0.00743112	1.03833	2.95739	0.112122	0.843172
COPS7B	1.26807	2.14582	-0.406743	0.00091697	0.00748218	-0.303897	4.98156	0.390915	0.940231
TSC2	2.07938	2.77453	-0.477708	0.000916266	0.00748218	0.0169924	8.66009	0.954716	0.996818
TRIP11	3.29776	3.97547	-0.400865	0.000922406	0.00751904	-0.0812707	3.97287	0.85716	0.989081
NCBP1	1.36129	2.09918	-0.29209	0.00092721	0.00755066	-0.182267	7.59257	0.54668	0.962841
CC2D2A	2.30981	3.25817	-0.437262	0.000929385	0.00755637	-0.0569711	9.21352	0.852975	0.988781
EMD	0.841553	0.666619	0.470145	0.000931009	0.00755901	0.169035	4.27091	0.702369	0.97812
NRDC	4.51332	4.9813	0.511385	0.000939148	0.00760998	-0.0768857	5.02413	0.855801	0.988781
TSPAN9	1.24924	1.18263	0.367772	0.000946624	0.00765539	1.46256	2.65116	0.0470807	0.784151
KAT6B	4.00053	5.40869	-0.749252	0.000950039	0.00766783	-0.14451	6.08995	0.653174	0.975042
MARK3	7.59368	7.41984	0.479747	0.000952157	0.00767735	-0.0546741	6.65997	0.855026	0.988781
AC087482.1	1.45042	1.23978	0.941347	0.000955566	0.00768967	0.0689761	3.34909	0.90468	0.992051
GAB1	5.32894	5.6055	0.523793	0.000957227	0.00769286	0.0967811	5.2577	0.791488	0.985126
MIR646HG	1.72653	1.37436	0.698533	0.000957844	0.00769286	0.348365	3.62371	0.558711	0.962841
GALNT10	2.36107	2.00161	0.796337	0.000963379	0.0077083	0.00177236	7.17681	0.994915	0.999248
PLPP3	5.12169	6.24277	-0.72767	0.000963537	0.0077083	-0.193449	7.34305	0.618097	0.969392
PLCD3	1.81127	1.271	0.46445	0.000965693	0.00771799	0.597737	5.32101	0.169986	0.886509
CHN1	3.12296	5.88226	-1.72193	0.000971873	0.0077598	-0.424577	3.52764	0.47094	0.95512
JAKMIP2-AS1	0.752355	0.858061	0.276743	0.000974809	0.00777565	-0.22706	8.12916	0.444301	0.952131
CTTNBP2	1.18951	1.01798	0.427066	0.000978264	0.00778801	0.61081	5.13228	0.136586	0.856556
ITPKB	8.73243	8.15712	0.649162	0.000985195	0.00782794	0.213717	7.51633	0.473754	0.955698
MAPRE2	7.03591	6.48901	1.07515	0.000997281	0.00789329	-0.108142	6.00524	0.777608	0.985126
ITGB4	5.88592	5.09161	1.03291	0.00100875	0.0079515	0.178247	7.48022	0.559684	0.962841
MIATNB	1.98725	1.90153	0.466979	0.00100573	0.0079515	-0.228888	3.35226	0.729936	0.980718
PLEKHH2	1.23577	1.42229	0.413816	0.00100932	0.0079515	0.149751	3.80904	0.762293	0.984074
PPP1R1B	2.88347	3.413	-0.578724	0.00100859	0.0079515	-0.474684	5.85879	0.174037	0.886509
SLC20A2	4.26946	4.32929	0.402524	0.00101086	0.00795454	0.664411	4.7372	0.0947232	0.833374
GSE1	3.73193	3.56068	0.504733	0.00101538	0.00796713	0.0662571	6.45952	0.846903	0.988544
ARHGAP1	2.12692	1.87466	0.476506	0.00102042	0.00799897	0.0602132	5.49523	0.87182	0.989813
CASD1	2.84125	3.73693	-0.356503	0.00103082	0.00806507	-0.0471306	2.79765	0.942298	0.996184
CEP135	0.949242	0.933353	0.310759	0.00103289	0.00807356	-0.0105898	1.95809	0.993644	0.999248
ATE1	3.48894	4.88628	-0.777451	0.00103584	0.00808113	-0.452331	2.34641	0.576236	0.963835
GYG2	2.21891	1.59739	1.35504	0.00103719	0.00808392	0.588947	2.6036	0.408188	0.941485
DTWD2	1.33149	2.00693	-0.283801	0.00103901	0.00809046	-1.86017	2.85564	0.0119561	0.658643
GABRA2	6.09571	7.15234	-0.8962	0.00104019	0.00809192	-0.842652	5.27109	0.0521625	0.788685
MALSU1	1.35967	1.1686	0.450136	0.00104445	0.00810961	1.21036	2.24151	0.14207	0.863487
PCBD2	1.60573	2.61245	-0.549263	0.00105009	0.00814567	-0.505695	2.67879	0.445295	0.952136
SIDT2	1.67264	1.0805	0.489346	0.00105797	0.00818354	0.846004	5.9073	0.0292537	0.76102
LONP2	5.37934	6.41748	-0.34286	0.00105935	0.00818644	0.0313257	7.62269	0.905254	0.992051
FMO5	0.724362	1.27175	-0.266938	0.00106052	0.00818777	-0.404595	7.57231	0.130196	0.853022
PEX1	1.39864	2.10313	-0.292527	0.00106595	0.00820644	-0.179017	8.46444	0.559903	0.962841
TRAPPC11	1.75963	2.69062	-0.327999	0.00106584	0.00820644	-0.211499	4.69201	0.587058	0.965587
LAMP2	3.94454	3.73374	0.698664	0.00107669	0.00827353	-0.231243	5.13079	0.538873	0.962077
TAB2	5.76272	6.25106	0.55707	0.00107892	0.00828283	0.00726518	6.1851	0.984968	0.998414
MAP2	0.700603	3.20903	-2.63404	0.00108342	0.00830181	0.722151	5.76791	0.0630246	0.80979
ANKRD36C	3.85462	4.89793	-0.4003	0.00110431	0.00845394	0.188229	4.75325	0.667989	0.976186
KCNIP1	3.67537	3.11007	0.582987	0.00111129	0.00849947	0.0858092	2.58819	0.910933	0.992284
WASF3	4.40879	6.18263	-1.23184	0.00111584	0.00851834	0.083674	5.74253	0.801711	0.985495
TRIM65	1.08409	1.07647	0.286173	0.00111689	0.00851835	0.178979	3.36985	0.736733	0.981073
ZNF783	1.3227	1.48919	0.311561	0.00112095	0.00853342	0.852742	3.68673	0.0851941	0.828488
DAPK3	1.3667	0.730819	0.402373	0.00112797	0.00857888	0.408347	3.1116	0.434069	0.948153
ALPK1	1.29525	0.825375	1.60593	0.00115102	0.00872982	1.09021	4.42433	0.0494184	0.785421
WASF2	5.02086	4.97531	0.760754	0.00115219	0.00873059	0.396168	6.26879	0.257408	0.909373
ATP10D	1.99127	3.13587	-0.479847	0.00115491	0.0087371	0.141887	3.70376	0.787517	0.985126
ZNF248	4.05734	4.73988	-0.45035	0.00116016	0.00876664	0.0642097	4.57773	0.882625	0.990275
KDM3B	2.57136	3.43037	-0.42237	0.00116286	0.0087789	0.0637294	5.91942	0.846524	0.988544
COA1	2.81224	3.9834	-0.560159	0.00117557	0.00885846	-0.0454984	7.9623	0.86358	0.989813
IFT88	3.41565	4.77818	-0.501151	0.00118335	0.00889251	-0.503045	3.5207	0.404341	0.941485
NRBP1	1.34558	1.28775	0.282131	0.00118208	0.00889251	0.0722888	6.56834	0.818644	0.986947
SASH1	8.60699	9.27365	-0.452083	0.00119204	0.00894957	-0.696034	7.87948	0.0242863	0.755971
PNRC1	2.06168	1.97265	0.786989	0.00120121	0.00901019	0.779464	6.24827	0.0239058	0.755971
HSPA1B	1.72266	0.893115	1.81185	0.00120905	0.0090524	1.40087	5.65522	0.00885811	0.639169
SEC63	2.4632	3.50249	-0.426	0.0012102	0.00905267	0.0945169	2.83588	0.878544	0.990275
PHACTR1	6.65684	6.79056	0.419049	0.00121182	0.00905652	0.165352	7.69173	0.570686	0.963022
PKN2-AS1	1.23088	2.64427	-0.39792	0.00121377	0.00906282	-0.569496	2.67109	0.442433	0.95148
FIG4	1.30559	2.07199	-0.390846	0.0012179	0.00908533	-0.0629796	4.45626	0.872939	0.989813
PTP4A2	0.777666	0.649901	0.536198	0.0012268	0.00914251	0.27144	2.68045	0.684048	0.976819
TRIO	8.3317	8.40209	0.383815	0.00123023	0.00915225	0.0656071	6.1859	0.825196	0.987545
ETNPPL	4.39258	6.56019	-1.8348	0.0012417	0.00921245	-0.689067	4.0658	0.176551	0.886644
MTR	3.07328	4.5056	-0.546224	0.00124517	0.00922987	0.203919	5.40578	0.588394	0.965587
PURG	2.94235	3.95003	-0.650852	0.00124647	0.00923112	-0.926253	2.71211	0.202192	0.895
ARRB1	2.54036	3.50656	-0.615972	0.00125214	0.00924793	-0.378527	6.17829	0.227971	0.905479
FAM172A	5.82785	6.82929	-0.280584	0.00125162	0.00924793	-0.107029	2.70494	0.866937	0.989813
CFAP43	1.24348	1.48951	0.498151	0.00125899	0.00928179	0.544422	2.68086	0.460899	0.95512
PACRGL	1.98796	2.95021	-0.369994	0.00125849	0.00928179	0.715206	4.9517	0.108216	0.842949
HIVEP3	4.15204	3.65447	0.819177	0.00128741	0.00948272	0.31774	7.8923	0.577779	0.963835
AVL9	5.35919	5.33181	0.701804	0.00129363	0.00951997	0.135661	8.2682	0.683718	0.976819
NSD1	4.12573	5.35799	-0.534304	0.00130037	0.00955242	-0.154037	5.579	0.640712	0.97259
DAPK1	5.01858	6.27071	-0.456855	0.00130913	0.00959088	-0.158589	6.17111	0.614324	0.969084
FBXW2	1.1945	2.03327	-0.29745	0.00131079	0.00959443	-0.471304	3.88817	0.339771	0.926763
VPS50	2.41142	3.6993	-0.361147	0.00131857	0.00964275	0.606325	2.39744	0.41747	0.941941
MAPK1IP1L	2.6225	2.54639	1.0257	0.0013198	0.00964315	0.439167	4.4877	0.28954	0.917598
BHLHE40	2.71457	2.28924	0.499075	0.00132214	0.00965161	0.470922	6.42558	0.215424	0.902657
ZFYVE28	4.99125	4.03213	1.42496	0.0013244	0.00965951	0.781337	5.16852	0.0451223	0.783692
PTGES3	2.72489	2.53938	1.93496	0.00133479	0.00972663	1.13503	5.01686	0.050207	0.785421
RFTN2	4.97514	6.53642	-0.973379	0.00133717	0.0097353	0.349404	6.09469	0.447934	0.952864
GLI2	4.4385	3.99403	1.02946	0.00135246	0.00982038	0.252009	4.54177	0.561722	0.962841
SCP2	2.97876	3.84482	-0.401292	0.00135166	0.00982038	-0.38663	3.76732	0.443945	0.951859
NEK1	4.97499	6.24933	-0.51888	0.00136788	0.00992347	-0.42319	5.07518	0.298455	0.917765
TSPAN3	3.62924	3.72961	0.485913	0.0013708	0.0099359	-0.0124742	5.77105	0.976874	0.998287
ANKRD11	5.03612	6.11582	-0.446314	0.00138341	0.0100095	0.570119	7.3209	0.0941066	0.833374
ARAP2	6.92649	7.90826	-0.359309	0.00139271	0.0100575	-0.179936	6.27662	0.606716	0.968359
STK40	1.86548	1.27805	1.05335	0.00141876	0.0102201	1.0135	5.08874	0.0292428	0.76102
TPST1	7.0668	5.62165	2.04931	0.00142221	0.0102269	0.697745	4.32263	0.199553	0.893033
SLC25A53	1.63171	1.79675	0.300247	0.00142872	0.0102417	-1.6	2.37283	0.0313472	0.76102
STOX1	4.60673	5.5305	-0.669326	0.00142912	0.0102417	-0.555641	4.5267	0.224819	0.904478
FRA10AC1	2.00608	2.42383	0.43808	0.00143682	0.0102687	0.116607	3.62755	0.802275	0.985495
BTG2	1.96573	0.815478	0.50205	0.00144781	0.010316	0.719113	5.55889	0.0908751	0.833374
KLHDC4	0.735203	1.48122	-0.450409	0.00144628	0.010316	0.165353	5.14818	0.673146	0.976186
STAMBPL1	0.945039	0.948977	0.968159	0.00145606	0.010361	0.753027	5.36702	0.0698636	0.819251
KIAA1614	1.34431	1.21931	0.431572	0.00146374	0.0104024	-0.0942907	7.32235	0.740591	0.981196
MRPS31	2.04744	2.37919	0.343954	0.00146541	0.0104024	0.703446	2.24363	0.350615	0.92974
AC004158.1	1.45461	2.30042	-0.423839	0.00146873	0.0104149	-0.935239	5.72107	0.0206428	0.749974
TTF2	1.02443	0.999234	0.489509	0.0014855	0.0105064	0.539584	4.74589	0.252287	0.907272
MYCBP2	5.26	6.53845	-0.49732	0.00148927	0.010524	-0.0407968	6.71109	0.913007	0.992564
RNF146	1.45429	2.14819	-0.328894	0.00149899	0.0105835	-0.884836	4.48095	0.0479482	0.785421
TMX3	1.72763	2.76329	-0.362068	0.00151281	0.010671	-0.197624	2.46534	0.791143	0.985126
DNAJB2	2.30119	1.84247	0.863448	0.00153245	0.0107733	0.633195	6.82736	0.0781476	0.824652
GTF2IRD2B	1.3331	1.84477	-0.274097	0.001556	0.01092	-0.562771	5.71554	0.143658	0.865893
TPCN1	5.28785	6.04793	-1.02248	0.00155539	0.01092	-0.192312	7.10712	0.52424	0.958631
SPIDR	4.61534	5.87439	-0.386859	0.00155948	0.0109351	0.451958	7.20245	0.292613	0.917598
PHC2	2.44627	2.3394	0.487686	0.00157023	0.0109756	0.630596	4.85417	0.12938	0.853022
SLC25A23	1.37594	1.17371	0.313088	0.00157596	0.0109941	0.401685	4.47463	0.383756	0.939826
ZNF345	2.91297	3.52846	0.420533	0.00158486	0.0110467	0.347881	2.99409	0.593281	0.966248
APTX	2.49515	2.95455	0.361631	0.00159319	0.0110954	-0.287897	4.37824	0.461705	0.95512
AHCYL2	8.35505	9.71232	-0.688924	0.00160601	0.0111704	-0.283273	5.61888	0.481033	0.956676
CGRRF1	1.07661	1.71443	-0.311302	0.00160807	0.0111704	0.444705	2.21815	0.553769	0.962841
LRRC1	2.65529	4.21584	-0.918491	0.00160766	0.0111704	-0.83506	3.25459	0.181209	0.886681
ABCD4	3.89483	3.30246	1.08281	0.00162289	0.0112487	0.851218	4.68746	0.0531854	0.788685
PRKD2	0.908168	0.645524	0.34957	0.00162347	0.0112487	0.73816	4.4535	0.120492	0.844482
ZBTB38	3.34995	3.1167	0.630762	0.0016307	0.0112876	1.33711	4.83642	0.00149251	0.552526
GNA12	5.65486	5.16878	1.01072	0.0016481	0.0113808	0.292359	7.67438	0.405456	0.941485
HTRA1	4.78838	5.69877	-0.814018	0.00166703	0.0114824	-0.174716	5.13955	0.647819	0.974125
LMF1	2.0502	2.59771	-0.279101	0.00168614	0.011575	-0.212804	4.48231	0.609146	0.968359
BRINP1	5.36183	5.36105	0.655378	0.0017226	0.0117858	-0.0577064	4.19212	0.903959	0.992051
ZFYVE16	4.33766	5.72438	-0.671853	0.00173673	0.0118725	-0.0633478	6.89113	0.827022	0.987949
MAP4K5	5.10622	6.44209	-0.50861	0.0017422	0.0118999	-0.475321	4.32064	0.348836	0.92974
STK3	6.74556	6.72645	0.578873	0.00175228	0.0119588	0.224233	3.45188	0.695346	0.977591
CNTN1	8.55971	9.74754	-0.528449	0.0017546	0.0119646	0.158084	5.23927	0.664607	0.975828
PACS2	3.19617	3.10548	0.629016	0.00175739	0.0119737	0.330238	6.59314	0.303988	0.919843
LUC7L3	6.83264	7.14111	-0.4784	0.0017735	0.0120734	-0.0386343	6.94925	0.896531	0.99057
MACROD2	7.06034	7.37817	-0.667943	0.00178241	0.0121239	-0.90433	3.1952	0.14144	0.862817
SMAD2	3.48414	4.35664	-0.295193	0.00179153	0.0121759	-0.18191	5.79531	0.544996	0.962077
PNISR	7.96612	7.90201	-0.755802	0.0017969	0.0121921	0.0622928	8.55864	0.860925	0.989813
YTHDF1	3.64157	2.3901	1.37119	0.001812	0.0122742	0.688718	4.77033	0.175675	0.886509
ATP8A1	4.39696	5.96633	-0.92696	0.0018241	0.012295	-0.692499	5.22197	0.056623	0.799994
DNAJC10	1.554	2.21892	-0.285657	0.0018224	0.012295	-0.30025	3.52447	0.544523	0.962077
GRK5	1.16945	0.763678	0.601202	0.00182269	0.012295	0.67546	3.16683	0.262076	0.911403
SKP1	0.232733	1.48666	-1.92194	0.00183384	0.0123301	-0.326797	4.99606	0.370247	0.934314
SBF2	6.98228	7.88025	-0.290272	0.00184152	0.0123716	-0.203084	7.21804	0.490872	0.957086
AFF3	0.58433	1.52582	-0.691817	0.00184907	0.0123918	0.715033	2.8722	0.319119	0.924111
MYO1E	4.21727	2.42933	1.67603	0.00185576	0.0124264	0.584821	5.11256	0.169977	0.886509
DMXL2	3.09093	4.05259	-0.440078	0.00188418	0.0125756	0.527972	7.29482	0.221564	0.902858
TUBGCP3	1.84128	2.69827	-0.405855	0.00188234	0.0125756	-0.10268	3.83586	0.846242	0.988544
CPSF7	2.75494	3.58751	-0.379863	0.00188594	0.0125771	-0.468095	6.87863	0.13347	0.854272
LEPR	1.77116	2.32327	0.434758	0.00189366	0.0126075	-0.0415134	2.51099	0.946817	0.996184
CNN3	6.53898	6.02464	1.14455	0.00189819	0.0126137	0.00440623	4.28055	0.99312	0.999248
PCSK7	2.89017	2.82735	0.389761	0.00191069	0.01268	0.61103	6.75578	0.073133	0.821634
PDE4D	6.69139	8.85595	-1.24548	0.00191658	0.0126985	-0.01868	3.8973	0.972462	0.997727
SUB1	0.296287	1.30456	-0.844232	0.00191833	0.0126998	-0.256631	3.11114	0.681047	0.976819
PTPRN2	0.270305	1.60137	-1.43283	0.00192462	0.0127312	0.204096	2.89055	0.75463	0.982991
ATP6AP1L	3.55594	4.26551	-0.343536	0.00193762	0.0127758	0.137049	2.85616	0.844881	0.988544
MLXIP	1.71404	1.66459	0.522264	0.00193406	0.0127758	0.216187	6.17454	0.553122	0.962841
TNIK	9.76832	10.6864	-0.603767	0.00193468	0.0127758	-0.591669	8.04641	0.13591	0.856182
SMIM12	1.68448	2.14944	0.454562	0.00195276	0.0128549	0.371331	3.70337	0.455358	0.954023
BTBD2	1.5707	1.41019	0.276414	0.00197737	0.0129353	0.750058	7.93063	0.024759	0.76102
OPHN1	8.17833	9.23102	-0.430182	0.00197763	0.0129353	-0.530696	5.49379	0.177397	0.886681
TMCO3	1.59546	2.48491	-0.305051	0.00197429	0.0129353	0.297179	2.68677	0.663404	0.975755
BRCC3	1.02008	1.86632	-0.427985	0.00199822	0.0130075	-0.872088	2.44313	0.169588	0.886509
OLMALINC	2.99646	2.29008	1.06472	0.00199737	0.0130075	0.161294	6.84874	0.570531	0.963022
TP53	2.39234	2.17466	0.972354	0.00199672	0.0130075	-0.604914	3.96069	0.165597	0.883979
ZFP36L2	3.72769	2.93545	0.606605	0.002009	0.0130673	0.409535	6.30939	0.224492	0.904478
ANXA7	2.39821	2.56128	0.601263	0.0020358	0.0131996	0.0051537	2.02792	0.997267	0.99938
PCAT1	1.64164	1.11543	0.839205	0.00203967	0.0132142	0.26311	5.78661	0.455986	0.954023
HADHA	2.43085	3.43575	-0.474289	0.00205332	0.0132711	-0.428238	6.29401	0.214034	0.902657
UFL1	2.59608	3.44655	-0.358163	0.0020605	0.013307	-0.300937	4.10196	0.544657	0.962077
THSD4-AS1	1.42261	1.94986	-0.698016	0.00206276	0.0133111	2.23415	3.68078	0.00107424	0.503654
TRIM26	1.21376	1.42653	0.444372	0.00210479	0.0135396	-0.0231216	3.77545	0.967315	0.997537
EIF3F	0.987162	1.18718	0.314074	0.00211995	0.0136263	-0.891752	3.81337	0.0740269	0.821634
P3H2	1.07322	0.806243	0.516947	0.00212799	0.013658	0.90405	2.35877	0.271186	0.91335
TIMM44	0.925277	0.889293	0.335577	0.00213763	0.0136969	0.56169	3.78343	0.276459	0.914748
FAM182B	6.09575	5.10695	1.68357	0.00214075	0.0137028	0.615233	3.60518	0.306264	0.920529
UBE2B	3.7288	3.60369	0.976414	0.00214189	0.0137028	0.0796443	4.03595	0.85368	0.988781
DENND5A	3.58409	3.6314	0.511092	0.00216017	0.0137813	0.421803	4.89023	0.273664	0.914748
CDH20	9.67323	10.7052	-0.557799	0.00216631	0.0138049	-0.570872	6.30936	0.093712	0.833374
APBA2	4.91346	4.27599	0.45578	0.00217547	0.0138418	0.541245	4.75402	0.200519	0.893033
PREX1	5.8223	5.43191	0.685354	0.00219254	0.0139297	0.203615	7.07931	0.540749	0.962077
SCARB1	1.57067	1.638	0.374922	0.00220122	0.0139405	1.19955	5.03303	0.00678638	0.617983
PTEN	3.42932	4.72959	-0.463547	0.00221505	0.0140064	0.806626	4.34405	0.0668891	0.81851
HERPUD2	2.76933	4.07823	-0.642368	0.00222294	0.0140129	-0.57174	4.17848	0.165012	0.883979
USP48	2.66712	3.56393	-0.396016	0.00221915	0.0140129	0.208185	3.91374	0.636885	0.972124
LRRFIP2	4.17961	5.53621	-0.350857	0.002233	0.0140438	0.132259	5.649	0.686993	0.976837
BAZ1B	2.59874	3.31285	-0.326787	0.00225411	0.014144	0.220354	5.24968	0.535324	0.961934
PRKAA2	1.67407	1.74173	0.424045	0.00226511	0.0141954	1.04252	2.47021	0.181063	0.886681
ME3	2.24179	2.3664	0.59266	0.00227465	0.0142401	-0.317035	4.89365	0.425566	0.945205
TMEM220-AS1	2.91728	2.55121	0.499621	0.00228893	0.0143185	0.400668	4.04312	0.448766	0.953194
ZIC2	1.02586	1.56249	-0.303546	0.00233825	0.0145713	0.0373073	4.24767	0.929863	0.995184
SPTLC2	1.93075	2.2579	0.479899	0.00237207	0.0147483	0.260234	3.39701	0.638936	0.97259
PIAS4	1.37333	1.15186	0.323927	0.00237779	0.0147726	-0.0660886	4.78485	0.872632	0.989813
CDC14B	5.61114	6.01339	0.438945	0.00239554	0.0148266	0.0422334	6.60803	0.884792	0.990275
GRAMD1B	4.34876	5.50434	-0.75986	0.00239508	0.0148266	-0.387127	6.51251	0.222835	0.903488
PLEKHM1	1.96273	1.84742	0.7908	0.00240593	0.0148796	0.443048	5.23472	0.328806	0.924111
UBE2Z	1.56432	1.78048	0.355918	0.00241691	0.014936	0.32302	5.24439	0.37091	0.934862
HNRNPF	1.53134	1.36744	0.410183	0.00245081	0.0151115	1.11189	4.9212	0.00531719	0.599682
CDC42SE1	1.63549	1.84233	0.327043	0.00246676	0.0151984	0.257167	5.61379	0.41757	0.941941
FOXG1	3.02994	4.42653	-0.903519	0.00248532	0.0153012	-0.35832	5.82925	0.390692	0.940231
DLG5	2.83168	3.02013	0.389559	0.00249675	0.0153399	0.228134	5.63934	0.491697	0.957086
IPO5	1.8593	2.14975	0.438701	0.00249723	0.0153399	0.188161	4.90669	0.654373	0.975042
ANKIB1	4.14459	5.27189	-0.363691	0.00251604	0.0154207	0.248343	3.70678	0.579582	0.963909
IRF2BP2	2.27052	1.86042	0.666973	0.00252375	0.0154216	-0.222488	4.10057	0.661442	0.975755
NTNG1	1.82882	0.948197	1.73471	0.00252318	0.0154216	0.792119	2.25429	0.310832	0.922659
SLC12A7	0.859741	0.680057	0.411561	0.00252258	0.0154216	0.894066	5.97472	0.0151328	0.702376
PXK	2.41905	2.47736	0.62501	0.00254062	0.0155132	-0.232383	5.86146	0.475368	0.955907
HMBOX1	6.93814	6.48889	1.05882	0.00257162	0.0156556	0.515531	6.71891	0.134427	0.854669
CAMTA1	8.93469	8.63262	0.312564	0.00258598	0.015708	-0.149266	5.16682	0.705141	0.97812
MBNL2	6.42697	6.73573	0.474027	0.00258596	0.015708	0.253031	4.40133	0.564313	0.962841
ARHGAP12	2.64428	3.73136	-0.38647	0.00259272	0.0157373	-0.182572	4.37651	0.697582	0.977591
AC245297.3	6.08685	7.0468	-0.789336	0.00261559	0.0158643	-0.204443	7.6087	0.447982	0.952864
PKD2	3.84975	3.90483	0.604184	0.00262535	0.0159117	0.730707	3.26231	0.250242	0.907272
SPTBN4	3.16293	3.16916	0.466051	0.00264496	0.0160068	0.361841	4.49905	0.362071	0.931971
HSPB1	3.83348	2.19621	2.89261	0.0026733	0.0161187	1.666	6.13393	0.00241803	0.566141
NAA35	2.32208	3.25932	-0.35757	0.00272793	0.0163635	-0.00425562	3.84306	0.993518	0.999248
ADAMTS9-AS2	4.42154	3.91024	1.52002	0.00274622	0.0164492	0.691655	3.65529	0.191148	0.892229
WDR11-AS1	3.60978	3.77144	0.444551	0.00275047	0.0164505	0.185646	5.38837	0.6314	0.971406
CHST3	2.38436	2.00821	0.776849	0.00277036	0.0165241	0.0899476	5.75484	0.815211	0.986489
FAM13C	2.20916	3.77265	-0.840128	0.00277878	0.016557	-0.335042	7.44484	0.322166	0.924111
MUC20-OT1	7.59542	6.83514	1.07109	0.00279573	0.0166239	0.858853	5.75256	0.0243782	0.755971
PRPF8	2.5237	2.48912	0.326629	0.00280218	0.0166502	-0.0713283	6.91277	0.81673	0.986686
IRS2	5.85157	5.17097	1.12646	0.00282048	0.0167346	0.698138	6.24984	0.0544546	0.791463
STN1	1.11689	0.789437	0.344037	0.00282632	0.0167453	0.545256	3.92706	0.366864	0.932878
CHRDL1	1.4766	2.25175	-0.400159	0.00283045	0.0167572	-0.364459	2.31263	0.610824	0.968359
ALG14	1.62421	1.95201	0.341383	0.00283331	0.0167621	-0.445125	7.22896	0.312265	0.922659
RPAP2	3.75295	4.9623	-0.393019	0.00284305	0.0168075	0.135009	3.69842	0.809063	0.985495
GK5	1.47284	2.25183	-0.364992	0.00286262	0.0168865	0.319769	3.31611	0.568191	0.962918
IFT27	1.60233	2.03512	-0.323846	0.00286159	0.0168865	-0.0167103	5.37008	0.964729	0.997428
TXLNG	1.3179	1.40096	0.450148	0.00290642	0.0170956	-0.263892	4.84402	0.519118	0.957999
THSD7A	5.1766	6.29608	-0.447408	0.00297739	0.0174378	-0.202384	4.48574	0.662287	0.975755
KHDRBS1	2.68819	2.66133	0.557089	0.00305246	0.0177756	0.446991	4.91096	0.311811	0.922659
PPM1E	1.71893	2.02827	0.505397	0.00305059	0.0177756	-0.518773	4.4457	0.37612	0.937046
TP53BP1	3.00252	4.07171	-0.507265	0.00306129	0.0178016	-0.113741	8.47179	0.692895	0.977591
LINC00499	3.92139	6.83816	-3.19376	0.00308968	0.0179158	-1.42337	6.24894	0.000781787	0.503654
NME9	1.98623	1.74251	0.292634	0.00309851	0.017946	0.0991232	8.00655	0.7256	0.979804
SRP14-AS1	1.96254	2.50227	0.474869	0.00313725	0.0181273	0.397269	2.63407	0.555389	0.962841
GSN	3.98096	5.29425	-0.848296	0.00314674	0.0181693	0.0920675	5.82794	0.784716	0.985126
FTO	6.23419	7.30334	-0.434503	0.00315492	0.0182037	-0.176597	4.37085	0.66053	0.975755
NEBL	9.85574	10.5195	-0.391756	0.00316061	0.0182237	-0.265383	5.99914	0.409545	0.941517
RHOJ	3.85234	6.01727	-1.31802	0.00316426	0.0182318	-0.650756	4.89476	0.128264	0.852461
AKAP8	1.34398	1.42816	0.268712	0.00316718	0.0182358	0.706927	5.7667	0.0542933	0.791463
ALMS1	2.78127	3.88761	-0.518148	0.00317069	0.0182432	-0.301141	5.94783	0.374232	0.936762
RNF170	2.15971	2.88745	-0.378268	0.00317974	0.0182709	0.366288	5.81618	0.300778	0.918469
ATP13A4	6.89789	7.95563	-0.864691	0.00321878	0.0184162	-0.202657	6.80623	0.581004	0.963909
CHP1	1.84552	1.43824	0.378202	0.00322958	0.0184522	-0.0720721	3.27117	0.912433	0.992564
DDX25	0.659172	1.22772	-0.3456	0.00323774	0.018473	-1.1353	4.16174	0.0390234	0.783692
JARID2	7.20143	8.18256	-0.506078	0.00323677	0.018473	-0.201838	5.83822	0.58623	0.965181
RASA2	3.04986	4.10319	-0.293183	0.00326368	0.0185842	-0.717225	2.41597	0.337145	0.926111
TEX2	3.29673	2.82147	0.889674	0.00326797	0.0185935	0.193765	6.10181	0.541283	0.962077
PALLD	7.57356	7.24032	0.778968	0.00327375	0.0186135	0.203526	6.63252	0.538045	0.962077
AGAP9	1.13234	1.73154	-0.352753	0.00328677	0.0186227	-0.328151	4.42282	0.52414	0.958602
EPHA6	5.84408	6.56944	-0.577541	0.00328595	0.0186227	-0.371436	3.76701	0.498905	0.957086
LOXL2	1.00446	0.516037	0.67495	0.00328585	0.0186227	0.270018	4.63998	0.522621	0.958598
AFDN	5.55366	6.51379	-0.469227	0.00330605	0.018719	-0.100877	6.80307	0.733807	0.981073
GTF2I	7.05099	7.62576	-0.270938	0.00332589	0.0187861	-0.0499831	5.80117	0.875446	0.990275
LUZP1	3.47569	4.15858	-0.376219	0.00332894	0.0187861	0.0377174	5.64314	0.916091	0.993181
NDRG1	3.44508	3.02153	1.06134	0.00332939	0.0187861	1.03466	4.86072	0.0264845	0.76102
DNAJC7	2.7514	2.86078	0.264965	0.0033332	0.0187947	-0.125479	5.63477	0.71231	0.979049
HILPDA	2.87846	2.11194	1.24729	0.00337484	0.018839	0.68652	5.07117	0.132507	0.854272
IQCH-AS1	1.05966	1.74171	-0.326604	0.00337848	0.018839	-0.276527	5.35092	0.499251	0.957086
NTRK2	9.58246	10.4665	-0.532047	0.00336172	0.018839	-0.478465	7.98114	0.130494	0.853022
RASA1	3.80544	5.11337	-0.315603	0.00337541	0.018839	0.189051	8.58793	0.510851	0.957117
SND1	4.54929	5.06266	0.457212	0.00336666	0.018839	-0.104537	6.3281	0.744552	0.981764
CDC42BPA	7.50649	8.24402	-0.272593	0.00338382	0.0188461	-0.395665	6.17854	0.238581	0.905479
MFN1	1.84105	2.66887	-0.300855	0.00338909	0.0188626	0.412476	5.88099	0.265935	0.912253
COMMD1	3.40621	4.49721	-0.48889	0.00340692	0.0189232	0.0528903	2.61409	0.935028	0.996184
MINK1	4.62413	4.58113	0.539147	0.00340612	0.0189232	0.518775	8.20656	0.0783542	0.824652
RUNX1	0.810394	0.824852	0.658475	0.00343569	0.0190313	0.721063	6.21129	0.151211	0.876327
ZKSCAN1	3.74102	4.62244	-0.35852	0.00343564	0.0190313	0.00364727	5.3541	0.992522	0.999248
ORC2	1.74592	2.4011	-0.308179	0.00343937	0.0190388	0.0376856	4.07391	0.950906	0.996608
MLLT6	2.67535	2.63722	0.36245	0.00344198	0.0190403	0.352437	7.06235	0.271542	0.91335
DYRK1A	5.57557	5.88333	0.514656	0.00345773	0.0190869	0.267155	5.12118	0.435793	0.94915
PTPN9	5.06345	5.50445	0.506169	0.00348641	0.0191952	0.242	5.80754	0.425276	0.945205
PXN	1.43815	1.2117	0.467912	0.00349125	0.0192051	0.0885679	7.26426	0.734908	0.981073
ACTR6	0.688702	0.881626	0.32818	0.00350734	0.0192586	-0.847824	2.67111	0.236529	0.905479
GLS	1.54354	3.30128	-0.817201	0.00352019	0.0193162	-0.176597	7.78819	0.633517	0.971406
AC010618.3	1.17559	1.10845	0.646058	0.00354324	0.0194296	0.226265	6.29649	0.466221	0.95512
LNPEP	3.45926	4.44207	-0.368546	0.0035563	0.0194882	0.0704437	5.68613	0.829855	0.987986
ITGA3	1.04165	0.559935	0.270548	0.00356479	0.0195085	0.747524	3.37999	0.219105	0.902858
CSRNP3	3.11083	3.44232	0.755487	0.00361257	0.0197304	0.454716	4.58359	0.324669	0.924111
TMEM62	1.08187	1.73429	-0.279965	0.0036175	0.0197441	-0.182535	4.58492	0.643171	0.973558
LGI1	5.83631	7.25498	-0.782935	0.00364585	0.0198063	-0.43861	6.25999	0.164691	0.883979
NR3C2	6.1117	7.66104	-0.569143	0.00364409	0.0198063	0.188242	5.20968	0.647105	0.974125
SLC7A2	4.97744	3.92592	1.18384	0.0036458	0.0198063	0.271592	4.64589	0.563539	0.962841
SERINC1	0.117977	1.5853	-2.69712	0.00366106	0.0198626	0.643769	2.43865	0.401799	0.94134
ZNF236	2.12717	3.07762	-0.371464	0.00367914	0.0199019	-0.242243	4.72405	0.534259	0.961934
SLC39A14	3.06534	2.44605	1.47157	0.00369445	0.019951	-0.384045	6.22567	0.507365	0.957117
TSPAN15	0.820726	0.779359	0.27893	0.00370731	0.0199706	-0.581331	3.58294	0.258578	0.909532
CKB	7.30597	7.54789	-1.16524	0.00375775	0.0201995	-0.321855	8.09289	0.339326	0.926763
WDR6	2.84781	2.67105	0.639988	0.00375594	0.0201995	0.0712496	5.34124	0.84099	0.988248
CD99	2.67493	2.02377	0.775931	0.00376858	0.0202311	0.442374	2.91535	0.58996	0.965985
DPP6	5.48434	4.35053	1.36558	0.0038003	0.0203746	1.06204	4.15982	0.0608331	0.804511
PTOV1	1.40966	1.31502	0.376107	0.00380418	0.020382	0.0390451	8.13219	0.885689	0.990275
USO1	2.44455	3.62995	-0.659486	0.00381249	0.0203998	-0.881409	3.00663	0.149234	0.872211
ANOS1	3.07962	2.94468	0.973108	0.00383578	0.0204976	0.452972	4.36476	0.273372	0.914748
MICALL2	5.01665	4.33727	0.36437	0.00389233	0.0207185	0.299187	6.7897	0.357524	0.929995
PGM1	2.4121	3.02213	-0.31349	0.00389148	0.0207185	0.100496	3.08475	0.867172	0.989813
GFOD1	1.3745	2.47881	-0.610148	0.00390504	0.0207322	0.771983	3.29123	0.147354	0.870494
LIMCH1	7.02542	6.95155	0.558942	0.00389984	0.0207322	0.382184	4.93326	0.322661	0.924111
OSGIN2	1.94804	1.53342	0.536018	0.00390129	0.0207322	-0.224156	5.26294	0.510021	0.957117
RPN1	1.70305	1.65218	0.268806	0.0039168	0.0207812	-0.196922	5.79282	0.552961	0.962841
DCAF5	4.4168	4.60677	0.677132	0.00393516	0.020865	0.38238	6.86843	0.273419	0.914748
VIM	2.68316	2.86421	0.746939	0.00397359	0.0209909	0.948243	5.77565	0.00637142	0.599682
ASCC2	1.67525	1.97914	0.407244	0.00398433	0.0210303	0.194825	4.22432	0.703707	0.97812
PFKFB4	1.07206	1.26436	0.355964	0.0039871	0.0210313	0.578834	2.47509	0.392404	0.940934
GOLGA8B	3.15708	3.77411	-0.569419	0.00399712	0.0210706	0.00610187	5.27771	0.988337	0.998477
WDR45	1.42201	1.29767	0.356547	0.00402476	0.0212026	0.422494	4.17558	0.468466	0.95512
HMGCS1	2.64774	2.11567	0.515458	0.00403241	0.0212185	-0.700098	4.0633	0.200194	0.893033
WIPI1	1.33866	1.29412	0.302832	0.00407321	0.0213615	-0.0824279	4.88765	0.848434	0.988544
DPP10	9.2456	7.4672	1.61953	0.0041282	0.0216083	0.845645	4.01588	0.111627	0.843172
GABRB1	8.87416	9.93479	-0.452166	0.00415887	0.021741	-0.226756	4.04321	0.617865	0.969392
CPSF6	3.03147	3.93782	-0.403801	0.00416236	0.0217453	0.250855	5.71861	0.492762	0.957086
PRKN	8.15269	8.60477	-0.359221	0.0041663	0.021752	-0.603728	4.48106	0.172058	0.886509
MERTK	5.57721	7.06066	-0.830784	0.00417997	0.0217816	-0.4796	6.6858	0.127906	0.852461
CDC25B	1.05619	0.89823	0.379193	0.00420213	0.021804	0.585818	5.3533	0.155118	0.881004
EGLN1	2.04651	2.95053	-0.299953	0.00419321	0.021804	-0.0750689	5.6272	0.847223	0.988544
PTTG1IP	3.76488	3.34994	0.761777	0.00420292	0.021804	0.454127	3.99036	0.29582	0.917598
SLC12A6	1.87173	2.61734	-0.341292	0.00420265	0.021804	-0.0326433	6.44884	0.912634	0.992564
TMEM181	1.78531	1.99961	0.308158	0.00422561	0.0218662	-0.059137	5.11043	0.875574	0.990275
NEAT1	12.254	11.4093	0.762288	0.0042356	0.021904	0.81509	11.1232	0.044107	0.783692
GALNT1	2.40703	3.47092	-0.529378	0.0042565	0.0219427	-0.0553985	2.84478	0.937027	0.996184
PRKAG2	2.70111	3.30494	-0.263857	0.00425555	0.0219427	0.42798	4.68918	0.326148	0.924111
NBPF1	1.79002	2.02977	0.631337	0.00430431	0.0221605	0.579303	5.75075	0.0941617	0.833374
DBI	2.04068	1.7439	0.660824	0.00431907	0.0221733	1.48936	2.20093	0.0794209	0.824652
ORMDL1	1.37132	2.12073	-0.278177	0.00432143	0.0221733	-0.129044	4.70037	0.759062	0.984074
BET1L	0.73067	0.760054	0.269654	0.0043423	0.0222423	0.213189	5.85614	0.534919	0.961934
FBXL13	2.34149	2.26824	0.621564	0.00434454	0.0222423	0.150251	2.07248	0.847878	0.988544
TERF2IP	3.40217	4.29374	-0.974415	0.00438877	0.0224266	-0.937476	4.04689	0.0410897	0.783692
SHC4	0.974559	1.10635	0.271815	0.00442127	0.0225504	-0.49346	2.31867	0.52258	0.958598
STK39	2.14116	3.28053	-0.470051	0.00443237	0.0225789	0.908908	2.18785	0.252988	0.907272
DLG2	9.37668	9.79654	-0.263472	0.0045023	0.0228781	-0.40385	7.45492	0.208534	0.900274
KAT2B	5.58166	6.68397	-0.3856	0.00455445	0.0230687	0.286348	4.62206	0.500104	0.957086
PNN	2.361	3.39226	-0.737974	0.00455674	0.0230687	-0.0567278	5.5681	0.860816	0.989813
PATJ	2.97931	3.32201	0.423898	0.00459561	0.0232511	0.233679	3.37585	0.662346	0.975755
MAP3K7	2.96287	3.51475	0.341231	0.0046301	0.0233966	-0.519657	2.36265	0.491534	0.957086
NMT1	3.71069	3.6446	0.441835	0.0046503	0.0234552	0.578684	6.73668	0.0803486	0.824652
ZNF428	0.60739	1.35736	-0.685615	0.00466203	0.0234854	-0.0596954	4.5627	0.885045	0.990275
ATOH8	0.638689	1.08905	-0.285099	0.00473116	0.0237897	0.75815	5.21253	0.117916	0.843172
RNF38	3.61985	4.56584	-0.458582	0.00474276	0.0238041	-0.18304	4.61072	0.687673	0.97686
LARGE1	4.86964	4.97125	0.705844	0.00475349	0.0238433	0.653677	4.24227	0.14383	0.866233
OGFRL1	7.11977	7.0056	0.710017	0.00477225	0.0239174	0.00198549	8.67893	0.994769	0.999248
HIP1R	4.28356	5.08601	-0.927626	0.00479364	0.0239789	0.0540564	6.76527	0.850843	0.988781
PKIG	2.23199	2.40974	0.433325	0.00479907	0.0239836	-0.0417755	3.91826	0.939015	0.996184
PPARD	1.33956	1.47913	0.341452	0.00483421	0.0241003	0.0896126	5.84926	0.830247	0.987986
TMED8	2.91932	3.76669	-0.470916	0.00486056	0.0242022	-0.832081	6.85267	0.0165501	0.717589
SLC9A3R1	2.67433	2.23066	0.296287	0.00490577	0.0243827	0.182707	7.20122	0.670845	0.976186
SCARA3	6.2841	5.20304	1.48159	0.00491129	0.0243953	0.473403	7.14096	0.129623	0.853022
NUDT3	3.39167	2.91229	1.05505	0.00493607	0.0244811	0.0620347	7.60746	0.836146	0.987986
PSRC1	1.55171	0.57315	0.797982	0.00494833	0.0245106	1.1814	3.18267	0.0805367	0.824652
DYNLL1	0.290195	1.81286	-3.13278	0.0049626	0.0245458	-0.548748	3.32806	0.353654	0.929974
MIIP	0.848787	0.672856	0.410731	0.00496238	0.0245458	0.484845	2.67765	0.45619	0.954023
ID4	2.72231	4.08064	-0.922388	0.00496891	0.0245473	-0.167403	4.74037	0.690184	0.977591
ACTN1	2.9315	2.36645	1.99536	0.0049898	0.0246208	0.948894	5.32896	0.0260091	0.76102
SUPT3H	3.81043	4.84779	-0.394328	0.00499309	0.0246222	0.216056	3.18297	0.756559	0.983844
MLLT3	4.05717	5.67777	-0.759586	0.00500793	0.0246656	0.512781	2.93673	0.494645	0.957086
TMEM87B	1.64583	1.70445	0.338654	0.00501468	0.0246691	0.613526	3.84031	0.217533	0.902858
RAPGEF3	5.66801	4.32648	0.903864	0.00504695	0.0247534	0.13228	8.1817	0.634066	0.971406
PHLPP2	1.75964	2.46506	-0.269861	0.00506187	0.024788	-0.0569978	3.9333	0.901555	0.991033
EPB41L2	5.53756	6.73672	-0.848205	0.00508419	0.0248466	0.0355218	7.22082	0.922476	0.994281
GAB2	4.07161	4.08684	0.831965	0.0051507	0.0250817	0.0798561	8.3758	0.781487	0.985126
TFB1M	1.20181	2.19351	-0.498924	0.00519115	0.0251886	0.334049	5.97657	0.325616	0.924111
SPEN	4.12731	5.01164	-0.351682	0.00519953	0.0252143	0.0669325	7.48739	0.804816	0.985495
F8	0.806961	1.3232	-0.274358	0.00521488	0.0252738	-1.04375	4.74826	0.0226513	0.755971
IQCK	4.67597	5.88361	-0.599216	0.00522122	0.0252895	-0.358731	10.7599	0.230772	0.905479
DUSP16	2.47138	2.62312	0.40124	0.00526765	0.0254993	-0.387278	8.54767	0.219444	0.902858
GYS1	2.20187	2.00692	0.286807	0.00528174	0.0255373	0.137998	5.53918	0.721065	0.97933
TMEM131	4.14923	5.21686	-0.470154	0.00529423	0.0255825	0.19389	5.67311	0.60311	0.967884
DUSP22	1.39083	1.18435	0.416144	0.0053063	0.0256257	0.161724	3.72794	0.779163	0.985126
PTK2	7.76501	8.58593	-0.300833	0.00537588	0.0259005	-0.239835	6.15026	0.448939	0.95339
PRICKLE2	5.45608	5.96393	0.45067	0.00538251	0.0259142	0.195726	5.98214	0.584911	0.964503
PDLIM3	1.9197	1.75392	0.45245	0.00545157	0.0261219	0.134312	4.99049	0.758056	0.984074
TPM1	1.867	2.32617	0.392166	0.0054505	0.0261219	0.587806	5.66759	0.137629	0.857935
HIC2	1.34361	1.40475	0.547662	0.00546735	0.0261716	0.328457	2.87324	0.600491	0.967416
ANP32A	2.244	2.56996	0.406222	0.00547207	0.0261774	0.495217	4.12862	0.251897	0.907272
DIP2C	7.69751	7.57419	0.489859	0.00554033	0.0264127	0.18254	4.83361	0.637456	0.972124
AMBRA1	4.37389	4.61144	0.400913	0.00554722	0.0264301	-0.00331314	4.15031	0.994199	0.999248
TENT4A	1.65553	2.33051	-0.328519	0.00555167	0.0264359	0.213275	3.89034	0.674534	0.976186
RNF213	3.62953	4.67398	-0.496354	0.0055656	0.0264714	0.0297807	9.98066	0.907363	0.992078
LPCAT1	1.16966	1.20897	0.284595	0.00562136	0.0267088	0.572382	3.97142	0.22317	0.903659
RBM41	1.41683	2.20058	-0.378959	0.00566606	0.0268867	0.618888	2.60269	0.344718	0.928708
TCF4	8.2455	9.07656	-0.351377	0.00567789	0.0269272	0.115694	5.97493	0.725226	0.979566
PLEKHA2	2.04872	2.01688	0.293656	0.00571147	0.027055	0.304416	3.47519	0.5946	0.966581
ARL5A	1.40574	1.54199	0.325327	0.00573024	0.0270812	0.815132	2.9253	0.243652	0.907272
RBM5	3.87954	4.25433	0.357114	0.005768	0.0272282	-0.266915	7.25936	0.352602	0.929974
CD44	4.44646	2.32427	3.23687	0.00583702	0.0274746	1.09956	6.20641	0.0059512	0.599682
ZNF106	3.01123	3.25766	0.359437	0.00590092	0.0276798	0.116124	5.14545	0.748593	0.981976
SPTBN1	7.36205	8.40487	-0.41314	0.00593303	0.0277826	-0.175373	8.57825	0.556045	0.962841
IQGAP1	2.96173	3.09807	0.680864	0.0059735	0.0278604	0.0217858	5.14522	0.95433	0.996818
RAPGEF1	2.72888	3.37842	0.399454	0.00600086	0.0279329	1.13413	6.6065	0.00404523	0.599682
WDR47	1.48902	2.26245	-0.343591	0.00599972	0.0279329	-0.302578	4.24609	0.496841	0.957086
ENSA	5.67698	4.86047	0.907576	0.00604918	0.0280693	0.267719	4.62669	0.530069	0.959946
RAF1	3.69933	3.8646	0.474208	0.00607155	0.0281412	-0.0329854	6.83659	0.906173	0.992078
NUFIP2	4.24108	4.34945	0.711691	0.00607886	0.0281516	0.247662	5.10759	0.550336	0.962841
HEATR5B	1.95056	2.92147	-0.382613	0.00609921	0.0282054	-0.162099	3.8262	0.760671	0.984074
SERHL2	0.986588	0.906903	0.867312	0.00612241	0.0282273	0.0879815	5.59362	0.827939	0.987986
TMED10	3.59119	3.57136	0.56954	0.0061448	0.0282882	-0.263625	6.05547	0.495445	0.957086
ATP13A2	1.28981	1.15814	0.882424	0.00620673	0.0284931	0.0649611	4.52836	0.8866	0.990275
PTCH1	2.40675	3.58491	-0.746031	0.00622795	0.0285265	-0.380349	6.34163	0.230942	0.905479
CMIP	5.63094	5.97671	0.490948	0.00624533	0.028574	0.549652	5.62577	0.171591	0.886509
PURA	2.46405	3.41376	-0.536993	0.00631412	0.0287919	0.352955	4.04759	0.401851	0.94134
RIPOR2	2.13072	2.82697	-0.472998	0.00631759	0.0287919	0.210285	3.05985	0.713516	0.979097
CNOT4	4.32841	5.4501	-0.266779	0.00637229	0.029025	0.08127	5.20442	0.855085	0.988781
WBP2NL	3.15808	3.25692	0.715158	0.00638338	0.0290593	0.233871	3.91016	0.634821	0.971738
ADAM9	1.49035	1.59876	0.516445	0.00640766	0.0290953	0.178925	2.95553	0.751679	0.982471
AQP1	2.35365	1.26683	1.24051	0.00640078	0.0290953	0.684968	5.07769	0.110767	0.843172
CDHR3	7.02934	7.08681	0.539721	0.00640978	0.0290953	-0.468516	3.83467	0.328752	0.924111
PFKFB3	6.79122	5.50666	1.31067	0.00640871	0.0290953	0.41073	7.22036	0.269425	0.91335
LINC01748	5.94112	6.88308	-0.717935	0.00643334	0.029173	-0.392676	4.20433	0.461629	0.95512
CAST	4.15587	4.20434	0.836862	0.00646173	0.029249	-0.468131	7.44916	0.188643	0.888601
FAF2	2.65943	2.80631	0.330946	0.0064644	0.029249	0.407506	4.6457	0.333409	0.926111
CCDC84	2.02026	2.77909	-0.308013	0.00648169	0.0292948	0.0537481	5.64053	0.872892	0.989813
MTRR	1.04393	1.24312	0.387875	0.00651079	0.0293578	0.580875	3.73863	0.287359	0.917323
KIAA1755	5.22357	4.20308	0.906469	0.00653149	0.0294223	-0.203116	5.54506	0.602857	0.967884
SORCS2	6.60961	6.34794	0.438592	0.00657113	0.0295232	-0.514702	5.38996	0.20555	0.898485
MBOAT7	1.10815	0.927264	0.819735	0.00659373	0.0295886	0.543053	6.05609	0.12183	0.844482
SLC16A2	1.74869	1.58856	0.421011	0.00659174	0.0295886	0.0846425	5.56749	0.788022	0.985126
HMGB2	0.735636	0.892138	0.352339	0.00661096	0.0296171	0.886035	2.41023	0.220879	0.902858
DDX46	2.7736	3.42912	-0.309806	0.00667826	0.0298043	-0.367968	4.74297	0.364551	0.932701
TBCK	4.80924	6.02719	-0.299878	0.00670049	0.0298709	-0.0467678	4.32389	0.917077	0.993441
ZNF208	1.23933	0.738951	0.509532	0.00670903	0.0298843	0.53335	2.15382	0.505736	0.957117
SEC11C	1.46532	1.91794	0.493502	0.00676496	0.030011	0.0991875	3.48398	0.85933	0.989813
APOE	7.20976	6.66925	0.528523	0.00678201	0.030054	0.538214	6.5554	0.208004	0.900169
SERINC5	3.88136	4.53781	0.324259	0.00678787	0.0300563	0.26312	4.88877	0.526887	0.959433
NEDD4	2.24784	2.06316	0.992078	0.00683966	0.0302113	0.185699	3.70504	0.71728	0.979097
ADD3	7.91633	8.76715	-0.272544	0.00688028	0.0303579	-0.471039	5.70384	0.257992	0.909373
PRDM16	7.46311	7.39921	0.361031	0.00689056	0.0303868	-0.248066	6.81942	0.464855	0.95512
KIF5B	3.62883	3.38981	0.714643	0.00691118	0.0304122	0.408687	5.63079	0.256198	0.909373
WWTR1	4.55564	3.84145	1.24559	0.00692982	0.0304608	0.425232	3.81772	0.367435	0.932878
WIPF2	3.76204	4.56411	-0.444108	0.0069553	0.0305078	0.121596	6.47774	0.71302	0.979097
SLC6A8	1.82068	1.38767	0.364847	0.00697048	0.0305416	0.727636	5.72488	0.0497245	0.785421
ARL6IP4	1.26807	1.26016	0.811969	0.00697691	0.0305521	0.884332	3.3088	0.200217	0.893033
PTPRK	4.7099	5.96366	-0.615418	0.00698399	0.0305521	0.634898	4.87225	0.133824	0.854272
ABHD3	2.99183	3.03045	1.29067	0.0070002	0.0306062	0.310703	3.03217	0.609281	0.968359
DPYSL2	8.64548	8.33429	0.34033	0.00700496	0.0306107	0.199343	7.3831	0.467137	0.95512
FARP1	7.1159	7.96846	-0.267026	0.00703169	0.030711	0.0250453	9.29572	0.924755	0.994371
C9orf72	0.928162	1.74902	-0.630478	0.0071309	0.0311111	0.394019	2.29709	0.632201	0.971406
ACTR3B	1.75025	2.35453	-0.274493	0.00713878	0.0311123	-0.0591443	3.44275	0.92502	0.994371
SLC39A10	1.31979	2.72929	-1.15592	0.00713799	0.0311123	-0.780082	5.26582	0.0370354	0.783692
RAMP1	4.4116	4.454	0.412111	0.0071509	0.0311485	0.292626	3.88863	0.57606	0.963835
CSF1	1.49107	1.53344	0.443249	0.00719623	0.0312461	0.520005	5.91885	0.163045	0.883979
RNF10	2.22124	2.23012	0.320523	0.00718526	0.0312461	0.370582	4.2375	0.385118	0.939881
TRAF6	1.19998	1.10385	0.385524	0.00722895	0.0313216	0.542959	3.11209	0.375602	0.937046
ARL2BP	1.08842	1.10366	0.303909	0.00723702	0.03134	0.608648	3.76898	0.182538	0.88834
DPY19L1	3.79399	3.90243	0.748731	0.00724646	0.0313477	0.945558	3.18457	0.105171	0.839305
SYMPK	2.47031	2.29537	0.304813	0.00726411	0.0314074	0.121007	6.92043	0.687178	0.976837
PTPN4	4.52006	5.67032	-0.630183	0.00729356	0.031518	-0.451627	3.89212	0.348533	0.92974
FTX	8.85389	9.81416	-0.359208	0.00732031	0.0316002	-0.24144	11.5229	0.448429	0.952938
FAM120AOS	1.00006	1.16182	0.298468	0.00733904	0.0316644	0.127893	6.70115	0.680654	0.976819
EXOC6	1.93766	2.66313	-0.288914	0.00740695	0.0319237	-0.43594	2.57206	0.512556	0.957117
ARFGEF3	2.29772	3.29233	-0.406134	0.00743559	0.0320134	-0.494873	5.65684	0.157877	0.881004
BAHD1	0.945207	0.874544	0.360417	0.00744795	0.0320425	-0.233471	3.29354	0.654701	0.975042
OTUD3	1.0909	1.23308	0.309713	0.00749284	0.0322061	-0.510376	3.12883	0.408417	0.941485
DPP7	1.96698	1.79022	0.441377	0.00750904	0.0322305	-0.159248	5.74448	0.628679	0.971319
FSTL3	2.26832	1.63755	0.2967	0.00757598	0.0324639	0.293126	5.69368	0.380179	0.938423
IL13RA1	1.05123	0.546732	0.397191	0.007636	0.0326415	3.01309	2.3657	0.00162511	0.552526
TLN2	3.86951	4.78588	0.497478	0.00764402	0.0326528	0.32442	5.80295	0.390006	0.940231
AP003108.2	2.26608	2.34094	0.298702	0.00765582	0.0326862	0.55691	3.09227	0.360224	0.931596
ZBTB43	2.50659	3.37448	-0.345198	0.0076784	0.0327655	-0.812305	3.60346	0.151855	0.877491
MNAT1	4.02079	5.36199	-0.289378	0.00768674	0.0327839	-1.34859	2.28054	0.0738527	0.821634
SSX2IP	1.8749	2.60866	-0.765948	0.00770278	0.0328181	-1.13575	2.44521	0.126708	0.851589
FBXO22	1.33564	2.04055	-0.28326	0.00772538	0.0328589	0.062527	4.13875	0.892451	0.990373
AL442071.1	0.813948	0.651207	0.394314	0.00778073	0.0330126	0.314208	3.24429	0.716226	0.979097
PHYHIPL	5.21326	6.61334	-0.619565	0.007792	0.0330261	0.0544016	7.42271	0.863588	0.989813
BDH1	1.71075	2.69343	-0.543198	0.00780933	0.0330482	-0.533584	4.27915	0.238637	0.905479
CMSS1	3.09965	3.71519	0.351124	0.00782094	0.0330533	-0.619722	3.78497	0.229039	0.905479
TRIM22	0.741464	0.752013	0.634339	0.00783223	0.0330624	0.229796	5.4677	0.552843	0.962841
FBXO34	1.78382	2.0279	0.335365	0.00785327	0.033063	0.825496	2.4627	0.302129	0.918782
PARP6	2.79477	3.47391	-0.34318	0.00784467	0.033063	-0.454585	5.43429	0.26136	0.911403
TPP2	2.1592	3.07067	-0.367669	0.00785117	0.033063	0.111988	3.11578	0.865702	0.989813
PPT1	1.02031	0.850316	0.266891	0.00792792	0.0332745	0.555461	4.483	0.212549	0.902657
HECTD1	3.76729	4.72696	-0.389111	0.00793798	0.0332996	-0.352167	7.11167	0.238463	0.905479
SLC7A5	1.11464	0.807344	0.828245	0.00795969	0.0333564	1.08013	6.52615	0.0197158	0.746212
MTMR9	1.8861	2.16727	0.35059	0.00796472	0.0333604	-0.979748	5.54332	0.0120712	0.658643
BRD2	2.42781	2.43318	0.273648	0.00796892	0.0333609	0.167386	5.89028	0.636218	0.972124
EIF5B	1.76069	2.44867	-0.274388	0.00797546	0.0333712	-0.169144	6.35666	0.538407	0.962077
CREB1	2.79381	3.11175	0.342661	0.00803192	0.0335388	0.273495	8.14446	0.402775	0.941485
PDLIM4	1.0792	0.459176	0.371447	0.00802901	0.0335388	0.600892	4.17162	0.328603	0.924111
TDRD3	5.48026	6.20538	-0.352069	0.00803983	0.0335547	-0.0220604	2.87153	0.970511	0.997727
NSUN4	1.07724	0.895742	0.335232	0.0081661	0.0339258	0.798456	4.71719	0.0496145	0.785421
ELK3	0.815288	0.6708	0.291388	0.00819443	0.0340262	-0.339375	6.62077	0.297648	0.917765
CUL3	4.19287	5.17932	-0.427619	0.00820502	0.0340529	-0.19918	3.63337	0.717819	0.979164
BNIP3	1.24085	2.02522	-0.857273	0.00826121	0.0341052	0.323467	7.04489	0.291193	0.917598
BTF3L4	1.3015	1.31191	0.334662	0.00825037	0.0341052	-0.430359	4.84853	0.31269	0.922659
EML4	1.7293	2.56623	-0.268897	0.00822606	0.0341052	-0.61646	6.98247	0.0456551	0.783692
JOSD1	1.31921	1.30975	0.332523	0.00825436	0.0341052	0.674369	4.32328	0.0951638	0.833685
MYOM1	3.42041	3.50214	0.585964	0.00823946	0.0341052	1.07831	3.16609	0.0653955	0.81851
REV1	3.08263	3.95937	-0.322487	0.00824129	0.0341052	-0.2914	5.61403	0.432559	0.946769
SLC16A9	3.14034	4.77773	-0.816931	0.0082493	0.0341052	-0.384423	2.37589	0.562797	0.962841
ANTXR1	5.28283	5.46155	0.28445	0.00828279	0.0341373	0.361099	4.06804	0.471271	0.95512
CFAP36	1.51085	2.09919	-0.312346	0.0082891	0.0341419	-0.362219	5.63323	0.315083	0.923443
DNAH7	5.14325	7.07215	-1.74883	0.00830364	0.0341846	-1.18181	5.30701	0.00926939	0.639169
AF117829.1	4.59692	6.03135	-0.822003	0.00834013	0.0342658	0.304877	4.79231	0.429793	0.946403
TSC22D2	6.03554	5.80318	0.808797	0.00833513	0.0342658	0.0225914	6.76165	0.937837	0.996184
DOK5	3.88665	3.80938	0.460939	0.00836105	0.0343299	-1.05194	2.11645	0.224156	0.904478
TRRAP	3.19236	4.1627	-0.378326	0.00843237	0.034506	0.0587369	7.84284	0.821021	0.986947
RAB11FIP3	3.31819	3.10377	0.512575	0.00844273	0.0345139	0.168191	5.31881	0.65632	0.975755
NBPF12	1.61908	2.22196	-0.26688	0.00844815	0.0345188	-0.447259	3.66031	0.409064	0.941485
FAM66D	3.90731	5.43511	-0.691678	0.00854667	0.0347996	-0.376563	4.65838	0.415416	0.941941
CD81	6.15098	5.31045	1.22908	0.00857261	0.0348531	0.534225	5.83888	0.0923584	0.833374
NBAS	4.62543	5.70347	-0.300144	0.00863761	0.0350477	0.0619025	4.35199	0.876644	0.990275
CRTC3	3.52982	3.69212	0.571314	0.00874477	0.0354131	0.0138588	5.83331	0.966375	0.997537
ZNRF2	2.33378	1.97884	0.556743	0.00879641	0.0355188	0.309876	5.18064	0.553129	0.962841
SGCD	7.15326	8.39361	-0.86534	0.00883741	0.0356461	0.0610413	3.24838	0.920505	0.994178
FGF2	6.43248	6.55132	0.515552	0.00889077	0.035826	-0.412011	5.76932	0.242676	0.907272
HP1BP3	4.20784	4.61888	0.349822	0.00896917	0.0360886	0.968898	5.64727	0.0155423	0.704813
ZFYVE9	3.20057	4.12463	-0.331421	0.00900981	0.0362164	-0.0469209	4.00969	0.917917	0.993954
TMPRSS5	2.12492	1.77083	0.397391	0.00907395	0.0363848	-1.13813	2.55088	0.105218	0.839305
OSBPL5	1.01821	1.01122	0.30303	0.00910752	0.0364836	0.875316	4.20299	0.0743867	0.821634
SLC25A43	2.57257	2.53522	0.392626	0.0091362	0.0365806	-0.0843222	4.4368	0.830958	0.987986
ARFGAP1	1.76868	2.04174	-0.281286	0.00919801	0.0367213	-0.192762	4.61192	0.669871	0.976186
MECP2	2.83976	3.13583	0.397659	0.0091983	0.0367213	0.446424	6.50762	0.196323	0.892242
WDR19	1.87444	2.10233	0.430598	0.00919329	0.0367213	0.149808	4.67906	0.7198	0.97933
RIPK2	1.19926	0.942318	0.612398	0.00924026	0.0368169	-0.838272	3.39064	0.198444	0.893033
PLS3	1.89156	2.00714	0.419488	0.00933361	0.0370625	0.68736	2.76867	0.29958	0.918068
PLSCR1	3.92191	3.12504	1.911	0.00942082	0.0373001	0.607327	2.47162	0.412149	0.941941
CCDC40	1.3984	1.18566	0.532921	0.00949529	0.0375222	0.553625	4.52197	0.280929	0.916227
DAG1	2.65278	2.60435	0.38253	0.0095154	0.0375327	0.358721	5.43073	0.329949	0.924111
RTF1	2.23512	2.22977	0.379255	0.0095163	0.0375327	-0.0592203	3.42146	0.909459	0.992284
GLG1	6.38317	6.48417	0.413175	0.00953799	0.0376001	-0.355957	6.57857	0.300012	0.918068
GRID1	6.55605	7.20669	-0.341317	0.00954548	0.0376059	-0.480853	3.91535	0.337668	0.926476
POLN	1.54057	1.81209	0.519691	0.00955544	0.0376059	0.180823	4.4412	0.64551	0.973845
LMCD1-AS1	6.33577	6.51181	0.33302	0.00963635	0.0378056	-0.572732	3.22359	0.341197	0.927423
FLVCR1	1.22188	1.29555	0.300031	0.00977574	0.0382423	0.0473253	2.54718	0.951243	0.996795
SNUPN	1.05134	0.987659	0.31624	0.00977413	0.0382423	0.0362537	4.42139	0.938469	0.996184
NME5	1.89114	1.86822	0.281055	0.00989793	0.0386464	0.302548	2.61222	0.717401	0.979097
NUP98	2.97164	3.04943	0.643751	0.00991162	0.0386813	0.279415	5.46032	0.442846	0.95148
ECHS1	0.436422	1.07001	-0.519629	0.0100164	0.0390158	-0.813955	2.67246	0.260248	0.910583
COPS9	0.158114	1.2491	-2.20129	0.0100964	0.0392582	-0.462099	2.18894	0.551358	0.962841
GATAD2A	2.52609	2.59179	0.541527	0.0100954	0.0392582	-0.137198	3.80675	0.781656	0.985126
LAMA1	4.21869	3.69001	0.835416	0.0101483	0.0393796	0.0535195	5.41716	0.909443	0.992284
PRSS23	1.76986	1.83642	0.727376	0.0101733	0.039439	0.0228717	8.85142	0.9658	0.997483
PARP14	1.43855	2.85734	-0.658369	0.0102159	0.039529	-0.223429	5.98536	0.532356	0.961236
GRK4	2.1206	2.98373	-0.469836	0.0103449	0.0398962	-0.861387	2.62544	0.186239	0.88834
ANXA11	1.46722	1.51053	0.629	0.0103744	0.0399722	0.839169	4.731	0.0374106	0.783692
SHC2	1.67211	1.26462	0.496779	0.010476	0.0403448	0.909407	3.6064	0.12095	0.844482
ID3	1.18262	0.836846	0.416971	0.0105171	0.0404647	2.78012	2.69822	0.00272085	0.574286
CDK12	2.824	3.75622	-0.335793	0.0105353	0.040516	-0.0258781	6.26874	0.944229	0.996184
ICA1L	3.67175	4.85289	-0.350706	0.010542	0.0405226	0.0390036	5.87526	0.908453	0.992284
ABCD3	2.59737	3.49819	-0.283219	0.0106734	0.0409506	-0.273224	3.39542	0.65136	0.974672
NAPA	1.22188	1.95352	-0.870266	0.0108147	0.0413672	0.374359	5.39489	0.313287	0.922659
HSPA1A	3.31165	2.3671	2.08773	0.0110223	0.0420131	1.02894	8.95852	0.0154541	0.704813
GNAI2	2.24667	2.14886	0.300423	0.0110304	0.0420246	1.09197	5.84583	0.00586803	0.599682
KAT2A	2.9294	2.6285	0.421878	0.0110737	0.0420543	0.444423	6.61095	0.117578	0.843172
SDC2	3.60291	4.81222	-0.495734	0.0110568	0.0420543	-0.238167	4.45885	0.584049	0.964503
SLC1A4	2.90724	3.89629	-0.535288	0.0110741	0.0420543	0.240152	7.91959	0.422001	0.943417
TMEM51	1.12455	1.05605	0.347662	0.0110599	0.0420543	-0.484863	3.03511	0.418226	0.94245
ACIN1	2.98425	3.34053	0.368605	0.0111366	0.0421931	0.537651	7.67399	0.10246	0.837629
RAB1A	4.13377	4.10647	0.458091	0.0111698	0.0422797	0.150699	4.08945	0.739253	0.981138
COMMD10	3.37199	4.4414	-0.526484	0.0113023	0.0427021	-0.461064	3.47389	0.476992	0.956154
ANXA5	1.3792	1.27603	0.4992	0.0113538	0.0428126	-0.406701	2.29777	0.579989	0.963909
BCAR3	4.44793	5.87801	-0.431512	0.0113545	0.0428126	-0.15187	3.34465	0.77405	0.985126
VWA5A	0.86874	0.873851	0.391649	0.0113613	0.0428126	-0.106814	3.07654	0.871283	0.989813
ILK	3.03262	2.65573	0.577673	0.011408	0.0429033	0.311906	5.49684	0.354731	0.929974
LINC01184	2.9867	4.22745	-0.651162	0.0114579	0.0430205	-0.371822	3.68891	0.538934	0.962077
FBXO11	5.39271	5.77751	0.361666	0.0115126	0.0431649	-0.0770555	5.69982	0.805318	0.985495
TMBIM6	4.46847	4.36441	0.36617	0.0115464	0.0432647	0.324487	4.78451	0.420538	0.943417
STARD9	1.21406	1.02923	0.437714	0.0116155	0.043404	0.178737	6.19623	0.536212	0.961958
CHST6	1.2046	0.704184	0.440764	0.0117598	0.0437834	0.598567	4.06958	0.306381	0.920529
ACOT11	7.6239	6.29866	1.20186	0.0117962	0.0438591	0.000789778	7.01896	0.998246	0.999787
KDSR	1.6835	1.82678	0.314915	0.0118641	0.044053	-0.426637	4.69683	0.375899	0.937046
MXD1	1.51523	1.45818	0.646976	0.0118646	0.044053	-0.277566	8.38829	0.405036	0.941485
BAG3	3.20237	3.46622	1.10742	0.0118958	0.044079	0.572869	7.00724	0.146011	0.869148
HYDIN	3.67209	5.00719	-0.493724	0.0119934	0.0443299	0.31807	5.61197	0.38199	0.939577
P4HB	1.64624	1.825	0.329788	0.011989	0.0443299	0.38928	5.30262	0.267958	0.913045
DPM1	1.92997	2.26325	0.358549	0.0121272	0.0447839	0.163751	2.75199	0.812524	0.986351
SREBF2	5.85264	5.12623	0.788394	0.0121518	0.0448547	0.179793	6.46495	0.590886	0.966248
DLGAP4	2.65069	2.72599	0.312357	0.012235	0.0451005	0.442322	6.69193	0.129646	0.853022
PHKA1	2.68478	3.58006	-0.413775	0.0122554	0.0451557	-0.818252	4.13776	0.0877376	0.828488
MARK4	2.53821	2.45559	0.648715	0.0122833	0.0451598	0.626001	3.99545	0.244768	0.907272
PCLO	0.682801	3.29896	-3.84621	0.0122787	0.0451598	-0.349976	6.07991	0.456639	0.954023
BBX	4.44966	5.72578	-0.270236	0.012291	0.0451648	-0.303534	4.72126	0.485326	0.956689
DIS3L2	3.34797	4.66217	-0.521452	0.0123375	0.0452542	0.728407	4.67042	0.0672562	0.81851
IKBKB	1.75649	1.9651	0.29219	0.0123299	0.0452542	0.344695	4.43012	0.37838	0.937046
IFT43	3.69395	3.73904	0.580883	0.0124739	0.0455501	0.114728	2.97639	0.845469	0.988544
LANCL1	1.89734	2.71821	-0.265695	0.0124883	0.0455658	-0.380129	3.39752	0.504459	0.957117
EPB41	2.82354	2.56903	0.626725	0.0125649	0.0457802	0.0859035	4.61774	0.819335	0.986947
USP53	3.7379	4.38977	-0.40902	0.0125619	0.0457802	0.453189	5.33302	0.279092	0.914945
BMPER	1.50482	1.60081	0.428252	0.0127434	0.0463272	0.331468	2.15329	0.664338	0.975828
CHORDC1	1.13077	1.13358	0.917595	0.0127966	0.0464874	0.855675	5.72184	0.0240245	0.755971
RERE	7.20263	8.16945	-0.286919	0.0127988	0.0464874	0.0817264	6.46388	0.772713	0.985126
HEG1	1.18462	1.82875	-0.2975	0.0128189	0.0465189	0.234827	6.00645	0.590134	0.965998
PLXND1	1.0286	0.741455	0.298651	0.0128776	0.0466078	0.518698	6.10931	0.138767	0.860789
ZNF217	0.827079	0.963033	0.296692	0.0128891	0.0466288	0.723773	3.85807	0.119142	0.844482
TYW5	0.940591	1.82042	-0.280156	0.0128948	0.0466289	0.299149	6.16058	0.446456	0.952864
NIPAL3	1.09292	1.08399	0.349516	0.0129225	0.0466879	0.272613	4.07022	0.588518	0.965587
RBM14-RBM4	0.92068	1.04139	0.292024	0.0129368	0.0467188	-0.55102	2.24836	0.583407	0.964403
DYNC1H1	4.24618	5.2101	-0.558974	0.0130159	0.0468801	-0.0295002	8.26548	0.916861	0.993394
ERBB4	10.848	11.3728	-0.263207	0.0130823	0.0470345	-0.485722	5.66596	0.255562	0.909373
RBPMS	4.10157	3.55249	1.3315	0.0130875	0.0470345	0.0735861	8.0637	0.797027	0.985179
HAT1	1.27355	1.3716	0.268349	0.0132863	0.0475814	0.515022	4.83644	0.217428	0.902858
TBL1X	6.89664	6.83442	0.46594	0.0132987	0.0476052	-0.310708	5.24379	0.374218	0.936762
SH3PXD2B	5.3658	5.46312	0.592133	0.0133445	0.0477481	-0.0727584	5.41352	0.838311	0.988241
RPLP0	0.714517	0.807526	0.859941	0.0134919	0.0481703	2.30845	2.93921	0.0013233	0.519672
ATP6V0A1	4.66973	4.07004	0.887058	0.0135398	0.0482989	0.518092	6.88802	0.105796	0.839434
NEK7	3.73412	4.96449	-0.286082	0.0135465	0.048302	-0.321952	3.51046	0.509019	0.957117
PRKACB	3.94413	5.33791	-0.734101	0.0137978	0.0489205	0.288243	3.40092	0.577916	0.963835
ZNF25	1.30411	1.46615	0.275796	0.013792	0.0489205	-0.450441	2.23807	0.542378	0.962077
AKAP13	5.12733	5.6795	0.422338	0.0138215	0.0489319	0.235423	8.4008	0.423681	0.944441
SLC14A1	6.34739	7.58336	-0.877165	0.0139083	0.0491442	-0.377362	6.91721	0.30013	0.918068
AL139383.1	0.814337	0.730038	0.541451	0.0139439	0.0491827	-0.983539	2.74403	0.167084	0.885326
LYPLAL1	3.36006	4.47276	-0.425115	0.0139336	0.0491827	-0.189743	3.21842	0.762037	0.984074
MVD	1.44487	1.09967	0.379104	0.0139425	0.0491827	-0.0671235	4.90155	0.864892	0.989813
PFKFB2	3.43672	2.4503	0.446505	0.014	0.0493593	0.406565	6.1719	0.294603	0.917598
LHFPL6	6.11735	7.65257	-0.338108	0.0140181	0.0493803	0.0183104	4.0322	0.964638	0.997428
WDR41	3.55153	3.89691	0.417103	0.0140435	0.049436	0.396833	7.0954	0.258676	0.909532
ZDHHC3	1.55861	1.33677	0.613595	0.0140684	0.0494887	0.448981	4.30209	0.383322	0.939826
ST7	5.74682	7.16121	-0.551711	0.0141052	0.0495592	-0.155409	5.02345	0.714661	0.979097
TRIM44	4.11603	5.07526	-0.299394	0.0141976	0.0498194	0.830248	7.37718	0.0292226	0.76102
CD82	2.03262	1.26024	0.526543	3.25518e-10	1.88944e-07	NA	NA	NA	NA
SEPT9	3.8192	2.89072	1.54583	8.72277e-10	3.56587e-07	NA	NA	NA	NA
AC113414.1	2.47607	3.74151	-0.827373	2.11339e-09	5.9583e-07	NA	NA	NA	NA
AC098850.3	3.34311	4.57953	-0.844305	3.49354e-08	5.10056e-06	NA	NA	NA	NA
CAPS2	3.98292	4.78158	-0.467163	6.76437e-08	8.50854e-06	NA	NA	NA	NA
MKL2	5.13292	4.71975	1.42165	1.34526e-07	1.34133e-05	NA	NA	NA	NA
ATP5F1C	3.23221	3.08387	0.7964	2.47916e-07	2.1894e-05	NA	NA	NA	NA
AC007923.4	0.819648	0.69878	0.855278	2.83253e-07	2.43309e-05	NA	NA	NA	NA
AC108866.1	4.76143	6.3274	-1.31315	4.04198e-07	3.03186e-05	NA	NA	NA	NA
C3orf58	1.88492	3.20347	-0.774481	4.09243e-07	3.04179e-05	NA	NA	NA	NA
TMEM117	2.64272	4.03254	-0.629271	6.06835e-07	4.14559e-05	NA	NA	NA	NA
GABRB3	0.407204	1.56614	-0.798106	2.04836e-06	9.05578e-05	NA	NA	NA	NA
AF123462.1	0.978605	1.85526	-0.481175	2.40396e-06	0.000100279	NA	NA	NA	NA
C9orf3	6.26431	6.29981	0.760348	2.584e-06	0.000105648	NA	NA	NA	NA
AC074286.1	0.631695	1.51753	-0.476275	3.48502e-06	0.000132528	NA	NA	NA	NA
LINC00298	2.48078	2.19738	0.494562	3.81179e-06	0.00014166	NA	NA	NA	NA
SEPT8	3.60444	3.65382	0.68003	4.59967e-06	0.000163508	NA	NA	NA	NA
ALDH1A1	6.61092	6.37719	1.03348	4.6467e-06	0.000164465	NA	NA	NA	NA
GHR	0.981617	0.680447	0.566738	4.70832e-06	0.000165928	NA	NA	NA	NA
RAB28	3.45595	4.49083	-0.495366	6.1324e-06	0.00020299	NA	NA	NA	NA
LINC01006	0.532276	1.31818	-0.530984	7.44691e-06	0.000233709	NA	NA	NA	NA
AC073050.1	6.83023	8.43711	-0.792368	8.28266e-06	0.000249103	NA	NA	NA	NA
RFX3-AS1	5.12729	6.20348	-1.00005	8.50214e-06	0.000254628	NA	NA	NA	NA
KIAA1211	2.91234	3.65695	-0.390294	8.89472e-06	0.000258169	NA	NA	NA	NA
C12orf60	1.12859	1.65055	-0.27309	1.0796e-05	0.000299213	NA	NA	NA	NA
RNF219-AS1	7.93064	9.05484	-1.49465	1.09796e-05	0.000303274	NA	NA	NA	NA
AC011043.1	0.454827	1.13647	-0.392735	1.20959e-05	0.000325315	NA	NA	NA	NA
LINC00854	2.18175	3.13888	-0.529158	1.29465e-05	0.000342557	NA	NA	NA	NA
MARC1	0.737802	1.27399	-0.338036	1.67801e-05	0.000409536	NA	NA	NA	NA
LINC00500	0.616823	1.6443	-0.481061	1.9039e-05	0.000457831	NA	NA	NA	NA
CHIC2	1.96529	3.14344	-0.42715	1.92835e-05	0.000460999	NA	NA	NA	NA
AL022068.1	3.06271	4.60015	-0.773409	2.03214e-05	0.000480197	NA	NA	NA	NA
AC022414.1	0.806355	0.761518	0.51878	2.25726e-05	0.000527296	NA	NA	NA	NA
XRCC4	1.80886	2.63897	-0.329634	2.67638e-05	0.000606152	NA	NA	NA	NA
AL133346.1	0.749323	0.770038	0.444683	2.90259e-05	0.00064488	NA	NA	NA	NA
OSTF1	1.15161	1.16696	0.600246	3.12894e-05	0.000667943	NA	NA	NA	NA
MAP9	0.382852	1.91838	-1.68933	3.77942e-05	0.000782292	NA	NA	NA	NA
STMP1	2.39081	2.20822	0.641089	3.79991e-05	0.000783126	NA	NA	NA	NA
RIDA	1.56398	2.2063	-0.29014	4.57929e-05	0.00088208	NA	NA	NA	NA
CNIH3	2.80905	4.02044	-0.659288	5.95679e-05	0.00106571	NA	NA	NA	NA
AC004076.1	1.79828	2.30125	-0.360999	6.81935e-05	0.00117379	NA	NA	NA	NA
LPXN	0.982132	1.8935	-0.473382	6.94694e-05	0.00118577	NA	NA	NA	NA
ARFIP1	2.25077	3.35795	-0.458865	7.31588e-05	0.00123584	NA	NA	NA	NA
AC090115.1	1.73637	2.38818	-0.308278	8.05868e-05	0.00132571	NA	NA	NA	NA
CA3	0.888334	0.982907	0.335246	8.24568e-05	0.00134564	NA	NA	NA	NA
PDGFC	3.25309	4.56686	-0.60323	8.38826e-05	0.00136076	NA	NA	NA	NA
MBD4	0.805046	1.29269	-0.27726	8.57515e-05	0.00137679	NA	NA	NA	NA
HSD17B11	0.528678	1.17071	-0.456729	8.99325e-05	0.00143052	NA	NA	NA	NA
MKL1	4.36189	3.9601	1.08695	0.00010226	0.0015483	NA	NA	NA	NA
DOPEY1	3.17366	4.60316	-0.512479	0.000117108	0.00170067	NA	NA	NA	NA
CHIC1	2.60941	3.50838	-0.399564	0.000117597	0.00170474	NA	NA	NA	NA
LRRIQ1	1.10143	1.10591	0.5677	0.000123142	0.00176016	NA	NA	NA	NA
SNX4	1.58129	2.65956	-0.437358	0.000132358	0.0018534	NA	NA	NA	NA
C1orf123	0.925165	0.920339	0.413778	0.000136133	0.00188968	NA	NA	NA	NA
URI1	2.40094	3.85939	-0.605462	0.000175952	0.00226549	NA	NA	NA	NA
AC097103.2	4.71048	5.84661	-0.550103	0.000186469	0.00235273	NA	NA	NA	NA
MDFIC	1.29951	2.75449	-0.794581	0.000226885	0.00271201	NA	NA	NA	NA
HHLA3	0.784809	0.801693	0.304541	0.000246837	0.0029094	NA	NA	NA	NA
OAT	1.35253	2.32568	-0.563472	0.000249532	0.00293129	NA	NA	NA	NA
LINC00886	1.02869	1.7913	-0.418572	0.000266645	0.00309233	NA	NA	NA	NA
AP001831.1	0.971371	1.07787	0.279084	0.000271471	0.00314073	NA	NA	NA	NA
SCGB2B2	3.29712	3.98186	-0.291231	0.000275771	0.00317118	NA	NA	NA	NA
SLC39A8	0.971607	1.09667	0.319319	0.000277845	0.00318606	NA	NA	NA	NA
KLHDC1	2.30726	3.10006	-0.327834	0.000337029	0.00364748	NA	NA	NA	NA
AC007402.1	1.16771	1.7669	-0.301552	0.000340163	0.00366426	NA	NA	NA	NA
AL592183.1	1.96864	3.90619	-1.27669	0.000344308	0.00370403	NA	NA	NA	NA
NUP50-DT	2.14259	2.25936	0.470971	0.000377794	0.0039485	NA	NA	NA	NA
PQLC1	2.14818	2.00509	0.49411	0.000418849	0.00425405	NA	NA	NA	NA
KLHL2	1.79457	2.94356	-0.595098	0.000455417	0.0045188	NA	NA	NA	NA
SLC25A13	3.20391	4.25123	-0.405611	0.000483643	0.0047187	NA	NA	NA	NA
LINC00535	0.750166	1.42231	-0.379571	0.000541598	0.00514896	NA	NA	NA	NA
HIF1A-AS2	1.35817	1.28979	0.869061	0.000546813	0.00518047	NA	NA	NA	NA
FAM49B	2.32635	2.46557	0.581219	0.000552141	0.00520438	NA	NA	NA	NA
SLC26A3	2.21651	2.15555	0.993875	0.000609123	0.00554587	NA	NA	NA	NA
IDH2-DT	1.62743	1.85569	0.505616	0.000642888	0.00573827	NA	NA	NA	NA
AC006978.2	2.04032	1.63391	0.610052	0.000773524	0.00660316	NA	NA	NA	NA
SAXO2	0.489352	1.0102	-0.335275	0.000819193	0.00687652	NA	NA	NA	NA
MLF1	1.22052	0.896334	0.525447	0.000929759	0.00755637	NA	NA	NA	NA
ISPD	1.65685	2.74363	-0.531242	0.000941838	0.00762422	NA	NA	NA	NA
RYBP	2.37194	2.79035	0.627149	0.00123742	0.00918907	NA	NA	NA	NA
UBE2D1	0.740294	0.868369	0.265108	0.00143631	0.0102687	NA	NA	NA	NA
CCDC148	0.844894	1.07228	0.410984	0.00161474	0.0112072	NA	NA	NA	NA
AC087241.1	1.02511	0.981429	0.442255	0.00182325	0.012295	NA	NA	NA	NA
MITF	1.87553	2.11642	0.270427	0.0018229	0.012295	NA	NA	NA	NA
CMPK1	0.499462	1.03741	-0.287951	0.00252259	0.0154216	NA	NA	NA	NA
H3F3B	3.65561	3.4667	0.80259	0.00256846	0.0156481	NA	NA	NA	NA
YARS	2.16284	2.07842	0.773879	0.00258326	0.015708	NA	NA	NA	NA
FOXG1-AS1	1.16939	2.30521	-0.594733	0.00265606	0.0160502	NA	NA	NA	NA
FAM19A1	1.74273	2.84618	-0.797407	0.00269833	0.0162313	NA	NA	NA	NA
METTL24	1.06682	1.67975	-0.285647	0.00274963	0.0164505	NA	NA	NA	NA
PID1	2.51391	3.41884	-0.442915	0.00287898	0.0169708	NA	NA	NA	NA
PRELID2	1.60866	2.05071	0.412263	0.00299842	0.0175482	NA	NA	NA	NA
FAM213A	3.88356	4.68038	-0.514257	0.00338023	0.018839	NA	NA	NA	NA
PPP2CB	4.80741	4.19333	0.956037	0.0033618	0.018839	NA	NA	NA	NA
YIPF1	1.40887	1.21472	0.425578	0.00345023	0.0190731	NA	NA	NA	NA
SH3BGRL2	1.62684	2.65481	-0.399	0.00370786	0.0199706	NA	NA	NA	NA
MARC2	3.05257	3.28526	0.320943	0.00373899	0.0201251	NA	NA	NA	NA
GLIPR1L2	0.862095	1.25399	0.335815	0.00385156	0.0205685	NA	NA	NA	NA
AC079760.1	2.20536	2.83113	-0.295623	0.00388952	0.0207185	NA	NA	NA	NA
ZNF100	1.06219	1.98115	-0.464847	0.00394803	0.0208791	NA	NA	NA	NA
SPCS2	2.08618	2.26177	0.4435	0.00408285	0.0213983	NA	NA	NA	NA
AL355974.2	1.60983	1.05207	1.65155	0.00437197	0.0223547	NA	NA	NA	NA
AC106869.1	1.03454	0.902208	0.46257	0.00493755	0.0244811	NA	NA	NA	NA
AL590867.1	0.865932	1.41952	-0.388649	0.00496839	0.0245473	NA	NA	NA	NA
IFT74	1.74727	2.78802	-0.53083	0.00503705	0.0247415	NA	NA	NA	NA
HSCB	1.73045	1.56534	0.396283	0.00572886	0.0270812	NA	NA	NA	NA
EXTL2	1.39713	2.02156	-0.289025	0.00596298	0.0278272	NA	NA	NA	NA
GPR75-ASB3	6.48506	6.97639	-0.584152	0.00621177	0.0285003	NA	NA	NA	NA
SHQ1	0.718312	0.989516	0.272161	0.00629523	0.0287541	NA	NA	NA	NA
TMEM65	2.20007	2.03499	0.55499	0.00641264	0.0290953	NA	NA	NA	NA
AKIRIN1	1.94226	2.10999	0.354522	0.00656639	0.0295232	NA	NA	NA	NA
CARS	1.81122	1.91783	0.706279	0.00680901	0.0301247	NA	NA	NA	NA
CNIH1	1.1143	1.30407	0.266639	0.00785978	0.0330734	NA	NA	NA	NA
ARL15	1.77631	1.8593	0.397573	0.00815284	0.0339224	NA	NA	NA	NA
IFI44	0.415572	1.5448	-0.624059	0.00816286	0.0339258	NA	NA	NA	NA
TAF1B	1.26001	1.53801	0.339098	0.00861671	0.0349802	NA	NA	NA	NA
YAE1D1	1.40553	1.5168	0.597128	0.00878712	0.0355134	NA	NA	NA	NA
IPO11	1.3333	2.18108	-0.276983	0.00997281	0.038883	NA	NA	NA	NA
STK38L	2.28772	2.64015	0.404614	0.0115963	0.0433521	NA	NA	NA	NA
SPTLC1	2.07204	2.92299	-0.370123	0.0119188	0.0441341	NA	NA	NA	NA
DGKB	1.52862	2.59939	-1.62318	0.0123617	0.0453023	NA	NA	NA	NA
HNF4G	1.56591	2.38436	-0.359035	0.012371	0.0453054	NA	NA	NA	NA
Z93930.2	1.28007	1.44314	0.333407	0.0128137	0.0465189	NA	NA	NA	NA
SULF1	0.963982	0.903508	1.70833	0.012838	0.0465606	NA	NA	NA	NA
PDZRN4	0.71835	1.30874	-0.354816	0.0129563	0.0467479	NA	NA	NA	NA

## Sheet: Fig.2g
C9orf72 expression in all nuclei of C9-ALS and Control samples in snRNA-seq (each row is one nucleus)
region	disease	cell_type	CPM	log10(CPM+1)	subject
motor	C9-ALS	Exc_deep	68.4065	1.8414	A4
motor	C9-ALS	Exc_deep	69.2413	1.84659	A4
motor	C9-ALS	Exc_deep	34.6801	1.55243	A4
motor	C9-ALS	Exc_intermediate	37.2245	1.58234	A4
motor	C9-ALS	Exc_deep	56.1304	1.75687	A4
motor	C9-ALS	Astro	18.8957	1.29876	A4
motor	C9-ALS	Exc_deep	19.2193	1.30577	A4
motor	C9-ALS	Exc_deep	38.7327	1.59915	A4
motor	C9-ALS	Exc_deep	39.7204	1.60981	A4
motor	C9-ALS	OPC	40.0617	1.61344	A4
motor	C9-ALS	Exc_deep	80.4619	1.91095	A4
motor	C9-ALS	Exc_deep	20.3978	1.33037	A4
motor	C9-ALS	Exc_deep	42.4349	1.63784	A4
motor	C9-ALS	Exc_deep	130.466	2.11881	A4
motor	C9-ALS	Exc_deep	75.4262	1.88324	A4
motor	C9-ALS	Exc_deep	158.806	2.20359	A4
motor	C9-ALS	Oligo	81.0723	1.9142	A4
motor	C9-ALS	Exc_upper	27.661	1.45729	A4
motor	C9-ALS	Exc_deep	27.9736	1.462	A4
motor	C9-ALS	Exc_deep	58.5754	1.77507	A4
motor	C9-ALS	Inh_other_CGE	59.2049	1.77963	A4
motor	C9-ALS	Exc_deep	123.039	2.09356	A4
motor	C9-ALS	Exc_deep	63.7592	1.8113	A4
motor	C9-ALS	Exc_deep	0	0	A4
motor	C9-ALS	Exc_deep	32.8796	1.52994	A4
motor	C9-ALS	OPC	33.9236	1.54312	A4
motor	C9-ALS	Exc_deep	101.629	2.01127	A4
motor	C9-ALS	Oligo	34.0692	1.54493	A4
motor	C9-ALS	OPC	0	0	A4
motor	C9-ALS	Exc_deep	35.2001	1.55871	A4
motor	C9-ALS	Exc_deep	107.573	2.03572	A4
motor	C9-ALS	Oligo	182.395	2.26339	A4
motor	C9-ALS	Exc_deep	0	0	A4
motor	C9-ALS	OPC	36.7904	1.57738	A4
motor	C9-ALS	Exc_deep	0	0	A4
motor	C9-ALS	Inh_PVALB	37.6648	1.58732	A4
motor	C9-ALS	Oligo	38.0981	1.59216	A4
motor	C9-ALS	Inh_LAMP5	190.68	2.28258	A4
motor	C9-ALS	Exc_deep	0	0	A4
motor	C9-ALS	Exc_intermediate	115.075	2.06474	A4
motor	C9-ALS	OPC	38.7883	1.59975	A4
motor	C9-ALS	Exc_deep	38.7883	1.59975	A4
motor	C9-ALS	Exc_deep	39.5366	1.60785	A4
motor	C9-ALS	Astro	39.8533	1.61123	A4
motor	C9-ALS	Astro	0	0	A4
motor	C9-ALS	Exc_deep	0	0	A4
motor	C9-ALS	Exc_deep	40.1429	1.61429	A4
motor	C9-ALS	Inh_LAMP5	40.2933	1.61588	A4
motor	C9-ALS	Inh_PVALB	0	0	A4
motor	C9-ALS	Exc_deep	82.247	1.92037	A4
motor	C9-ALS	Oligo	0	0	A4
motor	C9-ALS	Inh_LAMP5	85.9107	1.93907	A4
motor	C9-ALS	Oligo	132.246	2.12465	A4
motor	C9-ALS	OPC	0	0	A4
motor	C9-ALS	Inh_other_CGE	0	0	A4
motor	C9-ALS	OPC	0	0	A4
motor	C9-ALS	Exc_deep	45.6517	1.66887	A4
motor	C9-ALS	Astro	0	0	A4
motor	C9-ALS	Exc_deep	0	0	A4
motor	C9-ALS	Exc_deep	91.4578	1.96594	A4
motor	C9-ALS	OPC	0	0	A4
motor	C9-ALS	OPC	0	0	A4
motor	C9-ALS	Oligo	185.262	2.27013	A4
motor	C9-ALS	Oligo	0	0	A4
motor	C9-ALS	Exc_intermediate	46.5203	1.67688	A4
motor	C9-ALS	Astro	47.2567	1.68356	A4
motor	C9-ALS	Exc_upper	0	0	A4
motor	C9-ALS	OPC	0	0	A4
motor	C9-ALS	Inh_PVALB	96.1862	1.9876	A4
motor	C9-ALS	OPC	0	0	A4
motor	C9-ALS	Inh_PVALB	48.8377	1.69756	A4
motor	C9-ALS	Astro	49.087	1.69972	A4
motor	C9-ALS	Exc_deep	99.2999	2.0013	A4
motor	C9-ALS	Exc_intermediate	0	0	A4
motor	C9-ALS	Exc_upper	0	0	A4
motor	C9-ALS	Exc_intermediate	155.634	2.19489	A4
motor	C9-ALS	Astro	53.2538	1.73443	A4
motor	C9-ALS	OPC	0	0	A4
motor	C9-ALS	Oligo	0	0	A4
motor	C9-ALS	Astro	54.3183	1.74287	A4
motor	C9-ALS	Exc_deep	54.2652	1.74245	A4
motor	C9-ALS	Oligo	54.8065	1.74669	A4
motor	C9-ALS	Oligo	54.9511	1.74781	A4
motor	C9-ALS	Inh_VIP	55.139	1.74926	A4
motor	C9-ALS	Inh_other_CGE	111.266	2.05025	A4
motor	C9-ALS	Exc_intermediate	56.0004	1.75588	A4
motor	C9-ALS	OPC	56.5739	1.76023	A4
motor	C9-ALS	Exc_deep	283.11	2.45349	A4
motor	C9-ALS	Astro	57.0321	1.76367	A4
motor	C9-ALS	OPC	0	0	A4
motor	C9-ALS	Inh_PVALB	0	0	A4
motor	C9-ALS	Exc_intermediate	58.4693	1.77429	A4
motor	C9-ALS	Exc_upper	0	0	A4
motor	C9-ALS	OPC	0	0	A4
motor	C9-ALS	OPC	0	0	A4
motor	C9-ALS	OPC	61.3497	1.79483	A4
motor	C9-ALS	Exc_upper	123.213	2.09417	A4
motor	C9-ALS	OPC	62.1543	1.8004	A4
motor	C9-ALS	OPC	0	0	A4
motor	C9-ALS	Exc_upper	0	0	A4
motor	C9-ALS	OPC	62.9723	1.80599	A4
motor	C9-ALS	OPC	0	0	A4
motor	C9-ALS	Oligo	0	0	A4
motor	C9-ALS	Astro	0	0	A4
motor	C9-ALS	Exc_intermediate	63.5203	1.8097	A4
motor	C9-ALS	OPC	0	0	A4
motor	C9-ALS	Oligo	0	0	A4
motor	C9-ALS	Astro	128.708	2.11297	A4
motor	C9-ALS	Astro	64.6705	1.81737	A4
motor	C9-ALS	Oligo	0	0	A4
motor	C9-ALS	Astro	326.819	2.51563	A4
motor	C9-ALS	Exc_deep	65.3979	1.82215	A4
motor	C9-ALS	Oligo	0	0	A4
motor	C9-ALS	Inh_LAMP5	331.763	2.52214	A4
motor	C9-ALS	Exc_upper	332.845	2.52355	A4
motor	C9-ALS	Exc_intermediate	133.896	2.13	A4
motor	C9-ALS	Endo	67.1411	1.83341	A4
motor	C9-ALS	Astro	0	0	A4
motor	C9-ALS	Oligo	137.052	2.14004	A4
motor	C9-ALS	Oligo	69.6282	1.84898	A4
motor	C9-ALS	OPC	0	0	A4
motor	C9-ALS	OPC	0	0	A4
motor	C9-ALS	Astro	140.627	2.15115	A4
motor	C9-ALS	OPC	0	0	A4
motor	C9-ALS	Oligo	71.9269	1.86289	A4
motor	C9-ALS	Astro	144.155	2.16183	A4
motor	C9-ALS	Exc_upper	0	0	A4
motor	C9-ALS	OPC	0	0	A4
motor	C9-ALS	OPC	0	0	A4
motor	C9-ALS	Oligo	72.6164	1.86697	A4
motor	C9-ALS	Oligo	0	0	A4
motor	C9-ALS	OPC	0	0	A4
motor	C9-ALS	Astro	0	0	A4
motor	C9-ALS	Oligo	148.412	2.17439	A4
motor	C9-ALS	Exc_deep	148.456	2.17451	A4
motor	C9-ALS	OPC	149.611	2.17786	A4
motor	C9-ALS	OPC	151.906	2.18443	A4
motor	C9-ALS	Micro	0	0	A4
motor	C9-ALS	Exc_upper	152.532	2.1862	A4
motor	C9-ALS	Oligo	153.445	2.18877	A4
motor	C9-ALS	OPC	0	0	A4
motor	C9-ALS	OPC	0	0	A4
motor	C9-ALS	OPC	0	0	A4
motor	C9-ALS	Oligo	0	0	A4
motor	C9-ALS	Endo	155.86	2.19551	A4
motor	C9-ALS	Oligo	0	0	A4
motor	C9-ALS	Exc_upper	0	0	A4
motor	C9-ALS	OPC	0	0	A4
motor	C9-ALS	Micro	0	0	A4
motor	C9-ALS	Exc_intermediate	0	0	A4
motor	C9-ALS	Astro	0	0	A4
motor	C9-ALS	OPC	0	0	A4
motor	C9-ALS	Oligo	80.2826	1.91	A4
motor	C9-ALS	Astro	161.095	2.20977	A4
motor	C9-ALS	Oligo	80.8407	1.91297	A4
motor	C9-ALS	OPC	0	0	A4
motor	C9-ALS	OPC	0	0	A4
motor	C9-ALS	OPC	0	0	A4
motor	C9-ALS	Oligo	0	0	A4
motor	C9-ALS	OPC	81.706	1.91754	A4
motor	C9-ALS	Inh_VIP	164.785	2.21955	A4
motor	C9-ALS	OPC	83.0082	1.92432	A4
motor	C9-ALS	Micro	0	0	A4
motor	C9-ALS	OPC	0	0	A4
motor	C9-ALS	OPC	0	0	A4
motor	C9-ALS	Micro	252.016	2.40315	A4
motor	C9-ALS	Oligo	0	0	A4
motor	C9-ALS	Astro	85.7045	1.93804	A4
motor	C9-ALS	Exc_upper	0	0	A4
motor	C9-ALS	Oligo	0	0	A4
motor	C9-ALS	Astro	0	0	A4
motor	C9-ALS	Astro	0	0	A4
motor	C9-ALS	Oligo	87.184	1.94539	A4
motor	C9-ALS	Astro	87.146	1.9452	A4
motor	C9-ALS	OPC	0	0	A4
motor	C9-ALS	Oligo	0	0	A4
motor	C9-ALS	Oligo	87.8657	1.94873	A4
motor	C9-ALS	Oligo	175.747	2.24735	A4
motor	C9-ALS	Endo	265.675	2.42598	A4
motor	C9-ALS	Endo	0	0	A4
motor	C9-ALS	Astro	88.8889	1.95371	A4
motor	C9-ALS	Oligo	0	0	A4
motor	C9-ALS	Astro	0	0	A4
motor	C9-ALS	Micro	358.07	2.55518	A4
motor	C9-ALS	OPC	0	0	A4
motor	C9-ALS	Inh_PVALB	0	0	A4
motor	C9-ALS	OPC	0	0	A4
motor	C9-ALS	Exc_intermediate	0	0	A4
motor	C9-ALS	Micro	181.901	2.26222	A4
motor	C9-ALS	OPC	0	0	A4
motor	C9-ALS	Exc_upper	0	0	A4
motor	C9-ALS	Micro	0	0	A4
motor	C9-ALS	Oligo	0	0	A4
motor	C9-ALS	Oligo	0	0	A4
motor	C9-ALS	OPC	0	0	A4
motor	C9-ALS	Exc_upper	92.7042	1.97176	A4
motor	C9-ALS	Micro	0	0	A4
motor	C9-ALS	Astro	93.3445	1.97472	A4
motor	C9-ALS	OPC	93.4317	1.97512	A4
motor	C9-ALS	Oligo	281.057	2.45034	A4
motor	C9-ALS	OPC	0	0	A4
motor	C9-ALS	Oligo	187.652	2.27566	A4
motor	C9-ALS	OPC	0	0	A4
motor	C9-ALS	Oligo	0	0	A4
motor	C9-ALS	Oligo	94.5716	1.98033	A4
motor	C9-ALS	Oligo	0	0	A4
motor	C9-ALS	Endo	0	0	A4
motor	C9-ALS	Micro	0	0	A4
motor	C9-ALS	Oligo	94.8407	1.98155	A4
motor	C9-ALS	OPC	0	0	A4
motor	C9-ALS	OPC	95.0299	1.98241	A4
motor	C9-ALS	Oligo	0	0	A4
motor	C9-ALS	OPC	0	0	A4
motor	C9-ALS	Oligo	190.295	2.2817	A4
motor	C9-ALS	OPC	0	0	A4
motor	C9-ALS	Oligo	192.252	2.28612	A4
motor	C9-ALS	Oligo	0	0	A4
motor	C9-ALS	OPC	0	0	A4
motor	C9-ALS	OPC	0	0	A4
motor	C9-ALS	OPC	0	0	A4
motor	C9-ALS	Oligo	0	0	A4
motor	C9-ALS	Oligo	0	0	A4
motor	C9-ALS	Oligo	97.4944	1.99341	A4
motor	C9-ALS	Oligo	97.4659	1.99329	A4
motor	C9-ALS	Oligo	0	0	A4
motor	C9-ALS	Endo	97.2101	1.99216	A4
motor	C9-ALS	OPC	0	0	A4
motor	C9-ALS	Inh_LAMP5	0	0	A4
motor	C9-ALS	Exc_intermediate	98.3284	1.99707	A4
motor	C9-ALS	Oligo	0	0	A4
motor	C9-ALS	OPC	0	0	A4
motor	C9-ALS	Oligo	0	0	A4
motor	C9-ALS	OPC	0	0	A4
motor	C9-ALS	Oligo	0	0	A4
motor	C9-ALS	Micro	100.08	2.00467	A4
motor	C9-ALS	Endo	99.7705	2.00333	A4
motor	C9-ALS	Astro	0	0	A4
motor	C9-ALS	Oligo	0	0	A4
motor	C9-ALS	OPC	0	0	A4
motor	C9-ALS	Endo	0	0	A4
motor	C9-ALS	Exc_upper	101.698	2.01156	A4
motor	C9-ALS	Oligo	0	0	A4
motor	C9-ALS	Oligo	0	0	A4
motor	C9-ALS	Oligo	0	0	A4
motor	C9-ALS	Oligo	0	0	A4
motor	C9-ALS	OPC	0	0	A4
motor	C9-ALS	Micro	0	0	A4
motor	C9-ALS	Astro	0	0	A4
motor	C9-ALS	Micro	206.59	2.31721	A4
motor	C9-ALS	Oligo	0	0	A4
motor	C9-ALS	Astro	0	0	A4
motor	C9-ALS	OPC	0	0	A4
motor	C9-ALS	Oligo	0	0	A4
motor	C9-ALS	Micro	208.725	2.32165	A4
motor	C9-ALS	OPC	0	0	A4
motor	C9-ALS	OPC	0	0	A4
motor	C9-ALS	OPC	0	0	A4
motor	C9-ALS	Oligo	0	0	A4
motor	C9-ALS	Oligo	0	0	A4
motor	C9-ALS	Oligo	0	0	A4
motor	C9-ALS	OPC	0	0	A4
motor	C9-ALS	OPC	106.94	2.03318	A4
motor	C9-ALS	OPC	0	0	A4
motor	C9-ALS	Oligo	0	0	A4
motor	C9-ALS	Micro	0	0	A4
motor	C9-ALS	OPC	0	0	A4
motor	C9-ALS	Oligo	108.637	2.03996	A4
motor	C9-ALS	Micro	217.841	2.34013	A4
motor	C9-ALS	Oligo	0	0	A4
motor	C9-ALS	OPC	0	0	A4
motor	C9-ALS	Micro	109.445	2.04315	A4
motor	C9-ALS	Oligo	110.254	2.04631	A4
motor	C9-ALS	Oligo	220.24	2.34486	A4
motor	C9-ALS	Oligo	0	0	A4
motor	C9-ALS	Oligo	0	0	A4
motor	C9-ALS	Oligo	221.779	2.34787	A4
motor	C9-ALS	Endo	221.533	2.34739	A4
motor	C9-ALS	Oligo	0	0	A4
motor	C9-ALS	Oligo	112.372	2.05451	A4
motor	C9-ALS	Oligo	0	0	A4
motor	C9-ALS	OPC	112.511	2.05504	A4
motor	C9-ALS	Oligo	112.41	2.05465	A4
motor	C9-ALS	Exc_intermediate	0	0	A4
motor	C9-ALS	OPC	0	0	A4
motor	C9-ALS	OPC	0	0	A4
motor	C9-ALS	OPC	0	0	A4
motor	C9-ALS	Oligo	112.994	2.05688	A4
motor	C9-ALS	Exc_intermediate	112.613	2.05543	A4
motor	C9-ALS	Oligo	0	0	A4
motor	C9-ALS	Endo	113.366	2.0583	A4
motor	C9-ALS	Oligo	0	0	A4
motor	C9-ALS	Inh_LAMP5	113.934	2.06045	A4
motor	C9-ALS	Micro	114.811	2.06375	A4
motor	C9-ALS	OPC	114.811	2.06375	A4
motor	C9-ALS	Oligo	115.314	2.06563	A4
motor	C9-ALS	Micro	0	0	A4
motor	C9-ALS	Endo	0	0	A4
motor	C9-ALS	Oligo	0	0	A4
motor	C9-ALS	OPC	0	0	A4
motor	C9-ALS	Oligo	0	0	A4
motor	C9-ALS	Oligo	0	0	A4
motor	C9-ALS	Oligo	117.041	2.07203	A4
motor	C9-ALS	Exc_deep	0	0	A4
motor	C9-ALS	OPC	0	0	A4
motor	C9-ALS	OPC	117.398	2.07335	A4
motor	C9-ALS	Oligo	0	0	A4
motor	C9-ALS	Oligo	118.008	2.07558	A4
motor	C9-ALS	Inh_PVALB	117.495	2.0737	A4
motor	C9-ALS	Oligo	0	0	A4
motor	C9-ALS	Endo	0	0	A4
motor	C9-ALS	OPC	118.554	2.07756	A4
motor	C9-ALS	Endo	118.892	2.07879	A4
motor	C9-ALS	OPC	0	0	A4
motor	C9-ALS	OPC	0	0	A4
motor	C9-ALS	Oligo	0	0	A4
motor	C9-ALS	Endo	0	0	A4
motor	C9-ALS	Inh_PVALB	0	0	A4
motor	C9-ALS	Oligo	239.722	2.38152	A4
motor	C9-ALS	Oligo	120.062	2.08301	A4
motor	C9-ALS	Astro	0	0	A4
motor	C9-ALS	Endo	0	0	A4
motor	C9-ALS	OPC	0	0	A4
motor	C9-ALS	Oligo	0	0	A4
motor	C9-ALS	Oligo	0	0	A4
motor	C9-ALS	Oligo	0	0	A4
motor	C9-ALS	Oligo	0	0	A4
motor	C9-ALS	Oligo	0	0	A4
motor	C9-ALS	Oligo	122.609	2.09205	A4
motor	C9-ALS	Micro	122.79	2.09268	A4
motor	C9-ALS	Oligo	0	0	A4
motor	C9-ALS	OPC	0	0	A4
motor	C9-ALS	Endo	245.519	2.39185	A4
motor	C9-ALS	Oligo	0	0	A4
motor	C9-ALS	OPC	0	0	A4
motor	C9-ALS	Micro	0	0	A4
motor	C9-ALS	Oligo	247.555	2.39542	A4
motor	C9-ALS	Oligo	0	0	A4
motor	C9-ALS	Oligo	124.486	2.0986	A4
motor	C9-ALS	Inh_LAMP5	0	0	A4
motor	C9-ALS	Micro	0	0	A4
motor	C9-ALS	Oligo	0	0	A4
motor	C9-ALS	Oligo	0	0	A4
motor	C9-ALS	Oligo	0	0	A4
motor	C9-ALS	OPC	0	0	A4
motor	C9-ALS	Oligo	0	0	A4
motor	C9-ALS	Astro	252.43	2.40386	A4
motor	C9-ALS	Exc_upper	0	0	A4
motor	C9-ALS	OPC	0	0	A4
motor	C9-ALS	Oligo	0	0	A4
motor	C9-ALS	Oligo	127.324	2.10831	A4
motor	C9-ALS	OPC	127.567	2.10913	A4
motor	C9-ALS	Oligo	0	0	A4
motor	C9-ALS	Oligo	0	0	A4
motor	C9-ALS	OPC	0	0	A4
motor	C9-ALS	Oligo	0	0	A4
motor	C9-ALS	Oligo	0	0	A4
motor	C9-ALS	Oligo	0	0	A4
motor	C9-ALS	Oligo	0	0	A4
motor	C9-ALS	Oligo	130.31	2.1183	A4
motor	C9-ALS	Oligo	130.514	2.11897	A4
motor	C9-ALS	Oligo	0	0	A4
motor	C9-ALS	VLMC	0	0	A4
motor	C9-ALS	Astro	130.446	2.11875	A4
motor	C9-ALS	Astro	131.804	2.12321	A4
motor	C9-ALS	Oligo	0	0	A4
motor	C9-ALS	VLMC	0	0	A4
motor	C9-ALS	OPC	0	0	A4
motor	C9-ALS	Endo	0	0	A4
motor	C9-ALS	Oligo	264.201	2.42357	A4
motor	C9-ALS	OPC	0	0	A4
motor	C9-ALS	Oligo	0	0	A4
motor	C9-ALS	Oligo	0	0	A4
motor	C9-ALS	Oligo	132.38	2.12509	A4
motor	C9-ALS	Oligo	132.31	2.12486	A4
motor	C9-ALS	Oligo	0	0	A4
motor	C9-ALS	Oligo	133.601	2.12905	A4
motor	C9-ALS	Astro	0	0	A4
motor	C9-ALS	Astro	0	0	A4
motor	C9-ALS	Oligo	133.887	2.12997	A4
motor	C9-ALS	Oligo	0	0	A4
motor	C9-ALS	Oligo	135.026	2.13362	A4
motor	C9-ALS	Oligo	0	0	A4
motor	C9-ALS	Oligo	135.63	2.13555	A4
motor	C9-ALS	Oligo	0	0	A4
motor	C9-ALS	Oligo	136.11	2.13707	A4
motor	C9-ALS	Astro	0	0	A4
motor	C9-ALS	OPC	136.761	2.13913	A4
motor	C9-ALS	Oligo	0	0	A4
motor	C9-ALS	Oligo	0	0	A4
motor	C9-ALS	Oligo	0	0	A4
motor	C9-ALS	OPC	277.701	2.44514	A4
motor	C9-ALS	Endo	0	0	A4
motor	C9-ALS	Oligo	138.658	2.14507	A4
motor	C9-ALS	Oligo	0	0	A4
motor	C9-ALS	Oligo	0	0	A4
motor	C9-ALS	Astro	0	0	A4
motor	C9-ALS	VLMC	0	0	A4
motor	C9-ALS	Oligo	0	0	A4
motor	C9-ALS	Oligo	0	0	A4
motor	C9-ALS	Oligo	282.366	2.45235	A4
motor	C9-ALS	Endo	0	0	A4
motor	C9-ALS	Oligo	283.206	2.45363	A4
motor	C9-ALS	Oligo	0	0	A4
motor	C9-ALS	Oligo	0	0	A4
motor	C9-ALS	OPC	0	0	A4
motor	C9-ALS	Oligo	0	0	A4
motor	C9-ALS	Oligo	0	0	A4
motor	C9-ALS	Oligo	0	0	A4
motor	C9-ALS	Micro	0	0	A4
motor	C9-ALS	OPC	0	0	A4
motor	C9-ALS	Micro	0	0	A4
motor	C9-ALS	Oligo	0	0	A4
motor	C9-ALS	Exc_intermediate	0	0	A4
motor	C9-ALS	Oligo	0	0	A4
motor	C9-ALS	Oligo	0	0	A4
motor	C9-ALS	Oligo	0	0	A4
motor	C9-ALS	Oligo	143.328	2.15935	A4
motor	C9-ALS	Oligo	143.308	2.15929	A4
motor	C9-ALS	Oligo	0	0	A4
motor	C9-ALS	Oligo	0	0	A4
motor	C9-ALS	Oligo	286.862	2.45918	A4
motor	C9-ALS	Oligo	144.446	2.1627	A4
motor	C9-ALS	Oligo	0	0	A4
motor	C9-ALS	Oligo	0	0	A4
motor	C9-ALS	Micro	0	0	A4
motor	C9-ALS	Oligo	0	0	A4
motor	C9-ALS	Oligo	0	0	A4
motor	C9-ALS	Oligo	0	0	A4
motor	C9-ALS	Oligo	0	0	A4
motor	C9-ALS	Micro	147.21	2.17088	A4
motor	C9-ALS	Endo	0	0	A4
motor	C9-ALS	Oligo	0	0	A4
motor	C9-ALS	Oligo	295.902	2.47261	A4
motor	C9-ALS	Oligo	0	0	A4
motor	C9-ALS	Oligo	0	0	A4
motor	C9-ALS	Oligo	0	0	A4
motor	C9-ALS	Astro	0	0	A4
motor	C9-ALS	OPC	0	0	A4
motor	C9-ALS	Endo	0	0	A4
motor	C9-ALS	Oligo	296.56	2.47357	A4
motor	C9-ALS	Oligo	148.743	2.17535	A4
motor	C9-ALS	OPC	0	0	A4
motor	C9-ALS	Oligo	298.329	2.47615	A4
motor	C9-ALS	Oligo	0	0	A4
motor	C9-ALS	Oligo	0	0	A4
motor	C9-ALS	Oligo	0	0	A4
motor	C9-ALS	OPC	0	0	A4
motor	C9-ALS	Oligo	0	0	A4
motor	C9-ALS	Oligo	0	0	A4
motor	C9-ALS	Oligo	151.653	2.18371	A4
motor	C9-ALS	Micro	0	0	A4
motor	C9-ALS	Endo	0	0	A4
motor	C9-ALS	Inh_PVALB	0	0	A4
motor	C9-ALS	Oligo	0	0	A4
motor	C9-ALS	OPC	0	0	A4
motor	C9-ALS	Oligo	0	0	A4
motor	C9-ALS	Oligo	0	0	A4
motor	C9-ALS	OPC	0	0	A4
motor	C9-ALS	Oligo	156.055	2.19605	A4
motor	C9-ALS	Oligo	0	0	A4
motor	C9-ALS	Oligo	0	0	A4
motor	C9-ALS	Oligo	0	0	A4
motor	C9-ALS	Oligo	314.317	2.49875	A4
motor	C9-ALS	Oligo	0	0	A4
motor	C9-ALS	Oligo	156.666	2.19774	A4
motor	C9-ALS	Oligo	0	0	A4
motor	C9-ALS	Oligo	0	0	A4
motor	C9-ALS	Oligo	0	0	A4
motor	C9-ALS	Oligo	315.706	2.50066	A4
motor	C9-ALS	Oligo	0	0	A4
motor	C9-ALS	Oligo	0	0	A4
motor	C9-ALS	OPC	0	0	A4
motor	C9-ALS	OPC	0	0	A4
motor	C9-ALS	Oligo	0	0	A4
motor	C9-ALS	OPC	0	0	A4
motor	C9-ALS	Endo	0	0	A4
motor	C9-ALS	Oligo	0	0	A4
motor	C9-ALS	Oligo	161.238	2.21015	A4
motor	C9-ALS	Oligo	0	0	A4
motor	C9-ALS	Oligo	0	0	A4
motor	C9-ALS	Micro	162.47	2.21344	A4
motor	C9-ALS	Endo	0	0	A4
motor	C9-ALS	Oligo	0	0	A4
motor	C9-ALS	Oligo	325.362	2.5137	A4
motor	C9-ALS	Oligo	0	0	A4
motor	C9-ALS	Oligo	0	0	A4
motor	C9-ALS	Oligo	163.773	2.21689	A4
motor	C9-ALS	Endo	0	0	A4
motor	C9-ALS	Oligo	0	0	A4
motor	C9-ALS	Oligo	0	0	A4
motor	C9-ALS	Oligo	0	0	A4
motor	C9-ALS	Oligo	0	0	A4
motor	C9-ALS	Endo	165.071	2.22029	A4
motor	C9-ALS	OPC	0	0	A4
motor	C9-ALS	Oligo	0	0	A4
motor	C9-ALS	Endo	0	0	A4
motor	C9-ALS	Oligo	165.975	2.22265	A4
motor	C9-ALS	Oligo	331.51	2.5218	A4
motor	C9-ALS	OPC	0	0	A4
motor	C9-ALS	Exc_intermediate	0	0	A4
motor	C9-ALS	Endo	0	0	A4
motor	C9-ALS	Oligo	0	0	A4
motor	C9-ALS	Oligo	0	0	A4
motor	C9-ALS	Oligo	0	0	A4
motor	C9-ALS	Endo	0	0	A4
motor	C9-ALS	OPC	0	0	A4
motor	C9-ALS	Inh_LAMP5	0	0	A4
motor	C9-ALS	Oligo	504.541	2.70376	A4
motor	C9-ALS	Oligo	0	0	A4
motor	C9-ALS	OPC	0	0	A4
motor	C9-ALS	Oligo	0	0	A4
motor	C9-ALS	Oligo	0	0	A4
motor	C9-ALS	Oligo	169.319	2.23126	A4
motor	C9-ALS	Oligo	169.463	2.23163	A4
motor	C9-ALS	Oligo	169.033	2.23053	A4
motor	C9-ALS	Oligo	339.328	2.5319	A4
motor	C9-ALS	VLMC	0	0	A4
motor	C9-ALS	OPC	0	0	A4
motor	C9-ALS	Oligo	169.952	2.23288	A4
motor	C9-ALS	Oligo	0	0	A4
motor	C9-ALS	Oligo	0	0	A4
motor	C9-ALS	Oligo	171.615	2.23708	A4
motor	C9-ALS	Micro	171.939	2.23789	A4
motor	C9-ALS	OPC	0	0	A4
motor	C9-ALS	OPC	0	0	A4
motor	C9-ALS	Oligo	0	0	A4
motor	C9-ALS	OPC	518.045	2.71521	A4
motor	C9-ALS	Oligo	0	0	A4
motor	C9-ALS	Oligo	0	0	A4
motor	C9-ALS	Oligo	348.918	2.54397	A4
motor	C9-ALS	Oligo	0	0	A4
motor	C9-ALS	Oligo	175.439	2.24659	A4
motor	C9-ALS	Oligo	0	0	A4
motor	C9-ALS	Endo	351.989	2.54776	A4
motor	C9-ALS	Oligo	0	0	A4
motor	C9-ALS	Oligo	175.871	2.24766	A4
motor	C9-ALS	Oligo	0	0	A4
motor	C9-ALS	Oligo	0	0	A4
motor	C9-ALS	Micro	177.715	2.25216	A4
motor	C9-ALS	Oligo	0	0	A4
motor	C9-ALS	Oligo	0	0	A4
motor	C9-ALS	Endo	0	0	A4
motor	C9-ALS	Exc_upper	0	0	A4
motor	C9-ALS	Oligo	0	0	A4
motor	C9-ALS	Oligo	0	0	A4
motor	C9-ALS	Oligo	0	0	A4
motor	C9-ALS	Oligo	0	0	A4
motor	C9-ALS	Endo	0	0	A4
motor	C9-ALS	Exc_upper	0	0	A4
motor	C9-ALS	Oligo	0	0	A4
motor	C9-ALS	Oligo	0	0	A4
motor	C9-ALS	Oligo	0	0	A4
motor	C9-ALS	Oligo	0	0	A4
motor	C9-ALS	Oligo	182.682	2.26407	A4
motor	C9-ALS	Micro	0	0	A4
motor	C9-ALS	Oligo	0	0	A4
motor	C9-ALS	Oligo	0	0	A4
motor	C9-ALS	Oligo	0	0	A4
motor	C9-ALS	Oligo	0	0	A4
motor	C9-ALS	Oligo	184.775	2.26899	A4
motor	C9-ALS	Oligo	0	0	A4
motor	C9-ALS	Oligo	369.617	2.56893	A4
motor	C9-ALS	Oligo	0	0	A4
motor	C9-ALS	Exc_upper	0	0	A4
motor	C9-ALS	Micro	185.426	2.27051	A4
motor	C9-ALS	Oligo	0	0	A4
motor	C9-ALS	Astro	186.672	2.2734	A4
motor	C9-ALS	Oligo	0	0	A4
motor	C9-ALS	Endo	0	0	A4
motor	C9-ALS	Astro	0	0	A4
motor	C9-ALS	Endo	0	0	A4
motor	C9-ALS	Oligo	0	0	A4
motor	C9-ALS	Oligo	0	0	A4
motor	C9-ALS	Oligo	0	0	A4
motor	C9-ALS	Oligo	0	0	A4
motor	C9-ALS	Astro	0	0	A4
motor	C9-ALS	Oligo	191.608	2.28467	A4
motor	C9-ALS	Oligo	0	0	A4
motor	C9-ALS	Oligo	0	0	A4
motor	C9-ALS	Oligo	0	0	A4
motor	C9-ALS	OPC	0	0	A4
motor	C9-ALS	OPC	0	0	A4
motor	C9-ALS	Endo	0	0	A4
motor	C9-ALS	Endo	0	0	A4
motor	C9-ALS	Oligo	0	0	A4
motor	C9-ALS	Oligo	397.377	2.60029	A4
motor	C9-ALS	Oligo	198.452	2.29984	A4
motor	C9-ALS	OPC	0	0	A4
motor	C9-ALS	Oligo	0	0	A4
motor	C9-ALS	Oligo	205.044	2.31396	A4
motor	C9-ALS	Endo	201.694	2.30684	A4
motor	C9-ALS	Oligo	0	0	A4
motor	C9-ALS	Oligo	0	0	A4
motor	C9-ALS	OPC	0	0	A4
motor	C9-ALS	OPC	0	0	A4
motor	C9-ALS	Oligo	0	0	A4
motor	C9-ALS	VLMC	0	0	A4
motor	C9-ALS	Oligo	0	0	A4
motor	C9-ALS	Oligo	0	0	A4
motor	C9-ALS	Oligo	414.508	2.61858	A4
motor	C9-ALS	Oligo	0	0	A4
motor	C9-ALS	Endo	0	0	A4
motor	C9-ALS	Oligo	0	0	A4
motor	C9-ALS	Oligo	0	0	A4
motor	C9-ALS	Oligo	0	0	A4
motor	C9-ALS	Oligo	208.768	2.32174	A4
motor	C9-ALS	Exc_intermediate	0	0	A4
motor	C9-ALS	Oligo	0	0	A4
motor	C9-ALS	Astro	0	0	A4
motor	C9-ALS	Oligo	0	0	A4
motor	C9-ALS	Oligo	0	0	A4
motor	C9-ALS	Oligo	430.756	2.63524	A4
motor	C9-ALS	Oligo	0	0	A4
motor	C9-ALS	Oligo	0	0	A4
motor	C9-ALS	Oligo	0	0	A4
motor	C9-ALS	Oligo	0	0	A4
motor	C9-ALS	Oligo	0	0	A4
motor	C9-ALS	Oligo	220.41	2.3452	A4
motor	C9-ALS	Oligo	221.976	2.34826	A4
motor	C9-ALS	Oligo	0	0	A4
motor	C9-ALS	Astro	0	0	A4
motor	C9-ALS	Oligo	0	0	A4
motor	C9-ALS	Oligo	0	0	A4
motor	C9-ALS	Oligo	0	0	A4
motor	C9-ALS	Oligo	0	0	A4
motor	C9-ALS	Astro	0	0	A4
motor	C9-ALS	Oligo	226.296	2.35659	A4
motor	C9-ALS	Oligo	229.621	2.3629	A4
motor	C9-ALS	Oligo	0	0	A4
motor	C9-ALS	Oligo	228.728	2.36121	A4
motor	C9-ALS	Oligo	0	0	A4
motor	C9-ALS	OPC	0	0	A4
motor	C9-ALS	Oligo	0	0	A4
motor	C9-ALS	Oligo	0	0	A4
motor	C9-ALS	Oligo	0	0	A4
motor	C9-ALS	Oligo	0	0	A4
motor	C9-ALS	Oligo	0	0	A4
motor	C9-ALS	OPC	0	0	A4
motor	C9-ALS	Oligo	0	0	A4
motor	C9-ALS	Oligo	0	0	A4
motor	C9-ALS	OPC	0	0	A4
motor	C9-ALS	Oligo	0	0	A4
motor	C9-ALS	Oligo	231.911	2.36719	A4
motor	C9-ALS	Oligo	0	0	A4
motor	C9-ALS	OPC	0	0	A4
motor	C9-ALS	Oligo	234.797	2.37254	A4
motor	C9-ALS	Oligo	235.073	2.37305	A4
motor	C9-ALS	Oligo	0	0	A4
motor	C9-ALS	Oligo	0	0	A4
motor	C9-ALS	Endo	236.463	2.3756	A4
motor	C9-ALS	Oligo	0	0	A4
motor	C9-ALS	Endo	239.12	2.38043	A4
motor	C9-ALS	Astro	237.812	2.37806	A4
motor	C9-ALS	OPC	0	0	A4
motor	C9-ALS	OPC	0	0	A4
motor	C9-ALS	Oligo	0	0	A4
motor	C9-ALS	Astro	244.379	2.38984	A4
motor	C9-ALS	Oligo	0	0	A4
motor	C9-ALS	Oligo	0	0	A4
motor	C9-ALS	Oligo	0	0	A4
motor	C9-ALS	Astro	0	0	A4
motor	C9-ALS	Oligo	0	0	A4
motor	C9-ALS	Oligo	0	0	A4
motor	C9-ALS	Oligo	0	0	A4
motor	C9-ALS	Endo	0	0	A4
motor	C9-ALS	Oligo	0	0	A4
motor	C9-ALS	Oligo	0	0	A4
motor	C9-ALS	Oligo	509.554	2.70804	A4
motor	C9-ALS	Oligo	0	0	A4
motor	C9-ALS	Micro	511.771	2.70992	A4
motor	C9-ALS	Oligo	0	0	A4
motor	C9-ALS	Oligo	0	0	A4
motor	C9-ALS	Oligo	257.136	2.41185	A4
motor	C9-ALS	Oligo	0	0	A4
motor	C9-ALS	Oligo	0	0	A4
motor	C9-ALS	Oligo	0	0	A4
motor	C9-ALS	Astro	0	0	A4
motor	C9-ALS	Endo	0	0	A4
motor	C9-ALS	Oligo	0	0	A4
motor	C9-ALS	Oligo	0	0	A4
motor	C9-ALS	Oligo	0	0	A4
motor	C9-ALS	Oligo	0	0	A4
motor	C9-ALS	Oligo	0	0	A4
motor	C9-ALS	Oligo	0	0	A4
motor	C9-ALS	Oligo	0	0	A4
motor	C9-ALS	Oligo	0	0	A4
motor	C9-ALS	Astro	0	0	A4
motor	C9-ALS	OPC	0	0	A4
motor	C9-ALS	Oligo	0	0	A4
motor	C9-ALS	Oligo	0	0	A4
motor	C9-ALS	Oligo	0	0	A4
motor	C9-ALS	Oligo	0	0	A4
motor	C9-ALS	Endo	278.242	2.44598	A4
motor	C9-ALS	Endo	0	0	A4
motor	C9-ALS	Oligo	0	0	A4
motor	C9-ALS	Oligo	558.191	2.74756	A4
motor	C9-ALS	Oligo	0	0	A4
motor	C9-ALS	Micro	559.128	2.74829	A4
motor	C9-ALS	Oligo	0	0	A4
motor	C9-ALS	Oligo	0	0	A4
motor	C9-ALS	Astro	0	0	A4
motor	C9-ALS	Oligo	0	0	A4
motor	C9-ALS	Oligo	287.522	2.46018	A4
motor	C9-ALS	Oligo	0	0	A4
motor	C9-ALS	Oligo	288.351	2.46142	A4
motor	C9-ALS	Oligo	0	0	A4
motor	C9-ALS	Oligo	290.782	2.46506	A4
motor	C9-ALS	Astro	0	0	A4
motor	C9-ALS	Oligo	0	0	A4
motor	C9-ALS	Oligo	0	0	A4
motor	C9-ALS	Oligo	0	0	A4
motor	C9-ALS	Oligo	0	0	A4
motor	C9-ALS	Oligo	0	0	A4
motor	C9-ALS	Oligo	0	0	A4
motor	C9-ALS	Oligo	0	0	A4
motor	C9-ALS	Oligo	0	0	A4
motor	C9-ALS	Oligo	0	0	A4
motor	C9-ALS	Oligo	0	0	A4
motor	C9-ALS	Oligo	0	0	A4
motor	C9-ALS	Astro	0	0	A4
motor	C9-ALS	Oligo	0	0	A4
motor	C9-ALS	Oligo	0	0	A4
motor	C9-ALS	Oligo	323.102	2.51068	A4
motor	C9-ALS	Oligo	321.13	2.50803	A4
motor	C9-ALS	Oligo	0	0	A4
motor	C9-ALS	Oligo	328.299	2.51759	A4
motor	C9-ALS	Oligo	0	0	A4
motor	C9-ALS	Astro	0	0	A4
motor	C9-ALS	Endo	0	0	A4
motor	C9-ALS	Oligo	656.814	2.8181	A4
motor	C9-ALS	Oligo	0	0	A4
motor	C9-ALS	Exc_intermediate	0	0	A4
motor	C9-ALS	Oligo	0	0	A4
motor	C9-ALS	Oligo	0	0	A4
motor	C9-ALS	Micro	340.136	2.53293	A4
motor	C9-ALS	Oligo	0	0	A4
motor	C9-ALS	Oligo	0	0	A4
motor	C9-ALS	Micro	0	0	A4
motor	C9-ALS	Oligo	0	0	A4
motor	C9-ALS	Oligo	0	0	A4
motor	C9-ALS	Oligo	0	0	A4
motor	C9-ALS	Oligo	0	0	A4
motor	C9-ALS	Oligo	0	0	A4
motor	C9-ALS	OPC	0	0	A4
motor	C9-ALS	Micro	0	0	A4
motor	C9-ALS	Astro	0	0	A4
motor	C9-ALS	Oligo	0	0	A4
motor	C9-ALS	Oligo	0	0	A4
motor	C9-ALS	Astro	0	0	A4
motor	C9-ALS	Oligo	0	0	A4
motor	C9-ALS	Micro	0	0	A4
motor	C9-ALS	Astro	0	0	A4
motor	C9-ALS	Oligo	0	0	A4
motor	C9-ALS	Oligo	0	0	A4
motor	C9-ALS	Oligo	0	0	A4
motor	C9-ALS	Endo	0	0	A4
motor	C9-ALS	Micro	376.223	2.5766	A4
motor	C9-ALS	Oligo	0	0	A4
motor	C9-ALS	OPC	0	0	A4
motor	C9-ALS	Oligo	0	0	A4
motor	C9-ALS	Astro	0	0	A4
motor	C9-ALS	Astro	0	0	A4
motor	C9-ALS	Oligo	0	0	A4
motor	C9-ALS	Inh_LAMP5	0	0	A4
motor	C9-ALS	Oligo	0	0	A4
motor	C9-ALS	Astro	0	0	A4
motor	C9-ALS	Micro	0	0	A4
motor	C9-ALS	Micro	0	0	A4
motor	C9-ALS	Astro	0	0	A4
motor	C9-ALS	Astro	0	0	A4
motor	C9-ALS	Oligo	0	0	A4
motor	C9-ALS	OPC	0	0	A4
motor	C9-ALS	Oligo	0	0	A4
motor	C9-ALS	Astro	0	0	A4
motor	C9-ALS	Oligo	0	0	A4
motor	C9-ALS	Astro	0	0	A4
motor	C9-ALS	Astro	0	0	A4
motor	C9-ALS	Oligo	0	0	A4
motor	C9-ALS	OPC	0	0	A4
motor	C9-ALS	Exc_intermediate	421.408	2.62573	A4
motor	C9-ALS	Oligo	0	0	A4
motor	C9-ALS	Astro	0	0	A4
motor	C9-ALS	Oligo	0	0	A4
motor	C9-ALS	VLMC	0	0	A4
motor	C9-ALS	Astro	0	0	A4
motor	C9-ALS	Oligo	0	0	A4
motor	C9-ALS	VLMC	0	0	A4
motor	C9-ALS	Oligo	0	0	A4
motor	C9-ALS	Oligo	0	0	A4
motor	C9-ALS	Oligo	0	0	A4
motor	C9-ALS	Oligo	0	0	A4
motor	C9-ALS	Oligo	0	0	A4
motor	C9-ALS	VLMC	0	0	A4
motor	C9-ALS	Astro	0	0	A4
motor	C9-ALS	Inh_LAMP5	0	0	A4
motor	C9-ALS	Astro	0	0	A4
motor	C9-ALS	Astro	0	0	A4
motor	C9-ALS	Micro	0	0	A4
motor	C9-ALS	Oligo	0	0	A4
motor	C9-ALS	OPC	0	0	A4
motor	C9-ALS	Oligo	0	0	A4
motor	C9-ALS	OPC	0	0	A4
motor	C9-ALS	Oligo	0	0	A4
motor	C9-ALS	Oligo	0	0	A4
motor	C9-ALS	Oligo	512.033	2.71015	A4
motor	C9-ALS	Oligo	0	0	A4
motor	C9-ALS	Oligo	0	0	A4
motor	C9-ALS	Oligo	0	0	A4
motor	C9-ALS	Inh_LAMP5	0	0	A4
motor	C9-ALS	Astro	0	0	A4
motor	C9-ALS	Oligo	0	0	A4
motor	C9-ALS	Astro	0	0	A4
motor	C9-ALS	Oligo	0	0	A4
motor	C9-ALS	Oligo	0	0	A4
motor	C9-ALS	Oligo	0	0	A4
motor	C9-ALS	OPC	0	0	A4
motor	C9-ALS	Oligo	0	0	A4
motor	C9-ALS	OPC	0	0	A4
motor	C9-ALS	Micro	589.971	2.77157	A4
motor	C9-ALS	Oligo	0	0	A4
motor	C9-ALS	Oligo	595.238	2.77542	A4
motor	C9-ALS	Oligo	1196.17	3.07816	A4
motor	C9-ALS	Astro	0	0	A4
motor	C9-ALS	Astro	0	0	A4
motor	C9-ALS	Micro	0	0	A4
motor	C9-ALS	Oligo	0	0	A4
motor	C9-ALS	Oligo	0	0	A4
motor	C9-ALS	Endo	615.006	2.78959	A4
motor	C9-ALS	Oligo	0	0	A4
motor	C9-ALS	Astro	0	0	A4
motor	C9-ALS	Oligo	0	0	A4
motor	C9-ALS	Oligo	0	0	A4
motor	C9-ALS	Oligo	0	0	A4
motor	C9-ALS	VLMC	643.087	2.80894	A4
motor	C9-ALS	Oligo	0	0	A4
motor	C9-ALS	Oligo	0	0	A4
motor	C9-ALS	Oligo	0	0	A4
motor	C9-ALS	Astro	0	0	A4
motor	C9-ALS	Astro	0	0	A4
motor	C9-ALS	Astro	0	0	A4
motor	C9-ALS	Oligo	0	0	A4
motor	C9-ALS	Oligo	0	0	A4
motor	C9-ALS	Oligo	0	0	A4
motor	C9-ALS	Oligo	0	0	A4
motor	C9-ALS	Astro	0	0	A4
motor	C9-ALS	Oligo	0	0	A4
motor	C9-ALS	Oligo	0	0	A4
motor	C9-ALS	Oligo	731.529	2.86482	A4
motor	C9-ALS	Oligo	0	0	A4
motor	C9-ALS	Oligo	0	0	A4
motor	C9-ALS	Oligo	0	0	A4
motor	C9-ALS	Oligo	0	0	A4
motor	C9-ALS	Oligo	0	0	A4
motor	C9-ALS	Oligo	0	0	A4
motor	C9-ALS	Oligo	0	0	A4
motor	C9-ALS	Oligo	0	0	A4
motor	C9-ALS	Oligo	0	0	A4
motor	C9-ALS	Oligo	0	0	A4
motor	C9-ALS	Oligo	0	0	A4
motor	C9-ALS	Oligo	0	0	A4
motor	C9-ALS	Oligo	0	0	A4
motor	C9-ALS	Oligo	0	0	A4
motor	C9-ALS	Oligo	0	0	A4
motor	C9-ALS	Oligo	0	0	A4
motor	C9-ALS	Oligo	0	0	A4
motor	C9-ALS	Exc_deep	0	0	A4
motor	C9-ALS	Oligo	0	0	A4
motor	C9-ALS	Oligo	0	0	A4
motor	C9-ALS	Astro	0	0	A4
motor	C9-ALS	Oligo	0	0	A4
motor	C9-ALS	Oligo	0	0	A4
motor	C9-ALS	OPC	0	0	A4
motor	C9-ALS	Oligo	0	0	A4
motor	C9-ALS	Oligo	0	0	A4
motor	C9-ALS	Micro	0	0	A4
motor	C9-ALS	Oligo	928.505	2.96825	A4
motor	C9-ALS	Astro	0	0	A4
motor	C9-ALS	OPC	0	0	A4
motor	C9-ALS	Oligo	0	0	A4
motor	C9-ALS	Oligo	0	0	A4
motor	C9-ALS	Oligo	0	0	A4
motor	C9-ALS	Oligo	0	0	A4
motor	C9-ALS	Oligo	0	0	A4
motor	C9-ALS	Oligo	0	0	A4
motor	C9-ALS	Oligo	0	0	A4
motor	C9-ALS	OPC	0	0	A4
motor	C9-ALS	Astro	0	0	A4
motor	C9-ALS	Oligo	0	0	A4
motor	C9-ALS	Oligo	0	0	A4
motor	C9-ALS	Oligo	0	0	A4
motor	C9-ALS	Oligo	1084.6	3.03567	A4
motor	C9-ALS	OPC	0	0	A4
motor	C9-ALS	OPC	0	0	A4
motor	C9-ALS	Oligo	0	0	A4
motor	C9-ALS	Oligo	0	0	A4
motor	C9-ALS	Oligo	0	0	A4
motor	C9-ALS	Astro	0	0	A4
motor	C9-ALS	Oligo	0	0	A4
motor	C9-ALS	Oligo	0	0	A4
motor	C9-ALS	Oligo	0	0	A4
motor	C9-ALS	Oligo	0	0	A4
motor	C9-ALS	Oligo	0	0	A4
motor	C9-ALS	Oligo	0	0	A4
motor	C9-ALS	Oligo	0	0	A4
motor	C9-ALS	Oligo	0	0	A4
motor	C9-ALS	Oligo	0	0	A4
motor	C9-ALS	Oligo	0	0	A4
motor	C9-ALS	Astro	0	0	A4
motor	C9-ALS	Oligo	0	0	A4
motor	C9-ALS	Astro	0	0	A4
motor	C9-ALS	Oligo	0	0	A4
motor	C9-ALS	Oligo	0	0	A4
motor	C9-ALS	Astro	0	0	A4
motor	C9-ALS	Oligo	0	0	A4
motor	C9-ALS	Oligo	0	0	A4
frontal	C9-ALS	Exc_deep	37.4	1.58433	A4
frontal	C9-ALS	Exc_deep	54.5531	1.74471	A4
frontal	C9-ALS	Exc_deep	42.0404	1.63388	A4
frontal	C9-ALS	Exc_deep	15.2219	1.2101	A4
frontal	C9-ALS	Exc_upper	82.646	1.92245	A4
frontal	C9-ALS	Exc_upper	16.5626	1.24459	A4
frontal	C9-ALS	Exc_intermediate	17.0474	1.25641	A4
frontal	C9-ALS	Exc_deep	17.7895	1.27391	A4
frontal	C9-ALS	Exc_deep	53.6759	1.7378	A4
frontal	C9-ALS	Exc_deep	17.9682	1.27803	A4
frontal	C9-ALS	Exc_deep	89.9313	1.95871	A4
frontal	C9-ALS	Exc_upper	37.1195	1.58115	A4
frontal	C9-ALS	Exc_deep	37.4623	1.58504	A4
frontal	C9-ALS	Exc_intermediate	56.1314	1.75688	A4
frontal	C9-ALS	Exc_deep	19.3382	1.30831	A4
frontal	C9-ALS	Exc_deep	39.7947	1.6106	A4
frontal	C9-ALS	Exc_upper	19.9944	1.3221	A4
frontal	C9-ALS	Exc_deep	40.4834	1.61787	A4
frontal	C9-ALS	Exc_deep	61.1222	1.79325	A4
frontal	C9-ALS	Exc_deep	0	0	A4
frontal	C9-ALS	Exc_deep	41.1523	1.62482	A4
frontal	C9-ALS	Exc_deep	20.6701	1.33586	A4
frontal	C9-ALS	Exc_deep	41.8848	1.6323	A4
frontal	C9-ALS	Exc_deep	41.9542	1.63301	A4
frontal	C9-ALS	Exc_intermediate	104.899	2.02489	A4
frontal	C9-ALS	Exc_deep	21.2621	1.34757	A4
frontal	C9-ALS	Exc_deep	64.2756	1.81475	A4
frontal	C9-ALS	Exc_deep	86.09	1.93997	A4
frontal	C9-ALS	Exc_deep	43.7178	1.65048	A4
frontal	C9-ALS	Exc_deep	0	0	A4
frontal	C9-ALS	Exc_deep	0	0	A4
frontal	C9-ALS	Exc_upper	88.7351	1.95296	A4
frontal	C9-ALS	Exc_upper	135.903	2.13641	A4
frontal	C9-ALS	Exc_deep	23.1251	1.38247	A4
frontal	C9-ALS	Exc_deep	46.3317	1.67515	A4
frontal	C9-ALS	Exc_upper	70.1804	1.85236	A4
frontal	C9-ALS	Exc_deep	70.9103	1.85679	A4
frontal	C9-ALS	Exc_deep	141.911	2.15507	A4
frontal	C9-ALS	Exc_upper	23.672	1.3922	A4
frontal	C9-ALS	Exc_deep	0	0	A4
frontal	C9-ALS	Exc_intermediate	47.8813	1.68914	A4
frontal	C9-ALS	Exc_deep	23.967	1.39737	A4
frontal	C9-ALS	Exc_deep	72.8314	1.86824	A4
frontal	C9-ALS	Exc_deep	73.7989	1.8739	A4
frontal	C9-ALS	Exc_upper	24.6451	1.409	A4
frontal	C9-ALS	Exc_deep	0	0	A4
frontal	C9-ALS	Exc_upper	24.8071	1.41174	A4
frontal	C9-ALS	Exc_deep	24.9788	1.41462	A4
frontal	C9-ALS	Exc_deep	24.9906	1.41482	A4
frontal	C9-ALS	Exc_upper	25.2086	1.41844	A4
frontal	C9-ALS	Exc_intermediate	101.877	2.01232	A4
frontal	C9-ALS	Exc_deep	25.5115	1.42343	A4
frontal	C9-ALS	Exc_deep	25.5656	1.42432	A4
frontal	C9-ALS	Exc_deep	51.6156	1.72111	A4
frontal	C9-ALS	Exc_upper	51.9561	1.72392	A4
frontal	C9-ALS	Exc_upper	78.125	1.89831	A4
frontal	C9-ALS	Exc_intermediate	52.1472	1.72548	A4
frontal	C9-ALS	Exc_deep	0	0	A4
frontal	C9-ALS	Exc_upper	0	0	A4
frontal	C9-ALS	Exc_deep	52.4535	1.72798	A4
frontal	C9-ALS	Exc_deep	237.336	2.37719	A4
frontal	C9-ALS	Exc_upper	26.347	1.43691	A4
frontal	C9-ALS	Exc_deep	131.898	2.12352	A4
frontal	C9-ALS	Exc_upper	0	0	A4
frontal	C9-ALS	Exc_intermediate	52.9731	1.73218	A4
frontal	C9-ALS	Exc_deep	26.8384	1.44464	A4
frontal	C9-ALS	Exc_deep	0	0	A4
frontal	C9-ALS	Exc_upper	27.0555	1.44802	A4
frontal	C9-ALS	Inh_LAMP5	81.8666	1.91838	A4
frontal	C9-ALS	Exc_deep	27.3067	1.45189	A4
frontal	C9-ALS	Exc_deep	0	0	A4
frontal	C9-ALS	Exc_deep	27.4281	1.45375	A4
frontal	C9-ALS	Exc_deep	27.4221	1.45366	A4
frontal	C9-ALS	Exc_deep	109.788	2.04449	A4
frontal	C9-ALS	Exc_intermediate	27.4183	1.4536	A4
frontal	C9-ALS	Inh_PVALB	139.614	2.14803	A4
frontal	C9-ALS	Exc_upper	27.8691	1.46043	A4
frontal	C9-ALS	Exc_deep	84.3313	1.93111	A4
frontal	C9-ALS	Exc_upper	0	0	A4
frontal	C9-ALS	Exc_intermediate	56.281	1.75801	A4
frontal	C9-ALS	Exc_deep	57.0125	1.76352	A4
frontal	C9-ALS	Exc_deep	86.4006	1.94151	A4
frontal	C9-ALS	Exc_deep	0	0	A4
frontal	C9-ALS	Exc_deep	58.4505	1.77416	A4
frontal	C9-ALS	Exc_upper	29.4369	1.4834	A4
frontal	C9-ALS	Exc_deep	29.5421	1.4849	A4
frontal	C9-ALS	Exc_upper	59.5238	1.78193	A4
frontal	C9-ALS	Exc_deep	59.4884	1.78167	A4
frontal	C9-ALS	Exc_intermediate	29.8677	1.4895	A4
frontal	C9-ALS	Exc_deep	0	0	A4
frontal	C9-ALS	Exc_deep	29.9967	1.49132	A4
frontal	C9-ALS	Exc_deep	60.6686	1.79006	A4
frontal	C9-ALS	Exc_upper	121.944	2.08971	A4
frontal	C9-ALS	Exc_upper	0	0	A4
frontal	C9-ALS	Exc_deep	0	0	A4
frontal	C9-ALS	Exc_upper	30.7664	1.50197	A4
frontal	C9-ALS	Exc_intermediate	123.736	2.09599	A4
frontal	C9-ALS	Exc_upper	62.0482	1.79967	A4
frontal	C9-ALS	Exc_deep	0	0	A4
frontal	C9-ALS	Exc_deep	31.3067	1.50929	A4
frontal	C9-ALS	Exc_upper	62.7825	1.8047	A4
frontal	C9-ALS	Exc_deep	0	0	A4
frontal	C9-ALS	Exc_deep	0	0	A4
frontal	C9-ALS	Exc_intermediate	63.0736	1.80668	A4
frontal	C9-ALS	Exc_deep	31.748	1.51519	A4
frontal	C9-ALS	Exc_upper	0	0	A4
frontal	C9-ALS	Exc_intermediate	96.2155	1.98774	A4
frontal	C9-ALS	Exc_deep	32.1172	1.52005	A4
frontal	C9-ALS	Exc_deep	64.4517	1.81592	A4
frontal	C9-ALS	Exc_intermediate	32.2612	1.52194	A4
frontal	C9-ALS	Exc_intermediate	0	0	A4
frontal	C9-ALS	Exc_deep	0	0	A4
frontal	C9-ALS	Exc_deep	32.9218	1.53048	A4
frontal	C9-ALS	Exc_upper	100.07	2.00462	A4
frontal	C9-ALS	Inh_SST	0	0	A4
frontal	C9-ALS	Exc_deep	33.6655	1.5399	A4
frontal	C9-ALS	Exc_deep	33.6655	1.5399	A4
frontal	C9-ALS	Exc_deep	67.6087	1.83638	A4
frontal	C9-ALS	Astro	34.2114	1.54668	A4
frontal	C9-ALS	Exc_intermediate	0	0	A4
frontal	C9-ALS	Exc_deep	34.4816	1.55	A4
frontal	C9-ALS	Exc_deep	0	0	A4
frontal	C9-ALS	Exc_upper	34.5722	1.55111	A4
frontal	C9-ALS	Exc_intermediate	173.683	2.24225	A4
frontal	C9-ALS	Exc_deep	208.841	2.32189	A4
frontal	C9-ALS	Exc_deep	0	0	A4
frontal	C9-ALS	Exc_deep	70.1016	1.85188	A4
frontal	C9-ALS	Exc_deep	35.1457	1.55806	A4
frontal	C9-ALS	Inh_PVALB	0	0	A4
frontal	C9-ALS	Inh_PVALB	0	0	A4
frontal	C9-ALS	Exc_deep	0	0	A4
frontal	C9-ALS	Exc_deep	0	0	A4
frontal	C9-ALS	Exc_upper	107.411	2.03507	A4
frontal	C9-ALS	Exc_upper	0	0	A4
frontal	C9-ALS	Exc_deep	0	0	A4
frontal	C9-ALS	Exc_deep	144.697	2.16345	A4
frontal	C9-ALS	Exc_upper	36.1991	1.57053	A4
frontal	C9-ALS	Exc_deep	109.031	2.04152	A4
frontal	C9-ALS	Exc_intermediate	36.4259	1.57317	A4
frontal	C9-ALS	Exc_intermediate	0	0	A4
frontal	C9-ALS	Exc_deep	0	0	A4
frontal	C9-ALS	Exc_upper	0	0	A4
frontal	C9-ALS	Exc_deep	73.5105	1.87222	A4
frontal	C9-ALS	Exc_upper	73.6757	1.87318	A4
frontal	C9-ALS	Exc_deep	36.8039	1.57754	A4
frontal	C9-ALS	Inh_PVALB	0	0	A4
frontal	C9-ALS	Exc_deep	111.218	2.05006	A4
frontal	C9-ALS	Exc_intermediate	111.744	2.05209	A4
frontal	C9-ALS	Exc_intermediate	149.577	2.17776	A4
frontal	C9-ALS	Exc_upper	74.9513	1.88054	A4
frontal	C9-ALS	Exc_deep	37.706	1.58778	A4
frontal	C9-ALS	Exc_deep	37.7373	1.58813	A4
frontal	C9-ALS	Exc_deep	0	0	A4
frontal	C9-ALS	Exc_deep	0	0	A4
frontal	C9-ALS	Exc_intermediate	152.236	2.18536	A4
frontal	C9-ALS	Exc_intermediate	38.1243	1.59245	A4
frontal	C9-ALS	Exc_upper	38.2336	1.59366	A4
frontal	C9-ALS	Exc_intermediate	38.3966	1.59546	A4
frontal	C9-ALS	Exc_deep	76.9408	1.89177	A4
frontal	C9-ALS	Exc_deep	0	0	A4
frontal	C9-ALS	Exc_upper	38.835	1.60026	A4
frontal	C9-ALS	Exc_intermediate	0	0	A4
frontal	C9-ALS	Exc_deep	116.804	2.07116	A4
frontal	C9-ALS	Exc_deep	0	0	A4
frontal	C9-ALS	Exc_upper	0	0	A4
frontal	C9-ALS	Inh_PVALB	0	0	A4
frontal	C9-ALS	Exc_deep	39.5538	1.60803	A4
frontal	C9-ALS	Inh_PVALB	39.9218	1.61195	A4
frontal	C9-ALS	Exc_upper	0	0	A4
frontal	C9-ALS	OPC	0	0	A4
frontal	C9-ALS	Inh_PVALB	79.8754	1.90782	A4
frontal	C9-ALS	Exc_deep	39.8279	1.61096	A4
frontal	C9-ALS	Exc_deep	39.9409	1.61216	A4
frontal	C9-ALS	Exc_intermediate	79.9041	1.90797	A4
frontal	C9-ALS	Exc_deep	0	0	A4
frontal	C9-ALS	Exc_deep	80.6614	1.91202	A4
frontal	C9-ALS	Exc_intermediate	40.3242	1.6162	A4
frontal	C9-ALS	Exc_upper	40.5778	1.61886	A4
frontal	C9-ALS	Exc_deep	40.6736	1.61986	A4
frontal	C9-ALS	Exc_deep	81.606	1.91701	A4
frontal	C9-ALS	Exc_intermediate	81.636	1.91717	A4
frontal	C9-ALS	Exc_deep	41.1117	1.6244	A4
frontal	C9-ALS	Exc_deep	82.2436	1.92035	A4
frontal	C9-ALS	Exc_upper	41.1743	1.62505	A4
frontal	C9-ALS	Exc_deep	41.1777	1.62508	A4
frontal	C9-ALS	Exc_deep	123.946	2.09672	A4
frontal	C9-ALS	Exc_intermediate	41.377	1.62713	A4
frontal	C9-ALS	Exc_intermediate	82.9669	1.92411	A4
frontal	C9-ALS	Exc_intermediate	41.511	1.6285	A4
frontal	C9-ALS	Exc_deep	125.612	2.10248	A4
frontal	C9-ALS	Exc_deep	83.9137	1.92898	A4
frontal	C9-ALS	Inh_PVALB	211.229	2.3268	A4
frontal	C9-ALS	Exc_deep	0	0	A4
frontal	C9-ALS	Exc_intermediate	126.231	2.10459	A4
frontal	C9-ALS	Exc_deep	84.4559	1.93174	A4
frontal	C9-ALS	Exc_deep	42.3478	1.63697	A4
frontal	C9-ALS	Astro	0	0	A4
frontal	C9-ALS	Exc_intermediate	42.4178	1.63767	A4
frontal	C9-ALS	Inh_VIP	0	0	A4
frontal	C9-ALS	Exc_upper	42.6203	1.63969	A4
frontal	C9-ALS	Exc_deep	0	0	A4
frontal	C9-ALS	Exc_deep	85.5505	1.93727	A4
frontal	C9-ALS	Exc_deep	0	0	A4
frontal	C9-ALS	Exc_intermediate	171.718	2.23734	A4
frontal	C9-ALS	Exc_deep	43.2189	1.64561	A4
frontal	C9-ALS	Exc_intermediate	86.5052	1.94203	A4
frontal	C9-ALS	Exc_intermediate	0	0	A4
frontal	C9-ALS	Exc_deep	0	0	A4
frontal	C9-ALS	Exc_deep	130.776	2.11984	A4
frontal	C9-ALS	Exc_upper	0	0	A4
frontal	C9-ALS	Astro	0	0	A4
frontal	C9-ALS	Exc_upper	0	0	A4
frontal	C9-ALS	Exc_deep	44.1696	1.65485	A4
frontal	C9-ALS	Oligo	0	0	A4
frontal	C9-ALS	Exc_deep	88.5152	1.9519	A4
frontal	C9-ALS	Exc_deep	0	0	A4
frontal	C9-ALS	Exc_deep	44.4385	1.65742	A4
frontal	C9-ALS	Exc_deep	133.571	2.12895	A4
frontal	C9-ALS	Exc_upper	0	0	A4
frontal	C9-ALS	Inh_PVALB	45.0735	1.66345	A4
frontal	C9-ALS	Exc_deep	44.8752	1.66158	A4
frontal	C9-ALS	Exc_deep	0	0	A4
frontal	C9-ALS	Exc_upper	181.225	2.26061	A4
frontal	C9-ALS	Exc_upper	0	0	A4
frontal	C9-ALS	Inh_other_CGE	45.7143	1.66945	A4
frontal	C9-ALS	Exc_intermediate	45.5539	1.66796	A4
frontal	C9-ALS	Inh_other_CGE	91.4662	1.96598	A4
frontal	C9-ALS	Exc_intermediate	137.036	2.13999	A4
frontal	C9-ALS	Exc_upper	0	0	A4
frontal	C9-ALS	Exc_deep	45.7959	1.67021	A4
frontal	C9-ALS	Exc_upper	0	0	A4
frontal	C9-ALS	Exc_deep	231.728	2.36685	A4
frontal	C9-ALS	Exc_intermediate	139.005	2.14614	A4
frontal	C9-ALS	Inh_PVALB	0	0	A4
frontal	C9-ALS	Exc_deep	46.9329	1.68063	A4
frontal	C9-ALS	Exc_intermediate	0	0	A4
frontal	C9-ALS	Exc_intermediate	0	0	A4
frontal	C9-ALS	Inh_PVALB	47.3104	1.68404	A4
frontal	C9-ALS	Exc_deep	0	0	A4
frontal	C9-ALS	Inh_SST	47.6372	1.68697	A4
frontal	C9-ALS	Exc_intermediate	95.0796	1.98263	A4
frontal	C9-ALS	Exc_deep	95.2336	1.98333	A4
frontal	C9-ALS	Exc_upper	47.98	1.69002	A4
frontal	C9-ALS	Exc_intermediate	48.2556	1.69246	A4
frontal	C9-ALS	Exc_intermediate	145.075	2.16458	A4
frontal	C9-ALS	OPC	0	0	A4
frontal	C9-ALS	Exc_upper	48.771	1.69698	A4
frontal	C9-ALS	Exc_intermediate	0	0	A4
frontal	C9-ALS	Exc_intermediate	48.6665	1.69606	A4
frontal	C9-ALS	Exc_intermediate	292.426	2.4675	A4
frontal	C9-ALS	Exc_upper	0	0	A4
frontal	C9-ALS	Exc_deep	0	0	A4
frontal	C9-ALS	Inh_VIP	98.7703	1.999	A4
frontal	C9-ALS	Exc_deep	49.5565	1.70378	A4
frontal	C9-ALS	Exc_intermediate	148.824	2.17558	A4
frontal	C9-ALS	Exc_deep	99.2704	2.00117	A4
frontal	C9-ALS	Exc_deep	49.7587	1.70551	A4
frontal	C9-ALS	Exc_deep	49.9451	1.7071	A4
frontal	C9-ALS	Exc_upper	250.238	2.40008	A4
frontal	C9-ALS	Inh_VIP	50.388	1.71086	A4
frontal	C9-ALS	OPC	50.764	1.71403	A4
frontal	C9-ALS	Exc_deep	151.477	2.1832	A4
frontal	C9-ALS	Exc_upper	0	0	A4
frontal	C9-ALS	Exc_deep	101.652	2.01137	A4
frontal	C9-ALS	Exc_intermediate	0	0	A4
frontal	C9-ALS	Exc_intermediate	51.0751	1.71663	A4
frontal	C9-ALS	Exc_deep	51.036	1.7163	A4
frontal	C9-ALS	Exc_deep	153.941	2.19017	A4
frontal	C9-ALS	Exc_deep	0	0	A4
frontal	C9-ALS	Exc_upper	51.6316	1.72125	A4
frontal	C9-ALS	Exc_intermediate	0	0	A4
frontal	C9-ALS	Exc_upper	104.178	2.02192	A4
frontal	C9-ALS	Exc_intermediate	104.422	2.02293	A4
frontal	C9-ALS	Exc_intermediate	104.63	2.02379	A4
frontal	C9-ALS	Exc_upper	157.762	2.20075	A4
frontal	C9-ALS	Exc_deep	0	0	A4
frontal	C9-ALS	Exc_deep	105.413	2.02699	A4
frontal	C9-ALS	Exc_deep	0	0	A4
frontal	C9-ALS	Exc_upper	0	0	A4
frontal	C9-ALS	Exc_deep	106.185	2.03014	A4
frontal	C9-ALS	Exc_deep	0	0	A4
frontal	C9-ALS	Exc_deep	159.898	2.20655	A4
frontal	C9-ALS	Exc_deep	0	0	A4
frontal	C9-ALS	Exc_upper	160.858	2.20913	A4
frontal	C9-ALS	OPC	0	0	A4
frontal	C9-ALS	Exc_deep	53.6366	1.73748	A4
frontal	C9-ALS	Exc_upper	0	0	A4
frontal	C9-ALS	Exc_intermediate	108.986	2.04134	A4
frontal	C9-ALS	Exc_intermediate	54.4603	1.74398	A4
frontal	C9-ALS	Exc_intermediate	0	0	A4
frontal	C9-ALS	Exc_intermediate	0	0	A4
frontal	C9-ALS	Exc_deep	54.6269	1.74528	A4
frontal	C9-ALS	Exc_upper	0	0	A4
frontal	C9-ALS	Inh_PVALB	55.3006	1.75051	A4
frontal	C9-ALS	Inh_PVALB	0	0	A4
frontal	C9-ALS	Exc_deep	0	0	A4
frontal	C9-ALS	Exc_intermediate	110.65	2.04786	A4
frontal	C9-ALS	Exc_intermediate	221.386	2.34711	A4
frontal	C9-ALS	Exc_intermediate	55.3863	1.75117	A4
frontal	C9-ALS	Exc_intermediate	167.075	2.2255	A4
frontal	C9-ALS	Inh_VIP	112.076	2.05337	A4
frontal	C9-ALS	Inh_PVALB	0	0	A4
frontal	C9-ALS	Exc_intermediate	0	0	A4
frontal	C9-ALS	Exc_intermediate	168.294	2.22864	A4
frontal	C9-ALS	Exc_intermediate	112.36	2.05446	A4
frontal	C9-ALS	Exc_deep	56.1577	1.75707	A4
frontal	C9-ALS	Exc_deep	226.091	2.3562	A4
frontal	C9-ALS	OPC	114.312	2.06187	A4
frontal	C9-ALS	Exc_intermediate	56.912	1.76277	A4
frontal	C9-ALS	OPC	57.4548	1.76682	A4
frontal	C9-ALS	Exc_intermediate	399.315	2.6024	A4
frontal	C9-ALS	Astro	58.2886	1.77297	A4
frontal	C9-ALS	Inh_VIP	57.5209	1.76731	A4
frontal	C9-ALS	Exc_deep	0	0	A4
frontal	C9-ALS	Exc_intermediate	231.107	2.36569	A4
frontal	C9-ALS	Exc_intermediate	115.547	2.0665	A4
frontal	C9-ALS	Exc_intermediate	173.832	2.24262	A4
frontal	C9-ALS	OPC	0	0	A4
frontal	C9-ALS	Exc_deep	58.0518	1.77123	A4
frontal	C9-ALS	Exc_intermediate	58.0114	1.77094	A4
frontal	C9-ALS	Exc_intermediate	0	0	A4
frontal	C9-ALS	Inh_SST	176.419	2.249	A4
frontal	C9-ALS	Inh_VIP	58.7475	1.77632	A4
frontal	C9-ALS	Exc_intermediate	58.7199	1.77612	A4
frontal	C9-ALS	Exc_intermediate	236.044	2.37483	A4
frontal	C9-ALS	Exc_intermediate	177.588	2.25185	A4
frontal	C9-ALS	Inh_PVALB	0	0	A4
frontal	C9-ALS	Exc_intermediate	178.158	2.25324	A4
frontal	C9-ALS	Exc_deep	119.596	2.08133	A4
frontal	C9-ALS	Exc_intermediate	179.512	2.25651	A4
frontal	C9-ALS	Inh_VIP	60.0781	1.78589	A4
frontal	C9-ALS	Exc_intermediate	59.9988	1.78532	A4
frontal	C9-ALS	Exc_upper	0	0	A4
frontal	C9-ALS	Astro	0	0	A4
frontal	C9-ALS	Inh_PVALB	0	0	A4
frontal	C9-ALS	Exc_intermediate	60.529	1.78908	A4
frontal	C9-ALS	Astro	0	0	A4
frontal	C9-ALS	Exc_intermediate	0	0	A4
frontal	C9-ALS	Exc_intermediate	121.981	2.08984	A4
frontal	C9-ALS	Exc_deep	0	0	A4
frontal	C9-ALS	Exc_intermediate	305.717	2.48674	A4
frontal	C9-ALS	Exc_deep	61.2033	1.79381	A4
frontal	C9-ALS	Exc_deep	307.749	2.48961	A4
frontal	C9-ALS	Exc_deep	62.0309	1.79955	A4
frontal	C9-ALS	Inh_SST	125.086	2.10067	A4
frontal	C9-ALS	Inh_LAMP5	0	0	A4
frontal	C9-ALS	Exc_deep	0	0	A4
frontal	C9-ALS	Inh_PVALB	63.8733	1.81207	A4
frontal	C9-ALS	Exc_upper	63.4639	1.80932	A4
frontal	C9-ALS	Exc_deep	63.4236	1.80905	A4
frontal	C9-ALS	OPC	128.692	2.11291	A4
frontal	C9-ALS	Exc_intermediate	127.975	2.11051	A4
frontal	C9-ALS	Exc_upper	0	0	A4
frontal	C9-ALS	Exc_intermediate	0	0	A4
frontal	C9-ALS	Exc_upper	0	0	A4
frontal	C9-ALS	Exc_deep	64.8593	1.81862	A4
frontal	C9-ALS	Exc_deep	0	0	A4
frontal	C9-ALS	Exc_deep	0	0	A4
frontal	C9-ALS	Exc_upper	0	0	A4
frontal	C9-ALS	Exc_intermediate	0	0	A4
frontal	C9-ALS	Exc_intermediate	0	0	A4
frontal	C9-ALS	Inh_PVALB	0	0	A4
frontal	C9-ALS	Exc_intermediate	263.835	2.42298	A4
frontal	C9-ALS	Inh_PVALB	0	0	A4
frontal	C9-ALS	Exc_deep	0	0	A4
frontal	C9-ALS	Exc_intermediate	0	0	A4
frontal	C9-ALS	OPC	0	0	A4
frontal	C9-ALS	Exc_deep	66.769	1.83103	A4
frontal	C9-ALS	Astro	0	0	A4
frontal	C9-ALS	Exc_deep	67.2766	1.83427	A4
frontal	C9-ALS	Inh_SST	0	0	A4
frontal	C9-ALS	Exc_intermediate	0	0	A4
frontal	C9-ALS	Exc_upper	0	0	A4
frontal	C9-ALS	Astro	0	0	A4
frontal	C9-ALS	Exc_upper	0	0	A4
frontal	C9-ALS	Exc_upper	205.451	2.31482	A4
frontal	C9-ALS	Exc_intermediate	0	0	A4
frontal	C9-ALS	Inh_PVALB	0	0	A4
frontal	C9-ALS	Exc_deep	0	0	A4
frontal	C9-ALS	Exc_intermediate	137.504	2.14146	A4
frontal	C9-ALS	Exc_intermediate	68.937	1.84471	A4
frontal	C9-ALS	Inh_PVALB	0	0	A4
frontal	C9-ALS	Astro	209.278	2.32279	A4
frontal	C9-ALS	Exc_intermediate	0	0	A4
frontal	C9-ALS	Astro	0	0	A4
frontal	C9-ALS	Inh_VIP	139.811	2.14864	A4
frontal	C9-ALS	Inh_PVALB	0	0	A4
frontal	C9-ALS	Inh_SST	0	0	A4
frontal	C9-ALS	OPC	0	0	A4
frontal	C9-ALS	Exc_deep	139.528	2.14776	A4
frontal	C9-ALS	Exc_upper	0	0	A4
frontal	C9-ALS	Exc_deep	0	0	A4
frontal	C9-ALS	Exc_upper	0	0	A4
frontal	C9-ALS	Inh_other_CGE	0	0	A4
frontal	C9-ALS	Exc_intermediate	281.532	2.45107	A4
frontal	C9-ALS	Exc_intermediate	141.163	2.15279	A4
frontal	C9-ALS	Exc_deep	70.8667	1.85653	A4
frontal	C9-ALS	Exc_deep	71.0126	1.85741	A4
frontal	C9-ALS	Exc_deep	71.7669	1.86193	A4
frontal	C9-ALS	Inh_other_CGE	71.9839	1.86323	A4
frontal	C9-ALS	Exc_upper	0	0	A4
frontal	C9-ALS	Exc_intermediate	144.54	2.16298	A4
frontal	C9-ALS	Astro	0	0	A4
frontal	C9-ALS	Exc_upper	218.341	2.34112	A4
frontal	C9-ALS	Inh_PVALB	0	0	A4
frontal	C9-ALS	Inh_PVALB	146.972	2.17018	A4
frontal	C9-ALS	Inh_PVALB	0	0	A4
frontal	C9-ALS	Astro	0	0	A4
frontal	C9-ALS	Exc_intermediate	146.327	2.16828	A4
frontal	C9-ALS	Inh_VIP	0	0	A4
frontal	C9-ALS	Inh_VIP	148.017	2.17323	A4
frontal	C9-ALS	OPC	0	0	A4
frontal	C9-ALS	Inh_LAMP5	223.814	2.35182	A4
frontal	C9-ALS	Exc_upper	147.798	2.1726	A4
frontal	C9-ALS	Astro	0	0	A4
frontal	C9-ALS	Inh_PVALB	75.1145	1.88147	A4
frontal	C9-ALS	Exc_deep	74.6938	1.87906	A4
frontal	C9-ALS	Exc_intermediate	0	0	A4
frontal	C9-ALS	Exc_intermediate	0	0	A4
frontal	C9-ALS	Inh_SST	75.959	1.88626	A4
frontal	C9-ALS	Inh_PVALB	0	0	A4
frontal	C9-ALS	Exc_upper	76.1499	1.88734	A4
frontal	C9-ALS	Astro	0	0	A4
frontal	C9-ALS	Exc_intermediate	76.266	1.88799	A4
frontal	C9-ALS	Exc_intermediate	0	0	A4
frontal	C9-ALS	Micro	154.811	2.1926	A4
frontal	C9-ALS	Exc_intermediate	306.068	2.48723	A4
frontal	C9-ALS	Exc_upper	0	0	A4
frontal	C9-ALS	Exc_upper	230.947	2.36539	A4
frontal	C9-ALS	Exc_upper	0	0	A4
frontal	C9-ALS	Inh_VIP	77.7424	1.89621	A4
frontal	C9-ALS	Astro	0	0	A4
frontal	C9-ALS	Exc_deep	0	0	A4
frontal	C9-ALS	Astro	0	0	A4
frontal	C9-ALS	Inh_PVALB	0	0	A4
frontal	C9-ALS	OPC	0	0	A4
frontal	C9-ALS	Exc_deep	78.3515	1.89956	A4
frontal	C9-ALS	Exc_intermediate	78.6782	1.90134	A4
frontal	C9-ALS	Exc_upper	0	0	A4
frontal	C9-ALS	Inh_PVALB	160.077	2.20703	A4
frontal	C9-ALS	OPC	0	0	A4
frontal	C9-ALS	Exc_upper	0	0	A4
frontal	C9-ALS	Exc_upper	0	0	A4
frontal	C9-ALS	Exc_deep	0	0	A4
frontal	C9-ALS	Exc_deep	0	0	A4
frontal	C9-ALS	Exc_upper	0	0	A4
frontal	C9-ALS	Astro	82.8432	1.92347	A4
frontal	C9-ALS	Inh_PVALB	0	0	A4
frontal	C9-ALS	OPC	0	0	A4
frontal	C9-ALS	Exc_intermediate	0	0	A4
frontal	C9-ALS	OPC	82.0546	1.91936	A4
frontal	C9-ALS	Exc_intermediate	0	0	A4
frontal	C9-ALS	Exc_deep	80.9782	1.9137	A4
frontal	C9-ALS	Astro	0	0	A4
frontal	C9-ALS	Inh_PVALB	82.4198	1.92127	A4
frontal	C9-ALS	Exc_intermediate	81.6993	1.9175	A4
frontal	C9-ALS	Inh_VIP	0	0	A4
frontal	C9-ALS	Inh_SST	0	0	A4
frontal	C9-ALS	OPC	0	0	A4
frontal	C9-ALS	Exc_upper	0	0	A4
frontal	C9-ALS	Inh_PVALB	0	0	A4
frontal	C9-ALS	Astro	0	0	A4
frontal	C9-ALS	Micro	84.0689	1.92977	A4
frontal	C9-ALS	Exc_upper	0	0	A4
frontal	C9-ALS	OPC	0	0	A4
frontal	C9-ALS	Oligo	168.791	2.22991	A4
frontal	C9-ALS	Inh_PVALB	0	0	A4
frontal	C9-ALS	OPC	0	0	A4
frontal	C9-ALS	Astro	0	0	A4
frontal	C9-ALS	Astro	0	0	A4
frontal	C9-ALS	Astro	0	0	A4
frontal	C9-ALS	Exc_deep	0	0	A4
frontal	C9-ALS	Astro	170.039	2.2331	A4
frontal	C9-ALS	Oligo	0	0	A4
frontal	C9-ALS	Exc_intermediate	168.506	2.22919	A4
frontal	C9-ALS	Exc_upper	0	0	A4
frontal	C9-ALS	OPC	0	0	A4
frontal	C9-ALS	Astro	0	0	A4
frontal	C9-ALS	OPC	86.4304	1.94166	A4
frontal	C9-ALS	Exc_intermediate	85.3534	1.93628	A4
frontal	C9-ALS	OPC	86.103	1.94003	A4
frontal	C9-ALS	Inh_PVALB	0	0	A4
frontal	C9-ALS	OPC	0	0	A4
frontal	C9-ALS	OPC	0	0	A4
frontal	C9-ALS	Exc_upper	0	0	A4
frontal	C9-ALS	OPC	0	0	A4
frontal	C9-ALS	OPC	0	0	A4
frontal	C9-ALS	Astro	0	0	A4
frontal	C9-ALS	Astro	0	0	A4
frontal	C9-ALS	Astro	0	0	A4
frontal	C9-ALS	Inh_PVALB	0	0	A4
frontal	C9-ALS	Exc_upper	0	0	A4
frontal	C9-ALS	Astro	89.6781	1.9575	A4
frontal	C9-ALS	Oligo	0	0	A4
frontal	C9-ALS	Inh_PVALB	0	0	A4
frontal	C9-ALS	Astro	0	0	A4
frontal	C9-ALS	Inh_LAMP5	272.381	2.43677	A4
frontal	C9-ALS	Exc_intermediate	0	0	A4
frontal	C9-ALS	Inh_SST	90.6043	1.96192	A4
frontal	C9-ALS	OPC	0	0	A4
frontal	C9-ALS	OPC	0	0	A4
frontal	C9-ALS	Exc_intermediate	90.7029	1.96238	A4
frontal	C9-ALS	Exc_deep	181.554	2.26139	A4
frontal	C9-ALS	Exc_intermediate	272.752	2.43736	A4
frontal	C9-ALS	Exc_upper	0	0	A4
frontal	C9-ALS	Exc_intermediate	90.9504	1.96355	A4
frontal	C9-ALS	Inh_PVALB	0	0	A4
frontal	C9-ALS	Oligo	0	0	A4
frontal	C9-ALS	Exc_deep	0	0	A4
frontal	C9-ALS	Exc_intermediate	92.6526	1.97152	A4
frontal	C9-ALS	Exc_intermediate	92.9368	1.97284	A4
frontal	C9-ALS	Exc_deep	0	0	A4
frontal	C9-ALS	OPC	0	0	A4
frontal	C9-ALS	Astro	96.3391	1.98829	A4
frontal	C9-ALS	Exc_intermediate	0	0	A4
frontal	C9-ALS	OPC	95.1565	1.98298	A4
frontal	C9-ALS	OPC	0	0	A4
frontal	C9-ALS	Astro	0	0	A4
frontal	C9-ALS	Astro	0	0	A4
frontal	C9-ALS	OPC	0	0	A4
frontal	C9-ALS	OPC	0	0	A4
frontal	C9-ALS	Inh_PVALB	0	0	A4
frontal	C9-ALS	Inh_VIP	0	0	A4
frontal	C9-ALS	Exc_upper	0	0	A4
frontal	C9-ALS	Exc_upper	0	0	A4
frontal	C9-ALS	OPC	0	0	A4
frontal	C9-ALS	Exc_upper	0	0	A4
frontal	C9-ALS	Astro	0	0	A4
frontal	C9-ALS	OPC	0	0	A4
frontal	C9-ALS	OPC	0	0	A4
frontal	C9-ALS	Exc_upper	96.1354	1.98738	A4
frontal	C9-ALS	VLMC	195.16	2.29261	A4
frontal	C9-ALS	Oligo	0	0	A4
frontal	C9-ALS	Inh_PVALB	97.0497	1.99145	A4
frontal	C9-ALS	OPC	0	0	A4
frontal	C9-ALS	Exc_upper	0	0	A4
frontal	C9-ALS	OPC	97.7231	1.99442	A4
frontal	C9-ALS	Micro	197.141	2.29698	A4
frontal	C9-ALS	OPC	0	0	A4
frontal	C9-ALS	OPC	0	0	A4
frontal	C9-ALS	OPC	0	0	A4
frontal	C9-ALS	Exc_intermediate	98.3478	1.99716	A4
frontal	C9-ALS	Inh_PVALB	100.16	2.00501	A4
frontal	C9-ALS	Oligo	0	0	A4
frontal	C9-ALS	Inh_SST	99.5818	2.00252	A4
frontal	C9-ALS	Astro	0	0	A4
frontal	C9-ALS	OPC	0	0	A4
frontal	C9-ALS	Astro	0	0	A4
frontal	C9-ALS	Inh_VIP	100.705	2.00734	A4
frontal	C9-ALS	Astro	0	0	A4
frontal	C9-ALS	Astro	0	0	A4
frontal	C9-ALS	Exc_deep	0	0	A4
frontal	C9-ALS	Astro	205.212	2.31431	A4
frontal	C9-ALS	Exc_intermediate	0	0	A4
frontal	C9-ALS	OPC	0	0	A4
frontal	C9-ALS	OPC	0	0	A4
frontal	C9-ALS	Astro	0	0	A4
frontal	C9-ALS	Inh_other_CGE	101.958	2.01266	A4
frontal	C9-ALS	Exc_upper	0	0	A4
frontal	C9-ALS	Oligo	0	0	A4
frontal	C9-ALS	OPC	0	0	A4
frontal	C9-ALS	Astro	0	0	A4
frontal	C9-ALS	OPC	0	0	A4
frontal	C9-ALS	Astro	104.91	2.02494	A4
frontal	C9-ALS	OPC	0	0	A4
frontal	C9-ALS	Exc_intermediate	102.47	2.01481	A4
frontal	C9-ALS	Astro	0	0	A4
frontal	C9-ALS	Astro	105.775	2.02847	A4
frontal	C9-ALS	Oligo	424.223	2.62862	A4
frontal	C9-ALS	Oligo	0	0	A4
frontal	C9-ALS	Astro	0	0	A4
frontal	C9-ALS	Exc_upper	207.706	2.31953	A4
frontal	C9-ALS	OPC	0	0	A4
frontal	C9-ALS	Oligo	0	0	A4
frontal	C9-ALS	OPC	0	0	A4
frontal	C9-ALS	Inh_LAMP5	210.349	2.325	A4
frontal	C9-ALS	OPC	0	0	A4
frontal	C9-ALS	OPC	209.864	2.324	A4
frontal	C9-ALS	OPC	0	0	A4
frontal	C9-ALS	OPC	0	0	A4
frontal	C9-ALS	Inh_PVALB	105.731	2.02829	A4
frontal	C9-ALS	Exc_upper	0	0	A4
frontal	C9-ALS	OPC	213.675	2.33178	A4
frontal	C9-ALS	OPC	0	0	A4
frontal	C9-ALS	Inh_PVALB	0	0	A4
frontal	C9-ALS	Inh_PVALB	0	0	A4
frontal	C9-ALS	Micro	0	0	A4
frontal	C9-ALS	Astro	0	0	A4
frontal	C9-ALS	OPC	0	0	A4
frontal	C9-ALS	OPC	0	0	A4
frontal	C9-ALS	Astro	0	0	A4
frontal	C9-ALS	Inh_PVALB	108.425	2.03911	A4
frontal	C9-ALS	OPC	0	0	A4
frontal	C9-ALS	Inh_VIP	0	0	A4
frontal	C9-ALS	OPC	109.769	2.04442	A4
frontal	C9-ALS	OPC	0	0	A4
frontal	C9-ALS	Oligo	333.816	2.52481	A4
frontal	C9-ALS	Oligo	0	0	A4
frontal	C9-ALS	OPC	0	0	A4
frontal	C9-ALS	OPC	110.509	2.04731	A4
frontal	C9-ALS	Exc_deep	109.625	2.04385	A4
frontal	C9-ALS	Exc_intermediate	0	0	A4
frontal	C9-ALS	Inh_PVALB	111.173	2.04989	A4
frontal	C9-ALS	Astro	0	0	A4
frontal	C9-ALS	Endo	111.944	2.05286	A4
frontal	C9-ALS	OPC	111.907	2.05272	A4
frontal	C9-ALS	Inh_VIP	111.732	2.05205	A4
frontal	C9-ALS	OPC	113.084	2.05722	A4
frontal	C9-ALS	Oligo	0	0	A4
frontal	C9-ALS	Exc_intermediate	111.346	2.05056	A4
frontal	C9-ALS	OPC	0	0	A4
frontal	C9-ALS	OPC	226.937	2.35782	A4
frontal	C9-ALS	Inh_LAMP5	0	0	A4
frontal	C9-ALS	Inh_PVALB	113.417	2.05849	A4
frontal	C9-ALS	OPC	0	0	A4
frontal	C9-ALS	Inh_PVALB	226.296	2.35659	A4
frontal	C9-ALS	Inh_VIP	225.581	2.35522	A4
frontal	C9-ALS	Astro	0	0	A4
frontal	C9-ALS	Astro	0	0	A4
frontal	C9-ALS	Exc_upper	0	0	A4
frontal	C9-ALS	OPC	0	0	A4
frontal	C9-ALS	OPC	0	0	A4
frontal	C9-ALS	Astro	0	0	A4
frontal	C9-ALS	Endo	232.126	2.36759	A4
frontal	C9-ALS	Exc_intermediate	0	0	A4
frontal	C9-ALS	Inh_PVALB	114.745	2.0635	A4
frontal	C9-ALS	Astro	0	0	A4
frontal	C9-ALS	OPC	0	0	A4
frontal	C9-ALS	Exc_intermediate	0	0	A4
frontal	C9-ALS	Exc_upper	114.403	2.06222	A4
frontal	C9-ALS	Inh_PVALB	115.808	2.06747	A4
frontal	C9-ALS	OPC	0	0	A4
frontal	C9-ALS	Exc_upper	114.705	2.06335	A4
frontal	C9-ALS	OPC	0	0	A4
frontal	C9-ALS	OPC	0	0	A4
frontal	C9-ALS	Inh_PVALB	0	0	A4
frontal	C9-ALS	Astro	118.427	2.0771	A4
frontal	C9-ALS	OPC	0	0	A4
frontal	C9-ALS	Astro	0	0	A4
frontal	C9-ALS	Inh_PVALB	0	0	A4
frontal	C9-ALS	OPC	0	0	A4
frontal	C9-ALS	OPC	0	0	A4
frontal	C9-ALS	Inh_PVALB	0	0	A4
frontal	C9-ALS	Astro	0	0	A4
frontal	C9-ALS	Exc_upper	0	0	A4
frontal	C9-ALS	OPC	0	0	A4
frontal	C9-ALS	Astro	0	0	A4
frontal	C9-ALS	OPC	0	0	A4
frontal	C9-ALS	Endo	0	0	A4
frontal	C9-ALS	Oligo	121.007	2.08638	A4
frontal	C9-ALS	Inh_SST	0	0	A4
frontal	C9-ALS	OPC	0	0	A4
frontal	C9-ALS	Endo	0	0	A4
frontal	C9-ALS	Inh_PVALB	0	0	A4
frontal	C9-ALS	Oligo	0	0	A4
frontal	C9-ALS	Oligo	0	0	A4
frontal	C9-ALS	OPC	0	0	A4
frontal	C9-ALS	Astro	121.477	2.08806	A4
frontal	C9-ALS	Inh_PVALB	0	0	A4
frontal	C9-ALS	Oligo	0	0	A4
frontal	C9-ALS	Inh_SST	119.861	2.08229	A4
frontal	C9-ALS	Inh_PVALB	0	0	A4
frontal	C9-ALS	Astro	0	0	A4
frontal	C9-ALS	Oligo	0	0	A4
frontal	C9-ALS	OPC	0	0	A4
frontal	C9-ALS	OPC	121.065	2.08659	A4
frontal	C9-ALS	Astro	0	0	A4
frontal	C9-ALS	OPC	0	0	A4
frontal	C9-ALS	Astro	123.411	2.09486	A4
frontal	C9-ALS	Astro	0	0	A4
frontal	C9-ALS	OPC	0	0	A4
frontal	C9-ALS	Astro	0	0	A4
frontal	C9-ALS	OPC	0	0	A4
frontal	C9-ALS	OPC	122.504	2.09168	A4
frontal	C9-ALS	Exc_upper	0	0	A4
frontal	C9-ALS	OPC	0	0	A4
frontal	C9-ALS	OPC	0	0	A4
frontal	C9-ALS	OPC	0	0	A4
frontal	C9-ALS	OPC	0	0	A4
frontal	C9-ALS	Astro	0	0	A4
frontal	C9-ALS	Endo	124.208	2.09763	A4
frontal	C9-ALS	Exc_upper	487.389	2.68877	A4
frontal	C9-ALS	Astro	0	0	A4
frontal	C9-ALS	Astro	0	0	A4
frontal	C9-ALS	Exc_upper	245.64	2.39206	A4
frontal	C9-ALS	Inh_VIP	0	0	A4
frontal	C9-ALS	Exc_upper	0	0	A4
frontal	C9-ALS	OPC	0	0	A4
frontal	C9-ALS	Exc_deep	0	0	A4
frontal	C9-ALS	Astro	0	0	A4
frontal	C9-ALS	Micro	129.082	2.11422	A4
frontal	C9-ALS	OPC	0	0	A4
frontal	C9-ALS	Oligo	384.025	2.58549	A4
frontal	C9-ALS	Oligo	254.001	2.40654	A4
frontal	C9-ALS	Astro	129.567	2.11583	A4
frontal	C9-ALS	OPC	0	0	A4
frontal	C9-ALS	Inh_PVALB	0	0	A4
frontal	C9-ALS	Endo	0	0	A4
frontal	C9-ALS	OPC	0	0	A4
frontal	C9-ALS	Oligo	128.123	2.111	A4
frontal	C9-ALS	OPC	0	0	A4
frontal	C9-ALS	Astro	0	0	A4
frontal	C9-ALS	Astro	0	0	A4
frontal	C9-ALS	OPC	127.421	2.10864	A4
frontal	C9-ALS	OPC	0	0	A4
frontal	C9-ALS	Astro	0	0	A4
frontal	C9-ALS	Exc_intermediate	0	0	A4
frontal	C9-ALS	OPC	0	0	A4
frontal	C9-ALS	Astro	0	0	A4
frontal	C9-ALS	OPC	0	0	A4
frontal	C9-ALS	Inh_other_CGE	128.452	2.11211	A4
frontal	C9-ALS	Oligo	0	0	A4
frontal	C9-ALS	Inh_VIP	127.6	2.10924	A4
frontal	C9-ALS	OPC	128.32	2.11167	A4
frontal	C9-ALS	Inh_PVALB	0	0	A4
frontal	C9-ALS	Astro	0	0	A4
frontal	C9-ALS	Astro	0	0	A4
frontal	C9-ALS	Inh_PVALB	0	0	A4
frontal	C9-ALS	Exc_intermediate	0	0	A4
frontal	C9-ALS	Oligo	131.01	2.12061	A4
frontal	C9-ALS	OPC	0	0	A4
frontal	C9-ALS	Astro	0	0	A4
frontal	C9-ALS	OPC	0	0	A4
frontal	C9-ALS	OPC	0	0	A4
frontal	C9-ALS	OPC	0	0	A4
frontal	C9-ALS	Inh_SST	0	0	A4
frontal	C9-ALS	Astro	0	0	A4
frontal	C9-ALS	Micro	131.216	2.12129	A4
frontal	C9-ALS	Astro	0	0	A4
frontal	C9-ALS	OPC	0	0	A4
frontal	C9-ALS	Inh_VIP	0	0	A4
frontal	C9-ALS	Oligo	0	0	A4
frontal	C9-ALS	Oligo	0	0	A4
frontal	C9-ALS	OPC	0	0	A4
frontal	C9-ALS	Micro	132.608	2.12583	A4
frontal	C9-ALS	Endo	132.013	2.12389	A4
frontal	C9-ALS	Exc_intermediate	129.584	2.11589	A4
frontal	C9-ALS	Exc_upper	0	0	A4
frontal	C9-ALS	Micro	133.103	2.12744	A4
frontal	C9-ALS	Inh_PVALB	0	0	A4
frontal	C9-ALS	OPC	132.979	2.12704	A4
frontal	C9-ALS	OPC	0	0	A4
frontal	C9-ALS	Oligo	0	0	A4
frontal	C9-ALS	Astro	133.333	2.12818	A4
frontal	C9-ALS	Inh_PVALB	262.467	2.42073	A4
frontal	C9-ALS	Astro	0	0	A4
frontal	C9-ALS	Astro	0	0	A4
frontal	C9-ALS	OPC	0	0	A4
frontal	C9-ALS	OPC	0	0	A4
frontal	C9-ALS	OPC	0	0	A4
frontal	C9-ALS	Micro	0	0	A4
frontal	C9-ALS	OPC	135.026	2.13362	A4
frontal	C9-ALS	Inh_PVALB	263.713	2.42278	A4
frontal	C9-ALS	OPC	0	0	A4
frontal	C9-ALS	Astro	135.722	2.13584	A4
frontal	C9-ALS	Exc_intermediate	0	0	A4
frontal	C9-ALS	Oligo	0	0	A4
frontal	C9-ALS	Astro	0	0	A4
frontal	C9-ALS	OPC	0	0	A4
frontal	C9-ALS	Astro	0	0	A4
frontal	C9-ALS	Inh_VIP	0	0	A4
frontal	C9-ALS	OPC	0	0	A4
frontal	C9-ALS	Micro	270.051	2.43305	A4
frontal	C9-ALS	Oligo	136.073	2.13695	A4
frontal	C9-ALS	Inh_PVALB	0	0	A4
frontal	C9-ALS	Oligo	0	0	A4
frontal	C9-ALS	Astro	0	0	A4
frontal	C9-ALS	Oligo	0	0	A4
frontal	C9-ALS	Oligo	138.715	2.14524	A4
frontal	C9-ALS	OPC	136.482	2.13824	A4
frontal	C9-ALS	Endo	137.533	2.14155	A4
frontal	C9-ALS	Astro	0	0	A4
frontal	C9-ALS	Oligo	0	0	A4
frontal	C9-ALS	Inh_PVALB	0	0	A4
frontal	C9-ALS	Oligo	0	0	A4
frontal	C9-ALS	OPC	138.16	2.14351	A4
frontal	C9-ALS	Oligo	0	0	A4
frontal	C9-ALS	Oligo	139.237	2.14686	A4
frontal	C9-ALS	OPC	0	0	A4
frontal	C9-ALS	OPC	0	0	A4
frontal	C9-ALS	OPC	0	0	A4
frontal	C9-ALS	Inh_PVALB	0	0	A4
frontal	C9-ALS	Inh_PVALB	0	0	A4
frontal	C9-ALS	OPC	0	0	A4
frontal	C9-ALS	Inh_VIP	137.741	2.1422	A4
frontal	C9-ALS	Oligo	0	0	A4
frontal	C9-ALS	Micro	422.952	2.62732	A4
frontal	C9-ALS	Exc_intermediate	137.231	2.1406	A4
frontal	C9-ALS	Oligo	0	0	A4
frontal	C9-ALS	Astro	0	0	A4
frontal	C9-ALS	OPC	138.831	2.1456	A4
frontal	C9-ALS	Oligo	143.021	2.15842	A4
frontal	C9-ALS	Endo	0	0	A4
frontal	C9-ALS	Exc_intermediate	137.722	2.14215	A4
frontal	C9-ALS	OPC	0	0	A4
frontal	C9-ALS	Micro	280.466	2.44943	A4
frontal	C9-ALS	OPC	0	0	A4
frontal	C9-ALS	Astro	0	0	A4
frontal	C9-ALS	Exc_intermediate	0	0	A4
frontal	C9-ALS	Astro	0	0	A4
frontal	C9-ALS	OPC	141.024	2.15236	A4
frontal	C9-ALS	Micro	285.307	2.45683	A4
frontal	C9-ALS	Astro	0	0	A4
frontal	C9-ALS	Oligo	0	0	A4
frontal	C9-ALS	OPC	142.207	2.15596	A4
frontal	C9-ALS	Astro	0	0	A4
frontal	C9-ALS	Astro	0	0	A4
frontal	C9-ALS	Astro	0	0	A4
frontal	C9-ALS	OPC	0	0	A4
frontal	C9-ALS	Astro	0	0	A4
frontal	C9-ALS	Exc_deep	0	0	A4
frontal	C9-ALS	Astro	0	0	A4
frontal	C9-ALS	OPC	0	0	A4
frontal	C9-ALS	Astro	0	0	A4
frontal	C9-ALS	Exc_intermediate	142.227	2.15603	A4
frontal	C9-ALS	OPC	0	0	A4
frontal	C9-ALS	Oligo	145.964	2.16721	A4
frontal	C9-ALS	Endo	0	0	A4
frontal	C9-ALS	Micro	0	0	A4
frontal	C9-ALS	Astro	0	0	A4
frontal	C9-ALS	Oligo	0	0	A4
frontal	C9-ALS	Endo	0	0	A4
frontal	C9-ALS	OPC	147.493	2.1717	A4
frontal	C9-ALS	OPC	0	0	A4
frontal	C9-ALS	OPC	0	0	A4
frontal	C9-ALS	OPC	0	0	A4
frontal	C9-ALS	Inh_LAMP5	145.054	2.16451	A4
frontal	C9-ALS	Exc_upper	0	0	A4
frontal	C9-ALS	OPC	0	0	A4
frontal	C9-ALS	Astro	0	0	A4
frontal	C9-ALS	Astro	0	0	A4
frontal	C9-ALS	Inh_VIP	0	0	A4
frontal	C9-ALS	OPC	147.689	2.17228	A4
frontal	C9-ALS	Astro	150.038	2.17908	A4
frontal	C9-ALS	Oligo	0	0	A4
frontal	C9-ALS	Inh_PVALB	0	0	A4
frontal	C9-ALS	Astro	0	0	A4
frontal	C9-ALS	OPC	0	0	A4
frontal	C9-ALS	Astro	0	0	A4
frontal	C9-ALS	OPC	0	0	A4
frontal	C9-ALS	Oligo	150.195	2.17954	A4
frontal	C9-ALS	Oligo	0	0	A4
frontal	C9-ALS	OPC	147.82	2.17266	A4
frontal	C9-ALS	OPC	0	0	A4
frontal	C9-ALS	Oligo	151.378	2.18292	A4
frontal	C9-ALS	Oligo	151.012	2.18188	A4
frontal	C9-ALS	Oligo	0	0	A4
frontal	C9-ALS	Oligo	150.989	2.18181	A4
frontal	C9-ALS	Astro	0	0	A4
frontal	C9-ALS	Astro	0	0	A4
frontal	C9-ALS	Exc_upper	0	0	A4
frontal	C9-ALS	Oligo	307.74	2.48959	A4
frontal	C9-ALS	Astro	0	0	A4
frontal	C9-ALS	Astro	0	0	A4
frontal	C9-ALS	Oligo	0	0	A4
frontal	C9-ALS	Oligo	0	0	A4
frontal	C9-ALS	OPC	0	0	A4
frontal	C9-ALS	OPC	0	0	A4
frontal	C9-ALS	Astro	0	0	A4
frontal	C9-ALS	Oligo	0	0	A4
frontal	C9-ALS	Oligo	0	0	A4
frontal	C9-ALS	Oligo	153.139	2.18791	A4
frontal	C9-ALS	Oligo	0	0	A4
frontal	C9-ALS	OPC	0	0	A4
frontal	C9-ALS	Micro	0	0	A4
frontal	C9-ALS	Astro	0	0	A4
frontal	C9-ALS	Astro	0	0	A4
frontal	C9-ALS	OPC	0	0	A4
frontal	C9-ALS	Oligo	154.25	2.19103	A4
frontal	C9-ALS	Inh_PVALB	0	0	A4
frontal	C9-ALS	Endo	0	0	A4
frontal	C9-ALS	OPC	0	0	A4
frontal	C9-ALS	OPC	0	0	A4
frontal	C9-ALS	Oligo	475.587	2.67814	A4
frontal	C9-ALS	Oligo	0	0	A4
frontal	C9-ALS	Astro	156.421	2.19706	A4
frontal	C9-ALS	Astro	155.087	2.19337	A4
frontal	C9-ALS	Endo	0	0	A4
frontal	C9-ALS	OPC	153.704	2.1895	A4
frontal	C9-ALS	Oligo	0	0	A4
frontal	C9-ALS	OPC	0	0	A4
frontal	C9-ALS	Astro	0	0	A4
frontal	C9-ALS	OPC	0	0	A4
frontal	C9-ALS	Oligo	155.763	2.19524	A4
frontal	C9-ALS	Endo	156.031	2.19598	A4
frontal	C9-ALS	Astro	158.103	2.20168	A4
frontal	C9-ALS	Inh_PVALB	155.183	2.19363	A4
frontal	C9-ALS	Oligo	0	0	A4
frontal	C9-ALS	OPC	0	0	A4
frontal	C9-ALS	Inh_VIP	155.86	2.19551	A4
frontal	C9-ALS	Oligo	0	0	A4
frontal	C9-ALS	OPC	157.381	2.1997	A4
frontal	C9-ALS	Exc_intermediate	0	0	A4
frontal	C9-ALS	Oligo	159.49	2.20545	A4
frontal	C9-ALS	Oligo	315.209	2.49997	A4
frontal	C9-ALS	OPC	0	0	A4
frontal	C9-ALS	OPC	0	0	A4
frontal	C9-ALS	Exc_deep	0	0	A4
frontal	C9-ALS	Astro	0	0	A4
frontal	C9-ALS	Oligo	0	0	A4
frontal	C9-ALS	Astro	161.057	2.20967	A4
frontal	C9-ALS	OPC	0	0	A4
frontal	C9-ALS	Astro	0	0	A4
frontal	C9-ALS	Astro	0	0	A4
frontal	C9-ALS	Inh_PVALB	0	0	A4
frontal	C9-ALS	OPC	159.872	2.20648	A4
frontal	C9-ALS	Micro	0	0	A4
frontal	C9-ALS	Oligo	0	0	A4
frontal	C9-ALS	Oligo	0	0	A4
frontal	C9-ALS	Oligo	0	0	A4
frontal	C9-ALS	Astro	0	0	A4
frontal	C9-ALS	Micro	159.21	2.20469	A4
frontal	C9-ALS	Oligo	160.746	2.20883	A4
frontal	C9-ALS	Oligo	0	0	A4
frontal	C9-ALS	Inh_LAMP5	161.108	2.20981	A4
frontal	C9-ALS	Oligo	0	0	A4
frontal	C9-ALS	Oligo	0	0	A4
frontal	C9-ALS	Astro	0	0	A4
frontal	C9-ALS	Oligo	0	0	A4
frontal	C9-ALS	Exc_deep	0	0	A4
frontal	C9-ALS	Astro	0	0	A4
frontal	C9-ALS	Exc_upper	0	0	A4
frontal	C9-ALS	OPC	0	0	A4
frontal	C9-ALS	Oligo	0	0	A4
frontal	C9-ALS	Oligo	163.452	2.21604	A4
frontal	C9-ALS	Oligo	0	0	A4
frontal	C9-ALS	Astro	0	0	A4
frontal	C9-ALS	Micro	0	0	A4
frontal	C9-ALS	Oligo	329.056	2.51859	A4
frontal	C9-ALS	OPC	0	0	A4
frontal	C9-ALS	Inh_PVALB	0	0	A4
frontal	C9-ALS	Endo	326.424	2.51511	A4
frontal	C9-ALS	Astro	0	0	A4
frontal	C9-ALS	Astro	0	0	A4
frontal	C9-ALS	Endo	164.772	2.21951	A4
frontal	C9-ALS	Micro	0	0	A4
frontal	C9-ALS	Oligo	0	0	A4
frontal	C9-ALS	Endo	0	0	A4
frontal	C9-ALS	OPC	0	0	A4
frontal	C9-ALS	Oligo	0	0	A4
frontal	C9-ALS	Oligo	0	0	A4
frontal	C9-ALS	Astro	0	0	A4
frontal	C9-ALS	Oligo	0	0	A4
frontal	C9-ALS	OPC	0	0	A4
frontal	C9-ALS	Astro	0	0	A4
frontal	C9-ALS	Endo	328.084	2.51731	A4
frontal	C9-ALS	OPC	0	0	A4
frontal	C9-ALS	OPC	0	0	A4
frontal	C9-ALS	Oligo	0	0	A4
frontal	C9-ALS	Astro	0	0	A4
frontal	C9-ALS	Astro	0	0	A4
frontal	C9-ALS	Oligo	166.003	2.22272	A4
frontal	C9-ALS	OPC	0	0	A4
frontal	C9-ALS	Oligo	169.578	2.23192	A4
frontal	C9-ALS	Astro	0	0	A4
frontal	C9-ALS	OPC	0	0	A4
frontal	C9-ALS	OPC	0	0	A4
frontal	C9-ALS	Exc_upper	163.185	2.21533	A4
frontal	C9-ALS	OPC	165.399	2.22115	A4
frontal	C9-ALS	Inh_PVALB	0	0	A4
frontal	C9-ALS	OPC	0	0	A4
frontal	C9-ALS	Oligo	0	0	A4
frontal	C9-ALS	Inh_VIP	0	0	A4
frontal	C9-ALS	Oligo	167.926	2.2277	A4
frontal	C9-ALS	Oligo	337.781	2.52992	A4
frontal	C9-ALS	Oligo	0	0	A4
frontal	C9-ALS	OPC	0	0	A4
frontal	C9-ALS	Astro	0	0	A4
frontal	C9-ALS	Oligo	0	0	A4
frontal	C9-ALS	OPC	166.945	2.22517	A4
frontal	C9-ALS	Astro	169.377	2.23141	A4
frontal	C9-ALS	Endo	0	0	A4
frontal	C9-ALS	Oligo	0	0	A4
frontal	C9-ALS	OPC	0	0	A4
frontal	C9-ALS	Oligo	0	0	A4
frontal	C9-ALS	OPC	0	0	A4
frontal	C9-ALS	Oligo	170.648	2.23464	A4
frontal	C9-ALS	Inh_LAMP5	166.945	2.22517	A4
frontal	C9-ALS	Micro	169.291	2.23119	A4
frontal	C9-ALS	OPC	0	0	A4
frontal	C9-ALS	VLMC	0	0	A4
frontal	C9-ALS	Oligo	0	0	A4
frontal	C9-ALS	Micro	0	0	A4
frontal	C9-ALS	Oligo	0	0	A4
frontal	C9-ALS	Inh_SST	0	0	A4
frontal	C9-ALS	Micro	171.615	2.23708	A4
frontal	C9-ALS	Oligo	0	0	A4
frontal	C9-ALS	Inh_other_CGE	337.382	2.52941	A4
frontal	C9-ALS	Oligo	0	0	A4
frontal	C9-ALS	VLMC	0	0	A4
frontal	C9-ALS	Oligo	0	0	A4
frontal	C9-ALS	OPC	0	0	A4
frontal	C9-ALS	Oligo	533.428	2.72789	A4
frontal	C9-ALS	Astro	0	0	A4
frontal	C9-ALS	Oligo	0	0	A4
frontal	C9-ALS	OPC	0	0	A4
frontal	C9-ALS	OPC	0	0	A4
frontal	C9-ALS	OPC	343.997	2.53782	A4
frontal	C9-ALS	Endo	0	0	A4
frontal	C9-ALS	Inh_LAMP5	0	0	A4
frontal	C9-ALS	Exc_intermediate	0	0	A4
frontal	C9-ALS	Endo	0	0	A4
frontal	C9-ALS	Oligo	176.336	2.2488	A4
frontal	C9-ALS	Inh_LAMP5	0	0	A4
frontal	C9-ALS	Oligo	0	0	A4
frontal	C9-ALS	Oligo	175.747	2.24735	A4
frontal	C9-ALS	OPC	0	0	A4
frontal	C9-ALS	Oligo	0	0	A4
frontal	C9-ALS	Oligo	0	0	A4
frontal	C9-ALS	Oligo	177.525	2.2517	A4
frontal	C9-ALS	OPC	0	0	A4
frontal	C9-ALS	Oligo	0	0	A4
frontal	C9-ALS	Oligo	0	0	A4
frontal	C9-ALS	Micro	176.118	2.24826	A4
frontal	C9-ALS	VLMC	175.285	2.24621	A4
frontal	C9-ALS	Exc_deep	172.058	2.23819	A4
frontal	C9-ALS	Micro	358.038	2.55514	A4
frontal	C9-ALS	Endo	0	0	A4
frontal	C9-ALS	Endo	0	0	A4
frontal	C9-ALS	Oligo	0	0	A4
frontal	C9-ALS	OPC	174.917	2.24531	A4
frontal	C9-ALS	Oligo	0	0	A4
frontal	C9-ALS	Oligo	0	0	A4
frontal	C9-ALS	Oligo	0	0	A4
frontal	C9-ALS	Oligo	0	0	A4
frontal	C9-ALS	Micro	0	0	A4
frontal	C9-ALS	Inh_LAMP5	0	0	A4
frontal	C9-ALS	Endo	178.763	2.2547	A4
frontal	C9-ALS	Endo	354.925	2.55136	A4
frontal	C9-ALS	OPC	0	0	A4
frontal	C9-ALS	Endo	0	0	A4
frontal	C9-ALS	OPC	0	0	A4
frontal	C9-ALS	Oligo	179.147	2.25563	A4
frontal	C9-ALS	Astro	0	0	A4
frontal	C9-ALS	OPC	0	0	A4
frontal	C9-ALS	OPC	0	0	A4
frontal	C9-ALS	Astro	0	0	A4
frontal	C9-ALS	OPC	0	0	A4
frontal	C9-ALS	OPC	0	0	A4
frontal	C9-ALS	Endo	178.987	2.25524	A4
frontal	C9-ALS	Oligo	181.258	2.26069	A4
frontal	C9-ALS	Micro	0	0	A4
frontal	C9-ALS	Oligo	0	0	A4
frontal	C9-ALS	OPC	0	0	A4
frontal	C9-ALS	Inh_LAMP5	0	0	A4
frontal	C9-ALS	Oligo	0	0	A4
frontal	C9-ALS	Oligo	361.991	2.5599	A4
frontal	C9-ALS	Micro	182.715	2.26414	A4
frontal	C9-ALS	Oligo	0	0	A4
frontal	C9-ALS	Micro	0	0	A4
frontal	C9-ALS	Astro	0	0	A4
frontal	C9-ALS	Endo	0	0	A4
frontal	C9-ALS	Astro	0	0	A4
frontal	C9-ALS	Oligo	0	0	A4
frontal	C9-ALS	Astro	0	0	A4
frontal	C9-ALS	OPC	0	0	A4
frontal	C9-ALS	Oligo	186.116	2.27211	A4
frontal	C9-ALS	Oligo	182.216	2.26296	A4
frontal	C9-ALS	Astro	0	0	A4
frontal	C9-ALS	Exc_upper	0	0	A4
frontal	C9-ALS	Oligo	0	0	A4
frontal	C9-ALS	Inh_LAMP5	0	0	A4
frontal	C9-ALS	Oligo	184.434	2.26819	A4
frontal	C9-ALS	Micro	0	0	A4
frontal	C9-ALS	Astro	0	0	A4
frontal	C9-ALS	Astro	0	0	A4
frontal	C9-ALS	Oligo	0	0	A4
frontal	C9-ALS	Oligo	0	0	A4
frontal	C9-ALS	Oligo	0	0	A4
frontal	C9-ALS	Astro	188.395	2.27737	A4
frontal	C9-ALS	Oligo	0	0	A4
frontal	C9-ALS	Oligo	0	0	A4
frontal	C9-ALS	Oligo	0	0	A4
frontal	C9-ALS	Oligo	0	0	A4
frontal	C9-ALS	Astro	0	0	A4
frontal	C9-ALS	Oligo	0	0	A4
frontal	C9-ALS	Inh_SST	0	0	A4
frontal	C9-ALS	Oligo	0	0	A4
frontal	C9-ALS	OPC	0	0	A4
frontal	C9-ALS	Astro	0	0	A4
frontal	C9-ALS	Exc_intermediate	0	0	A4
frontal	C9-ALS	Oligo	0	0	A4
frontal	C9-ALS	Oligo	190.621	2.28244	A4
[truncated: 93,677 more rows]

## Sheet: Fig.2h
	Overlaps of C9-ALS vs. Control differential expressed genes found in this study and AD vs. Control DEGs identified in Morabito et al (Nat. Genet 2021).
cell_type_Morabito	cell_type_this_study	region	num_DEG_Morabito	num_DEG_this_study	jaccard_index	n_intersection	p_hyper
ASC	Astro	Motor	821	1471	0.112082	231	9.57343e-122
ASC	Astro	Frontal	821	2406	0.0887314	263	8.50232e-102
ASC	Micro	Motor	821	186	0.022335	22	1.28947e-09
ASC	Micro	Frontal	821	287	0.0221402	24	2.09923e-07
ASC	Oligo	Motor	821	741	0.0676692	99	9.22448e-44
ASC	Oligo	Frontal	821	923	0.0745533	121	1.01243e-52
ASC	OPC	Motor	821	391	0.0575916	66	1.441e-35
ASC	OPC	Frontal	821	488	0.0514056	64	5.3119e-28
ASC	Endo	Motor	821	44	0.0116959	10	8.55081e-08
ASC	Endo	Frontal	821	13	0.00481928	4	0.000213672
ASC	VLMC	Motor	821	1	0	0	1
ASC	VLMC	Frontal	821	0	0	0	1
ASC	Exc_upper	Motor	821	2987	0.0475928	173	3.51859e-27
ASC	Exc_upper	Frontal	821	3162	0.0503692	191	1.32649e-32
ASC	Exc_intermediate	Motor	821	917	0.0394737	66	7.49035e-15
ASC	Exc_intermediate	Frontal	821	1300	0.046374	94	6.31771e-21
ASC	Exc_deep	Motor	821	1206	0.052987	102	6.39718e-28
ASC	Exc_deep	Frontal	821	1177	0.0493697	94	6.02332e-24
ASC	Inh_VIP	Motor	821	166	0.0143885	14	6.34791e-05
ASC	Inh_VIP	Frontal	821	542	0.0263554	35	2.49505e-07
ASC	Inh_LAMP5	Motor	821	22	0.00357143	3	0.0159133
ASC	Inh_LAMP5	Frontal	821	281	0.0128676	14	0.0099289
ASC	Inh_other_CGE	Motor	821	0	0	0	1
ASC	Inh_other_CGE	Frontal	821	16	0.00119617	1	0.327423
ASC	Inh_PVALB	Motor	821	316	0.014273	16	0.00526568
ASC	Inh_PVALB	Frontal	821	196	0.015984	16	2.91306e-05
ASC	Inh_SST	Motor	821	18	0.00479042	4	0.000829491
ASC	Inh_SST	Frontal	821	82	0.0078125	7	0.00398702
MG	Astro	Motor	468	1471	0.0374532	70	2.60749e-19
MG	Astro	Frontal	468	2406	0.034185	95	1.67866e-20
MG	Micro	Motor	468	186	0.0464	29	6.54706e-22
MG	Micro	Frontal	468	287	0.0603933	43	3.25214e-31
MG	Oligo	Motor	468	741	0.048569	56	8.24896e-25
MG	Oligo	Frontal	468	923	0.0545868	72	1.07709e-32
MG	OPC	Motor	468	391	0.0324519	27	1.28743e-11
MG	OPC	Frontal	468	488	0.0368764	34	2.05198e-14
MG	Endo	Motor	468	44	0.0118577	6	3.22108e-05
MG	Endo	Frontal	468	13	0	0	1
MG	VLMC	Motor	468	1	0	0	1
MG	VLMC	Frontal	468	0	0	0	1
MG	Exc_upper	Motor	468	2987	0.0310355	104	1.5698e-18
MG	Exc_upper	Frontal	468	3162	0.0330108	116	1.27298e-22
MG	Exc_intermediate	Motor	468	917	0.0335821	45	3.74468e-13
MG	Exc_intermediate	Frontal	468	1300	0.0375587	64	2.02854e-18
MG	Exc_deep	Motor	468	1206	0.0263642	43	2.38624e-08
MG	Exc_deep	Frontal	468	1177	0.0391661	62	2.74954e-19
MG	Inh_VIP	Motor	468	166	0.0127796	8	0.00240241
MG	Inh_VIP	Frontal	468	542	0.0212336	21	3.04526e-05
MG	Inh_LAMP5	Motor	468	22	0.00204499	1	0.266006
MG	Inh_LAMP5	Frontal	468	281	0.0149051	11	0.00214121
MG	Inh_other_CGE	Motor	468	0	0	0	1
MG	Inh_other_CGE	Frontal	468	16	0.00207039	1	0.201398
MG	Inh_PVALB	Motor	468	316	0.0168612	13	0.000557125
MG	Inh_PVALB	Frontal	468	196	0.0199693	13	4.30292e-06
MG	Inh_SST	Motor	468	18	0.00206186	1	0.223541
MG	Inh_SST	Frontal	468	82	0.00917431	5	0.00586334
ODC	Astro	Motor	607	1471	0.0618293	121	1.49092e-45
ODC	Astro	Frontal	607	2406	0.051291	147	3.04952e-40
ODC	Micro	Motor	607	186	0.0192802	15	1.69771e-06
ODC	Micro	Frontal	607	287	0.0252294	22	1.70806e-08
ODC	Oligo	Motor	607	741	0.101307	124	1.62962e-82
ODC	Oligo	Frontal	607	923	0.139241	187	8.18092e-144
ODC	OPC	Motor	607	391	0.0538543	51	2.05735e-28
ODC	OPC	Frontal	607	488	0.0549133	57	4.15785e-29
ODC	Endo	Motor	607	44	0.00618238	4	0.00813618
ODC	Endo	Frontal	607	13	0.00161551	1	0.21139
ODC	VLMC	Motor	607	1	0	0	1
ODC	VLMC	Frontal	607	0	0	0	1
ODC	Exc_upper	Motor	607	2987	0.0369302	128	1.97547e-20
ODC	Exc_upper	Frontal	607	3162	0.0469444	169	3.02176e-39
ODC	Exc_intermediate	Motor	607	917	0.0346232	51	1.81597e-12
ODC	Exc_intermediate	Frontal	607	1300	0.0460779	84	3.71716e-24
ODC	Exc_deep	Motor	607	1206	0.0425532	74	4.87139e-20
ODC	Exc_deep	Frontal	607	1177	0.0512669	87	4.22232e-29
ODC	Inh_VIP	Motor	607	166	0.0184453	14	2.21144e-06
ODC	Inh_VIP	Frontal	607	542	0.0314183	35	1.20712e-10
ODC	Inh_LAMP5	Motor	607	22	0.00159236	1	0.330986
ODC	Inh_LAMP5	Frontal	607	281	0.0206897	18	4.43965e-06
ODC	Inh_other_CGE	Motor	607	0	0	0	1
ODC	Inh_other_CGE	Frontal	607	16	0.00322061	2	0.033185
ODC	Inh_PVALB	Motor	607	316	0.0221484	20	1.59311e-06
ODC	Inh_PVALB	Frontal	607	196	0.0216285	17	1.23349e-07
ODC	Inh_SST	Motor	607	18	0	0	1
ODC	Inh_SST	Frontal	607	82	0.0162242	11	2.73273e-07
OPC	Astro	Motor	308	1471	0.0507974	86	1.11256e-44
OPC	Astro	Frontal	308	2406	0.026087	69	1.34883e-17
OPC	Micro	Motor	308	186	0.0248963	12	1.74642e-07
OPC	Micro	Frontal	308	287	0.0205832	12	1.59241e-05
OPC	Oligo	Motor	308	741	0.0448207	45	1.00024e-23
OPC	Oligo	Frontal	308	923	0.0476596	56	1.84407e-29
OPC	OPC	Motor	308	391	0.060698	40	1.14613e-29
OPC	OPC	Frontal	308	488	0.0459921	35	6.40054e-21
OPC	Endo	Motor	308	44	0.002849	1	0.333828
OPC	Endo	Frontal	308	13	0.00943396	3	0.000204898
OPC	VLMC	Motor	308	1	0	0	1
OPC	VLMC	Frontal	308	0	0	0	1
OPC	Exc_upper	Motor	308	2987	0.0188621	61	2.36536e-09
OPC	Exc_upper	Frontal	308	3162	0.0202882	69	8.23407e-12
OPC	Exc_intermediate	Motor	308	917	0.0233918	28	3.5438e-08
OPC	Exc_intermediate	Frontal	308	1300	0.021601	34	5.00007e-08
OPC	Exc_deep	Motor	308	1206	0.0257453	38	4.2929e-11
OPC	Exc_deep	Frontal	308	1177	0.0255525	37	8.45604e-11
OPC	Inh_VIP	Motor	308	166	0.0215517	10	3.46867e-06
OPC	Inh_VIP	Frontal	308	542	0.0131108	11	0.0121853
OPC	Inh_LAMP5	Motor	308	22	0.00303951	1	0.183752
OPC	Inh_LAMP5	Frontal	308	281	0.0120275	7	0.015637
OPC	Inh_other_CGE	Motor	308	0	0	0	1
OPC	Inh_other_CGE	Frontal	308	16	0.00309598	1	0.137267
OPC	Inh_PVALB	Motor	308	316	0.0246305	15	2.84496e-07
OPC	Inh_PVALB	Frontal	308	196	0.016129	8	0.000486931
OPC	Inh_SST	Motor	308	18	0.00307692	1	0.153048
OPC	Inh_SST	Frontal	308	82	0.012987	5	0.00096857
PER.END	Astro	Motor	8	1471	0.00067659	1	0.301522
PER.END	Astro	Frontal	8	2406	0.0012443	3	0.0157017
PER.END	Micro	Motor	8	186	0	0	1
PER.END	Micro	Frontal	8	287	0	0	1
PER.END	Oligo	Motor	8	741	0.0013369	1	0.16369
PER.END	Oligo	Frontal	8	923	0	0	1
PER.END	OPC	Motor	8	391	0	0	1
PER.END	OPC	Frontal	8	488	0	0	1
PER.END	Endo	Motor	8	44	0	0	1
PER.END	Endo	Frontal	8	13	0	0	1
PER.END	VLMC	Motor	8	1	0	0	1
PER.END	VLMC	Frontal	8	0	0	0	1
PER.END	Exc_upper	Motor	8	2987	0	0	1
PER.END	Exc_upper	Frontal	8	3162	0.000315557	1	0.547197
PER.END	Exc_intermediate	Motor	8	917	0	0	1
PER.END	Exc_intermediate	Frontal	8	1300	0.000765111	1	0.271159
PER.END	Exc_deep	Motor	8	1206	0	0	1
PER.END	Exc_deep	Frontal	8	1177	0.00169062	2	0.0299335
PER.END	Inh_VIP	Motor	8	166	0	0	1
PER.END	Inh_VIP	Frontal	8	542	0	0	1
PER.END	Inh_LAMP5	Motor	8	22	0	0	1
PER.END	Inh_LAMP5	Frontal	8	281	0	0	1
PER.END	Inh_other_CGE	Motor	8	0	0	0	1
PER.END	Inh_other_CGE	Frontal	8	16	0	0	1
PER.END	Inh_PVALB	Motor	8	316	0	0	1
PER.END	Inh_PVALB	Frontal	8	196	0	0	1
PER.END	Inh_SST	Motor	8	18	0	0	1
PER.END	Inh_SST	Frontal	8	82	0	0	1
EX	Astro	Motor	567	1471	0.0467386	91	5.14021e-27
EX	Astro	Frontal	567	2406	0.0366109	105	2.05121e-19
EX	Micro	Motor	567	186	0.0230978	17	2.15189e-08
EX	Micro	Frontal	567	287	0.0154578	13	0.00132163
EX	Oligo	Motor	567	741	0.0514469	64	8.76904e-27
EX	Oligo	Frontal	567	923	0.0574876	81	2.54735e-34
EX	OPC	Motor	567	391	0.0401737	37	3.45835e-17
EX	OPC	Frontal	567	488	0.0353288	36	1.99879e-13
EX	Endo	Motor	567	44	0.00328407	2	0.170339
EX	Endo	Frontal	567	13	0	0	1
EX	VLMC	Motor	567	1	0	0	1
EX	VLMC	Frontal	567	0	0	0	1
EX	Exc_upper	Motor	567	2987	0.0364538	125	1.07953e-21
EX	Exc_upper	Frontal	567	3162	0.0401674	144	5.86024e-29
EX	Exc_intermediate	Motor	567	917	0.0458069	65	1.79695e-22
EX	Exc_intermediate	Frontal	567	1300	0.0424344	76	4.07788e-21
EX	Exc_deep	Motor	567	1206	0.043555	74	8.7956e-22
EX	Exc_deep	Frontal	567	1177	0.0368609	62	3.12261e-15
EX	Inh_VIP	Motor	567	166	0.0382436	27	7.53744e-19
EX	Inh_VIP	Frontal	567	542	0.0183655	20	0.0010533
EX	Inh_LAMP5	Motor	567	22	0.00683761	4	0.000464155
EX	Inh_LAMP5	Frontal	567	281	0.0192308	16	2.76334e-05
EX	Inh_other_CGE	Motor	567	0	0	0	1
EX	Inh_other_CGE	Frontal	567	16	0	0	1
EX	Inh_PVALB	Motor	567	316	0.0437352	37	2.73048e-20
EX	Inh_PVALB	Frontal	567	196	0.0200535	15	1.41651e-06
EX	Inh_SST	Motor	567	18	0.00343053	2	0.0365072
EX	Inh_SST	Frontal	567	82	0.0172414	11	1.38716e-07
INH	Astro	Motor	306	1471	0.0301449	52	4.68977e-17
INH	Astro	Frontal	306	2406	0.0218538	58	8.92137e-12
INH	Micro	Motor	306	186	0.0271399	13	1.91809e-08
INH	Micro	Frontal	306	287	0.020654	12	1.4929e-05
INH	Oligo	Motor	306	741	0.0224609	23	4.15461e-07
INH	Oligo	Frontal	306	923	0.0345118	41	6.52769e-17
INH	OPC	Motor	306	391	0.0434132	29	5.67691e-18
INH	OPC	Frontal	306	488	0.0245161	19	1.49008e-07
INH	Endo	Motor	306	44	0	0	1
INH	Endo	Frontal	306	13	0.00630915	2	0.00605626
INH	VLMC	Motor	306	1	0	0	1
INH	VLMC	Frontal	306	0	0	0	1
INH	Exc_upper	Motor	306	2987	0.0217189	70	1.38573e-13
INH	Exc_upper	Frontal	306	3162	0.0242174	82	1.41308e-18
INH	Exc_intermediate	Motor	306	917	0.0285955	34	5.52701e-12
INH	Exc_intermediate	Frontal	306	1300	0.028169	44	7.311e-14
INH	Exc_deep	Motor	306	1206	0.0341997	50	3.06602e-19
INH	Exc_deep	Frontal	306	1177	0.0298611	43	1.07562e-14
INH	Inh_VIP	Motor	306	166	0.021645	10	3.27428e-06
INH	Inh_VIP	Frontal	306	542	0.0180072	15	0.000157145
INH	Inh_LAMP5	Motor	306	22	0.00613497	2	0.016994
INH	Inh_LAMP5	Frontal	306	281	0.010327	6	0.0449064
INH	Inh_other_CGE	Motor	306	0	0	0	1
INH	Inh_other_CGE	Frontal	306	16	0	0	1
INH	Inh_PVALB	Motor	306	316	0.0213465	13	7.85232e-06
INH	Inh_PVALB	Frontal	306	196	0.0161943	8	0.0004665
INH	Inh_SST	Motor	306	18	0.00309598	1	0.15213
INH	Inh_SST	Frontal	306	82	0.0183727	7	1.04079e-05

## Sheet: Fig.3a
Gene expression of examples of C9-ALS vs. Control DE genes in astrocytes of motor cortex samples in snRNA-seq (each row is one nucleus)
disease	gene	cell_type	log10(CPM+1)	subject
C9-ALS	GFAP	Exc_deep	0	A4
C9-ALS	GFAP	Exc_deep	0	A4
C9-ALS	GFAP	Exc_deep	0	A4
C9-ALS	GFAP	Exc_intermediate	0	A4
C9-ALS	GFAP	Exc_deep	0	A4
C9-ALS	GFAP	Astro	2.70858	A4
C9-ALS	GFAP	Exc_deep	0	A4
C9-ALS	GFAP	Exc_deep	0	A4
C9-ALS	GFAP	Exc_deep	0	A4
C9-ALS	GFAP	OPC	0	A4
C9-ALS	GFAP	Exc_deep	0	A4
C9-ALS	GFAP	Exc_deep	0	A4
C9-ALS	GFAP	Exc_deep	0	A4
C9-ALS	GFAP	Exc_deep	0	A4
C9-ALS	GFAP	Exc_deep	0	A4
C9-ALS	GFAP	Exc_deep	0	A4
C9-ALS	GFAP	Oligo	0	A4
C9-ALS	GFAP	Exc_upper	0	A4
C9-ALS	GFAP	Exc_deep	0	A4
C9-ALS	GFAP	Exc_deep	1.48127	A4
C9-ALS	GFAP	Inh_other_CGE	0	A4
C9-ALS	GFAP	Exc_deep	0	A4
C9-ALS	GFAP	Exc_deep	0	A4
C9-ALS	GFAP	Exc_deep	0	A4
C9-ALS	GFAP	Exc_deep	0	A4
C9-ALS	GFAP	OPC	2.01187	A4
C9-ALS	GFAP	Exc_deep	0	A4
C9-ALS	GFAP	Oligo	0	A4
C9-ALS	GFAP	OPC	2.31858	A4
C9-ALS	GFAP	Exc_deep	0	A4
C9-ALS	GFAP	Exc_deep	0	A4
C9-ALS	GFAP	Oligo	0	A4
C9-ALS	GFAP	Exc_deep	0	A4
C9-ALS	GFAP	OPC	1.57738	A4
C9-ALS	GFAP	Exc_deep	0	A4
C9-ALS	GFAP	Inh_PVALB	0	A4
C9-ALS	GFAP	Oligo	0	A4
C9-ALS	GFAP	Inh_LAMP5	0	A4
C9-ALS	GFAP	Exc_deep	0	A4
C9-ALS	GFAP	Exc_intermediate	0	A4
C9-ALS	GFAP	OPC	1.59975	A4
C9-ALS	GFAP	Exc_deep	0	A4
C9-ALS	GFAP	Exc_deep	0	A4
C9-ALS	GFAP	Astro	3.14484	A4
C9-ALS	GFAP	Astro	1.61175	A4
C9-ALS	GFAP	Exc_deep	0	A4
C9-ALS	GFAP	Exc_deep	0	A4
C9-ALS	GFAP	Inh_LAMP5	0	A4
C9-ALS	GFAP	Inh_PVALB	1.61744	A4
C9-ALS	GFAP	Exc_deep	0	A4
C9-ALS	GFAP	Oligo	0	A4
C9-ALS	GFAP	Inh_LAMP5	0	A4
C9-ALS	GFAP	Oligo	0	A4
C9-ALS	GFAP	OPC	0	A4
C9-ALS	GFAP	Inh_other_CGE	0	A4
C9-ALS	GFAP	OPC	0	A4
C9-ALS	GFAP	Exc_deep	0	A4
C9-ALS	GFAP	Astro	3.19177	A4
C9-ALS	GFAP	Exc_deep	0	A4
C9-ALS	GFAP	Exc_deep	0	A4
C9-ALS	GFAP	OPC	1.67316	A4
C9-ALS	GFAP	OPC	2.36449	A4
C9-ALS	GFAP	Oligo	0	A4
C9-ALS	GFAP	Oligo	0	A4
C9-ALS	GFAP	Exc_intermediate	0	A4
C9-ALS	GFAP	Astro	1.68356	A4
C9-ALS	GFAP	Exc_upper	0	A4
C9-ALS	GFAP	OPC	1.68784	A4
C9-ALS	GFAP	Inh_PVALB	0	A4
C9-ALS	GFAP	OPC	0	A4
C9-ALS	GFAP	Inh_PVALB	0	A4
C9-ALS	GFAP	Astro	2.59516	A4
C9-ALS	GFAP	Exc_deep	0	A4
C9-ALS	GFAP	Exc_intermediate	1.7123	A4
C9-ALS	GFAP	Exc_upper	0	A4
C9-ALS	GFAP	Exc_intermediate	0	A4
C9-ALS	GFAP	Astro	2.76848	A4
C9-ALS	GFAP	OPC	2.57611	A4
C9-ALS	GFAP	Oligo	0	A4
C9-ALS	GFAP	Astro	2.96587	A4
C9-ALS	GFAP	Exc_deep	0	A4
C9-ALS	GFAP	Oligo	0	A4
C9-ALS	GFAP	Oligo	0	A4
C9-ALS	GFAP	Inh_VIP	0	A4
C9-ALS	GFAP	Inh_other_CGE	0	A4
C9-ALS	GFAP	Exc_intermediate	0	A4
C9-ALS	GFAP	OPC	1.76023	A4
C9-ALS	GFAP	Exc_deep	0	A4
C9-ALS	GFAP	Astro	2.06094	A4
C9-ALS	GFAP	OPC	2.068	A4
C9-ALS	GFAP	Inh_PVALB	0	A4
C9-ALS	GFAP	Exc_intermediate	0	A4
C9-ALS	GFAP	Exc_upper	0	A4
C9-ALS	GFAP	OPC	0	A4
C9-ALS	GFAP	OPC	2.26501	A4
C9-ALS	GFAP	OPC	2.39164	A4
C9-ALS	GFAP	Exc_upper	0	A4
C9-ALS	GFAP	OPC	1.8004	A4
C9-ALS	GFAP	OPC	1.80115	A4
C9-ALS	GFAP	Exc_upper	0	A4
C9-ALS	GFAP	OPC	1.80599	A4
C9-ALS	GFAP	OPC	1.8078	A4
C9-ALS	GFAP	Oligo	0	A4
C9-ALS	GFAP	Astro	2.80445	A4
C9-ALS	GFAP	Exc_intermediate	0	A4
C9-ALS	GFAP	OPC	0	A4
C9-ALS	GFAP	Oligo	0	A4
C9-ALS	GFAP	Astro	0	A4
C9-ALS	GFAP	Astro	2.51102	A4
C9-ALS	GFAP	Oligo	0	A4
C9-ALS	GFAP	Astro	3.09444	A4
C9-ALS	GFAP	Exc_deep	0	A4
C9-ALS	GFAP	Oligo	0	A4
C9-ALS	GFAP	Inh_LAMP5	0	A4
C9-ALS	GFAP	Exc_upper	0	A4
C9-ALS	GFAP	Exc_intermediate	0	A4
C9-ALS	GFAP	Endo	0	A4
C9-ALS	GFAP	Astro	3.19177	A4
C9-ALS	GFAP	Oligo	0	A4
C9-ALS	GFAP	Oligo	0	A4
C9-ALS	GFAP	OPC	0	A4
C9-ALS	GFAP	OPC	2.6243	A4
C9-ALS	GFAP	Astro	2.69302	A4
C9-ALS	GFAP	OPC	0	A4
C9-ALS	GFAP	Oligo	0	A4
C9-ALS	GFAP	Astro	2.16183	A4
C9-ALS	GFAP	Exc_upper	0	A4
C9-ALS	GFAP	OPC	0	A4
C9-ALS	GFAP	OPC	0	A4
C9-ALS	GFAP	Oligo	0	A4
C9-ALS	GFAP	Oligo	0	A4
C9-ALS	GFAP	OPC	2.17031	A4
C9-ALS	GFAP	Astro	1.87479	A4
C9-ALS	GFAP	Oligo	0	A4
C9-ALS	GFAP	Exc_deep	0	A4
C9-ALS	GFAP	OPC	0	A4
C9-ALS	GFAP	OPC	1.88623	A4
C9-ALS	GFAP	Micro	0	A4
C9-ALS	GFAP	Exc_upper	0	A4
C9-ALS	GFAP	Oligo	0	A4
C9-ALS	GFAP	OPC	1.89203	A4
C9-ALS	GFAP	OPC	2.5891	A4
C9-ALS	GFAP	OPC	0	A4
C9-ALS	GFAP	Oligo	0	A4
C9-ALS	GFAP	Endo	0	A4
C9-ALS	GFAP	Oligo	0	A4
C9-ALS	GFAP	Exc_upper	1.90222	A4
C9-ALS	GFAP	OPC	0	A4
C9-ALS	GFAP	Micro	0	A4
C9-ALS	GFAP	Exc_intermediate	0	A4
C9-ALS	GFAP	Astro	2.85414	A4
C9-ALS	GFAP	OPC	0	A4
C9-ALS	GFAP	Oligo	0	A4
C9-ALS	GFAP	Astro	2.90659	A4
C9-ALS	GFAP	Oligo	0	A4
C9-ALS	GFAP	OPC	1.912	A4
C9-ALS	GFAP	OPC	2.50991	A4
C9-ALS	GFAP	OPC	1.91231	A4
C9-ALS	GFAP	Oligo	0	A4
C9-ALS	GFAP	OPC	2.39114	A4
C9-ALS	GFAP	Inh_VIP	0	A4
C9-ALS	GFAP	OPC	0	A4
C9-ALS	GFAP	Micro	0	A4
C9-ALS	GFAP	OPC	1.92672	A4
C9-ALS	GFAP	OPC	2.40014	A4
C9-ALS	GFAP	Micro	0	A4
C9-ALS	GFAP	Oligo	0	A4
C9-ALS	GFAP	Astro	3.01261	A4
C9-ALS	GFAP	Exc_upper	0	A4
C9-ALS	GFAP	Oligo	0	A4
C9-ALS	GFAP	Astro	2.23797	A4
C9-ALS	GFAP	Astro	3.01879	A4
C9-ALS	GFAP	Oligo	0	A4
C9-ALS	GFAP	Astro	2.24376	A4
C9-ALS	GFAP	OPC	1.94821	A4
C9-ALS	GFAP	Oligo	0	A4
C9-ALS	GFAP	Oligo	0	A4
C9-ALS	GFAP	Oligo	0	A4
C9-ALS	GFAP	Endo	0	A4
C9-ALS	GFAP	Endo	0	A4
C9-ALS	GFAP	Astro	2.64879	A4
C9-ALS	GFAP	Oligo	0	A4
C9-ALS	GFAP	Astro	2.65041	A4
C9-ALS	GFAP	Micro	0	A4
C9-ALS	GFAP	OPC	1.9555	A4
C9-ALS	GFAP	Inh_PVALB	0	A4
C9-ALS	GFAP	OPC	0	A4
C9-ALS	GFAP	Exc_intermediate	0	A4
C9-ALS	GFAP	Micro	0	A4
C9-ALS	GFAP	OPC	2.43555	A4
C9-ALS	GFAP	Exc_upper	0	A4
C9-ALS	GFAP	Micro	0	A4
C9-ALS	GFAP	Oligo	0	A4
C9-ALS	GFAP	Oligo	0	A4
C9-ALS	GFAP	OPC	2.26561	A4
C9-ALS	GFAP	Exc_upper	0	A4
C9-ALS	GFAP	Micro	0	A4
C9-ALS	GFAP	Astro	3.22562	A4
C9-ALS	GFAP	OPC	1.97512	A4
C9-ALS	GFAP	Oligo	0	A4
C9-ALS	GFAP	OPC	1.976	A4
C9-ALS	GFAP	Oligo	0	A4
C9-ALS	GFAP	OPC	0	A4
C9-ALS	GFAP	Oligo	0	A4
C9-ALS	GFAP	Oligo	0	A4
C9-ALS	GFAP	Oligo	0	A4
C9-ALS	GFAP	Endo	0	A4
C9-ALS	GFAP	Micro	0	A4
C9-ALS	GFAP	Oligo	0	A4
C9-ALS	GFAP	OPC	0	A4
C9-ALS	GFAP	OPC	1.98241	A4
C9-ALS	GFAP	Oligo	0	A4
C9-ALS	GFAP	OPC	0	A4
C9-ALS	GFAP	Oligo	0	A4
C9-ALS	GFAP	OPC	1.98335	A4
C9-ALS	GFAP	Oligo	0	A4
C9-ALS	GFAP	Oligo	0	A4
C9-ALS	GFAP	OPC	2.68568	A4
C9-ALS	GFAP	OPC	1.98928	A4
C9-ALS	GFAP	OPC	0	A4
C9-ALS	GFAP	Oligo	0	A4
C9-ALS	GFAP	Oligo	0	A4
C9-ALS	GFAP	Oligo	0	A4
C9-ALS	GFAP	Oligo	0	A4
C9-ALS	GFAP	Oligo	0	A4
C9-ALS	GFAP	Endo	0	A4
C9-ALS	GFAP	OPC	0	A4
C9-ALS	GFAP	Inh_LAMP5	0	A4
C9-ALS	GFAP	Exc_intermediate	0	A4
C9-ALS	GFAP	Oligo	0	A4
C9-ALS	GFAP	OPC	2.29698	A4
C9-ALS	GFAP	Oligo	0	A4
C9-ALS	GFAP	OPC	2.00171	A4
C9-ALS	GFAP	Oligo	0	A4
C9-ALS	GFAP	Micro	0	A4
C9-ALS	GFAP	Endo	0	A4
C9-ALS	GFAP	Astro	3.00169	A4
C9-ALS	GFAP	Oligo	0	A4
C9-ALS	GFAP	OPC	2.00747	A4
C9-ALS	GFAP	Endo	0	A4
C9-ALS	GFAP	Exc_upper	0	A4
C9-ALS	GFAP	Oligo	0	A4
C9-ALS	GFAP	Oligo	0	A4
C9-ALS	GFAP	Oligo	0	A4
C9-ALS	GFAP	Oligo	0	A4
C9-ALS	GFAP	OPC	0	A4
C9-ALS	GFAP	Micro	0	A4
C9-ALS	GFAP	Astro	3.19032	A4
C9-ALS	GFAP	Micro	0	A4
C9-ALS	GFAP	Oligo	0	A4
C9-ALS	GFAP	Astro	2.32165	A4
C9-ALS	GFAP	OPC	0	A4
C9-ALS	GFAP	Oligo	0	A4
C9-ALS	GFAP	Micro	0	A4
C9-ALS	GFAP	OPC	0	A4
C9-ALS	GFAP	OPC	2.02575	A4
C9-ALS	GFAP	OPC	2.50036	A4
C9-ALS	GFAP	Oligo	0	A4
C9-ALS	GFAP	Oligo	2.0319	A4
C9-ALS	GFAP	Oligo	0	A4
C9-ALS	GFAP	OPC	0	A4
C9-ALS	GFAP	OPC	0	A4
C9-ALS	GFAP	OPC	2.50924	A4
C9-ALS	GFAP	Oligo	0	A4
C9-ALS	GFAP	Micro	0	A4
C9-ALS	GFAP	OPC	0	A4
C9-ALS	GFAP	Oligo	0	A4
C9-ALS	GFAP	Micro	0	A4
C9-ALS	GFAP	Oligo	0	A4
C9-ALS	GFAP	OPC	0	A4
C9-ALS	GFAP	Micro	0	A4
C9-ALS	GFAP	Oligo	0	A4
C9-ALS	GFAP	Oligo	0	A4
C9-ALS	GFAP	Oligo	0	A4
C9-ALS	GFAP	Oligo	0	A4
C9-ALS	GFAP	Oligo	0	A4
C9-ALS	GFAP	Endo	0	A4
C9-ALS	GFAP	Oligo	0	A4
C9-ALS	GFAP	Oligo	0	A4
C9-ALS	GFAP	Oligo	0	A4
C9-ALS	GFAP	OPC	0	A4
C9-ALS	GFAP	Oligo	0	A4
C9-ALS	GFAP	Exc_intermediate	0	A4
C9-ALS	GFAP	OPC	0	A4
C9-ALS	GFAP	OPC	0	A4
C9-ALS	GFAP	OPC	0	A4
C9-ALS	GFAP	Oligo	0	A4
C9-ALS	GFAP	Exc_intermediate	0	A4
C9-ALS	GFAP	Oligo	0	A4
C9-ALS	GFAP	Endo	0	A4
C9-ALS	GFAP	Oligo	0	A4
C9-ALS	GFAP	Inh_LAMP5	2.06045	A4
C9-ALS	GFAP	Micro	0	A4
C9-ALS	GFAP	OPC	2.06375	A4
C9-ALS	GFAP	Oligo	0	A4
C9-ALS	GFAP	Micro	0	A4
C9-ALS	GFAP	Endo	0	A4
C9-ALS	GFAP	Oligo	0	A4
C9-ALS	GFAP	OPC	2.06937	A4
C9-ALS	GFAP	Oligo	0	A4
C9-ALS	GFAP	Oligo	0	A4
C9-ALS	GFAP	Oligo	0	A4
C9-ALS	GFAP	Exc_deep	0	A4
C9-ALS	GFAP	OPC	2.07274	A4
C9-ALS	GFAP	OPC	2.54801	A4
C9-ALS	GFAP	Oligo	0	A4
C9-ALS	GFAP	Oligo	0	A4
C9-ALS	GFAP	Inh_PVALB	0	A4
C9-ALS	GFAP	Oligo	0	A4
C9-ALS	GFAP	Endo	0	A4
C9-ALS	GFAP	OPC	2.07756	A4
C9-ALS	GFAP	Endo	0	A4
C9-ALS	GFAP	OPC	0	A4
C9-ALS	GFAP	OPC	0	A4
C9-ALS	GFAP	Oligo	0	A4
C9-ALS	GFAP	Endo	0	A4
C9-ALS	GFAP	Inh_PVALB	0	A4
C9-ALS	GFAP	Oligo	0	A4
C9-ALS	GFAP	Oligo	0	A4
C9-ALS	GFAP	Astro	2.5569	A4
C9-ALS	GFAP	Endo	0	A4
C9-ALS	GFAP	OPC	2.08472	A4
C9-ALS	GFAP	Oligo	0	A4
C9-ALS	GFAP	Oligo	0	A4
C9-ALS	GFAP	Oligo	0	A4
C9-ALS	GFAP	Oligo	0	A4
C9-ALS	GFAP	Oligo	0	A4
C9-ALS	GFAP	Oligo	0	A4
C9-ALS	GFAP	Micro	0	A4
C9-ALS	GFAP	Oligo	0	A4
C9-ALS	GFAP	OPC	2.3927	A4
C9-ALS	GFAP	Endo	0	A4
C9-ALS	GFAP	Oligo	0	A4
C9-ALS	GFAP	OPC	0	A4
C9-ALS	GFAP	Micro	0	A4
C9-ALS	GFAP	Oligo	0	A4
C9-ALS	GFAP	Oligo	0	A4
C9-ALS	GFAP	Oligo	0	A4
C9-ALS	GFAP	Inh_LAMP5	0	A4
C9-ALS	GFAP	Micro	0	A4
C9-ALS	GFAP	Oligo	0	A4
C9-ALS	GFAP	Oligo	0	A4
C9-ALS	GFAP	Oligo	0	A4
C9-ALS	GFAP	OPC	0	A4
C9-ALS	GFAP	Oligo	0	A4
C9-ALS	GFAP	Astro	2.40386	A4
C9-ALS	GFAP	Exc_upper	0	A4
C9-ALS	GFAP	OPC	2.10655	A4
C9-ALS	GFAP	Oligo	0	A4
C9-ALS	GFAP	Oligo	2.10831	A4
C9-ALS	GFAP	OPC	2.40847	A4
C9-ALS	GFAP	Oligo	0	A4
C9-ALS	GFAP	Oligo	0	A4
C9-ALS	GFAP	OPC	0	A4
C9-ALS	GFAP	Oligo	0	A4
C9-ALS	GFAP	Oligo	0	A4
C9-ALS	GFAP	Oligo	0	A4
C9-ALS	GFAP	Oligo	0	A4
C9-ALS	GFAP	Oligo	0	A4
C9-ALS	GFAP	Oligo	0	A4
C9-ALS	GFAP	Oligo	0	A4
C9-ALS	GFAP	VLMC	0	A4
C9-ALS	GFAP	Astro	2.41812	A4
C9-ALS	GFAP	Astro	2.59815	A4
C9-ALS	GFAP	Oligo	0	A4
C9-ALS	GFAP	VLMC	0	A4
C9-ALS	GFAP	OPC	0	A4
C9-ALS	GFAP	Endo	0	A4
C9-ALS	GFAP	Oligo	0	A4
C9-ALS	GFAP	OPC	0	A4
C9-ALS	GFAP	Oligo	0	A4
C9-ALS	GFAP	Oligo	0	A4
C9-ALS	GFAP	Oligo	0	A4
C9-ALS	GFAP	Oligo	0	A4
C9-ALS	GFAP	Oligo	0	A4
C9-ALS	GFAP	Oligo	0	A4
C9-ALS	GFAP	Astro	3.2066	A4
C9-ALS	GFAP	Astro	2.42898	A4
C9-ALS	GFAP	Oligo	0	A4
C9-ALS	GFAP	Oligo	0	A4
C9-ALS	GFAP	Oligo	0	A4
C9-ALS	GFAP	Oligo	0	A4
C9-ALS	GFAP	Oligo	0	A4
C9-ALS	GFAP	Oligo	0	A4
C9-ALS	GFAP	Oligo	0	A4
C9-ALS	GFAP	Astro	2.61278	A4
C9-ALS	GFAP	OPC	0	A4
C9-ALS	GFAP	Oligo	2.44113	A4
C9-ALS	GFAP	Oligo	0	A4
C9-ALS	GFAP	Oligo	0	A4
C9-ALS	GFAP	OPC	0	A4
C9-ALS	GFAP	Endo	0	A4
C9-ALS	GFAP	Oligo	0	A4
C9-ALS	GFAP	Oligo	0	A4
C9-ALS	GFAP	Oligo	0	A4
C9-ALS	GFAP	Astro	2.4458	A4
C9-ALS	GFAP	VLMC	0	A4
C9-ALS	GFAP	Oligo	0	A4
C9-ALS	GFAP	Oligo	0	A4
C9-ALS	GFAP	Oligo	0	A4
C9-ALS	GFAP	Endo	0	A4
C9-ALS	GFAP	Oligo	0	A4
C9-ALS	GFAP	Oligo	0	A4
C9-ALS	GFAP	Oligo	0	A4
C9-ALS	GFAP	OPC	0	A4
C9-ALS	GFAP	Oligo	0	A4
C9-ALS	GFAP	Oligo	0	A4
C9-ALS	GFAP	Oligo	0	A4
C9-ALS	GFAP	Micro	0	A4
C9-ALS	GFAP	OPC	2.63205	A4
C9-ALS	GFAP	Micro	0	A4
C9-ALS	GFAP	Oligo	0	A4
C9-ALS	GFAP	Exc_intermediate	0	A4
C9-ALS	GFAP	Oligo	0	A4
C9-ALS	GFAP	Oligo	0	A4
C9-ALS	GFAP	Oligo	0	A4
C9-ALS	GFAP	Oligo	0	A4
C9-ALS	GFAP	Oligo	0	A4
C9-ALS	GFAP	Oligo	0	A4
C9-ALS	GFAP	Oligo	0	A4
C9-ALS	GFAP	Oligo	0	A4
C9-ALS	GFAP	Oligo	0	A4
C9-ALS	GFAP	Oligo	0	A4
C9-ALS	GFAP	Oligo	0	A4
C9-ALS	GFAP	Micro	0	A4
C9-ALS	GFAP	Oligo	0	A4
C9-ALS	GFAP	Oligo	0	A4
C9-ALS	GFAP	Oligo	0	A4
C9-ALS	GFAP	Oligo	0	A4
C9-ALS	GFAP	Micro	0	A4
C9-ALS	GFAP	Endo	0	A4
C9-ALS	GFAP	Oligo	0	A4
C9-ALS	GFAP	Oligo	0	A4
C9-ALS	GFAP	Oligo	0	A4
C9-ALS	GFAP	Oligo	0	A4
C9-ALS	GFAP	Oligo	0	A4
C9-ALS	GFAP	Astro	2.77189	A4
C9-ALS	GFAP	OPC	0	A4
C9-ALS	GFAP	Endo	0	A4
C9-ALS	GFAP	Oligo	0	A4
C9-ALS	GFAP	Oligo	0	A4
C9-ALS	GFAP	OPC	0	A4
C9-ALS	GFAP	Oligo	0	A4
C9-ALS	GFAP	Oligo	0	A4
C9-ALS	GFAP	Oligo	0	A4
C9-ALS	GFAP	Oligo	0	A4
C9-ALS	GFAP	OPC	0	A4
C9-ALS	GFAP	Oligo	0	A4
C9-ALS	GFAP	Oligo	0	A4
C9-ALS	GFAP	Oligo	0	A4
C9-ALS	GFAP	Micro	0	A4
C9-ALS	GFAP	Endo	0	A4
C9-ALS	GFAP	Inh_PVALB	0	A4
C9-ALS	GFAP	Oligo	0	A4
C9-ALS	GFAP	OPC	2.48813	A4
C9-ALS	GFAP	Oligo	0	A4
C9-ALS	GFAP	Oligo	0	A4
C9-ALS	GFAP	OPC	2.19424	A4
C9-ALS	GFAP	Oligo	0	A4
C9-ALS	GFAP	Oligo	0	A4
C9-ALS	GFAP	Oligo	0	A4
C9-ALS	GFAP	Oligo	0	A4
C9-ALS	GFAP	Oligo	0	A4
C9-ALS	GFAP	Oligo	0	A4
C9-ALS	GFAP	Oligo	0	A4
C9-ALS	GFAP	Oligo	0	A4
C9-ALS	GFAP	Oligo	0	A4
C9-ALS	GFAP	Oligo	0	A4
C9-ALS	GFAP	Oligo	0	A4
C9-ALS	GFAP	Oligo	0	A4
C9-ALS	GFAP	Oligo	0	A4
C9-ALS	GFAP	OPC	0	A4
C9-ALS	GFAP	OPC	0	A4
C9-ALS	GFAP	Oligo	0	A4
C9-ALS	GFAP	OPC	0	A4
C9-ALS	GFAP	Endo	0	A4
C9-ALS	GFAP	Oligo	0	A4
C9-ALS	GFAP	Oligo	0	A4
C9-ALS	GFAP	Oligo	0	A4
C9-ALS	GFAP	Oligo	0	A4
C9-ALS	GFAP	Micro	0	A4
C9-ALS	GFAP	Endo	0	A4
C9-ALS	GFAP	Oligo	0	A4
C9-ALS	GFAP	Oligo	0	A4
C9-ALS	GFAP	Oligo	2.21548	A4
C9-ALS	GFAP	Oligo	2.21456	A4
C9-ALS	GFAP	Oligo	0	A4
C9-ALS	GFAP	Endo	0	A4
C9-ALS	GFAP	Oligo	0	A4
C9-ALS	GFAP	Oligo	0	A4
C9-ALS	GFAP	Oligo	0	A4
C9-ALS	GFAP	Oligo	0	A4
C9-ALS	GFAP	Endo	0	A4
C9-ALS	GFAP	OPC	0	A4
C9-ALS	GFAP	Oligo	0	A4
C9-ALS	GFAP	Endo	0	A4
C9-ALS	GFAP	Oligo	0	A4
C9-ALS	GFAP	Oligo	0	A4
C9-ALS	GFAP	OPC	0	A4
C9-ALS	GFAP	Exc_intermediate	0	A4
C9-ALS	GFAP	Endo	0	A4
C9-ALS	GFAP	Oligo	0	A4
C9-ALS	GFAP	Oligo	0	A4
C9-ALS	GFAP	Oligo	0	A4
C9-ALS	GFAP	Endo	0	A4
C9-ALS	GFAP	OPC	2.22509	A4
C9-ALS	GFAP	Inh_LAMP5	0	A4
C9-ALS	GFAP	Oligo	0	A4
C9-ALS	GFAP	Oligo	0	A4
C9-ALS	GFAP	OPC	0	A4
C9-ALS	GFAP	Oligo	0	A4
C9-ALS	GFAP	Oligo	0	A4
C9-ALS	GFAP	Oligo	0	A4
C9-ALS	GFAP	Oligo	0	A4
C9-ALS	GFAP	Oligo	0	A4
C9-ALS	GFAP	Oligo	0	A4
C9-ALS	GFAP	VLMC	0	A4
C9-ALS	GFAP	OPC	0	A4
C9-ALS	GFAP	Oligo	0	A4
C9-ALS	GFAP	Oligo	0	A4
C9-ALS	GFAP	Oligo	0	A4
C9-ALS	GFAP	Oligo	0	A4
C9-ALS	GFAP	Micro	0	A4
C9-ALS	GFAP	OPC	0	A4
C9-ALS	GFAP	OPC	0	A4
C9-ALS	GFAP	Oligo	0	A4
C9-ALS	GFAP	OPC	0	A4
C9-ALS	GFAP	Oligo	0	A4
C9-ALS	GFAP	Oligo	0	A4
C9-ALS	GFAP	Oligo	0	A4
C9-ALS	GFAP	Oligo	0	A4
C9-ALS	GFAP	Oligo	0	A4
C9-ALS	GFAP	Oligo	0	A4
C9-ALS	GFAP	Endo	0	A4
C9-ALS	GFAP	Oligo	0	A4
C9-ALS	GFAP	Oligo	0	A4
C9-ALS	GFAP	Oligo	0	A4
C9-ALS	GFAP	Oligo	0	A4
C9-ALS	GFAP	Micro	0	A4
C9-ALS	GFAP	Oligo	0	A4
C9-ALS	GFAP	Oligo	0	A4
C9-ALS	GFAP	Endo	0	A4
C9-ALS	GFAP	Exc_upper	0	A4
C9-ALS	GFAP	Oligo	0	A4
C9-ALS	GFAP	Oligo	0	A4
C9-ALS	GFAP	Oligo	0	A4
C9-ALS	GFAP	Oligo	0	A4
C9-ALS	GFAP	Endo	0	A4
C9-ALS	GFAP	Exc_upper	0	A4
C9-ALS	GFAP	Oligo	0	A4
C9-ALS	GFAP	Oligo	0	A4
C9-ALS	GFAP	Oligo	0	A4
C9-ALS	GFAP	Oligo	0	A4
C9-ALS	GFAP	Oligo	0	A4
C9-ALS	GFAP	Micro	0	A4
C9-ALS	GFAP	Oligo	0	A4
C9-ALS	GFAP	Oligo	0	A4
C9-ALS	GFAP	Oligo	0	A4
C9-ALS	GFAP	Oligo	0	A4
C9-ALS	GFAP	Oligo	0	A4
C9-ALS	GFAP	Oligo	0	A4
C9-ALS	GFAP	Oligo	0	A4
C9-ALS	GFAP	Oligo	0	A4
C9-ALS	GFAP	Exc_upper	0	A4
C9-ALS	GFAP	Micro	0	A4
C9-ALS	GFAP	Oligo	0	A4
C9-ALS	GFAP	Astro	2.57327	A4
C9-ALS	GFAP	Oligo	0	A4
C9-ALS	GFAP	Endo	0	A4
C9-ALS	GFAP	Astro	2.97181	A4
C9-ALS	GFAP	Endo	0	A4
C9-ALS	GFAP	Oligo	0	A4
C9-ALS	GFAP	Oligo	0	A4
C9-ALS	GFAP	Oligo	0	A4
C9-ALS	GFAP	Oligo	0	A4
C9-ALS	GFAP	Astro	2.58574	A4
C9-ALS	GFAP	Oligo	0	A4
C9-ALS	GFAP	Oligo	0	A4
C9-ALS	GFAP	Oligo	0	A4
C9-ALS	GFAP	Oligo	0	A4
C9-ALS	GFAP	OPC	0	A4
C9-ALS	GFAP	OPC	0	A4
C9-ALS	GFAP	Endo	0	A4
C9-ALS	GFAP	Endo	0	A4
C9-ALS	GFAP	Oligo	0	A4
C9-ALS	GFAP	Oligo	0	A4
C9-ALS	GFAP	Oligo	0	A4
C9-ALS	GFAP	OPC	2.60314	A4
C9-ALS	GFAP	Oligo	0	A4
C9-ALS	GFAP	Oligo	2.61393	A4
C9-ALS	GFAP	Endo	0	A4
C9-ALS	GFAP	Oligo	0	A4
C9-ALS	GFAP	Oligo	0	A4
C9-ALS	GFAP	OPC	0	A4
C9-ALS	GFAP	OPC	0	A4
C9-ALS	GFAP	Oligo	0	A4
C9-ALS	GFAP	VLMC	0	A4
C9-ALS	GFAP	Oligo	0	A4
C9-ALS	GFAP	Oligo	0	A4
C9-ALS	GFAP	Oligo	0	A4
C9-ALS	GFAP	Oligo	0	A4
C9-ALS	GFAP	Endo	0	A4
C9-ALS	GFAP	Oligo	0	A4
C9-ALS	GFAP	Oligo	2.61957	A4
C9-ALS	GFAP	Oligo	0	A4
C9-ALS	GFAP	Oligo	0	A4
C9-ALS	GFAP	Exc_intermediate	0	A4
C9-ALS	GFAP	Oligo	0	A4
C9-ALS	GFAP	Astro	3.41152	A4
C9-ALS	GFAP	Oligo	0	A4
C9-ALS	GFAP	Oligo	0	A4
C9-ALS	GFAP	Oligo	0	A4
C9-ALS	GFAP	Oligo	0	A4
C9-ALS	GFAP	Oligo	0	A4
C9-ALS	GFAP	Oligo	0	A4
C9-ALS	GFAP	Oligo	0	A4
C9-ALS	GFAP	Oligo	0	A4
C9-ALS	GFAP	Oligo	0	A4
C9-ALS	GFAP	Oligo	0	A4
C9-ALS	GFAP	Oligo	0	A4
C9-ALS	GFAP	Astro	3.04605	A4
C9-ALS	GFAP	Oligo	0	A4
C9-ALS	GFAP	Oligo	0	A4
C9-ALS	GFAP	Oligo	0	A4
C9-ALS	GFAP	Oligo	0	A4
C9-ALS	GFAP	Astro	2.66169	A4
C9-ALS	GFAP	Oligo	0	A4
C9-ALS	GFAP	Oligo	0	A4
C9-ALS	GFAP	Oligo	0	A4
C9-ALS	GFAP	Oligo	0	A4
C9-ALS	GFAP	Oligo	0	A4
C9-ALS	GFAP	OPC	0	A4
C9-ALS	GFAP	Oligo	0	A4
C9-ALS	GFAP	Oligo	0	A4
C9-ALS	GFAP	Oligo	0	A4
C9-ALS	GFAP	Oligo	0	A4
C9-ALS	GFAP	Oligo	0	A4
C9-ALS	GFAP	OPC	2.3629	A4
C9-ALS	GFAP	Oligo	0	A4
C9-ALS	GFAP	Oligo	0	A4
C9-ALS	GFAP	OPC	0	A4
C9-ALS	GFAP	Oligo	0	A4
C9-ALS	GFAP	Oligo	0	A4
C9-ALS	GFAP	Oligo	0	A4
C9-ALS	GFAP	OPC	2.37021	A4
C9-ALS	GFAP	Oligo	0	A4
C9-ALS	GFAP	Oligo	0	A4
C9-ALS	GFAP	Oligo	0	A4
C9-ALS	GFAP	Oligo	0	A4
C9-ALS	GFAP	Endo	0	A4
C9-ALS	GFAP	Oligo	0	A4
C9-ALS	GFAP	Endo	0	A4
C9-ALS	GFAP	Astro	2.97875	A4
C9-ALS	GFAP	OPC	0	A4
C9-ALS	GFAP	OPC	0	A4
C9-ALS	GFAP	Oligo	0	A4
C9-ALS	GFAP	Astro	2.38984	A4
C9-ALS	GFAP	Oligo	0	A4
C9-ALS	GFAP	Oligo	0	A4
C9-ALS	GFAP	Oligo	0	A4
C9-ALS	GFAP	Astro	3.23918	A4
C9-ALS	GFAP	Oligo	0	A4
C9-ALS	GFAP	Oligo	0	A4
C9-ALS	GFAP	Oligo	0	A4
C9-ALS	GFAP	Endo	0	A4
C9-ALS	GFAP	Oligo	0	A4
C9-ALS	GFAP	Oligo	0	A4
C9-ALS	GFAP	Oligo	0	A4
C9-ALS	GFAP	Oligo	0	A4
C9-ALS	GFAP	Micro	0	A4
C9-ALS	GFAP	Oligo	0	A4
C9-ALS	GFAP	Oligo	0	A4
C9-ALS	GFAP	Oligo	0	A4
C9-ALS	GFAP	Oligo	0	A4
C9-ALS	GFAP	Oligo	0	A4
C9-ALS	GFAP	Oligo	0	A4
C9-ALS	GFAP	Astro	2.4205	A4
C9-ALS	GFAP	Endo	0	A4
C9-ALS	GFAP	Oligo	0	A4
C9-ALS	GFAP	Oligo	0	A4
C9-ALS	GFAP	Oligo	0	A4
C9-ALS	GFAP	Oligo	0	A4
C9-ALS	GFAP	Oligo	0	A4
C9-ALS	GFAP	Oligo	0	A4
C9-ALS	GFAP	Oligo	0	A4
C9-ALS	GFAP	Oligo	0	A4
C9-ALS	GFAP	Astro	2.73025	A4
C9-ALS	GFAP	OPC	0	A4
C9-ALS	GFAP	Oligo	0	A4
C9-ALS	GFAP	Oligo	0	A4
C9-ALS	GFAP	Oligo	0	A4
C9-ALS	GFAP	Oligo	0	A4
C9-ALS	GFAP	Endo	0	A4
C9-ALS	GFAP	Endo	0	A4
C9-ALS	GFAP	Oligo	0	A4
C9-ALS	GFAP	Oligo	0	A4
C9-ALS	GFAP	Oligo	0	A4
C9-ALS	GFAP	Micro	0	A4
C9-ALS	GFAP	Oligo	0	A4
C9-ALS	GFAP	Oligo	0	A4
C9-ALS	GFAP	Astro	3.05565	A4
C9-ALS	GFAP	Oligo	0	A4
C9-ALS	GFAP	Oligo	0	A4
C9-ALS	GFAP	Oligo	0	A4
C9-ALS	GFAP	Oligo	0	A4
C9-ALS	GFAP	Oligo	0	A4
C9-ALS	GFAP	Oligo	0	A4
C9-ALS	GFAP	Astro	2.94359	A4
C9-ALS	GFAP	Oligo	0	A4
C9-ALS	GFAP	Oligo	0	A4
C9-ALS	GFAP	Oligo	0	A4
C9-ALS	GFAP	Oligo	0	A4
C9-ALS	GFAP	Oligo	0	A4
C9-ALS	GFAP	Oligo	0	A4
C9-ALS	GFAP	Oligo	0	A4
C9-ALS	GFAP	Oligo	0	A4
C9-ALS	GFAP	Oligo	0	A4
C9-ALS	GFAP	Oligo	0	A4
C9-ALS	GFAP	Oligo	0	A4
C9-ALS	GFAP	Astro	2.97858	A4
C9-ALS	GFAP	Oligo	0	A4
C9-ALS	GFAP	Oligo	0	A4
C9-ALS	GFAP	Oligo	0	A4
C9-ALS	GFAP	Oligo	0	A4
C9-ALS	GFAP	Oligo	0	A4
C9-ALS	GFAP	Oligo	0	A4
C9-ALS	GFAP	Oligo	0	A4
C9-ALS	GFAP	Astro	2.5278	A4
C9-ALS	GFAP	Endo	0	A4
C9-ALS	GFAP	Oligo	0	A4
C9-ALS	GFAP	Oligo	2.52592	A4
C9-ALS	GFAP	Exc_intermediate	0	A4
C9-ALS	GFAP	Oligo	0	A4
C9-ALS	GFAP	Oligo	0	A4
C9-ALS	GFAP	Micro	0	A4
C9-ALS	GFAP	Oligo	0	A4
C9-ALS	GFAP	Oligo	0	A4
C9-ALS	GFAP	Micro	0	A4
C9-ALS	GFAP	Oligo	0	A4
C9-ALS	GFAP	Oligo	0	A4
C9-ALS	GFAP	Oligo	0	A4
C9-ALS	GFAP	Oligo	0	A4
C9-ALS	GFAP	Oligo	2.55903	A4
C9-ALS	GFAP	OPC	0	A4
C9-ALS	GFAP	Micro	0	A4
C9-ALS	GFAP	Astro	3.16572	A4
C9-ALS	GFAP	Oligo	0	A4
C9-ALS	GFAP	Oligo	0	A4
C9-ALS	GFAP	Astro	3.41713	A4
C9-ALS	GFAP	Oligo	0	A4
C9-ALS	GFAP	Micro	0	A4
C9-ALS	GFAP	Astro	3.35314	A4
C9-ALS	GFAP	Oligo	0	A4
C9-ALS	GFAP	Oligo	0	A4
C9-ALS	GFAP	Oligo	0	A4
C9-ALS	GFAP	Endo	0	A4
C9-ALS	GFAP	Micro	0	A4
C9-ALS	GFAP	Oligo	0	A4
C9-ALS	GFAP	OPC	0	A4
C9-ALS	GFAP	Oligo	0	A4
C9-ALS	GFAP	Astro	0	A4
C9-ALS	GFAP	Astro	0	A4
C9-ALS	GFAP	Oligo	0	A4
C9-ALS	GFAP	Inh_LAMP5	0	A4
C9-ALS	GFAP	Oligo	0	A4
C9-ALS	GFAP	Astro	2.89812	A4
C9-ALS	GFAP	Micro	0	A4
C9-ALS	GFAP	Micro	0	A4
C9-ALS	GFAP	Astro	2.90035	A4
C9-ALS	GFAP	Astro	0	A4
C9-ALS	GFAP	Oligo	0	A4
C9-ALS	GFAP	OPC	0	A4
C9-ALS	GFAP	Oligo	0	A4
C9-ALS	GFAP	Astro	0	A4
C9-ALS	GFAP	Oligo	0	A4
C9-ALS	GFAP	Astro	0	A4
C9-ALS	GFAP	Astro	3.32829	A4
C9-ALS	GFAP	Oligo	0	A4
C9-ALS	GFAP	OPC	0	A4
C9-ALS	GFAP	Exc_intermediate	0	A4
C9-ALS	GFAP	Oligo	0	A4
C9-ALS	GFAP	Astro	2.94416	A4
C9-ALS	GFAP	Oligo	0	A4
C9-ALS	GFAP	VLMC	0	A4
C9-ALS	GFAP	Astro	3.42401	A4
C9-ALS	GFAP	Oligo	2.64324	A4
C9-ALS	GFAP	VLMC	0	A4
C9-ALS	GFAP	Oligo	0	A4
C9-ALS	GFAP	Oligo	0	A4
C9-ALS	GFAP	Oligo	0	A4
C9-ALS	GFAP	Oligo	0	A4
C9-ALS	GFAP	Oligo	0	A4
C9-ALS	GFAP	VLMC	0	A4
C9-ALS	GFAP	Astro	2.96464	A4
C9-ALS	GFAP	Inh_LAMP5	0	A4
C9-ALS	GFAP	Astro	3.43886	A4
C9-ALS	GFAP	Astro	0	A4
C9-ALS	GFAP	Micro	0	A4
C9-ALS	GFAP	Oligo	0	A4
C9-ALS	GFAP	OPC	0	A4
C9-ALS	GFAP	Oligo	0	A4
C9-ALS	GFAP	OPC	0	A4
C9-ALS	GFAP	Oligo	0	A4
C9-ALS	GFAP	Oligo	0	A4
C9-ALS	GFAP	Oligo	0	A4
C9-ALS	GFAP	Oligo	0	A4
C9-ALS	GFAP	Oligo	0	A4
C9-ALS	GFAP	Oligo	0	A4
C9-ALS	GFAP	Inh_LAMP5	0	A4
C9-ALS	GFAP	Astro	3.21163	A4
C9-ALS	GFAP	Oligo	0	A4
C9-ALS	GFAP	Astro	3.3391	A4
C9-ALS	GFAP	Oligo	0	A4
C9-ALS	GFAP	Oligo	0	A4
C9-ALS	GFAP	Oligo	0	A4
C9-ALS	GFAP	OPC	0	A4
C9-ALS	GFAP	Oligo	0	A4
C9-ALS	GFAP	OPC	0	A4
C9-ALS	GFAP	Micro	0	A4
C9-ALS	GFAP	Oligo	0	A4
C9-ALS	GFAP	Oligo	0	A4
C9-ALS	GFAP	Oligo	0	A4
C9-ALS	GFAP	Astro	3.26278	A4
C9-ALS	GFAP	Astro	0	A4
C9-ALS	GFAP	Micro	0	A4
C9-ALS	GFAP	Oligo	0	A4
C9-ALS	GFAP	Oligo	0	A4
C9-ALS	GFAP	Endo	0	A4
C9-ALS	GFAP	Oligo	0	A4
C9-ALS	GFAP	Astro	2.80121	A4
C9-ALS	GFAP	Oligo	0	A4
C9-ALS	GFAP	Oligo	0	A4
C9-ALS	GFAP	Oligo	0	A4
C9-ALS	GFAP	VLMC	0	A4
C9-ALS	GFAP	Oligo	0	A4
C9-ALS	GFAP	Oligo	0	A4
C9-ALS	GFAP	Oligo	0	A4
C9-ALS	GFAP	Astro	2.85047	A4
C9-ALS	GFAP	Astro	0	A4
C9-ALS	GFAP	Astro	3.44931	A4
C9-ALS	GFAP	Oligo	0	A4
C9-ALS	GFAP	Oligo	0	A4
C9-ALS	GFAP	Oligo	0	A4
C9-ALS	GFAP	Oligo	0	A4
C9-ALS	GFAP	Astro	0	A4
C9-ALS	GFAP	Oligo	0	A4
C9-ALS	GFAP	Oligo	0	A4
C9-ALS	GFAP	Oligo	0	A4
C9-ALS	GFAP	Oligo	0	A4
C9-ALS	GFAP	Oligo	0	A4
C9-ALS	GFAP	Oligo	0	A4
C9-ALS	GFAP	Oligo	0	A4
C9-ALS	GFAP	Oligo	0	A4
C9-ALS	GFAP	Oligo	0	A4
C9-ALS	GFAP	Oligo	0	A4
C9-ALS	GFAP	Oligo	0	A4
C9-ALS	GFAP	Oligo	0	A4
C9-ALS	GFAP	Oligo	0	A4
C9-ALS	GFAP	Oligo	0	A4
C9-ALS	GFAP	Oligo	0	A4
C9-ALS	GFAP	Oligo	0	A4
C9-ALS	GFAP	Oligo	0	A4
C9-ALS	GFAP	Oligo	0	A4
C9-ALS	GFAP	Oligo	0	A4
C9-ALS	GFAP	Oligo	0	A4
C9-ALS	GFAP	Exc_deep	0	A4
C9-ALS	GFAP	Oligo	0	A4
C9-ALS	GFAP	Oligo	0	A4
C9-ALS	GFAP	Astro	0	A4
C9-ALS	GFAP	Oligo	0	A4
C9-ALS	GFAP	Oligo	0	A4
C9-ALS	GFAP	OPC	2.93642	A4
C9-ALS	GFAP	Oligo	0	A4
C9-ALS	GFAP	Oligo	0	A4
C9-ALS	GFAP	Micro	0	A4
C9-ALS	GFAP	Oligo	0	A4
C9-ALS	GFAP	Astro	0	A4
C9-ALS	GFAP	OPC	0	A4
C9-ALS	GFAP	Oligo	0	A4
C9-ALS	GFAP	Oligo	0	A4
C9-ALS	GFAP	Oligo	0	A4
C9-ALS	GFAP	Oligo	0	A4
C9-ALS	GFAP	Oligo	0	A4
C9-ALS	GFAP	Oligo	0	A4
C9-ALS	GFAP	Oligo	0	A4
C9-ALS	GFAP	OPC	0	A4
C9-ALS	GFAP	Astro	0	A4
C9-ALS	GFAP	Oligo	0	A4
C9-ALS	GFAP	Oligo	0	A4
C9-ALS	GFAP	Oligo	0	A4
C9-ALS	GFAP	Oligo	0	A4
C9-ALS	GFAP	OPC	0	A4
C9-ALS	GFAP	OPC	0	A4
C9-ALS	GFAP	Oligo	0	A4
C9-ALS	GFAP	Oligo	0	A4
C9-ALS	GFAP	Oligo	0	A4
C9-ALS	GFAP	Astro	3.3494	A4
C9-ALS	GFAP	Oligo	0	A4
C9-ALS	GFAP	Oligo	0	A4
C9-ALS	GFAP	Oligo	0	A4
C9-ALS	GFAP	Oligo	0	A4
C9-ALS	GFAP	Oligo	0	A4
C9-ALS	GFAP	Oligo	0	A4
C9-ALS	GFAP	Oligo	0	A4
C9-ALS	GFAP	Oligo	0	A4
C9-ALS	GFAP	Oligo	0	A4
C9-ALS	GFAP	Oligo	0	A4
C9-ALS	GFAP	Astro	3.10272	A4
C9-ALS	GFAP	Oligo	0	A4
C9-ALS	GFAP	Astro	3.13226	A4
C9-ALS	GFAP	Oligo	0	A4
C9-ALS	GFAP	Oligo	0	A4
C9-ALS	GFAP	Astro	0	A4
C9-ALS	GFAP	Oligo	0	A4
C9-ALS	GFAP	Oligo	0	A4
C9-ALS	GFAP	Exc_upper	0.964179	A2
C9-ALS	GFAP	Exc_intermediate	1.07955	A2
C9-ALS	GFAP	Exc_deep	0	A2
C9-ALS	GFAP	Exc_upper	0	A2
C9-ALS	GFAP	Exc_intermediate	1.16696	A2
C9-ALS	GFAP	Exc_deep	0	A2
C9-ALS	GFAP	Exc_deep	0	A2
C9-ALS	GFAP	Exc_deep	0	A2
C9-ALS	GFAP	Inh_PVALB	0	A2
C9-ALS	GFAP	Exc_upper	1.21288	A2
C9-ALS	GFAP	Exc_deep	0	A2
C9-ALS	GFAP	Exc_intermediate	0	A2
C9-ALS	GFAP	Exc_deep	0	A2
C9-ALS	GFAP	Exc_upper	0	A2
C9-ALS	GFAP	Exc_deep	0	A2
C9-ALS	GFAP	Exc_intermediate	1.24901	A2
C9-ALS	GFAP	Exc_intermediate	1.54916	A2
C9-ALS	GFAP	Exc_upper	0	A2
C9-ALS	GFAP	Exc_upper	0	A2
C9-ALS	GFAP	Exc_upper	0	A2
C9-ALS	GFAP	Exc_deep	1.27676	A2
C9-ALS	GFAP	Exc_upper	0	A2
C9-ALS	GFAP	Exc_deep	0	A2
C9-ALS	GFAP	Exc_deep	0	A2
C9-ALS	GFAP	Exc_upper	0	A2
C9-ALS	GFAP	Exc_upper	0	A2
C9-ALS	GFAP	Exc_deep	0	A2
C9-ALS	GFAP	Exc_deep	1.29682	A2
C9-ALS	GFAP	Exc_upper	0	A2
C9-ALS	GFAP	Exc_intermediate	0	A2
C9-ALS	GFAP	Exc_upper	0	A2
C9-ALS	GFAP	Exc_deep	0	A2
C9-ALS	GFAP	Inh_SST	1.31175	A2
C9-ALS	GFAP	Exc_upper	0	A2
C9-ALS	GFAP	Exc_deep	0	A2
C9-ALS	GFAP	Exc_upper	0	A2
C9-ALS	GFAP	Exc_upper	1.32502	A2
C9-ALS	GFAP	Inh_PVALB	1.32694	A2
C9-ALS	GFAP	Inh_PVALB	0	A2
C9-ALS	GFAP	Exc_deep	0	A2
C9-ALS	GFAP	Inh_PVALB	0	A2
C9-ALS	GFAP	Exc_deep	0	A2
C9-ALS	GFAP	Exc_deep	0	A2
C9-ALS	GFAP	Exc_upper	0	A2
C9-ALS	GFAP	Exc_upper	0	A2
C9-ALS	GFAP	Exc_upper	0	A2
C9-ALS	GFAP	Exc_deep	0	A2
C9-ALS	GFAP	Exc_upper	0	A2
C9-ALS	GFAP	Exc_deep	0	A2
C9-ALS	GFAP	Exc_deep	0	A2
C9-ALS	GFAP	Exc_upper	0	A2
C9-ALS	GFAP	Exc_deep	1.35091	A2
C9-ALS	GFAP	Exc_upper	0	A2
C9-ALS	GFAP	Exc_upper	0	A2
C9-ALS	GFAP	Exc_deep	0	A2
C9-ALS	GFAP	Inh_PVALB	0	A2
C9-ALS	GFAP	Exc_upper	0	A2
C9-ALS	GFAP	Inh_PVALB	0	A2
C9-ALS	GFAP	Exc_deep	1.35785	A2
C9-ALS	GFAP	Exc_upper	0	A2
C9-ALS	GFAP	Exc_upper	0	A2
C9-ALS	GFAP	Exc_deep	0	A2
C9-ALS	GFAP	Exc_intermediate	0	A2
C9-ALS	GFAP	Exc_deep	0	A2
C9-ALS	GFAP	Exc_upper	0	A2
C9-ALS	GFAP	Exc_deep	1.36341	A2
C9-ALS	GFAP	Exc_deep	0	A2
C9-ALS	GFAP	Exc_upper	0	A2
C9-ALS	GFAP	Exc_deep	0	A2
C9-ALS	GFAP	Exc_deep	1.3706	A2
C9-ALS	GFAP	Exc_deep	0	A2
C9-ALS	GFAP	Exc_deep	1.37205	A2
C9-ALS	GFAP	Exc_deep	1.37242	A2
C9-ALS	GFAP	Exc_intermediate	0	A2
C9-ALS	GFAP	Exc_upper	0	A2
C9-ALS	GFAP	Inh_PVALB	0	A2
C9-ALS	GFAP	Exc_upper	0	A2
C9-ALS	GFAP	Exc_deep	0	A2
C9-ALS	GFAP	Exc_intermediate	0	A2
C9-ALS	GFAP	Exc_intermediate	0	A2
C9-ALS	GFAP	Exc_intermediate	0	A2
C9-ALS	GFAP	Exc_upper	0	A2
C9-ALS	GFAP	Exc_upper	0	A2
C9-ALS	GFAP	Exc_upper	0	A2
C9-ALS	GFAP	Exc_intermediate	0	A2
C9-ALS	GFAP	Exc_upper	0	A2
C9-ALS	GFAP	Inh_PVALB	0	A2
C9-ALS	GFAP	Exc_upper	0	A2
C9-ALS	GFAP	Inh_SST	0	A2
C9-ALS	GFAP	Exc_upper	0	A2
C9-ALS	GFAP	Exc_deep	0	A2
C9-ALS	GFAP	Inh_PVALB	0	A2
C9-ALS	GFAP	Exc_upper	0	A2
C9-ALS	GFAP	Inh_SST	1.39293	A2
C9-ALS	GFAP	Exc_deep	0	A2
C9-ALS	GFAP	Inh_PVALB	0	A2
C9-ALS	GFAP	Exc_upper	0	A2
C9-ALS	GFAP	Exc_deep	1.3934	A2
C9-ALS	GFAP	Exc_deep	0	A2
C9-ALS	GFAP	Exc_intermediate	0	A2
C9-ALS	GFAP	Exc_intermediate	0	A2
C9-ALS	GFAP	Exc_deep	0	A2
C9-ALS	GFAP	Exc_intermediate	0	A2
C9-ALS	GFAP	Exc_upper	0	A2
C9-ALS	GFAP	Exc_intermediate	0	A2
C9-ALS	GFAP	Exc_upper	0	A2
C9-ALS	GFAP	Exc_upper	1.86797	A2
C9-ALS	GFAP	Exc_upper	0	A2
C9-ALS	GFAP	Exc_upper	0	A2
C9-ALS	GFAP	Exc_deep	0	A2
C9-ALS	GFAP	Exc_deep	0	A2
C9-ALS	GFAP	Exc_intermediate	0	A2
C9-ALS	GFAP	Exc_intermediate	0	A2
C9-ALS	GFAP	Exc_upper	0	A2
C9-ALS	GFAP	Exc_upper	0	A2
C9-ALS	GFAP	Exc_deep	0	A2
C9-ALS	GFAP	Exc_intermediate	0	A2
C9-ALS	GFAP	Inh_PVALB	0	A2
C9-ALS	GFAP	Inh_PVALB	1.41462	A2
C9-ALS	GFAP	Exc_upper	0	A2
C9-ALS	GFAP	Exc_deep	1.41468	A2
C9-ALS	GFAP	Exc_intermediate	0	A2
C9-ALS	GFAP	Exc_upper	0	A2
C9-ALS	GFAP	Exc_deep	1.41756	A2
C9-ALS	GFAP	Inh_PVALB	0	A2
C9-ALS	GFAP	Exc_upper	0	A2
C9-ALS	GFAP	Exc_intermediate	1.41906	A2
C9-ALS	GFAP	Exc_upper	0	A2
C9-ALS	GFAP	Exc_intermediate	0	A2
C9-ALS	GFAP	Exc_upper	0	A2
C9-ALS	GFAP	Exc_deep	0	A2
C9-ALS	GFAP	Exc_upper	0	A2
C9-ALS	GFAP	Exc_upper	0	A2
C9-ALS	GFAP	Exc_deep	0	A2
C9-ALS	GFAP	Exc_deep	0	A2
C9-ALS	GFAP	Exc_upper	0	A2
C9-ALS	GFAP	Exc_upper	0	A2
C9-ALS	GFAP	Exc_upper	0	A2
C9-ALS	GFAP	Exc_upper	0	A2
C9-ALS	GFAP	Exc_upper	0	A2
C9-ALS	GFAP	Exc_deep	0	A2
C9-ALS	GFAP	Exc_upper	0	A2
C9-ALS	GFAP	Exc_upper	0	A2
C9-ALS	GFAP	Inh_PVALB	2.26346	A2
C9-ALS	GFAP	Exc_deep	1.43213	A2
C9-ALS	GFAP	Exc_upper	0	A2
C9-ALS	GFAP	Exc_deep	1.72552	A2
C9-ALS	GFAP	Exc_deep	1.43286	A2
C9-ALS	GFAP	Exc_upper	0	A2
C9-ALS	GFAP	Exc_deep	0	A2
C9-ALS	GFAP	Exc_intermediate	1.43461	A2
C9-ALS	GFAP	Exc_upper	0	A2
C9-ALS	GFAP	Exc_deep	0	A2
C9-ALS	GFAP	Exc_upper	0	A2
C9-ALS	GFAP	Exc_deep	0	A2
C9-ALS	GFAP	Exc_deep	0	A2
C9-ALS	GFAP	Exc_intermediate	0	A2
C9-ALS	GFAP	Exc_upper	0	A2
C9-ALS	GFAP	Exc_intermediate	1.44064	A2
C9-ALS	GFAP	Exc_upper	0	A2
C9-ALS	GFAP	Exc_deep	0	A2
C9-ALS	GFAP	Exc_intermediate	1.44157	A2
C9-ALS	GFAP	Exc_deep	0	A2
C9-ALS	GFAP	Exc_upper	0	A2
C9-ALS	GFAP	Exc_upper	0	A2
C9-ALS	GFAP	Exc_deep	0	A2
C9-ALS	GFAP	Exc_intermediate	0	A2
C9-ALS	GFAP	Exc_upper	0	A2
C9-ALS	GFAP	Exc_deep	1.44671	A2
C9-ALS	GFAP	Inh_PVALB	0	A2
C9-ALS	GFAP	Exc_upper	0	A2
C9-ALS	GFAP	Exc_deep	0	A2
C9-ALS	GFAP	Exc_deep	0	A2
C9-ALS	GFAP	Exc_upper	0	A2
C9-ALS	GFAP	Exc_intermediate	0	A2
C9-ALS	GFAP	Exc_upper	0	A2
C9-ALS	GFAP	Exc_deep	0	A2
C9-ALS	GFAP	Exc_deep	0	A2
C9-ALS	GFAP	Exc_upper	0	A2
C9-ALS	GFAP	Exc_upper	0	A2
C9-ALS	GFAP	Exc_deep	0	A2
C9-ALS	GFAP	Exc_upper	0	A2
C9-ALS	GFAP	Exc_upper	0	A2
C9-ALS	GFAP	Exc_intermediate	0	A2
C9-ALS	GFAP	Exc_intermediate	0	A2
C9-ALS	GFAP	Exc_deep	0	A2
C9-ALS	GFAP	Exc_intermediate	0	A2
C9-ALS	GFAP	Exc_intermediate	0	A2
C9-ALS	GFAP	Exc_deep	0	A2
C9-ALS	GFAP	Exc_upper	0	A2
C9-ALS	GFAP	Exc_deep	0	A2
C9-ALS	GFAP	Exc_deep	0	A2
C9-ALS	GFAP	Exc_intermediate	1.45947	A2
C9-ALS	GFAP	Exc_intermediate	0	A2
C9-ALS	GFAP	Exc_upper	0	A2
C9-ALS	GFAP	Exc_deep	0	A2
C9-ALS	GFAP	Inh_PVALB	0	A2
C9-ALS	GFAP	Exc_upper	0	A2
C9-ALS	GFAP	Exc_upper	0	A2
C9-ALS	GFAP	Exc_upper	0	A2
C9-ALS	GFAP	Exc_upper	0	A2
C9-ALS	GFAP	Exc_deep	0	A2
C9-ALS	GFAP	Exc_intermediate	0	A2
C9-ALS	GFAP	Exc_deep	0	A2
C9-ALS	GFAP	Exc_intermediate	0	A2
C9-ALS	GFAP	Inh_LAMP5	0	A2
C9-ALS	GFAP	Inh_PVALB	0	A2
C9-ALS	GFAP	Exc_intermediate	0	A2
C9-ALS	GFAP	Exc_intermediate	1.46704	A2
C9-ALS	GFAP	Exc_intermediate	0	A2
C9-ALS	GFAP	Exc_deep	0	A2
C9-ALS	GFAP	Inh_other_CGE	0	A2
C9-ALS	GFAP	Exc_deep	0	A2
C9-ALS	GFAP	Exc_intermediate	0	A2
C9-ALS	GFAP	Exc_upper	0	A2
C9-ALS	GFAP	Exc_upper	0	A2
C9-ALS	GFAP	Exc_intermediate	0	A2
C9-ALS	GFAP	Exc_deep	0	A2
C9-ALS	GFAP	Exc_intermediate	0	A2
C9-ALS	GFAP	Inh_LAMP5	0	A2
C9-ALS	GFAP	Inh_PVALB	0	A2
C9-ALS	GFAP	Exc_intermediate	1.47469	A2
C9-ALS	GFAP	Exc_intermediate	0	A2
C9-ALS	GFAP	Exc_deep	0	A2
C9-ALS	GFAP	Inh_PVALB	0	A2
C9-ALS	GFAP	Exc_upper	0	A2
C9-ALS	GFAP	Inh_PVALB	0	A2
C9-ALS	GFAP	Exc_deep	0	A2
C9-ALS	GFAP	Exc_deep	1.48043	A2
C9-ALS	GFAP	Exc_upper	0	A2
C9-ALS	GFAP	Exc_upper	0	A2
C9-ALS	GFAP	Exc_upper	0	A2
C9-ALS	GFAP	Exc_upper	0	A2
C9-ALS	GFAP	Inh_LAMP5	0	A2
C9-ALS	GFAP	Exc_intermediate	0	A2
C9-ALS	GFAP	Inh_PVALB	0	A2
C9-ALS	GFAP	Exc_deep	0	A2
C9-ALS	GFAP	Exc_intermediate	0	A2
C9-ALS	GFAP	Exc_deep	0	A2
C9-ALS	GFAP	Exc_deep	0	A2
C9-ALS	GFAP	Exc_upper	0	A2
C9-ALS	GFAP	Exc_intermediate	0	A2
C9-ALS	GFAP	Exc_intermediate	0	A2
C9-ALS	GFAP	Exc_deep	1.49212	A2
C9-ALS	GFAP	Exc_deep	0	A2
C9-ALS	GFAP	Exc_upper	0	A2
C9-ALS	GFAP	Exc_upper	0	A2
C9-ALS	GFAP	Exc_upper	0	A2
C9-ALS	GFAP	Exc_upper	0	A2
[truncated: 331,735+ more rows]

[truncated: 39 more sheets: Fig.3b, Fig.3c, Fig.3e, Fig.3f, Fig.4a, Fig.4b, Fig.4c, Fig.4d-h, Fig.5e, Fig.5f, Fig.6a, Fig.6bc, Fig.6d, Fig.6e, Fig.6f, Fig.6g-h, Fig.6i, Fig.S1bc, Fig.S2a-e, Fig.S3 …]
